# Supplementary material for: A Centrosaurine (Dinosauria: Ceratopsia) from the Aguja Formation (Late Campanian) of Northern Coahuila, Mexico
Source: PLoS One. 2016 Apr 13;11(4):e0150529. doi: 10.1371/journal.pone.0150529 (PMC4830452; doi:10.1371/journal.pone.0150529)
Supplement: S1 Multimedia — The files are .obj files and can be visualized in MeshLab™, which can be downloaded for free (MeshLab, Visual Computing Lab—ISTI—CNR http://meshlab.sourceforge.net/). Surface scan of the squamosal. (OBJ) [file pone.0150529.s001.obj]

# Studio
g Polygonal_Model_1
# Number of geometric vertices: 10783
v 58.54411051 90.45527130 2.58481596
v 60.15316769 86.90900356 2.20477884
v 62.01596186 91.59100801 1.82417606
v 60.62616780 96.90061212 2.85332371
v 54.89883572 96.39216959 4.48301621
v 48.19850251 93.19640696 6.61697332
v 50.29089376 93.54835749 6.08882541
v 49.03979227 95.85941583 7.65974307
v 43.29855740 95.74227780 9.04341042
v 45.79739273 99.72110391 8.82289093
v 37.27767244 92.15942770 10.96106134
v 14.28034529 108.82370919 19.00138147
v 1.71507639 104.21638936 24.03361723
v -0.01455411 110.03690213 22.92586677
v -4.69100522 111.81105673 23.81228097
v 32.42470324 99.98575598 12.68117316
v -44.12009567 35.47471762 -8.86395574
v -44.51949149 33.39453414 -7.11132167
v -44.93248090 35.67317501 -7.31889252
v -2.94538005 105.88610917 25.28943494
v 53.25340107 83.17182213 4.58448846
v 33.19864348 90.80261737 12.74619438
v -4.39684000 107.05021769 25.24528466
v 55.65709621 86.89401299 3.73446895
v 54.35940251 90.75734019 4.23898501
v -16.71358198 1.39276439 12.24347111
v -1.90253602 102.73995250 25.38454160
v -5.03962208 105.47946393 25.46192892
v -4.35159402 105.49015552 25.37223324
v -3.82962986 103.99946570 25.21480992
v -5.24391886 104.10083085 25.38818866
v -31.92196786 172.83502221 -7.17250351
v -41.26205295 -1.02280767 12.18733750
v -40.73159769 -2.21196446 11.72832586
v -41.20462760 -3.66380531 13.02355155
v 43.41911897 85.25469154 8.26396700
v 4.47229715 97.96921164 24.27708730
v 2.57656537 98.72274846 25.24687536
v 0.27268176 98.46606851 25.88661946
v 28.47532742 89.70186859 15.24165086
v -2.40444718 98.99555892 26.54008940
v 33.62347186 86.87387407 12.97994237
v 29.93426472 87.51118928 14.66055959
v 27.61527896 88.31373602 15.87065496
v -9.11255833 99.66439754 26.84043534
v -9.92491096 103.20141166 25.70534684
v 45.18049955 80.51504940 6.79969694
v 23.18049595 86.51054651 16.73594676
v 23.41565117 91.04896337 16.61668718
v -1.77956978 95.99422663 27.69483812
v -6.43056678 98.45900536 27.69358642
v -7.48574967 97.92867303 27.37329900
v -6.51000021 96.68999910 27.75000222
v 42.94749722 77.96425372 7.39776017
v 11.84946299 86.07526869 23.06670509
v -6.15141634 91.64375812 29.99557555
v -4.59670136 95.97019851 28.28289941
v -5.62615925 94.31546181 28.22533436
v 21.90210298 79.21697944 18.59315298
v 26.62381344 84.89127457 16.50302857
v 5.50343841 87.67771721 25.77995136
v 3.39454343 87.94420213 26.92670561
v -7.77000003 96.01999819 29.09000032
v 11.74523029 -7.14290468 -1.63023430
v 13.14229146 -7.27803865 -1.62581413
v 12.61647884 -7.28885364 -2.26435857
v 30.43794446 79.59123701 14.45016544
v 27.94468962 80.91186732 15.70682414
v 22.20330015 83.30971003 17.76767150
v 9.47195943 83.70492607 25.27768165
v 6.49725739 83.26876909 26.69950388
v 4.76563349 4.62459354 14.64668289
v 0.43473984 5.45243872 13.16079032
v 3.71520431 5.08785853 12.62656134
v 49.05764759 70.73527575 5.24910958
v 50.42628571 70.34702599 4.60012583
v 49.21717942 72.32417166 5.66776562
v 26.90383233 74.66215640 15.31148050
v 29.42618355 78.05765420 14.57228791
v 9.09644272 -19.36219819 16.29525796
v 52.92560533 66.73958898 4.05168626
v 52.84572393 69.22584772 4.13597794
v 51.71797052 67.81157106 4.81400406
v 41.18264467 70.94725966 8.55752267
v 42.59761050 71.88326865 7.20251724
v 39.85999897 73.21000099 8.20999872
v 36.26901656 70.81771642 9.89753939
v 33.54955837 71.73576206 11.16320025
v 32.91470185 77.41953433 12.43388653
v 29.24292162 74.08355922 14.05692939
v -4.47933050 84.86264199 31.21267445
v 50.30462891 68.21705401 5.15502552
v 49.96139929 66.95877761 5.20367501
v 43.05460677 67.78273731 8.37755762
v 45.98943144 68.25011224 7.02640601
v 47.57238179 68.83879751 6.33500516
v 44.45808008 70.00847161 7.45140947
v 38.97267208 67.56296009 9.04237106
v 5.93407452 78.92230153 27.68454514
v -8.96652322 84.08263326 32.23134950
v -9.99420229 86.47289872 32.36108273
v 51.82760209 64.68722969 4.47681313
v 40.11309147 65.90908766 8.94930307
v 27.93093957 70.73141634 13.75000179
v -37.63226420 -24.14887212 37.29326278
v -35.23661569 -23.43938500 37.05549240
v 53.49755660 64.54025954 2.80555570
v 53.63782495 67.56059080 2.84605497
v 31.30296245 69.72390413 12.09412050
v 40.26930407 178.32857370 -8.64492171
v 25.65940842 69.08612698 15.51423594
v 42.91189834 63.78088146 8.01886339
v 47.46194929 64.88646567 6.21326175
v -32.74247795 -30.15846014 38.32983971
v -31.65175021 -27.78701112 37.29763255
v -32.11236000 -31.16406314 38.62090781
v 28.83082256 68.06676090 13.50588351
v 34.94476527 188.18342686 -9.27152857
v -12.23972626 83.74332637 32.37323463
v 37.08805889 66.71010703 9.86499153
v 36.38064861 65.47589600 10.27511992
v 33.31378847 66.37839228 11.42615173
v 33.12172368 67.88957119 11.56103425
v 32.29418397 66.75583869 11.72219403
v 31.31488338 67.42011756 12.41292991
v -31.68942407 73.85018468 9.58951097
v 52.71825939 60.30892208 3.19577008
v 41.08353704 60.73515862 7.81391654
v 40.36154598 62.29322776 8.48898850
v 37.31365874 63.14247847 9.69200861
v -20.47190815 -37.54052892 35.61782837
v 34.93523970 65.80349803 10.92310902
v 33.65566209 64.86095488 11.10981684
v 35.22726893 63.94418329 10.45801304
v 32.04826638 65.15118480 11.95605192
v 32.27672726 66.12601876 11.73227187
v -1.18207827 -38.86152804 23.99731614
v -27.51844190 -40.40338099 38.75720501
v -24.71234277 -41.03470966 38.71155903
v -30.76676838 75.48911124 10.99801250
v -42.11153835 64.04330581 1.29769789
v -41.53676331 64.27870691 4.63957060
v 39.32211921 62.63466924 8.53338186
v 38.64149004 63.19861859 8.74773134
v -38.03537413 -28.55528891 42.40869731
v -37.94766963 -27.09070966 43.95399243
v -40.05820304 -27.57573687 42.35064238
v 30.30797280 63.61025572 13.20371218
v 31.60400316 66.26511365 11.99920755
v 26.54041536 63.04832548 14.56288062
v 5.86781790 -52.52375081 16.69515297
v 7.65535049 -49.81807247 16.18697867
v 51.97481811 57.90020153 3.48742632
v 51.54275522 55.88506907 3.61581193
v -20.73421516 -49.97701198 40.53998366
v 47.42613807 54.76877466 4.93738800
v 49.59808290 54.09690365 4.11328161
v 34.56043079 56.87516183 9.80905350
v 36.38090566 61.53784320 10.23982279
v 32.70851448 61.74417585 11.74522843
v 31.00304864 62.00436130 12.09975965
v 28.01611647 60.18771604 12.83290796
v 22.28828147 60.99238247 16.83747582
v -24.63529073 67.04436243 19.17874441
v -28.51148322 66.12395495 18.30158383
v 52.46341601 50.73570088 2.15116190
v 51.74064264 53.38970572 3.11153778
v 50.24657771 51.40710622 3.08774994
v 46.14050314 52.55919695 5.39630558
v 44.04826090 56.10516667 6.48309756
v 41.91727936 54.20423672 5.48035093
v 24.17907864 58.13220888 15.33862296
v 21.94017917 0.66359178 4.05090302
v 16.37456566 65.99836051 21.83891274
v 11.28934044 57.62620643 24.33361858
v -4.88999998 71.13999873 30.93999811
v -7.15613645 71.85813040 30.73538095
v -6.50833361 69.11975890 30.72224557
v -8.63999967 69.26999986 30.12000024
v 46.87681794 49.95554313 4.18982795
v -7.79637042 1.14963565 10.09577420
v -3.04483250 64.57386166 32.15703368
v 0.31195983 65.31222910 30.92354164
v -2.55898456 69.31061298 31.67568892
v -8.65533017 67.51487404 30.85652553
v -5.89881232 66.17153436 31.21693991
v -10.76147333 66.08807296 30.76567315
v -11.73999999 69.14000213 29.54999916
v -27.41838247 66.28565490 18.50598119
v 50.66627637 42.81385988 2.53469567
v 51.21629685 47.89787903 2.71901092
v 43.09294745 49.11774024 4.77861334
v 44.55712810 50.56122318 5.02394373
v -30.81003018 -14.49275855 27.48062462
v -29.87512015 -15.75764082 26.16335452
v -28.47881615 -13.92774470 29.50957045
v 21.02980018 55.79276383 18.22923310
v 18.83237809 59.28090215 19.47639510
v 8.59483797 55.53251505 27.34138444
v 4.66121966 62.27833778 29.47294526
v -14.71267361 66.92805886 28.64960954
v -26.63107775 64.03262913 19.05476861
v 38.47230226 49.99203980 7.68906716
v 39.35001045 46.70394585 7.18879793
v 37.56773099 47.75594920 8.31786450
v 36.93787381 49.92756248 8.33147205
v 35.61080620 49.62090403 8.70291702
v 33.53456408 51.46886408 9.88735911
v 30.46077304 50.71621388 11.14246808
v -3.46071925 57.71318078 33.07040408
v -2.88534514 61.35893613 32.47195110
v -6.69965148 62.70640343 32.25991502
v -8.22955742 64.25945461 31.75172582
v -4.83497931 62.39067391 32.61308372
v -14.62811884 61.39970198 29.40197662
v -15.89141414 64.10288811 27.46720240
v -15.09222947 64.33612108 28.15342881
v -12.51034625 66.82409346 29.80569378
v -18.34285818 53.09039727 28.14037725
v -17.96035282 60.28425321 25.79431795
v -23.48375693 59.04817954 22.69723266
v -24.62671138 62.19312176 20.38232982
v 36.89192608 45.41287944 8.23666528
v 36.39730066 47.71994799 8.48306902
v 34.95027497 48.46759886 9.02873464
v 33.35469961 47.84687981 9.55080707
v 30.91705218 47.26820439 10.49392950
v 18.60813238 54.87417430 19.93806101
v 15.94678499 52.57521197 21.91759832
v -2.93210079 62.87660450 32.44186938
v -7.09078182 62.85377592 32.20286965
v -15.73717780 61.68547645 27.94483118
v -16.73196070 63.01253289 26.59024112
v -15.43178968 63.16322088 27.81368606
v -25.80466121 62.37466633 19.58125271
v -26.09651908 60.48869342 20.30342817
v 48.39338362 38.73062879 2.67288322
v 46.95968330 40.25778919 4.31821728
v 44.72694919 40.83834589 5.11874026
v 42.29966551 41.64815694 5.49973408
v 39.49445486 44.19030622 6.76550576
v 37.38481551 42.24286228 7.68545596
v 32.00937435 46.99158669 9.68386978
v -42.29367152 23.11458625 -5.71820233
v -44.85889524 22.87700772 -6.09558634
v -8.11792351 -3.46174836 5.80111053
v 18.35252531 -1.39614847 0.56252448
v 19.82663572 -0.79422322 0.65980270
v 16.78591222 -1.46803667 1.45224703
v -7.19856285 62.81608343 32.18500689
v -5.89888962 58.36241320 33.15732256
v -7.37136882 63.03691119 32.14246780
v -27.66136825 59.51358750 20.20622045
v -25.40656365 78.91804725 0.14440599
v -29.02602032 59.75577608 19.37079988
v -30.06968088 59.55606326 18.98645982
v -29.40395474 61.34327129 19.18279193
v 46.62988335 38.17399964 4.22676280
v 41.72956944 39.94315863 5.61583880
v 38.05130720 38.42587024 6.63426099
v 40.55999964 40.29000178 5.95000014
v 33.91065076 42.27563366 9.48824547
v 31.04958124 41.70795158 10.52469295
v 33.69394317 39.77061436 9.12726950
v 28.93692441 47.92054743 11.91951148
v 21.64331637 50.04001409 16.83789119
v 18.65230687 44.60895434 19.34638433
v 20.94894834 47.25322500 17.50940830
v 19.01946217 51.17413402 19.57357489
v 14.02811799 48.96314442 23.38600717
v 8.30999296 51.99921131 27.71011740
v -35.43384001 21.00944705 -3.73300188
v -35.82688794 20.42371221 -3.94682400
v -35.92799231 18.65100861 -4.00745403
v -6.63483515 52.98740789 33.42768177
v -25.61019734 57.40958452 22.36574516
v -29.36183661 53.49561945 21.57811634
v 18.95919256 0.59094111 3.41770682
v 17.48219319 0.60551596 5.39404573
v 18.48934032 -0.10790467 2.14650016
v 39.77237642 39.21122476 6.26290636
v 35.27976573 38.39113936 7.69109139
v 30.93360364 45.41396722 10.26601158
v 29.12124060 42.94935614 11.47295814
v 1.19852868 51.92993581 32.43158385
v 1.84105348 48.64721745 30.67023121
v -2.49942532 54.87851799 33.19762647
v -0.12523042 51.76344141 32.81183168
v -32.47643635 53.12273279 19.83236708
v 47.68793285 36.26977280 3.12081934
v 44.55275834 37.61221096 5.12087531
v 45.53757235 35.73491052 4.51058056
v 47.33600467 30.92813306 2.31608702
v 44.01892051 35.89807823 5.16221998
v 41.49994999 38.41226175 5.39482059
v 7.89462775 -4.55745542 1.57626159
v 36.74903139 36.78774461 7.23630935
v 25.16708523 39.64138031 13.43687624
v 27.67887339 44.29740459 12.51674164
v 22.53760770 39.86123949 16.01965725
v 11.79814152 41.91495106 25.41938238
v 10.42469777 46.08947411 26.15971863
v -44.75240782 -5.73636033 17.69976690
v -43.99746656 -5.65923378 19.29580607
v -3.88871902 53.35891247 33.43776613
v -4.29040939 52.20986158 33.52643549
v -6.26589218 51.12266541 33.38744491
v -15.46955481 52.20413208 30.73618189
v -26.74003318 48.35233092 24.86318350
v -27.79633924 52.27264017 23.65796454
v -23.38034846 52.42118984 25.37932619
v -30.82101792 51.99946836 21.97563462
v 43.47270727 33.78611431 4.94397944
v 48.14000055 33.84999931 2.09999993
v 38.42094168 35.49775854 6.95475983
v 36.76967695 35.45714915 7.58873997
v 32.98752010 37.29300573 9.44598857
v 32.13719651 38.53856772 9.59420949
v 30.85245565 37.89633512 10.27195808
v 31.42522275 39.94544223 9.74582974
v 28.34673971 37.91810572 11.21489983
v 23.97242747 36.47655994 14.81019985
v 13.16201780 38.62353042 23.87708239
v -7.62667600 -54.87145111 32.34659880
v -7.08279014 -55.39673939 32.04170987
v -6.61878753 -55.04873767 34.03397650
v 6.64350111 48.38930443 28.33238989
v 7.28281820 45.29634118 28.52357738
v 8.28724727 -57.05524608 19.43409629
v 8.66412930 -56.40771240 20.32260224
v 6.20457949 -58.44331533 20.98531090
v -0.33610087 47.32159525 31.92016110
v -1.70965411 48.42602462 32.75349736
v -7.56892608 49.94068667 33.21284801
v -10.06306894 46.34116590 32.37694129
v -36.14839539 -30.05404398 39.38320279
v -37.97067702 -29.36120890 40.43446481
v -38.73270005 -27.86460146 37.69935295
v -32.65787661 51.74702406 20.37210204
v -34.57003832 50.76743290 20.44561505
v 47.06840217 29.30658683 1.96546339
v 41.64313152 34.72977504 5.24649536
v 40.52735120 32.77295828 6.28461968
v -40.93318060 12.21408322 -4.29172209
v 33.31477195 35.58841720 8.35345313
v 29.56206352 34.44666043 10.71116235
v 27.26203203 40.28847069 12.50650268
v 25.69811419 37.07104176 12.96220999
v 8.12663883 42.72746295 28.18514965
v -10.65953262 27.54378691 -0.16397478
v 32.68988431 28.92859466 9.61998850
v 5.79002686 43.64419356 28.87679264
v 1.31935393 46.30715773 31.45775944
v -0.39768414 45.05018517 31.90370277
v -2.28074682 47.64997587 33.31498802
v -1.55737821 46.22333124 32.59471804
v -4.26481292 -10.16554888 26.84322000
v -4.78954613 43.68105531 33.37558731
v -11.44638844 48.20923135 32.51161426
v -26.29769221 46.53399065 25.48757382
v -20.11263184 48.01645875 28.24422903
v 38.70699555 33.24421495 7.12390384
v 32.25375339 31.17231652 9.73849557
v 27.23751590 34.94292498 12.10332569
v 27.80004591 34.03639421 11.65650599
v 25.63124709 35.05953401 13.18865642
v 20.89646459 33.97700191 16.92371629
v 0.16294795 43.12341288 31.48139641
v -2.53056781 45.53017393 32.88111091
v -1.24007184 46.95986584 32.40696713
v -8.87389295 45.19477487 32.69211203
v -10.50770469 44.66182739 32.51150250
v -25.23904666 44.80477795 25.24450608
v -29.09975126 62.19923124 -3.53921158
v -32.23571554 64.71892446 -3.76437302
v 45.24938017 22.65395038 2.48141913
v -44.35980693 11.17904857 -2.84182094
v -45.74513808 13.58907577 -3.56710190
v -42.25891829 11.39678713 -3.95266991
v -13.85781635 3.38065717 14.56605829
v -11.08895149 5.34534175 15.50271548
v -12.36309204 5.31410333 16.03004523
v 28.98314595 29.70180474 11.30206790
v 9.12362710 37.28451207 27.27087773
v 7.74360495 39.81678933 28.02028880
v -26.91029571 14.25351761 -5.72195603
v -27.69890614 14.11015168 -5.50498487
v -26.67718753 14.90189135 -6.15394022
v -21.93920873 39.03699294 28.26960571
v -27.47649141 46.80816457 24.84442107
v 33.67331252 22.89329842 8.12118780
v 38.95063326 31.65041283 7.10987533
v 34.48024392 27.33178809 8.91800132
v 29.70381640 27.96450444 11.10078301
v 27.48739161 30.25034070 12.61767466
v 7.16183474 35.71372479 28.47383544
v 3.35958949 39.07591850 30.02048470
v 5.74204326 39.02032599 28.64107490
v -28.74219231 -1.42766524 11.46000158
v -2.41748802 42.74831712 32.40500018
v -0.02031850 40.45677558 32.06507117
v 0.12321706 41.69511050 31.58202395
v -10.52662265 41.82670265 33.31715241
v -32.56302327 -0.12963823 5.46661206
v -30.36205843 42.20321029 23.54132384
v -19.89911683 7.90854823 2.00950820
v -19.48788017 4.84108273 3.41099361
v 39.36711326 27.85803378 7.01540941
v 44.66608167 23.40811491 3.25170043
v 27.92801522 28.60982902 11.93533838
v 26.51387639 29.44717743 12.77910639
v 25.51661246 27.99678035 13.92425876
v 22.48060144 29.03908305 15.99601470
v 2.22975761 37.78951243 31.03347868
v -3.53211607 38.57994080 33.15144777
v -4.34184493 40.98629951 33.45933557
v 14.52181395 28.80881354 -2.54035904
v 12.85454631 24.86224286 -1.84316013
v -6.71722926 39.56113756 33.22409093
v -8.37596226 40.77875242 33.79749134
v -6.79690065 43.72845963 34.04093906
v 15.86029492 28.47751044 20.78107558
v 1.88226288 35.73629633 31.08327277
v -1.96996774 37.45999932 32.80007467
v -5.05324267 37.43110970 33.57948735
v -5.36815543 38.91455755 33.25313702
v 27.94323862 27.00786106 11.90772653
v 28.02773938 25.53564869 12.26242539
v 23.82870950 24.82109889 15.36813006
v 9.02955141 33.16915780 27.81209908
v -1.59253238 -5.36367483 2.09528324
v -3.31966998 -4.69196448 3.74937011
v -2.75451178 -5.03402576 2.01094826
v 6.23171637 31.86676279 29.37068976
v -0.82626141 34.40594301 32.53055364
v -21.87949605 35.47606245 29.31968495
v -25.04607104 36.68429703 26.93932690
v -27.11268142 38.83991763 25.35547689
v -26.42474324 37.98699379 26.08265355
v -31.42912686 13.03230412 -2.74726236
v -31.45848587 11.75755449 -2.94345920
v -37.73541376 41.80012271 22.82260358
v 30.20675667 23.00342545 10.68494283
v 26.32375620 24.89683777 13.42505869
v 21.28872089 25.14588833 16.71327651
v 16.65244810 25.06121621 20.24588548
v -21.65786363 0.39997962 7.47545529
v -19.96100508 1.51886919 5.26009779
v -9.85912420 33.54730457 33.60698372
v -17.59446226 36.48779541 31.00341931
v -26.57816000 36.79597378 26.93981677
v 41.04978219 15.88296145 4.10808995
v 35.24216637 20.82039788 7.80285057
v 13.49997334 28.40961330 23.30799401
v -29.80934270 18.03066023 -7.04172486
v -26.09975077 20.08432336 -6.08709827
v -27.11138874 17.24260673 -6.62426557
v -6.70363102 35.77417880 34.08147395
v -37.75983304 11.34882402 -2.79807346
v -18.21986772 34.16183591 31.41888976
v -24.74211343 35.51129624 27.49949321
v -37.91943938 34.36414525 25.18239059
v -38.89193758 34.02268142 24.72282574
v 40.56334123 18.45650561 4.57170140
v 42.94431210 19.47466470 2.90017854
v 13.88314459 25.47794208 22.83416688
v 1.97620387 30.35042994 30.78108095
v 0.25274270 31.10271692 32.19771758
v -4.34873113 30.26112169 34.06511247
v -8.40116013 33.10102224 33.80975500
v -11.15734689 32.42363036 33.71530399
v -24.42312986 34.33613852 28.09737995
v -26.82786807 34.67671573 28.06924842
v -34.47427601 36.13459691 25.44357255
v -35.15718877 35.41688621 25.80523118
v -41.94513336 36.35735437 23.34242687
v -40.39656371 37.94212639 23.11567590
v 38.32736611 14.58415389 5.33729000
v 36.26570851 17.61845127 7.62822200
v 24.89958517 22.03438804 14.01130203
v 18.11403036 21.64547890 19.67100054
v 12.63441052 26.08424425 24.32708628
v 7.87189510 27.48472057 28.53488922
v 10.06795373 23.06658216 26.30678192
v 5.02579799 26.67806111 30.46320193
v 0.43543018 27.22874843 32.60525316
v 3.32140573 28.83248031 30.66068888
v -7.19005195 30.16854636 34.89012644
v -9.59468167 32.26917610 34.09743309
v -7.90055748 32.23624080 34.38945487
v -16.52059332 32.58357942 32.27676824
v -23.75708893 33.04101154 28.61868776
v -21.73271216 33.13481063 29.38974835
v -25.15427396 32.76085481 28.76731753
v -36.98893264 34.82946381 25.74009262
v 15.22856951 24.44497310 21.92814462
v 26.26662143 -4.82334755 -2.87355203
v 27.80607343 -4.53917915 -4.45890799
v 36.57259792 1.52364792 -2.12856615
v 36.57947853 0.60656085 -5.17236721
v 37.08560020 1.41767808 -4.64499835
v -2.02715211 29.34379317 33.26523304
v -10.16344409 31.87921271 34.16983783
v -10.62567625 33.09759870 33.82732347
v -11.24984585 30.73856980 33.75989944
v -11.67607959 30.01439571 33.90954435
v -16.05455019 31.55703470 32.53336251
v -17.72520505 31.68999404 31.96921572
v -22.22356200 31.05634265 29.67701294
v -24.26015027 31.70431405 28.93138491
v -26.10163018 30.91711551 29.40294519
v -36.04500741 33.80411491 26.34749375
v -38.02306950 33.63244981 25.38629062
v -37.64088079 33.01269189 25.39219148
v 36.23027354 14.88533337 6.40912633
v 25.06107464 13.83243594 15.39390348
v -23.39105122 -2.88914656 14.53262847
v -21.92313410 -2.71182111 18.01765338
v -22.07572758 64.61708248 22.66409807
v -24.47918616 60.43661013 21.52872644
v -20.72124556 61.15301326 24.13524687
v 5.99320233 24.67061579 30.31573072
v 3.73397395 26.11289360 31.32542223
v 2.43709702 27.34819241 31.42876178
v -12.48350181 29.24387529 34.03052315
v -18.13567989 30.55369481 32.04665706
v -37.51359880 32.77375177 25.31752549
v -37.55242005 32.82908350 25.33582784
v -37.34316677 32.54767507 25.28933622
v 24.62435700 16.63222909 15.04788455
v 25.30136146 19.95648257 13.91506195
v 26.39910020 17.45110378 13.04194052
v 23.51056784 20.12067102 14.88474756
v 12.26397324 23.27520587 24.07622896
v 13.15414347 21.97050117 23.06953445
v -7.19195371 26.41460858 34.96323153
v -9.70629137 27.95622125 34.52673182
v -20.39759420 29.93444540 31.28004447
v -34.25601497 30.42442538 26.97245590
v -32.47058019 29.66140024 27.74773538
v -35.58139130 30.53470701 26.57471225
v -40.89811072 28.82465161 27.09837444
v -41.51609540 32.01795369 25.86571872
v 13.62035889 19.29238997 23.14547822
v 11.25382911 21.49285749 25.57369880
v 11.56046800 20.90609074 25.27893707
v -45.82243413 -6.95069553 30.11001833
v -49.04704168 -7.11845979 29.90001813
v 3.97065468 22.58826792 31.36032447
v -2.28164135 24.67427216 34.18393061
v -12.53982447 27.11966820 34.24563631
v -32.60046616 43.82359609 -8.29694234
v -32.88384899 40.83288088 -7.79980328
v -21.35263197 28.16163935 31.36993945
v -46.45340517 33.68571401 24.83602799
v -47.69930616 30.70815839 26.12197585
v -49.91095886 31.19654395 26.63124353
v 30.39550222 10.74946020 11.36050839
v 10.74523386 19.40426603 25.56610666
v -57.48307705 36.39533371 -8.35027080
v -58.81631747 38.70681673 -7.35492958
v -56.20079115 38.93000633 -8.75749718
v -34.66280550 37.34054044 -9.75070801
v -31.74368665 40.62962532 -7.20899226
v -30.39316088 38.71969134 -6.87438296
v -27.11073682 22.42851257 -6.24111993
v -26.83483250 24.56635609 -6.38652593
v -11.20574027 25.22396669 35.19736603
v -16.56200364 26.21960454 33.49963948
v -21.77153528 27.02005580 31.49353713
v -34.55294669 28.15170586 28.12833898
v -32.90151060 27.85315551 28.26257795
v -42.50534251 28.97263132 26.81118436
v 20.08039691 12.47535460 19.30546016
v 11.69697940 17.60360412 24.57200736
v 10.84746700 21.09190449 25.78388341
v 3.29165626 19.49673332 31.92820400
v -10.62381919 23.19476940 35.67060083
v -24.21852574 25.54228716 31.60095587
v -24.02217500 27.93954499 31.17836453
v -32.94740990 26.33479424 28.88338082
v -36.60494089 27.00535022 28.69313769
v -38.72336075 27.18396485 27.95215882
v -43.53459924 27.76124328 27.33186632
v 33.78928825 7.03553250 8.50869343
v 23.72499183 11.10875327 16.50777645
v -25.09012073 30.28633632 -4.90317913
v -24.64053035 32.76273608 -4.20897454
v -22.23147638 28.52549590 -3.73773952
v -13.57528288 23.76339212 34.95296463
v 5.09256078 22.34634385 -1.87272357
v 2.03994499 23.90069515 -1.07866665
v -21.35302499 23.22050370 33.58947113
v -32.65135735 24.57081899 29.87888269
v -34.95140374 25.24949424 29.06285226
v -40.27178511 25.96205659 28.59271131
v -47.11915180 26.52478591 28.23030762
v -47.96167091 28.39527652 27.23276056
v -39.06248510 50.55043101 -11.02349162
v -33.05474296 51.54656619 -8.50824639
v -33.94485265 49.19789359 -9.83953290
v 5.22496831 17.62863435 31.28682449
v -62.04082444 33.74530002 4.65031527
v -62.93483824 34.14982185 4.48278990
v -15.35470411 20.88560164 35.44705734
v -19.77604628 23.84463511 34.20672193
v -21.88139036 22.51141146 33.99066627
v -23.04013819 22.98202924 33.16665813
v 21.65945806 191.09120965 -10.53083502
v 39.04635832 198.17771018 -10.34334674
v 42.75630787 201.91369951 -10.14984678
v 42.98738018 198.20156693 -10.41737758
v -47.25246131 25.47756955 29.10117805
v 31.54655173 4.94098291 10.11109073
v 30.02274595 2.60103215 11.09502930
v 8.23630206 14.72454425 28.65842171
v -1.40791864 18.62140372 34.06559676
v -3.94868664 17.67493598 35.08017957
v -8.97829793 20.81564628 36.10725328
v -30.05290776 22.55343460 32.29903057
v -29.39405292 24.90334772 31.00989945
v -30.58347851 23.52565713 31.38357028
v -46.65189609 191.91536307 6.09559100
v -45.60477287 192.27676094 7.29848305
v -46.98650911 192.37218797 4.40127961
v 0.96079550 15.14203101 34.05203298
v -60.94661728 36.36677563 6.42951950
v -63.27904016 34.78036076 5.11882268
v -36.83175519 11.33750752 -2.33415165
v -35.36012396 12.76736055 -1.98156713
v -16.17587544 16.52419381 36.31741554
v -21.19637467 19.05591600 35.66984460
v 33.73327106 206.37126267 -10.99424809
v 28.38445827 202.11574435 -11.06715016
v 29.94174697 207.07015693 -11.70083135
v 0.09148636 214.03375268 -10.10111533
v 89.71962333 237.30981350 -5.11200074
v 25.91738477 4.00761701 14.76668566
v 17.16354489 6.01292076 21.68298699
v 13.06069642 6.37264922 26.03546903
v 9.69552249 7.41064735 29.13428284
v -7.68759707 17.31796749 36.39123589
v -11.04314253 15.92144184 37.34080121
v -46.02288455 58.17157775 -12.07518484
v -46.18724436 61.52827293 -10.02433710
v -41.41920060 57.59670585 -9.60842334
v -28.49878184 19.07431334 34.37617049
v -29.54430506 18.16688478 34.45120528
v -32.46989101 18.58665049 33.65274891
v -10.36208495 14.66937829 -4.96046292
v -12.37419806 12.87860051 -5.03238570
v 30.33601679 68.01825017 -4.37168498
v 31.12375550 66.38696790 -4.92700702
v 28.57844532 66.58879668 -3.97526007
v 27.97999978 3.13999993 12.55000010
v 21.18461765 4.15995112 19.32590641
v 15.23083914 4.45919484 23.80319498
v 5.29787410 6.67578168 32.45998919
v 8.16012174 11.09678764 29.50855531
v -6.02249335 13.23143579 36.91736981
v -20.20059340 16.36552997 35.76457500
v -33.30049664 19.61937733 33.08474645
v -33.80843624 18.32000911 33.81622583
v -37.56893426 17.41912402 33.38383883
v 23.43183570 1.36897294 17.23705232
v 2.45038955 6.98706368 34.77546573
v -16.81288704 21.82391472 -3.05660651
v -18.94498244 21.18711360 -4.23569512
v -31.12203814 14.54345044 35.34580767
v -34.59117189 16.72711968 34.14402902
v -33.73954073 17.31221750 33.99628773
v -38.68974745 16.30616747 33.97992626
v -37.91398928 13.64370435 35.22682562
v 28.22774462 -0.63186337 12.43338082
v 29.35958654 -1.43523421 11.03481464
v 25.55434778 0.70170377 15.04662260
v 17.94242300 1.21821649 21.72869258
v -29.42270041 10.69213729 36.85185313
v -33.73747319 10.06365940 36.59701720
v -34.70798209 15.77397250 34.84104946
v -34.80375931 12.70289719 35.47607362
v -37.19969839 12.98904605 35.25830805
v 29.80541252 -5.18126879 9.56431963
v 31.31953627 -2.17586034 8.89135059
v 26.50214173 -2.58123898 13.84678110
v -26.68299899 9.57970135 37.73990646
v -36.77479178 10.44507325 36.23229638
v -47.32137173 13.97722214 34.03673321
v -45.75999826 12.84000091 34.74000096
v -18.01004633 8.46000761 39.31585699
v -15.16505517 8.65165051 38.62414509
v -20.08851431 13.54733203 36.76001728
v -21.96456864 6.19114190 39.38172013
v -28.15132774 6.81843655 38.28874975
v -36.79634258 8.21467116 37.05441952
v -44.64999959 12.71000039 34.97999907
v -32.07713738 7.94291031 37.65009716
v -35.26323289 6.15248783 38.36414218
v -38.14089298 7.79826846 36.95175424
v -34.61277485 4.63634264 38.54866698
v -39.28999975 7.31999986 37.05000132
v -50.30973256 39.41127285 11.44348830
v -18.49661767 0.70983591 40.81374034
v -16.57038555 8.00436735 39.41725940
v -29.27803248 -2.65481789 40.87264463
v -32.19612315 5.05123334 38.53207454
v -32.25960582 1.00371812 40.63288867
v -32.92532638 3.03096278 39.53554109
v -34.33594108 2.87868828 39.05210644
v -36.64514050 4.56841011 38.73384371
v 123.93951416 223.99415076 -1.36407651
v 122.49930948 223.15312922 -4.02330887
v 120.53522468 226.28194094 -2.15755752
v -1.77547301 -1.64893025 38.10969368
v -6.57191593 2.83116568 38.56600076
v -6.22814288 -2.34559807 39.18702900
v -22.47543633 124.41411614 17.46276207
v -20.21299489 121.16251141 19.30304989
v -19.54895258 123.55497479 19.38413829
v -13.10886629 2.40906957 40.28246179
v -11.97090279 -1.48963521 41.04366526
v -9.30118654 3.46703711 39.77969661
v -14.78812378 -1.06348225 41.35710001
v -21.63468301 1.54677825 40.52856192
v 105.01397401 237.21353710 -0.73479512
v 100.64905882 239.81282115 -0.39858604
v 99.26123917 238.64261806 -3.01072188
v 95.78385204 240.18830061 -2.50381185
v -51.94788054 53.93528566 9.26090591
v -52.06459761 50.64024776 12.05063052
v -52.43705213 52.97986418 11.07267290
v -20.02814971 -3.40929371 41.65737703
v -39.00379315 0.62535348 39.15337473
v -40.05262256 -0.46438433 39.81089965
v -40.90180993 2.00552680 39.05983642
v -9.39612743 -6.82007521 40.73553532
v -15.95535688 -5.87855140 42.14384034
v -27.43734792 0.32971747 40.57799652
v -33.77922997 -0.19135293 40.31154513
v -40.27377442 -0.02182064 39.39649835
v -38.34903613 -1.50018942 40.11344910
v -36.72417998 -2.90975347 40.08827731
v -39.77341950 -2.73237005 40.41901231
v 2.04325654 -5.96285099 36.09648347
v -30.90548515 -4.27768845 41.36926681
v -32.41999820 -3.04000080 41.09000042
v -33.83566439 -2.85743247 40.91317952
v -34.53614935 -6.69768220 42.05471650
v -34.55011547 -3.64636886 41.28451645
v -36.00349650 -2.92720343 40.23764655
v -35.92806309 -4.90550930 40.86886346
v -36.66464612 -4.57416475 40.72706774
v -38.88924792 -4.08746302 40.92697054
v -37.97901049 -5.28144604 41.17427021
v -46.31173611 -5.73455077 39.81516510
v -47.95213789 -6.03203708 40.19466415
v 9.94275603 -17.68977381 26.11847781
v 12.32827548 -23.87470193 22.12887257
v -8.07824358 -9.70744621 40.86979479
v -10.98872814 -12.78896257 41.89481959
v -36.67639941 -6.74453750 41.54337570
v -44.30019855 -5.96473506 39.89524394
v -44.79028285 -7.59953586 40.11255875
v -46.65318877 -8.91692098 40.18166661
v -12.40918040 -17.15408452 42.64359921
v -39.48181868 -9.50195454 41.67576507
v -38.14054653 -8.88091233 42.03687981
v -36.28128767 -9.72882286 41.87748954
v -48.10021445 -8.79976433 39.94468227
v 9.11802612 -24.17714149 25.69757961
v 6.06959872 -17.90894754 30.89646064
v -33.60373527 -10.57015453 42.70303622
v -39.11561146 -7.90372863 41.59995168
v -42.03495011 -10.62844973 41.28343612
v -39.08895329 -10.73215902 42.18848795
v -45.28173804 -10.58692206 41.29131138
v -46.71155289 -10.21873858 40.47330096
v 17.77743921 -22.95445651 16.77928492
v 3.58025054 -21.30873315 33.33261982
v -3.77150718 -15.03576525 39.51976076
v -40.27449340 -13.95746414 42.06755012
v -49.17411134 -11.60878502 40.38802534
v -50.25045946 -14.04971164 41.37218371
v 18.74221861 -26.62653103 16.36848785
v 17.08312891 -27.53164433 17.40288362
v 19.27482709 -24.70997535 15.07415809
v 13.61913048 -25.61021224 20.62488534
v -9.37948562 -16.37354679 42.06076637
v -35.89759395 -12.66859472 42.96749830
v 16.06217586 -28.62917818 18.18668842
v 14.81706742 -28.01222540 19.76076700
v 4.10858681 -24.95634183 32.17997402
v -0.95345540 -20.75594850 37.00929880
v -27.08093822 -16.73766598 44.08916086
v 8.34585633 -27.65037306 27.28588320
v 11.42628025 -28.36622857 23.61487597
v 5.38927037 -26.63407288 30.17068096
v 11.08842343 44.93400082 0.39996090
v -13.19977641 -19.83438060 43.02373901
v 13.07301130 42.41703823 -0.18492161
v 9.71419178 41.68769717 0.34938016
v -42.47563332 -17.28630811 42.99697652
v -46.93687707 -14.68127593 41.51926190
v 17.76944846 -29.13232520 17.26765931
v -14.07393906 57.13122711 0.70122874
v -17.11447537 57.91316554 -0.72992401
v -15.52632730 57.78520554 -0.08786986
v 1.65027415 -27.54547447 34.43188593
v -2.54047709 -21.59797587 38.18327188
v 32.82403201 36.61150485 -5.57727786
v 35.19542888 35.31263024 -6.54413085
v -43.82316023 -17.56655984 42.49729961
v -47.00672254 -16.53047837 41.71900824
v 0.28974004 -23.71672727 35.39292142
v 0.52965508 -25.09486862 35.79759598
v -0.55664289 -23.52348529 36.39395535
v 3.72009608 -28.33821438 32.37290680
v -46.19215429 -17.71194488 42.48205200
v -46.31803557 -18.77897605 42.51768440
v -48.13878238 -16.67477190 41.88954830
v -49.35382307 -17.46812463 41.93956032
v 13.66291568 -36.00420058 20.15820891
v 1.22108508 -29.81114388 34.77375209
v -21.44980989 40.89955613 -1.28562353
v -19.88006942 -23.54441583 44.64891553
v -26.50866471 -23.60798977 45.46974972
v -0.95520692 -29.97587249 36.36562824
v -3.84048047 -29.00973521 38.23578730
v -13.27375788 -28.23234722 43.36735234
v -19.63915862 -26.76149830 44.88767311
v 15.02774563 -39.45058212 18.52171496
v 15.29281586 -36.36155277 19.18200031
v -18.17518473 -28.67257968 44.41557825
v -30.56980111 41.38586298 -6.29218016
v -31.76400438 42.05201939 -7.42966915
v 12.25604583 -39.41884264 20.98846063
v -7.63436407 -31.76672012 40.68457335
v -4.34640516 -31.98685125 38.67949918
v -11.22778282 -29.91066314 42.65786335
v -21.86984755 -29.77550402 44.38329116
v 13.99629656 -41.65770859 18.63980480
v 11.05716452 -42.48809442 21.36540413
v 2.07007816 -35.70101038 33.58593583
v -1.55847892 -34.35113654 36.76236421
v -3.93276149 -35.54682806 38.27029094
v -18.62161793 -33.51130709 44.49693114
v -25.09169653 -31.75928444 44.98257861
v -24.07705411 -27.18496323 44.77355257
v -25.75858310 -27.86695771 44.95268315
v -28.42059173 -27.80562639 44.81650889
v 12.14949973 -44.16173697 19.66043189
v 5.08956611 -36.02933139 30.61816096
v 3.59624904 -40.79711437 31.10595234
v -3.55759123 -37.98762336 37.57299855
v -2.48182821 -38.76113892 37.15445846
v -11.15479320 -33.11365098 42.36380756
v -13.93050328 -35.13071314 43.69270056
v -21.34411223 -32.89915249 44.78829727
v -31.34530038 -31.67891502 43.96105930
v 10.92053112 -46.16685957 19.91870999
v -35.33228859 43.36062074 -9.30753164
v -5.66094881 -40.83513841 38.96523640
v -11.74966618 -39.52078149 42.79291257
v 24.55792204 24.17543903 -3.73056065
v 24.35167506 21.32838778 -4.41298867
v -26.92295611 -34.42278504 44.89892349
v -31.45747259 -32.95415640 44.20665279
v 8.14281497 -49.54267293 22.98844419
v 4.20614891 -42.55651310 30.20502999
v 3.97143466 28.54942344 -0.67547010
v 4.84222500 27.75940672 -1.06430275
v 3.46505665 27.80890465 -1.04483881
v -0.29074837 -42.74407029 34.56151113
v -8.52974597 -39.76970538 41.14973173
v -17.65617728 -42.17476770 44.78491843
v -30.09789437 -35.68323702 45.21403834
v -28.74485217 -36.38534993 45.40473595
v 3.00635118 -48.46984521 28.96392532
v 2.01210077 -43.79307106 31.85926750
v -25.57405271 59.23548341 21.68928832
v -7.05453660 -39.66515884 39.87083584
v -14.77010828 -40.29570520 43.84236038
v -30.30381538 -36.84027493 45.26286572
v -26.53008327 -38.15983236 45.64315081
v -29.29493971 -38.80315274 45.93160376
v -30.97477928 -37.46106476 45.24322972
v 18.33483949 23.00839499 -3.08735855
v -7.46640796 27.05045417 -0.37232362
v -1.92564283 -44.45179179 35.27643904
v -3.54066468 -42.59052873 36.82377562
v -16.15389064 -44.57783327 44.42177713
v 27.01526880 17.13000238 -6.49168994
v 29.38924730 14.04036861 -8.34727380
v 8.43725912 -52.28258297 21.87334932
v 6.98477495 -52.35238746 23.52822572
v 2.48787482 -49.79619756 29.34021503
v 27.26942860 11.70687098 -9.04660299
v 23.29555340 11.94676384 -8.08514282
v 24.11080897 15.80911130 -6.17774390
v -13.50240596 23.85287732 -1.35742594
v 7.69839669 -53.38482931 22.02996984
v -2.63783592 -47.86432907 34.95565057
v 23.23599346 13.44996877 -7.54474802
v 22.75625244 14.86550551 -6.80638850
v 21.95599675 15.77999070 -5.94870513
v -11.52629126 24.29678291 -1.35380134
v 2.62429006 -50.69778487 28.88490073
v -0.09504855 -49.35720935 32.25561604
v -2.88333488 15.95169120 -3.88560095
v -4.65564569 19.16871592 -3.10122897
v -12.16732431 19.59070377 -2.88717612
v -12.88644876 -47.19987512 42.72464290
v -10.76103188 -48.54735360 41.46180302
v -18.02298799 -45.76353356 45.09048536
v -21.85766585 -44.20258850 45.80150172
v -27.55996957 -42.69246757 46.36136442
v -29.84910458 -42.89592430 45.99533603
v -31.06071241 -38.58306259 42.75394604
v 3.30939773 -54.03025448 26.48512647
v -1.73548842 -50.71127787 32.96994418
v 0.33954531 -52.43990198 30.35861440
v -28.03307585 -44.45215687 46.47494480
v 8.75924248 -54.12093177 20.98756097
v -7.16347760 -50.83693564 38.09693828
v -23.56323227 -45.29121146 46.09940201
v -26.19685046 -44.97050494 46.45637795
v 5.22239506 -56.10918254 23.72148260
v 1.06469064 -53.81892994 29.08106707
v -1.19305612 -53.44070867 32.23457932
v -8.68493784 -49.98833686 39.27294537
v -9.51952115 -50.98235235 39.77775946
v -18.90049130 -47.56148532 44.98395696
v -20.40868066 -46.92555591 45.60105875
v -21.07293345 -45.51640153 45.38109526
v -25.51215701 -43.55325922 45.93457282
v -28.94781716 -45.51896453 46.02479562
v 4.72996710 -57.13869259 24.28993024
v 2.00250559 -54.83333766 27.66072936
v 3.59897083 -59.05720219 24.26294051
v 0.37063580 -54.41559851 30.61382845
v -10.77323500 -50.38861558 40.78232497
v -13.56731821 -49.89174753 42.39706695
v -15.60247783 -50.79229549 42.45220497
v -16.37639664 -50.33157393 43.28928888
v 1.36093609 -56.36953190 29.07157317
v 0.44833586 -55.42599782 29.89673428
v 0.15489799 -55.48312142 30.96445277
v -7.87485018 -51.82826146 39.05113041
v -9.14160255 -51.99604109 39.86550868
v 2.61781225 -57.09365755 27.41978131
v -10.18462703 -50.61240122 40.32332450
v -32.69999847 -28.68999913 44.59999874
v -34.70380977 -27.51914226 44.32478920
v -32.86441788 -22.48232067 44.97433454
v -37.72006556 -25.97755939 44.41980273
v -34.40155089 -25.10305308 44.16393489
v -43.18293557 -19.75691691 43.19857433
v -46.48499936 -19.73415352 42.16915369
v -45.46236247 -18.72185431 42.50247777
v -50.57699978 -18.41721125 41.34555906
v -51.08011514 -17.79077761 41.17039964
v -47.28096724 -19.52716522 42.27697104
v -44.76061463 -16.02437906 42.68429428
v -48.06840420 -16.06701687 41.70039669
v -52.32143402 -14.72582389 40.65417498
v -52.10412294 -16.84503630 40.59539363
v -53.89485136 -16.13719203 39.14773092
v -54.64630947 -12.80434430 39.24343362
v -46.38069868 -12.77859509 41.48719087
v -51.66644603 -11.81806903 40.83633423
v -45.88382691 -9.30260215 40.58894515
v -41.40935093 -4.56615537 40.79844430
v -51.54076964 -2.60064122 39.06968608
v -38.45668957 -8.42862111 31.06488846
v -55.02800643 -1.54735870 38.42675686
v -58.26801062 -1.42880983 36.47920862
v -56.14081398 -3.56166158 38.30953687
v -58.47267061 1.37936114 36.27972305
v -44.23125461 2.26684543 38.48401457
v -42.49005392 0.69936056 39.24018517
v -57.29077384 3.65344505 36.49802506
v -24.84477125 -13.61665130 20.98388039
v -24.19394068 -13.54126260 22.72922173
v -26.71059780 -15.13114199 21.38717659
v -59.71109122 4.58354782 34.04243290
v -30.96780181 -0.65199472 41.17377475
v -29.24657241 -0.29847005 40.92743620
v -32.39814937 -7.53786648 14.33135662
v -34.86364335 -7.20226299 13.27327359
v -36.48475558 -0.62774023 39.30651397
v -35.11268273 0.66680851 39.32986036
v -33.74652937 1.52447121 39.90855813
v -40.74333981 3.19202733 38.87099773
v -40.37884250 3.90177337 38.32327574
v -45.47170922 6.05844846 37.00385243
v -48.27769473 6.01129560 36.74351051
v -29.26798351 1.72341010 40.73828086
v -41.10620543 8.25650338 36.47939861
v -39.96000066 4.81000030 38.44000027
v -40.19999877 5.65999979 37.61000186
v -42.20010713 4.72036749 37.79114038
v -52.35310644 6.74100360 36.06769070
v -51.47578195 9.44639463 35.61327606
v -47.56965861 8.66411906 35.51569581
v -58.30068514 9.87577997 33.19081292
v -58.94294754 7.03720329 33.91205892
v -38.09298575 6.51432015 38.04250062
v -43.15185547 9.94518586 35.92884168
v -53.68404090 11.80085819 34.47233886
v -47.27999866 11.93000004 35.10000184
v -49.90495741 15.32355230 33.53932500
v -52.49395967 15.28235711 33.42351690
v -57.13493004 11.96524594 32.46621042
v -58.53610113 14.08540364 30.34020215
v -59.09416452 12.07122859 30.40233254
v -18.61940511 6.96351705 40.10475799
v -16.39112271 6.76061818 39.91301358
v -16.39120281 9.35036968 38.83728758
v -14.35941923 7.08198268 39.71102089
v -20.72072774 8.64789262 39.82513398
v -42.18038917 12.11535465 35.46817601
v -40.76996446 10.49986668 35.89947522
v -43.18644851 15.49714059 34.02832896
v -54.50276658 17.03260653 31.72766045
v -57.10699782 13.77036329 31.30667657
v -19.20001209 10.12010034 39.04316574
v -23.56148325 12.38122769 37.52490133
v -21.92579955 10.65430045 38.86398301
v -36.37613356 15.22517670 34.95085984
v -46.35092616 16.04171656 33.27130899
v -54.55288664 19.34762672 30.36518954
v -55.24118245 18.43267307 30.39865196
v -56.11489341 18.56458001 29.91409227
v -55.92712015 17.78112724 30.61301634
v -56.76873028 18.05908233 29.98319827
v -57.79406056 17.86675863 29.77114543
v -16.08007960 11.67849638 38.11319545
v -17.48021133 13.02536950 37.31632978
v -20.03759518 12.10454572 38.02410886
v -21.52374946 12.85524108 37.63864189
v -21.80094458 82.39821345 0.14407861
v -23.17323349 53.04234847 25.47583356
v -22.51388691 51.30061507 25.86080506
v -34.60468352 14.97350261 35.21993011
v -49.03965071 19.85893771 31.70740604
v -45.68512738 21.76526748 31.08349629
v -57.92321265 20.72400041 28.86220254
v -58.50068480 19.62847635 28.69270183
v -57.14387447 19.37870122 29.60728854
v -58.96504223 17.15280116 28.40856276
v -58.94586816 19.19796132 27.17830800
v -12.73052581 14.55260720 38.40381652
v -11.40096504 13.21262307 38.26595470
v -11.10545360 14.10545222 38.13830391
v -14.65325337 15.30508511 37.93995827
v -13.25890981 18.18679646 37.36558929
v -15.79089835 14.05573171 37.93142363
v -18.87417398 19.36919428 36.11864895
v -32.70409629 35.56868806 -8.91389512
v -34.81964394 34.64097902 -9.79828928
v -30.53470887 16.77317172 34.96303782
v -31.83877096 17.53002405 34.28210691
v -31.62104264 18.43246073 33.84558856
v -50.95665529 21.78932354 30.63758090
v -55.32401800 21.43443003 29.89343554
v -52.14142427 23.68225902 29.35045958
v -54.89628762 22.76861481 29.42066826
v -53.79018188 21.65281773 30.20929359
v -54.65873703 20.52495629 30.25546297
v -55.33255637 20.35924047 29.81179580
v -55.73839694 19.50093731 29.76988629
v -56.47363141 22.88194187 29.14501168
v -9.33771115 67.15798378 0.65396022
v -7.07909791 66.54552370 0.51527290
v -59.36086550 20.76373436 26.58010833
v -58.86267871 22.62276225 26.68457665
v -22.64841646 19.34183203 35.03065556
v -27.03325264 18.90811883 34.91521254
v -27.84706838 19.91820522 34.47872400
v -29.69557606 19.41771805 34.27377343
v -32.14234114 19.73648928 33.51576999
v -32.51237422 20.82933486 32.78688714
v -31.00300394 20.47785372 33.65997598
v -14.98988830 207.44064450 -8.13730899
v -11.99805457 202.27280259 -8.93352646
v -38.77537325 24.04345013 30.30963428
v -41.33810848 22.15416543 31.10881709
v -53.30426246 26.08736046 28.35614234
v -56.62453175 26.20046586 27.59977058
v -13.26286513 21.30912244 36.34830564
v -11.48165856 20.89514211 36.70491651
v -21.36933617 21.68977633 34.92095321
v -18.50747876 22.85107598 35.00235453
v -24.01704900 20.62365599 34.30804983
v -30.78543767 21.48495428 33.12523291
v -29.63436581 21.37075365 32.94027969
v -29.59514968 24.07657169 31.40468895
v -31.94598481 23.17624725 31.81614727
v -50.89480802 26.90858766 28.29579636
v -56.60497770 28.30440365 26.24106966
v -12.25714106 22.38980867 36.10636294
v -36.89277545 28.01102400 28.21900509
v -43.65620762 27.19561569 27.99971029
v -46.09417543 25.33062361 29.44085188
v -53.00261453 29.02732231 27.40262821
v -60.12832746 29.21348996 19.82059330
v -60.34034491 26.38882399 20.76395042
v -24.72414821 49.60057139 25.86183697
v -31.35687858 27.06328593 29.59913202
v -40.60946777 31.39770776 26.63587034
v -46.10125348 31.87807277 25.62608570
v -48.31782728 34.72058848 25.18737316
v -59.49729681 34.39686820 18.63811724
v -59.68864262 32.32824430 17.92970113
v -58.66965279 33.64017233 22.12762274
v -62.12946773 33.34505856 12.39772048
v -62.14451417 28.82006206 13.99801765
v -60.49117073 30.19986860 16.43478125
v -63.34073842 29.37098220 12.24348228
v -65.09278715 32.34104440 6.98947068
v -65.81623107 30.77182174 5.97281288
v -65.27729332 30.21292947 7.90311303
v -65.84876776 29.90989201 4.44025639
v -47.93176427 38.22934628 23.61693047
v -45.87621242 35.41673347 24.35638569
v -54.88184467 36.38190404 23.97800051
v -34.13971514 33.57108310 27.15077437
v -35.23638099 34.88957882 26.39960684
v -36.79583967 37.98799589 24.85465072
v -37.93276846 34.22152624 25.20262636
v -38.19423541 37.29471937 24.67551269
v -47.96592891 41.38928279 22.16248214
v -50.26147515 41.83601215 22.68299274
v -58.15704912 38.61996159 19.57645826
v -56.43699691 40.95843062 19.44929734
v -58.66845325 39.83882070 16.79306664
v -59.63283405 37.01532260 16.79945178
v -57.83893541 51.90671235 0.12608724
v -59.86967310 48.76293615 -2.60073855
v -56.73565716 49.07591268 0.18352989
v -37.86433116 38.20650280 24.17029813
v -41.38605669 39.17467967 22.69161306
v -42.86345094 38.40076551 22.73125201
v -43.90153661 37.62521595 23.30662310
v -45.45056075 39.60384429 22.66990021
v -29.94714305 36.13963351 26.74707212
v -32.30438754 37.75291890 25.13550036
v -34.86304730 39.53000158 24.28949438
v -31.80250898 41.93114117 23.44197221
v -40.80808535 41.78768024 22.53120951
v -39.78758678 41.11320898 23.04947563
v -49.19535667 44.09226775 21.41367830
v 10.89683082 74.50991124 -1.41911558
v 11.60714682 76.66358352 -2.40371563
v 15.93111083 74.79624450 -2.47184746
v -55.52332103 36.21549159 -2.48705386
v -55.94551191 34.09500793 -2.42304383
v -54.76991460 33.88183191 -1.97028578
v -58.22234973 35.35746410 -3.54820746
v -57.02843145 40.58058932 -1.68050418
v -58.31830576 38.32094371 -3.69486213
v -34.73908827 42.51854494 23.30148779
v -36.42920032 44.07968745 22.15329185
v -54.35861275 45.17413303 19.38609034
v -52.47576907 43.91979799 21.40126191
v -29.58700806 42.87293926 23.79175089
v 46.95292562 26.54398419 -11.42549329
v 43.99957880 27.98388153 -9.75657534
v 45.67199200 30.41283786 -10.32024249
v -42.02644899 45.75813189 20.99435963
v -37.95482218 49.62157086 20.35151608
v -42.37445816 49.24849421 19.90744844
v -53.36598307 39.28797692 -0.39543427
v -55.21008000 42.97070205 -1.13087893
v -18.89042556 43.77911985 30.09970672
v -27.38739178 43.40630770 24.66797642
v -34.36205536 45.59101164 21.86175250
v -37.49571741 46.84603214 21.46905102
v -53.79007384 49.35812205 16.07658155
v -54.65425551 46.95136100 17.08769798
v -53.04533243 47.68240824 18.21906306
v -58.60846490 43.62373054 -2.06617522
v -57.05747381 42.99051315 -1.73739484
v -25.52760579 45.07203400 25.26265197
v -24.45674315 45.21125183 25.76248907
v -26.86325088 47.24288359 25.11606179
v -26.58385038 45.79932988 25.15615523
v -45.08358985 46.49320617 20.74491419
v -51.90421268 49.75448549 17.70625450
v -56.49429932 46.08684406 -0.43679084
v 6.93676667 9.29729640 -2.01942958
v -36.18822992 48.40832576 21.26945183
v 35.78520939 208.43973756 -11.19187661
v 36.78512573 204.36802506 -11.06727403
v -51.18608102 52.50399932 16.56223089
v -47.62905464 54.47690189 16.23536274
v -52.87181959 53.46147716 14.91635386
v -52.94140801 51.58114433 16.02813788
v -51.29592493 54.61318418 15.02740942
v -53.70572209 52.05018073 14.35222570
v -0.51909400 -38.64175826 23.42043445
v -55.06945774 50.30316487 1.04049291
v -54.77612466 47.44861647 0.53513789
v -53.44017223 53.74743789 13.58362660
v -52.79085413 55.23291603 13.23476993
v -2.05283845 7.54449423 -0.89142047
v -0.83155849 7.05875549 -1.18760997
v -2.39361241 4.82238550 -0.11941850
v -55.60842901 52.23169178 1.09439983
v -26.72933973 51.27364770 24.65795726
v -25.72043985 53.92645299 23.49318564
v -47.63434082 58.44859034 13.20102904
v -50.74780434 56.74462393 13.24906386
v -54.05560136 51.95189640 1.87015987
v -55.55919558 54.67926711 1.35179854
v -4.50182892 110.16464233 -3.26110027
v -30.22712842 53.28368768 21.07520774
v -31.73418716 52.61603743 20.80333419
v -53.02089825 57.50383437 10.05157642
v -50.65667257 59.56441537 10.79212222
v 7.31149828 24.19472486 -2.15304457
v 3.57411848 25.57136677 -1.38907903
v 6.45272620 25.34679323 -1.88834127
v -52.75285989 57.10496381 3.02536390
v -52.63584852 53.41795087 3.38582415
v -58.04205686 54.39983308 -0.09965088
v -38.86889294 58.56112763 16.35646448
v -40.05223140 60.80692634 14.10073973
v -43.20597276 58.34905058 14.74391855
v -50.04695058 61.08793989 9.79086198
v -52.84978077 58.23742598 8.40095617
v -56.39225617 31.70321509 -8.10148660
v -56.65734038 30.28434888 -6.93286583
v -57.16896430 33.88316929 -8.18827748
v -37.21021488 56.39104918 18.13147962
v -36.37830913 58.38429183 17.53837615
v -34.28500518 57.05420673 18.58668402
v -37.71476820 61.70620397 14.80722521
v -48.48131165 62.85686791 -0.47328207
v -51.64935067 60.55541337 1.08583248
v -47.47151956 61.51546910 2.92318827
v -15.05108736 58.69155750 29.74234521
v -16.84326492 61.52028218 26.54645033
v -44.46566850 63.72650713 8.51143617
v -43.03496331 63.26366216 9.11670085
v -41.87823087 61.95396557 11.65824942
v -41.01079702 63.68354708 9.00282711
v -25.11935309 60.98344922 20.52199095
v -35.90660170 64.14620578 14.75702971
v -36.74090654 63.80485743 14.07080889
v -42.44881496 63.93744051 0.05307257
v -43.11703146 63.69376928 -0.32581328
v -42.59876162 64.25382197 -1.58210937
v -46.79000005 64.24999982 -3.17000016
v -44.40763220 63.26191127 0.63309429
v -48.64813760 65.02414495 -4.08928841
v -48.99169877 64.36435133 -2.62475363
v -35.74794903 66.95295125 11.71140093
v -36.55628860 66.16590917 11.38915028
v -19.54651251 72.98870385 23.92117120
v -13.40819243 74.55535233 30.69948964
v -16.95274003 76.47824287 28.50525640
v -17.53059216 68.49109381 27.09533647
v -18.03795993 77.89469510 26.11393295
v -32.99223259 72.19614834 10.59182454
v -20.84056661 78.79877090 21.08658850
v -27.27030963 74.44160432 15.32477140
v -28.03523093 76.84885710 13.18640355
v -26.28632635 76.83691382 14.40780424
v -28.52564119 79.11103219 11.52525656
v -28.90015207 77.00230926 12.34154683
v -28.91866490 75.50486177 13.23078945
v -30.13730422 77.44036615 9.97651648
v -20.13887651 82.30618387 22.29712531
v -17.40238629 81.13592863 26.77828260
v -22.62787521 87.83248812 17.09904708
v -21.21864259 84.05973017 20.24901472
v -24.73011613 77.57770270 16.69690385
v -23.92246760 79.61458713 17.54166372
v -13.82189430 86.87847853 31.72862530
v -14.83541168 82.69095421 31.46043420
v -16.17876999 86.70910448 30.07745184
v -16.53375477 84.34821665 29.92212772
v -16.48061536 79.59983498 29.52170186
v -17.30991714 85.23637056 26.92679502
v -18.76446791 82.75716752 23.79193157
v -22.85447530 81.73962682 18.44739541
v -27.04968862 82.72302896 10.33289544
v -25.61155893 84.48523283 12.76831049
v -19.05749552 84.97304469 22.40104415
v -19.18414980 87.41068095 22.47210033
v -17.05869846 89.57713842 26.72126144
v -17.45709591 87.80954778 24.95327964
v -18.23957637 86.48119867 23.51542935
v -19.63770390 89.26981688 21.91849053
v -23.26685376 154.80427444 -6.42289734
v -20.13401315 159.05748308 -6.95846369
v -18.09587516 150.92536807 -7.34347245
v -20.75542510 153.50160003 -6.68597128
v -23.76709506 87.63433993 14.82289284
v -25.58022551 88.35840970 10.76013222
v 29.33896333 221.85827792 -11.92710456
v -14.99791909 89.57618475 30.48376739
v -18.43541674 88.06448430 23.08043465
v -15.41640610 93.08289737 28.34651247
v 49.49133471 223.03909063 -12.48845272
v 47.45946825 222.36354649 -11.41986065
v 49.40267280 225.30183196 -12.04221323
v -22.82386087 90.66631645 16.17223211
v -25.95557831 124.28493053 2.51742569
v -26.63017437 124.38318133 4.45808703
v -24.54411425 90.03757685 13.23674992
v -17.76096597 93.17486733 24.15307797
v 1.65189872 110.63405871 -2.89063505
v 4.07209154 111.84430122 -3.28037259
v 4.76982724 109.70222950 -3.17503535
v -15.93280025 93.72923523 27.09126659
v -16.92363620 93.95783395 25.87383054
v 56.67897314 111.89875007 -8.84060562
v -10.17238665 138.80887628 -5.39062545
v -11.82028931 139.53174651 -5.93293644
v -12.38324493 141.22205973 -6.01204857
v -23.22390862 93.37544441 14.20128532
v -24.10210110 91.63280576 12.65876088
v -25.01850389 91.66750312 11.10125892
v -14.57118522 101.59111768 26.39398351
v -15.07796068 93.62311661 28.07149850
v -23.86433445 94.38005835 12.04395853
v -15.69692791 101.39422864 25.71156621
v -17.09191687 100.81090778 24.57810752
v -15.61350189 100.48615932 25.61916970
v -17.70797744 99.41383451 23.20201881
v -19.09318008 99.86311197 21.15695924
v -15.02946671 102.80818492 25.88972636
v -17.90316775 100.75884312 23.50293100
v -23.31509441 101.54859722 12.65282650
v -19.43426393 103.32666337 20.46220750
v -13.19039706 103.77515107 26.46967210
v -12.06313912 105.13727367 25.89586563
v -18.51134934 103.92800719 22.75932208
v -21.32048644 104.15311158 17.07796939
v -13.81370146 105.19712418 25.64174496
v -19.43268441 105.06932437 20.32345533
v -17.96563528 106.45471513 22.62822911
v -23.18632230 105.52662611 13.58838566
v -24.28564616 106.62455857 11.59651205
v -12.88256608 105.80942780 25.60999990
v -14.92513344 109.14009809 23.94601516
v -18.84529367 108.00210387 21.27163857
v -12.75413856 109.45910215 24.65690486
v -14.12462350 109.61940885 24.19567667
v 41.10048711 204.98499274 -10.60100924
v -15.41669853 109.27964747 23.45148288
v -17.35936478 108.96578431 22.87979797
v -15.78829251 108.05490613 23.64800870
v -19.03561503 110.48866808 21.32046595
v -24.32615124 110.91363430 12.40035240
v -22.04823494 111.62855476 16.85940474
v 82.02089369 164.38892484 -15.84130526
v -13.50320969 57.42897838 31.07902408
v -15.66191763 56.53714016 29.68244255
v -17.61313714 57.59025365 27.73127705
v -15.13084676 55.90128899 30.22014722
v -16.57195203 56.83179572 28.88054028
v -18.93792488 56.57892302 27.15831622
v -22.44573273 57.80884996 24.00232106
v -46.57350853 187.32370436 1.00495038
v -45.15999928 185.71999669 -2.63000117
v -46.68667540 185.67480147 -0.17612473
v -46.71894014 188.02490830 -0.54095365
v -46.12628743 188.57440352 -2.16880278
v -19.49417964 59.86712128 24.83323403
v -22.77708426 55.94670773 24.58759770
v 93.74348819 117.94572324 -12.06856966
v 92.97672659 120.80732733 -12.05542125
v -35.01627967 59.10549313 17.57241599
v -39.66869414 64.09982592 9.98803135
v -13.58381286 58.46801028 30.90897202
v -11.91513520 59.47467312 31.69130906
v -16.31409861 58.48217756 28.63938920
v -15.70131443 57.59499967 29.42523360
v -15.55408631 60.05787849 28.87564898
v -17.00637490 59.70832705 27.34968625
v -18.54270697 62.42806837 25.06997250
v -21.99917845 59.60261077 23.42813089
v -20.74267529 63.44141066 23.45774509
v -39.81408477 64.62556869 8.45311582
v -14.05931637 60.01816690 30.27124330
v -26.81501210 64.86891210 18.83223653
v -41.93048924 63.63227218 7.37387687
v -43.62593591 63.03136051 7.16210529
v -22.76321873 61.67012081 23.00033905
v -24.04810861 63.56742233 20.77596076
v -23.92699756 62.26516515 21.64706960
v -25.07106028 63.25757504 19.80729774
v -37.98209876 65.54066390 9.85409133
v -39.04038668 65.63726813 7.66037218
v -39.04220834 65.26029855 8.52157362
v -44.30038109 64.02163208 8.16785637
v -16.11735299 62.62654811 27.10039355
v -22.91096374 63.77843767 22.15101942
v -38.62584382 65.88434428 7.85261486
v -44.37255859 64.01115656 7.89880008
v -39.42915052 65.25529921 7.68977217
v -39.77577388 65.79127163 4.41581011
v -17.59707555 65.32538682 26.68908797
v -22.35334180 63.26757371 22.79716544
v 63.74512613 221.22213244 -13.80781829
v -23.79458584 66.04509801 19.88781802
v 78.62971723 244.40187216 -1.23072090
v 78.84911448 244.88444626 1.92782993
v 82.46219903 244.47838962 -0.14230644
v -38.99957240 15.90154506 -3.66056804
v -39.23752904 65.71754068 6.90105092
v -38.97080198 66.31570309 4.85632801
v -40.09623453 65.24430215 6.08335622
v -38.40473667 66.58779085 4.67454223
v -19.31144670 64.89263475 24.69896525
v -23.05041440 66.10692292 21.05428837
v -23.26018177 64.53659385 21.02295682
v -35.41070595 67.85061210 11.17103081
v -36.26048937 68.08164716 5.71282161
v -37.43562102 67.04467535 4.15602047
v -36.17568687 67.87046045 4.10810020
v -36.54767945 67.37764180 2.90705008
v -21.84700407 65.67042321 22.55931683
v 21.58861794 -23.75398017 9.78680514
v 22.33546041 -22.06493542 9.53842793
v 23.31274375 -23.02045748 11.54891402
v -29.32759933 68.62748414 16.24509320
v -20.75574733 -8.37140251 24.65927042
v -20.22753842 -8.89802352 22.64493145
v -17.40092412 -6.09709928 23.60481210
v -35.46568006 69.26238537 8.66361801
v -35.10102630 69.44701821 9.80230421
v -35.54607555 68.74357909 5.79176331
v -34.94165465 69.14310157 4.87277098
v -22.48899825 67.60852039 20.94713412
v -30.30817583 70.12736797 14.03571013
v -25.93708225 -14.94382415 24.38879944
v -18.03163625 72.12121785 26.01973154
v -20.33481002 70.50820440 22.63065428
v -33.80495310 70.83901763 7.85495248
v -31.56444803 72.13030010 3.91885778
v -35.03489867 68.66367906 1.90259423
v -17.07530022 70.28219104 27.37735957
v -16.74000360 71.99999690 27.50000358
v -20.07454820 72.16448337 22.91582525
v -21.60302363 70.57584077 21.28105797
v -20.98129131 72.09227979 21.36801369
v -33.49391371 71.80327922 8.83000810
v -31.83141723 73.87410849 7.24503677
v -12.64205575 71.16551697 29.51012738
v -14.25000001 73.27999920 29.09000032
v -15.85000008 73.60000163 28.30000035
v -17.18000136 73.76000285 27.00999938
v -19.23267730 73.79632443 23.91529642
v -21.10570483 73.81502539 20.66260576
v -20.34655586 73.39029014 22.55338430
v -30.68157658 75.24548471 7.08980393
v -21.06890082 75.37299395 20.32487094
v -22.20663987 75.39752871 18.77197810
v -25.12626722 75.66997409 16.26378670
v -29.98496406 74.53437150 3.02783609
v -31.09262697 72.38877565 3.02020134
v -20.26535943 75.37811995 22.05160074
v -21.13530785 77.08409429 20.43969370
v -20.07516474 77.05496997 22.00839296
v -22.19931036 77.10891217 18.89101788
v -23.68577570 75.53609461 17.50794053
v -29.26311828 76.80275291 3.68918944
v -31.06635250 68.31834465 -1.35316118
v -21.32278495 79.38825339 19.75626312
v -22.55168743 79.17864621 18.60590465
v -30.01999855 76.70000196 5.51000005
v -27.19905414 81.28907531 4.36283974
v -27.37243101 80.67552745 2.87192781
v -27.36642398 80.24449646 2.25770986
v -28.76797132 77.98022777 3.14023392
v -27.33402885 79.29470390 1.31094025
v -27.25323662 83.82540941 8.04170873
v -26.42508224 81.62925392 2.92201014
v -22.56400697 83.74092728 0.46259721
v -26.38015524 85.23969352 9.91920847
v -26.25384554 86.56648546 7.68051250
v -25.44649318 86.33045852 5.11953654
v -25.75579844 84.45961773 4.21987241
v -24.62792583 85.55326611 3.51354037
v -15.35603870 105.76365888 -0.47940895
v -13.04673683 106.98904097 -1.88509282
v -12.29557488 104.51749712 -1.16315274
v -26.07746422 89.28234130 8.11031926
v -24.72426556 88.01477402 4.75457730
v -24.84420873 89.25718814 4.85329935
v -13.92000169 93.18999946 28.74000371
v -13.57656904 92.97220409 28.46132778
v -14.90751375 93.75978261 27.71989629
v -25.59546009 92.93682128 9.37330350
v -25.92847683 91.10752493 9.05728061
v -14.25066870 93.84637326 27.59442665
v -47.36958817 45.84730789 20.69551498
v -59.35193226 41.35138169 -3.26242996
v -60.13878435 43.91714185 -3.48073361
v -60.10950357 42.60887206 -5.10687102
v -24.42349494 95.97936273 10.46623010
v -24.73250777 93.86322647 10.61099023
v -14.72353097 94.13500875 26.86220780
v -14.60112352 93.99576485 27.01302245
v -15.20111226 93.76157820 27.14027651
v -24.39534105 99.30455685 8.71590246
v -25.28578229 95.00820190 8.08189530
v -25.03238805 94.35913712 5.50260069
v -17.60693453 98.81105274 23.76027405
v -24.22692068 97.44820744 5.44326287
v -18.40403304 102.96127200 22.30996825
v -23.87474477 101.03097558 4.71731741
v -15.22003859 105.02881557 24.79116619
v -24.69459549 103.48822922 9.16370377
v -24.73483793 103.02161425 6.54140767
v -28.62630785 176.98375881 -7.42189167
v -31.15190379 175.20873249 -7.69905560
v 6.59212843 117.46229231 -4.26492654
v 6.74323691 115.50069600 -4.07924829
v -24.83402006 105.92529923 7.47719407
v -12.14798354 106.06230795 25.48467368
v 53.71199548 115.29533565 -7.58594042
v 55.11789396 113.95508051 -8.10534228
v -10.44025831 106.05088621 25.07248893
v -25.07729828 109.02997106 8.98018014
v -8.68684705 106.97122663 25.38431063
v -28.58956717 137.05943525 -0.32543350
v -26.87858231 137.31367886 -2.51257140
v -24.33023043 107.56568611 5.54348249
v -14.34203237 110.88998616 23.59495126
v -15.68563096 111.01121455 22.73506299
v -12.58262433 137.65712082 -6.07525371
v -25.48412420 113.91314864 11.16883848
v -9.54588130 111.27206683 24.37685058
v -12.69289851 110.53322256 24.12348613
v -20.31311765 111.73024774 19.16500740
v -25.86545236 112.25083470 9.14490502
v -25.57849512 110.56271940 7.33302953
v -13.80687300 111.42475903 23.26325886
v -12.32656743 111.75364256 23.44620600
v -14.83737491 111.47433519 23.11716415
v -30.45957908 143.90936494 -0.62885677
v -29.61257473 145.84365487 -3.03290365
v -27.23662741 143.19662750 -3.12044960
v -13.65286857 112.16501892 23.24347757
v 6.39368268 142.54271984 -5.07038878
v 6.91401539 140.88347554 -4.79471963
v -40.56090489 160.05606949 -0.81807305
v -39.40909356 161.50853038 -3.63539066
v -16.99024625 114.87751454 21.86181396
v -23.46655540 113.94078285 15.51711280
v -25.69163032 112.76908964 6.89910119
v -12.21570745 113.81952465 23.10538106
v -12.47693505 112.95866221 23.13676104
v -10.56041010 112.83700168 23.59649166
v -21.30762674 115.57842791 18.33461784
v -31.67764843 150.65601468 -3.00453487
v -29.58469093 148.48177135 -3.75300320
v -8.61365162 112.21465468 23.90738390
v -25.85311979 114.03767020 7.31526315
v -25.76512285 113.53906989 6.57416089
v -25.47324635 113.82663995 5.56641398
v -7.27793202 111.60882562 23.86220172
v -32.27975592 147.88055420 -0.96299371
v -26.07159503 114.60928619 9.24447831
v -24.84820411 118.69228631 11.59493905
v -62.32399493 25.13546869 12.99881935
v -57.39225820 22.02183194 11.38876379
v -59.36794728 24.12526123 14.80014715
v -18.38466153 118.64929646 20.21292411
v -22.19381370 118.18764359 15.88564552
v -25.88991635 117.22230166 6.87354617
v -25.53272434 115.70027471 7.86452834
v -25.63306317 150.64305067 -6.29587611
v -25.98786540 156.51164949 -6.34983042
v -5.81580400 113.73922229 23.82419445
v -41.63781181 163.16281259 -2.24605063
v -2.25708820 111.71525717 23.36184867
v -10.75296011 111.53206974 24.02111515
v -10.08551568 112.04870045 24.10233021
v -10.75609960 110.44616252 24.59092811
v -5.57748228 108.03757608 25.21107718
v -11.92704309 110.96795648 24.20251258
v -11.61087304 109.87347364 24.67297576
v -13.75900675 110.68109423 23.86367880
v -40.74867815 170.14884949 -5.71012218
v -39.76625949 164.75236416 -4.45756456
v -8.34881701 105.32560945 25.62644891
v -24.89416301 135.20576060 -2.34693871
v -4.62601939 102.02537477 26.15685575
v -6.07453473 105.25693744 25.58766678
v -5.28818695 99.82681274 27.32463367
v -7.97167327 99.89141673 26.94755979
v -11.63036190 101.67011619 27.72007138
v -6.94067962 99.37799722 27.40179747
v -4.66147624 98.12396020 27.86588855
v -6.86452677 98.11873734 27.62064524
v -14.90634587 7.65052577 2.60070176
v -14.83306941 93.51123869 28.22753601
v -60.23805588 46.17186263 -3.23622487
v 12.10391894 -7.18092779 -1.98507076
v 40.56477919 187.47396767 -8.80681071
v -15.36693703 76.19413733 29.81191687
v -13.77966534 78.95495743 31.65130317
v -28.03000249 75.47999918 14.01000191
v -5.82637405 75.03885031 32.10502863
v -10.00124309 73.93237203 31.41449392
v -33.04265812 71.23461366 11.73421554
v -33.83786976 70.95531374 10.46372112
v -27.59938128 -0.00766134 5.45408996
v -28.45451050 0.69402641 4.04213322
v -27.46946365 1.59835990 4.62044682
v -43.31025481 43.85251924 21.64638415
v -41.36421904 43.24728251 21.69835567
v 30.82305193 196.08418643 -10.51499881
v -8.36319849 62.72719800 32.17039630
v -7.59420265 62.88673729 32.11933374
v -19.01995391 67.85885990 25.34951083
v -35.53016111 65.82417339 13.28119263
v -40.31745717 64.66311216 7.30220508
v -35.98017246 64.90830332 14.05675989
v -36.89399734 65.00930339 12.53218390
v -42.18715057 211.53160930 1.02448813
v -41.08128697 211.57525480 -3.52433464
v -40.41729495 209.20923352 -6.35597110
v -10.29319968 61.63991615 31.90222383
v -27.56761573 64.57919627 18.67112517
v -28.22607197 62.38421425 19.17646267
v -44.73834112 62.30592728 3.82973743
v -6.98448438 61.08225137 32.68464282
v -38.94581646 211.93198860 -5.56148123
v -36.34208813 213.57826889 -5.63022774
v -31.09010123 60.44970453 18.68014038
v -30.21181561 63.16026300 18.52797344
v -46.88585922 61.30990759 5.06794173
v -8.83119367 59.09906328 32.73057938
v -11.94687467 54.78371680 32.30708838
v -20.39249428 58.15365165 25.05689114
v -22.89932221 57.46579543 24.19920452
v -33.46528113 59.50212479 17.67352596
v -27.70949714 58.62090364 21.28403261
v -47.75154591 61.03483215 10.70048846
v -7.09322700 57.21738935 33.20826590
v -10.15640888 56.02374673 32.73690119
v -27.86177583 57.09213763 22.22744189
v -27.05482394 57.29343742 22.42002636
v -28.94363552 57.56512657 21.32334188
v -27.71648765 57.88194388 21.72817662
v -23.81081507 56.77071214 23.47791381
v -24.89836141 55.70152774 23.12224172
v -5.23633417 55.10222167 33.38581696
v -8.02042894 55.01356348 33.20863470
v -27.11920999 56.08902127 22.80922793
v -46.62382975 190.27884305 4.99938754
v -29.34761718 55.70130795 21.49997838
v -28.33356149 56.30126595 22.17701636
v -22.02968672 55.95842749 25.67986585
v -21.34638838 55.06640673 26.52551606
v -46.76966742 185.94898283 2.51464569
v -22.77060784 54.87714335 25.51767975
v -25.80992691 56.01551384 22.67260477
v -13.69775459 52.33913660 31.77816793
v -22.09538221 55.49308658 25.79090558
v -21.79566771 53.91572416 26.60476416
v 24.03062955 205.02080023 -12.20096555
v 25.02062172 202.77385414 -12.28976715
v -46.81213573 191.02306664 0.34511625
v -28.29704620 54.70604450 22.27323875
v -46.65481672 189.65256214 2.21824436
v -35.21788865 53.46289277 19.30856332
v -10.57343371 53.64998430 32.83685073
v -17.13853888 52.95886844 29.34024855
v -30.31570278 210.35498381 -8.03401042
v -19.79993656 52.95206979 27.30534039
v -18.84879917 103.53858024 0.90199360
v -18.01013947 105.27072847 -0.13933997
v 3.68548837 47.66777158 29.18420546
v 3.65581596 49.29149896 29.69238162
v -8.66897870 51.90353841 33.18756446
v -9.58492886 49.88022894 32.94324130
v -25.73304810 50.75616390 25.25730431
v -32.11125359 49.78042468 22.03204669
v 2.49621063 46.44745961 29.90037389
v -26.58586018 49.80847612 24.64323491
v -20.67177929 75.45163482 -0.65120932
v -22.26990275 48.23448882 27.31408551
v -25.64514428 76.89648867 0.08541513
v -25.82206018 47.47288674 25.62609874
v -23.73983711 46.93244398 26.28840692
v -11.40732318 45.48601061 32.48271346
v -21.36304229 47.32413962 28.14257517
v 88.00691366 118.72051656 -11.82612590
v -20.05666122 46.30093277 29.26493436
v 8.33360665 10.11830941 -1.99357187
v 10.98109782 11.60687767 -2.70449324
v 26.65560879 35.26973352 12.53620535
v -14.18962516 45.21417618 32.67010301
v -20.50741762 45.13625056 29.37763557
v -21.60222642 45.30272260 28.49942073
v 77.11929828 159.33209658 -13.99484742
v -14.36343230 44.15617511 32.40450844
v -19.83525231 44.37364638 29.73727696
v -23.47658575 44.01661828 26.63669363
v -21.67859674 44.22788695 28.79500017
v 91.34177864 195.56668401 -15.30230418
v 89.40985799 194.05421615 -15.99461585
v 89.26864713 196.54941559 -15.27471934
v -59.67102200 39.78690878 -5.16735390
v -59.32585150 41.44569859 -6.67840242
v -12.34769356 43.76311973 33.21020678
v -18.50133762 13.36003281 -4.52550687
v -16.30864665 14.08237591 -4.45451867
v -20.34611814 43.34173724 29.75253761
v -25.26209690 44.32632774 25.23974515
v -25.84323660 44.57701743 24.96920153
v -25.47790296 44.00945082 25.28143302
v -26.49360523 43.79434139 24.98477511
v -27.10982785 44.29741949 24.77311157
v 28.66811678 31.94560856 11.32901944
v 1.49053743 40.10557011 31.06419183
v -14.15781118 42.08511487 32.54886717
v -23.42837676 18.45687814 -5.32208895
v -19.46585067 19.35264654 -4.84796567
v -21.94354683 16.61850139 -5.35415113
v -23.70039746 42.17953235 26.65858902
v -22.84665778 41.02304205 27.39378251
v -13.92784528 5.41070290 17.99043454
v -58.98353085 36.83702275 -5.18737501
v -7.94629939 39.40759972 33.29744935
v -12.54861336 40.99405557 33.25514868
v -25.05252697 39.38408569 26.54307708
v -44.35485974 41.53174907 21.73419669
v -43.15455630 41.80349782 22.17706665
v -14.21841234 37.58823499 31.97930008
v -19.67133023 38.84169459 30.37400730
v -39.97347504 39.09144551 23.36226963
v -44.10536960 39.56251219 22.67475985
v -44.53745857 38.69059309 22.73686416
v -46.29389197 38.52980584 23.10544066
v -45.65021396 40.65311700 21.95143327
v -46.69144750 39.96764496 22.42831141
v 26.74607933 27.79842541 12.52594497
v 26.49970539 23.46339449 13.39929271
v -12.34443486 36.61002219 32.93883801
v -17.25897938 35.01595557 31.60670027
v -17.69595966 35.28051823 31.42536432
v -19.87963729 36.38680652 30.61416186
v -34.00831670 36.99748591 25.07086843
v -37.04636917 38.87938708 24.33682233
v 28.47652696 24.96055700 11.90596633
v 29.34865281 25.01823939 10.85609756
v 29.21622060 26.22954547 11.31920610
v -12.28659134 35.24331003 33.06746110
v -19.83906329 34.08863768 30.85048869
v -32.22741932 35.67477688 26.72709152
v -39.21930119 37.88132593 23.66092801
v 29.80680205 21.89584076 10.84799506
v -1.27962057 30.80929071 32.89012983
v -13.76016717 31.50489181 33.35738182
v -28.60757336 25.48827790 -7.47309998
v -23.64586852 37.18318045 27.81320177
v -34.26918015 36.04723513 25.56050196
v -38.51089254 35.92304885 24.80991557
v -37.63085604 32.95329213 25.33881739
v -39.98285532 36.45496815 24.24096502
v 31.04097396 20.97225375 9.66006424
v -19.28332821 32.99342468 31.30088747
v -20.10107785 32.88178146 30.57940863
v -21.01254091 31.92953765 30.21578863
v -29.68681045 32.81269595 28.10619399
v -32.53254294 33.94633159 27.44775079
v 23.56399223 22.45064266 14.67099506
v -31.48637712 30.06331250 28.33567187
v -38.81820291 30.18942103 27.11457200
v -43.74049976 32.95519203 25.16948059
v -20.77999711 30.37992306 30.84287234
v -38.06224838 31.30460903 26.60313249
v 36.87794507 102.17077285 11.11102570
v 34.34956446 102.65513510 11.60886139
v 34.69229117 104.58461195 11.85754873
v 37.10850328 104.45798188 11.20897476
v 18.52472872 108.86649042 17.39291474
v 34.86333787 106.02821410 11.66565157
v 34.33445469 108.80706459 12.06803508
v 36.89647093 107.36113042 11.35652699
v 23.42033945 111.40803248 15.92029072
v -12.96392735 125.91637671 21.17964625
v -9.20806359 115.60035497 23.31638522
v -25.97297914 121.59897387 12.05478795
v 2.61882599 123.01846594 19.70885321
v -3.11994017 117.87731946 22.16886170
v -18.10410805 125.35494566 19.49092560
v -17.59462059 128.01815569 19.38045770
v 69.76740062 167.07301140 5.10853203
v -16.98869094 131.49549067 18.92078295
v -17.30280742 136.28445566 18.75817403
v -6.66142767 135.39524376 19.40814406
v -19.14175786 131.16790354 18.02447438
v -23.25173095 136.38940454 16.15516655
v -23.65081944 131.97484612 16.79698564
v -24.81558733 137.09515333 15.80516249
v -25.84748343 133.55441391 15.15037380
v -27.00921334 135.59359312 14.06089868
v -28.40740792 133.93263519 12.12413795
v -29.42699380 137.84286380 12.06466183
v 31.94082901 134.49634612 12.72572204
v -20.98298073 136.63831353 17.31126197
v -19.44345422 137.88343966 17.89275371
v -19.24848557 139.00214434 18.30764301
v -23.99976179 138.08126748 15.88718221
v -22.96731435 138.51934671 16.53692685
v -25.18724278 138.59833777 15.85014351
v -20.41245624 139.57677782 17.55487919
v -27.95133181 142.13943481 14.84243385
v 34.86550227 136.82512939 11.99931465
v -16.92334749 140.47010243 18.42127740
v -30.83232790 143.19029450 13.27536628
v -28.61694247 144.90225911 14.91271146
v 34.96739641 140.33910632 11.26200520
v 22.96481468 148.22666347 13.39332853
v -19.92934197 142.37490296 17.80705713
v -18.55665073 145.15888691 17.66116917
v -25.34919977 145.76780796 16.87561162
v -26.63889527 143.96886528 16.19737782
v 82.51744509 156.51246905 1.05237926
v 84.50239897 159.97277200 0.84077008
v -25.47733299 148.09152484 16.49093255
v -30.26569821 149.34264123 15.26623592
v -18.11730675 148.80461991 18.33530702
v -28.13495882 149.34395254 16.36083610
v -33.06894004 149.61162210 13.47647235
v -34.36261788 147.26532996 11.74866036
v -28.16780843 152.90035307 16.37323014
v -22.29165845 148.77325296 17.60477945
v -24.64720421 151.20363235 17.12888665
v -32.93898702 153.03392708 14.33687378
v -30.57908453 153.35671604 15.43167327
v -26.05961636 156.06951714 16.93179645
v -23.83781783 152.88907290 17.23575965
v -28.92778441 154.06155586 16.01948403
v -26.64493211 153.70562673 16.54248498
v -30.46541288 154.18589115 15.58339130
v -37.64858842 154.30530906 10.89092810
v -39.55477476 154.19918299 8.47904384
v -15.29657189 158.99863839 17.44101569
v -38.85031119 159.16283429 11.34535950
v 1.52829010 161.85212135 15.24271909
v 82.28535950 148.25342596 -0.17321568
v 83.35600793 150.70953965 0.21584553
v -32.35517815 158.42267871 15.06451052
v -32.87120536 157.66473114 14.98072781
v -36.25216335 158.04784000 12.90088892
v 4.11025947 157.91577101 15.11173043
v -32.64212608 159.36963260 14.94857296
v 7.65316980 160.58152914 14.50637635
v -21.45597339 164.92545605 16.88976958
v -18.59171316 156.92687035 17.61378907
v -35.20262986 160.92504561 13.50840926
v -37.08271682 161.38438880 12.68160529
v -40.25446251 164.80593383 10.63632034
v -40.12838006 160.76749563 10.23811288
v -33.22622553 163.70920837 14.31003213
v -28.04741450 164.30599988 15.66089690
v -25.77595599 163.97118568 16.02957211
v -35.15115753 177.97586322 13.67058046
v -32.93183073 169.41206157 13.69393710
v -39.56593946 169.46315765 11.54112630
v -36.32010147 170.78970373 12.97295839
v -38.71892393 172.64300585 12.09096331
v -42.19804332 169.40493882 9.90891270
v -42.87352785 172.72906005 9.77638736
v -46.14688456 171.35968804 4.32254514
v -44.42154989 168.25169325 6.62530819
v -15.41907433 162.68049181 16.85788669
v -35.02869606 172.97771573 13.47238105
v -34.81021896 171.04302347 13.58263288
v -37.30579838 175.18904805 12.03321479
v -38.57409954 177.53362656 11.77909039
v -40.03754258 174.87634718 11.24420762
v -41.97263345 177.39276588 10.49345918
v -44.73984241 175.89302361 8.59587826
v -25.09986050 186.05852127 13.25594727
v -21.80102468 167.65218973 16.41444303
v -37.74116561 180.82551658 11.92219555
v -44.50926557 179.12554741 9.21835005
v -40.44345394 181.92717433 11.62010059
v -44.86793280 183.26155841 9.21114720
v -46.94974795 183.46811831 6.63903868
v 21.25527151 176.34437978 10.39512083
v -38.53286058 186.80682778 11.63306180
v -45.05470768 188.60588968 8.69406294
v -42.90717468 188.39560449 9.34812054
v -45.34046352 189.63551521 8.57338589
v -43.37133467 191.28905237 9.75122862
v -45.39424181 191.14521146 8.19566473
v -46.38972506 190.21001458 7.10012158
v -46.52606323 188.42606246 7.15424214
v -41.12337157 193.95817816 10.24594251
v -42.85701364 193.63583624 9.64974798
v -44.49841008 192.51853228 8.59575626
v -46.05703801 193.74077022 6.30612625
v -23.57472852 193.53647530 11.79459225
v -45.24444789 193.81316006 7.98407756
v 5.12010045 192.55614281 9.97957401
v -44.40582171 193.67721677 8.73351563
v -44.79145259 194.73852217 8.37244187
v -45.48189789 195.91554999 7.49686966
v -42.75155813 198.12193513 8.97485483
v -39.41603005 202.63442397 9.17080604
v -43.25845093 201.87969506 7.70989619
v 4.97268373 197.18417525 9.10368189
v -38.14982995 203.29622924 9.11597535
v -41.71334207 206.52455091 6.92215981
v -43.09995472 204.31166887 6.78661140
v -45.04441470 203.93884182 4.42651240
v -23.77379499 212.99210191 8.78315791
v -44.04858127 206.87386394 4.60663345
v -37.87621483 209.79651809 7.78468465
v -30.99412471 210.66045761 9.23045818
v -38.95752504 211.03529632 5.83379110
v -33.84277225 213.00180256 7.36664049
v -36.94439307 212.86487579 6.24577282
v -31.10397607 214.19204772 6.73446245
v -6.05810061 219.79075670 7.72950705
v -27.06428617 213.67172897 8.29022378
v -26.82894096 215.25096893 6.10831054
v -11.95235923 218.53131056 7.24294130
v -25.71280114 215.18008411 6.37365784
v -24.34000000 215.04999697 7.02999299
v -20.63254267 215.62585235 7.41035631
v -18.83143187 216.58802032 6.86346367
v -23.51311222 217.50916541 5.61383925
v -24.09000322 216.05001390 5.87000465
v -24.70493689 215.39427340 6.39860751
v -28.41950767 216.59080684 4.94739879
v -26.16649866 216.74337983 4.26343735
v -25.65018088 218.99089217 3.43877100
v -27.93047763 217.55942702 3.70747526
v -19.13954131 217.46250987 5.21471864
v -21.81982808 215.58785439 6.76866900
v -20.86291648 216.69590473 6.02516765
v -27.49063075 218.58209372 2.00092955
v -17.51367934 217.59603918 5.69622777
v -23.90000038 218.98999810 3.85000021
v -15.21727256 217.77074039 6.40827557
v -16.62496105 218.24805439 5.60499541
v -21.03999816 218.32999587 -0.98999951
v -20.03754862 219.45461631 -0.45117107
v -15.27492050 218.50003302 5.94464270
v -13.55262846 219.84975040 6.12991396
v -18.73206906 219.63873506 2.26788176
v -14.41267040 220.60638666 4.53023426
v -10.56585088 221.55283391 6.03900431
v -13.22673075 221.18917108 4.57511190
v -13.58425431 221.72859311 2.97415233
v -14.97863606 222.49352932 1.15951139
v -14.95929994 219.99892592 5.02186874
v -14.94777016 220.45211494 3.92114324
v -12.15806883 222.52838314 4.03678278
v -6.26557227 223.07874262 5.51046245
v -0.66801650 222.66310453 6.32999605
v 6.54682051 225.47009587 4.47560893
v 3.38985887 222.07938135 5.92100155
v -3.73469316 223.77935052 5.44669572
v -4.22217418 225.58094561 0.91986940
v 3.69459251 225.72404146 3.84807796
v 1.40452676 224.88503158 3.91522422
v -8.10072944 225.15240312 1.60581141
v -4.01529158 225.55401921 2.98371003
v -5.70923276 225.54704547 -0.88915543
v -0.30749454 228.21438313 -1.83685822
v 2.27577961 226.41937435 1.76846678
v 0.14605177 226.61748528 0.27962946
v 1.43776380 228.20813954 -0.22135125
v 76.33557916 90.52350372 -0.85689424
v 57.95284733 94.89415586 3.35233123
v 55.72331324 99.25357252 4.71157301
v 53.29288170 97.08288312 5.87723777
v 43.35382208 104.29336131 9.75534879
v 39.16646540 101.48751736 10.32688562
v 60.99213660 99.80963916 3.02069145
v 41.51785374 104.80201244 10.79161651
v 41.14231840 102.68612951 10.87124087
v -10.94023697 6.12136209 18.62654462
v -15.31492826 4.19402774 15.91915078
v 38.61666098 107.01565444 11.34280954
v 37.41266951 105.96936196 11.65432390
v -36.13026068 -2.41691642 8.60954449
v -39.13361579 -1.94900983 7.94859231
v -38.02146763 -2.25656177 7.65298167
v 56.29926547 104.74471003 5.20637352
v 47.46000469 105.33201694 8.36785883
v 50.74512213 105.58029264 7.48479506
v 48.51091653 108.50498825 8.60928278
v 50.25095120 103.47705334 7.72495288
v 44.84296963 108.85788500 9.28823091
v 78.51702720 102.17926651 0.72709948
v 57.96018243 107.25042224 4.83607454
v 61.67392805 105.87206483 3.95541918
v 51.59278214 109.33741182 6.96343370
v 54.04226854 108.35219175 6.13812963
v 58.37942660 109.67294127 5.08218817
v 56.43535778 110.13609916 5.69812628
v -36.70853376 -1.37592608 27.77401172
v -34.59267318 -4.28965315 27.41568908
v -37.26946563 -1.75511430 29.79556657
v -39.78872672 -0.46562278 30.08647077
v 45.93716562 110.80485582 8.80569313
v 83.56928825 98.53688627 -0.90570154
v 49.34522510 111.72839999 8.09038430
v 54.07163873 113.63153160 6.24982454
v 51.55952275 113.37367445 7.36301765
v 54.38563973 110.14756560 6.10130699
v 59.74443629 115.23348093 5.41394530
v 62.57083267 115.25059491 4.91342321
v 57.08212405 113.24222386 5.29161701
v 55.66278845 119.53618377 6.94090920
v 51.11755431 114.73328620 7.34468456
v 46.81887105 114.07522857 8.72117188
v 44.77019235 124.66190010 9.65816434
v 51.61530897 119.90563571 7.35922530
v 49.69881475 121.99443579 8.54714680
v 39.80043530 129.87488508 10.92535537
v 78.41353118 114.86333609 1.53313263
v 75.33283532 116.52236432 2.06171186
v -32.97186643 -7.64809735 30.93278036
v -32.00908378 -9.69732367 33.11453387
v 76.38666779 114.93670195 1.54353748
v 51.99544132 121.43712491 8.12751614
v 46.86492682 126.03884935 9.48690064
v 53.16289887 122.69204855 7.61328079
v 48.39095101 126.85012817 8.47197324
v 49.68332499 124.19502437 8.39940272
v 47.57834971 131.30103052 8.89722724
v 40.34492373 133.01743567 10.85481700
v 39.52313215 136.44893467 10.70755720
v -2.80451309 -37.04607487 26.59628727
v 55.09948358 135.04076004 8.05475283
v 37.42922843 141.76388085 10.55643521
v 85.31341702 131.81513548 -0.18595363
v 23.95387739 150.99985898 12.74073590
v 31.31963313 164.54157233 10.70577372
v 81.56239241 139.18673992 0.45768070
v 84.02790874 139.77189362 -0.45724786
v 47.84881324 163.65824640 9.18722805
v 84.36667174 142.72417128 -1.09030714
v 81.40540123 142.26903021 0.55045314
v 75.37907362 147.64529467 2.70814868
v 88.09641749 138.93644512 -2.39517237
v 78.40658724 142.33095944 1.86192675
v 80.83831519 145.28559148 0.16438760
v 62.45644018 150.11778474 6.90053357
v 78.35142314 146.93395793 1.53170200
v 80.14444262 145.97651362 1.39723497
v 69.86528635 151.12772584 4.30201134
v 82.19324797 146.77782357 -0.51926664
v 65.60277194 152.01036632 5.73865138
v 63.69604915 153.36912870 6.91667059
v 60.55580080 154.44102883 7.54647842
v 41.63953289 151.25994384 9.95502155
v 81.18300140 147.24080265 0.41211603
v 78.00598443 150.77088773 2.50227470
v 86.49086952 145.36246657 -2.03793426
v 87.23269403 146.16072178 -2.56346888
v 83.06964487 144.85013485 -0.99630735
v 60.94077229 156.54708445 7.66491657
v 69.61389631 155.28580546 4.58032731
v 63.47285211 156.62886202 6.77622249
v 62.39495426 158.71122479 7.04023475
v 84.22794193 153.07946503 0.11065286
v 67.15943664 157.50603378 5.36312955
v 66.99512154 159.40776467 5.62830176
v 65.25345892 157.38610923 6.22932054
v 48.05351049 166.28102958 8.48319381
v 65.36567211 159.42843258 6.17450289
v 87.02182025 156.10224009 -0.80210948
v 88.18101138 152.93826163 -1.32307806
v 65.58967382 167.91428626 5.88238286
v 67.03351438 168.17681491 5.77109540
v 65.91026485 169.25428808 5.63886994
v 65.81182033 168.61197352 6.02234993
v 63.56550008 169.10196841 6.01375848
v 64.79720771 169.28273439 6.06380496
v 63.16658854 170.82285881 5.86694898
v 68.77309829 172.29905725 5.11156442
v 69.93550807 168.48111153 4.84516891
v 65.46384841 174.41400886 5.69644384
v 65.59158862 171.63985968 5.49068861
v 28.00138295 187.94332445 8.39635450
v 73.88362288 173.85295033 3.74171766
v 64.39977884 178.20502818 5.93806477
v 67.45822728 175.54783821 5.66248922
v 60.44896320 174.65569079 6.82544103
v 72.99700379 175.54916441 4.10066498
v 71.59093022 175.91315508 4.50473418
v 74.37925786 178.62224579 3.84564209
v 27.42131799 197.98795879 6.88055251
v 79.97954637 177.23838985 2.28117965
v 70.51193714 178.92335355 4.40562097
v 71.38290256 181.48083985 4.44141869
v 69.18867677 181.10410869 5.07220300
v 66.47868454 182.22519755 5.68279205
v 62.81063706 188.66094947 6.44194055
v 73.11919332 180.80258369 3.73207335
v 2.08363286 -10.33247542 23.67747948
v 69.65230405 182.87773430 5.11563616
v 71.13125175 184.53980982 4.54540271
v 67.82470644 186.54136360 5.16883517
v 64.80709463 188.99680674 6.26286166
v 33.59590471 194.02401149 7.95756001
v 74.20683652 184.50579047 3.71711375
v 66.96514040 185.60756743 5.55074448
v 66.55509025 186.69052422 5.76842716
v 19.91784014 205.70223033 7.27384165
v 69.92646307 187.53437698 4.73632012
v 66.81978703 189.72779810 5.55597385
v 67.36944616 187.52910197 5.68295037
v 64.09503520 190.35544991 6.19788188
v 66.18703902 198.30980897 5.66163380
v 62.78809160 202.16329396 7.05295475
v 63.16457689 197.95005023 6.71980530
v 30.92239425 203.48933339 6.66908175
v 27.63306722 202.16652751 6.71044923
v 86.77278459 189.42314386 0.95489959
v 81.44984394 191.59483910 2.30442989
v 84.68373865 192.79232621 1.80666440
v 30.61201796 221.30388021 3.60612315
v 56.10660836 211.97500825 7.72712985
v 26.30717307 219.14744377 4.45912732
v 13.51482701 215.92529118 6.31681550
v 61.83787808 205.40231466 6.92279171
v 14.80217371 227.15905309 2.54527456
v 59.68802050 210.59736609 6.86943997
v 18.89531687 220.81968188 4.60777478
v 11.48895547 229.24907506 1.69888115
v 7.34841032 229.29722071 1.08086935
v 54.11857367 220.09916604 7.32174236
v 17.34797657 229.40725088 0.88870071
v 28.48873474 230.59831560 0.01246161
v 22.48073928 231.71056807 -0.31766313
v 20.05861327 230.57556152 0.04528447
v 15.72085544 231.72387481 -0.51761832
v 51.33735389 222.61407971 7.61030195
v 50.36703497 220.04516423 7.28458818
v 34.60965306 225.58349371 3.83720454
v 24.71015602 232.89254308 -1.17224862
v 48.25057089 222.19903767 6.94938470
v 38.42635453 229.57792878 4.11092164
v 31.03399836 227.14242339 2.08785362
v 31.61346167 228.43612731 1.95702794
v 57.62576312 224.50534999 6.08434388
v 58.85184184 219.54794228 6.56325091
v 42.89501160 228.69619727 5.59213990
v 27.82920748 234.13045704 -2.57384265
v -43.45915467 6.77745137 5.44979237
v -43.27932000 6.76897634 7.55467638
v -44.66006160 6.85055833 3.53753706
v 53.01113799 225.65996647 6.95579685
v 69.40436363 223.57697785 6.01684256
v 62.93492764 227.52287984 6.21466478
v -43.31203550 6.18730066 2.75717303
v 33.51503611 234.98938978 -2.20458955
v -41.43911600 5.62148308 6.25430653
v -41.53292626 5.67214005 7.94157758
v 40.51636159 235.79412699 1.67543744
v 51.91882700 236.61911488 4.93445015
v 43.19296777 235.95774174 2.49702577
v 37.42332757 236.25209928 -1.01872755
v 47.28337377 237.50360310 2.58510397
v 47.41106555 235.84748805 4.07661498
v 45.18002272 237.11705208 2.40810029
v 71.16717845 228.05161774 6.69953087
v 65.56308270 235.23586988 7.35028088
v 67.91229546 232.47945309 7.19425827
v 59.78141353 239.55747485 5.18033607
v 51.24751106 239.40587044 2.60144076
v 44.93673891 238.71614039 0.19250438
v 74.84805584 232.08838701 7.26945745
v 58.87869000 236.36524379 6.09946251
v 48.35933447 240.25110900 -0.10546424
v 55.38529158 240.48955739 3.36934719
v -40.30459374 -1.18808798 10.33340581
v -40.30236974 0.91822055 8.96137021
v 67.08364189 239.73619938 5.93507709
v 63.68441880 238.40859532 6.27431879
v 61.45491451 240.25323987 4.77707991
v 59.87200141 241.44062400 3.75482859
v 56.66429549 242.13184416 2.58676708
v 53.71841416 242.06987023 1.18552265
v 77.39339769 232.92234540 7.40973977
v 78.17261666 235.95689237 7.60846259
v 73.34659994 239.00699615 6.91923453
v 73.57330620 236.85738444 7.26531306
v 69.15178150 235.76657474 7.47912284
v 63.74735385 240.18570781 5.05629787
v -37.09153086 -1.74441561 7.16593442
v 81.29940182 237.12050915 7.25073181
v 63.23657930 241.62268639 4.11286438
v 60.53381413 242.08985269 3.21113202
v 81.20752126 241.42372608 5.94652910
v 78.35675776 238.37707937 6.93684444
v 70.98662108 240.95442891 5.33646904
v 66.29274040 241.65223539 4.20176890
v 63.87741119 241.95183814 3.67974257
v 64.44387883 242.69638956 3.06338770
v 62.53693998 243.55795979 1.54925452
v 67.85642356 243.59837174 2.52845907
v 65.83222747 243.09200048 3.14108422
v 65.29507041 244.19860542 1.85230665
v 77.66200602 242.29833484 4.96982923
v 89.39634264 241.55597389 4.92280582
v 85.82473546 240.79766870 5.89848543
v 79.18448001 242.58121848 4.55040066
v 76.41498744 244.17516589 2.96986010
v 83.54330063 243.51656437 3.73546709
v 81.25344664 94.55110133 -1.49788836
v 87.74106205 92.69263595 -3.90891032
v 86.44258976 96.64224088 -2.35853344
v -44.58530247 36.69210896 -9.76291858
v -39.30288553 4.62971348 0.09607146
v -37.57179528 5.45729557 -0.21167056
v 22.00446092 -2.40978482 6.88635185
v 19.25024949 -0.32901394 7.80703966
v 89.13087845 113.81444335 -0.47606256
v 90.54620564 109.47410017 -1.06890115
v 94.27142888 117.99051613 -1.31174992
v 92.35194325 121.40671909 -0.68378204
v 85.46834439 122.78461456 0.36549146
v 84.93113518 124.78629500 0.24183378
v 94.27779913 122.11035192 -1.64809066
v 94.94383633 120.66465616 -1.89393095
v 94.86465901 123.15971404 -2.36861873
v 93.33755821 123.57337028 -1.11639732
v 95.00667453 122.12738395 -2.18075095
v 95.68148851 123.69766831 -3.82082909
v 95.76462209 122.09217995 -3.14100971
v 95.99293023 122.52964079 -4.49299300
v 87.84864843 128.23784351 -0.15852186
v 88.39189261 125.97860396 0.04260302
v 87.34254539 131.57187402 -1.06407260
v 93.23371947 126.07455254 -1.21391739
v 89.36575055 136.17485762 -2.59435480
v 92.78509766 134.73387063 -3.99285508
v 91.25649184 137.93285191 -3.89455725
v 91.67782962 139.47670162 -6.03296980
v 91.19623899 141.29973948 -6.16306858
v 90.61785042 140.23053646 -3.95265035
v 90.89845419 141.64415002 -4.95268870
v 88.96751702 142.92363822 -3.59308627
v 89.25185353 141.35022461 -3.36681842
v 80.82769811 147.09095657 0.95996755
v 81.06245846 146.42158151 0.49044954
v 90.08155018 145.89439332 -3.60624678
v 91.95577353 146.40189707 -5.20555256
v 91.39145166 142.68031716 -5.43302996
v 92.02304482 142.43483543 -7.32864253
v 91.97126329 144.47438717 -6.23902911
v 93.64794940 147.73373306 -6.09533396
v 4.58477531 -6.76313788 21.87812515
v 93.27305853 149.58129823 -5.18659875
v 89.62899446 152.31120586 -1.73894921
v 0.46698653 -5.58185857 2.28080619
v 88.93951029 154.02439237 -1.80169614
v 89.51270580 155.24390340 -2.12084735
v 91.64753556 155.41306138 -3.21203447
v -27.60273032 -10.50975081 33.82373974
v -25.96525289 -9.99030005 33.44594315
v -26.11873299 -12.58898620 34.20849517
v 95.67920864 156.20616078 -5.66116581
v 93.94203126 155.73404729 -4.58908593
v 95.24275362 153.51578593 -5.70657663
v 96.77457809 157.04753995 -5.91275934
v 96.10016644 159.14626420 -3.71169834
v 95.82133591 162.16373444 -2.16328120
v 90.14006704 161.89065576 -0.87346171
v -52.56740376 -17.41194166 34.08266604
v -54.76323143 -14.80925269 33.81424770
v -52.35465243 -14.69333656 32.48189390
v 94.26330030 157.71469474 -3.42093804
v 90.76400846 165.60517251 -0.51945238
v 92.33283252 163.10000420 -1.30475557
v 68.40776652 182.07161129 5.34431497
v 67.28796661 180.45763671 5.06850285
v -57.13912100 37.99171373 21.97024412
v -57.13051930 35.23514047 23.50343205
v 65.56298584 187.69110739 6.14966592
v 96.31036967 174.09124970 -1.59818493
v 92.31270105 182.41249025 -0.50810399
v 99.95037317 171.70986533 -2.11178255
v -58.52428451 17.39925146 21.21570893
v -59.49568376 20.10062151 20.45543492
v -57.99427256 19.58356425 19.90713179
v 100.30447692 174.36945438 -1.69600709
v 99.77000207 177.13999748 -1.04999985
v 96.40883654 179.67423797 -1.24453648
v 96.71320766 177.37241089 -1.07765873
v 97.87198901 179.94731665 -1.20027724
v 96.73709422 183.21208656 -0.85546478
v 104.71276939 174.00968075 -1.43587985
v 107.35860467 175.97712576 -1.00319623
v 104.22595590 175.63605309 -1.26232079
v 103.03357989 174.83495176 -1.43412442
v 102.78864205 176.77898705 -1.33632659
v 6.55677496 -5.23468992 19.57896724
v 5.57189295 -7.87238963 20.96690424
v 108.20800811 178.33414674 -0.74444147
v 105.06448895 182.23345280 -0.75008476
v 101.98875517 177.97920108 -1.25731435
v 99.86999631 179.13000286 -0.85999997
v 98.13901037 178.79293859 -0.97487669
v -26.20237507 4.52136761 4.69286460
v -24.68385920 3.35998414 6.07437035
v 104.49146479 185.38849056 -0.00256527
v 99.32986647 183.39265883 -0.89171098
v 91.98229760 195.52318752 1.20776612
v 89.52928334 195.69306076 1.28662877
v 110.60262471 182.21057951 0.04729289
v 111.55000329 179.51999605 -0.75000036
v 108.47454518 181.33449554 -0.30032636
v 100.59294105 191.14917517 0.79489319
v 95.00434995 194.74083185 0.78093034
v 103.72135788 188.79054487 0.19892296
v 112.49100417 193.30768287 1.44987018
v 105.95448315 191.13858044 0.64280542
v 113.03751171 183.80992115 0.28391706
v 116.09593034 183.86359513 0.04487515
v 113.71615529 186.78663671 1.37114688
v 110.15117168 184.71926451 0.56384737
v 108.88147354 187.64996529 0.43254645
v 108.77874494 185.46652794 0.19101650
v -34.41895545 -9.26959608 32.93194994
v -33.48433599 -11.01729926 33.77586603
v 101.92080587 195.78218460 1.52276887
v 117.66653508 185.33775210 0.54444961
v 116.40474200 186.27332151 1.30737666
v 12.68005185 -17.31033996 13.23173381
v 12.60989159 -20.42558230 13.43900245
v 89.86569941 208.64452422 3.25435773
v -38.04337978 21.88308723 -5.49380900
v -37.75789216 19.73092556 -4.21982026
v 117.82740057 189.39308822 1.68912613
v 115.88187516 188.52072954 1.79219584
v 101.16788000 194.56149638 1.39956817
v 17.03614183 -15.08718263 10.95976029
v 118.56701970 187.41998076 1.27011701
v 102.21719742 201.76139474 2.56991806
v 91.62565321 213.81950378 3.62894824
v 118.92063171 188.92583251 1.28544995
v 99.96855259 203.59416306 2.45057978
v 92.24199504 212.80127764 3.88611387
v 88.73865008 215.12062848 3.90460039
v 120.43999881 188.62000108 0.92000002
v -39.82633725 -24.96225946 36.92983836
v 99.86115992 205.11272550 2.69204192
v 97.09806740 207.76443183 2.77354289
v 119.58462745 189.56728280 1.15026790
v 120.40269375 196.08370960 3.15446220
v 115.71671069 191.27787650 1.91620842
v 101.72524303 204.02280986 2.65213312
v 103.01606357 205.79604805 2.65265699
v 99.67384487 208.33289623 2.88485782
v 88.41884881 219.43807602 4.39222902
v 113.38762194 201.05874538 2.93153431
v 112.92685568 197.70595431 1.90782442
v 9.33556724 -20.66203766 16.27394743
v 98.64906967 211.23163402 2.94370344
v 91.68923646 215.21824598 3.71682597
v -45.23155093 7.20371725 6.33571669
v 124.77350980 190.92932343 0.65784872
v 103.55481505 203.87543738 2.41676532
v 102.04879940 209.96153355 3.53570678
v 92.50000119 215.84999561 4.20000171
v 91.41764045 216.62165225 4.06164350
v 91.18947387 218.64052117 4.14765440
v 89.13984150 221.80867195 4.43128962
v 122.77109921 194.28655505 2.71288049
v 111.84582859 203.41637731 2.93725682
v 106.28771037 206.99098706 3.18073458
v 100.21572560 210.81417799 3.56519874
v 94.80261803 215.81496298 4.45941836
v 124.44695085 193.50072742 1.88008219
v 116.31152034 200.45855641 3.62425577
v -40.04092887 -18.98620464 35.68283841
v -41.29128903 -16.22198336 34.33674201
v -38.54279965 -17.56206155 34.88044441
v 101.57116503 212.21837401 4.04083217
v 99.46999699 212.50000596 3.19000310
v 100.14762729 216.15166962 4.60489048
v 97.95278311 216.66568518 3.84953548
v 91.67049825 220.78326344 4.44946112
v 92.81300753 218.29852462 4.65320377
v 124.46202338 195.70003450 3.43191461
v 127.34292448 197.15161622 2.82548810
v 119.20837313 201.73467696 4.28246381
v 116.02418125 197.00816274 2.53871456
v 114.65648562 193.80310178 1.68030639
v -27.87993290 -11.48058008 19.05545592
v -26.94411203 -14.10736889 19.90967430
v -27.98337303 -12.91386038 19.08981986
v -31.27563372 -31.12485446 38.20322827
v -29.07061391 -30.81841767 37.45570034
v -62.24880368 26.59446560 14.55856115
v 103.35850716 212.03859150 4.12577298
v 94.24108267 217.82708168 4.38399008
v 97.39418328 218.08284521 3.81867657
v 95.26425600 218.40421855 4.05219058
v 92.74871647 221.10106051 4.79172962
v 86.17240936 226.98134184 5.29665221
v 125.56125224 200.07671416 4.86162957
v 121.79999799 200.62239468 4.38596867
v 120.75585872 199.93564487 4.13816981
v 101.09639168 214.50826526 3.80563037
v 103.76049578 213.45064044 4.26495727
v 104.09002006 215.68587422 4.19931207
v -35.44957563 -10.39079763 32.79479221
v -31.25262633 -36.75076365 40.59050605
v -28.68112735 -35.29402614 38.14507648
v -28.70699391 -39.06793520 39.25815970
v 94.16999668 219.94000673 4.77000093
v 95.69751471 220.26804090 4.35764296
v 94.33709085 221.47254646 4.61602909
v 125.57852268 198.26091826 4.33458341
v 117.91291088 202.92018354 3.72740487
v 117.86124855 204.88628745 4.37272107
v -36.76343709 -11.31574996 32.87548944
v 98.85221720 218.53195131 4.28182120
v 97.82432765 220.95084190 4.40801913
v 93.25730056 222.89708257 4.82951663
v 128.40999663 198.85000587 3.49000050
v 129.23909724 197.98453152 2.49571097
v 127.27218866 194.77646053 1.74375600
v 119.26059425 205.85539937 4.55443375
v -63.65443021 30.34320101 10.40801033
v -66.16728753 28.32739986 5.46617294
v -55.42395636 41.88323021 21.00022510
v 102.83208638 216.97296202 4.89456113
v 104.17358577 218.38140488 5.17230481
v 95.95026076 223.27335179 5.28307166
v 97.41472453 222.12103009 4.79754992
v 83.88087898 236.06550694 6.94542006
v 85.81288159 232.04074800 6.50238711
v -64.67478722 29.03818712 8.93863104
v -51.63837969 41.54817387 22.59157225
v 104.29450870 221.19326890 5.58102783
v 103.56613994 220.23057938 5.31342532
v 100.25994480 223.74141216 6.05293550
v 128.32508981 201.45332813 4.52676229
v 129.46000695 203.24000716 4.78000008
v 129.74379957 199.95574653 2.99180881
v 122.10357189 209.29686725 6.00262685
v 118.72123182 209.95394886 5.42995892
v -29.00630981 -44.99044642 41.84799641
v -19.25853640 -6.66742818 20.45340836
v -16.42934233 -2.46596080 19.83450912
v -17.74808392 -6.07233401 21.07422985
v -22.12022431 -1.18227233 16.31222665
v 105.61700910 219.81818974 5.19613968
v 101.66997463 223.54783118 5.99847408
v 98.00522029 224.75835681 5.04412409
v 97.87373245 223.59372675 4.99930186
v 99.17072952 227.65077651 5.82128111
v 95.72370350 228.42448950 5.86622255
v 129.56009805 204.43817973 5.26103657
v 126.09000504 209.97999609 6.51999982
v 127.96752155 204.16359603 5.35075646
v 123.30769747 201.69858634 4.81903180
v 117.39824712 211.45454049 5.21811051
v 119.49979514 211.34941280 5.80493966
v 112.73721606 216.29910171 5.94429579
v 111.54495925 219.13301945 6.50234381
v 105.50507903 222.00961411 5.97902993
v 96.32923454 234.56634581 5.62708871
v 89.49174732 236.66955531 6.24984037
v 87.66961098 239.12431300 6.02998026
v 130.40141761 204.32488620 4.66791773
v 130.21126390 206.21871948 5.53866802
v 114.65648562 214.89852667 5.50197810
v 112.96975613 214.01192248 4.64467844
v 121.57964706 215.52209556 6.30871626
v 116.26787484 217.61161089 6.14114851
v 104.78506237 223.52559865 6.22622436
v 102.45358944 224.85737503 5.72244450
v 130.22376597 202.60417461 3.43686156
v 131.76320493 205.53602278 3.59075982
v 128.85756791 206.39641583 5.50596043
v 129.63695824 210.34823358 6.43998105
v -19.24371161 -49.99141395 39.69334811
v 0.19101263 -43.49660873 22.20218442
v 0.44252741 -41.67912900 22.50352502
v 106.70686513 223.79036248 6.05597254
v -40.51068425 4.06743214 10.67703869
v -45.80686986 14.41917289 20.89998312
v -45.50361261 13.23718671 21.93787321
v 95.91448307 237.76914179 4.74817492
v 91.36000276 239.58000541 5.06000640
v 132.51818717 208.22617412 5.05156955
v 130.87025285 208.65243673 5.83797088
v 124.78999794 211.04000509 6.51999796
v 127.38704681 211.27727628 6.67833677
v 124.10769612 218.02228689 5.97261870
v -33.04999694 -3.39291804 9.92271025
v -9.95778944 -31.00803122 30.41604534
v -20.93650401 -48.53618145 39.69800845
v -23.33736047 -47.72094265 39.92380574
v 106.15637898 228.38577628 6.32796343
v 103.21881622 227.58170962 6.37959363
v 89.28942680 240.37371576 5.08233067
v 132.44324923 206.83804154 3.87799647
v 133.52000713 206.77000284 3.34000052
v 125.68935752 212.00589836 6.35158876
v 120.58074772 218.73964369 5.90007333
v 107.55822062 228.23016346 6.19802484
v 107.29163140 229.02995348 5.86446840
v 105.33837974 230.40047288 5.82934869
v 99.35059398 234.58804190 5.19046839
v 93.53999794 239.70000446 4.24999977
v 89.94954079 240.60322344 5.05392486
v 129.26399708 213.58186007 6.36877492
v 117.20920354 221.33022547 5.19852154
v 119.74366754 221.52499855 4.01802873
v 111.25999689 224.27000105 5.59000112
v -47.57649824 15.11193626 -3.93859949
v 93.91114116 241.31089449 4.02635289
v 121.66404724 220.51870823 4.09409357
v 115.50147831 225.27487576 4.43746150
v 115.24372548 223.45933318 4.74456558
v 106.92554712 231.43258691 5.32859191
v 100.15502572 239.30501938 3.08703328
v 132.37142563 213.65770698 5.51630976
v 116.45568162 225.69598258 4.12664888
v 118.03242564 226.07158124 3.12170200
v 106.09509796 230.98079860 5.44694858
v 131.96000457 209.83000100 5.80999861
v 132.97478855 215.66537023 4.51492053
v 126.75823271 220.52194178 3.28194210
v 124.84403700 223.00718725 2.17897655
v 121.18860334 223.00921381 2.86618527
v 117.16509610 224.40527380 4.12913831
v 119.34860796 223.98656607 3.48519557
v 119.17380244 226.23446584 2.94911070
v 116.80988222 227.71012783 3.47942114
v 116.41307175 227.15750337 3.74137890
v 117.18691885 226.39791667 3.67350853
v 115.89536816 226.65318847 4.02604649
v 114.03121799 229.02929783 4.34851274
v 111.44123971 231.38321936 4.03160602
v 15.86831920 -4.80476534 -0.71500626
v 14.50044103 -4.11375053 0.23459937
v 13.94115295 -6.15358725 -0.51063934
v 106.81952536 234.73952711 4.06399742
v 105.40211201 237.56141961 2.23965733
v 21.29940502 -2.15129345 -0.56152639
v 23.50516245 -2.20637745 -1.21686887
v 23.21389504 -1.05473597 -0.22815497
v 120.65357715 226.45728290 1.59627083
v 118.16971749 228.07955742 2.62997346
v 32.00964630 -1.82916573 -2.05545104
v 28.85145508 -0.56563830 -1.22579024
v 115.71296304 227.86247730 3.77622945
v 114.91629481 230.34803569 3.05839884
v 136.05351746 214.60473537 2.65441393
v 136.08625531 215.76452255 1.94496359
v 135.63604653 216.06747806 2.18686322
v 136.34984195 215.10106325 1.93051877
v 134.23770666 215.61665833 3.77900992
v 130.41764498 219.07517314 2.33060447
v 133.97678733 214.05091882 4.73230798
v 136.06689870 216.04526043 0.66773233
v 21.51125111 52.95790359 17.17383787
v 33.99848193 46.29290849 9.03675612
v 19.30573583 -2.32802588 -0.40410069
v 40.41795060 42.56550595 5.87843359
v 42.81631485 39.18857127 4.97943582
v 49.14856330 39.17508200 1.52988813
v 55.08212373 34.11059082 -3.17632663
v 56.23519048 34.92520377 -4.98094084
v 55.37129194 40.96174240 -2.59169051
v 50.05185306 38.35738450 0.39861072
v 56.87563121 39.22269493 -5.71024232
v 32.00790659 53.27497795 9.98083595
v 48.04266244 48.27690497 3.23008955
v 44.06443238 42.94535518 4.79066931
v 42.08038747 45.49701139 4.95972345
v 45.34964636 47.25358635 3.88101512
v 55.63829467 49.47343469 -1.89500989
v 52.15292051 41.44481197 -0.64000231
v 54.52990159 43.19635779 -1.59001071
v 56.70680106 40.22975639 -4.86353226
v 30.09578958 57.15860799 11.24323066
v 36.49518266 51.25770345 7.87473191
v 35.82864627 52.30664834 8.11754260
v 37.59277984 52.17385292 7.30968267
v 40.04305601 47.75918275 6.04135776
v 41.09266028 48.97475615 5.20035625
v 43.73136163 48.60666394 4.22826689
v 36.42414510 55.88378012 8.41537211
v 44.20864955 52.45566368 5.20883407
v 49.36430231 40.36981985 1.79456489
v 40.72535411 58.09039623 7.01630162
v 45.99637911 55.69571257 5.19929547
v 53.16999927 56.60000071 1.55999954
v 55.32722920 55.14212325 -0.45022290
v -10.18285844 -2.24091834 7.29278522
v 40.33222049 60.13743579 7.55686266
v 45.34861445 57.74769187 5.47430571
v 50.06227642 57.92871118 3.85550247
v 56.80390820 52.87799612 -3.79267684
v 48.83672297 60.28928980 4.41594841
v 52.94145644 58.47276002 2.55410420
v 55.98304793 59.64891240 -0.07440570
v 50.59516430 59.58005786 3.53364809
v 51.25551298 61.50480732 3.69405048
v 52.88033187 62.57253140 3.58331087
v 49.41383004 63.15177679 4.62154299
v 53.92483249 62.16246262 2.08767480
v -6.16392214 -3.90095031 5.72719332
v 54.87902835 63.65718693 1.56248407
v 56.90802634 60.87513268 -0.20941660
v 57.68716335 59.44643170 -1.22611760
v 57.61989579 60.83568931 -0.98963419
v -27.56731398 -46.66266963 40.97671434
v -27.23926120 -48.66372421 42.36343503
v -28.26752886 -47.65480384 42.25875810
v 94.93166208 107.36738890 -10.20970475
v 93.34233403 105.65520823 -10.51087026
v 93.50425750 109.55354571 -11.37451734
v 59.50617418 62.76193261 -4.83505195
v 42.37611219 71.33077830 7.63245113
v 57.81411007 65.83189964 0.43346907
v -33.80722180 28.55420671 -9.41161346
v 60.23430079 65.35195559 -2.23141303
v 58.85412171 63.86027485 -2.52382108
v 59.92264673 63.74748051 -5.76375518
v 60.90705469 65.48100710 -3.50997760
v 44.63715479 71.27776742 6.71866443
v 1.67820358 -6.14354154 0.85107860
v -2.11302750 -4.71470365 0.57156780
v 0.15696860 -5.60568227 0.03821775
v 54.27504331 70.01178712 2.85176863
v 58.78760293 67.61037558 0.32857733
v 59.43121389 64.84364718 -1.70161610
v 59.62536111 66.11578912 -0.71961479
v 61.24774367 66.41198695 -1.78396585
v 21.92216925 -1.09262543 5.79484645
v 23.98839593 -0.80716127 4.49778605
v 63.67020309 68.57016683 -2.22594128
v 63.21381778 67.95991212 -5.13704773
v 46.43125087 74.41879809 6.20750245
v 47.30373248 72.17008621 6.51216321
v 48.47843945 73.34425300 5.93606383
v 51.23009905 72.44894654 4.23331745
v 53.19159850 70.49235702 3.63677600
v 56.80025369 69.54608113 1.41239655
v 59.26972628 69.12719458 -0.01370813
v 61.61240861 65.43663889 -5.69488993
v 46.84324935 76.88997686 6.27703546
v 49.88208041 73.24602455 5.25357015
v 49.61861670 74.20756668 5.08292066
v 6.51228614 2.51623755 7.73062790
v 66.38613343 69.73500550 -6.41993945
v 62.53390759 66.60047919 -7.74835283
v 65.11034817 69.09117848 -7.60461856
v 66.43726677 76.29086822 -0.86322415
v 66.33535773 72.56409526 -1.89538090
v -36.35348380 24.94609356 -9.50386655
v -37.62171417 23.81913364 -8.51491094
v 37.17602789 84.28128809 11.02630701
v 73.03152233 74.68228042 -4.50126920
v 69.33416426 72.44774699 -4.69687581
v 70.06222755 70.99912316 -8.04881472
v -31.63102642 -15.86651616 23.46899174
v -30.98456748 -16.20178670 22.85151184
v 72.80281931 72.93944806 -6.50545675
v -38.13474253 25.21609701 -8.85375123
v -40.26943445 27.37576142 -7.02574523
v -38.30590844 28.67780812 -9.32605937
v -37.35358641 25.65223351 -9.42557957
v 71.49470598 76.46477222 -2.65289564
v 78.45739275 77.92332768 -5.86641161
v 66.92460924 78.91849428 -0.35469310
v 75.96910745 74.91719723 -8.38399865
v 78.63362879 77.00116932 -8.06010980
v 82.89190382 82.79183507 -5.83734922
v 81.50847256 79.60061729 -7.87477568
v 48.57299477 99.58034009 7.85549451
v 62.91552633 87.69183606 1.27283856
v 80.65187186 87.38682419 -2.60746805
v 80.11350036 81.59559965 -4.63694846
v 85.00827104 85.55267006 -6.27129525
v 84.41989869 83.05476606 -8.54007155
v 85.67858487 85.53504199 -8.62997398
v 39.50229660 105.03990948 11.29053254
v 84.78269726 88.73882145 -4.04861476
v 41.22582451 110.08730531 10.75349096
v 51.90550908 102.54359245 6.82064658
v 86.63576841 88.74244988 -7.67379301
v -5.14281588 6.37726672 18.97632144
v 55.86825311 108.11223090 5.74838184
v 52.37619951 111.94577813 7.36235548
v 87.93971688 93.26928854 -5.73140616
v 90.77876061 96.29385173 -4.35081916
v 49.31878299 113.45984787 8.33943486
v 49.28731173 114.70992118 8.23839102
v 53.10077965 114.61149901 7.48360716
v -28.11358124 -2.53116363 12.78196927
v -27.09086798 -1.45733496 12.56135479
v 94.68542039 102.61265188 -4.76770243
v 93.12486649 99.92889315 -4.46686521
v 92.82629937 103.58292609 -2.73557915
v -32.12340176 0.67987241 4.26876405
v 93.93008798 102.40605474 -6.69826288
v 95.59781104 105.32215238 -4.37507033
v 96.06714547 106.38586432 -6.05385890
v 95.69435567 108.71738195 -3.31887905
v -48.58782142 25.28034709 -6.89886464
v 96.35604173 107.26120323 -5.03068930
v -32.15186670 1.39269268 2.52606114
v -33.73447806 1.40787894 3.27975466
v -30.90751171 2.38532852 1.60189648
v 97.06487507 108.83630812 -6.68114983
v 97.82462567 111.64984107 -5.82284573
v 97.43872285 114.05868083 -4.15678322
v 97.23493457 116.84312671 -3.75264301
v 98.59875590 114.88244683 -6.82086591
v 97.78599441 111.96398735 -7.66061479
v 98.30949455 114.30716515 -5.72341727
v 98.50659966 115.36379158 -7.79894553
v 96.21115029 119.16033179 -2.77292239
v -31.62069619 -11.28588617 33.72570500
v 94.92983669 126.34295225 -3.00881080
v 93.11474860 137.33454049 -6.41296711
v 91.44431353 140.84313810 -7.06080720
v 90.25000036 142.32000709 -3.87000246
v 61.84878573 154.45959568 7.61048775
v 67.24064052 153.18511426 5.72090456
v 64.24847990 156.68597817 6.33654231
v 62.98189610 155.89389205 7.09861377
v 91.01615101 144.09489930 -4.51957528
v -7.88860302 7.81433936 2.51214858
v -7.86548015 6.94897817 3.27196275
v 91.51683748 145.60049772 -4.94462159
v 92.30883420 144.28247511 -7.52536161
v 92.75510162 147.10463583 -5.56402002
v 92.61731803 145.36726475 -6.51931530
v 92.68180281 145.37149668 -8.13297834
v 93.12936664 146.40395343 -10.54771710
v 93.35958958 146.01033926 -7.21987709
v 94.61963177 148.02727103 -7.42671126
v -50.76876655 55.26179075 -10.76893602
v -53.49254981 55.43865263 -9.79839731
v 94.73074228 150.88091791 -5.90252457
v 95.16438842 150.12851357 -6.82975166
v 94.01942044 148.62553775 -11.68321073
v 95.88629007 149.95191991 -9.50194616
v -59.01004374 28.15979347 24.93773960
v 95.40284425 150.97467601 -6.60934346
v 95.95280886 151.20796859 -7.57820578
v 96.84544802 152.23915875 -9.32253525
v 96.59974277 153.71704102 -7.14693125
v -39.03126717 33.22117776 -10.51092241
v -38.17896917 36.15992144 -11.50981989
v 99.70674664 160.27560830 -5.09070372
v -3.68183712 -6.73088105 27.21364424
v 98.87168556 157.93813765 -6.19637361
v -11.28936931 -3.65352188 29.62548845
v 99.33754057 162.24087775 -3.63791548
v 100.65153241 160.85334122 -5.73621271
v 102.82476991 165.09823501 -4.62727156
v 101.95110738 162.91908920 -6.03538053
v 102.05840319 163.23268414 -8.68268777
v 68.32277775 178.51969600 4.87303361
v 103.32138836 164.84192014 -6.79973606
v 103.81869227 166.49575531 -10.88684052
v 100.62009096 161.48664057 -11.17030904
v 104.89042848 168.64922643 -3.73013434
v 105.59787601 169.09393668 -5.82982693
v 104.17518020 166.52801633 -7.00836023
v 103.40858251 171.51921988 -1.69295399
v -20.69867216 3.03617306 4.25986946
v 92.72577614 179.02500927 -0.64103305
v 106.96136206 171.48901522 -9.64285620
v 107.68179595 171.58156633 -6.32091239
v 105.18003255 168.91241074 -9.24562570
v 106.12531006 171.59743607 -11.93851791
v 108.91226679 174.08309877 -2.19393428
v 107.85084218 171.38388753 -3.39771248
v 106.63844645 170.85240781 -4.91291471
v 108.01081359 171.99856043 -4.94864210
v 108.75750333 172.10906744 -7.00309174
v 109.60467905 172.99664021 -4.38842643
v 103.51772606 176.26532912 -1.11659162
v 101.70556605 177.40334570 -1.29031972
v 105.40382564 175.68887770 -1.31087145
v 109.59865153 172.74412513 -6.58774190
v 104.37270254 177.62887478 -1.09995762
v 111.27382517 175.12078583 -3.93965933
v 110.45468599 173.35146666 -7.65450625
v 111.09610647 176.86586082 -1.85986550
v -58.50813165 35.26929393 -6.84877811
v 112.72852123 176.57567561 -6.50777202
v 110.45229435 176.26035213 -12.12732308
v 112.96840012 176.30510032 -10.90090908
v -28.46330404 1.56737922 3.53454472
v -29.01899815 2.03776709 2.87290663
v -7.95658864 39.62227330 3.14232451
v 113.58815432 177.20949650 -11.84300799
v -26.86314099 10.11930965 0.27032587
v -25.60329065 10.85385866 1.15003146
v -26.96888894 8.65561143 -0.25479140
v -28.29148993 10.06065495 -0.21946323
v 105.87418824 180.30861020 -1.28229219
v 108.96427929 179.92073298 -0.79965184
v 107.24858940 181.98901415 -0.87074324
v 106.66912049 181.57847226 -1.00807927
v 109.89014804 180.69571257 -0.29916951
v 114.75565284 178.05194855 -5.59129193
v 113.93636465 177.74847150 -4.00064979
v 114.23397064 178.39838564 -12.05582079
v 106.58784211 183.92486870 -0.91696455
v 113.28714341 180.90470135 -0.95479691
v 114.47987705 178.95628512 -2.86772661
v 114.28646743 178.72005701 -13.10373750
v 115.69686979 179.14097011 -11.11016329
v 116.07118696 180.80033362 -3.17203952
v 115.66449702 179.03342843 -8.06791335
v 117.48602986 180.81662059 -10.84926445
v 116.55068398 180.57316542 -8.93607643
v 108.33014548 183.93062055 -0.29424706
v 111.05901748 186.66782975 0.66966820
v 107.91224986 185.68290770 -0.25937037
v 119.57482994 183.17621946 -3.15901614
v 118.19014698 183.60191584 -1.20885239
v -59.20187384 19.49665882 25.78978427
v -60.00194326 19.63104866 22.15734497
v 106.38654232 186.33852899 -0.62597921
v 109.35416073 186.56170368 0.45324216
v 118.68479848 183.38258564 -12.41297461
v 119.08715963 182.77743459 -8.71868990
v 119.49999630 183.10999870 -10.04999969
v 118.48588288 189.27942216 1.39767118
v 120.58526278 184.22660232 -4.70348122
v 121.55660242 184.60303545 -6.49742829
v 120.45945227 183.48072469 -5.29066380
v 120.35215646 183.87477100 -7.80110154
v 111.08343303 188.88761103 0.39675622
v 120.32156438 185.54262817 -0.72115683
v 121.22693658 185.32522023 -3.72098573
v 122.86088616 186.04585528 -9.27593466
v 121.71983719 184.66906250 -8.48624110
v 101.90843791 192.99820065 0.61793107
v 103.11290622 192.26887822 0.17572359
v 102.94323415 193.88814270 0.62693673
v -43.28721762 -14.71858844 33.80877152
v -43.29815879 -17.49486662 34.72269326
v 108.39083791 192.09770858 0.32364813
v 110.70295423 191.54603779 0.39165653
v 113.24196309 190.13670087 0.99950796
v 120.50154805 187.29645014 0.53040462
v 122.56295979 186.80420518 -3.87422857
v 106.48611188 192.48273969 0.58559136
v 122.31814861 188.02876770 -0.12704132
v -35.05823016 -27.94571966 37.96600923
v 123.29526991 186.19234860 -6.32913364
v 122.74765223 185.37105620 -7.08489912
v 124.28224087 187.36495078 -7.31059769
v 121.22197449 184.46750939 -9.60988645
v 124.20902401 187.61432171 -8.58418737
v 108.13427716 195.20556927 1.17859128
v 118.75976622 189.51565027 1.35854480
v 119.04172599 190.76757133 1.22788874
v 124.85036999 188.82264197 -8.06966331
v 25.11579171 -9.64121055 6.05967967
v 124.38879162 188.52700293 -8.95482861
v 23.52695912 -13.05114385 6.87677693
v 125.08207560 189.77256119 -9.10107885
v 19.75309476 -24.26215820 10.02330147
v 19.95812170 -25.85754357 10.06255858
v 17.41093956 -24.98017251 10.83491929
v 125.90970099 191.12731516 -4.63859038
v 124.71838295 188.52613866 -6.49619941
v 125.38644671 189.83988464 -8.15734919
v 109.97087508 194.31243837 1.41369877
v 112.67430335 196.14799321 1.27706060
v 125.80427527 190.65532088 -7.57307513
v 16.84685424 -29.40146253 12.11939100
v 19.76390183 -28.82600762 10.56381967
v 113.57888579 197.23600149 1.58071122
v 117.47567356 197.31982052 2.44824099
v 116.15378410 194.94047761 1.43899163
v 117.69974232 192.62787700 1.34753657
v 126.36868656 193.15309823 -10.59934776
v 126.22517347 192.24339724 -9.25090350
v 108.86321962 201.72168314 2.21226434
v 25.22123232 -5.98812429 -4.11864370
v 127.20072269 192.29745865 -4.81145596
v 127.73291767 193.24004650 -4.60297009
v -36.89523041 46.97011039 -9.91090760
v -36.10067442 48.07535186 -9.68639739
v -4.93887113 -54.97683957 26.55494586
v 0.32158071 -55.71886897 20.71753517
v -0.77028811 -56.92382902 22.51867764
v 15.46743140 -22.44694717 11.45009976
v 16.70045406 -22.95594476 10.65397542
v -65.85579365 25.68781748 5.79084642
v -65.54585695 26.88209899 8.01049359
v 127.26221979 192.69458950 -4.33216104
v 116.32018536 203.16927135 3.54031031
v 3.89152090 -2.42810068 4.65354277
v 4.62358445 -3.12418537 3.57414549
v 6.90388074 -2.97416071 3.67669715
v 114.94238675 202.28186250 2.97248433
v 130.43725491 198.77447188 0.79915539
v 131.41386211 199.82498884 0.58321399
v 129.95050848 196.72136009 -1.86128845
v 130.05611300 196.21892273 -4.65499191
v 131.28207624 198.89047742 -1.95508264
v 130.24128973 197.15806842 -6.70814561
v 116.18252099 206.05354011 4.27864911
v 117.66717583 206.91157877 4.30398202
v 126.18198991 201.87599957 5.13447681
v 130.55709004 199.36133921 1.80744682
v 114.30615187 205.43414354 3.51146120
v 106.53305054 211.55755222 3.65832867
v 132.18727708 200.88244975 -0.71401044
v 132.56604970 201.38196647 -1.13714894
v -35.24520248 -12.31361739 33.63524750
v 95.41530162 217.52430499 4.11874428
v 22.88424969 -4.77035437 -1.88627641
v 132.88623095 201.75640285 -2.01999233
v 133.22094083 202.59405673 -4.67398250
v 133.55790079 203.47958803 -2.51520704
v -30.26249819 -6.54908177 16.95061289
v -28.46954577 -9.13303625 18.63155514
v -30.14315479 -9.47173312 19.36891116
v 107.92018473 214.45950866 4.62024426
v 109.48277265 213.73030543 4.37143911
v 116.37504399 212.67852187 4.89156414
v 124.48664755 212.49502897 5.88419382
v 117.92483181 208.57575536 4.54506883
v 118.63997579 203.85523140 3.89655260
v 120.13770640 203.62362266 4.00209008
v 126.53546035 213.10596168 6.21678401
v 124.12746251 200.54888725 4.66529652
v 126.37442350 207.13295043 5.38434694
v 118.84786189 199.10474122 3.33638652
v 133.55451822 204.16952670 -1.61744351
v 133.14273953 202.85581052 -3.30313202
v -43.05160418 -10.52007917 32.56377950
v 110.78016460 215.82019329 4.91204066
v -27.20155194 -6.47955807 18.50541122
v -27.37735771 -7.63592124 18.75180192
v 128.51545215 208.65935087 5.70957875
v -26.22923627 -7.57520040 19.03382502
v 105.38529605 218.13932061 5.06587140
v 108.43351483 216.96606278 5.25711430
v 118.76464635 213.06852996 5.47679188
v -21.43219858 -5.36288414 18.94173771
v -49.77627099 -9.99092776 31.30411357
v 120.69821358 213.00381422 5.94984833
v 134.79347527 209.05876160 3.11726378
v 134.29164886 210.37301421 4.45492333
v 135.19196212 207.52967894 -1.06072088
v 135.80170274 208.77867937 -2.34950567
v 97.33030945 223.42029214 5.15443785
v 102.06433386 220.76274455 4.85328585
v 100.93203932 222.38315642 5.41939307
v 110.50882936 217.16304123 5.67278173
v 102.23285854 222.99474478 6.19571656
v 134.22714174 212.21779287 4.81179310
v 133.88629258 208.63148570 3.44269024
v 104.00056839 228.36135328 6.28719851
v 134.66897607 211.42421663 4.38967906
v 113.12197149 222.13582695 5.70204435
v 126.19003654 215.76987207 5.85445389
v -14.67021089 7.61990296 2.58994661
v -46.69708759 13.88475578 22.02618122
v 131.05170429 216.29934013 4.87049250
v 97.52460569 232.52171278 5.89007093
v -49.31899160 12.38605101 23.22070301
v 102.40983963 232.88677633 4.97564767
v 103.55154425 231.07478023 5.33439079
v 104.44036126 229.18307781 6.02468383
v 105.51221669 231.87915981 5.28904283
v 106.63945228 230.32133281 5.68024209
v -31.12681210 -20.11920139 35.95285490
v 55.44577166 46.44331336 -8.19566660
v 54.81867120 42.49833152 -10.37930790
v 55.84559962 49.24594983 -8.86424351
v 56.46777526 49.88756031 -6.51625218
v 54.76785824 49.50367287 -11.04503684
v 53.68398875 49.62630197 -11.47324871
v 55.19597977 53.18812653 -11.01690065
v -1.34563632 26.20602772 -1.08260661
v -1.46745099 24.71692301 -0.83801086
v 55.88473380 53.26734856 -9.17540304
v 56.62662163 51.49552971 -5.24752541
v 57.20931664 54.09944430 -5.71655296
v 55.51759899 56.20246381 -10.10864507
v 57.29852244 54.73290756 -3.13138985
v -11.49087865 26.66476741 -0.27852826
v -12.44373433 28.78701314 -0.05726017
v 57.58815631 57.80729279 -5.99758700
v -14.05797340 27.97435224 -0.98318036
v 57.28895217 58.32111463 -9.39868763
v 55.91281876 58.00614879 -10.77754889
v 58.22915211 57.38397688 -3.25621804
v 58.45669284 59.32975188 -5.35854232
v 53.19627002 62.14138120 -10.60496457
v 56.37828633 64.36441839 -11.14878897
v 58.09458345 61.58560142 -9.80104785
v 58.27335641 60.47637761 -7.47690815
v 60.29594317 64.10776079 -6.72358787
v 58.79865959 64.66473639 -10.70807874
v -33.49054977 23.45757931 -8.96587875
v 60.00186503 66.31857157 -10.80996357
v 59.96402353 64.41740692 -3.29282111
v 60.73364988 64.39006329 -9.02239047
v -46.91994935 202.59268582 1.75499544
v 62.26190180 67.78286397 -9.85973142
v 62.73929030 69.62725520 -11.42937504
v 65.80474228 70.71458548 -11.30495034
v 64.65652585 69.69147921 -10.84682159
v -26.89197101 -49.01115224 43.78888756
v 73.47357273 73.22329283 -8.94743297
v 70.54974139 72.73021340 -10.85514855
v 67.28886068 71.73536718 -11.69284992
v 68.95860285 74.53193516 -12.80605979
v 72.99365103 73.97753000 -11.05505321
v 72.34942913 75.80985129 -12.49184646
v -52.56112665 23.05101790 -5.27005363
v -51.04955658 25.15766025 -6.51374785
v -51.40591040 24.12123792 -6.25332911
v 74.84129071 75.23535192 -11.28252316
v 77.83950120 77.16836035 -10.84284298
v 75.10785758 78.83284986 -12.90424727
v 80.29606938 78.68356258 -10.01865417
v 83.06983858 81.19073510 -8.63985065
v 83.11554044 81.36244118 -7.81603623
v 84.24563706 83.65309238 -10.23351774
v -58.21879581 25.36521479 -4.29376774
v -56.04641512 25.57767741 -4.69196727
v 84.94554460 86.15735918 -10.68514027
v 85.03741026 84.53102410 -9.59470030
v 86.27200872 88.54060620 -9.58903600
v -3.57449125 -2.56623840 6.51819445
v 85.27237922 89.93127942 -11.13911998
v 87.01344579 91.09855443 -6.34921808
v 85.66174656 92.88951010 -11.84148807
v 84.58008617 93.32124144 -11.84627041
v -59.45222452 24.86307174 -3.16691911
v -59.97872353 23.68089557 -2.05863500
v -59.12677944 26.09053068 -3.75854643
v 85.86824685 92.12482721 -11.68168616
v 89.02604878 94.94384378 -6.51993882
v -9.03608464 32.81418979 2.48817098
v 88.89602870 95.30077875 -7.96976779
v 88.11449260 94.57961470 -10.80656052
v 45.42267323 113.64254355 -5.92512498
v 47.63672128 114.43158984 -6.80198288
v 46.64999992 113.54999989 -6.27999986
v 47.49785364 115.62391371 -6.55153953
v 48.44215885 114.99502510 -6.85906317
v -8.57824087 30.49293905 2.09940085
v 89.46582675 95.83428502 -7.81177450
v 89.41347152 96.09390795 -8.65043327
v 91.26628935 98.46108407 -9.25541949
v 90.37086368 97.85749018 -10.03471389
v 89.51221406 96.27197683 -9.57295951
v 49.69944805 114.91013318 -6.83331909
v 89.21729028 96.04446590 -9.22207907
v 90.66919982 98.06665033 -9.96789988
v 51.77056789 115.98581821 -7.22658681
v 92.78087318 100.81183165 -9.16654710
v 92.91714430 100.42738914 -8.43032449
v 90.55110812 97.67561406 -8.09055939
v 92.56070852 101.74007714 -9.79812909
v 91.34239703 100.76815635 -10.55045519
v -1.65408861 -9.39870626 26.09978057
v -2.25974782 -11.26905996 26.21339820
v 0.13881517 -9.88492835 25.23458563
v 93.19332242 101.24976188 -8.68560467
v 92.29648858 104.40890491 -10.68608370
v 95.11312842 104.54456508 -8.03390425
v 94.72410381 105.27067631 -9.27278586
v 95.99173069 106.46597296 -8.30601156
v 96.23018652 109.99209434 -9.85220075
v -3.10629373 32.82587230 1.84256351
v 96.66682035 113.92787844 -10.44120267
v 21.79000340 -0.21860651 1.57473038
v 98.40395302 113.75750601 -6.70897774
v 97.31166065 116.79285765 -9.70707554
v 98.09441119 117.38868803 -8.30024760
v 95.32292187 120.18235028 -10.95111761
v 96.67432308 122.00984359 -8.28790478
v 95.94941139 117.30664968 -10.95686760
v 96.62432969 122.57535011 -6.78815180
v 96.75122797 120.86949497 -6.96043158
v 96.32679075 121.65143341 -9.71146952
v 97.70698100 119.18452382 -7.37987505
v 96.44948691 123.31639230 -8.00498016
v 96.44579142 123.27361852 -9.11801495
v 95.64394504 125.54651499 -10.37640776
v 96.12946957 124.41531569 -8.90298653
v 96.20268643 125.22172928 -9.28026531
v -11.55984681 30.58427759 1.02911796
v -13.86366226 31.88479319 0.55416394
v 96.46099806 124.10995364 -8.34378693
v 95.92936933 123.59326333 -5.07965125
v 95.96801549 124.27148223 -7.38772098
v 95.55406123 125.60719252 -6.28241058
v 95.73515505 127.18029320 -10.14697738
v 95.47018260 126.86553597 -4.73317923
v 94.84615922 126.45821273 -11.08606439
v 94.05347705 125.39146841 -10.81940625
v 94.87547725 129.97272611 -5.53383399
v 95.22178024 128.72704864 -10.77295281
v 94.95433420 131.73924387 -10.49159188
v 93.54096651 129.73901629 -12.22247537
v 94.65391189 131.55721128 -7.69871986
v 94.13862973 133.74932110 -7.23539805
v 93.29750389 135.04070044 -10.05025208
v 93.22581440 135.23292542 -12.31819484
v 92.56438166 134.63509083 -12.98667956
v 93.38134527 135.54644585 -11.74971554
v 93.18388999 137.55144179 -9.24125779
v 92.07752347 139.46999609 -13.34039681
v 92.46853739 139.08512890 -7.25995935
v 91.90240502 140.69218934 -13.20126839
v 90.96419811 140.26901126 -14.34062980
v 92.20928699 142.02822745 -13.12934048
v 92.27038175 141.73331857 -9.48401727
v 92.27590263 141.44523442 -11.03816833
v 92.53177792 143.12049747 -11.09420322
v 92.30180830 140.71454108 -12.01007143
v 91.86604619 142.14991033 -13.63753341
v 92.20600128 143.60608160 -13.31979781
v 92.58230031 144.63153481 -11.42176427
v 90.80000222 142.59999990 -14.14999925
v 88.23329955 147.25223184 -2.61319592
v 87.41092682 143.82770658 -3.00478330
v 90.41158110 144.79307830 -14.94180690
v -41.47461802 33.40219334 -11.25954371
v -42.10388660 32.73524344 -10.65813843
v 93.31352264 147.35972881 -13.37534841
v -49.66315255 56.61709234 -12.51178235
v -49.93636906 54.27305028 -12.64634635
v 95.36428005 151.79899335 -6.39517466
v 93.33012253 153.51572633 -4.46331920
v 93.87956560 152.06664801 -5.15752891
v 96.21327370 152.43689716 -7.12176738
v 97.52645344 154.67402339 -8.12787004
v 97.43714333 154.30687368 -10.59460454
v 96.00259364 152.19941735 -12.67791167
v 96.28894925 154.83154356 -13.91243190
v -37.65894845 32.80619532 -10.00272762
v 98.27887267 159.31621194 -15.15165716
v 98.08421880 157.06309676 -12.53993716
v 97.66276181 160.98940372 -16.31038263
v 100.16842186 163.46059740 -15.57080541
v 99.34806079 165.05835950 -16.54241234
v 101.84188187 167.10476577 -15.84695093
v -49.31068048 31.73263371 -7.78787443
v -48.15908521 34.21086445 -7.13444361
v 104.46000099 171.58000171 -15.13000019
v 103.54094207 170.08949816 -15.58588911
v 103.31249237 171.91036046 -16.22815244
v 107.56999999 175.22999644 -14.51999974
v 108.84994268 172.39902914 -5.78803802
v -55.18437549 35.49618647 -9.09873843
v -55.48473075 33.10583159 -9.00124293
v 109.62559283 175.34254491 -14.17618338
v 109.58000273 175.32838881 -14.18635063
v 109.64564979 175.39994419 -14.09228891
v 112.61621118 175.82613230 -8.29511974
v 108.95752162 176.31144822 -14.74367268
v 110.42613536 176.50562525 -13.88138346
v 110.07115245 177.42983997 -14.55442049
v 110.13069004 178.35703492 -14.81328346
v 111.53692752 178.32230031 -13.61929439
v 113.30684274 178.18608880 -13.37079890
v 112.37809807 178.94320190 -14.47579637
v 113.78956586 179.70457673 -14.49029427
v 113.54153603 178.62169445 -13.60722445
v 116.45632982 182.72195756 -13.77763040
v 115.32088369 180.11331558 -13.29666562
v 114.03628439 181.29047751 -14.94768262
v -11.62073761 44.16234419 3.22995218
v -14.34784941 45.28209567 2.19444348
v 120.90230733 185.61600149 -11.59389224
v 117.85159260 184.95404720 -13.76429293
v 122.50801921 188.84332478 -12.48059794
v -49.09877107 42.08633304 -7.21368007
v -49.25227538 39.39468414 -7.26364553
v -51.03543401 41.73844680 -7.43488269
v 125.27941167 191.68160856 -11.63143106
v 122.98458815 192.29581952 -12.94139121
v 123.69781733 189.08749521 -2.11115158
v 125.00530481 191.06182456 -2.56024464
v 126.43571198 194.16661561 -11.76833175
v 126.09861791 191.30104780 -7.78555451
v 125.61948597 190.44874609 -8.34089797
v 126.03320181 191.60611928 -8.52963980
v 126.27460063 193.12354922 -0.86005649
v 126.52152777 191.97919965 -8.11518915
v 125.02914667 194.74741817 -12.67091092
v -36.59366444 44.55288500 -9.87616740
v -37.17573732 46.13439366 -10.14865283
v 126.76753104 193.89081001 -10.88984963
v -12.86113635 48.87429997 1.86205166
v -11.86608616 47.51511291 2.57495907
v -15.58284741 46.80726305 0.77479490
v 129.25513089 194.67519224 -4.26017633
v 121.35709077 193.46663356 -13.32528982
v 123.18050861 195.58547437 -12.98372261
v -59.96039137 49.85659197 -4.99949092
v -60.28912216 45.16379163 -5.11610089
v -60.33625826 47.53931984 -4.69781598
v 127.26624310 196.49703801 -11.74628455
v 126.15005672 196.24617696 -12.25268841
v 126.81442499 197.65141606 -11.87658589
v 127.79326737 198.12384248 -11.40363142
v -48.18018526 45.44964060 -12.18422037
v -45.63397914 41.39737412 -13.56280502
v -45.51535845 39.82747719 -11.36362553
v 128.17293406 198.29411805 -11.09988056
v 130.72632253 198.62003624 -6.60018250
v 128.57094407 198.62850010 -10.58598142
v 130.59569895 198.66070151 -3.89526109
v -10.80782339 50.22634193 2.04324699
v -14.01080284 54.09267545 0.86063595
v 131.81288540 199.88463819 -2.13303231
v 131.46474957 199.64580238 -3.14181601
v 131.81266189 201.33417845 -6.90942071
v -16.92517288 46.64122686 0.77452871
v 127.70834565 199.09462333 -11.23457868
v 129.77325916 200.78839362 -10.51987242
v 132.17236102 200.38120449 -3.82943405
v -16.07291773 51.57446861 0.79956232
v 132.60668516 202.69392431 1.09983457
v 131.87350333 200.11393726 -1.61324081
v 132.10478425 200.55760443 -1.87647308
v 131.88837469 200.41400194 -2.84043211
v 133.62380862 203.01693678 -5.30331768
v 131.34430349 202.10611820 -9.63344797
v 130.30953705 203.23325694 -10.23808308
v 133.43410194 203.41025293 -4.01233090
v 132.84942508 202.50865817 -1.02392887
v 132.58796930 203.27155292 -7.84903672
v 134.06364620 203.69508862 -5.26825152
v 133.06991756 204.55674827 -8.44607875
v 133.30325484 203.00103724 -6.44703209
v -47.96965048 53.82293090 -13.85398582
v -44.78341341 52.39248276 -12.60924526
v 133.33487511 206.46508038 -8.28855205
v 135.02177596 209.27619934 -5.28981490
v 134.17747617 208.61151814 -7.08393147
v 133.44596326 207.56073296 3.51140671
v 133.14029574 210.69705486 -7.27539975
v 132.40420818 209.04572308 -8.31468683
v 128.82895768 210.77255905 -8.03615339
v 130.25829196 213.27392757 -7.24380044
v -53.05410549 30.77137843 -8.68854299
v -49.46100339 31.11206181 -7.90549349
v 136.38821244 211.61861718 -0.92260382
v 134.14980471 210.62454581 -6.37129322
v 135.14138758 211.68072522 3.84593499
v 135.81399620 214.89867568 -1.18475850
v 136.21999323 212.99999952 2.34999740
v 134.24445689 217.12382138 -0.84446586
v 136.75451279 213.83906901 0.18966619
v 136.59200072 215.59204161 0.08230616
v 136.67187095 214.67687190 1.05355598
v 136.66248322 215.08710086 -0.00289797
v 136.59714162 215.48272669 0.54732390
v 136.24648750 215.71953595 -0.26865987
v 130.20052016 219.11208332 0.05349815
v 132.56730139 217.61278808 2.20606965
v 135.99842787 215.91292322 1.93755946
v -59.33509395 48.95102605 -6.10349327
v -58.43939260 49.88385737 -6.87232334
v 136.21127605 215.78761935 1.65488292
v 136.52367890 215.50433338 1.16978306
v 136.43948734 215.73883295 0.23431850
v 55.61335012 57.78468400 -10.67269687
v 55.65027520 57.50945210 -10.48362814
v 58.13631415 62.19062582 -1.63880456
v -29.71333079 50.73725805 -6.49819197
v -30.82137741 52.71814391 -6.27861591
v 79.33112234 80.87459952 -12.29256205
v -30.96435964 50.77306554 -7.54619529
v 89.92990851 96.88163549 -8.03739298
v 91.42128378 98.33710641 -6.98231021
v 90.47719836 97.64538705 -9.27497353
v 96.25631571 125.07535517 -8.37040227
v 95.88395059 125.86349249 -10.09760983
v 90.62439203 125.93732774 -12.77006790
v -58.93064663 56.76449463 -5.18346671
v -55.87802455 57.72855133 -8.46475735
v -54.78592962 53.63696069 -8.80298018
v -58.37127939 53.77569795 -6.62148930
v -57.37562478 57.17923492 -7.28222402
v 93.66164356 134.25022364 -11.95271220
v 91.74874425 136.11966372 -13.72839417
v 92.40700305 139.30198550 -8.68136808
v 91.91359580 141.57110453 -13.54895160
v -14.02785722 -48.59030992 36.04086861
v -11.58118341 -50.80346763 36.08167171
v -12.53949199 -50.43176189 36.76405549
v 94.39368546 150.14268458 -13.78862839
v -64.27425146 32.00414777 3.06104799
v -62.25735322 29.44914624 2.14642403
v -64.59060311 30.27534485 2.45692208
v 95.56151927 150.63840151 -11.90042682
v -52.97394097 55.07482588 10.14991850
v -52.88818851 55.98661676 8.37493781
v 92.94421226 157.46369958 -2.97823851
v 92.47234464 158.48040581 -2.82228249
v 91.31330252 159.48341787 -2.18124897
v 93.57176721 160.04858911 -2.39701080
v -22.25148678 66.53986126 21.84919268
v -12.58347742 65.09537995 30.15348315
v -12.23029010 63.19384277 30.77642247
v -10.47373004 63.91732395 31.37746826
v -13.00342195 61.58420444 30.65046668
v 3.15109733 56.41537905 31.62271529
v -0.23279256 56.49550632 32.80162439
v 0.06055008 54.52203378 32.82887861
v 5.08945482 54.03864011 30.57005256
v 45.82052305 33.17622840 3.14355036
v 42.34933853 36.54947504 5.14823804
v 40.54650292 37.30384633 5.83655480
v 40.09595141 35.89994833 5.75950928
v 3.71657661 51.78716779 30.98925576
v 34.60843861 36.86123341 7.92241748
v 39.91176933 34.50376168 5.99729875
v 41.80563986 33.70711952 5.62696718
v 43.67966577 30.90770729 3.69105185
v -11.90586388 57.90014565 31.98458999
v -10.70032455 58.50353464 32.41055459
v -10.24961472 57.76466429 32.57504851
v 35.13312712 34.81287509 7.83883035
v -36.96773946 13.69141787 -2.54675932
v -38.24324906 13.11282255 -3.53116938
v 41.16381705 30.72518669 5.02300775
v 45.44376582 30.11289239 2.89534545
v 55.27189746 31.45351633 -5.12973825
v 53.28110605 25.16349219 -3.77401570
v 51.71740800 28.95260043 -1.77993358
v 53.00114304 31.20642342 -2.22081644
v -12.09540386 56.36713654 32.00782090
v -12.79517636 57.18591064 31.55489638
v -13.43660709 56.55524507 31.23381920
v -32.24118799 10.29082388 -2.37362203
v -30.10119498 11.53751276 -0.44396575
v -29.21018936 11.61342207 0.05094997
v 43.89347136 28.66909094 3.30659351
v 45.99742964 27.69362740 2.19941139
v 46.37999833 22.63000049 1.14000111
v 49.33224246 28.42917852 0.03913504
v -42.21139848 9.23770573 -2.87198508
v -13.97061627 54.84502017 31.21025115
v -30.47734685 10.53540315 -0.50456222
v 45.63669488 25.55046976 2.93245795
v -26.32753365 56.98603392 22.48705551
v -39.74160925 9.91937332 -3.51330056
v 16.15204662 25.22668615 -2.69702380
v -43.52102056 6.43021613 2.67749303
v 47.84380272 16.22514799 -0.80091658
v 49.68144372 19.69037019 -1.74821855
v 49.93825406 22.99772203 -1.44994166
v -20.82776278 52.00375617 26.80081688
v -24.32495914 92.34678745 4.27616201
v -23.39800075 88.71885389 3.82276904
v -33.56353566 7.24332733 -2.15591816
v 45.30549794 24.10699800 2.93732458
v 42.29771346 23.46550114 3.72074125
v 40.99218175 20.56016773 4.17156750
v 40.16193002 23.17445725 4.76179644
v 43.71022061 14.46019579 0.55909273
v -20.91785334 49.99532178 27.67654881
v -16.92533307 50.04292354 30.16517498
v -22.02035487 7.20251538 1.51290407
v -21.91254124 9.29211173 0.81447890
v -21.04991116 7.04927277 2.25608586
v 38.87962550 21.45009488 5.24919573
v 40.47742113 11.40190754 3.36189545
v -18.71764287 46.15475237 29.87099439
v -58.34876746 -4.16073482 36.20901704
v 34.82721001 23.38014543 7.35257752
v 33.19578990 24.14550260 8.21630564
v 32.63944387 21.97049931 8.42444133
v 33.90581906 21.46208473 8.28143954
v 36.85420379 22.42071740 6.32815016
v 36.28871217 20.14301904 6.85747853
v -14.79313150 44.97089610 32.40777552
v -15.27071092 43.09703782 31.84271976
v -14.67352267 43.07542369 32.24585205
v 38.78136352 16.57851972 5.15300781
v 46.32798582 12.13768218 -0.73244423
v -17.46954210 43.53082925 30.57037666
v -19.92210001 41.71418771 29.81492132
v -15.06480016 42.00975597 31.81628510
v 34.64064002 17.26387441 8.10602400
v 37.67640516 15.61728213 5.72332088
v -24.71290529 43.95126924 25.69738217
v 36.25341877 16.32856019 7.28671206
v 34.92363915 15.01921844 7.35245598
v -23.25867489 42.68941656 27.43704617
v -19.95776594 39.41259161 30.21111712
v 29.73796614 15.82068577 11.19073573
v 34.22734886 13.29147909 7.22522335
v 35.82937643 12.47822586 6.16390351
v -20.98806947 38.14677149 29.90951575
v -17.71871187 38.48616779 31.29873425
v 27.64348686 15.98340087 12.30297145
v 32.62711689 12.12901901 8.40766542
v -39.34967145 12.19159365 -3.94551363
v 38.11822087 5.46206767 4.20379080
v 41.49923474 9.34476964 1.38508191
v -21.58571407 38.25766593 28.89364026
v -21.02956921 38.67315501 29.24955264
v 11.53392997 23.63993973 25.41595697
v 11.01490483 24.82203022 25.65001324
v 35.33358872 8.66745971 6.46989746
v 32.23286569 10.34877263 8.94360617
v -15.60759079 33.54014084 32.46049210
v -16.02358185 32.67160803 32.32451156
v 35.16000137 6.65999996 6.52999943
v 36.99643165 3.08395340 5.27760852
v 34.03000161 5.18999994 7.15000043
v -20.20851523 31.87844902 30.95653094
v -58.03431198 -5.08718891 34.33975950
v -30.04978970 21.62185870 -7.69673288
v 32.68999979 1.68000010 7.85999931
v 35.17464548 0.34817134 6.44265302
v -20.10239102 25.54956451 32.69498423
v -20.35999298 24.22128431 33.48817676
v -58.23864788 40.19261152 11.99723594
v 31.95234016 -3.81635153 8.13197158
v -9.44921095 12.50375528 37.73340955
v 29.76019867 -8.01344216 8.90918169
v 31.14802577 -5.26849879 7.45242415
v -16.95128530 13.19762412 37.39632294
v 32.21792355 209.65361595 -11.88130863
v 28.56773511 -10.51555853 9.37082712
v 26.88586526 -10.55406500 10.39020251
v 29.66612391 -10.18240210 8.00630730
v -10.90157777 7.99654145 38.82531077
v -12.41722517 11.77493390 38.04231063
v -8.91391560 6.48168661 38.80798072
v -54.53619733 37.32438013 9.93829127
v -54.53148484 41.24232754 12.26180885
v 25.86740628 -13.97174783 10.82708687
v 27.62456425 -11.81636099 9.65450332
v -26.27511136 14.60060198 36.52382642
v 0.09326034 0.32185437 36.72314063
v 24.86635186 -10.67453530 12.78198883
v 27.33032219 -12.82630675 9.84248426
v 4.52519022 -5.44504123 33.55920315
v -11.27278898 5.58169791 39.53755647
v 25.46038479 -16.55082032 11.35965809
v 26.35391615 -16.48302749 9.35681630
v 24.29611050 -18.31086352 11.86241768
v -48.36704582 63.17894906 -8.94913264
v -46.12931609 63.49670142 -8.19820259
v 23.46059121 -18.93117093 12.63665780
v 24.21387844 -19.24661361 11.46587357
v -16.09807275 4.84929513 39.72718120
v 22.99392410 -19.88427341 13.01480178
v 22.61456475 -22.40958996 12.58398127
v 23.23778346 -20.09483054 11.97275613
v -43.65520924 62.44950742 -8.04785453
v 21.61707729 -23.16254750 14.01163545
v 22.24588394 -23.56288768 12.87579257
v 22.61784300 -22.91905135 10.54952480
v -3.59287811 -10.29157359 39.35340419
v 20.22712864 -23.95030484 15.16236179
v 21.04270086 -24.34792370 13.85218464
v -48.72342572 42.58320108 12.12012395
v -51.87059566 58.73611197 -10.39328706
v 20.47432773 -26.76038444 13.50556221
v 20.14717087 -27.03499049 13.58546596
v 19.73882131 -25.00908822 14.88075964
v 19.22365092 -26.55044943 14.80522379
v -56.32781982 58.53517354 -7.53389159
v 19.78287846 -27.24545449 13.94219603
v 19.48678307 -28.29500847 15.39211348
v 19.87312362 -30.00229038 14.51605838
v 20.19045688 -28.62010337 14.08287976
v 20.34093626 -27.76847780 13.43115885
v -35.72596610 68.04159284 2.99227401
v 18.19568314 -28.02958898 16.55768417
v 19.39391717 -32.56931156 13.26036453
v 18.01925898 -33.84545073 15.65829664
v 22.00518735 28.10999751 -3.40216490
v 18.35617796 -34.44959223 14.88783117
v 17.09618233 -33.86638314 17.29289629
v -2.73801293 -23.19737896 38.05427253
v -48.90284315 59.33685973 -11.62646897
v 18.42665486 -35.99618003 15.04188590
v 19.01761256 -35.54680571 13.98559008
v 16.97250083 -35.91065481 17.20308512
v 15.77510871 -37.72399947 17.22014323
v 17.15845056 -37.99658641 15.07288590
v 15.99282771 -39.34065998 17.04363897
v 16.47038944 -40.22036120 14.27771710
v 16.24804176 -41.40857235 14.12331779
v -49.39749464 63.79285455 -8.09831265
v -47.34935239 65.04616886 -5.73533680
v 14.66111932 -43.65160316 16.91023074
v 15.52258432 -44.01543736 14.73279670
v 15.54535702 -43.28854755 15.34806285
v 7.59195723 30.80221452 -0.73581241
v 14.87905905 -44.18852553 13.87086976
v 14.83688131 -46.00528255 15.04065003
v 9.56038292 32.80588984 -0.53064665
v 13.58217467 -45.67119852 14.37121723
v 13.96834571 -45.50954700 16.67811349
v 13.69181182 -48.51170629 15.89548402
v 12.68701628 -48.74204844 17.94265024
v 14.17575032 -45.91014981 15.85667580
v 11.74747758 -50.01574010 18.48646440
v 12.93009054 -50.01971871 16.18045196
v 0.76660357 28.42532657 -1.15917844
v 6.72300160 28.80693786 -0.83264097
v 10.63554734 -49.27296191 19.59023438
v 11.97415311 -51.40371248 16.37625508
v -31.47380054 -25.78247525 45.16234249
v 10.63900162 -51.65759847 18.43522675
v 11.35633886 -52.39534751 17.24573411
v 10.49808972 -54.10484597 18.10732111
v 74.71583039 241.41202867 -4.15974483
v 71.33764774 241.90159142 -4.27234545
v 73.59793037 242.97364056 -3.08746682
v 8.75019655 -56.36534467 18.60638708
v -38.36606443 -9.97281820 31.88760579
v -36.50190309 -10.83349995 32.52977878
v -38.70807961 -11.37885451 33.25266391
v 10.37902851 -53.90197411 16.90236107
v 9.49491747 -55.48303202 18.18525046
v 9.85659566 -54.67835069 17.44531281
v -2.48421286 -53.43852192 33.26684982
v 3.84334405 -57.73303285 25.45370348
v 5.99577930 -58.60801786 21.85808122
v 4.92241792 -58.45727399 23.94473553
v -6.96943235 -52.09317058 37.95045242
v -6.22822763 -53.33830416 37.43383661
v -5.02995262 -55.18144369 35.67185998
v -2.78305076 -54.85500395 34.23089534
v -1.46954041 -55.13584614 32.56184608
v -1.60037784 -56.78773299 32.15077147
v -0.32859517 -54.41828445 31.57537431
v -0.51926472 -56.00905418 31.62488341
v 1.05895358 -58.01280215 28.43967266
v -9.34955291 -52.71102116 39.79314119
v -7.45063554 -54.02054265 35.01558304
v -5.98000130 -55.22000045 35.86000204
v -11.93572674 -51.57304183 41.20806977
v -10.73837839 -52.07719654 40.53403437
v -20.69016173 -48.51784185 45.42531446
v -14.20390606 -51.40199512 41.52936488
v -18.05611886 -49.49529096 44.28014904
v -27.38614753 -46.19751871 46.29170895
v -23.50393496 -47.15313017 46.07884213
v -21.75846882 -47.95400798 45.73522881
v 16.92665927 26.86757036 -3.10629164
v -16.49312116 -47.98901081 43.77029836
v -17.55204052 -49.86637458 39.58095983
v -17.68258587 -50.58774352 42.90048778
v -25.58718994 -48.63165691 45.32172158
v -28.52029912 -48.12184721 43.26360673
v -21.89267613 -49.53815416 44.81709003
v -19.61450465 -50.21528900 43.87169704
v -9.95517988 28.28847058 0.18608967
v -14.19948693 49.84610528 31.76283836
v -51.95558444 56.08576164 5.98013820
v -50.04361644 51.64712667 5.60240494
v -17.78926514 42.35080630 30.62753752
v -20.11127584 37.49435768 30.31166457
v -21.21607773 36.87474504 29.98682298
v -14.58711363 13.12925387 -4.81672725
v -13.27212993 14.06815089 -4.47754981
v -30.87645397 68.16732138 -1.86815206
v -28.16197276 69.54244524 -2.09204806
v -48.32477868 32.77888149 26.09617636
v -28.88865955 23.96346629 32.02037141
v -57.09722266 32.35067055 24.78920110
v -60.74300408 27.89385617 17.49648154
v -63.74203414 27.62087435 11.81929093
v -61.08552590 23.11615646 9.46453400
v -58.84119123 24.92384426 26.56707354
v -58.29630792 22.51608483 28.19931321
v -63.24021518 21.67145722 6.25470281
v -64.57598507 23.67536724 6.92409324
v -63.80644441 24.91392754 10.13073418
v -59.42606926 24.56250228 24.15069565
v -60.20965055 21.94990590 21.94272168
v -60.81738696 17.68643968 5.07722981
v -60.17884240 17.71038771 6.25641504
v -45.34274712 10.52782871 35.17230973
v -12.31380552 143.89319718 -5.65832807
v -12.82514259 149.61536229 -7.30576413
v -11.33853476 144.96976137 -6.51564542
v -59.35140699 9.74397734 30.97028472
v -56.21580407 -6.86191348 38.16983104
v -36.20286658 -26.41818672 44.48018223
v -40.54175690 -25.54909140 43.79865527
v -30.59884906 68.24130565 -1.84683886
v -25.65131523 71.18534297 -2.23444332
v -47.92108759 -20.41128278 41.81097448
v -47.48675600 -20.74238658 41.66577756
v -45.40318623 -22.20864967 40.74233770
v -46.80342600 -22.59883471 39.67520967
v -45.37556693 -22.40191586 40.55658355
v -45.11383176 -22.14461565 41.10762104
v -44.87113282 -22.73640037 40.67645967
v -52.39982903 -19.03644577 39.24734145
v -48.33337665 -19.03849654 42.12171957
v -50.47452822 -19.45609599 41.04115814
v -47.99802229 -22.92216755 39.44785148
v -48.45146090 -23.31632003 38.42238337
v -26.70127340 71.49239630 17.51157641
v -38.12514618 205.79323173 -7.98560958
v -40.32029212 203.20324600 -7.47372862
v -41.28442332 205.28905094 -7.18866056
v -32.27383271 68.50992143 1.03150564
v -33.76000002 67.40000099 0.46999988
v -36.01728380 67.44953245 1.15278922
v -37.06229851 66.83381647 0.90562622
v -37.82626614 66.39311463 0.38267433
v -38.78470138 65.93716145 0.84204599
v -31.80604056 67.87848473 -1.63041102
v -24.09137599 46.00593820 26.06286854
v 2.20809761 34.52217206 1.49455480
v -28.10857259 45.89258879 24.28456768
v 55.87199703 212.95943856 -14.13511299
v 53.66088077 217.09604561 -13.91833276
v -47.28367552 62.34539300 9.35476925
v -45.82115263 62.29506433 6.50071120
v 37.22541034 31.75878525 -6.91155903
v -48.81810024 64.31372464 -6.93671918
v -53.50608379 62.93907762 -3.18340142
v -54.30063978 62.57937849 -3.24807642
v -49.71804470 60.43850258 5.00304624
v -52.08274350 59.50769037 -9.51068662
v -51.53478682 59.91324037 -9.72409360
v -51.14058778 60.15449390 -10.37160959
v -51.41126737 58.01130086 -10.94265655
v -56.20030686 60.40696800 -1.14197831
v -53.51046473 62.04755232 -1.12842419
v -52.66052857 57.73482472 7.47257704
v -51.90761760 60.85138768 -8.78471136
v -53.16823721 59.00904536 -9.17293876
v -54.94141951 60.01564488 -0.06321581
v -18.08764786 94.35012937 0.75661362
v -51.69283599 53.78938466 -9.49607603
v -52.35071853 55.37398905 -9.96894389
v 6.63110660 41.89410061 1.59056601
v 9.44013987 39.56420720 0.58557972
v -53.02236602 57.43723363 8.53853486
v -16.52401313 56.71553686 -0.79728849
v -50.48489198 53.81991342 -11.73779834
v -50.55928230 53.95639315 -10.61136276
v -52.68451571 53.53885517 -9.02676675
v -52.79679224 52.03277618 -8.55024997
v -57.89689347 58.47120285 -1.28022907
v -56.94385991 57.66676366 -0.04407249
v -54.67648804 57.89972842 1.18278561
v -57.63560534 59.54042450 -2.14427430
v -51.64729804 48.93927649 2.56447424
v -48.35182056 48.99232835 4.82421834
v -47.58775607 49.26464707 6.61986321
v -46.93779349 47.57066816 5.47884917
v -47.75626585 46.43690214 3.99059150
v -46.15340009 46.90032080 7.02471519
v -46.04106396 45.63381523 5.49984351
v -45.26263475 43.87946799 7.05127046
v -45.90980336 42.90934652 4.45144204
v 6.77069230 60.94151735 0.64289372
v 8.81355815 62.36781552 -0.15480496
v 8.79572611 61.00642309 -0.03297555
v -49.33982715 49.58821461 -12.33262569
v -49.31482300 48.67338762 -9.52769071
v -48.48497733 46.09312490 -11.54002734
v -48.85345325 46.46709561 -10.52071434
v -48.92607778 46.54292762 -11.44357398
v -49.27654192 49.44124073 -11.84160262
v 27.90885977 35.07682681 -5.00444695
v 27.55963616 36.03299335 -5.03426278
v 27.14766748 35.65204144 -4.89788223
v -59.23071131 57.28812888 -2.72873743
v -60.01592800 54.63482812 -4.07925202
v -59.01555717 56.23861402 -1.58461125
v -45.18800974 40.81675410 5.69311436
v -45.09311169 41.24452174 7.79247517
v -45.31696439 39.22201693 6.76144427
v -46.86816037 43.33227500 -10.56819782
v -47.26879671 44.05393079 -10.93637943
v -50.54770410 43.39348152 1.50808343
v -45.72913423 40.58949649 4.20302339
v -45.35713047 39.07423094 5.60008828
v 2.22898857 62.29716912 0.77161886
v 2.07948918 63.49826604 -0.02024372
v -46.40600458 42.36714542 -10.45522746
v -46.13174126 41.59506410 -9.67080146
v -47.95046896 43.21670160 -7.90111162
v -46.97229713 42.56610572 -11.61269844
v -52.79345438 46.02631554 0.91310759
v -45.63763738 39.51939195 8.32608342
v 25.42249486 34.33499485 -4.07451903
v -46.95444182 37.73043305 2.89650680
v -46.83593288 39.83780369 2.75477045
v -45.88008299 37.76947409 5.58606582
v -46.03173211 41.61043838 9.83353518
v -46.58699036 38.51560876 9.40814335
v -47.25934565 38.19856793 10.07101592
v -47.67319188 39.24747929 10.91657858
v -16.76413976 66.02703780 -0.08179088
v -14.19815421 68.63328815 0.47992455
v -55.29427901 45.72258145 -0.32733593
v -53.13934758 44.51655969 0.27086661
v -49.47805405 39.08407316 0.81306987
v -46.99769989 36.20156273 5.43697784
v -46.81959748 36.75876185 4.02508024
v -46.33732885 37.42019832 7.33702909
v -49.18769374 37.63918206 10.57882141
v -47.24719748 37.69602254 9.60760657
v -55.84248528 45.05816102 16.95423201
v -56.08225986 42.81605408 19.24836636
v -51.75189301 36.67648509 -0.52357389
v -47.88191244 36.28861159 2.54526781
v -47.53098637 36.76940501 8.69144872
v -59.15521085 46.51753604 -1.74559234
v -48.20341989 35.31798720 6.45533064
v 43.39625686 21.55604400 -10.51176060
v -48.76609892 34.83625874 3.58813652
v -59.65857953 45.12206465 -2.41611502
v -49.41561073 35.54050624 1.35769614
v -48.89914766 35.58022156 8.04857351
v -57.21501261 42.54641756 16.33464918
v -47.83575609 37.54634410 10.00456978
v 3.88585404 61.66272983 0.70043496
v 2.17364798 59.94662642 1.04765443
v -10.54704469 69.67668980 0.94612257
v -6.12895237 68.93184781 0.13825271
v -14.41563014 65.08031487 0.18862930
v -48.67507517 36.50498390 9.33283567
v -50.19906908 35.80440208 8.68265890
v -51.51005834 33.69570524 0.95775229
v -50.02545193 34.01193023 4.97723231
v -52.91989073 34.86291692 -1.08995324
v -53.35000157 33.87999907 -1.16999762
v -51.19117349 33.31121802 3.46352858
v -58.43097344 40.59873894 14.26845044
v -59.67765674 38.67467865 14.33176268
v 12.66387291 74.15705919 -1.59828376
v -56.47277087 31.31189570 1.81772723
v -58.86588246 39.51372206 11.34925243
v -60.22289395 37.43538260 12.90549897
v -60.83991751 36.74389049 11.88961975
v -60.61166525 35.18587723 14.98814672
v -53.95824835 32.45697170 3.09822778
v -61.45969033 35.42358428 11.26467343
v -61.80080771 36.32079810 8.93863663
v -60.32753363 31.39203414 -0.67227712
v -57.41325021 32.32611343 4.50746948
v -60.48633158 31.14992753 -1.14862795
v -59.65062603 32.51079842 -1.43826706
v -63.31995130 33.97273645 9.10785422
v -60.67272276 33.02278742 15.19012172
v -59.74449962 31.95303679 -1.64242066
v -59.58729982 30.91248497 -2.85082310
v -60.80183014 30.49339913 -1.03161111
v -14.42955155 64.13017213 0.44581460
v -60.92440337 29.34267372 -0.69126603
v -59.06825885 31.27608821 3.26313335
v 40.81343114 44.81564090 -7.90302735
v 38.25255483 43.83663833 -7.61986617
v 39.31390867 46.49041966 -7.94441253
v -60.77565625 28.27049047 -1.14777277
v -60.89668721 29.23519164 -1.07260421
v -59.57695469 28.51317823 -3.38904839
v -59.41976979 29.30447832 -3.42103071
v -58.39602277 30.34147993 -3.95721290
v -64.38033283 33.93303975 6.20070612
v -65.34585357 32.26323426 5.28985541
v -64.89017606 33.22745487 5.42416144
v -48.30904305 11.35799382 10.86105872
v -46.62726820 7.52850389 14.57227860
v -60.84468588 24.58428219 20.69131471
v -60.73430181 26.05707571 -1.61546818
v -60.32902747 28.63806672 -2.45282054
v -58.69817734 20.78268677 28.05871889
v 40.25824741 42.66937450 -7.86250271
v -60.63796207 31.94636852 3.71626089
v -54.30370197 33.52433071 4.73291986
v -55.63535169 33.80787373 5.64343994
v -35.22629291 46.05151340 -9.35624260
v -51.98887363 39.41775486 11.54782996
v -53.03987861 38.73902187 11.17798872
v -50.43258145 40.92726111 12.09104061
v -59.62501466 56.20674044 -4.29117400
v -55.07775024 47.31680080 15.27514216
v -45.81536725 38.81762177 4.32147132
v 0.52855077 76.50846243 0.22064016
v -3.00933467 74.94442165 0.32650304
v -1.55937811 74.69542325 0.06349906
v -55.56112528 59.18029323 -7.27276178
v -55.55476248 60.06299332 -5.60361333
v -53.41627076 54.41595986 12.00344227
v -50.99941790 50.48839748 -8.81518889
v -54.95737493 58.77450854 -8.54155887
v -50.50153285 58.00093710 -11.62375323
v 15.63379914 95.11229396 -3.21653578
v -51.14300549 60.95725670 -9.73794889
v -50.67818239 59.30928513 -11.04038022
v 36.23504192 40.75982422 -6.26404863
v 35.40187702 37.49283403 -6.20953273
v -52.48009413 63.73156607 -4.41993820
v -51.13909394 64.55829740 -4.50131530
v -51.23471841 63.60737979 -2.30527506
v -26.83542855 26.24355443 31.40280396
v -49.93102700 63.10137361 -8.81005824
v -51.80419236 64.12139535 -5.37274592
v -51.11512542 64.34959918 -5.90025773
v -50.50778389 64.65025991 -3.76520958
v -50.35534501 64.90293145 -4.50961431
v -24.80725944 81.32904768 0.35243129
v -49.12964255 65.17238170 -4.86372365
v -49.84838143 64.68795985 -3.34352115
v -49.72707108 65.03165513 -4.32639895
v 30.47924303 33.29547867 -5.02550695
v -47.50265554 62.96204776 8.03374220
v -49.14193228 62.26188689 7.96591397
v -59.77446958 56.05500564 -3.79590923
v -58.42331424 45.40584236 -1.37576729
v -53.92004550 36.10666469 -1.19544473
v -53.90249565 34.82050821 -1.77248230
v -54.75872755 35.11396050 -2.22116150
v -55.75470626 32.87735954 -1.81685609
v -58.59498307 33.84795412 -4.91035311
v -57.64909834 30.76213412 -5.05030435
v -57.25791305 28.91146764 -5.25399111
v -56.90721795 31.44758195 -0.92414638
v -62.16972694 31.23816662 2.18374212
v -61.15328148 29.71877158 -0.43163536
v -61.68300658 30.48030287 2.56924564
v -62.86056340 28.87685224 2.39035627
v -65.94224274 29.32513878 4.00919747
v -63.87767196 29.58522737 2.23083678
v -7.34203821 -52.06623673 29.00859341
v -9.35278554 -50.94888061 32.45284036
v -61.24152616 25.19369870 17.77597517
v -65.97238779 27.96340920 3.68746673
v -27.08244510 43.80818829 -5.77241974
v -26.29673667 42.79202595 -5.24494005
v -64.81736153 26.88483149 9.79091879
v 37.34525666 212.98755705 -11.45953871
v 35.54793447 211.04393899 -12.11040653
v -60.15475839 24.84794520 -2.34803418
v -60.89030951 24.15531315 -0.75094728
v -7.39469239 -36.07830033 29.93915230
v -65.84554166 26.01606771 3.95118445
v -65.53595513 29.08971347 2.94614350
v -62.97530979 24.70812201 1.79774314
v -62.42248416 24.56311509 1.69276015
v -65.03699720 25.13703518 2.41221813
v -8.10015108 16.28149673 -4.70444700
v -45.39390653 13.32006697 15.42466693
v -45.32347620 14.23934288 19.75326985
v -46.33928463 15.42832423 17.63003320
v -60.63085422 21.95808850 0.95156836
v -52.08410323 18.60377006 12.24301197
v -56.46355823 20.19240521 10.27501933
v -47.12576792 15.26917424 14.20078520
v -46.59915343 12.92290725 13.17036524
v -44.66551542 11.78139448 16.31462574
v -44.55723986 12.79536542 18.04715209
v -38.54770958 42.03344882 -11.41151134
v -39.22226653 43.93973202 -12.07660511
v -65.38858265 24.24898557 4.91737062
v -57.02712759 18.42228509 8.19461886
v -48.16647619 13.96520156 11.73709612
v -49.46655780 16.50262438 12.34996412
v -59.33768675 16.49486274 25.85292980
v -58.40198696 21.19450271 -1.81772723
v -37.21221536 43.97798330 -10.75799204
v -64.37684596 22.41882309 4.54191631
v -63.30920011 21.24090493 4.87256423
v -59.19835344 16.64813049 6.08525705
v -56.57916516 16.50976390 7.45445490
v -44.17377338 10.46804804 17.56771468
v -43.84672642 10.66817995 19.75314692
v -59.63697284 16.06850140 24.48880300
v -58.19766223 15.71315713 30.02019599
v -59.06739086 13.81296106 28.39934453
v -58.01050738 14.55685217 30.66076152
v -57.50093609 17.66588166 0.28784841
v -63.74104321 21.65052295 4.25615860
v -57.07830191 15.12227021 5.83743071
v -55.66386506 14.78643343 6.78487541
v -54.52596769 13.37736379 5.96711412
v -60.57244912 17.51882955 5.33974962
v -60.68594381 17.58005470 5.08697471
v -59.89151075 16.86159335 5.31931035
v -53.88601124 13.29896227 7.16024684
v -43.86675358 9.55707394 21.72278985
v -44.15991530 11.54777128 21.50520869
v -51.35984346 9.66966152 7.18301442
v -50.68514496 9.66061372 8.81457422
v -48.98212105 10.04524529 10.17792150
v -42.39887372 5.40612871 24.11077172
v -60.11780724 13.67031503 25.45033582
v -53.15823108 11.48129348 1.58117595
v -55.41898310 14.56714515 0.53404586
v -52.97109857 15.71030542 -3.21508828
v -52.39440501 10.32729913 5.19035012
v -53.74503508 12.06759363 6.20805891
v -50.26121065 9.42485873 3.49631510
v -52.14030296 10.72613709 3.36898351
v -51.38503388 10.20128746 2.21512793
v -46.21536285 3.79414298 17.56147854
v -44.11973804 6.62621437 19.81517486
v -59.75323915 12.27603015 23.72465655
v -60.09535864 10.61667874 26.53052099
v -51.18878558 8.05697963 8.41611158
v -50.37053674 6.55605504 10.71748789
v -60.03588811 9.88702849 27.04476379
v -60.22110954 10.42288076 26.46795847
v -41.44187272 4.92267963 3.02419043
v -41.31223261 5.44268312 5.01418486
v -41.93608090 5.97637286 4.82760603
v -42.75891185 1.83308986 22.57461101
v -60.44095755 8.88672657 25.76001920
v -60.43756008 6.60918327 30.10814451
v -41.13235325 2.55757337 6.04890333
v -40.29532894 3.86447296 8.30843858
v -48.91680926 2.91876565 14.76476062
v -47.23517224 0.25791817 17.70127937
v -46.23566940 -1.72812748 18.51328835
v -48.22640121 -0.64494583 15.51569998
v -38.47648576 -4.25739866 23.68499339
v -37.81555220 -4.59807692 23.66962284
v -39.63658214 -4.35576495 23.44293147
v -60.85356325 5.30672586 28.17632444
v -46.67500779 -3.02498322 17.15238206
v -38.06309029 -4.82966844 23.43247458
v -35.01354530 -7.86426105 23.22253026
v -60.56949124 2.61768326 28.17040123
v -60.11818722 -0.24670575 29.23790552
v -60.59692800 1.09705259 31.86884895
v -44.30736229 -3.98487970 15.07566776
v -33.93564746 -6.94844127 25.67295544
v -34.25657749 -8.60530790 22.92452566
v 2.20958306 -1.96804781 5.13792504
v 4.81533632 0.38841699 5.98724559
v -43.20965335 -5.28580789 19.95037310
v -43.94816235 -5.12281992 19.44123395
v -42.10810363 -5.05673094 20.94916068
v -41.19627178 -7.97887705 19.65347119
v -60.01698226 -1.72946870 30.90597689
v -59.66072530 -2.33609392 33.87673944
v -42.01007262 -7.15448242 15.74707590
v -40.63059762 -8.29243008 15.87975211
v -32.52852336 -10.31007431 21.01106197
v -33.03998336 -9.76225454 22.43880741
v -32.49261156 -9.54733416 21.64046094
v -33.90082717 -9.94997751 23.74799550
v -33.63258392 -9.12314467 23.05523492
v -33.51441771 -9.06837452 22.59566449
v -33.81623328 -10.93663741 23.25264364
v -58.74086544 -4.14554961 31.94949031
v -33.16390142 -13.55477329 23.16631749
v -32.56219625 -12.54484057 27.53586508
v -33.15516189 -11.09788753 26.83646418
v -32.43795037 -13.55666853 21.15402371
v -58.17876756 -7.44970189 33.73027593
v 6.00211835 -27.45253220 18.42901111
v -2.27122894 -24.73613434 25.29253438
v -57.43135884 -10.58823150 33.76596794
v 4.57448512 -31.96092322 18.97145435
v -56.14454672 -13.33719213 36.08350456
v -56.14282936 -12.81060185 33.54148567
v -55.00296131 -15.00398479 37.77642921
v -3.59759596 -32.21981600 26.43110044
v -4.49263398 -30.42696416 26.72735415
v -54.33886126 -16.76988415 36.58702970
v 2.34562042 52.96595022 2.10538390
v 4.51685628 51.54568702 1.99588621
v -44.48918253 -22.13870361 41.69868305
v -51.77251250 -20.32031119 36.99108958
v -45.23712769 -18.72275211 42.42505506
v -43.46284643 -21.98057435 42.73461923
v -5.35809761 -32.29782358 27.56642736
v -52.47424915 -19.14588362 36.31937876
v -50.46891421 -20.40651813 35.35477072
v -45.15698552 -24.25723523 39.54237700
v -45.40216923 -23.17702770 39.84384611
v -44.18582469 -23.03528041 41.20566323
v -45.60577497 -24.30523559 39.13170099
v -44.89261284 -22.38580026 41.21074453
v -7.52629014 -27.29304321 28.84579264
v 10.57475060 -23.12743105 14.53577168
v 10.07120777 -24.99687672 14.97041248
v -32.42314979 -15.08818287 24.03164282
v -39.40618411 -9.90178064 18.75083521
v -31.85049817 -10.73087938 19.94874887
v -33.43524039 -8.53854418 26.47646144
v -33.63684565 -8.41756258 25.89732595
v -43.49633679 -6.66477811 16.35454781
v -33.43140334 -7.36860139 27.49221958
v -33.48500282 -7.61210592 26.63097344
v -58.44600499 -5.09546651 30.30192666
v -31.91217035 -10.50909329 29.91426364
v -33.58004987 -7.76535040 26.03705227
v -42.24006832 -5.92122879 15.21179732
v -43.36402193 -5.21610258 15.23877680
v -44.70349103 -5.32334670 16.13075845
v -43.58955845 -5.49022155 19.74101923
v -43.05613041 -5.86739415 20.06066404
v -42.94577241 -4.14431980 14.68115579
v -44.98101026 -4.61103115 18.60862784
v -41.95139557 -3.81108094 13.80361617
v -41.16305336 -2.74668494 12.46870402
v -40.42083770 -3.16467299 11.82472054
v -47.42987081 -2.35318555 15.61045833
v -41.81041196 -2.10645981 22.06292935
v -37.05470264 -4.28396789 24.32195656
v -35.11553630 -4.56398493 25.76812543
v -34.23210979 -5.42252883 26.94542333
v -39.93818909 -2.26615858 11.31961122
v -46.49974033 -3.58567387 15.94615169
v -39.52020034 -2.13009305 25.03957786
v -36.14067659 -2.41777091 27.02137828
v -39.99944404 0.75679529 10.88114921
v -40.72658345 -1.23798067 11.66043617
v -48.80717024 0.55920810 14.34021536
v -42.20144078 0.05476536 22.58195914
v -47.09346220 193.30790639 2.06868281
v -6.27250038 -2.28142482 2.46840972
v -4.76584909 -3.37586505 1.49158062
v -5.26000001 -4.36000014 2.91000004
v -3.37205105 -3.63908708 0.57978026
v -40.67054391 0.94687490 6.85414486
v -40.17133266 1.80974999 11.68467104
v -40.11512920 2.73483247 11.10310666
v -40.86483270 2.49162014 4.96313674
v -40.92323780 1.98374060 5.79994358
v -39.95269910 2.75287265 10.51199529
v -40.10649025 3.79277277 9.24491603
v -49.56979305 3.28748859 11.40844356
v -39.01143372 3.48550640 1.40071299
v -40.95744714 3.98924528 2.45077908
v -41.12980887 3.03293229 5.53880446
v -40.59622809 1.50198606 26.14452876
v -40.70981219 4.08105925 1.63748709
v -41.43884778 5.40345954 4.00685053
v -41.86838865 5.11107454 2.38869060
v -44.99396309 5.94303664 26.75870061
v -42.67338663 4.13262052 27.76777372
v -42.87270457 5.69855841 2.39933026
v -42.94293746 5.97762130 3.00276699
v -42.42793098 5.98652707 3.47184646
v -60.58337912 7.29528302 26.53437667
v -43.49089786 6.38792571 0.79533644
v -42.16361791 4.99352906 1.69972598
v -44.15860772 7.11345766 0.62788447
v -41.06447101 6.87026884 -1.56315719
v 16.60720445 -3.49632371 -7.50429975
v 15.90238512 -5.31760883 -6.09597424
v -44.36985776 9.68750380 23.25778827
v -44.83234137 9.22080502 24.39309843
v -44.45721954 7.84929097 25.38081631
v 15.34227934 10.92611440 -4.50330367
v 16.52733609 8.67118966 -4.81843855
v -43.60267892 8.43883678 -1.33459340
v -46.29177973 7.76800467 5.32143284
v -47.99241200 7.86995981 6.97561819
v -48.65098000 8.57796893 5.61270257
v -45.75638473 7.37900659 6.67581894
v -47.11488262 7.06202118 8.14821757
v -47.32440040 8.06274172 6.49594283
v -51.26529932 8.58452264 6.25935197
v -48.36958274 11.18827984 -1.80542923
v -51.16474256 11.60782389 -0.82024804
v -50.10817572 9.52650607 1.87981920
v -50.94835907 10.32497734 0.81509061
v -47.93462157 9.93364025 0.45757560
v -48.45733568 8.37391056 3.35566909
v -50.94379932 9.28275473 4.63719899
v -47.73103446 8.38886946 4.70108865
v -44.45085675 10.78663114 22.68933505
v -47.78032377 12.87385169 -3.34102521
v -49.52584952 12.26803008 -2.55768746
v -55.65820262 12.98100315 4.11833823
v -44.39399764 12.71050610 20.30000463
v -44.77296770 12.75787503 21.57763578
v -56.47423491 15.43981861 6.73100352
v -52.35899985 11.77951880 8.08170810
v -45.20153999 13.66962492 21.14676684
v -51.32387578 15.52623231 -3.56245437
v -50.92193931 12.20279001 -1.90276338
v -52.93083936 14.25650716 -2.05952302
v -61.01876870 18.04702356 4.89671808
v -58.12567472 15.00281971 3.08639184
v -46.92398012 15.40536899 20.56583762
v 6.55015418 10.36150753 -2.58682645
v -50.75373873 18.67967099 14.38522246
v -48.88938367 17.66837202 16.06607437
v -59.76509303 17.77981967 23.05431664
v -48.79421741 14.08138406 -3.47863254
v -49.55999926 19.03805509 -5.42284083
v -55.88297546 18.52947474 -0.74631255
v -52.83305049 18.75028387 -2.85707274
v -59.92026627 18.74316297 1.48434355
v -59.15041268 17.94156432 1.37003837
v -59.86358225 18.61986145 1.57239242
v -60.01583859 18.97516847 1.32726913
v 3.69455968 -1.23951107 21.78100869
v 3.09509295 0.39627161 20.74084245
v 35.52069142 0.73604943 -7.35486159
v -64.25988674 22.89062738 2.79756519
v -55.39136380 21.40546218 14.03922029
v -54.54040319 20.96744254 16.99761115
v -52.92154104 15.93045518 -3.21526336
v -53.59499156 19.39264871 -2.49977247
v -55.24973199 22.37003483 -3.87588516
v -61.05495244 21.74309082 1.15308340
v -65.11009485 24.01216142 3.38620995
v -58.87031183 21.71446756 18.17455515
v -53.17846686 24.00442027 -4.93465271
v -50.34459010 24.76548031 -6.58878451
v -54.78862301 25.04121512 -4.61550895
v -61.00340188 22.58873731 1.23662828
v -62.09676713 23.69900234 1.63835438
v -55.30496687 26.32278763 -5.37393242
v -54.46733907 24.42399599 -4.64454480
v -54.95892838 25.39797686 -4.70136339
v -62.32566386 26.80817246 2.07655970
v -43.53154823 31.67275712 -7.57516641
v -43.05600747 31.83047473 -9.00605321
v -43.08947921 30.73778935 -7.29321409
v -46.11944035 28.05868164 -6.30449504
v 27.11698972 64.64610994 -4.33011213
v 26.27814561 66.23502821 -3.95267131
v -44.88899559 32.22232312 -6.74771657
v -43.67139935 34.21232477 -11.17504109
v -43.41578484 33.11010450 -10.18617861
v -58.08475241 32.28398412 -6.25518523
v -44.60127652 35.90374067 -11.22161653
v -42.81017184 30.33197485 -7.37530086
v -62.56238371 22.52374776 1.56445103
v -63.32948804 21.49807848 3.45280068
v -64.19622153 24.75531772 1.73570763
v -26.78910829 66.86253101 -2.61773611
v -60.07004157 19.00170930 1.51182152
v -60.14893949 19.27384920 1.52331498
v -60.87336689 17.74824783 4.95946826
v -51.66509375 19.44154501 16.63739048
v -58.83705989 20.39111964 19.44544539
v -52.90766433 15.71026258 -3.16078798
v -52.10287124 16.24372974 -3.76948901
v -60.86335331 17.74660125 4.99969721
v -52.76068673 18.82600598 19.08844896
v -55.61578274 17.58942381 20.20059526
v -51.75137520 13.10564298 -2.25694687
v -22.54443616 137.94107735 -4.83400887
v -23.84908125 134.62699950 -3.48383770
v -24.61939491 137.68495619 -4.22633160
v -46.39514163 7.24068191 8.10065959
v 21.33330889 8.58637597 -7.44277192
v 18.74251664 7.88562465 -6.37350092
v -59.80638787 4.43718722 26.57179907
v -60.24411693 6.32258784 26.05637163
v -40.50542787 4.60649468 9.52549186
v -50.19486696 5.30674821 9.39933397
v -40.33488408 3.39223794 11.04025915
v -40.23041576 3.88605986 10.22005919
v -60.55920571 4.42202622 27.13667788
v -37.55150735 1.75617542 2.78959586
v -60.36756560 3.81322252 27.23347768
v -39.52542320 1.15805177 5.14014019
v -40.03223404 1.74065493 28.63758430
v -5.34781627 2.73084827 2.29656859
v -7.52577698 1.06504001 2.61802366
v -9.37442482 4.30387398 4.27245907
v -5.80339460 4.41134395 2.88034207
v -7.66139803 6.17519440 3.56597034
v -7.12258648 2.97881407 3.38056404
v -8.38956237 3.01181572 3.74302384
v -58.69135633 -0.24708087 27.74494141
v -58.68521333 -2.94080842 28.87221985
v -39.79057446 0.02627424 6.06346875
v -39.87183422 0.60474494 5.48848743
v -39.48874772 0.45541418 5.33340033
v -3.04968609 0.27012476 0.06543221
v -13.50660343 2.27318215 4.48148977
v -12.14368176 2.53217574 4.22375416
v -11.67770103 -0.24421461 6.27042679
v -13.56701832 0.22495633 6.20500557
v -15.29702730 0.66471548 6.61622686
v -13.20605166 4.08775872 4.30671405
v -35.36384925 -0.59760001 6.15234626
v -3.97383980 -0.55884774 0.31415708
v -9.68775153 2.10235175 3.55178979
v -40.30706733 -2.71561253 11.52847428
v -43.25713217 -2.03809096 13.15434556
v -39.83586282 -3.10810236 24.25700612
v -40.25864974 -0.74816594 25.28407611
v 0.04200709 -2.92529981 -1.68760004
v -0.60753123 1.07691786 -1.22711889
v 1.35295559 -0.16502169 -2.50447821
v -3.23759881 -0.93949912 -0.01003432
v -8.59133527 -2.87117483 5.52608026
v -35.34435853 -3.09987552 28.68650481
v -35.98693758 -3.50774126 30.00981174
v -2.71383487 -2.32734974 -0.42707348
v -41.49005935 -4.35630651 14.11969680
v -42.16145724 -4.86132270 14.68265988
v -46.72957584 -2.48296489 14.46491480
v -34.23084691 -4.58555808 28.58277597
v -1.97833846 -1.11234479 -1.00676226
v -2.15855148 -3.45658627 -0.39520214
v 22.90633507 -1.33467594 5.21271862
v 25.38270317 -0.67448925 3.22878198
v 24.40663613 -2.08734930 4.98649990
v 18.84042472 -0.57406211 8.55410937
v 19.93542351 -0.98289468 8.00576340
v 17.16598682 0.24578089 8.60804506
v 12.69926690 -2.87053897 14.33860883
v 11.16000302 0.63384051 13.20142206
v -39.86416385 -5.64683042 14.66686092
v 12.11470366 -1.74858409 -5.87159023
v 13.91068660 -1.56385696 -7.16127641
v 13.45071755 -2.72276788 -5.85793192
v 1.70654571 -2.20150757 -2.71882606
v -0.48369964 -3.66277178 -0.85431529
v -33.75923634 -5.69599401 27.76625194
v -33.64627808 -5.89348050 29.21879850
v -34.85690057 -4.62109316 29.65058759
v 12.45326921 -3.06020631 -4.90514562
v 13.20765447 -3.80561571 -5.27502131
v 11.77037135 -3.85506032 -4.37229546
v 10.88999957 -2.48000002 -5.03000012
v 17.80226082 -2.52031116 10.44289768
v -37.28770837 -4.18542093 30.99288605
v -57.76889250 -7.72906421 31.33989498
v 3.71860084 -4.70186258 -2.65938719
v 5.64129557 -4.73719416 -3.29676806
v 6.87908614 -1.54994859 18.41976121
v 9.70982667 -3.21347755 17.52846502
v 7.05349399 -2.92676082 19.59843934
v -34.91391242 -8.86279158 32.42168203
v -36.04304790 -9.31292959 32.14855492
v 15.82930051 -3.92617565 12.18999829
v 20.21052688 -4.84292163 8.88990145
v 5.64458594 -4.08459362 20.52211761
v -32.13569522 -9.04097408 32.96473250
v -32.77838975 -8.31680745 32.18102455
v -33.59130397 -8.90724082 32.83228725
v 23.04698713 -4.39805211 7.13675516
v 9.65816434 -6.39733579 17.10692607
v 10.75822953 -5.44002745 16.63544029
v 4.76429518 -4.72744973 21.77547850
v -39.11615536 -9.70505364 17.09535718
v -30.71979620 -9.22850892 33.02069753
v -29.91477214 -8.94883741 32.84073621
v -28.72031927 -9.53984540 33.15124288
v -33.79873186 -9.82316677 24.34332110
v 18.65922846 -5.64662972 10.00969764
v -33.42739120 -10.80422197 25.42823553
v -30.73956259 -12.46056426 29.93221767
v -31.30284324 -11.49134524 19.50460672
v -30.85197136 -9.85299330 19.57254671
v 7.70643447 -7.82250799 19.33635212
v -24.39994365 -9.21016280 32.25753829
v -21.10434882 -9.75044537 33.15937147
v -23.97648990 -10.95683128 33.62945467
v -28.15790661 -11.60924975 34.11958739
v 12.12029904 -7.02505093 16.07201807
v 13.60798441 -8.05966835 14.78795987
v -23.14400487 -12.16004789 33.80030394
v -31.44834563 -12.82423642 19.88702826
v -18.99373345 -12.83052564 32.40782768
v -20.20530589 -8.44349619 32.60642663
v -16.60201512 -8.22384935 31.89969063
v 17.83522964 -8.47971998 10.73610689
v 1.40629767 -8.12348165 24.00206961
v -30.62330559 -14.24383093 20.23989893
v -55.32962084 -11.23414841 31.37730062
v 15.86158201 -9.83663741 12.29368057
v 15.75384103 -6.97687967 12.50368729
v -43.39605942 207.36108720 -4.67907870
v -44.03783008 209.21885967 -1.46555004
v -32.07387775 -15.10705054 22.39557914
v -25.35830252 -14.35346529 34.45717692
v 1.42756384 -12.54410576 23.99846911
v -31.56555444 -14.89449013 21.21688053
v -32.21416846 -14.98263888 24.86627363
v 11.92800608 -12.76911516 14.89749085
v -31.41653165 -15.42861480 21.71560377
v -31.52782470 -15.82335308 22.68934064
v -31.25353158 -15.87281004 22.11761475
v -24.21994507 -19.19931732 34.99204665
v -26.24748088 -17.15457439 34.84578058
v 10.94026770 -15.50568454 15.78007638
v 3.12914141 -17.98108965 22.21162617
v 0.61470957 -14.33035359 24.53589626
v 1.51930330 -18.92795414 23.18746969
v -16.26809314 -21.93675563 32.64274448
v -42.37936810 -24.24493432 43.31907630
v -41.97017476 -25.26298910 43.21802780
v -43.17267239 -23.30105565 36.81796417
v -43.22871566 -26.67773142 37.83044219
v 13.12933490 -24.14634451 12.56363466
v -7.92558677 -23.44957925 29.29443493
v -29.07981537 -26.77022107 36.84730455
v -28.22510339 -24.51244742 36.68641672
v -22.92103134 -25.34396388 35.41946784
v -29.43458594 -25.91545880 37.09011897
v -30.41089326 -25.08541010 37.35641390
v -28.22829410 -27.51651965 36.60703450
v -31.38403222 -26.93721838 37.32104972
v -30.61253205 -26.74955130 37.26181388
v -33.53613988 -30.52843362 38.97145391
v -33.33440796 -28.93153019 38.31159323
v -24.99931306 -30.15230596 36.65833920
v -24.47422221 -28.27001549 36.32927686
v -32.26532042 -31.57598525 42.98752919
v 15.41119069 -27.92167664 12.31960487
v -7.03898910 -31.88040480 28.88934873
v -17.65482686 -32.35148266 34.38062593
v -18.95527355 -29.69186567 34.81202200
v -21.63249813 124.86920506 -1.92792329
v -21.12000063 127.36000121 -2.60999938
v -21.36741579 122.23901600 -1.15317758
v -31.18141741 -32.63689950 38.94338757
v -30.27362376 -33.68254751 38.67913410
v -31.66252747 -32.34060481 39.14633766
v 12.15163711 -26.16832033 13.65114097
v 12.49950007 -28.99870463 14.06566240
v -13.78617436 -33.87279809 33.24041143
v -12.65932154 -30.54609150 32.62668848
v -25.06017685 -32.29096159 36.44822538
v -22.54613861 -32.37495944 35.47797352
v -26.02705732 -33.74850750 36.55602783
v -25.57905950 -37.65227273 37.27213293
v -13.66559789 -36.52394190 33.28392282
v 13.09395675 -33.40574354 13.63254432
v -9.67457052 -35.54339707 31.40789643
v -10.57906263 -35.89668125 32.12803602
v -16.41765982 -39.93087634 35.33358872
v -18.59211363 -38.16574439 35.41396558
v -18.46875437 -40.67429900 36.16203740
v -30.03664874 -38.66365552 39.96407986
v -28.73254381 -39.87479210 39.71996903
v -0.20072516 -37.87088022 23.09723012
v -1.92552316 -35.22872552 25.58477782
v -22.17768691 -39.80256245 37.15794533
v -29.44015712 -40.75355828 40.68581760
v -11.28046401 -39.43173587 32.40774199
v -15.09142295 -42.02916473 34.94407982
v 1.90588017 -39.43231702 20.95425688
v -0.76860364 -39.63322565 23.30981009
v -17.96821877 -44.28295046 37.00120375
v -21.73251100 -44.55404729 38.35450485
v -22.14551531 -41.22002050 37.93774173
v 7.68122915 10.38194913 -2.10235082
v 9.14743543 11.01383660 -2.29437090
v -29.40479666 -44.86638680 42.39847139
v -28.99197862 -45.73376104 42.09494218
v -29.70816754 -45.76013237 44.07007620
v -46.15439847 -24.17644672 36.67362407
v -29.21394818 -46.54197022 45.50587758
v 8.96596257 -40.53274542 16.11616835
v -2.28900532 -40.77630118 24.95189942
v -0.20992014 -38.97343576 22.74990641
v -25.62877908 -46.46023363 40.30082747
v -29.43923697 -46.47381231 43.10229048
v -29.46458943 -47.06804827 43.71811077
v -29.10275385 -47.46890813 43.26707125
v -29.36465852 -46.05552554 45.45809329
v -29.65112589 -46.52572051 44.17233914
v -29.46644835 -47.14990780 44.10229623
v 3.35943210 -42.30909050 19.29630153
v 1.88515452 -41.09992087 21.15513012
v -19.71912943 -46.60361633 38.23300824
v -29.15688045 -47.58869112 43.83482412
v -29.22648937 -47.30924591 44.41620782
v -8.49561952 -45.76699808 30.86537682
v -10.44409070 -43.45969483 32.25100413
v -6.14527566 -41.07825086 28.53596210
v -26.20447613 -48.19997400 41.02866724
v -24.61163886 -48.65300655 40.66203162
v -3.06169479 -44.70644146 24.12663959
v -6.01490820 -44.93207857 27.62332000
v -12.93782424 -44.62020099 34.24422815
v -11.08117588 -47.34070972 33.72386843
v -18.73751730 -48.93812165 38.63786906
v -25.23728460 -49.56334829 42.76481643
v 1.11039227 -44.82876509 21.23270370
v -17.30515994 -49.65798557 38.44701871
v -21.15468308 -49.94054511 44.23853010
v 3.11038154 -44.87029091 19.60474253
v -18.24820042 -49.76819083 38.98858279
v -14.99872841 -49.30859432 37.17995062
v -16.08796604 -50.23632199 38.99627551
v -14.01887368 -49.68837649 37.74347901
v -13.47941160 -49.59081858 37.32790425
v -13.73811625 -49.92155358 37.82030195
v 9.94036905 -46.28847912 15.23024589
v -12.01017108 -50.60389638 36.33204103
v -12.00255379 -49.50151965 36.17444262
v -12.63503358 -50.88496953 37.95672953
v -11.54581830 -51.63915083 38.29288855
v -10.92913561 -51.11835897 35.53362936
v -9.36456118 -51.96313187 35.62992439
v -10.66225674 -51.43453926 36.72197089
v -10.39390266 -52.76665837 37.72126138
v 47.53551260 238.60512674 -4.51836037
v 44.75566745 238.68562281 -2.45265104
v -5.08715352 -49.82497916 25.30385926
v -6.31470652 -52.19731852 37.10929304
v -8.93997401 -52.89161205 33.78713876
v -8.21003970 -53.26072872 31.62029386
v -8.34412593 -53.79632115 33.92957896
v -7.80572928 -54.47574332 33.91913697
v -6.80082850 -54.69727144 30.26491776
v -7.16622453 -55.26302755 32.93976933
v -7.77425896 -54.31995541 31.58323467
v -8.10297579 -53.78092080 31.96513653
v 12.49665208 -43.21729019 14.09656089
v -11.11843903 -52.77662352 38.94988820
v -10.43399051 -52.86844820 39.95978087
v -18.96064915 -50.59691891 41.39058292
v 45.09914294 9.89006553 -1.02133735
v 44.19108480 10.51322278 0.29520594
v 43.57394204 8.08696821 -0.89339376
v -9.58854705 -36.32516786 31.63019195
v -11.96271554 -35.99227592 32.62534365
v -28.91597152 -46.94338888 45.51481828
v -28.63276005 -47.64288664 45.02915964
v -11.73393708 -27.22350881 31.39264509
v 23.70906621 -3.89319821 6.04854617
v 25.56551062 -2.90275086 5.30691538
v 26.36231482 -4.03948361 5.30634122
v 24.62563105 -5.60077699 6.53217779
v 12.99462654 -13.07095401 13.95898405
v -27.74601616 -38.17585483 38.12294081
v -5.21350978 10.89978404 -4.22669016
v -4.34444984 13.30946852 -4.66641737
v 28.79542857 0.42884587 1.92094292
v 26.74077079 -0.36842318 0.53251197
v 27.46031061 0.20981270 0.36604179
v 27.34662965 0.24524657 1.11404585
v 23.63906056 0.30010677 3.27302259
v 27.31120214 -0.18665938 -0.42298523
v -3.58671811 -15.39064851 26.18166432
v 9.95947886 -5.43789659 -3.05221556
v 7.65947858 -5.01980865 -3.64122260
v 9.03698429 -5.53541072 -3.29525466
v 5.29691903 -6.44213986 0.45887844
v 7.91081600 -6.37108553 0.16406187
v 23.05778116 0.56522054 3.23117641
v 23.54169451 0.37954043 3.24726640
v 25.67085251 -0.07275178 1.94360130
v 23.50161411 0.16760250 3.67079722
v 6.79069757 -6.51469734 -1.76824315
v 5.66499773 -6.49319822 -1.06499065
v 16.57108963 -5.36638079 11.92058343
v -28.58761698 -33.26071799 37.32066974
v -31.44476935 -36.82048619 44.64632645
v -31.10510111 -36.25085950 45.02664506
v 10.15104167 -9.18151438 17.09351875
v -29.44082208 -39.36651349 39.97825831
v 18.65758561 -32.07652643 11.42387744
v 10.53188369 -4.38441895 -3.30079184
v 12.15048321 -5.09156752 -3.27210315
v 10.92022005 -6.19030278 -1.72719208
v 10.40547248 -6.79204660 -0.45042741
v 9.61832609 -6.32693619 -2.12549674
v -30.23394011 -39.82577473 42.23395139
v -30.01956642 -39.47481513 40.50857946
v -30.43670766 -39.52967748 41.37201235
v -28.93815003 -46.47619650 45.73829100
v 8.38979706 -6.20168447 -2.50289310
v 20.10581829 0.43143251 2.14091968
v 20.28009854 0.66903647 4.46624123
v -27.98701078 -48.43880236 44.37763616
v -28.92523259 -46.66642100 42.54209623
v -28.04391459 -47.19401896 45.78235373
v -28.66874263 -48.04244265 44.14288700
v 18.74183118 -0.03043866 7.90057890
v -27.49077044 -48.33096638 45.01795396
v 66.16902351 235.60443521 -8.00728705
v 64.45587426 237.16667295 -7.26824254
v 65.59561193 237.60025203 -6.55257562
v 11.13039255 -1.74575881 3.19159171
v 13.31999991 -3.09000025 1.64000026
v 14.27183021 -0.33081192 4.22287919
v 41.01631045 4.69073793 -2.80060200
v -19.77407746 -49.19733480 44.90070790
v 12.33646553 -5.18079568 0.38110491
v -31.42091632 4.90163034 -0.20596715
v -23.40361848 -50.00999197 43.46136749
v -25.63380264 -49.17335510 41.79032519
v -23.92541431 -49.82906580 41.76485166
v 12.63915468 -2.01996416 2.68648448
v 17.78000034 -2.72999983 -0.19000033
v -23.86979572 -12.79359404 25.58896318
v 84.86890793 243.26343834 -1.62555731
v 81.04501665 240.93821645 -3.44008557
v 13.39291316 -6.01214310 -3.43281846
v 15.17930627 -7.01966742 -1.83080987
v 15.71048051 -6.28707791 -1.42036146
v 16.71639271 -7.14260666 -2.43564160
v 19.37560365 -5.10177528 -1.25366484
v 22.96558954 -2.11016648 -0.87402627
v 23.83014932 -0.07734274 0.47351094
v 18.14647205 -7.10206199 -4.78654448
v 6.70783501 229.60464656 -4.66838758
v 6.06902316 229.96260226 -1.83156633
v 9.38899163 230.76550663 -2.72704149
v -12.99798954 -51.93432793 40.52292556
v -13.06046825 -51.37043446 39.30091485
v -11.57946698 -52.28417367 40.59098661
v -11.76244207 -51.09424144 36.62848473
v 19.77615990 -7.14057824 -3.64937214
v -46.82563245 186.52233481 5.57680009
v -46.50248960 186.20622158 7.31537584
v -46.98502645 188.32774460 4.88283392
v -9.25709121 -53.46819386 39.10439089
v 27.71078609 0.14034662 -0.16533198
v 28.03704701 -0.02792242 -0.57549484
v 28.75642106 0.17983666 -0.18936701
v -10.06422844 -49.47568476 33.26314688
v -10.32585185 -51.32462829 34.20231119
v -8.54020566 -52.43182555 39.50825334
v 23.35064672 -6.51223399 -3.89689696
v 27.62941830 -0.70931076 -1.15150295
v -8.03989079 -53.09768021 38.91599178
v -7.06113363 -54.81317639 34.75186601
v -4.11004946 -56.48862571 27.62079425
v -3.97370942 -55.82559854 34.87761691
v -4.02226998 -56.31011724 33.18066522
v 1.60928618 146.14427090 -6.09726366
v 6.06141146 147.69783616 -5.66768274
v -2.82045361 -57.04103038 31.57169744
v -2.74673849 -56.44185469 33.46113488
v -3.33549478 -55.66744506 34.43318233
v -3.70320305 -56.17735535 34.23111886
v -0.81771653 -56.98898807 31.26399592
v -0.05631265 -58.44275653 23.73786829
v -2.58999947 -57.30000138 26.45000070
v -2.10921513 -57.21909925 24.63132516
v -0.69838669 -58.45233053 28.07371318
v 0.33000144 -57.03999847 30.36000021
v 1.12625456 -58.89748409 26.73719637
v 2.00749584 -58.57048184 22.99803682
v 0.55620691 -58.98977816 25.81202239
v 2.72736885 -58.78756940 25.76237917
v 4.71592369 -58.93849581 21.94648795
v 4.88728797 -58.94093588 22.89678901
v 4.05760063 -59.10807475 23.20505306
v 5.71710523 -58.49051103 22.66031317
v 7.50599522 -57.78368190 20.14963143
v -60.65712869 20.75203508 0.94387057
v 89.20048177 100.46499968 -11.50378305
v -59.84120071 20.06286196 0.71296754
v -53.64389718 19.26199906 11.64907310
v -55.03128096 18.95145327 10.32234170
v -54.82180789 20.31545527 12.45274767
v -53.80833521 19.74051818 13.21964245
v -55.28769270 17.29801856 9.30941943
v -53.66250500 17.57574640 10.86042821
v -52.47793719 16.28150977 10.71318332
v -53.64999920 14.08000011 9.01999976
v -50.33377558 14.22843616 21.80679515
v -48.61990362 16.97509550 19.54944059
v -50.62000081 12.91999966 9.58000030
v -46.10385746 8.20548274 0.55148534
v 32.64772519 232.45888948 -7.82175828
v 84.45652574 94.36861426 -11.86048612
v 39.33354095 226.12367570 -10.45515202
v 37.63442487 228.90657187 -9.86376218
v 40.48373550 227.55341232 -9.60520841
v -48.98756370 8.01955815 6.42469712
v -46.84967920 7.49349780 2.87250173
v -44.96078938 6.89533679 8.22881423
v -43.05122793 6.29970012 8.94589443
v -48.39638993 3.62042803 10.66664886
v -47.41841555 0.29226841 12.59700581
v -49.09370840 5.20157674 8.76670144
v -41.46564007 4.51930799 1.98783237
v -38.12121227 -3.54961865 24.69952218
v -38.25132549 -0.59967587 27.79313549
v -33.78478438 -6.55618636 26.85225196
v -21.62663266 98.34034741 1.87827402
v -22.74005488 99.11623597 2.87230546
v -20.76718584 100.05893558 1.07609073
v -40.59988260 -4.65867482 14.25106172
v -41.42882675 -5.08117769 14.78286274
v -49.30260032 -20.85677348 40.90616852
v -35.39640456 0.34104686 5.28068654
v -34.46608037 0.86951145 4.49451385
v -38.60501572 -9.96371172 19.84720305
v -39.79776800 -8.23852699 21.06678672
v -51.38710141 -20.80193348 38.31720352
v -50.69006234 -20.99501528 39.63315114
v -48.07589948 -21.90186456 40.76428711
v -50.48974231 -21.70027420 38.41780499
v -35.91956198 -3.23457760 10.47513634
v -47.87976295 -23.98486063 37.30937093
v -47.09431529 -23.68091233 38.40878606
v -45.76142877 -22.16056734 40.62030092
v -45.18659785 -22.50257879 40.60120508
v -43.64231974 -24.26797152 42.08061099
v -43.18813607 -23.07520993 42.90400818
v -42.89698228 -25.36022104 42.24279150
v -27.52669156 -0.41491602 9.80085880
v -3.86420032 226.94386542 -2.49364297
v -4.94366419 226.12823546 -5.67377172
v -26.87785961 0.01477470 7.20107742
v -26.08311549 1.47000758 7.87958223
v -25.64791031 0.00426348 9.50362533
v -27.20868029 -0.42034074 9.61152837
v -25.85115843 -0.05512990 9.01641510
v -33.36361051 -11.03510987 22.12012745
v -36.24581546 -9.00723040 22.32764661
v -33.21775794 -12.84738071 22.06948772
v -27.80089341 -11.91690378 31.78073466
v -28.85167859 -12.10153941 31.43221140
v -27.27148496 -12.60889135 31.02483042
v -29.58221734 -12.15801295 33.88392925
v -28.21288817 -11.69639546 31.89713135
v -27.16924250 -6.10981882 14.64892644
v -27.57522464 -5.74074592 14.53696843
v -9.09648370 7.59773469 -0.61712152
v -6.61683129 7.99558591 -0.04183513
v -6.83083851 7.86914676 1.91390945
v -19.01378296 -0.26067835 8.38592928
v -18.03684421 0.20021813 10.46725083
v -14.01955541 0.01380603 6.72999723
v -31.39715642 -15.57188574 25.11843294
v -5.47201745 -4.35334211 27.60845795
v -7.10329367 0.08360392 27.10748278
v -5.74390637 7.94119481 1.51685392
v -7.03377649 6.15644362 2.67351489
v -7.40153948 3.22788698 12.78440282
v -9.80789214 2.71019060 12.56830990
v -42.38699004 -26.59664676 41.28253460
v -44.60129514 -25.36226995 40.04487768
v -10.68153791 -1.34104339 9.12431162
v -35.15495732 -28.93780731 43.44382882
v -33.44192356 -27.70077996 44.64016482
v -13.08754925 -0.55470550 7.50529161
v -9.81634110 -2.30767811 6.21760031
v -11.44002285 -1.60987675 7.49989552
v -10.22506040 -1.33777200 5.39448950
v -30.07664904 -16.29715413 22.96409011
v 1.56307174 0.08617372 22.37236500
v 1.42196834 -1.95549824 22.85944484
v 0.04954443 -0.78077434 23.72262627
v -2.39425944 -2.43905908 25.99495649
v 6.23946590 0.73976850 17.70304888
v 5.00454940 -2.23898445 21.33325115
v 2.16635084 -1.80379441 22.52839506
v 4.35856171 -2.04483862 21.77903615
v 0.15818379 -5.83196571 25.13208427
v -1.17002800 -7.58097926 25.85195005
v -9.27885156 -2.62049446 5.83489332
v -9.34406836 -2.82799709 6.44077267
v -7.87460990 -3.08705610 6.89775310
v 89.81905133 121.30744010 -12.28690613
v -7.02380482 -3.63441766 4.16677678
v 8.56073294 3.73298302 11.25798840
v 10.29496547 2.84692319 11.47374976
v -6.35768706 -4.13636537 4.05150047
v 45.63450068 199.06583428 -10.59727743
v 44.01449114 195.90325654 -9.96177830
v -31.88884631 -32.24278986 43.62437129
v -32.14155510 -32.79588744 43.07485744
v -32.05747902 -34.26052630 42.68294200
v -0.23642456 -0.84066350 7.10893981
v -31.19494766 -34.50350836 44.74220797
v 15.38239699 1.25794078 7.07523292
v 13.51250894 2.14073062 9.31986794
v 121.90861255 208.77319574 -12.11440749
v 120.85075676 209.93725955 -12.19967101
v 120.61153352 211.13075316 -11.87047269
v 122.29363620 209.81255174 -11.37469150
v 2.94494838 -3.30452505 3.39624519
v 3.30741983 -4.41277493 2.61327322
v 3.08181276 -6.32750103 0.93786308
v 2.84139439 -6.12797029 -0.86005265
v -0.14408135 -20.06868459 24.52149801
v 24.95566942 -2.56404025 -1.72283023
v 24.26861040 -1.04425009 -0.66348683
v 28.10883895 0.33235733 0.18173031
v 15.64670727 -13.17221858 12.22897694
v 14.76185396 -13.74937594 12.70332467
v 14.09151033 -5.41841658 -4.30632150
v 15.32080676 -5.75407175 -5.09501668
v 15.58019314 -7.31406081 -3.42599815
v 94.79368478 193.48284602 -15.75977542
v 16.65216498 -6.24594279 -5.37853735
v 16.07999951 -6.94999984 -4.37999982
v 91.88885242 200.05357265 -15.36920853
v 95.26168555 198.05710018 -15.38998820
v 20.57646774 -6.62298268 -6.01959275
v -26.30078979 -49.23734814 42.66736284
v -27.92570181 -48.57769981 43.57929900
v -22.62679301 -49.44191128 40.49501941
v 26.69224143 -1.00778649 -1.11087505
v 21.37914114 -5.86979045 8.52112100
v 23.81929755 -8.24746583 7.28013040
v 13.12095020 -14.64254968 13.69104814
v 12.44111918 -15.41027706 13.97918817
v 13.65130674 -15.19249752 12.83816714
v -26.50861628 -14.52667452 20.49524710
v 22.72648551 -0.06751277 4.67206119
v 21.61291987 -1.20392477 6.22236449
v 4.75824159 -4.11801552 2.88998336
v 2.11174949 -5.97389275 1.84470240
v 20.01317404 -0.19151915 6.27249433
v -1.60413107 -4.69142478 3.82041163
v 0.58959302 -3.96508304 3.34417191
v 2.02177931 -4.77508781 2.47950898
v 13.91545031 0.51689212 5.18582202
v 4.32668161 2.39584385 8.03963467
v 7.17745349 1.11042801 6.62080431
v 6.51413202 2.66407034 15.07837605
v 5.28666098 -1.50356977 20.62707022
v -2.84604938 -0.75845822 8.08630232
v 4.09345562 -2.54999334 22.00665139
v 1.91331038 5.03901858 16.83463715
v -5.23363752 8.48733168 -2.05947971
v -6.92500593 8.24181084 -2.16864492
v -5.28267259 9.23990179 -3.07553704
v -34.73449498 -30.12603521 39.09676149
v -30.42766266 -16.11667499 22.23209850
v -5.24301082 1.40184967 25.16237088
v -2.77253357 1.22209534 24.29101802
v -8.71770829 7.75685068 3.21345450
v -9.03808884 8.13570991 3.10239801
v -29.87032384 -16.17115363 24.92398024
v 78.60650867 138.71785998 -12.56404631
v -10.37278026 8.17276444 3.23252007
v -12.26518117 8.23203847 3.24843894
v -18.28742400 0.34432995 6.96293963
v -18.47411878 0.70915086 5.92557760
v -16.92104340 -0.06265238 10.48173569
v -17.05372706 0.48530663 10.65533794
v -40.49737006 -28.03645097 39.60131481
v -13.36627174 7.69451400 2.33701966
v -13.15345149 2.29795696 12.47807685
v -11.22379117 4.13352437 13.95159774
v -10.11559740 0.99474331 27.96273865
v -10.57756133 -0.86276088 28.86496484
v -19.65849474 8.68164375 -1.05744088
v -15.96085727 8.06148443 0.70395251
v -18.53814162 8.18232261 1.38175150
v -28.22067030 -5.27158752 14.99134395
v -27.26804651 -6.15958171 14.78927769
v -27.10228972 -6.23514038 14.75680619
v -13.17902282 -0.44409410 29.66152504
v -13.39697745 -3.17108980 30.57029843
v -19.39524524 8.24297685 1.62441924
v -17.89175533 7.88592733 2.39199633
v -18.36898550 7.97125604 2.10552476
v -19.12111789 7.92817306 1.92460651
v -20.46695165 8.44336860 1.15779880
v -16.80994593 7.96842761 2.20375112
v -16.39067382 7.93357473 0.93342573
v -17.33982004 7.90432654 2.39913538
v -23.20838720 0.62729715 7.47123407
v -23.29704352 -0.04131181 7.88934994
v -24.01763760 0.33583029 7.92475417
v 14.42900766 95.69390118 -2.83396244
v 16.18401892 96.83620185 -3.86273186
v -25.27755499 1.09353301 6.98807370
v -23.73095788 0.42857890 7.65703572
v -25.13541654 1.32895831 7.24042300
v -28.01940031 -4.89972252 14.53747973
v 63.23925406 244.68044937 -2.39812792
v 59.41158906 243.24072897 -3.56091233
v 61.25393510 244.62236464 -2.07158434
v -24.00344610 8.66503734 0.92149706
v -22.46245928 7.36125559 1.21966342
v -22.98566326 9.66722798 0.73620310
v -20.43681033 8.50129221 0.49651164
v -20.03256045 8.11860804 1.87403499
v -18.69700104 7.97346886 1.91165856
v 31.76900744 71.41726464 -5.84326452
v 34.47620571 70.39653510 -6.78875437
v 31.36378899 69.92508471 -5.08103007
v -29.35236879 -1.96904736 11.89623680
v -27.95532160 -4.17788699 14.18691594
v -28.44854072 -4.60708281 14.64828849
v -29.04661372 -4.23919270 14.28294834
v -22.66356349 8.41120724 0.77303470
v -22.30243199 7.69485906 1.15420227
v -22.55839668 7.15874508 1.30944629
v -21.45621739 8.13864078 1.62976061
v -20.45607381 7.84491096 2.03639013
v -27.63311565 -0.82677254 11.20946836
v -28.55632454 -1.71078602 11.84385642
v -28.26741152 -1.43983075 11.37500722
v -29.01447937 -3.06157954 13.28470372
v -37.22562268 -10.21527220 20.47449350
v -33.59596431 -11.98969595 22.73570374
v 97.66015410 234.17209089 -5.95330633
v 93.92465651 235.47442257 -5.61583554
v -46.15904763 -25.21683276 38.29572350
v -41.68980569 -26.07233077 42.79960692
v -36.95767000 -3.05263675 9.66675207
v -35.49031168 -2.38094782 8.09847377
v -33.98009762 -4.30217059 11.59732696
v -29.01664935 -10.89731604 33.38238597
v -33.89851749 -0.69721293 5.79329068
v -34.53750908 -0.01162811 5.36027784
v -32.86208212 -1.72550837 6.92104362
v 93.95701438 168.15996170 -17.49894395
v -36.88293323 -3.61499330 10.46094485
v -37.16741130 -4.33528703 11.26243733
v -37.10996360 -4.72962018 11.99463289
v -36.12357005 -7.31515419 13.32143694
v -38.14660758 -3.24181654 9.29869991
v -37.68148273 -3.95033741 10.60213428
v -26.63511783 9.17225890 -0.01852706
v -46.26272991 194.28256154 -1.20617182
v -45.93885317 194.36168671 -3.63367493
v -46.13015428 190.76366723 -3.26854992
v -29.03169394 -1.49853725 11.25343330
v -28.92095782 -2.31245672 12.61469722
v -37.79861331 -10.43211110 18.62016506
v -26.81085467 -11.82813849 31.75631911
v -27.87075005 -10.93109790 32.28945658
v -25.66619217 1.34766544 6.70469506
v -25.87360330 2.30985251 7.94616900
v -28.09148654 -5.77445654 16.12129435
v -27.31988952 -4.49107774 15.85526578
v -17.04434305 7.96428416 1.43034186
v -16.14209078 7.90748745 1.64671964
v -23.68279733 0.15904292 7.85099342
v -27.40168944 -6.06355490 15.18911310
v -24.71464314 -8.95461440 18.81385595
v -26.08090639 -12.46257219 19.13843863
v -26.22504346 -10.04674844 18.62440445
v -23.95646274 -10.58292389 19.26818676
v -17.14188047 8.14248715 0.05768492
v -11.70736738 8.78436491 2.89987074
v -11.73764467 8.57216679 3.20113916
v -28.69058028 -15.16452432 27.36866288
v -13.28091696 -5.61037939 30.67773767
v -9.70628578 8.00784118 3.20998183
v -17.01406762 0.74409437 6.03845064
v -19.41004954 0.08646466 12.83407956
v -19.04962771 -0.11509655 8.09780415
v -18.83506030 0.16327531 12.08709460
v -21.27134241 -1.57302606 9.68002342
v -17.30526425 0.80053107 11.22138370
v -18.43022183 211.39454842 -8.17195047
v -19.34708096 214.55357969 -7.49820098
v -15.28218761 0.18732011 10.53989306
v -16.05333015 0.72984502 10.91381256
v -15.24642389 0.00684775 10.47245972
v -13.54359090 -0.10313436 10.60422882
v 47.78574407 205.11673391 -10.55880729
v 45.85352540 202.26511359 -10.75057033
v 46.18296027 204.37113941 -11.15470845
v -7.93364365 8.62596463 2.57411832
v -2.41508894 6.24859892 16.85382426
v -7.73529196 5.36329998 3.85897118
v -5.32265380 8.18272401 -1.12171099
v -1.17397809 4.21483675 20.03845386
v 18.66613142 82.47167617 -2.59046350
v 17.48670265 83.97335559 -2.58597406
v -32.16887638 -31.77404031 38.88203949
v -3.38453101 6.55760756 0.24962454
v -32.21821040 -31.65290505 40.13531655
v -31.98346868 -31.89365566 39.38641027
v -9.83212236 8.57467856 -2.84534576
v -12.84759212 7.50773679 -0.64979919
v -9.00891051 8.52613803 2.99245445
v -14.83412553 0.25006264 10.81119478
v -13.75535037 7.95958191 -1.11215375
v -14.28130642 7.60844350 0.34882952
v -10.25836077 7.70326238 3.49483825
v -8.47512949 6.31517824 3.88166634
v -9.68222786 7.15211313 3.79208731
v -14.50939476 99.97712076 -0.80521835
v -12.91513536 9.00134072 -2.72101467
v 13.34575564 8.80199298 -3.42431152
v 12.68478949 8.81246105 -3.30145285
v 13.51743657 8.82434286 -3.47377430
v 11.32966299 7.78124016 -3.38191935
v 10.08751802 -0.41757867 5.41273691
v 12.74674758 1.62563683 6.74328534
v -0.34054829 -39.74928334 22.93378673
v 13.12727947 9.71833151 -3.32423579
v 26.41286328 210.87899804 -12.85241731
v 10.72658319 2.71312636 7.90530816
v -6.15726830 -4.22177557 4.39540669
v -3.77073372 -4.60399874 1.74877362
v 37.50234470 2.38729920 2.84455204
v 33.74457732 190.48123062 -9.30107292
v 32.31798857 193.72162223 -10.47915127
v 4.50202497 -2.26295320 21.74969763
v -7.49200210 4.48524999 3.77896242
v -7.04185059 4.97906469 3.45841958
v -8.38665571 8.26384034 2.93863751
v -8.25410057 4.64495877 4.05434147
v -3.20348400 -13.38840276 26.50142275
v 28.28271501 188.15934658 -9.69888922
v 28.85541692 191.51300192 -9.91138536
v -11.77114528 7.65284151 3.64452275
v -11.40135434 8.19546357 3.32961837
v -10.36279835 8.65380559 3.08357482
v -11.29695121 6.84182486 3.66881862
v -12.45313790 7.30886497 3.75458458
v -12.79534679 7.91457109 3.37889488
v -14.52914067 7.78822554 2.10303068
v -12.66514603 6.94814650 3.52273206
v -13.48053105 6.71076495 3.57319904
v -15.47282655 9.70268436 -2.80422554
v -19.00587417 9.20371339 -2.36439053
v -17.74439588 8.12384486 1.57413655
v 4.77271108 10.64118929 -2.81357393
v -10.43202542 5.64205181 21.94240689
v -8.52915086 4.67102462 23.95110950
v -22.64581434 -30.06854281 35.76152772
v -17.46073924 0.90363936 11.67585142
v -23.21429737 84.97642726 1.42929924
v -22.26430364 86.07398719 1.65871077
v -24.03734066 85.06254852 2.30369205
v -20.46085894 -0.39721065 7.99193606
v -19.06631142 0.68650313 14.22682498
v -18.50069128 2.17620493 16.35333896
v -15.24663903 2.60546058 13.77084851
v -7.98003003 1.53717073 26.44914761
v -18.55739020 7.60995410 2.42494419
v -23.21632951 -0.82504493 9.05377138
v -24.11015332 -0.97816822 10.71279030
v 2.38973042 135.16868651 -4.63013630
v 4.42373520 134.93943214 -4.93839150
v -4.00811713 134.87096131 -5.27739152
v -14.58411291 140.53253829 -5.78828342
v -14.57671821 138.47686350 -5.99008752
v -15.52046649 140.09527862 -5.75962616
v -8.86556972 2.82496074 26.15586296
v -10.69219690 4.19396674 25.08583665
v -24.09326471 -31.14646859 36.05005890
v -22.60894887 -3.09375767 12.25167699
v -26.89586580 -6.21822616 14.65189271
v -16.73943177 4.01360216 17.78339967
v -13.85476906 5.19924099 20.27232572
v -27.93454565 -31.74991161 36.84155270
v -24.90367182 -31.14909306 36.60930321
v -24.20311607 12.09168602 -4.26145596
v -26.95907280 -6.20106421 14.62948695
v -26.92159079 -6.19152002 14.78441712
v -27.03359164 -6.20916346 14.74746224
v -25.69652908 122.14314193 3.09331762
v -15.77379368 4.64183511 17.61847362
v -14.25619703 4.25899494 21.44710533
v -29.10969034 -16.00795984 22.17007056
v -27.74147503 -15.91079496 23.41678180
v -29.23876047 -16.31321013 23.79255369
v -28.12209167 -15.84636420 25.45218542
v 22.27000333 -25.36999993 12.67000195
v 21.90457098 -25.45534447 10.71384549
v -17.69091561 124.00094420 -2.82483920
v -27.04010718 -32.35606849 36.74762323
v -15.41884430 3.10667371 19.16588657
v -15.78776166 2.95278733 18.76623370
v -15.45115001 2.88746180 19.16990988
v -23.02476764 -22.90028334 35.13358533
v -26.04850009 -22.46508002 35.73193401
v -25.88012442 -32.29144588 36.67229787
v -26.21252276 12.11974118 -3.91580211
v -27.52692066 9.41288006 -0.34256882
v -29.78267521 0.32891595 3.69277550
v -29.37143669 1.27706747 3.09654884
v -29.58323248 -0.31806147 4.37892787
v -27.23000012 0.21000042 8.34999979
v -27.30251849 -0.46112062 10.50269976
v -27.01876871 -6.27571018 14.93091229
v -26.93144232 -6.12912141 15.03716502
v -14.91847634 5.07426960 18.62675324
v -29.73493934 10.31784154 -0.51067042
v -28.42489257 9.61618498 -0.48235306
v -30.93839251 0.77865913 3.38079059
v -30.04716709 1.11457496 3.09553999
v 47.86094278 13.77002895 -1.78152462
v 48.38136211 12.37882208 -6.79682475
v 50.45892298 17.92045496 -3.90964979
v -31.43068776 -2.49740831 6.95522036
v -28.49527821 -1.70743989 7.47564621
v -32.15286508 -3.09642544 7.91277271
v -31.83503076 -3.96195054 10.63754596
v -26.66345052 -7.07232207 18.81754398
v -29.50502560 15.55112097 -5.71942795
v -32.12204576 15.85215144 -4.17479966
v -15.43029770 3.15690180 19.16204020
v -15.90464823 4.50307550 18.47720146
v 56.48718402 36.82647273 -4.74953279
v -30.30377254 -0.56551298 4.89581143
v -33.86966884 -2.52675568 7.56023964
v -28.96478586 -5.92616014 17.79307611
v -17.85669103 -6.87329937 32.01827034
v -30.52042797 -3.63908755 9.58261266
v -30.68335727 -4.03958699 10.80094557
v -27.33799815 -1.12476933 11.98818721
v -27.16939524 -1.99489598 13.13210838
v -29.39175628 8.96807108 -0.48463544
v -29.98304181 9.23032966 -0.35452560
v -27.41682343 10.83571278 0.74023439
v -32.11013228 141.58315957 9.55682714
v -31.35216981 11.10894047 -2.30445107
v 15.51147830 91.07688814 -3.24940495
v -33.04917365 -4.74913837 11.68640703
v -33.94291177 -3.81591357 11.12006418
v -32.06631169 -5.12595475 11.67491358
v -30.06733954 -3.33384261 13.13308533
v -27.92334370 -5.67885209 15.04823845
v -28.92532013 -5.24987234 15.47979843
v -28.86269242 -3.79326567 13.89744505
v -31.91558272 10.17432101 -1.93253579
v -31.19552694 10.80531906 -1.06439961
v -31.02217801 10.47321409 -0.86412317
v -32.74241835 -5.73755521 12.31049560
v -29.47286330 -3.50874569 13.67667224
v -29.49334681 -5.77848637 15.92767052
v -32.34798461 11.95043325 -2.49669515
v -33.75079483 11.87711395 -2.17964803
v -32.69999847 9.89000034 -2.80000037
v -30.67689389 11.04706805 -0.64465625
v -30.02374247 -4.29670420 14.04933725
v -31.33445233 -5.48726972 12.82565296
v -29.11045030 -4.72930819 14.88619205
v -30.60481884 -6.41136011 18.00712943
v -29.27014790 -6.35759439 18.19396950
v -25.68180487 -12.49820832 29.83090840
v -25.93795955 -11.71411574 31.48098662
v -25.21132119 -11.63497381 30.78119829
v -24.31464382 -10.49819589 30.82674928
v -25.77417344 -10.90481784 32.02252090
v -33.91476721 -31.12633340 40.24631903
v -33.11152756 -30.49656004 38.63474727
v -32.32467920 -31.67001903 38.92498463
v -32.60895610 13.26825470 -2.49859411
v -34.08103436 -5.90952393 12.40296476
v -30.35229445 -3.27845570 12.48716004
v -33.92461315 -5.11475187 11.96953468
v -34.50090066 -10.11470705 17.50173420
v -33.77683833 -8.92205257 15.49749169
v -35.22501886 -9.18732584 15.27853683
v -26.16937272 -12.20966596 31.06774762
v -29.99057621 -25.96990205 37.26417571
v -31.32356703 -26.49345063 37.01310605
v -32.97027200 14.26071394 -3.06101027
v -30.77827767 11.36277989 -1.07549387
v 31.18013963 198.34651053 -10.57833992
v -33.63228962 14.74361774 -2.79090367
v -44.55260187 187.95230985 -5.27568907
v -45.80000043 186.90000474 -2.79000029
v -36.32358089 -10.65596286 19.37725395
v -36.75256297 -10.03521308 16.65119827
v -33.12699124 -12.00888958 21.44111879
v -34.23356265 -30.84173426 41.32033512
v -32.97771141 16.97063819 -4.52581327
v -36.05671972 -6.59602089 12.80651707
v -36.41287610 -8.43806285 14.30216432
v -35.13685986 16.04290120 -2.44039856
v 23.06779288 -21.69796638 10.00306569
v 24.12715741 -20.31834982 10.74069645
v -37.74254397 3.57600092 1.23268424
v -6.80716243 79.28496599 0.49682875
v -41.15455225 4.73319320 0.68936986
v -47.24168032 174.84810948 3.14508984
v -46.27231881 176.16134882 6.47424115
v -47.52527922 180.00733852 4.54250257
v -35.90612859 17.61243679 -3.35571845
v -39.04456645 6.71420991 -1.55805668
v -7.23184599 73.18759710 0.10944922
v -7.12419674 75.95757395 0.12905258
v -42.85882413 5.68120275 1.12154707
v -1.61234522 76.08948648 0.21228127
v -38.08721155 19.06094514 -4.40652855
v -36.70008108 18.87032948 -4.00126539
v -35.94321385 17.64523797 -3.33638373
v -44.89364102 9.06866789 -0.97221608
v -42.28358716 -7.97978695 16.92163758
v -42.32459888 -8.21493845 17.89727621
v -42.30130464 -8.02394655 18.65406148
v -36.86199337 19.43059824 -4.30633081
v -42.88963228 6.46777218 8.25560931
v -41.03422165 5.26060769 9.04316735
v -43.20579022 -7.38559663 17.83875562
v -39.56318274 22.56918326 -5.02480986
v -37.87134215 22.55019918 -6.64281053
v -39.39646110 23.61156419 -6.28135493
v -38.99833560 24.36956577 -7.67611852
v -45.87442055 7.08584022 3.25055909
v -41.09997675 4.99748951 10.03359258
v -38.47366944 -2.43569422 30.79156019
v -42.77064651 -19.97204870 35.40453315
v -48.40938374 -22.73774706 36.34689376
v 17.54515618 72.90665805 -2.02012621
v 15.64360410 72.31146842 -1.16043305
v -45.13702542 11.31441630 -2.28419225
v -43.66752878 13.04512564 -3.97075247
v -41.92712158 5.74724469 9.51156393
v -45.72991282 -4.59648296 16.54135436
v -45.58860138 10.18912997 -1.08488020
v -41.49421304 3.54473339 11.74962148
v -42.08771139 4.35172301 11.35525759
v -41.09469056 4.34265332 10.91709826
v -40.52832723 2.75594438 11.52718812
v 12.32622657 62.56296486 -0.24157176
v -39.97195140 24.34298024 -6.72540488
v -46.52857780 10.52647736 -1.06597540
v -45.21887004 5.12138242 9.68892127
v -42.08918288 2.46610609 12.43066974
v -43.12765598 3.30018997 12.12972123
v -39.35297951 -4.89053875 31.40919656
v -38.09247538 22.70848304 -3.61115090
v -41.57371819 1.32478797 12.46582624
v -36.18983552 18.01716350 -3.51768197
v 25.18272586 68.83526593 -2.88414815
v 22.74100296 71.57777995 -3.38238082
v 26.71387419 71.21844590 -4.16289875
v -31.80057183 -6.87759975 17.39561185
v -32.75847062 -7.61299487 17.24919118
v -32.48887882 -7.35059101 16.07662067
v -26.10922977 -14.21566308 27.48161741
v -25.52622370 9.67510697 0.93058206
v -25.10675788 9.79879685 1.12498051
v -26.69399045 -0.39411534 9.74811241
v -28.85036543 -0.13905703 4.45644511
v 28.68711762 68.87410581 -4.00509685
v -28.73399109 -1.55297667 8.56306590
v -28.73444557 -1.95369287 7.76724378
v -29.10412662 -1.66052638 9.52163618
v -1.13664696 72.54885882 0.33080141
v 1.60086970 72.14810699 0.20853260
v -0.78991143 69.78327781 -0.23795936
v -18.33789609 2.74015567 17.07425714
v 5.49009675 106.60587996 -3.34632117
v 2.39184406 106.07907921 -2.90273037
v -25.11044033 -30.81751801 36.71540320
v -18.48894730 6.65797293 2.93244282
v -15.01313783 6.52593840 3.44475149
v -4.49352432 8.28561932 0.76691853
v -3.45054362 5.58932964 0.87630330
v -10.61576046 -35.50386429 31.97057173
v -10.28489787 -36.63544357 32.05701336
v -15.86372592 -49.38217625 37.57092729
v -14.93310649 -49.68990758 37.99226135
v -0.13895317 111.82255298 -3.60589591
v 0.62580639 114.39260840 -3.65895173
v 4.90408158 -6.13526721 -1.70847040
v 13.63243163 -13.21838610 13.17754388
v 21.23885229 0.25433552 5.25288191
v 3.69689893 64.70301747 -0.35208129
v 13.35377712 -7.36014126 -2.70092697
v 13.91115505 -7.16404850 -3.31612374
v 14.67807684 -7.44791888 -2.75075086
v 22.17340656 0.71735861 2.27562431
v 23.41846563 0.51770959 1.59957528
v 23.78283255 0.25536146 2.85749324
v 26.85971558 0.00273851 2.43005902
v 14.31352645 -5.69723453 -4.22091549
v 14.80475441 -7.02907424 -3.95471929
v 30.04456125 -0.90118678 3.59562947
v 30.45924939 -0.02344079 2.62099132
v 29.04413640 -0.57301077 2.85079400
v 30.38156405 -1.78573350 4.39386861
v 31.26914427 -2.64270999 4.27622162
v 30.05306423 -1.22721610 4.01941221
v 28.66835147 -3.49141285 5.05397888
v 29.94860150 -3.27086332 4.73192381
v 22.85933308 0.40903914 -8.69549625
v 24.23353679 -2.80526537 -9.12901666
v 30.97166494 -0.82031859 3.70944454
v 30.94433807 -2.89928634 4.42624977
v 14.63554613 -31.07011877 12.74687052
v 22.43639529 -6.86465763 -5.11559332
v 33.99510309 0.32864721 -0.25876041
v 32.11056441 -4.07331111 5.93302632
v 30.79302981 -2.98217428 4.40630270
v 30.94485030 -2.90032220 4.39297780
v 30.44729866 -3.14019830 4.59417934
v 17.83236675 -34.90257636 16.13756083
v 18.60194094 -27.34365687 10.90820879
v 23.99617992 -5.45668928 -7.40251690
v 17.35623367 -33.91438350 12.27928605
v 37.99149394 3.25645437 0.11331584
v 26.00999922 -5.34000015 -6.61000004
v 27.69226395 -4.34221420 -6.33988716
v 29.53621745 -3.92226409 -4.84718382
v 30.61807901 -3.70677351 -4.04187944
v 32.24892169 -2.81641446 -3.28501430
v 34.24682841 -0.10383875 -1.20667939
v 39.01401535 21.94557153 -9.15609673
v 30.38868867 -3.47666885 -6.66469708
v 28.95472571 -4.11254540 -5.85260615
v 35.37683189 0.73103275 -1.71695754
v 38.03785518 2.21853820 -3.64976446
v 37.83155233 2.44515040 -1.59987726
v 39.34611753 3.21182446 -2.52727047
v 39.52134401 3.00618447 -4.23290208
v 11.90687250 -51.39505118 15.66532813
v 9.80328862 -50.78689381 15.11458494
v 12.32940238 -50.85586384 15.80073871
v 7.46477162 -52.62709782 15.99825360
v 10.95534582 -52.48864740 15.78089409
v 8.69336724 -54.79277298 16.86735451
v 14.40111734 -40.19686952 13.23888637
v 13.95156048 -37.33094037 13.24705873
v 15.96178301 -38.20750117 12.48983387
v 29.89245206 0.17221207 0.20643305
v 30.78436852 0.43765560 1.14093698
v 29.76859547 0.50990580 1.33588875
v 0.96010818 -57.62348697 21.43294737
v -0.14412547 -58.87546018 26.41225420
v 26.88162774 -0.81844145 -9.60138813
v 3.03970440 -56.66422471 19.28414218
v -1.22390478 -58.34316835 26.12910047
v -0.35166627 -58.68506804 25.22073500
v 1.43482455 -59.00703743 24.89867248
v -2.05400283 -53.41676995 22.25346304
v -39.55493867 18.74674298 -4.96450532
v -42.28106886 19.10014637 -5.81351621
v -41.12106189 19.81836185 -5.41363331
v 14.68654722 -17.69026928 12.27766648
v 13.09389807 -15.09373169 13.52467202
v -4.42399364 -56.90981075 30.49185686
v -5.58137381 -55.91884628 29.11823429
v -14.20751028 135.25432348 -5.17383637
v -6.17998792 -55.90837449 32.25548565
v -3.95145500 -56.02096766 34.56227854
v -4.17464366 -55.97846583 34.52686965
v -0.59470005 -37.78021410 23.66404235
v 3.46982502 -5.55212935 2.10134475
v -8.44681263 -53.62305418 32.59571269
v -16.00348577 16.76074415 -4.21839068
v 0.39761266 -58.11638758 22.56983332
v 3.66246817 -58.38551745 20.85489407
v 2.36369669 -58.02417547 21.05268277
v 8.45037866 116.33814871 -4.07564174
v 9.99852829 114.17948455 -3.47507372
v 16.89716056 -36.53373942 12.19099853
v 36.45582125 1.17697590 1.33183831
v 6.04380853 -56.80119991 18.28677766
v 4.80717979 -57.89954588 19.58056726
v 5.15682204 -58.59076977 20.54702677
v 6.26872247 -57.94455484 19.60041933
v -20.64019442 4.28942451 3.62078077
v -47.59958386 -21.80554345 35.67122668
v -10.44999715 -9.39039420 29.26379442
v -35.62967852 -15.63153043 34.50279683
v -37.64363378 -15.93323238 34.45053846
v -30.59353679 -15.58414847 21.31471783
v -39.08770531 -15.20208735 34.49838981
v 9.08009801 7.47208297 -2.45098351
v 6.29361439 5.98436128 -2.04906007
v -29.85353023 -11.59682032 33.45263749
v -30.71231581 -10.40303148 33.26313943
v -37.58698702 -12.68437691 34.07593071
v -40.87537155 -12.67273072 33.74839202
v -30.13393097 -10.56093071 18.99963431
v -29.86517921 -12.52298336 19.17314902
v -28.58631127 -14.21048678 19.79120821
v -40.14787078 -10.40432509 32.44308382
v -26.37624554 38.91457617 -3.98211880
v -24.85415339 38.71826455 -3.08240787
v -24.05446954 37.21478954 -2.94184638
v -25.77315457 -5.06542530 18.33990775
v -31.56848624 -10.14536154 19.76204477
v -32.17049316 -9.43580084 20.78399621
v -22.56837301 -3.73093085 18.08523759
v -24.17843975 -7.44670862 19.05802637
v -30.50802834 -7.18573621 19.33305524
v -29.92231585 -8.61777458 19.32701282
v -31.88976273 -8.21496174 20.16190439
v -29.34123948 -7.84360152 19.40535195
v -42.08451137 -8.14146735 31.92631155
v -26.44618414 -4.19997284 17.33033545
v -32.55794197 -7.80801615 18.67635734
v -23.22553284 -3.18816723 18.13897677
v -27.63994597 -5.40772639 17.94072613
v -31.40031919 -6.96489168 18.69160682
v -31.97360039 -7.14309979 18.27616617
v -43.27266663 -7.57822394 31.50466084
v -27.23059244 -4.91484953 17.55373366
v -27.24683471 -3.48913064 15.62377159
v -0.95516461 5.54565620 -0.87728474
v -39.03428465 -3.63758835 31.24663047
v -40.86553678 -4.52067750 31.21634573
v -44.00612414 -5.29137254 29.79808673
v -52.60214210 -6.73692534 29.77192961
v -42.45361686 -2.54229433 29.50896509
v -56.56713247 -6.12699613 29.26084958
v -1.85260328 0.88239653 -0.69283094
v -29.99319322 -2.69359653 12.32790295
v -40.62740505 -0.97816624 29.83486839
v -46.81699723 0.45526374 28.56138349
v -44.86409947 -2.04097759 28.95195410
v -48.29405621 -2.15692399 28.73949148
v -54.92869765 -2.77748005 28.49134989
v -30.29995225 -2.94526899 11.69040520
v -39.63409737 -4.37499583 13.43141682
v -49.88906905 0.92887110 27.59533934
v -41.67013615 0.52166032 12.41548918
v -44.84329373 1.52184721 13.11079320
v -42.50732809 1.49299041 12.38049101
v -52.66797543 -0.54078543 28.13299745
v -40.92337936 1.27795036 12.33454421
v -40.78105837 0.16299562 12.27288414
v -41.16530716 1.92826812 12.32886501
v -40.46592116 -0.21837327 11.86678652
v -40.38786516 1.10239163 5.64803137
v -48.17211628 3.78396246 10.51527727
v -41.80517048 5.01430547 10.60448866
v -46.15947232 6.13863533 9.09090415
v -58.01125243 6.17877161 25.48445575
v -47.01009765 9.35253967 24.81728978
v -42.50939190 6.33881381 8.50954000
v -47.37353325 6.16478734 8.79289955
v -48.29440266 7.07384059 7.55831646
v -44.16006431 8.01616907 23.22207019
v -45.69075629 10.72866749 23.76060560
v -1.72046793 15.08934237 -3.71295982
v -49.86376315 6.71294285 7.26812519
v -59.65201929 8.54725111 24.81653355
v -47.44625092 7.57612940 7.54080759
v -48.58416691 6.09310204 8.42714868
v -52.54986137 11.95154898 23.27930741
v -57.90989101 10.68295073 23.58365059
v -60.08179858 10.32150071 24.67320301
v -57.64395371 13.80971074 22.56538533
v -56.18204549 15.46623278 21.60546370
v -51.42540112 16.08480886 20.60889453
v -46.43122479 11.88604534 -2.85370415
v -32.99184144 31.84297308 -8.96645244
v -53.26017737 17.54476689 20.04449256
v -58.05458501 15.36962390 22.19456062
v -59.42430720 14.86649644 22.57127687
v -36.35602072 17.15830341 -3.39278905
v -36.03990003 17.47299172 -3.34333489
v -35.90549901 17.61982404 -3.31915705
v -35.59309617 148.51307869 1.97323970
v -35.38062423 151.74169838 -0.32743072
v -35.00382602 149.30087328 1.00896112
v -50.76067895 18.46783049 18.43523048
v -35.78484431 17.76405983 -3.32749239
v -37.06074879 15.26733488 -2.99297366
v -37.28997707 16.84414782 -3.28116259
v -36.01747379 17.52900518 -3.32605350
v -36.75748408 17.96220243 -3.56187718
v -41.16560519 17.14968495 -5.07597858
v -22.20906503 -10.82050335 23.04475382
v -43.14504191 14.54069000 -4.95605916
v -44.03989762 14.87845369 -4.95875534
v -45.14465109 15.70470445 -4.83097928
v -37.97577322 17.96081662 -3.85572575
v -56.67719990 20.10196447 18.97599734
v -59.71573293 18.38476025 1.66982855
v -59.59662423 18.07709783 2.01572338
v -46.42124102 19.25045997 -6.23014197
v -58.68772045 17.54313894 1.38899893
v -59.69984829 18.37929897 1.62685511
v 26.55264363 2.70997733 -9.75637324
v -44.69465092 -3.78056965 29.56487052
v 19.22183298 78.36831361 -2.57639191
v 19.63762753 76.00909472 -3.13026714
v 18.14562827 76.56788081 -2.89990054
v -31.46361187 145.51965892 -0.94692461
v -30.29330820 -32.33145177 37.99154982
v -29.16507237 -33.17052498 37.51892969
v -30.38877621 -35.77259928 39.35529292
v -28.32710184 -34.38741714 37.33132035
v -29.90349010 -34.11393240 38.49018365
v -29.49948981 -37.81437501 39.24343362
v -30.57164326 -37.31904924 39.84062374
v -31.84030205 -36.27890348 43.70507970
v -31.53139725 -37.20329329 44.19055581
v -30.77534772 -38.35922107 40.65478221
v -31.29090741 -37.92019188 44.01776567
v -31.39412031 -37.61781752 44.20360550
v -28.96970883 -43.70540008 41.57278314
v 54.09155414 153.61836553 -8.93837307
v 51.13854632 157.08003938 -8.31503235
v 56.65468052 155.86291254 -8.60271137
v -7.00914720 27.69267373 0.09469683
v -7.62077188 27.26730704 -0.25113477
v -8.79333913 27.94070728 0.25080031
v -13.19986489 26.97899751 -0.76067605
v -15.88326693 27.16613747 -1.42639468
v -26.39199607 26.09216981 -5.73869096
v -24.51629192 25.94920620 -4.97944606
v -30.94287217 25.12673102 -8.35754722
v -30.57549335 28.25614065 -8.06108117
v 48.00716415 30.75961024 -11.10245939
v -20.97970247 98.77274185 1.34689722
v -38.56681287 26.15462616 -8.73742532
v -41.54821113 25.61016753 -5.98140759
v -40.35603628 25.49987659 -6.60008658
v -40.91481492 24.51217733 -6.31180359
v 41.35202989 39.59254175 -8.22318252
v -37.59201244 23.38487655 -4.47340449
v -37.58265823 23.24446291 -4.42018127
v -40.89035839 26.31356567 -6.32275222
v -43.99292916 24.51615222 -5.83203742
v -42.20858216 22.60263264 -5.30721946
v -43.47534478 23.33811112 -5.87765966
v -46.39212042 24.52900447 -6.68397360
v -47.11988196 24.44978617 -6.78773411
v -46.11481354 22.03172632 -6.10479992
v -50.30356348 24.04501103 -6.63328730
v -53.89886722 25.37967637 -5.06281527
v -53.20136622 25.96543729 -5.52644022
v -54.17734385 23.01633544 -4.47933655
v -57.80519918 23.39192294 -3.73561773
v -64.49478865 24.36733246 1.99658377
v -32.71255642 165.62484205 -6.57837745
v -64.63423371 23.97193760 2.38517532
v -63.87598068 23.73855747 1.81486551
v -65.38540870 27.13811211 2.48543336
v -10.19765623 29.32477370 0.97111013
v -9.02634580 28.23751979 0.57547301
v -27.81008743 28.31451781 -6.55858126
v -36.43561900 28.24029699 -10.08215640
v -46.05683684 28.05455029 -6.19107205
v -46.23551667 28.03076431 -6.35676086
v -46.40835896 28.00883539 -6.46199053
v -33.74552727 18.44829507 -3.49744991
v -33.50693733 17.92696677 -3.46984644
v -8.89982842 28.73061411 1.02364249
v -47.96572030 27.42344514 -6.78289356
v -48.95006120 27.69308165 -6.89157657
v -51.04182661 27.70194411 -7.25004729
v -53.23880538 27.71350741 -7.18803890
v -55.48807234 29.22493592 -7.66101992
v 15.11990000 65.30874968 -0.81115006
v -39.22220320 29.44226563 -9.34177823
v -43.23109239 29.11505103 -6.67112041
v -48.42405766 28.49001065 -7.27480371
v -47.14257270 29.38531339 -7.09695835
v -52.11147293 27.46322937 -6.76670764
v -52.43046209 28.13314646 -7.59697240
v -52.83433199 28.75115722 -8.18550121
v -54.62971702 31.38998523 -8.95131938
v 1.41159410 147.05014229 -5.89343486
v 2.97150644 147.15750515 -6.00089226
v 2.60274438 144.49088275 -5.99941751
v -35.92421860 31.75527975 -9.99727752
v -37.96641901 30.21839261 -10.14364325
v -37.52389178 31.59240261 -10.06917469
v -48.15728217 30.34758754 -7.06529617
v -48.15767333 31.52316809 -7.04932865
v -60.68755314 29.51999567 2.97916494
v -59.66657773 29.41768058 2.47605541
v -8.07536487 71.24598324 0.29893054
v -5.18264715 34.06412527 2.07257736
v -7.72604253 35.10588780 2.73396936
v -7.04245456 32.34981373 2.37482623
v -43.06022823 30.05460650 -7.13525759
v 5.19318692 73.29481840 -0.43701808
v 9.26826242 68.32723320 -0.69685682
v -59.05430019 31.55372292 -3.31480289
v -17.51239784 32.92844445 -0.01579682
v -16.99539274 35.39581969 0.60996233
v -14.29353375 34.26145017 1.09916669
v 12.33738102 65.71132690 -0.71131968
v 13.73060700 67.44862348 -1.32432696
v -31.20346926 175.82026124 -7.58156041
v -43.05269197 35.71210802 -12.46865094
v -40.90257734 35.44313833 -12.23534998
v -44.09345984 35.85280851 -12.09370419
v -44.73798722 37.02002391 -8.07560328
v -46.32396251 36.51200607 -7.11945631
v -9.68858320 36.23843193 2.63759331
v -44.74986345 36.51598096 -11.89443748
v -45.04122958 37.02157736 -11.74336392
v -53.42247710 38.51325065 -8.68206844
v -10.16258821 39.10937160 3.17823933
v -41.72275215 39.42029551 -12.97929604
v -39.22724724 39.28300366 -11.69204619
v -43.07645932 36.87323257 -12.96867430
v -44.23165694 36.89268231 -12.66538072
v -43.68084297 36.28695011 -12.64594216
v -45.07552087 37.45456412 -12.19539810
v -44.86114904 36.99069843 -12.18451187
v -9.20885336 40.34739360 3.56357591
v -12.58752123 38.60242292 2.95172539
v -14.84448649 38.89944777 2.35299952
v -44.27529499 38.20209205 -13.30065541
v -44.92446408 38.89199719 -13.26647121
v -45.40590197 39.56583887 -9.26510897
v -45.34465820 38.34892437 -11.00478414
v -44.96740550 37.45198995 -7.97929801
v -45.97599059 38.03516179 -7.69128883
v -45.34284770 39.15725276 -8.92380252
v -49.07332733 37.64756769 -7.42665678
v -5.38887782 40.68949819 3.45066958
v -7.03507382 40.66096619 3.44667793
v -7.44408462 42.09919274 3.93254543
v -8.44241399 40.87397829 3.73706571
v -6.77886792 44.28872094 3.55407596
v -20.59121057 42.46804118 -0.91953174
v 100.15426576 235.94240844 -4.44804691
v 99.91256148 233.46352577 -6.12605503
v -45.87148130 40.42598233 -9.00032278
v -54.11012471 41.89695418 -8.28668289
v -6.18026452 42.87768528 3.58133996
v -31.78568184 41.34972766 -7.08172098
v -46.51485011 43.49624366 -13.51155620
v -46.84437066 43.25212538 -10.10259613
v -44.23172772 195.59796154 -5.85038448
v -47.09441215 41.13151878 -7.92733673
v -4.73279040 43.88962314 3.29220016
v -9.42618307 46.17127776 3.25550791
v -16.01605304 45.32847553 0.87141350
v -17.47693308 44.81622204 0.42206387
v -20.80732770 48.39069396 -2.57928064
v -21.94063924 44.29444298 -2.11592810
v -46.46616429 44.35081035 -14.42451496
v -46.87241837 46.18153349 -14.79436364
v -48.56453836 46.46510631 -13.06817122
v -47.20709100 43.91645640 -9.55104455
v -52.78943479 44.82147470 -7.32231559
v -50.47374964 44.15395111 -7.08801253
v -53.60824987 43.52247715 12.77734898
v -53.83665487 45.80481723 13.07104249
v -3.29528423 47.51265049 3.50295100
v -18.54963601 45.78353837 -0.66714821
v -41.97586700 46.54788226 -13.26359157
v -41.83426499 42.26242006 -12.69892044
v -42.81688854 44.21772435 -13.11330218
v -48.20057005 45.06345093 -10.11124905
v -48.58610779 46.09521478 -10.07188112
v -48.06516692 44.52925548 -9.43570491
v -47.92394489 44.27552223 -8.45811423
v -48.53948951 45.30097544 -9.49408300
v -47.46561497 43.97457093 -8.78836773
v -47.21431807 43.74861717 -9.04516876
v -47.45892808 43.71857271 -8.62686057
v -54.80400845 45.49478740 -7.57400366
v -3.78362648 44.90399733 3.10681318
v -18.06557737 46.10642046 -0.02898597
v -22.87903801 45.40434480 -3.15539702
v -39.53025490 46.96424305 -11.31190173
v -40.56086764 47.15081677 -11.75864600
v -41.30822420 44.68807951 -12.55455054
v -45.58505490 46.36690021 -14.76046070
v -47.96922207 47.57046327 -14.46253527
v -49.28035289 46.90547660 -10.21626033
v -48.13951626 45.45115680 -10.44167392
v -54.56420779 47.06011713 13.64143007
v -55.75125292 44.89222169 14.13165033
v -10.20311937 48.82916436 2.88765831
v -39.77717832 47.78226092 -11.39897108
v -37.48305514 47.83125222 -10.35022549
v -41.60584509 49.10609871 -11.75684575
v -46.81579024 47.85774648 -14.92544729
v -48.31946641 45.64828053 -11.02221105
v -52.00802907 48.24643955 -7.86375999
v -49.30590838 46.61454633 -8.77167936
v -7.19229411 51.02634057 2.82889325
v 0.09793768 78.58732343 -0.18528660
v -2.67225737 77.21942663 0.16064255
v -24.42426793 49.07239974 -3.59984138
v -25.30479990 48.44230786 -4.13162122
v -27.48404443 48.87040704 -5.18543972
v -41.48861766 51.30529031 -11.64870895
v -58.01481381 46.92278430 -6.83780480
v -59.57151577 46.50639370 -6.11617696
v -16.95624739 49.57273230 0.62657445
v -24.78102222 49.93643239 -3.69236595
v -39.41241279 48.67601395 -11.35231927
v -48.16553742 49.15953428 -14.59756028
v -48.90153185 48.60935360 -13.83991912
v -49.05356094 49.92223531 -14.03737627
v -49.43627492 49.90360886 -13.19921948
v -49.25188795 48.97742346 -12.86618598
v -49.74122718 49.95399714 -11.60372701
v -49.14327338 49.07207564 -10.58317162
v -49.54412207 49.67404529 -10.11305116
v -54.65644598 49.61335286 -7.90457893
v -9.24634375 52.40943655 2.50169355
v 23.98322709 76.21444017 -3.24597233
v 21.85414918 75.37285984 -3.28635820
v -48.64670709 51.23186857 -14.18404188
v -50.10822415 50.84377527 -10.80716029
v -56.86309561 52.43372917 -7.60804769
v -57.57391825 51.09394342 -7.38930423
v -11.47857029 52.48555169 1.79047557
v -50.38946867 52.34955251 -10.16372535
v -59.34717879 51.95533857 -5.91748767
v -49.38010871 52.79325694 -13.41282949
v -9.59198549 54.60718274 1.82108674
v -6.86177425 53.49672586 2.36674212
v -50.12015998 52.88084969 -12.39021122
v 30.52626923 212.19266951 -12.38438115
v -49.83444512 51.95360631 -11.63143292
v -12.37763185 55.03892154 0.87075034
v -14.47986439 55.34496531 0.78954862
v -22.33902737 55.72739244 -2.36246362
v -29.98937666 54.60633337 -5.34120714
v -32.72146359 55.18009886 -6.65944349
v -42.25409031 54.83990163 -11.82407327
v -22.98419178 54.49433252 -2.76466948
v -23.83059636 54.68351021 -2.93401629
v -26.33571066 53.35736647 -3.80976358
v -25.67478456 53.50225046 -4.12196107
v -24.76295084 55.34203351 -3.08098597
v -28.46565470 54.70501631 -5.02562290
v -27.57763863 53.54402587 -4.78061335
v -30.97576275 56.20467663 -5.92678925
v 5.29382844 99.35649484 -2.41007959
v -59.36149880 44.20594871 -6.63895113
v -47.93237895 45.18023133 -11.14725228
v -20.53785138 106.25778139 0.64603321
v -48.90444502 30.90179898 -7.64015270
v -61.82286516 32.15437755 3.22263991
v -46.16966099 28.06843631 -6.33902010
v -46.15200311 28.07449549 -6.33245613
v -53.65180597 29.83778156 -8.70242435
v -51.74870789 31.59375116 -8.74197856
v -58.83665755 27.58963406 -4.16179793
v -61.62333488 29.30198424 2.50052358
v -51.01034045 26.22631192 -6.75321138
v -54.09739912 27.16070227 -5.99501096
v -56.79119751 26.98995732 -5.40298875
v -57.69198760 26.38671920 -4.73840954
v -46.92916200 25.12313053 -6.73014019
v -54.88445237 24.43425171 -4.58728196
v -24.13562313 45.34804076 -3.71573772
v 7.82109331 109.59883034 -3.76853324
v -36.30945086 21.64385840 -7.45092379
v -36.55636311 23.37389812 -8.77131708
v -41.54963419 21.41200751 -5.10964962
v -42.22829267 20.56459896 -5.41679841
v -49.42326993 22.81026728 -6.60018669
v -62.11800501 21.55183442 1.53393333
v -63.27231228 22.50787802 1.95467542
v -62.71278858 23.50024320 1.70354138
v -39.69774395 19.08471249 -4.96179098
v -44.54643279 20.94579116 -5.94104454
v -52.03540996 19.94097419 -4.11527418
v -35.52066535 18.10481399 -3.35046672
v -35.83706170 17.73664355 -3.31867603
v -44.21187192 19.09796894 -6.08272897
v -44.08635572 17.66662113 -5.79530047
v 6.48233574 112.99707741 -3.98387108
v 6.30966201 110.54061353 -3.74950143
v -59.97197703 19.21448484 0.95351052
v -42.66821966 17.07311347 -5.19223884
v -52.88248509 15.90879448 -3.33640818
v -31.36502579 17.13858545 -6.22918457
v -33.25937688 16.67849906 -3.18892556
v -35.77553481 14.53344245 -2.17113574
v -51.63965002 14.38829396 -3.05283722
v -34.20597315 13.60890083 -2.20033783
v -27.84284391 11.63911819 0.52984478
v -27.37729624 12.18674332 0.21644271
v -26.63784660 11.91920694 0.57847123
v -25.49869753 11.14250533 1.03362661
v -25.51204339 11.64447609 0.68337726
v -28.58124301 12.08080817 0.05375582
v -29.54664826 11.91564556 -0.27596188
v -30.11262417 11.73226256 -0.59422344
v -26.28071420 11.11569069 1.04709691
v -26.05208568 10.76973137 1.14419777
v -23.64872396 9.77756549 0.82798587
v -23.22358638 10.33566799 0.34431420
v -23.39434251 9.31450166 0.98686863
v -24.64223281 9.63803567 1.12322706
v -26.93018876 125.59121847 2.75189430
v -30.49872629 9.83649399 -0.53822092
v 1.59785000 129.38375771 -4.28795116
v 7.60996481 129.73995507 -4.53719310
v 4.62531671 128.48649919 -4.72893054
v -26.68729052 7.36476853 1.28085073
v -26.07638948 9.38852597 0.57576410
v -24.60599504 7.47671211 1.35962258
v -24.74959008 8.86327401 0.72722964
v -36.82544455 7.41685228 -2.56788125
v -45.66415399 7.50942016 1.87015277
v 50.14229193 113.49993199 -7.18903635
v -26.72429569 6.86743902 1.95371290
v -27.55321749 6.72047399 1.75641140
v -30.73849902 7.08802417 -0.86986541
v -26.15355514 6.01777015 2.48994166
v -14.91722465 5.95326675 3.55017069
v -27.66316012 5.88594703 2.06234539
v -23.31984229 6.46286365 1.96388457
v -28.86107378 6.98332395 0.88466291
v -12.02505268 8.62934906 3.07765673
v -12.59252429 8.39578733 3.04711494
v -29.59034219 7.72488862 -0.19344807
v -26.98035724 127.82201171 1.58673886
v 50.26909336 17.87385345 -6.54254062
v 50.06073415 18.60899478 -10.25777776
v 29.26614694 -2.47282325 -8.47050454
v -20.81756294 8.61473288 1.32492196
v -21.36208676 9.36701056 0.82896370
v -25.60197748 11.71389967 -1.32126047
v -24.28176068 15.00947960 -6.05879771
v -25.89456551 12.10711058 0.15353523
v -52.89895087 15.53826500 -2.90896907
v -20.18244378 14.77878727 -5.24752541
v -21.86319977 13.69919814 -5.09294774
v -36.16834804 16.40912518 -3.02194268
v -33.89602900 17.03400724 -2.85306969
v -45.33539340 19.25332099 -5.94237400
v -43.51361468 19.60158534 -6.00575795
v -43.15498844 18.31880212 -5.87827154
v -49.40752313 19.59384978 -5.51618310
v -59.51355025 18.51410046 1.36132061
v -24.44001287 20.98862082 -5.94647601
v -28.49474549 20.48367076 -7.21023744
v -32.08033368 21.56977169 -8.15330446
v -34.40449014 21.96829207 -8.27750470
v -33.40144083 20.04971541 -7.01242918
v 78.83076370 242.08307266 -3.40699777
v 55.28851599 32.09000826 -7.66716525
v 52.82041058 32.14142099 -9.95768793
v -35.59197858 23.48102629 -9.01976973
v -36.55058518 22.23187871 -4.07349225
v -40.09348899 22.19551243 -4.71824501
v -41.96070507 24.94633570 -5.74603956
v -64.36832994 25.91599524 1.73522381
v -51.79073662 27.94508077 -7.17977947
v -54.38665301 27.60518156 -6.81448821
v -54.69795689 28.23069319 -7.11873686
v -64.97605145 28.54238637 2.18578381
v -19.38904449 25.56825057 -3.28155514
v -39.04978558 27.27039717 -8.39316286
v -37.73510084 26.29618347 -9.38045047
v -46.39591277 28.11992168 -6.53045764
v -51.66995898 29.89302762 -8.60403385
v -50.45866221 29.05754559 -7.97991641
v -51.72038823 28.80274318 -8.07900913
v -56.00854382 28.74623425 -6.80675637
v -55.31436205 30.11611477 -8.28627590
v -64.43174928 27.45228633 1.76682731
v -42.98323765 31.56265244 -7.84504786
v -50.47697574 31.13207780 -8.52795225
v -64.35430795 28.75155956 1.96403242
v -21.64236270 31.29323944 -2.99891061
v -19.17923801 29.14462797 -2.62083788
v -29.74311635 30.49709275 -7.73514435
v -43.53639483 182.44497478 -5.66453673
v -40.21677375 180.69766462 -7.34061422
v -43.22003573 179.68001962 -5.51086431
v 16.53042808 66.85949862 -1.50282681
v 17.35497452 68.84673238 -1.42728887
v 43.08814555 177.99893022 -9.02137067
v -44.96211931 36.71300411 -11.18133590
v -45.10422423 37.41442785 -11.44755818
v -45.05595565 38.34025189 -12.83141691
v -63.58110160 33.18951279 3.52338166
v -64.49137628 32.79677406 3.77345528
v -63.96533549 33.73452649 4.23330581
v -64.68167901 33.32773596 4.79379250
v -21.65032923 35.45144945 -1.76954945
v -63.08063120 33.81229937 4.10377188
v -45.20693794 39.25174102 -9.66492668
v -59.27700549 35.17533466 6.66525867
v -56.54471368 36.05590388 7.91282579
v -22.45224267 37.88379580 -2.50065932
v -46.92988098 43.28374192 -9.29166377
v -59.60268527 37.34504059 7.53243407
v -48.57059196 44.94047537 -8.38379562
v -63.03192675 35.39444879 7.17701204
v -48.66983742 45.67535967 -9.10904352
v -55.48059195 35.51199660 7.21759629
v -58.61719325 38.47016022 9.24098678
v -49.06888679 48.67500067 -10.19175909
v -48.44017327 38.49733248 10.90260968
v -43.87325794 202.50208676 -6.01720763
v -13.50419782 214.64568377 -8.25526379
v -19.03000288 218.20999682 -7.47000752
v -48.67507145 38.72723505 11.11410279
v -55.73011935 39.52945396 10.57319809
v -49.53657463 50.88467523 -12.23354973
v -58.09700489 39.22967240 10.80258004
v -48.70504513 39.54426944 11.39461249
v -38.76048699 53.91265079 -10.22628229
v -48.81626740 41.10736027 11.78802177
v -56.41020834 41.99020565 13.00834119
v 21.71474881 199.45828617 -11.72128320
v 39.66571763 200.98286867 -10.53339615
v 41.17064551 202.18025148 -10.07368974
v -37.42450103 58.18813294 -7.63079105
v -49.84879866 61.42681465 -10.27047727
v -48.34503308 43.84760186 12.06748560
v -51.30523816 45.64793408 12.58487534
v -34.52744707 55.58073148 -7.20234960
v -35.83354130 55.31172827 -8.61905143
v -35.20371392 56.54675141 -7.74625130
v -37.42245585 56.56133592 -8.08024593
v -35.16149521 58.85122344 -6.71662204
v -54.36784774 57.55071342 -9.40433051
v -55.84743991 56.08953536 -8.64065345
v -57.14216456 59.16094780 -5.49843954
v -59.61803347 56.28844723 -3.06028780
v -48.96740988 45.35274953 12.16453034
v -47.28836939 45.33782229 11.02124713
v -49.48240891 47.25906625 12.01395597
v -52.16616392 48.00939187 12.72936352
v -48.64227399 48.38602990 10.99217590
v -50.34536123 49.26493019 11.68176625
v -50.43222383 63.99931759 -7.34718610
v -53.39137465 52.26217955 12.72945665
v -53.70096862 49.59492013 13.80293816
v -35.74131802 62.22495809 -6.13026042
v -32.20601007 57.91044608 -6.30058208
v -52.12694034 63.35203350 -6.55098679
v -38.59488294 64.20119852 -5.68494713
v -42.46252403 64.49937075 -6.60903985
v -55.58169261 61.69933826 -3.05576390
v -54.08902466 62.65142560 -2.93997745
v -50.08838698 51.10353976 10.10996569
v -11.02825999 56.79395795 1.19870564
v -53.58301848 53.12173069 13.15825805
v -54.41508442 62.33965233 -2.40977411
v 0.63624245 50.59838295 2.84349965
v -56.47831038 60.78308076 -2.15548370
v -0.67792495 45.60929909 3.05999466
v 39.83753920 203.46297324 -10.16457658
v -1.27734907 44.85985264 2.94930674
v -0.63563301 43.83639991 2.92868377
v -5.61404927 42.25036502 3.77312885
v 20.52831277 72.53670692 -2.92767491
v -3.35763325 35.87219864 2.30143382
v -50.24112016 34.59550068 6.47976622
v -53.74366045 36.03084385 7.41926813
v 2.80078361 30.23441508 -0.20631432
v 2.45363032 31.36861697 0.26936588
v -50.15938357 49.32904989 -8.84501450
v -20.56906745 210.42126417 -7.70208798
v -54.26457524 34.45143625 5.68818394
v -55.00140041 34.72914547 6.10819273
v 3.10683297 28.94189581 -0.41321994
v 0.54875528 26.53057873 -1.05758605
v 0.50303125 26.55059099 -1.06050668
v 0.45867130 26.48233622 -0.99287636
v -8.07721447 29.78628129 1.86347659
v -49.53128099 47.33093455 -8.41241516
v -49.09721389 48.68096113 -9.95899364
v -49.02688041 45.61148584 -8.00075103
v -49.24425110 48.09782654 -9.30309668
v -49.04941469 48.26243222 -10.03294531
v -50.75152218 45.96020654 -7.33744074
v -52.18065903 33.46396610 4.34679911
v 7.56002543 28.17894518 -1.66616030
v 9.41784959 28.27652171 -1.89087365
v 7.35482806 27.07846463 -1.77030184
v 8.47553369 26.39291435 -2.08419701
v 6.54946920 27.74345502 -1.20014802
v 6.63257390 28.10228430 -1.15630182
v -9.16588120 29.41945195 1.11656508
v -8.39895010 28.33049931 0.49335486
v -8.30590073 28.85119244 1.11295725
v 5.56614203 26.54016390 -1.53396709
v 6.25661062 26.25072002 -1.67638436
v 1.04366662 26.36079863 -2.29806406
v -8.06709565 27.95174718 0.33773106
v -49.59316924 50.92665181 -13.20214104
v -49.39895123 50.72870478 -13.67250178
v 9.93632153 22.47098461 -2.47828546
v 10.79844031 23.81482907 -2.28506722
v 8.69032461 22.60282077 -2.34853546
v 13.90502788 22.04192057 -3.34400614
v 15.45210090 21.28371038 -3.72529984
v -8.42681061 26.14958584 -0.60918252
v -8.85728188 25.49617924 -0.60577731
v -63.39125335 34.00428593 4.22578445
v 10.08928847 22.02352695 -2.55450886
v 6.29227702 22.52874896 -1.85554009
v -21.79653011 107.76817799 1.85295951
v 7.52737559 25.97125992 -1.87967683
v 6.42844429 26.34148486 -1.65397325
v -2.64096982 27.57951617 -0.27302068
v 52.25567147 241.60100520 -2.63608037
v 50.05611107 239.60822821 -4.68747970
v 5.99237066 28.40635926 -0.59725880
v 19.93901469 29.22114916 -2.62556784
v 53.84999886 226.40000284 -12.67000102
v 57.64481425 220.87660432 -13.57001998
v 59.64360014 223.05147350 -13.26962654
v 19.02067848 31.70866147 -2.51847249
v 7.66076474 32.14493021 -0.08581250
v 6.35995110 30.98761477 0.12740630
v 28.36995758 233.20199549 -5.91093022
v 24.98916723 233.21421444 -4.81176516
v 29.49802950 234.39869285 -4.45248419
v 16.30657539 35.05676612 -1.58610137
v 19.73977499 34.64863822 -2.55674310
v 13.54112010 31.42769635 -2.19830708
v 7.56001379 33.88446197 0.10658869
v 3.91767127 31.68162331 0.39039060
v -55.25308475 61.35725975 -1.48584589
v 13.80470302 36.74368933 -1.29398075
v -0.44251882 35.87585315 1.79557223
v -47.56172374 42.30143502 11.49424911
v 8.08748696 36.95753217 0.91396674
v -40.65325111 64.91002440 0.55077113
v -35.88192537 66.50977582 -1.33408129
v -36.24526784 65.05894661 -4.06408682
v -37.06053272 66.84064865 -0.24699248
v -50.92807114 60.87665260 7.18948711
v -51.24156922 60.74452400 8.35080445
v -51.84065551 59.91746858 7.57886516
v -52.38595605 58.94920975 7.65132345
v 116.00048840 194.63491440 -14.01630044
v -40.99348933 64.72543627 2.32366030
v -40.73720425 64.99091536 3.73290153
v -42.46143624 63.74448538 3.13367601
v -42.90454462 63.20554763 5.45360101
v -49.27458987 61.91303581 6.95063500
v -50.76239258 60.73933840 9.55088995
v -52.36253887 59.27965045 8.59015714
v -51.85368285 59.72936749 9.44104511
v 1.74437766 44.38283294 2.64273654
v -31.21488914 68.20677966 -1.63031288
v -45.95980048 61.60442159 4.32552304
v -45.02654076 62.03353778 5.59460698
v -46.28597200 63.17176670 7.28685549
v -49.35732484 61.86995655 9.06317402
v 13.46384082 49.95742440 0.03955930
v -31.03047423 68.32137704 -1.60030846
v -44.91136223 63.91687691 7.88367912
v -45.49729452 63.79271299 8.35784338
v -44.27397624 64.12831694 8.11277796
v -44.58652064 64.08706307 8.29576887
v 0.27957663 55.73419854 2.52921181
v -30.89649230 68.29303503 -1.66252127
v 3.15887411 55.49255013 2.26465613
v -1.29221543 57.25420266 1.63733517
v 45.50099373 82.77280629 -8.28073267
v -27.88298950 64.49920684 -2.90172966
v -0.01896376 44.30174083 2.91014230
v -0.78310550 42.89188236 2.75151874
v 0.58187853 42.77251288 2.46927119
v 56.26974627 134.68636572 -7.90457614
v -4.88659134 41.46918654 3.14530428
v 10.49624756 38.07096183 -0.38995451
v 11.67313382 39.28440437 -0.80028729
v 10.96072793 35.99439934 -0.95126871
v 13.44830729 34.72374007 -1.89670676
v 12.53200602 33.25552121 -1.36149360
v 11.96347084 29.52547558 -2.06632051
v 0.40460343 30.52858450 -0.23118028
v 15.59066866 27.81008929 -2.94525200
v 87.44056523 139.74113762 -14.54571448
v 82.96278864 138.98628950 -13.43219727
v 58.83861333 155.03089130 -9.26282443
v 0.71057910 26.34908073 -1.10505801
v -19.34729703 30.87839484 -1.77404168
v -45.90138048 39.43897411 -8.56799912
v -45.15503347 37.02455014 -7.64322793
v -17.57513545 29.64064293 -1.61614211
v 80.17621189 168.02738607 -15.88033140
v -15.45664761 29.03403156 -0.98322227
v -62.66617030 33.12266991 3.50234611
v 91.34415537 176.06887221 -16.96003228
v -65.30304253 31.19700775 3.73523799
v 22.02299796 53.55384946 -2.85689393
v 21.38490044 60.27065217 -2.69993069
v 13.12339772 56.33915216 -0.15892189
v 14.43507150 58.50052834 -0.92210597
v 10.50278451 59.38567594 0.22171637
v 8.18482134 58.90546739 0.76932576
v -2.47005327 60.96674874 1.19090162
v -13.80253024 61.40804291 0.47178261
v -18.42595451 64.08414990 -0.54695923
v -16.32029191 68.64894181 -0.03129716
v -18.96725036 67.05172360 -0.58068876
v -21.41839638 63.13813478 -1.64755608
v 3.14946333 57.19075352 1.70310994
v 4.73190797 61.52832881 0.37211334
v -17.26583205 61.40552834 -0.42458493
v 33.47939625 46.13149539 -6.40167622
v 30.86741269 49.18317869 -5.97100426
v -19.94172111 61.10342219 -1.64629158
v 13.48353550 53.89069393 0.16375094
v -17.85079017 58.76885355 -0.81579020
v -17.48651639 56.23803660 -1.11990224
v -23.35540950 57.46781081 -2.86746793
v 40.16344994 38.95768151 -7.69921998
v 39.94887695 41.78152606 -7.98714161
v 38.15742582 40.75538367 -7.29027763
v 38.10303658 38.84311765 -6.87388610
v 35.22510827 42.52035171 -6.24179328
v 30.75044043 41.23828560 -5.43477014
v 33.77604112 43.78260672 -5.86626539
v -19.15106364 56.55473098 -1.38266094
v -18.96099001 58.32637846 -1.78872875
v -21.16412111 56.43629655 -2.23472784
v -25.75407177 58.25499445 -3.62375751
v -27.21412294 52.70479247 -4.49604588
v -24.65060726 56.69798702 -2.96426169
v -15.03270026 52.34632641 0.52001025
v -13.66037503 49.30229113 1.33158895
v -12.82135304 49.95738715 1.51493715
v -20.34020238 49.38694090 -2.16548867
v -22.31741697 52.26707086 -3.24545312
v -22.17533998 51.86505988 -3.02579417
v -34.83496234 53.61213535 -8.21472146
v 106.47821426 206.86209202 -13.45390547
v 110.65486819 206.82142675 -13.12105078
v -21.11073583 50.86327717 -2.54765572
v -21.13656513 49.91289973 -2.54393136
v 50.81034079 234.86422002 -7.31933629
v 51.46291852 232.79312253 -8.41515884
v -27.87427232 49.17386547 -5.56564564
v -26.56480297 51.26175657 -4.28135600
v -26.81184374 49.12647977 -4.69066435
v -28.93531136 49.20861498 -7.04267621
v 91.92364663 225.75350106 -9.72512551
v 65.47246873 236.93181574 -7.00804405
v 62.54950911 241.85371399 -4.35934635
v 64.88046795 239.38678205 -5.56391478
v -27.91514620 44.20488328 -6.13134960
v -27.67352574 48.31244424 -5.41223120
v 67.16807932 241.24808609 -5.10866707
v 79.55661416 234.20281708 -7.53336074
v 90.46065062 234.79466140 -6.59010466
v 84.62179452 240.86722732 -3.85526218
v -22.97806554 41.47992656 -2.29574949
v -24.66491237 43.94508153 -3.71270045
v -27.44424529 45.38348317 -5.64423949
v -29.85750698 43.29051822 -6.44767052
v -28.25905941 42.29634255 -5.49782906
v -31.75336123 45.23829371 -8.66560824
v 83.07147026 238.30002546 -5.25373127
v -40.39979726 46.30353302 -12.28190958
v 4.53952421 30.87868728 0.20431809
v -20.77185176 39.63090852 -1.20630418
v -28.65985967 39.12713379 -5.60325151
v -33.98514912 40.37996754 -9.10317712
v 30.16485646 229.90459204 -8.78474582
v 20.01112886 26.83441713 -2.82611744
v 51.43083259 220.25549412 -13.40774540
v 52.71175876 223.98763895 -13.16574868
v 6.95633702 28.44979614 -1.12087431
v 5.60150528 29.67702597 0.01488244
v 4.40319628 29.30495702 -0.09162226
v 42.49804094 233.61045122 -5.53733809
v 45.84389552 232.45482147 -6.91866223
v 42.05258936 230.43964803 -7.98389595
v 1.28835603 32.36623853 0.56515692
v 1.26628531 31.23540059 0.08658652
v -32.38172457 39.57483917 -8.12279433
v -33.43960643 40.12863711 -8.65732320
v -32.85242245 40.21411762 -8.25427659
v 15.97126573 23.54858071 -2.55387509
v 9.80868749 25.89749917 -1.78324187
v 1.86616741 29.32543866 -0.30034961
v 2.01585470 28.05038355 -0.84760034
v 112.00783402 181.59164488 -15.66932537
v 22.81250805 17.67262444 -5.55241574
v 24.85026233 18.68243888 -5.69581334
v 21.30826749 18.60602945 -4.71828878
v 14.43964615 117.61384457 -4.12905868
v 12.49569375 115.89833349 -3.33908782
v 16.39099605 21.77686244 -3.64610995
v 8.65215715 25.06863698 -1.97090395
v 3.15771857 24.97273684 -1.48910622
v 4.67722258 24.79472756 -1.50850869
v 1.19872275 25.26591718 -1.00899348
v 0.04698777 26.15024894 -0.73753274
v 0.01731068 24.56663176 -0.78981376
v -26.60656907 32.05502033 -5.87559585
v -27.97574177 31.19542822 -6.64000958
v 9.12229437 107.02736676 -3.21359630
v 10.79506427 106.01500422 -2.73888651
v 19.00648512 17.69854873 -4.73754900
v 13.47356476 18.30208115 -3.63344909
v 9.37177893 21.44661918 -2.53228936
v 9.21863969 20.13877779 -2.96348264
v 8.07080604 18.71957816 -2.86954083
v 7.30615947 21.55079879 -2.35024304
v 0.31205238 23.36207032 -1.21127220
v 7.04410765 134.48742032 -5.22671035
v 3.38331424 139.99976218 -5.19482698
v 5.78632578 136.70764863 -5.24717290
v -8.50445591 25.17600544 -0.52518857
v 20.65816522 17.44621247 -5.51864412
v 17.24304259 15.68796113 -5.86072681
v 20.40299587 13.93342204 -6.47739321
v 11.13611367 21.09670825 -2.90560583
v 8.91105831 17.47474633 -3.15092597
v 48.20820689 215.32116830 -10.64815745
v 44.65561733 211.08938754 -11.42147928
v 17.82902889 14.50608112 -6.17646147
v 16.76650159 14.43189103 -5.99789666
v 4.28177789 18.37553643 -3.04046064
v 3.20414570 17.74753630 -3.15504009
v 2.89445743 19.46092397 -2.91962014
v -12.41038088 23.03066663 -1.63474551
v -10.75832732 22.24713936 -1.90364674
v -40.50412402 28.60452048 -7.35752517
v -39.10085186 28.61574478 -8.44292063
v 16.51208475 13.21595162 -6.03872538
v 14.44455050 14.39981349 -5.65475319
v 7.08915154 15.29986504 -2.75983475
v 10.14576387 16.05476066 -4.06907918
v 7.53197633 13.86747137 -3.06395348
v -12.41463237 21.61026374 -2.41750642
v -49.36186224 28.60985510 -7.59018073
v 24.24318530 7.48964073 -8.76260456
v 29.08794954 9.55742691 -9.71829798
v 6.50268281 13.63243721 -2.77332449
v -13.09587341 16.54502936 -3.96671705
v 17.87949912 232.16368258 -3.61158303
v 19.20450106 232.13888705 -0.68999990
v 0.85102627 13.84050213 -2.97038769
v 0.42167655 13.10986653 -3.21233668
v -0.56464085 13.82893790 -3.50006367
v -2.77989986 13.86008412 -3.85154854
v -1.91538373 14.17728420 -3.80800245
v -46.95952311 22.21289650 -6.42803684
v -5.95347537 12.06692494 -4.74252040
v 87.21524477 243.60753596 0.98946877
v -45.75429484 20.42589337 -6.16648654
v -51.35978013 23.23760837 -5.93291502
v -51.22110248 22.69773558 -5.84574370
v 16.90382697 6.75312802 -5.59465028
v 3.02106654 7.83850066 -2.30068993
v -1.84237491 10.25697496 -2.87752971
v -0.98052528 9.41041671 -1.96095533
v -1.71060918 8.82783346 -1.70223275
v 56.28732592 43.40243712 -7.08316918
v -49.84094948 20.36109380 -5.62789338
v -49.83640462 21.86566219 -6.33218978
v 52.91415006 23.28663506 -6.96746865
v 52.44738236 24.34705384 -9.77654289
v 53.42547223 26.42363682 -8.92209448
v 47.21068963 14.41171858 -1.01813767
v 20.57152800 2.12117494 -7.95257650
v 15.10500815 5.43026067 -5.65069914
v 8.80450476 5.27259987 -3.41841555
v -3.55324009 8.80303700 -1.56914501
v -2.64727138 9.52301919 -2.45445664
v -23.24141935 12.84748781 -4.95835859
v -61.96218729 22.78209105 1.48795277
v 13.39602098 2.22501485 -5.79035748
v 7.04718661 2.89802882 -3.72714596
v 3.56893451 6.24617655 -1.89800200
v 3.53290397 3.32960347 -2.84917909
v -0.24647615 8.86869803 -1.87647331
v -6.70473138 8.62208847 1.91523391
v -8.40806589 9.05248895 2.33134138
v -8.25281348 8.65920540 2.70135351
v -10.65916568 9.06283408 2.44885753
v -21.27271704 11.03284489 -2.46827118
v -16.20056108 11.09466981 -4.27193427
v -23.96229282 11.34369988 -2.63862917
v -22.84122631 11.73542161 -3.83583084
v -20.59015073 12.26876490 -3.20483744
v -23.21175300 11.60102896 -1.11716043
v -34.80826318 14.50833585 -2.09618453
v -33.85151923 15.48423059 -2.53911130
v 16.47361182 -0.65010111 -7.97045138
v 10.28592698 0.44243794 -5.46421809
v 25.34254268 -15.68181626 7.28078187
v 24.23235215 -19.18337308 9.23269242
v 23.67145754 -18.11847650 8.11061356
v -42.23623872 13.46377097 -4.68175719
v -12.42665295 6.16220571 4.00449662
v -54.22635376 17.99375378 -1.62172946
v -13.33349664 5.58113959 4.06390801
v -12.87118159 4.92691714 4.33590543
v -13.54557183 5.00569539 4.14464297
v -13.78549915 5.26018813 4.01098048
v -26.05468407 8.12477805 0.14955498
v 9.32496879 -3.79758189 -4.49558720
v 7.16420589 -2.01969221 -4.58655506
v 3.86146363 -1.47042889 -3.63456528
v -24.44886044 5.31986682 3.18961730
v -24.26481247 3.83675145 5.49601484
v -14.19085357 3.15745245 4.27395664
v -27.92088874 7.14156777 1.24758191
v -29.95258197 7.82293826 -0.44183488
v -28.16602029 6.47069281 1.47738250
v -26.53053589 5.57122706 2.89958599
v -28.10674720 8.74008983 -0.42050809
v -12.69959379 2.12168670 27.57433243
v -13.08016106 1.35691068 28.22691761
v -13.36509921 1.70235673 27.45697647
v -13.08157854 1.92745042 27.61787362
v -13.05327937 2.26382329 27.11388096
v -22.02044800 3.05316434 4.99118259
v -22.82384597 3.53077031 5.27899014
v -22.00103365 4.17457568 4.35434887
v 28.50301377 -12.83412706 7.23518291
v -28.41775678 4.47107898 3.29394778
v -27.42618136 4.06514946 4.75544110
v -26.84529312 3.45000601 5.97372325
v -30.41999973 5.26999962 0.32999957
v -32.30829909 5.65638207 -0.91927528
v -31.47820756 5.44557674 -0.55520842
v -33.10598433 4.94263414 -0.60726079
v -32.10616857 4.82536759 -0.43129851
v -32.23443404 5.17614791 -0.70555508
v -34.32621807 4.99318121 -0.90183615
v -16.48072526 -3.40726133 31.12115338
v -25.28502792 1.23296666 8.13169871
v -24.64412339 1.83103175 7.42628612
v -27.99047530 3.45354411 4.83128615
v -33.16714615 4.15998604 0.26935386
v -31.34033456 3.98729043 0.41144009
v -32.57386386 4.49456880 -0.22735909
v -19.22182366 -0.28825988 18.00549775
v -20.25164664 -1.89433468 18.08126830
v -19.88315396 0.90021821 15.33623319
v -20.72955295 0.03047822 15.34368098
v -30.79230711 -6.90422580 16.15966856
v -31.05334379 1.28164841 2.85200519
v -34.15405005 2.76301708 1.53709028
v -16.63921028 -3.59901320 31.19502775
v -17.27000065 -4.39999998 31.44000098
v -16.55915566 -3.41238244 31.01475164
v -21.42367139 -1.62072468 17.74611697
v -26.67149343 -0.64237491 11.39740832
v -26.31742507 -1.28425926 12.71033566
v -26.55149065 -3.51524213 16.51175879
v -32.16097131 -3.25702527 9.00230277
v -35.92362255 -3.50346044 10.90217009
v -36.07567027 -5.26101608 12.38885894
v -36.30401567 -4.42572730 11.69349160
v -38.38492557 -4.27640881 11.75676845
v -36.83415428 -4.06483095 11.00154500
v -38.99700567 -5.41716395 14.02057149
v -22.29913510 -9.10628960 32.27586299
v -38.34337741 -8.74118228 15.13601188
v -37.07801551 -6.62868284 13.17672245
v -39.26819190 -6.86712610 14.81349207
v -31.13645315 -8.97675753 19.82242428
v -40.60065374 -5.98015450 15.06693847
v -30.16595729 -6.45938423 18.47415231
v -38.13538700 -4.89171548 12.92762626
v -38.53103146 -3.58232902 10.86125337
v -35.44044122 -2.84217624 9.64401010
v -25.63821152 3.01906187 6.88850507
v -14.41083755 5.14965504 3.68517567
v -21.70865424 6.42994931 2.28498061
v -24.35254864 7.69242598 0.61456644
v 2.17674230 6.68731611 -1.75158284
v -26.69437043 10.75324137 0.90782589
v -5.51109808 8.28079507 1.42885756
v -11.73766889 8.89815949 2.50060437
v -12.73497194 8.57039448 2.57338118
v -26.04579180 13.68395146 -5.55183599
v -0.30698621 10.36882773 -2.62326840
v 1.03321439 8.07546638 -1.68092025
v -13.63996975 11.04838308 -4.32701688
v -7.70635437 11.75435446 -4.88021551
v -33.36000070 18.72999966 -5.92000037
v -49.50371757 22.25269377 -6.48082979
v 30.74201196 -2.96580023 4.51878877
v -61.92328408 26.55321173 1.30956236
v -61.61765382 23.90978299 1.32582826
v 64.33615834 244.84151602 -0.18275874
v -40.45700654 23.46577309 -5.56013500
v -2.28858227 16.66646451 -3.64189385
v -1.65936956 16.03502780 -3.66584375
v -2.80739274 17.18312502 -3.50104808
v -21.05313726 23.76025729 -4.90289088
v -37.47634962 22.98203297 -4.37231641
v -1.80514250 17.51802862 -3.66667844
v -5.80457086 20.95621265 -1.85771496
v -40.01186043 26.33592114 -7.20029743
v -14.09875322 22.90126868 -1.92703831
v -14.07558471 23.51983264 -1.55930337
v -14.49545193 23.94253202 -1.57385482
v -32.76334703 144.31953430 1.67940173
v -35.60012206 145.82712948 3.57301114
v -38.49744797 31.60207346 -10.20040549
v -12.28724886 223.49995375 1.73167069
v -13.42606731 140.22521675 -6.15510903
v -37.96750307 46.73311114 -10.74341964
v -39.68411312 46.25112191 -11.65669970
v 8.95221625 24.16832931 -1.96307478
v 13.14817462 16.52593352 -4.69239196
v 7.42254406 19.95537430 -2.80168792
v 7.81300105 18.70517060 -2.77000270
v 12.24386040 15.66265151 -4.78762807
v 0.67544979 19.56841722 -3.26228631
v -0.13634752 18.31238531 -3.62514844
v -0.38372015 19.23299022 -3.30416393
v 18.00697669 12.15751003 -6.39456883
v 9.32302326 9.71170142 -2.09706230
v 9.72823892 13.44515104 -3.29633802
v 7.58475251 10.91978606 -2.31500925
v -34.50223058 17.38685183 -2.91072624
v -42.24475846 17.96679944 -5.52999787
v -5.33731142 8.61401111 1.16997713
v -22.53353409 10.97528916 -0.36955482
v -26.54786222 11.51687000 0.90550160
v -29.69768271 7.28102354 -0.01137434
v -17.58302934 5.95741812 3.47728445
v -25.88196844 0.31486724 8.34567472
v -36.20340675 3.09614465 1.42807723
v -16.43075049 -3.71955615 29.33952212
v -23.54180254 -2.26262142 17.31951162
v -14.90871422 -7.69263087 31.08710237
v -36.00048274 -4.05107765 11.45214308
v -36.55281663 -5.74737927 12.78262213
v -30.45895509 -25.46812035 37.48890013
v -30.68460152 -25.70926771 37.44227812
v -6.01289468 -14.37816117 27.48384885
v 24.96625297 -6.74286718 5.97376376
v -2.14533857 1.80878013 0.13948993
v 31.34871647 2.31749634 -10.75530611
v 30.51728569 0.73379505 -9.54287965
v 32.89368749 2.24891515 -10.59262920
v 31.97455779 8.40838160 -10.62912494
v 35.59260443 3.85022978 -10.00771951
v 36.46447882 6.09119795 -10.39395481
v 35.32093018 7.53065059 -10.98379120
v 37.61344403 10.44015307 -9.91726015
v 37.78868169 11.11389976 -10.21002326
v 37.77235001 10.97681280 -10.17265953
v 36.60854697 8.89425818 -10.63535549
v 34.56194699 9.05051455 -10.82808431
v 33.05368125 11.04881335 -10.42567659
v 35.37613526 10.97020414 -10.57727914
v 37.65888885 10.58078371 -10.14942117
v 36.93912551 12.35298626 -9.95064713
v -0.80333906 15.46106674 -3.42880050
v -10.74515190 137.80069351 -5.76307066
v -8.33197311 138.42485845 -5.20535372
v -0.74349646 19.74055171 -2.91479705
v -8.24140571 20.78833058 -1.66330487
v 42.83479229 17.61948504 -10.99958643
v 15.68309404 17.22190157 -4.21340670
v 6.96516084 18.42820086 -2.71263835
v -8.62421561 22.63749763 -0.96825563
v -4.37806686 28.72793376 0.63955499
v 2.01304816 31.60540015 0.43587803
v 40.82103446 33.12977031 -8.29611905
v 50.34409836 39.12291303 -11.14913262
v 40.96861556 38.22964802 -7.89257139
v 39.07073289 39.75191340 -7.37372506
v 42.79091582 42.22187772 -8.35833885
v 30.72738275 44.78437826 -6.04839204
v 50.27408898 45.61669007 -10.39572805
v 50.85320771 44.30722818 -11.16624661
v 35.48591956 45.56636885 -6.82043657
v 51.41554400 47.84600809 -10.33580769
v 7.77450530 54.90333587 1.56057766
v -8.00352544 59.51605737 1.36275496
v 49.29712042 50.50611123 -10.36825869
v -10.71833353 61.29398569 1.13221409
v 50.66948384 56.04655668 -10.39586123
v 6.14518439 61.97845936 0.17172756
v 3.45792132 63.12300265 0.42797328
v 32.45981410 64.04362619 -6.26258878
v 29.85755540 59.37538669 -5.44051360
v 10.72145440 61.57071516 -0.05313747
v 7.34316092 63.08753788 -0.34121447
v 26.19497292 61.92244962 -4.14799247
v 9.41903703 61.87191606 -0.11894845
v 10.32832544 64.92666900 -0.34819919
v 9.33905877 62.54848093 -0.07500893
v -3.75949615 66.06322527 0.46330329
v -9.51000024 66.06999785 0.46999997
v 23.27277698 65.81310928 -2.62520928
v -2.50989385 68.69825721 0.17499429
v 24.96297471 63.90465051 -3.92630603
v 8.10530782 66.53103232 -0.26898173
v 19.79791746 66.55823439 -2.02856516
v -4.49339207 70.65965980 0.50662807
v -9.75015759 70.72413713 0.59786852
v 96.92663699 163.24456036 -16.81344397
v 95.81000358 167.99999774 -17.26999134
v -9.21659451 72.09400088 -0.00630670
v 29.70086224 64.48743492 -4.59851790
v 33.44712034 66.28036499 -6.08170172
v 14.82097991 69.19005513 -0.84254361
v 52.94026807 67.09133089 -11.59322262
v 29.29930016 71.49950415 -4.84388229
v 20.78623511 70.68594545 -1.99141609
v 18.46910454 71.54665142 -1.50860136
v 11.83767244 73.19763303 -0.93988876
v 8.91887676 72.07708806 -0.78862673
v 8.27083085 73.64229113 -1.03349809
v 8.71735904 76.28645003 -1.31862029
v 3.94853251 75.62579960 -0.28603006
v -4.21048841 75.12054592 0.29771961
v -4.57444834 76.15111023 0.36881847
v -5.17615350 77.80171186 0.18640162
v -8.65794905 76.22603327 0.07936281
v -10.23202389 77.07187533 0.09554970
v -13.42677232 79.66101915 0.26294542
v -13.18764873 77.61670649 0.15877734
v 55.25982752 69.84410435 -11.83441933
v 40.10848701 68.39331985 -8.44930671
v 32.34552592 73.96462560 -5.68410195
v 28.29057351 72.82637060 -4.50418284
v 15.09687491 76.19528472 -2.53419694
v 2.90514785 79.29047197 -1.21521775
v -7.68581266 81.47821575 0.40887354
v 28.04256417 76.72310621 -3.81054520
v -1.73154671 81.45467192 -0.52102114
v 16.73496701 77.16834545 -2.86887912
v 14.05664347 78.48430425 -2.75408383
v 14.21889942 80.77795058 -2.07040366
v -19.20587011 85.31269431 0.09165942
v -19.54801567 87.50907332 0.40901414
v -18.06842163 88.02388608 -0.00229565
v -22.30602503 86.76332235 2.30647763
v -21.43911645 87.41898835 2.02600821
v 56.86736479 73.05141538 -11.54507976
v 10.47062408 81.76077157 -1.96045614
v -19.75148171 88.46432716 0.56720688
v -19.98757012 89.18114007 0.95968437
v -21.46440744 91.57165885 2.42030900
v -20.20303160 90.83095193 1.46656903
v -21.12635225 89.93866295 2.49287346
v -22.69811928 90.46480060 3.35530983
v -14.34984431 90.58984369 -0.55401045
v -10.81336476 88.65780383 -1.43539708
v -17.87867583 92.63531864 0.54144691
v -16.96071401 92.39787608 0.35480349
v -16.57187566 91.43619239 0.09238267
v 34.64169800 88.40969950 -4.63043572
v 32.51594305 81.47216588 -4.04729648
v 31.59030899 83.61181617 -4.15667985
v -13.35335057 95.71576118 -0.95159042
v -13.10492028 93.07732433 -1.23414607
v -14.03653808 93.90809387 -0.93661889
v -18.41837913 98.35173935 0.75421768
v -17.94127002 100.97327083 0.39326333
v 9.78092477 100.47826171 -3.08946334
v 11.39715593 98.88941050 -2.76788580
v 7.53705297 98.62315655 -2.83983070
v 12.60880101 101.71899945 -3.05959419
v 16.07674733 100.61050206 -3.27739539
v 6.06849371 101.00484639 -2.84273596
v 5.15193352 103.14540565 -2.95721414
v -0.17665733 105.88346422 -2.63813371
v -4.21224907 104.65896130 -2.17821286
v -16.42121747 103.97805274 0.02363913
v -14.89000116 108.70999843 -1.22000242
v -18.24156195 107.36376047 -0.08645093
v -14.42204509 109.85170305 -1.56545592
v -19.26690154 109.73334312 0.01411646
v -19.30653304 107.56688565 0.03567905
v 16.52662084 103.27965766 -3.95653676
v 15.74994437 102.35270858 -3.03123193
v 14.95477185 104.79316115 -2.90246820
v 1.04273600 106.71289265 -2.79617612
v 0.82703819 107.79283941 -2.66274065
v -2.85891257 108.68567228 -2.57711089
v -4.21446841 108.33346844 -2.70382012
v -16.52019285 108.97797346 -0.84509433
v -13.27350829 110.31295359 -2.27888464
v 13.00314069 103.19948941 -2.69220374
v 13.37028202 103.10941935 -3.23708239
v 12.57443614 103.41303051 -2.53967335
v 12.89831381 103.06499153 -2.70697451
v 9.67107341 107.41850734 -3.23735364
v 9.90202744 104.87090051 -2.98167393
v 1.90954306 107.55865276 -2.82941666
v 0.48995955 109.15717483 -2.82448484
v -2.58610561 109.86164957 -2.95601250
v -9.53379180 110.90172082 -2.46646511
v 12.31623720 108.27260464 -3.33622284
v 9.39277001 109.62811857 -3.72202764
v 3.22342338 108.18773508 -2.72286590
v -0.16050180 108.73854160 -3.02708056
v -5.64132817 114.11768198 -3.05686612
v -8.88322107 113.85636032 -2.66385730
v 36.71623021 109.49128121 -4.91068838
v -17.87677780 112.03913391 0.15995583
v -15.69622941 112.11402714 -1.16901076
v -20.54604702 112.61224747 1.05983857
v -24.65787716 117.89450794 2.75213853
v -22.38445543 111.87394708 2.98579573
v -23.08483608 115.28701335 1.92558602
v 8.63712747 108.45534503 -3.43281473
v 7.98587035 111.12181842 -4.03768662
v -1.69683946 111.44530773 -3.57701071
v 39.13818300 109.58061367 -5.37274545
v 28.20024081 113.80986124 -4.41804994
v -8.15362763 117.84699559 -3.98374116
v -9.41882655 115.96187949 -3.42582585
v -18.67976598 117.25636572 -1.06743048
v -22.13379554 117.39644408 0.75497082
v 45.15045136 109.89869386 -6.28607580
v 42.53572226 110.04628241 -5.77485468
v 32.93984011 113.04196715 -4.42734687
v 13.72483186 114.49014395 -3.62784951
v -23.51000160 119.30000037 1.74999994
v 47.90843278 110.36741734 -6.75205747
v 11.71604544 115.44635892 -3.16372165
v -19.62255873 121.20226026 -1.81233475
v 39.74834830 112.03847826 -5.52113168
v 38.32469136 111.19215190 -5.22435782
v 26.93010494 115.22998661 -4.15894995
v 16.90370962 113.02890629 -4.30770731
v 12.89624721 115.41315913 -3.27931275
v 11.99943572 114.08289522 -3.12970020
v 12.30327412 115.43830484 -3.15552554
v 40.78485817 113.14661801 -6.27229549
v 37.64032573 113.62163723 -5.53072104
v 12.07471080 115.00899494 -3.10497778
v 10.74088179 116.94810539 -3.59990168
v 11.73595060 116.37470871 -3.17306793
v 9.35852434 120.86296082 -3.79119185
v -13.86862248 118.62681806 -2.82848044
v -11.98977046 124.54611063 -3.91734065
v -16.05732739 122.13861197 -2.85993586
v -15.92974924 118.85954440 -2.21419451
v 4.38860198 120.36127597 -3.42671899
v 6.94919797 122.13625014 -3.26900836
v 17.71618053 125.52468479 -4.57279989
v 18.79416965 120.83245814 -4.42178175
v 16.36550948 121.66564167 -4.45479061
v 23.74932729 122.69654870 -4.08341968
v -8.47870391 125.40562451 -4.29783529
v -9.93207190 124.30652231 -4.10850905
v -11.52308192 127.86787748 -3.93338362
v -6.31601643 126.95676088 -4.89514507
v -21.88291587 127.61761248 -1.91870658
v 49.89999905 119.41000074 -6.82999985
v 50.12999848 123.27000499 -6.57999981
v -5.10950992 130.53773344 -4.79879603
v -3.74909956 127.41227448 -4.60291514
v -12.14280445 130.92333078 -4.57167579
v -20.94905078 131.45875931 -3.25697870
v -23.27454835 130.26367128 -1.36333262
v -22.54291438 130.80067933 -2.53076013
v -22.91584015 128.26822698 -1.38470600
v -24.92675558 129.86360490 -0.35474700
v -26.22548677 132.48462975 0.65132300
v 7.27020204 127.67997384 -4.44663828
v 7.97890127 126.87250972 -4.16689506
v 1.32060167 126.00168586 -5.24298148
v -0.85409597 126.78696215 -5.30521711
v -2.16198177 129.05356288 -4.52871202
v -6.54493645 132.08769262 -5.11021493
v -14.99132067 132.05470145 -4.60172631
v -18.02786253 131.20529056 -4.03890479
v -21.39327675 134.04543698 -4.01675934
v -22.78478816 132.71877170 -3.18510551
v -23.02725799 131.65873289 -2.58132513
v -24.22440611 132.19657540 -1.60715578
v -24.74403940 133.76738131 -1.47095858
v -24.10316654 131.30958378 -1.67668145
v 11.82574499 126.61844492 -4.45945840
v 13.77835404 125.59598684 -4.86924453
v 10.87000035 129.28000093 -4.55999980
v 8.78932327 128.26080620 -4.13611578
v 9.44884494 126.22548640 -3.45991785
v 1.44680659 131.98754191 -4.45860717
v 3.38973082 132.09646940 -5.03300317
v -2.85072043 133.28677416 -4.53993725
v -5.26290061 133.75262916 -4.90811514
v -7.64998188 134.41088796 -5.90809062
v -10.74201800 134.79477167 -5.13476413
v -19.88931000 135.87015867 -4.80961753
v 18.98605749 130.48948348 -4.69908211
v 8.42160452 132.28327036 -4.38061403
v 5.87531459 132.04330206 -4.31406684
v -31.03985824 137.57047057 2.25665397
v -30.55550531 135.94347239 2.84934370
v -4.98106657 136.89403236 -5.89465676
v -8.56963359 137.47812808 -5.09211654
v -7.45878462 138.00658286 -5.43811917
v -23.06629717 142.65587926 -4.74947738
v -18.76865886 139.18967545 -5.59007796
v -24.07072671 140.22129774 -3.82404705
v -26.22231655 139.35279846 -3.04631563
v -24.87006411 138.21487129 -4.10799542
v -26.64548345 141.60899818 -3.38348281
v -28.56397070 139.08383250 -1.49450556
v -27.64115110 139.65523243 -2.59687542
v -29.57793698 139.89733160 -0.00423461
v -31.06474504 139.89743590 1.88093737
v 7.25967484 137.60998845 -4.85395687
v 8.66039097 137.34881580 -5.06328885
v 8.18454195 139.07445967 -5.26846293
v 10.38399152 134.80448723 -5.54651488
v 8.92524421 135.96925139 -5.57312602
v 7.62570743 136.05824113 -5.09146880
v 3.71648557 136.67942584 -4.65949392
v 2.35280325 137.78710365 -4.68935911
v 4.26910026 138.43193650 -5.06488560
v -0.23000027 136.55999303 -4.72999830
v -11.16700098 140.18175006 -5.85066248
v -10.54871641 139.51319456 -5.50486334
v -8.98438506 139.57865536 -5.31430170
v -18.31628941 142.01295376 -5.77200530
v -20.11000179 143.44000816 -5.73999807
v -28.80006470 141.22174680 -1.99940684
v -12.95743510 142.81438291 -5.45136724
v -13.40822410 141.95381105 -5.50824217
v -15.37064929 142.84338057 -5.41520584
v -18.85594055 141.92213118 -5.76270977
v -18.21028627 143.04493368 -5.62113943
v -27.05849521 145.22363245 -4.40070592
v 6.34185551 141.41374826 -4.86502983
v 4.27580206 140.58223367 -4.94594965
v 0.95982343 139.50155675 -4.92184050
v 0.72456937 142.60089397 -6.03466807
v -1.20056071 140.23457468 -5.39675262
v -19.95709352 145.14549077 -6.31972402
v -19.05521005 145.64873278 -6.35838322
v -19.33621243 144.34224367 -5.93531458
v -24.73909035 146.71999216 -5.47547778
v -27.25910395 147.80074358 -5.08560939
v 26.55000053 143.46000552 -6.32000016
v -1.25717197 144.14939284 -5.82670746
v -13.78573198 145.20531893 -5.46937389
v -14.15164769 147.57968485 -6.18038280
v -17.62989163 147.13935554 -6.01155637
v -20.47938667 149.17086065 -6.44387491
v -22.68097363 151.16895735 -6.47280365
v -29.31154147 151.07570589 -5.26505243
v -33.00146013 151.76084638 -2.90135178
v 1.21524360 148.60478044 -5.53017715
v -0.42872661 145.75627446 -5.71054127
v -1.13084691 149.10826087 -6.20342325
v -2.05605594 147.25878835 -5.77151543
v -3.02879326 145.39805055 -5.65752434
v -34.73105282 153.66156399 -1.61947613
v -39.21742365 153.27104926 2.13754596
v -14.30392545 153.03739905 -6.28224434
v -15.51919058 151.23516321 -6.57182187
v -15.98433405 154.97680008 -6.53463230
v -16.74751937 150.90999007 -6.88119605
v -31.36860952 152.65816450 -4.65695607
v -30.23999929 155.18000722 -5.32999961
v -34.36616808 157.21048415 -4.84140310
v -31.88180551 155.98392487 -4.96647740
v -39.59732130 156.38130903 1.21315301
v -29.57045846 157.00817108 -6.01268420
v -37.12118044 159.41721201 -4.01807297
v 6.35073101 152.01690793 -6.07374962
v 5.54564362 150.63028038 -5.35740005
v 7.77186407 149.66775477 -6.24287827
v 8.21484998 151.84190869 -6.50607049
v -14.00150266 154.71068025 -6.37787767
v -15.28096106 157.16120601 -6.64614793
v 40.69999978 145.75999975 -7.07999989
v -28.91723067 162.51707077 -6.71924883
v -24.64555204 161.29766405 -6.90927822
v 47.79015109 150.83713830 -8.04283377
v -0.98709762 155.66629171 -6.26777019
v -9.14283097 157.27965534 -6.31550839
v -8.88473541 158.89452398 -6.25120755
v -6.77993521 158.59784186 -6.39976701
v -20.89765109 162.48899698 -7.13319285
v -10.03638655 160.58784723 -6.48702402
v -10.93567628 159.16046500 -6.51639793
v -14.98746686 159.71770883 -6.73646526
v -18.38321611 162.21256554 -6.94430200
v -43.45215484 164.48523104 -0.28367175
v -38.42915967 167.44323075 -5.86523535
v 39.28148746 163.26642036 -8.64325278
v 1.05255353 158.40882063 -6.43146178
v -0.71635755 160.75560451 -6.78127818
v -36.49037704 168.61493886 -6.64712908
v 18.06459576 165.27760029 -8.09731241
v 17.14947820 164.54115510 -7.30873644
v -12.37485185 164.48152065 -6.93752710
v -42.37377644 170.95784843 -4.72740177
v 25.45296028 169.06264424 -7.98042770
v -7.22541334 164.52227533 -7.26895360
v -38.17512840 171.63097858 -6.62365090
v -41.49625450 173.66537452 -5.81594557
v 13.22327740 167.92400181 -7.07977125
v -2.23857840 169.25686598 -7.22506596
v -39.04763609 174.20096695 -6.82488503
v -43.15599799 173.25131595 -4.99836821
v 39.83274102 165.55447876 -8.59068520
v -41.02594778 176.08924210 -6.36688340
v 44.07271370 167.32715070 -8.34901258
v -43.95736009 176.71453953 -4.59509622
v -42.54620522 177.61419713 -5.17467037
v -43.02395135 176.00053549 -4.76033241
v -43.45817864 178.25603485 -4.43144515
v 44.75871846 170.05273700 -8.98547191
v 40.86999968 169.29000616 -7.89999962
v -44.35884207 179.18004096 -3.85914440
v -44.84821856 178.33533883 -3.39611480
v 38.38103265 174.73700643 -8.22143164
v 39.43000361 169.98000443 -7.73000158
v 36.30545735 167.07478464 -8.34648311
v 18.33141036 175.29125512 -8.53986386
v 9.35985241 178.42458189 -8.69894400
v -44.10081729 180.45127392 -4.16550366
v 46.98804021 171.91888392 -8.88320617
v 45.52377388 172.53865302 -8.52792896
v 43.64673793 173.06941748 -8.61232821
v 43.05711389 170.76648772 -8.66111834
v 42.65062138 169.48817670 -8.60637147
v 40.28267413 171.82330787 -7.85258971
v 42.19535738 172.84607887 -8.66896380
v -41.54578596 184.09939110 -7.51872733
v 46.66645080 173.42007160 -8.85986164
v 47.09548503 174.63257909 -9.17781051
v 45.98522186 173.65355790 -9.02456883
v 45.23632675 175.91379583 -9.00282618
v 43.36367548 174.71770942 -9.21465829
v -38.64808753 186.80419028 -7.90839177
v -42.14981943 188.49354982 -7.50826206
v 47.36290500 179.02582884 -9.75099672
v 45.20078376 177.89052427 -8.94915499
v 31.73640370 180.91626465 -8.65667313
v -41.95405170 190.76412916 -7.57641438
v -43.65400970 192.25129485 -6.86583482
v 38.67945448 185.98888814 -8.82740784
v 6.53011771 197.34197855 -9.53909382
v 25.90912394 190.90405107 -10.54600161
v 40.56168720 191.02306664 -9.13669076
v -14.39951267 196.08919322 -8.06574430
v 37.76397929 193.84367764 -9.44575667
v 23.98744039 192.40260124 -10.60379669
v -35.14756635 203.06776464 -8.11392348
v 44.73846033 192.61366129 -10.00424009
v 39.83779624 193.78755987 -9.16086324
v 30.62993661 193.57037544 -10.27479209
v 0.73515502 198.25755060 -9.28939693
v 46.75913975 195.99129260 -9.96068958
v 35.53132340 193.17589700 -10.09589713
v 32.39450231 192.62224436 -9.84905008
v 33.62576291 194.46969032 -10.68383362
v 37.69756854 195.41533291 -9.94949043
v 14.48816713 198.50552082 -10.72533149
v -22.74627425 205.27134836 -8.08140077
v 40.29693082 196.32522762 -9.65614337
v 38.88424113 196.06494904 -10.11811011
v 37.34301403 196.90373540 -10.05262323
v 35.55735573 195.69985569 -10.48268471
v -19.32786033 206.62528276 -8.00485071
v 33.30317140 200.47180355 -10.80529299
v 26.01470239 197.80848920 -10.98555606
v 26.24704316 200.60254633 -11.51275169
v 47.76673019 199.07364249 -10.37533022
v 36.54921055 200.45892894 -10.55505686
v -17.04759151 208.92848074 -8.19062069
v 38.57328743 202.24542916 -10.51158085
v 32.90088102 203.71238887 -11.41754258
v -18.91309768 209.72150564 -7.81373959
v -23.37463014 211.50106192 -7.47060869
v -60.15429646 22.67812937 20.21022327
v 41.36363044 203.15942168 -10.60917974
v 36.05363145 202.46423781 -10.97581536
v 27.26806514 205.56181669 -12.03618012
v -12.26442773 210.37708223 -8.80049728
v -27.49626897 213.28946948 -7.57306069
v -32.17137605 213.72497082 -6.84369821
v 38.03863004 203.42585444 -10.36750432
v -31.09271079 215.16022086 -5.97669324
v 42.73429886 204.73237336 -11.16428524
v 42.25952923 203.58572900 -10.90252679
v 43.65623370 203.52748036 -11.04427129
v 43.35146397 206.35984838 -11.58922818
v 39.24540430 204.54090834 -10.32584347
v 27.83059701 207.95167983 -12.47715019
v 16.34827629 210.79151332 -11.81277726
v 18.45968701 212.53514290 -12.28678785
v -19.26316880 216.97638929 -7.19858939
v -21.75080404 217.54924953 -6.09912490
v -23.96248095 214.81843293 -7.08338944
v -25.77817813 216.67554975 -6.61727134
v -24.93281104 216.10054374 -7.19270436
v 42.11550951 210.66632867 -11.52862050
v 42.36561432 209.18008685 -11.29474211
v 10.76980587 213.59890699 -11.28588524
v -14.25999776 217.28999913 -7.76000042
v -18.71000044 216.75999463 -7.73000065
v -15.53208102 220.86805105 -6.21311553
v -21.50999941 218.51000190 -6.40999945
v 46.38745263 209.63802934 -11.84744760
v -48.72595891 65.18423557 -5.06526884
v 40.69988430 212.31038868 -11.48067508
v 40.39126635 208.93388987 -11.47586759
v 38.08317333 209.54896510 -11.60610747
v 16.03347063 216.33599699 -11.80820540
v -9.24239866 217.40344167 -8.30604509
v -12.56071776 217.30467677 -8.32229387
v 44.05239597 211.83195710 -11.24599949
v 20.56860551 216.81231260 -12.42211275
v -12.05145940 221.16293013 -6.21899450
v -12.52344530 220.48893571 -6.89765345
v -14.27949127 220.82266212 -6.11984450
v 45.95049471 214.16471899 -10.48961934
v 39.04648125 217.14310348 -11.15362067
v 41.16648436 215.36244452 -11.51160430
v 13.42356112 221.10714018 -10.75970847
v -10.77032462 220.59185803 -7.78241362
v -11.77378464 223.16679358 -4.59631719
v 45.75331882 215.59365094 -10.36779676
v 42.43096337 219.95830536 -10.85873414
v 38.61574829 220.36884725 -11.13578025
v 5.48894703 224.18691218 -8.18669330
v 26.24388412 223.03414345 -11.71915233
v 2.68821954 225.63411295 -7.46660354
v 7.77551113 226.59416497 -7.58485263
v 4.79785772 227.72273421 -6.30122656
v 41.99547693 223.58575463 -10.34992654
v 36.89351678 226.48993134 -10.57223044
v 31.70699254 224.19965267 -11.07671857
v 27.94912457 229.40744460 -9.19149630
v 20.23655735 227.16926038 -9.39706527
v 25.50767921 229.95437682 -7.96289090
v 17.81629398 230.35380244 -6.76856283
v 12.12205179 228.26687992 -7.48065626
v 9.84857511 229.93509471 -5.68271196
v 0.48366043 228.37573290 -4.64168051
v -20.22000030 219.45999563 -5.98000269
v -21.18070424 219.96203065 -4.39119153
v -16.51583426 219.71677244 -7.00404914
v -21.97586186 220.34446895 -4.14702389
v -20.68999968 220.27999163 -4.29999968
v -24.93000217 221.08000517 -5.43000083
v 111.97753996 233.00379515 2.78505869
v -29.37365882 218.42071414 -3.95047618
v -34.25893188 216.28926694 -3.28116538
v -29.83832173 217.38442779 -5.04149403
v -27.73659118 214.97942507 -7.03610899
v -38.12558204 213.90451491 -3.83196049
v -44.38593984 203.91693711 -5.26401866
v -45.17993331 204.23248410 -4.16145753
v -45.37977651 201.58870518 -4.79137339
v -45.74951530 202.61706412 -3.88808968
v -46.58284038 201.94120705 -2.22621439
v -46.10124230 199.40494001 -3.45656602
v -47.10649326 198.08882475 0.30801547
v -45.70975155 196.92811370 -3.33712762
v -47.02027515 198.51060212 3.68871400
v -45.01753673 186.38648093 -3.55736073
v -44.80328411 186.27509475 -3.63374548
v -44.34568807 181.65673316 -4.53427434
v -44.51739416 181.45830929 -4.21889173
v -46.04588822 181.82893097 -1.83170650
v -46.66361585 182.76685476 0.52811729
v -46.74715176 179.37463522 1.05135236
v -44.16390508 177.99653113 -4.10258258
v -45.55885121 179.42754924 -1.88322773
v -46.14905640 175.62116683 0.03806796
v -44.54575107 179.83885109 -3.51896114
v -46.07348144 176.64073408 -1.92364573
v -44.42283139 174.02896285 -4.22333414
v -45.73692009 174.54266548 -2.43597222
v -43.96050796 171.90961540 -4.16025985
v -45.16226798 171.82889581 -2.76816171
v -46.42142355 172.59851098 -0.02328687
v -44.85420883 170.03074288 -1.94270862
v -45.59579119 170.96126080 -1.36734126
v -45.23622617 169.64375973 -0.44117434
v -44.28002238 169.31881011 -1.65786652
v -27.98576280 153.74621749 -6.23344537
v -23.10881577 159.31057930 -7.31042074
v -20.02004907 155.00080585 -7.00119417
v -21.36979997 160.28344631 -7.22320005
v -43.11907291 159.52791274 2.86128954
v -32.62728453 152.74508297 -3.97835253
v -33.24197978 153.61563861 -4.24556620
v -28.69750373 153.60441804 -5.99106262
v -35.94862670 156.29829466 -2.45973235
v -33.49351510 151.33237839 -2.27918522
v -34.29861739 150.71372688 -0.94160490
v -18.21034774 149.40270782 -7.42031075
v -19.64979619 147.65237272 -6.50497153
v -11.46838535 142.45173335 -5.91597939
v -35.18799320 143.62652600 5.56742679
v -32.46999905 139.40000534 3.16999992
v -31.89815581 137.21312582 5.49265230
v -31.56010807 138.94894719 2.39474047
v -25.52661672 138.24938238 -3.71653866
v -17.00975373 137.20995188 -5.74016757
v -27.84789726 130.52071631 3.28228041
v -26.30192786 131.01166487 0.67745248
v -20.90222202 129.34938073 -2.91994913
v -25.11514537 130.99062443 -0.59837330
v -25.56301653 122.97415733 1.86217297
v -28.08935381 125.85306168 5.89905540
v -25.00071190 121.65315449 1.75784016
v -23.99878763 120.36165595 1.13340048
v -25.38273297 119.55943704 2.72882311
v -26.39341541 117.42419749 4.84431256
v -26.28488466 120.61683834 3.72057920
v -27.40863897 122.35495448 6.90834317
v -25.39515123 115.66163599 6.01589913
v -25.65081790 115.22889137 4.26274259
v -11.42999995 114.32000250 -2.79000006
v -24.97945167 111.65494472 5.66360727
v 0.67402452 109.96693373 -2.85790185
v -15.05114138 110.11596024 -1.07257674
v -17.58002676 109.77837443 -0.43700513
v -14.26229440 110.18577218 -1.57999725
v -19.94885691 108.75220597 0.23568394
v -20.53277940 108.00053924 0.61642594
v -16.80072770 102.81678289 0.12654855
v -22.04480581 102.63404250 1.80565077
v -12.24197447 99.39526021 -1.30809937
v -15.32450318 100.88066757 -0.30526120
v -18.66564900 96.30074352 0.98101306
v -22.81067520 95.79796344 3.18619306
v -14.58179299 94.20287609 -0.71731146
v -16.29749872 93.31839532 -0.01873597
v 27.61181258 -8.22739676 10.56887954
v -22.50782214 92.80858189 2.97295558
v -25.82942694 93.19220483 6.82672020
v -25.95839649 92.72834659 8.08711629
v -16.23908803 92.30879694 -0.12645633
v -25.52153170 92.38163382 5.68028959
v -19.23484541 90.77318013 0.74877660
v -6.79286150 88.57416362 -1.08915346
v -16.67338610 90.02219141 -0.02380119
v -17.61819795 91.18600935 0.29580807
v -19.50988919 89.65627849 0.62400236
v -26.11528896 91.21116251 6.98513584
v 36.20000556 77.26666331 -6.37661945
v 17.68650860 81.34037256 -2.64163944
v -4.96872049 82.78416842 -0.29309181
v -15.18484019 86.93837374 -0.49064920
v -20.74186690 86.55977994 0.93930081
v -22.59745449 87.41382509 2.94843270
v -20.90462856 88.57575059 2.24908022
v -23.25559594 86.21394634 2.62908335
v -23.98204617 87.02923357 3.81617411
v 25.97712725 79.30877805 -3.38316616
v 26.19902417 77.33951509 -3.64043564
v 23.03021215 78.65988463 -3.38299922
v -9.58012231 83.94997567 -0.68193168
v -10.51552221 83.41918886 0.03279365
v 132.45150447 205.32289147 -9.06681642
v 33.99912640 77.06633955 -5.62378811
v 11.31148357 79.43357527 -2.65263417
v -21.37824520 83.51519704 0.19391684
v 130.75341284 204.40214872 -9.91751812
v -16.74307510 82.89709687 -0.25729887
v 131.72857463 201.40647888 -7.83273578
v 29.88430858 75.84862411 -4.43580048
v -13.64328247 84.69722420 -0.25023110
v -22.65019342 82.46839046 0.20804841
v -21.55420557 81.33893460 0.11661521
v -24.40661378 76.94635540 -0.35133213
v -6.11079717 74.78113472 0.37518184
v 50.21731183 65.68142772 -10.37209667
v 46.27470300 66.29377604 -9.57213808
v 22.49134518 68.73926520 -1.98732736
v 96.28606588 120.65774202 -3.26207560
v 97.24887460 119.59472299 -4.52144723
v 96.28303349 121.46920711 -4.57226299
v -12.54837029 74.92868602 0.38289663
v -26.36727318 76.07497275 -0.06172014
v -28.43646333 79.49835807 3.23956762
v 39.00346905 66.23473763 -7.46590039
v 35.43739766 65.64906240 -6.61903108
v 31.80445731 66.90675765 -5.21998946
v -16.11531526 74.92955029 0.07000651
v -18.80675182 71.39932364 -0.87083352
v -25.39370023 75.47488809 -0.57857455
v 109.64815319 175.40165782 -14.16690368
v 34.90473703 65.64128399 -6.46659080
v 93.45366061 151.16502345 -14.92883265
v 92.07724035 155.60346842 -16.19489305
v -2.39260658 71.32732868 0.63123426
v 106.96329176 176.16099119 -15.13020881
v 104.22516614 176.52627826 -16.51625149
v -11.82725467 72.78644294 0.29299961
v -15.94316959 71.63637131 -0.27173443
v -21.35780640 71.82155550 -1.51933951
v -27.56088413 71.25963271 -0.44084425
v -25.59420466 74.01537895 -1.17683853
v -8.97654984 69.44676489 0.75121940
v -10.98170970 70.95550746 0.73935091
v -26.52020566 74.74526763 -0.39489186
v -26.81139298 72.78314233 -0.53488743
v -12.10916415 70.05424798 0.94773108
v -11.20968629 70.24074346 0.94530632
v 94.51945871 173.27183485 -17.13172719
v 101.38621181 175.40198565 -16.91674814
v -16.58543572 70.87176293 -0.36810807
v -9.68101807 68.63309443 0.77594048
v -31.24782816 57.54240975 -5.65295340
v -11.89205609 71.61989063 0.31562429
v 44.28550601 72.86427170 -9.19048488
v 30.77715263 79.15385813 -3.99580831
v 19.86313425 80.58183640 -2.91700568
v 37.43332997 81.55069500 -5.41493995
v 90.34166485 148.17515016 -15.55954665
v -15.72757028 92.46998280 -0.31990182
v -14.83672950 92.72495657 -0.72013843
v 17.31402054 90.25640041 -3.27594439
v 17.98737235 93.38741004 -3.81817203
v 16.89232513 99.29704666 -4.05776594
v 15.64932987 98.98476303 -3.51757393
v 16.02793485 101.60911828 -3.51153710
v 16.47481509 99.93004054 -3.72654875
v 15.64110257 100.85576028 -3.00879730
v 15.19932039 98.04247320 -3.40213417
v 10.21591295 92.29526669 -2.24641594
v -8.58933851 85.85934341 -1.09744398
v -11.46724913 85.47288924 -1.08317134
v -23.20942655 85.60270071 1.95328402
v 9.01641883 78.22135091 -2.16296897
v -25.83511546 82.74245262 2.10911105
v -26.50635131 82.48731494 3.75300436
v -23.51201698 83.41296017 0.68819581
v -24.19136465 82.76116103 0.60732290
v -25.20082518 82.48520643 1.06500590
v -4.34737839 79.09448445 -0.15127605
v -3.50113586 75.68816096 0.24212108
v 94.74819154 112.21025139 -11.38931047
v -26.90462954 77.25929469 0.36664336
v -10.05497389 72.40599394 -0.09755314
v -28.01442705 74.67210293 0.40331078
v -15.41552786 70.21029294 -0.11812510
v -26.19001269 80.41101694 0.83009980
v -29.05654907 78.20294797 3.58968112
v 51.97773129 127.28312612 -6.96629565
v 52.88181081 131.95185363 -6.96261413
v -26.01197176 81.66585863 1.16133946
v -26.93213336 80.65050840 1.83050020
v -21.82989381 84.93731171 0.71468262
v -23.18691835 84.20978487 0.87731797
v 70.32322139 79.37575877 -12.27534190
v 76.33890957 82.84362406 -12.83132378
v 73.17320257 81.76340163 -12.41476927
v 70.09807974 82.33268559 -12.35289779
v 66.71432406 109.62765664 -10.46492532
v 63.76044452 108.15227032 -9.86037403
v 62.79440969 112.54070699 -9.73719079
v 54.29027230 119.54610050 -7.83782825
v 52.82874033 121.76591158 -7.31628994
v 50.26530102 126.91640854 -6.55452861
v 53.60579491 125.43416023 -7.12820888
v 55.24886772 128.85637581 -7.96122290
v 82.22371340 84.08292383 -11.74745429
v 87.37732470 123.82263690 -12.00673543
v 80.19316941 131.36307895 -12.26061862
v 51.42049119 148.65516126 -8.01967550
v 55.54115400 150.88516474 -8.72875750
v 53.87859792 149.46322143 -8.92634876
v 51.54189467 152.67880261 -8.49256478
v 50.33000186 153.78999710 -8.08000006
v 57.48248845 151.18581057 -8.55312496
v 58.25220793 150.19628406 -8.59104563
v 56.98735267 148.49382639 -8.86779558
v 52.74253711 155.02978861 -8.22237413
v 54.74194884 152.62244642 -9.09057073
v 51.50061473 154.46379781 -8.29394720
v 51.92897469 154.06768024 -8.42794869
v 56.97470158 152.64470875 -8.74356367
v 52.08799243 157.56817162 -8.61638505
v 48.65920171 159.71530974 -8.61088093
v 60.07263809 157.94417262 -9.12185851
v 87.05726266 145.27490735 -14.56837915
v 52.56432667 168.62089932 -9.01485700
v 51.22053996 166.31895304 -8.80937371
v 41.70973971 170.82963884 -8.39170162
v 69.07607615 161.30754352 -12.20846083
v 66.83930010 161.76143289 -11.42869890
v 55.91717735 166.81386530 -9.40053072
v 39.19000179 174.22999442 -7.88999815
v 73.63922149 167.22054780 -13.85015063
v 72.80877978 172.58556187 -14.45416268
v 58.29811096 67.12952256 -11.67823188
v 59.17417258 68.64732504 -11.92369685
v 76.75585151 170.89328170 -15.66178538
v 59.50234830 184.28023160 -12.14171853
v 61.63045391 176.67271197 -11.99156977
v 90.80703557 164.19592500 -17.04125293
v 73.92109185 175.52241683 -14.87679314
v 90.94318748 169.23940182 -17.18154363
v 95.12431920 171.00556195 -17.03283377
v 50.10361224 188.10521066 -10.15267428
v 97.45422751 169.44390535 -17.38564670
v 59.21368301 196.88445330 -11.09700929
v 55.98369613 192.38859415 -10.87553706
v 98.40342402 171.61053419 -16.88414440
v 84.30958539 179.57185209 -16.69227518
v 101.14709288 172.37384617 -16.39648341
v 99.86259043 171.71861231 -16.58484526
v 81.58559352 185.75885892 -15.88765159
v 79.18569446 186.67492270 -15.32686222
v 102.03737766 172.99686372 -16.66007377
v 83.37485045 188.98104131 -16.16395079
v 75.06778091 190.70456922 -14.56774399
v 80.43923974 189.50304389 -14.98656068
v 76.96758956 191.82565808 -14.37796559
v 54.10382897 205.64392209 -11.02737244
v 84.65096354 184.98937786 -16.54211432
v 57.50865117 59.17516723 -9.38055292
v 50.67468807 203.94589007 -10.69526747
v 89.25657719 186.94229424 -16.80818945
v 86.77989990 188.86606395 -16.49340801
v 81.93303645 192.11280346 -14.54597618
v 58.30996484 203.63074541 -12.93832250
v 59.36410651 200.09735227 -12.13338878
v 106.22110963 178.54997516 -15.98675177
v 107.65479505 177.46938765 -15.43201227
v 75.14980435 194.65626776 -13.92509695
v 85.50243825 192.14612246 -15.71245119
v 107.54525661 178.96856368 -15.47269989
v 90.37797898 189.55792487 -16.38485305
v 109.74640399 179.18100953 -15.61789401
v 109.36086625 183.82373452 -15.74768685
v 83.10967684 194.97442245 -14.36600648
v 55.64034730 208.73078704 -12.85355538
v 52.83268541 209.06260610 -11.52330358
v 97.33178467 188.80823255 -16.30953699
v 92.14454144 191.49766862 -16.08510129
v 79.52031493 202.26967335 -14.83066380
v 52.14380473 211.68096364 -11.56255696
v 52.94825882 212.57176995 -12.53038179
v 50.00289157 212.20071614 -11.08355075
v 47.91721702 213.09058368 -10.68554819
v 79.88943160 197.58203626 -14.28940147
v 60.37869304 214.05526996 -13.86039332
v 50.38172752 213.96750212 -11.37214247
v 64.62389231 211.48744226 -13.61622941
v 59.52152982 210.94958484 -13.34519871
v 45.60947046 217.73435175 -10.08921489
v 78.21621001 207.91898668 -14.81130719
v 50.95621198 213.23630214 -11.76410262
v 50.69270730 215.68123996 -12.06478197
v 48.86239767 219.61802244 -11.80448104
v 58.92338976 214.68137205 -14.01944831
v 57.15572834 214.30476010 -14.26681411
v 52.17295140 215.01587331 -13.06937914
v 45.23000121 220.32000124 -9.97000001
v 66.83816761 210.92225611 -13.85611948
v 63.88870627 214.85890448 -13.44294846
v 53.46531421 219.23235059 -13.21041025
v 51.61752924 216.52947366 -13.27830181
v 50.08446425 217.44544804 -11.98787149
v 49.87017065 219.58748996 -12.64268160
v 45.62326893 221.49603069 -10.06885525
v 86.72977239 197.22074270 -14.80440423
v 60.52975357 215.72299302 -14.06977605
v 58.64549801 216.44434333 -13.75448518
v 59.78452042 215.65778553 -13.80751561
v 66.34645909 213.75542879 -13.94594461
v 59.97815728 217.39768982 -13.97429872
v 49.64572191 220.90445459 -12.07740605
v 47.49662057 220.03142536 -10.91241371
v 82.49277622 213.50963414 -14.24206700
v 80.72490990 208.77847075 -14.53205384
v 78.61058414 216.22131765 -13.65970541
v 68.03511828 215.90504050 -14.04459588
v 67.29992479 217.87743270 -13.06757424
v 63.96163255 217.03340113 -13.78738694
v 55.80811575 221.14452720 -13.27724569
v 47.91504517 225.20302236 -10.46456676
v 46.14999890 224.31999445 -9.51000210
v 45.99991813 226.21794045 -8.82536825
v 117.96764284 192.01320410 -14.15289007
v 70.11639327 215.37910402 -14.05073516
v 65.55639207 216.20452404 -13.70755304
v 65.04392624 218.12897921 -13.44313473
v 55.05737662 222.19829261 -12.68243697
v 54.21931297 221.30692005 -12.79615704
v 54.36115712 223.40774536 -12.46789843
v 48.83508384 226.61982477 -11.38598844
v 68.64546239 220.89146078 -12.98121735
v 61.03859842 219.72464025 -13.09470925
v 46.44613340 230.06497324 -8.00713524
v 74.53955710 215.46809375 -13.95407040
v 72.29553163 219.56548095 -13.09222914
v 61.18515134 230.54553568 -9.74531006
v 48.93899336 231.56319559 -7.76616251
v 61.75138056 222.42566943 -13.22367694
v 61.26550213 223.55690598 -13.08976114
v 54.04385552 236.16307974 -7.62372743
v 54.83057722 231.49977624 -10.20031422
v 53.50525305 231.95891082 -9.28290188
v 54.59407717 233.00044239 -9.31545161
v 74.07926768 229.64714468 -10.34116000
v 74.65226203 222.98230231 -12.47253735
v 77.09820569 225.03533959 -11.99567318
v 54.06945944 230.20729423 -10.69599763
v 47.95207456 235.98682880 -5.58903208
v 99.86356646 216.00104868 -12.16303371
v 66.00121409 228.17465663 -10.48147120
v 69.64214146 226.02173686 -11.88087370
v 67.72386283 225.26191175 -12.15680502
v 48.88414592 237.14871705 -5.01151569
v 123.94405156 199.69551265 -11.56087406
v 119.48525161 203.21808755 -11.96245663
v 116.60093069 202.17975974 -12.91265804
v 63.23786080 235.73675752 -8.09888542
v 52.13052407 235.46676338 -7.49889715
v 51.54240504 236.29906774 -6.22722460
v 50.53462461 235.75897515 -6.17378112
v 108.88572037 208.65014195 -12.99359556
v 53.18000168 236.50999367 -6.87000016
v 50.72969943 236.70190573 -5.63877402
v 51.51986331 237.38014698 -5.87030128
v 50.07282645 237.72068322 -5.07348683
v 116.43470079 205.17250896 -12.20606361
v 77.10907608 229.02731597 -10.07075422
v 52.68722028 238.51415515 -6.44549401
v 51.45684257 238.56841028 -5.65890782
v 93.15034747 221.54982388 -11.27845887
v 91.00361913 219.61462498 -11.95904240
v 65.86042047 233.13371837 -8.78868625
v 69.57099587 230.55842519 -10.11438668
v 61.15764752 237.55589128 -6.84599578
v 124.69528615 203.98381352 -10.52046567
v 119.35254186 206.00730181 -11.89231966
v 118.12829226 204.54038680 -12.30682153
v 117.28534102 204.58003879 -12.36905903
v 115.58850110 207.70357549 -12.49815524
v 109.40327495 211.63442731 -12.41636649
v 83.57261866 226.02583468 -10.71691513
v 79.84878123 224.99160469 -11.35332417
v 55.86776882 239.83101547 -6.27832254
v 53.95774916 238.59763145 -6.44871173
v 117.48158932 207.02683926 -12.36820966
v 57.20051751 237.98573017 -6.93227304
v 117.83314496 205.74328303 -12.04760652
v 118.43194067 207.16108382 -12.06183713
v 114.75103348 209.38502252 -13.20411731
v 95.27232498 220.91537714 -10.73305402
v 60.57186052 239.57440257 -5.75669995
v 104.42443192 215.87328613 -12.61516847
v 102.34060138 220.10041773 -11.84800826
v 100.48322380 222.39546478 -10.88687498
v 80.92183620 228.65569592 -10.13514213
v 65.17194957 235.70503294 -7.89002422
v 58.57475474 239.31720853 -6.24583568
v 59.20546874 240.64306915 -5.66735491
v 126.76256895 203.40773463 -10.27661283
v 125.69932640 204.92860675 -10.42899303
v 124.93719906 205.21646738 -10.64933464
v 125.29636919 205.76152205 -10.73185075
v 119.86913532 209.81743932 -12.37548608
v 89.43664283 223.77113998 -10.92359051
v 61.76062673 238.80836368 -6.06507016
v 57.53159896 241.54134095 -4.49565938
v 60.74116752 241.46033823 -4.40966664
v 127.48165429 204.50203121 -10.26027184
v 126.64701045 205.36443591 -10.64424776
v 126.07385218 206.59931004 -10.93940064
v 97.86790609 118.16517264 -4.97965049
v 64.29709494 238.34092915 -6.22830540
v 62.41050735 239.51674998 -5.61912544
v 125.89861453 205.73265851 -10.59130300
v 117.32030660 208.96437764 -12.82907277
v 98.25927019 118.09178442 -7.19382381
v 67.00275093 237.67383397 -6.70677377
v 62.21745908 240.50906301 -5.12448838
v 128.18135321 206.44696057 -9.60984547
v 129.19324636 208.33609998 -8.71185306
v 116.18045717 212.19743788 -12.11212110
v 115.13236910 210.91371775 -13.05711549
v 114.25758898 212.42128313 -12.65615597
v 114.75192755 214.27214146 -12.35517673
v 95.81706673 227.04382241 -8.69637821
v 75.64934343 234.73075032 -7.75949936
v 63.98750097 240.43211341 -4.99276025
v 123.97727370 209.20503139 -11.33000106
v 118.67737025 209.60159600 -12.67521828
v 117.45297909 210.05305648 -12.77288515
v 100.35236925 226.52362287 -9.36506968
v 102.27122903 224.50001538 -10.42441837
v 68.43271852 239.81970549 -4.95634228
v 125.84629655 208.44128728 -10.15037764
v 76.18325949 239.45491016 -5.01926616
v 73.56827706 237.92319000 -5.40285790
v 75.64964145 237.47722805 -5.78905316
v 68.78115982 240.62585831 -4.55215294
v 66.91315025 239.90947008 -5.53007144
v 78.30341160 236.95665598 -6.65536383
v 71.66050375 240.13745785 -4.29044617
v 69.90008056 239.99068141 -4.51088836
v 127.68121064 208.56767893 -9.33659635
v 126.81519985 210.89246869 -9.61212255
v 120.09752542 216.64899588 -9.30360425
v 70.14659047 240.56158960 -4.36571240
v 131.25051558 206.54173195 -9.18287411
v 127.21794844 209.59313214 -9.26666707
v 84.68209207 235.42058468 -6.43706927
v 81.68846369 236.63172126 -6.06323406
v 73.86528701 239.95526135 -4.34034131
v 73.07926565 241.32601917 -4.15553851
v 123.44930321 213.35287392 -9.77233052
v 116.32106453 219.19538081 -9.31565557
v 113.60603571 217.86540747 -10.93697641
v 92.81782061 233.87002945 -6.43074838
v 78.68017256 239.34639990 -5.06747840
v 105.58056831 227.74247825 -8.41471460
v 102.49670595 228.40076685 -8.50844383
v 123.92022461 216.41597152 -8.54614284
v 98.02830219 230.96442223 -7.64647312
v 128.69074941 214.57299590 -7.17598712
v 91.86794609 232.89479315 -6.97130430
v 102.41618752 230.67614436 -7.67690688
v 91.93924069 235.17440259 -5.91555377
v 92.21038967 234.23187435 -6.27292972
v 98.52669388 232.82739520 -6.50730403
v 91.81509167 238.03791404 -4.55027912
v 88.66254985 240.34413695 -3.81765980
v 96.55678272 237.88569868 -4.32879897
v 92.67078340 240.62217772 -2.88518518
v 89.97748047 241.68567359 -1.74324075
v 87.78659999 242.99427867 -0.65771729
v 76.80816203 242.75365472 -2.90832925
v 69.29627806 240.22227526 -4.50761337
v 67.07248092 243.94898117 -3.23304534
v 70.73788345 244.96857822 -1.79996854
v 76.64175332 235.67517102 -7.59635540
v 75.04864037 235.55842042 -7.90776685
v 70.92809677 236.47084832 -7.78805604
v 68.45986098 237.12794483 -7.59756239
v 73.37215543 235.06049812 -8.26613978
v 68.24146211 235.59279740 -8.43579229
v 70.44479996 234.07070339 -8.99758376
v 67.68128276 236.52972281 -7.79409613
v 62.88375705 238.81600797 -6.38110097
v 54.98114228 242.23960936 -3.82437464
v 80.37557453 227.02716291 -11.31332945
v 78.56377214 226.46811604 -11.92044001
v 73.57726246 223.82755578 -13.13897874
v 58.65380168 237.40561306 -7.39828497
v 56.71311915 236.34763062 -8.42812192
v 59.81600657 238.95664513 -6.62487093
v 55.04955351 240.00316858 -6.04371680
v 56.44599348 240.34608901 -5.92617691
v 76.62991434 226.81973875 -12.40471099
v 74.35999811 225.75999796 -12.93999329
v 71.77001238 229.34463620 -11.33657061
v 74.16949421 228.20608318 -11.92605495
v 71.94095850 226.92945600 -12.48685643
v 52.97998711 237.49391735 -6.89700246
v 72.48999923 224.31999445 -13.35000154
v 70.12842596 223.39147329 -13.49832304
v 72.67079502 222.74850309 -13.28872330
v 67.67795980 224.28986430 -13.26053869
v 69.06556338 229.12819684 -11.11710072
v 62.89365143 226.58994794 -12.31273264
v 56.05703220 233.32230747 -10.22288855
v 55.67999929 230.21000624 -11.56999636
v 51.35735497 229.77487743 -11.05007157
v 65.74443728 222.84081578 -13.78837135
v 60.47999486 227.84979641 -12.22937182
v 60.85960194 225.32306612 -13.03755026
v 58.45996737 226.49909556 -12.70725019
v 53.64999920 228.83999348 -12.11000513
v 66.95504487 216.71353281 -13.71653285
v 65.89291245 220.15179694 -13.50392401
v 63.25019896 224.16014969 -13.43633793
v 50.17223582 230.30386865 -10.29211376
v 49.62398857 228.36652398 -11.27525698
v 39.55426067 235.97478867 -4.09050984
v 41.90989211 236.30230129 -3.45314411
v 35.34006700 235.40714383 -4.32238774
v 38.10846433 233.99505019 -6.67837355
v 48.21306467 227.57829726 -10.77033579
v 48.54775593 229.73532975 -9.77898762
v 47.04201221 227.60584950 -9.78963729
v 50.53770542 221.72874212 -12.76340056
v 38.55483979 231.39125109 -7.95586966
v 33.37725997 233.98582637 -6.75001554
v 50.58689043 220.38500011 -12.72236463
v 49.20032248 221.97601199 -12.34805863
v 42.96939820 227.34592855 -9.40593705
v 52.42250860 216.90782905 -13.97060510
v 51.09705776 219.52687204 -13.27115577
v 51.48557946 218.65834296 -13.66385259
v 51.59408599 218.86412799 -13.69510498
v 22.48790674 231.97969794 -6.37012161
v 54.26729470 215.74580669 -14.19799775
v 52.91859806 214.12761509 -13.48920539
v 48.12890664 211.54285967 -11.46889105
v 13.15211970 231.39275610 -4.16062027
v 44.73212361 211.94109321 -11.38807833
v 50.20000041 210.04000306 -11.88999973
v 47.53049091 210.37584543 -11.82641927
v 42.69638658 212.77198195 -11.69278752
v 48.20999876 208.60999823 -11.90999988
v 43.42878610 210.97511053 -11.39425766
v -16.16674848 221.62321210 -5.16966218
v -18.70889217 218.81575882 -6.87147584
v -18.39409582 220.71470320 -4.61844960
v -25.70131049 217.41455793 -6.08380279
v -28.13000046 218.87999773 -4.14000032
v -26.52000077 219.65000033 -3.74999945
v -26.70721151 216.59392118 -6.67763455
v -25.52718483 214.68794346 -7.33936159
v 32.21999854 194.62999701 -10.78999881
v 117.33447015 228.94270718 -1.23372837
v -3.30455601 20.74987069 35.03238410
v 83.96744728 140.93017578 -14.31326848
v 80.25812358 141.88843966 -13.40660825
v 82.80908316 144.12918687 -14.09649290
v 88.20824325 142.85264909 -14.42934666
v 90.35862237 141.62825048 -13.99507187
v 108.87140781 235.28572917 2.78804544
v 99.88020360 169.99973357 -16.94663428
v 98.14079851 166.62107408 -17.12800376
v 101.72482580 171.14013433 -16.23328216
v 109.48228091 175.35626888 -14.22356255
v 109.71511155 175.47926307 -13.83708231
v 109.81319845 175.53199828 -14.05498944
v 110.25825888 175.84411800 -13.28386646
v 109.64620858 175.78846216 -13.45336158
v 110.61778665 174.01570082 -9.98107530
v 109.64445770 175.40565133 -14.15692829
v 30.77385575 6.77109836 11.38288714
v 29.40611728 8.07714835 12.26830017
v 113.87225986 179.14924026 -14.00125492
v 114.23224956 179.21723425 -13.80378194
v 113.53050917 178.42712998 -13.48196343
v 112.10323125 179.81478572 -15.21727350
v -18.33546907 0.78780868 18.26711744
v 124.02930111 187.48550117 -5.79758082
v 124.60886687 195.69937885 -12.64455542
v 125.12999773 196.63000107 -12.25000434
v 126.36999786 195.62999904 -12.14999799
v 127.88306177 195.75156271 -10.91786847
v 112.13207990 208.68249238 -13.00528180
v 110.76336354 209.21009779 -13.16716149
v 112.81447858 210.16782522 -13.21767457
v 116.55589193 207.83662796 -12.76650559
v 118.20181459 208.11951160 -12.49885559
v 129.86987829 199.77238774 -10.15026774
v 119.40325797 208.57569575 -12.40274124
v 124.15830791 206.01679385 -11.49652805
v 122.66346812 206.15893602 -11.98427752
v 131.49461150 199.56520200 -4.96448204
v 131.96307421 200.45973361 -5.41553367
v 131.76859915 199.96011257 -2.71611544
v 129.67501581 204.79577780 -10.01586858
v 129.51266766 205.63659072 -9.62659717
v 131.15066290 205.73782921 -9.40604415
v 111.75070703 174.62064326 -6.71012327
v 109.05135423 177.86200345 -15.44614788
v 108.53747278 172.31671512 -9.29812342
v 106.25907779 170.28929293 -9.30127967
v 110.01156271 175.84101856 -12.95317803
v 109.98909920 175.74335635 -13.27933744
v 88.51371706 136.33500040 -14.34848458
v 90.35670757 131.36462867 -13.28577753
v 59.72621217 149.26920831 -8.65438208
v 93.05560589 124.05461073 -11.58686634
v 59.22169611 145.81628144 -8.49074125
v 94.73530203 122.74956703 -10.66102181
v 93.54083240 122.74395674 -11.22279931
v 94.82607245 123.33166599 -10.38378756
v 91.37187153 123.22600186 -12.34301273
v 95.11918575 122.38687277 -10.63050609
v 47.65715078 138.09670508 -7.40482239
v 53.12079936 137.75531948 -7.52798282
v 90.76190740 105.36160320 -11.41256839
v 50.52689835 132.54025578 -7.41588604
v 95.36435455 105.39875925 -8.63788556
v 94.07838434 104.55002636 -9.00663622
v 93.67930144 104.44165766 -9.23904404
v 94.07313913 104.14702445 -8.28291662
v 92.93920547 103.93570364 -9.55730770
v 91.83019400 102.98824310 -10.19931212
v 92.11955220 99.96719658 -9.53529309
v 89.01503682 95.70021927 -9.11261886
v 88.46411854 96.54354304 -10.80625877
v 87.24303544 92.54473448 -9.24769603
v 86.58453077 94.23689544 -11.79658715
v 86.27370745 90.62071145 -10.00028010
v 82.79218525 87.44902909 -11.92761585
v 7.41736358 120.17583102 -4.08067228
v 18.79714802 107.40753263 -4.10975004
v 40.43282941 89.88743275 -5.92701370
v 43.49087924 86.01302654 -6.98748417
v 15.47281072 103.62593830 -3.24549759
v 7.91121647 107.02919960 -3.31054046
v 37.73702309 85.38156003 -4.95381653
v 12.38665543 102.82145441 -2.44248216
v 12.26435415 103.09457034 -2.54134880
v 2.12895311 109.41614956 -2.72614486
v 1.71629526 108.42122138 -2.63181771
v 11.49847452 105.28098047 -2.78611947
v -1.71508163 109.21389610 -2.90935067
v -4.19443985 110.99231243 -3.36393854
v 41.65918753 82.11786300 -7.24070473
v 14.33251798 100.27570277 -2.86489888
v -3.53416661 109.24740136 -2.91925715
v 39.02211040 83.61789584 -5.27812773
v 1.18124660 105.63358665 -2.83490564
v 43.71523485 80.63928038 -8.37503746
v 35.72522476 82.45301992 -4.71633300
v 11.47086173 95.91992199 -2.88626202
v 14.13344871 97.58336842 -2.96571315
v 11.20144594 97.59809077 -2.58517475
v 12.36136910 100.10911524 -3.35607585
v 12.98377104 94.61271763 -2.61608581
v 6.87187072 93.21748465 -1.91039359
v -16.44314826 101.64155066 0.40058346
v -17.84401573 102.43879259 0.52945781
v -20.13127133 97.84688801 1.33707747
v -19.02553439 97.57632017 1.01488666
v 89.64282274 241.35649204 4.87125060
v -16.98350161 91.20081365 0.24931756
v 66.60125405 244.87654865 0.67642931
v 16.04610495 101.07073188 -3.20834760
v 13.50376010 107.84262419 -2.69554020
v 11.32349670 120.87157369 -3.34133836
v 11.73283625 118.92405152 -3.27793043
v 10.63598972 125.57370961 -3.55293602
v 11.23099681 123.15904349 -3.47297313
v 9.34958737 122.36623466 -3.22335074
v 8.28886218 145.74152231 -5.37932618
v 6.02572551 149.07932281 -5.47202537
v 3.75056919 149.96275306 -5.45640476
v 9.92534496 119.61925030 -3.30791366
v 11.55343466 121.80115283 -3.38241435
v 4.22633672 151.89500153 -5.26187522
v 13.33090197 98.73366356 -2.71280250
v 12.70125154 105.98646104 -2.20286148
v 11.43280137 114.66173828 -3.11361556
v 5.92956971 139.01419938 -4.65003867
v 0.99613122 155.82443774 -5.56095876
v 12.14399468 101.91976279 -2.53156992
v 4.18473594 124.17205423 -3.67992604
v 7.15981424 126.71691179 -4.45923954
v 1.55580859 154.29528058 -5.39738033
v 3.52271297 125.36826730 -4.05119313
v 2.68711196 122.99402803 -3.81709961
v -3.60849313 111.79276556 -3.39603028
v -6.70342846 119.94011700 -4.48496593
v -8.99194740 119.71937120 -4.18790802
v -10.37999988 117.66000092 -3.29000037
v -10.84541250 122.43693322 -4.59558237
v -7.33182393 124.34165180 -4.46065888
v -9.32365097 126.26045942 -4.27931780
v -16.40024036 150.17604828 -7.33243115
v -11.43131685 120.01132965 -4.28118231
v -11.80774998 116.26195908 -3.00165336
v -12.24288624 118.15170944 -3.39475879
v -14.18086234 119.42791939 -3.29637039
v -13.13973591 119.41234767 -3.68418288
v -21.55643143 144.83220875 -5.97703783
v -16.95000008 110.55000126 -0.36000001
v -25.90800263 131.99386001 0.42848993
v -23.84666912 129.06743586 -0.80283429
v -25.37833527 129.27703559 0.42774432
v -25.37069842 134.37087834 -0.84773992
v -27.24999003 141.49224758 -3.17853526
v -19.13449913 92.58515388 1.01990637
v -20.46014555 94.11313385 1.77789573
v -19.18127388 94.45739537 1.22366520
v -19.45058070 94.96850520 1.37084757
v -19.65342835 89.01168406 0.55353768
v -21.69155143 89.40349519 3.04255867
v -21.20527253 89.12783861 2.68588867
v -32.21566230 151.94964409 -3.62078822
v 92.97065437 138.39077950 -7.89138488
v -23.00000004 109.30000246 3.93999927
v -24.61145073 138.66010308 -4.10038559
v -13.50548584 121.03863060 -3.85635253
v -19.78588663 151.13756061 -7.20954221
v -18.10539886 152.69456804 -7.22543709
v -17.45152846 158.01560879 -7.01535726
v -16.08193852 152.53558755 -6.97341841
v -13.56869750 157.99565613 -6.91315113
v -5.31649264 108.02075267 -2.80915806
v -7.82308728 126.81517005 -4.93170088
v -5.59968548 128.68538499 -5.34934644
v -8.18941649 128.85825336 -5.28804585
v -6.97384868 128.57481837 -5.45297423
v -7.48020224 130.86061180 -5.52028092
v -12.69625034 159.37313437 -6.86738966
v -6.30848436 130.08041680 -5.48120588
v -5.91581408 148.07870984 -6.15834445
v 0.41259130 111.24756187 -3.42125609
v -3.56933428 126.14791095 -5.18038496
v -2.58126622 142.70058274 -6.31816778
v -6.74011605 141.27697051 -6.13879226
v -8.98908731 142.31692255 -6.26173895
v -5.74874831 144.59599555 -6.34997664
v -3.64414719 153.24690938 -6.41251728
v -8.09696596 150.27260780 -6.72008703
v -9.24404524 162.50936687 -6.94190105
v 1.36189605 123.68448079 -4.76097735
v -7.15226587 157.97786415 -6.69575343
v 1.65010069 118.76764148 -4.22454393
v 0.40685805 144.34204996 -6.27322914
v -0.73556858 142.76759326 -6.24596328
v -3.51579464 161.27823293 -7.03375135
v 4.67595831 143.15693080 -5.56972018
v 4.53666179 148.40948582 -5.82270324
v 9.20847896 142.37590134 -5.44528337
v 5.71793783 156.07582033 -5.99634089
v 19.01635528 142.82192290 -5.41550945
v 12.50207424 143.20658147 -5.81250852
v 20.53720690 126.75842643 -3.86470393
v 26.16767958 118.14547330 -3.92262731
v 22.09839039 120.71257085 -4.46397997
v -26.74614079 121.88316882 10.11321787
v -27.76016481 125.26199222 9.67603270
v -29.09842879 129.36420739 7.36263627
v -30.92484735 134.00135934 6.95269322
v -27.62943693 130.83645701 12.23013457
v -28.56105193 128.96157801 9.59889498
v -30.98034672 136.13852859 8.87061935
v -3.72341415 -38.30153495 27.47197263
v -3.31961387 -35.36783159 27.18620002
v -38.45600411 149.82077479 5.12459502
v -35.98745912 145.89430392 7.46178115
v -36.91837564 148.04337919 8.44577514
v -41.07198492 155.38342297 6.82598073
v -43.32252592 160.11837125 5.90002537
v -42.41703823 161.31825745 7.94719998
v -31.74374998 157.47171640 15.29045776
v -44.48677227 163.20553422 2.42689787
v -44.77505758 164.48122263 4.48063295
v -43.55546460 167.87907481 -1.29758415
v -45.23679614 168.14430058 0.56790747
v -44.95901242 166.28383100 1.00554363
v -45.85849494 168.00406575 2.91727576
v -45.70325837 184.88520384 -1.50595140
v -44.44371909 187.54027784 8.96998215
v -46.58905789 189.69674408 6.80539804
v -46.37894407 190.73297083 6.86801039
v -46.74913362 196.02984190 5.17360494
v -46.34936899 204.67768610 -1.37565669
v -46.16048932 206.05114102 0.02607129
v -45.68915069 206.15077019 2.07233708
v -44.26175728 208.66465569 1.91781705
v -24.11535196 125.85435808 15.93419723
v -27.06485987 127.01094151 11.93885412
v -22.34620228 128.43245268 17.48389006
v -37.49499097 149.92240071 8.87885969
v -26.70434676 157.28889406 16.15583338
v -28.39272283 157.44021535 15.90463333
v -31.20635264 165.71880877 14.64659162
v -36.15850955 165.74969888 13.06300052
v -44.56833377 168.72383654 -0.59593248
v -30.48535436 156.90916777 15.46985563
v -44.93122175 182.32980371 -3.86720593
v -46.08165473 190.17842412 7.53973890
v -38.83491829 214.40172195 -0.32676768
v -39.28428888 213.25692534 3.75837530
v -37.37860173 215.23390710 2.20037950
v -35.77677161 216.36803448 0.69214252
v -34.78640690 215.59622884 4.28964989
v -30.06547876 218.83618832 -2.56716181
v -30.02691455 217.45893359 3.43358377
v -27.92456932 219.32005882 -0.03132079
v -26.42999962 219.92999315 -1.75000005
v -24.92740564 217.63147414 4.90048714
v -23.59150164 220.11916339 -3.03189084
v -26.21194348 219.91954744 0.34588692
v -22.53165469 218.22132170 -0.15045200
v -24.49286357 220.74931860 2.54033436
v -22.33354002 219.45399046 1.93712895
v -21.21393010 219.35686469 1.02581689
v -22.44108170 219.30776536 3.70032806
v -20.65037191 218.70444715 4.24199738
v -22.56303653 216.43315256 6.01161318
v -20.24056576 219.13552284 4.16363915
v -23.09344523 218.69911253 5.73916547
v -20.55983059 218.16170216 5.24805253
v -20.11941187 216.33988619 6.79636141
v -17.20999181 221.83711827 -4.14851168
v -19.92559992 219.67169642 1.58304151
v -19.26510409 218.64436567 4.33184626
v -15.93349315 222.83488512 -0.95375394
v -18.01637001 220.92504799 -0.13828168
v -17.93414727 218.42463315 4.81673004
v -15.34463279 220.67666054 3.04168905
v -14.40544054 218.92794967 6.28377963
v -16.82901010 221.77107632 0.92410634
v -17.36246049 221.92113101 -0.17643378
v -17.46227965 221.57956660 0.23757198
v -16.64932072 219.86450255 4.12138598
v -12.28912640 224.08021986 -0.70518558
v -8.33270978 225.43153167 -2.80373055
v -9.88233835 223.55164587 3.99352936
v -1.51632132 226.08871758 2.77818507
v 1.61259319 228.96710038 -2.07707798
v 3.37870209 229.50223088 -3.33206169
v 3.77119868 229.15928066 -0.54556079
v 11.50312554 231.08053207 -0.91981021
v 19.87971365 231.46821558 -6.29085163
v 21.62271366 233.10142756 -3.27976421
v 42.08568484 237.94607818 -1.56412763
v 42.62213036 237.54395545 0.77458558
v 44.88743469 235.94366014 -4.46768058
v 45.38359493 232.81866312 -6.13849936
v 47.16724530 235.15853286 -5.43671008
v 47.71951959 233.74025524 -6.35706261
v 55.62033132 243.07997525 -1.06399879
v 57.54022300 243.58965456 -2.73901946
v 58.18614736 243.96295846 -1.02115364
v 64.88984823 241.61362648 4.33123857
v 66.79876894 245.16038597 -1.21981686
v 64.63661045 243.45502257 2.58239382
v 62.99564987 242.11333692 3.44644068
v 68.92559677 245.34502625 0.13986931
v 74.87959415 245.20236254 0.35541787
v 73.75015318 244.64367330 -1.43580476
v 47.85956070 231.57194257 -7.45897694
v 48.72673005 230.94415665 -8.15734919
v -14.48621321 222.69898653 -3.82212619
v -17.74423011 220.99292278 -4.99206875
v -18.48289557 221.25093639 -3.48923542
v -16.68587513 222.44924307 -3.12950392
v -18.01397093 221.80695832 -3.06072924
v -17.79230498 222.10046649 -1.32913224
v -18.58087629 219.78840232 1.74734311
v -25.05318075 221.26226127 -2.57334975
v -25.51873215 220.10919452 1.22161058
v -32.40069374 217.96229482 0.51413180
v -43.01706702 185.68076193 -5.81411831
v -44.20389980 185.01035869 -3.83638777
v -45.55902630 184.31368470 -2.55051139
v 110.08618027 228.87742519 -6.16436871
v 114.43910748 231.38998449 0.67971827
v 111.05659604 233.61539841 0.29374045
v 94.50934827 221.84330225 -10.76121908
v 96.55596316 217.42436290 -11.59608644
v 94.22510117 218.81283820 -11.17836591
v 95.90378404 219.90691125 -10.99247299
v 99.55902398 220.25774419 -10.71678009
v 98.30182791 218.99785101 -11.05167810
v 97.49009460 220.96239030 -10.16756985
v 98.39379787 223.49227965 -9.77910962
v 95.26346624 221.62948549 -10.31453442
v 96.30639106 224.19829667 -9.77737829
v 98.23275357 225.74594617 -8.90995283
v 100.40578991 224.99519587 -9.84923635
v 102.69669443 239.30270970 1.45405112
v 94.56831217 220.57229280 -10.78549773
v 93.82135421 224.32875633 -9.72242374
v 94.20876205 228.98875177 -7.57798599
v 97.96134382 228.85736823 -7.76865520
v 96.54104710 229.35807705 -7.42803793
v 94.94382888 230.84102571 -7.03207450
v 92.35368669 229.20790315 -8.28544702
v 92.23534912 230.12988269 -7.52605870
v 96.03495896 232.90240765 -6.70373067
v 93.16550940 232.75326192 -6.46720221
v 96.98221833 241.44394696 0.32655298
v 98.48175943 240.34118652 2.79831467
v 91.05749428 231.68087006 -7.23979855
v 90.33299237 232.84921050 -7.31126638
v 93.85284781 241.78691208 -0.83402405
v 93.93168241 242.30159819 1.70194509
v 96.82592005 241.04522169 2.85831583
v 90.96803516 236.27951741 -5.45261148
v 91.79122746 242.68311262 0.17912120
v 91.29353613 242.41787195 1.92871678
v 90.00797570 243.08860302 0.39604297
v 92.21296757 242.37215519 3.09044542
v 91.31863713 242.27586389 3.35250562
v 89.88360316 242.24512279 4.35351254
v 89.11836147 242.93927848 -0.40399731
v 88.61181885 240.98841846 5.38635207
v 49.54331741 234.89797115 -6.49497239
v 49.68203232 231.74105585 -7.96933100
v 91.57215804 241.87999964 -1.06884399
v 90.42292833 242.40718782 -0.51031989
v 104.83592749 231.91811144 -6.27495861
v 106.48716986 234.37339067 -2.93832296
v 103.22342813 237.83656955 3.04373493
v 127.16455758 219.97259557 -4.24475176
v 126.39479339 221.91604972 0.04125863
v 127.92347372 220.58561444 0.38096792
v 130.77907264 216.88044071 -4.64961166
v 131.61614537 211.91670001 -7.40093412
v 135.02876461 212.07790077 -3.90493195
v 134.80527699 210.88078618 -4.99480870
v 95.04776448 125.44932961 -10.62657125
v 96.27540410 123.26195091 -5.65136597
v 98.45314175 117.75100976 -6.57370547
v 98.49442542 116.80352688 -5.95090352
v 96.00522369 124.26272035 -9.64206364
v 95.72499245 124.54349548 -5.55321574
v 110.69546640 178.14613879 -14.46269453
v 111.44093424 178.87043953 -14.53399379
v 98.59624505 116.92090333 -7.18283653
v 98.69912267 116.00483954 -6.95854286
v 57.80323595 63.13043833 -0.14937903
v 58.52198601 60.07412076 -2.59402464
v 56.42829463 59.49464813 -10.59609931
v 55.32484874 57.73614347 -10.58234181
v 56.54980615 43.54586452 -6.67097466
v 56.12660572 42.44973511 -6.90050470
v 56.23560026 44.38086599 -7.46095879
v 54.18760702 28.32501009 -7.97398854
v 54.63811010 27.51848847 -5.03867213
v 54.16347459 25.31312592 -6.00559264
v 52.25064233 21.21812664 -3.51070845
v 52.08346993 21.19753882 -7.11467583
v 51.73932761 20.15959471 -3.87173868
v 52.71799490 21.57617174 -4.83554695
v -25.00947379 49.09363762 -3.92833212
v -19.15070415 43.09726506 -0.72378881
v -24.78054911 45.19563913 -4.33296897
v -23.79405685 44.52260211 -3.23782256
v -23.49652909 44.28444430 -3.08009959
v 45.79623789 8.64011142 -4.27666074
v 46.46258429 12.88628858 -10.12147218
v 12.13861443 24.54879135 24.58862029
v 40.46541825 13.48938048 -10.47813892
v 44.76731643 13.62865046 -10.85153222
v 43.45766827 6.32016826 -3.28635098
v 44.33393851 7.01015722 -3.99647560
v 44.70684007 8.04785918 -2.60442263
v 42.10658744 5.59919979 -3.56713240
v 43.29582676 5.97906252 -4.85099433
v 38.60567510 4.14451351 0.82108477
v 39.57084194 5.05783968 -9.30422544
v 42.03146324 5.13021229 -4.74312110
v 39.36353698 3.27910320 -5.91718266
v 40.17333686 3.78367584 -5.50877396
v 39.50609267 3.99898225 -6.69118017
v 36.45948693 2.85416585 -9.48521122
v 37.02416644 3.86161054 -9.55946650
v 38.00682724 2.83760717 -7.94101041
v 39.34451938 3.57463001 -6.22970378
v 39.19408098 3.38207628 -6.13446720
v 36.64224595 1.44013832 -6.28190534
v 35.67096964 1.50982849 -8.04424193
v 38.68480027 2.56786589 -5.76207973
v 36.06623411 2.37653125 -8.96439329
v 34.81677175 1.80861249 -9.77004506
v 32.48912096 0.42372267 -9.57782473
v 35.52693874 1.31173467 -7.89177138
v 35.45338660 1.61277398 -8.34813341
v 36.10517085 0.54956588 -6.30266452
v 35.61289981 -0.17618730 -2.64577661
v 36.02991626 0.36165223 -6.30364148
v 36.18663549 0.47349886 1.51724357
v 35.52747145 -1.47890055 4.16526478
v 31.93019703 0.25982238 1.00865215
v 34.63131562 -1.29094510 -2.96194060
v 34.35344994 -1.75364956 3.88047774
v 32.17069060 -3.15396441 -5.22234337
v 31.76327422 -4.20889491 6.88005937
v 34.62000191 0.58999989 -0.70000021
v -5.46745956 225.31700134 1.33679644
v 35.05021334 0.60710107 0.29823318
v 36.01954877 0.57311816 -0.15616273
v -20.59223130 43.99153590 -1.58166897
v -23.57496694 43.00051183 -3.00838379
v -22.46367745 42.76863113 -1.92551012
v -18.16377975 44.77629438 -0.26938113
v -24.88316409 52.04953998 -4.77753719
v -22.03555964 51.00923404 -2.78393528
v -11.46004722 48.90274256 2.40247953
v -13.95722013 47.52533138 1.53908576
v 50.95404759 25.15475638 -10.81176661
v 56.64877966 55.92089146 -10.35756804
v 57.04538152 57.37436935 -10.38269047
v 53.62746865 43.98846626 -11.57857385
v 52.81341448 36.50603816 -10.85799281
v 50.64579472 35.57259962 -11.03473548
v 38.11597824 34.89024565 -7.64618022
v 50.05805567 29.94524129 -11.11083943
v 49.43069443 20.85814439 -11.19182725
v 51.82678998 22.15857990 -9.89239011
v 47.05609381 17.33023860 -11.20201033
v 51.05966702 19.05347966 -4.81104339
v 48.34832624 14.50462453 -9.83313005
v 47.30489105 14.51949775 -10.48061717
v 39.17508200 9.40045714 -9.50115640
v 20.77702247 15.07079788 -6.53811591
v 21.83000930 14.02291190 -6.88252319
v 33.43375772 6.14548894 -11.09833829
v 34.10515934 3.83354258 -10.75833011
v 29.86615524 4.65177372 -10.98797750
v 31.66412935 3.43276793 -11.06504910
v 5.66656468 12.99021021 -2.80948938
v 6.88230898 11.61349192 -2.84889340
v 5.03026042 12.33703829 -2.72874301
v 2.83028814 9.87346377 -2.38789618
v 4.42467770 8.37658625 -2.48580170
v 2.32664775 8.17773398 -1.96330925
v 25.54851957 -4.85792384 5.64792007
v 27.22706646 -4.87270439 5.24281245
v 26.12325922 -6.02175994 5.30553423
v 31.03240207 -5.23277605 3.45350453
v 30.51854856 -6.46868953 3.73041281
v 28.72340195 -8.09788145 4.23204387
v 30.53865582 -7.81691447 4.42945538
v 14.31688853 -3.07097589 -6.77702809
v 14.86855559 -4.18121321 -6.46183547
v 13.86021171 -3.67589830 -6.08407753
v 26.43455006 -11.48497965 5.59321512
v 26.78002603 -13.42962962 6.39544940
v 19.31373030 -18.37650500 9.16196685
v 22.05332741 -19.77834292 8.34686216
v 24.01949279 -18.56561005 8.57543107
v 24.76584166 -17.34940894 8.57775845
v 25.04197508 -18.07568409 9.04775038
v 19.79042776 -22.40079455 9.32410546
v -28.28544192 -5.40506793 15.54540638
v 21.33364789 -25.94513074 10.20890288
v 21.43554017 -26.05709061 10.41299105
v 20.97947896 -26.71971172 10.36722027
v -23.48214202 -12.06141524 20.98986134
v 20.21194249 -27.14423835 10.15057880
v -24.71191250 -12.65036874 20.00289783
v 18.95686053 -33.72658044 11.62599120
v 18.01035926 -34.93663296 11.73543744
v 18.74127239 -36.50963679 13.76223750
v 19.23198067 -34.79664028 13.20190541
v -31.88147396 -7.33585795 15.32180700
v 19.12952028 -32.42822737 11.31338999
v -30.35449050 -5.27055748 13.33428547
v -29.96378392 -6.52030995 16.42446406
v 21.71465568 -23.88005145 13.76646664
v -27.67004259 -0.80992229 8.21138360
v -28.51243503 -1.34312094 6.44281739
v -22.44404703 -1.43041031 9.75622702
v -23.42087962 -1.77869166 11.46657020
v -23.60288799 -2.48870952 13.52331322
v -24.55002442 0.71300979 8.28054827
v -24.97829869 0.23151006 8.94474797
v -24.40768480 -1.26047642 11.39567513
v -24.57186952 2.61915382 6.85077766
v -25.70737712 1.24706863 6.90387748
v 29.92605045 -10.61126497 6.82804175
v 29.35365401 -11.60013955 7.89516699
v 28.59601751 -12.00200524 8.91880412
v 31.45069256 -5.72218001 3.60043277
v 31.72142059 -6.33820007 4.18337388
v 31.61532804 -4.96952888 5.85662527
v 32.00026602 -5.70009882 5.01182117
v 30.54458089 -3.11535550 4.51373309
v 31.84488043 -6.55613234 5.33479685
v 31.75074235 -6.87734783 5.89637551
v 29.49646115 -3.41117615 -7.57004600
v 33.22568908 -0.65364171 -0.63266355
v 32.42910281 -4.67430009 3.40300170
v 36.26902029 0.45800116 4.81433701
v 35.06606817 -1.82993722 5.24047296
v 7.85000715 17.17852987 -2.89318222
v 35.15099362 -1.12343323 -4.81914775
v 38.09729218 3.02539323 1.40898419
v 43.41834411 9.90530849 -10.09987108
v 45.32911256 8.50040838 -7.33932666
v 41.66453704 6.93867076 -9.20385588
v 45.10546103 7.78311957 -4.84354794
v -31.88183159 46.47947475 -8.96946900
v -33.49900991 47.44695500 -9.51857865
v -28.03408727 43.18227619 -6.00817706
v -27.47850865 42.93265939 -5.73991798
v -27.90191025 42.77642816 -5.80071658
v -24.66133796 42.59945452 -3.90163297
v -25.73348209 41.05611145 -4.29516146
v -18.49829219 41.74163938 -0.45033105
v -24.40692298 41.25574976 -3.25453025
v -20.02453990 38.57085481 -1.26265688
v 46.46557197 9.18761827 -5.07802144
v 46.90888152 10.04946325 -6.97051547
v 47.27503657 10.31905785 -4.23096260
v 47.77713120 10.92792489 -5.65190893
v 47.85556719 11.86432038 -3.37444316
v -31.67045489 47.84528911 -8.99387151
v -29.98188511 48.18997905 -7.94538110
v -20.24948411 44.75241527 -1.67125498
v -18.55642349 43.73930767 -0.46375053
v 48.79314452 13.00728880 -6.11811038
v -19.61538568 47.98948020 -1.84916228
v 49.05815795 14.68536071 -9.16110352
v 47.99033329 13.46854120 -9.38168261
v 49.11216348 13.56608979 -7.75934383
v 48.25916514 12.68690359 -8.34522210
v 46.32183164 11.00793015 -8.96687619
v 48.46688733 13.98565620 -3.02648684
v 50.06872490 15.64461365 -8.15380737
v 49.15612936 15.28435107 -3.38787818
v -20.46719380 52.19000578 -2.29286752
v -21.31778374 51.68380588 -2.66815326
v -23.24403077 51.51813105 -3.58184800
v -19.19521950 50.02114177 -1.13922451
v -19.93918605 50.52427948 -2.01922958
v -18.33886653 46.88665643 -0.37540460
v -15.14612790 48.50441962 0.89301146
v -40.47479853 186.48286164 10.85319463
v 51.03768781 17.79130287 -8.64976086
v 49.61076379 17.04280078 -9.87411104
v 50.73573440 19.63894628 -10.28069388
v 51.09415948 20.51178366 -10.27855091
v 52.46591195 21.88828029 -8.38870741
v 52.63824388 21.53748274 -4.06531058
v 51.66260526 21.38773352 -2.67438218
v 52.55677551 21.98765241 -3.52028594
v 52.38205567 22.88885973 -3.07729165
v 53.29846218 23.03682268 -4.61888267
v 52.82262713 23.57801422 -8.85154121
v -23.06926437 53.39501426 -3.32859764
v -21.70569077 54.71329764 -2.18125875
v -31.53441101 49.57013577 -8.66570324
v -32.60277212 49.15585741 -9.34939738
v 30.83921969 -0.66306134 -8.51252675
v 29.61716615 0.04733363 -9.06970631
v 33.22107717 0.06237582 0.37249620
v 5.78186428 11.59346011 -2.66135810
v 27.36751921 -4.50039562 -7.48633035
v 26.78479068 -3.99465486 -8.21702834
v -19.56011541 22.66534418 -4.49520675
v -20.74454166 21.32644318 -5.25294384
v -3.24119115 10.47534309 -3.53004946
v 30.72278574 -9.19334963 6.65633520
v 28.83259207 -11.63000520 6.35557063
v -40.95936939 18.62136833 -5.47017204
v 25.02293885 -18.42478104 11.09412313
v 23.71936105 -19.10084859 11.91874500
v 25.28387681 -18.40610802 9.99939535
v -18.65280978 2.00682646 4.69119940
v -19.46767606 2.22389540 4.63725068
v -15.89700952 1.11787091 6.06199726
v -16.57920517 3.01935198 4.46768804
v 22.64533192 -21.21295035 13.50244600
v 21.26378752 -23.56466092 14.34527244
v 21.41699195 -22.54278772 14.77051061
v -23.82300608 2.05761800 7.16402242
v -18.14383641 8.39436706 -1.24472682
v 23.03269133 -18.90283450 14.27929569
v -48.01160842 25.15454218 -6.69690920
v 34.18684006 -0.18887108 -8.42772424
v 32.63873234 -1.94663217 -7.56938662
v 33.83254632 -2.13216664 -5.78507129
v 35.08577123 -1.13154773 5.93895745
v 30.72043322 -3.71724926 -5.21104410
v 34.23487023 -2.90992879 3.91247403
v 34.03597325 -2.99521675 5.12702251
v 32.56309777 -3.29604652 7.11485278
v 33.69774669 -2.14740937 6.91689458
v 30.60228191 -3.07298359 4.47396655
v 33.29147026 -3.90297710 4.35354933
v 29.59479392 -5.03835920 3.79391131
v 30.31799383 -3.12894024 4.52378951
v 24.77680705 -6.27793372 -5.28396945
v 24.22789298 -6.30131876 -5.98783744
v 31.42569587 -7.79413106 5.57936495
v 29.70019542 -9.65677481 5.42835984
v 23.81418459 -6.62432471 -5.01430826
v 24.33072776 -6.46739500 -4.55741258
v 26.32518113 -12.35225238 11.14587393
v 25.90714023 -15.88028856 11.00600511
v 26.80099383 -11.78702526 10.65739617
v 25.04894882 -15.04291128 12.69726828
v -18.92352104 8.15154519 0.18493229
v -14.72801063 3.28950281 21.55328542
v -13.06407712 3.25423875 25.12896433
v -14.47164733 1.82616943 23.64319749
v -15.12059756 1.62112049 21.33993804
v -15.63693397 0.16955387 21.40974253
v -15.19688219 -0.52584615 23.94604310
v -17.37440005 0.72953117 19.02447455
v -15.76999947 0.26999984 19.88999918
v -15.47955628 -1.32419460 21.20265737
v -15.65999910 -3.09999962 23.16999994
v -20.17891221 -0.54812751 13.42624333
v -21.56272158 -2.67101289 12.20380794
v -20.59672773 -1.66629895 11.07498817
v -15.99909738 -3.10586207 20.70957795
v -15.90313576 -1.58377760 20.23089305
v -15.58996644 -2.57423730 21.40584216
v -15.76233841 -3.61064239 21.88247629
v -25.90344101 116.97656661 9.67975892
v -22.09148929 -3.05490987 11.87186129
v -22.30196819 -2.13099015 10.71288344
v -22.12379873 -3.04864161 11.82053518
v -21.23931609 -2.17921147 13.02992646
v -20.36489546 -0.23279505 14.51732498
v -20.25727183 -0.02564447 14.71484452
v -17.57354103 -3.56887025 19.42674071
v -16.48574509 -4.49931528 21.34345658
v -18.73514988 -7.23849097 21.19299956
v -18.60576309 -7.46467430 21.98634110
v -15.94827883 -4.37490875 22.91964926
v -14.86587338 -2.29809713 25.70835315
v -23.69656414 0.21174978 7.80112995
v -22.11791836 -3.03730252 12.18039356
v -22.15160802 -3.07324925 11.88568771
v -22.31538668 -2.36166851 14.89241980
v -21.23046666 -0.20022930 16.05737768
v -19.94542778 -3.23826377 18.15048791
v -31.97403625 4.30541020 0.10080009
v -22.26636000 -3.05250986 11.89813204
v -22.24169113 -3.10412049 11.96749695
v -21.82930149 -2.90386821 11.55322511
v -22.38829248 -2.90752575 13.26212194
v -23.31600711 -2.43900158 12.29636185
v 15.09306394 -41.62204266 15.91490582
v -22.29399793 -3.00928042 11.91630214
v 13.80062476 -43.36051270 13.66268005
v -27.33845823 -0.51113212 6.74527744
v -28.38395722 -1.16927817 9.47833713
v -22.41908386 -3.04568466 12.00057194
v -24.13254045 -2.90865381 15.46181273
v -25.63818730 -3.16841109 16.84244350
v -29.41481024 -2.39462522 9.59605910
v -21.54752612 -8.14072881 20.18600143
v -19.69739050 -8.34462233 21.62094042
v -29.44669686 -2.57210853 8.56610201
v -23.44300039 -8.83945357 19.13579926
v -22.47243561 -10.08967683 20.48178203
v -21.43914253 -8.76635127 27.61783823
v -20.95452882 -7.67956069 31.52741119
v -33.89063850 -3.27006984 8.91928002
v -22.70569652 -10.53934637 26.55916102
v -22.42849022 -10.02458483 27.97497250
v -21.75829187 -9.81881842 25.99487454
v -22.89629169 -9.26916208 30.05269170
v 11.45673823 -51.89800635 17.87580363
v 11.04791556 -50.30296370 18.73625442
v -31.54279664 -6.62879320 13.93535640
v -19.67789605 1.39926735 16.99958742
v -21.43871970 -0.79241703 16.96697995
v -16.47855528 -3.39278416 20.23584396
v 20.42456903 -28.56559120 13.42072431
v -20.65256611 -0.46921012 17.53517240
v -20.61865292 0.38107386 16.64062403
v -16.27009548 -3.01888841 20.23447864
v -15.92652686 5.27508603 3.82559653
v 27.47276239 -14.37365636 7.80289667
v 25.76793358 -17.20879227 10.62569954
v 28.39588374 -13.12638167 8.49884190
v -21.14726789 50.83833262 26.97723173
v -13.81306443 0.56502916 27.88408473
v -14.95116949 -1.60785392 28.19846943
v -14.15271033 0.07488771 25.07567406
v -13.07419688 4.08061128 23.81002344
v -13.38769495 2.09541759 26.32946894
v -19.86660250 2.53185816 4.54169465
v -15.95991664 -2.61947978 30.13416007
v -21.32890001 -0.96684124 8.61042272
v -32.53466263 6.27617538 -1.10297673
v -29.17441726 -0.87264279 5.14304405
v -29.55104597 -1.97788165 10.70479024
v -30.63634969 -6.40801527 14.66703415
v -29.77510914 -5.44934301 15.22305049
v -30.62166460 -6.74130069 15.36106504
v -29.74817529 -9.82953236 33.10824558
v 11.84981875 -48.22621867 14.54615965
v 96.67627513 120.06511539 -8.78905132
v 93.11967343 136.69073582 -11.09426562
v -35.32781824 69.27776337 7.06718536
v 91.43898636 141.45889878 -14.05800134
v 51.58265680 150.62317252 -8.83088540
v 53.54960635 151.64908767 -9.02704149
v 56.25673756 153.96337211 -9.08654556
v 41.44615307 65.13971835 -8.41782987
v 57.66374990 59.87225100 -9.15304106
v 57.30664358 59.26693976 -10.14951244
v 57.77433515 58.84333327 -8.41368269
v 52.97664180 48.27628657 -10.86798683
v 53.10212448 49.38194901 -11.21248305
v 54.48945239 47.75089398 -11.13541238
v 52.82866955 46.86382785 -11.17869653
v -53.24481055 26.85432695 -5.83266746
v -36.78523749 22.64682017 -4.63176519
v -23.89555983 22.23019488 -5.90180932
v -35.40237248 21.24863490 -4.44892701
v -58.04907903 29.99137342 1.79774559
v -59.43836272 28.83143723 1.56333833
v -45.70960253 23.00230414 -6.20306982
v -34.09171477 19.45022307 -3.91632318
v -33.73236209 18.96796562 -4.15666588
v -33.48445147 18.43819954 -3.90755571
v -53.12955752 20.91716975 -4.10061097
v -52.14928463 18.67034100 -3.55325383
v -36.37034819 20.87206393 -5.05073369
v -54.53711376 25.14049783 -4.67100926
v -60.51667035 22.00250514 0.89446828
v -47.97819257 16.95451699 -4.74819262
v -52.86785960 17.71415956 -3.27520561
v -6.79480331 8.95700604 1.76973362
v -7.62688136 8.59102327 2.43477407
v -24.10175838 9.45033878 1.04976760
v -30.16192652 1.88364333 2.50336691
v -24.28911254 1.09850906 7.54705211
v -36.84112057 0.61400398 4.12686216
v -24.88082461 1.48695614 7.94203859
v -40.61962292 4.45346488 10.32063644
v -43.19452122 1.74893043 12.67844997
v -40.18974304 1.36090955 11.82949077
v -40.15556350 1.06946542 11.74705382
v -40.09919614 2.97265197 10.89513581
v -25.39220266 -1.04509271 11.09820418
v -42.82543808 0.35778384 12.53339369
v -40.31809792 1.19821401 12.01301347
v -40.36075622 0.82042662 12.06629910
v -25.06690100 -2.04025256 13.16560339
v -18.30529235 1.85649388 17.64679141
v -16.31783135 2.01735296 18.60107668
v -15.20940941 2.45055510 19.90073547
v -40.52188620 0.56041463 12.17107754
v -36.28763556 -2.96889688 9.79361311
v -26.68440342 -2.67962599 14.76989500
v -24.35853891 -2.40882253 14.38761782
v -27.28587762 -2.65930616 14.27232660
v -25.62816069 -2.20572855 14.83980007
v -20.65237053 -1.15899404 17.82689057
v -15.86792618 -0.52693009 20.15688457
v -35.40336341 -5.82563225 12.34483719
v -35.15774384 -4.95067192 11.87301893
v -27.91479044 -0.65816275 9.95371304
v -19.00794916 7.50820525 2.26083980
v 11.83933113 -4.65182355 -3.67495581
v -32.09665045 9.00753867 -2.40030373
v 20.52245475 -4.59234091 -7.89867435
v -24.53294955 11.07286010 0.77156938
v -26.59331448 8.08670372 -0.04151444
v -26.79395862 7.60726677 0.26466703
v -25.20299703 7.68101681 0.50290779
v -24.77868274 8.12501833 0.46243420
v -24.15174060 7.46742077 0.92040369
v -23.09691720 7.45906075 0.99159416
v -19.78318579 7.28419237 2.26492062
v -40.13387859 2.67901574 8.91643111
v -17.19626226 3.63210635 17.02761278
v -15.11411835 3.38966097 19.58984882
v -12.41487730 3.05996416 26.42689645
v -10.74064057 2.73887999 26.97509713
v 5.20264218 -3.18071991 21.33150212
v -30.08835576 -4.93133673 13.99659831
v -36.79948300 -7.82017596 30.70515208
v -29.79777008 -10.67854464 33.17113966
v 18.63477007 -35.87118164 12.47520745
v 19.32335645 -33.33450109 12.07386702
v 18.30399036 -37.29342669 13.27472087
v 17.49289781 -38.45554590 13.02415598
v 17.89052971 -38.09797019 13.97889946
v 14.24529683 -45.96021399 14.22945317
v 14.54139780 -46.03805393 14.39885236
v -34.38066691 -25.99021420 37.89473698
v -30.49152344 -25.79744533 37.52087057
v -30.52463196 -25.67538433 37.52964735
v 13.87203112 -47.84501344 14.72098660
v -1.18437828 -40.66135362 24.03551154
v -4.02719714 -36.95080057 28.08980085
v 12.06828095 -50.34099519 15.12544230
v -3.99824325 -40.70868716 26.22236498
v -0.59186009 -43.09079051 23.38959090
v -25.49578436 -31.26572073 36.72269732
v -1.35663152 -43.34994406 23.97807129
v -0.60921063 -44.08412799 23.17178808
v -27.84380689 -9.36062075 33.36165473
v -29.26688828 -15.18488768 20.65456845
v -26.72299743 -14.63614777 20.56457661
v -37.03505918 -6.10196078 30.63355573
v -36.50635108 -9.28816386 31.86019883
v -6.83320826 -4.04047687 4.83165449
v 118.27449501 181.77132308 -4.73362766
v 9.97944642 184.59260464 -8.98822583
v 18.52993667 -1.76372204 21.27898484
v 110.87982357 196.75675035 1.68591691
v 47.03426361 117.87534505 8.72647390
v 7.22076138 108.12437534 -3.04310932
v -4.62832395 50.97520724 33.29131007
v 96.06640786 126.48949027 -9.24988091
v -23.54708314 52.71071941 -3.54466448
v 129.39853966 195.64072788 -1.50006870
v -0.28865735 -47.15145007 32.78122097
v 71.27767056 191.75997376 -13.91891018
v 13.97628151 -6.90124743 24.74185079
v -18.20958778 29.28202227 32.16924518
v 25.24607815 112.64279485 -4.29203408
v 15.32188151 105.11548072 18.86137016
v 15.93908481 225.03320873 3.25344666
v -21.77649550 -19.27757449 44.43908110
v 15.04242793 22.55145647 -3.31160775
v 74.29961115 102.93848813 -11.08387671
v -16.91506989 42.94774681 0.81932789
v 44.46513578 25.15854128 -10.26397850
v -28.40429358 155.09818494 16.33568108
v -0.01931110 117.99821258 21.53525129
v 107.72377998 188.85888159 0.14718018
v 8.03542137 36.05929017 0.51972555
v -27.27244794 61.54291332 19.26170476
v 57.21609667 199.06860590 7.32714869
v 95.95326334 128.30114365 -9.12130158
v -28.69433537 80.51955700 6.96087349
v 20.21000907 -19.28810962 15.52445069
v 116.38996005 223.74996543 -6.90026069
v 10.94737649 78.31792533 24.81324971
v 90.15193582 179.31607366 -16.92300290
v 17.15063304 184.81928110 -9.61761363
v 83.78193527 97.99072891 -11.49073616
v -60.68718806 4.55106329 31.14245459
v 9.10616945 -12.65108399 28.26992236
v 14.73847218 90.52097797 20.88134177
v -3.69660975 74.15299863 0.47028702
v -46.27531022 28.11386622 -6.44955458
v -59.08852443 -3.54031636 30.87751195
v 28.88032608 -1.79022818 4.22143424
v 40.45269266 76.63270086 -7.93334749
v 34.63380784 201.54088736 7.20253168
v -48.68791997 26.05199441 29.00384925
v 55.77715486 200.67551732 -10.93706582
v -35.27323902 184.79892612 12.62791827
v 53.73352394 140.84357023 8.17204546
v -32.63306990 31.50566667 27.22470090
v -3.03137070 138.02684844 18.59481633
v -30.46941943 194.65363026 11.58750337
v -41.17921367 35.48644111 24.01595563
v 17.30998792 146.06101811 -5.72866015
v -52.17493325 57.57801607 -10.32402832
v 53.25233191 36.64694726 -1.06224790
v 75.21959394 180.81189692 3.44626489
v -30.74937314 174.18010533 14.64516204
v -8.24413169 122.64415622 -4.80623683
v 128.26548517 217.56686270 5.40929334
v -34.97181833 -11.27726864 33.39808062
v -7.65360286 222.38752246 -7.88155384
v -18.76848564 -0.07099218 7.97235500
v 70.03706694 178.01542580 4.78914892
v 66.59121066 221.08419240 6.18332019
v -10.85063163 151.46023035 17.65583456
v -7.35428743 83.40387791 32.04696625
v 21.26662992 67.69159436 18.57513562
v 70.97496092 199.41604137 -13.67730554
v 64.64450806 91.40361845 -10.90678573
v -23.83875847 41.68158025 -3.35529749
v -38.29852864 25.63731372 28.56136113
v -5.73851494 207.84986019 8.78183357
v -19.91654374 26.81425586 32.25943819
v 60.64651906 69.79227066 -12.15428766
v 117.94394255 209.00735259 -12.73508091
v -49.67713729 -16.46006666 33.27033296
v 81.90466464 136.08223200 -12.93406170
v 55.85183576 36.37125716 -3.76135227
v 20.31578310 122.07590789 15.85448347
v 26.33840032 26.34315938 13.14553991
v 107.24209994 202.27512717 2.43548420
v -24.05709028 -10.84460318 28.59667689
v 65.00068307 204.48943973 6.14366494
v -23.83789979 54.57938090 24.17769656
v 33.71040523 -2.23273179 -4.01990348
v -45.51011696 10.34468133 14.67656344
v 26.47726424 176.96383595 9.83533915
v -21.76647633 88.51900697 2.93603563
v -27.77672000 50.53671449 24.32506904
v -13.60542700 121.24335021 21.86584845
v -29.94905412 183.93121660 13.20478227
v -34.52217579 169.85689104 -6.89877244
v -3.48206004 190.58474898 -8.44834652
v -19.36995611 30.56850098 31.42569214
v -1.28356763 153.66417170 16.36699401
v -5.29854419 -28.86216342 39.41710293
v 121.92390859 219.28554773 -7.53624644
v 77.65378803 136.16278768 2.25665630
v -1.98730733 26.45289712 -0.74144400
v 7.13632256 -6.80022594 30.95723130
v -27.78726071 -8.06643721 42.36968234
v -51.65467784 27.68207341 -7.01841433
v -15.74892364 93.51339936 -0.01575925
v 90.34490585 151.08662844 -2.45238002
v -1.69689767 21.82066999 -1.49278063
v 68.57293844 165.20178318 -12.32221443
v -47.25097120 21.55141905 -6.33822614
v 9.70488973 222.90271521 4.67840210
v 35.38586944 94.98979151 11.78101078
v 36.91699356 170.37878931 -8.35237745
v -29.41176295 62.96138465 18.92905124
v -22.68253267 56.84416369 -2.50133965
v 34.78065506 209.22800899 -11.80612016
v -8.63475632 137.55024970 19.04048771
v 91.27028286 138.90957832 -14.15528543
v -7.90093839 155.29613197 -7.14960089
v 56.56294525 181.04213476 -11.22926082
v -15.70245065 50.12580007 30.96316010
v 47.94398695 183.91849101 8.28315597
v 57.26685002 117.24228412 6.44622138
v 133.19791853 215.55438638 -3.94857349
v 58.18570778 152.20326185 -8.85108300
v 20.78264765 20.65467462 -3.87889566
v -57.47338757 44.89104077 -1.17654284
v 57.78075755 178.92132699 7.27376714
v 43.48528013 58.34626406 6.54978724
v 14.11416102 81.54543489 22.52696268
v -0.91810588 39.62770104 32.50814602
v -16.73678868 94.24516559 0.25315379
v -47.96499014 -14.04259633 41.38938338
v 127.40375102 194.41643357 -10.25205478
v 16.81182534 134.29199159 -5.10679372
v 44.51474920 21.99056558 2.87590059
v 46.71473429 59.19707194 5.57270972
v -38.94770145 65.67063928 -1.95319206
v 32.83396736 18.13637279 8.74847919
v 10.91738604 -17.89276861 14.87225201
v 74.43790138 144.60338652 -12.16264721
v 50.48480630 73.82945716 4.72920109
v -32.76803344 47.07345739 22.11251110
v -25.91024525 129.90774214 14.67441488
v 30.96271493 -2.31064972 -7.70598138
v -25.70555545 88.79398555 6.10536709
v 24.28402007 61.05609983 -3.66027583
v -4.56283102 -35.42108089 28.22931297
v -10.15150268 108.27376693 24.85962957
v 70.88561356 80.98575473 -0.97976823
v 100.17196834 221.27275169 4.80625965
v -13.97691108 2.10939487 4.71255695
v 43.69658232 185.55547297 -9.44854505
v 13.35840579 155.39328754 -6.63827267
v -4.48087975 60.60366705 32.88469464
v -9.82260704 22.81055972 -1.36786734
v -54.56455797 15.73110744 9.20628104
v -3.41623998 29.40408513 0.60398516
v 24.28600565 31.63245320 -3.66635644
v -1.72143709 12.07163092 -3.85475764
v 127.22173333 192.38188863 -6.58947090
v 100.95819086 237.90009320 3.63841560
v -5.75556606 72.76468724 0.23350243
v 63.98829073 118.68508905 -9.67912469
v -41.82035476 30.78960069 -9.22063645
v -13.64188641 35.20344943 32.58671984
v 104.30183262 202.66737044 2.50886125
v -9.57135204 121.85214460 -4.74812230
v -38.48585859 -1.31148670 6.52612234
v 36.73761711 72.19026238 -7.30491849
v 8.54516216 95.35700828 23.18840474
v -46.25287279 28.05504762 -6.40669046
v 36.33319214 151.50274336 10.43963805
v -23.50290492 67.20439345 19.86500248
v 13.34327273 101.55922174 20.01383156
v 4.23181290 201.69232786 -9.99643002
v 110.71986705 173.58063161 -5.81530714
v 16.34474844 46.37178034 21.29356563
v 44.19929162 7.96447601 -8.22986104
v 5.83560439 145.57626843 -5.96701633
v -47.22131416 -18.69641244 34.45259854
v -30.21558188 -2.73235934 7.58505519
v -20.81206441 45.60803622 -2.42415955
v 74.82562214 242.07571149 5.19223697
v -25.83366819 219.22199428 2.21668673
v -48.77356067 18.09084602 -5.52129932
v -3.97852901 120.50696462 21.50945552
v 74.96221364 157.88356960 -13.31002079
v 58.62884596 234.70428586 -8.12965259
v -33.68110210 3.33648897 0.90621819
v 15.49799554 38.48231584 -1.09795900
v -17.85111055 20.64967155 -3.72291263
v 19.35374551 102.99875587 -3.99709027
v 26.67414583 82.58947730 -3.91078833
v 4.34019510 34.82467309 1.24033226
v 72.54399359 92.74478257 -11.41631510
v 20.78115381 92.12694317 -3.95545736
v 70.14317811 179.58067358 -14.07604292
v 28.04064751 141.99554920 12.73651235
v 2.42105173 173.33675921 13.64175137
v 45.17003149 198.11592996 7.72951823
v 8.55214987 50.17326772 1.23284105
v 22.20370620 167.24216938 11.26986928
v -11.34041604 4.96862363 4.32246923
v 26.26196109 -3.40600591 13.24068755
v 1.51079847 103.90676558 -2.54421355
v 66.46214426 104.23387587 2.92890333
v -41.33447632 32.59315342 25.50484426
v -29.74400111 173.52293432 -7.29555963
v -47.30943218 -4.65453090 39.98944536
v 0.93280378 172.47708142 -7.74860010
v 107.70487785 235.31126976 -1.33767514
v -4.40584403 7.99338520 37.23235056
v -26.06051788 123.26329947 3.62612098
v 56.46039918 187.69769371 -11.25412993
v 26.88078582 -1.83203875 4.32213023
v -10.23185533 20.66148259 -2.33434304
v -32.75873140 -13.31097167 43.04376990
v -45.92305422 204.10574973 -3.05233779
v 12.91955914 95.85420787 21.06547169
v 107.11150616 215.69581330 4.81819455
v 36.56536713 86.65040880 -5.04163606
v 5.30067971 14.39474430 -2.88294093
v 98.11685979 176.68664455 -16.97106101
v 68.43385100 167.67829657 5.28796995
v -32.86322579 -25.41676350 37.05292940
v -20.66470310 33.63111988 30.24756163
v -45.89818791 206.24606311 -1.12003600
v 82.30376244 111.81256175 -11.33842859
v 95.81036121 190.43521583 0.17263783
v 104.30530459 174.18663204 -16.05800912
v -44.36757788 35.15874967 23.88390526
v 26.35371871 21.25445753 13.33707850
v -41.64017364 -6.89884508 31.40285611
v 23.62322994 147.51350880 -6.37220219
v -17.39175059 37.35079616 31.12418577
v -28.57108228 14.48239107 35.86016595
v 74.69163835 191.48932397 3.75236897
v 7.43710110 191.95203483 9.66084749
v -22.24830166 140.15133679 17.07433909
v 68.38572025 183.36015940 5.49427979
v 121.71689421 197.41953909 -12.69802731
v 112.26490885 222.63781726 5.91446972
v 0.13710212 110.84213108 -3.42396670
v 27.83758566 -2.28891033 -1.86252373
v -44.97827962 206.60415292 -2.66872905
v 18.34167913 60.31920761 -1.72181288
v -16.17058180 36.07979417 31.28876910
v 26.99512430 34.26549211 12.67080288
v -11.96226571 204.24498618 9.57520865
v 41.38114303 72.61426002 7.52418395
v -50.50938576 -12.13578042 31.79877624
v -11.71398442 116.69401079 23.11757021
v 82.78094977 196.73810899 2.63325870
v -14.10346292 40.96995667 32.48321638
v 21.37348056 -14.92299046 15.47533926
v -21.38936520 55.50290272 -2.20251526
v 43.07705909 60.55855006 6.93274057
v -6.13150699 77.60578394 0.17410782
v -21.62860893 -4.27661510 18.12442392
v -0.37483609 16.45996235 -3.73041164
v 62.03540787 182.99162388 6.49678893
v 59.76241454 67.57982820 -0.57435257
v 15.10934997 70.46314329 22.73922972
v 18.66371743 178.55037749 -8.79390351
v 44.92352158 59.87464264 6.08596532
v -28.54142338 53.34349722 -5.46378409
v 56.55199662 215.92995524 -13.74096330
v -40.20595551 -0.74778235 7.89234135
v -11.77340746 213.22107315 -8.63597076
v 9.72063374 211.36635542 -11.02940086
v -0.81258512 27.39031054 -1.30226952
v -32.30737150 -26.60490759 37.64033318
v 32.88321570 30.32487072 -5.60520496
v 39.55928981 37.43145615 -7.57734990
v 78.33925635 220.80889344 5.23918401
v -36.25038639 68.14794987 7.83496536
v -37.24364564 32.87916258 25.58411658
v 77.85797864 212.50624955 -14.14549910
v 49.87598211 236.35289073 -5.56843728
v 43.38724166 174.13827777 8.80241115
v 98.50885719 204.67938483 -14.57800157
v -33.12741220 189.01161849 -7.81817921
v 46.35208100 153.32008898 9.29934718
v 23.56559411 134.08154249 -4.93831793
v 75.26461035 122.44749814 -11.22952811
v 36.18542850 -0.19231880 3.42973834
v 107.89054632 226.30476952 6.43299147
v 86.91251278 147.94173837 -1.75680523
v -22.11259492 -45.95877230 45.69115862
v -19.21819150 221.29695117 -2.06460990
v 56.81071430 119.14125830 -8.22451524
v -51.00102723 21.47923969 -5.59904799
v -36.16692126 42.00484976 -9.70821828
v 28.34494784 160.19758582 -7.57663092
v -5.76307951 127.03284621 20.43244429
v 35.95515341 209.86461639 6.38575852
v -39.89711031 -9.23390966 19.88975517
v 3.74282058 -12.11369783 22.62726054
v -24.60059710 -12.62340043 43.72057319
v -17.52603054 49.08895493 0.38181164
v -8.72822478 -2.71757110 7.20830122
v 24.70469475 163.79228234 -7.74087571
v 102.63331234 218.80938113 5.13678044
v -36.94877401 -29.75899354 41.27808288
v 45.71774229 224.60685670 6.43015746
v 18.34810153 -14.91391845 18.66394654
v 108.37364942 215.71196616 -12.81946804
v 0.98041934 81.10608906 29.45107222
v -21.91825397 22.33467065 -5.41650271
v 113.78578842 201.30217075 2.60998937
v 106.82322830 217.89637208 5.63836936
v -20.89344524 34.85418111 30.02613783
v -23.83192629 -4.89574205 18.47990975
v -16.50302485 -48.74809459 37.68503666
v -6.71424670 -55.57616800 31.06210753
v -33.44154358 64.23718482 16.38240181
v 57.86894262 64.24702704 0.08382503
v 28.69683690 56.67864904 -5.20973280
v -2.07275664 4.22810018 12.01135945
v 129.47015464 195.12794912 -2.72170361
v 3.76901263 21.93623595 -1.92265410
v 82.29560405 117.12186784 -11.54082548
v 53.91455814 237.32092977 -7.17772776
v -40.59181735 4.71327407 8.14159401
v 33.97755697 53.49812657 -6.65651169
v -18.47641356 165.53357244 -7.06283469
v 26.22048929 91.89410508 15.36314469
v 4.58631711 163.63111138 14.43841308
v 20.11208050 -27.37567760 13.56899925
v 17.26617478 188.18452954 -9.84635018
v -8.54399428 90.12988210 -1.34343421
v -23.99046160 75.42296499 -0.90729934
v 99.70897436 208.64219964 -13.89095746
v 30.83461151 16.97341166 -7.66798109
v -18.00798438 37.01290116 31.08515404
v -1.13956421 199.17389750 9.47407540
v -18.45904067 89.88361806 0.28114201
v -37.80073673 -4.25074622 11.25705428
v -1.58915098 36.42350808 1.93742651
v 15.83908312 140.25042951 -5.53040998
v -31.90926090 70.95971704 12.73944508
v 69.52521205 111.51535809 2.92886328
v -56.66875839 14.68697935 1.72797590
v 72.83680886 169.09442842 4.23055142
v 2.59141764 -26.90052055 21.23350091
v 47.46898636 171.13415897 8.48117936
v -29.81823310 152.27016807 15.31678252
v 58.60889331 193.41002405 6.95959711
v 100.76352209 189.37921524 -15.88735916
v 59.88974124 93.12183410 -10.20697691
v -37.52121702 66.70917571 1.97664509
v -31.20545670 63.24914843 17.84749143
v -19.07791942 -27.06316300 34.57672149
v 65.19766897 225.38755834 -12.42828928
v 108.34832489 198.87210429 1.72954507
v -15.86666331 37.40475327 31.33239225
v 92.45114028 156.28525615 -2.99058645
v -32.13245422 -13.91392760 34.27173570
v -25.59959516 41.78831726 25.78029968
v -32.85089135 -24.37807247 36.66733205
v 71.26559317 201.64237916 5.06019965
v -38.81932423 9.09983832 36.28117219
v -29.65709195 58.73005465 19.70039867
v 68.72764975 195.05380094 5.18863369
v -4.32297867 1.31325924 1.18692149
v 9.77881998 -6.46810653 -0.04403953
v -1.69148727 -49.25812781 33.54881704
v 55.25970086 170.46514153 8.03713128
v -10.27256623 64.35848027 0.82414522
v -11.23179402 160.62803566 -6.88607432
v 117.79838055 198.07891548 -13.24378606
v -14.58461117 -32.11353347 43.58102009
v 84.41888541 175.77570677 1.58477726
v 64.28866833 230.28680682 6.60847826
v -31.87330067 54.98822033 19.46755312
v -7.63828913 194.18941438 10.84297523
v -5.99145377 22.64940552 -0.98223228
v -45.40963843 32.14477003 -6.52451441
v 55.98738045 203.91859114 7.54373660
v 58.69528279 163.71518373 7.49870017
v -19.93551292 29.27591279 31.56435490
v -13.49631138 184.67691541 -7.62142939
v 43.58210415 62.22613901 6.97871018
v -58.62076581 58.10036883 -2.15848628
v 83.57043564 124.47666377 -11.90906670
v 14.40066006 119.57488954 17.47847348
v 58.32721666 185.87198853 7.12226797
v 92.57547557 138.06982338 -12.92531937
v 12.44323049 204.12153006 -10.79501584
v 113.51517588 224.42840040 5.34825632
v 52.43954435 93.01914275 5.19515341
v 35.81491858 231.71806335 2.55434192
v 45.84750533 146.51481807 -7.64409918
v -38.41350973 -9.25603043 21.20672725
v 69.30404156 86.06230468 -11.93326619
v 41.21072590 126.01053715 10.47792565
v -44.83631626 19.85452510 -6.02813391
v 6.50337245 -23.58225919 29.35605310
v 55.26514351 174.59714413 7.91309588
v 1.83846708 167.98095405 14.24514782
v -45.29912025 17.52246916 -5.84546383
v 61.56600639 223.81542623 6.32896787
v -36.33949161 60.16194075 16.42405987
v -41.94014147 31.35814145 26.47898532
v 49.85155538 151.24204755 8.77885800
v -10.68062242 -22.15787955 30.37367761
v -59.64244530 10.52738074 28.34681608
v -8.30730982 120.24056166 22.24885486
v -33.61579403 62.40417063 16.85333066
v 21.50270902 -6.46595191 -3.08907661
v 104.14473712 235.75532436 3.65663250
v -41.57412797 28.08484621 -6.59615174
v -59.24681202 12.25077268 27.80818380
v -17.39262976 90.65144509 24.76372384
v 4.26721992 19.45802942 -2.89863767
v 11.28432434 22.48613350 25.55847540
v 108.00617188 220.92680633 -11.04831044
v 25.66592395 32.42889419 13.90830521
v -33.58324245 152.87014842 -3.25062196
v 51.40215158 20.30719444 -5.87859424
v 94.59757805 124.57209080 -2.05051457
v 52.34070122 131.15374744 8.12827609
v 0.66666713 -35.94578430 22.12174609
v -58.46655369 58.47464874 -3.37622454
v -42.59285331 26.93831362 -5.96498512
v -28.78443897 42.11165011 24.10629950
v -7.58650526 -23.26586284 41.37165472
v 22.83095941 195.72177529 7.85832573
v 2.10910966 44.14016381 30.25724925
v 16.48473367 85.76466888 20.49439214
v -13.42151593 182.30712414 13.33535556
v 1.64937030 89.52035755 -1.27832708
v 56.02533370 72.15033472 2.18745298
v 27.88191475 0.39465804 1.12771196
v -28.72107551 43.49320009 23.98824319
v -0.49117883 38.16075623 2.15269090
v 3.39279929 -34.30360183 19.73516308
v 47.65495658 185.36305428 -10.03794931
v 28.18602324 6.64503081 -10.47872193
v -17.13501476 30.63384444 32.38515928
v -15.04125725 38.78973052 31.82118759
v 2.27599707 -6.70576748 23.33938517
v 20.02344839 172.80679941 -8.57190788
v 86.59082651 90.39901942 -8.61152168
v -54.19314653 26.06136352 -5.13278460
v 39.65887427 36.34688631 -7.70094572
v -15.09597991 108.44348371 23.98661897
v -29.00758386 50.13808608 23.84322137
v 101.51679814 175.84653199 -1.21111213
v 22.73493633 196.32624090 -11.55017596
v -3.97229567 221.91073000 -8.35007522
v 21.78674750 -4.67230100 17.68711396
v 18.65007915 -6.30961405 -5.83963562
v 29.15433049 157.93059766 11.32980175
v -25.60699731 48.89015853 -4.08219919
v -4.75935452 6.97955070 1.39463041
v 11.89407334 9.27792955 -2.80863885
v 19.19088326 -34.75608677 13.80925346
v 5.83198573 177.20374465 12.44573295
v -24.01416190 47.55794629 -3.94099671
v -58.41886252 17.53083244 1.09880383
v 22.15621993 -3.73758865 7.64976069
v 87.42697537 205.89856803 3.05941352
v -17.02015474 86.23435348 28.51850726
v 68.54455918 133.81679356 5.02542127
v 56.33115768 46.23347521 -7.83146732
v -29.55729701 55.83716184 -4.97154566
v -3.57563747 1.65546522 1.04921439
v -21.64977975 -50.48989132 42.03867167
v 10.72189305 -0.13617189 28.07475440
v -33.90710056 -9.18351859 25.20950884
v 87.98491210 154.83398736 -1.48992171
v 107.68685490 233.02733898 4.84239403
v 5.45987953 -54.51392382 17.23030768
v 92.47224033 99.53339398 -7.63320364
v 43.33548993 169.56818104 9.02956445
v -1.71496614 44.44803298 2.92235287
v 81.02797717 171.69417441 2.09589279
v 66.38349593 81.79088682 -11.99541520
v -45.22525892 32.62578323 -6.59023272
v -29.23316881 -2.02984479 6.99106604
v -40.09896144 -6.40641199 31.26566485
v -45.80285773 29.55024131 26.55050717
v -37.69080341 -5.96224796 23.16160873
v -43.46603155 7.51836598 -0.50654815
v -19.21175234 27.81279199 32.14779496
v 34.65185687 215.82219005 5.38141513
v -40.73939845 0.75846130 12.28682417
v 30.65430187 147.02051878 11.56542916
v 4.66037309 -9.12805088 21.61914669
v 66.06385112 189.36040998 -13.14965170
v -45.46991363 207.35101402 -0.24535687
v 18.19666661 112.44231462 17.19030552
v 23.36933091 96.49107605 16.31475985
v 67.35913455 149.80006218 5.12804277
v 34.19619799 49.37168956 9.53435898
v 95.70314735 179.30085957 -16.96236245
v -14.38159309 42.01514646 2.59437226
v -35.23924202 -30.49864434 40.85004330
v -61.97716296 25.26939288 0.61539089
v 67.48802215 96.08604014 1.65435229
v -45.47324032 -12.58888468 32.70130605
v -28.89412642 -21.38758823 35.82697362
v -37.30323538 156.21772408 -0.70392038
v 78.71114463 165.23174942 -14.91137873
v -30.19812889 161.92086041 14.86477628
v -49.28220809 8.95066466 4.59087174
v -24.33861420 -36.17198020 45.38233951
v -16.53616317 -50.78983679 41.76007211
v -51.00975558 9.30781476 24.49260652
v 92.97069907 138.47747445 -11.40908245
v 13.60142976 5.26051316 -4.88364138
v 72.97705114 210.61503887 -13.74074165
v -26.59360506 134.12341475 0.56986866
v -49.71418157 51.61066726 -13.16967048
v -8.38439539 26.99418552 -0.38924490
v 13.51357065 23.72070961 -2.53644912
v 21.33931592 143.46629381 -5.57913957
v -18.20533536 55.47282100 -0.83901384
v -7.51206093 102.16294229 -1.83170778
v 34.32790190 98.75452518 -4.89919446
v 18.49330589 80.58781177 20.09795606
v -57.15115368 60.19281223 -3.30821704
v -49.88871887 -15.44197090 41.70861840
v -2.25034473 204.08216119 -9.59722605
v 1.75240019 13.14092893 -2.93185422
v 7.18830479 123.00459296 18.87893677
v -21.03060111 52.61909217 -2.58226669
v -59.09793824 19.98862624 9.09764227
v -7.07164593 101.96726769 25.96670948
v 4.72501433 116.46321416 20.60361207
v -15.61685838 97.18369693 0.09112251
v 21.65187709 72.28191197 18.20562594
v 50.71702972 138.36227357 8.45655520
v 47.68355563 57.09908530 4.83698817
v 104.45949435 195.57766616 0.89813489
v 35.65850854 -0.26479509 -6.24875305
v -7.13139074 -6.32899674 28.12393010
v -56.01987988 16.65663719 -0.39223456
v -25.69581755 177.06029117 14.62130528
v -26.15227923 73.74059409 17.02725701
v 32.14839473 186.20775640 -9.25387070
v -40.19204527 20.84154449 -4.68453346
v 2.16761581 69.30439174 -0.42124095
v -35.04296392 -18.95316690 35.52934527
v -42.07352176 181.62468076 10.79499722
v 1.14730571 33.31920132 1.12165161
v 132.15509057 203.57124507 -9.06733144
v -59.42044780 56.98337406 -3.74871236
v 46.88774794 81.01954311 -8.96288920
v 84.31352675 159.30165350 -15.94889909
v 128.39442492 194.69766319 -0.57686656
v 17.21551083 201.75325871 7.75583228
v 68.63735616 136.92234457 5.13165118
v 90.53876251 206.44730330 2.84968107
v -7.44854705 -41.94711521 40.00698403
v -26.46088786 46.82432488 -4.88453312
v -17.10576564 -15.16005956 43.34077612
v -22.07870223 43.23242232 28.48825231
v 77.12787390 212.27999032 4.93076863
v 90.90234339 205.05718887 -14.81663156
v 14.18092009 62.67153472 -0.73057739
v 66.03173912 183.87643993 -13.33256438
v -16.58231579 105.15163094 23.75808544
v -46.29212618 41.24293104 -8.78350157
v 72.46956229 158.86060894 -12.80399319
v 0.41631676 -31.29956871 22.34840766
v 8.71560629 130.27240336 17.31425151
v -30.57930432 205.94219863 -8.03528447
v -1.68409524 -2.35812226 -0.98782289
v -1.77607057 107.05445707 -2.53052451
v 116.48774147 179.74148691 -6.13209885
v 12.97044102 215.06462991 -11.61592733
v -10.14237385 127.09322572 20.84017545
v 43.75494272 89.28579092 -6.66312454
v -30.70078976 43.55122522 -6.95282593
v -22.25348912 24.79472384 32.53185004
v 71.73585892 214.18364346 -14.27173801
v 0.26607729 4.84483549 -1.57955557
v 27.10054256 169.59287226 10.27716510
v -61.20085344 27.98114158 2.49429978
v 69.79285926 111.84260994 -10.78753825
v -54.25230786 28.82840857 -7.98762403
v -16.40192606 29.92074750 32.78987855
v 111.73665524 188.76859546 -14.87969235
v -41.12015665 4.73283511 6.13067206
v -33.43684599 69.56446171 12.48232089
v 6.24222215 188.04624677 10.53306833
v -29.30310741 181.38583004 -7.71982735
v 6.05950831 -57.33354390 23.31791446
v 86.72699332 164.92533684 0.54599991
v 4.71042609 153.41301262 -5.28848171
v -10.70674881 196.92802429 -8.41909647
v -5.78292739 156.61321580 16.67968743
v 85.83678305 106.84439540 -0.30305088
v -26.19097382 58.05754662 22.24573493
v 53.13178152 239.36302960 -6.21036673
v 31.17974848 217.60994196 -12.10730430
v -45.08794844 -4.11365973 15.57875797
v 12.30338309 222.09924459 4.59606247
v 10.87230910 27.88318694 25.81682056
v 33.44143555 208.20653439 -11.53969765
v -14.10748996 19.34798621 -3.22650699
v 33.31997991 13.40051647 -9.53712780
v 26.69849247 154.59498763 -7.04581244
v -24.80538562 127.75117159 -0.28883503
v 7.52336346 -23.26905355 27.94574946
v 97.89825231 118.97952855 -5.94000379
v -22.39086479 49.72139001 26.58105828
v -9.71560739 -48.33446071 32.51010925
v -5.62884472 198.63247871 -8.84339213
v -1.47401413 41.46293178 2.75202910
v -16.75171591 45.91246694 31.04492091
v -20.72516829 110.11910439 18.93255860
v -25.71933158 64.60457295 19.31546442
v 88.85647357 152.07694471 -15.53886849
v 0.49901661 121.12687528 -4.55851713
v 52.35286430 146.14750445 -8.03319737
v -14.98109475 219.20087934 5.75621845
v 9.11551621 31.43992275 -0.76693186
v 50.62668025 118.95541102 -6.72867382
v -34.48614106 49.45104942 21.12556621
v -34.72777829 47.54723981 21.63789980
v 113.59212548 207.16620982 3.72095685
v 85.78185737 177.27583647 -17.24052243
v -22.10549079 129.21066582 -1.94620516
v 42.12119430 108.57711732 10.15777979
v 45.14594749 8.34206212 -3.77210579
v -17.21769013 1.67963933 5.19475760
v -18.44075695 219.40194070 3.51139554
v 0.12221912 40.69570825 2.32895068
v -0.70089416 -22.79708534 24.44519661
v 30.09111620 -2.77215685 -2.46038940
v 73.99152964 96.96586430 -11.18194032
v 42.91930795 109.40786451 10.11692733
v 76.14020258 85.40482819 -1.67568226
v -7.17897387 -48.28713834 29.34158221
v -34.66925398 -30.20049073 42.41684452
v 2.59698345 -2.99228239 22.34908752
v 88.48731220 156.27786517 -16.40046574
v -2.40650377 92.08969027 28.45521271
v 11.58264186 108.90129209 -3.45380930
v 21.55278623 155.27801216 12.74894271
v 56.77285418 142.10510254 -8.34806543
v 55.96797913 214.36782181 -14.17266298
v 32.42046386 200.23970306 -10.94598696
v -34.76099297 -3.41671007 10.87533124
v 36.33216769 187.38088012 8.29295721
v 38.35020214 36.76643223 6.78677578
v -1.93674664 108.21068287 -2.59477156
v 82.56424218 95.56667507 -11.53674815
v 29.39858288 107.28722811 -4.25814744
v 80.41136712 184.85262990 2.23491970
v 4.67149308 15.85301198 -2.85850675
v 19.50054802 88.49802613 18.59449968
v 77.17846334 112.03070730 1.72096340
v -20.43096721 8.29538517 1.65225193
v 22.39113860 209.10812914 -12.39950396
v 10.59947349 -50.62731728 19.44590732
v 64.87237662 147.64253795 6.00990886
v -26.06188320 135.81673801 -1.46230834
v 104.50755805 191.45201147 -15.51078074
v -15.09667095 106.70494288 24.18241650
v 78.21677625 124.92751330 -11.33213472
v 55.38266897 218.06861460 -13.63830920
v 112.18452454 195.55500150 -14.53373581
v -46.44445702 16.13164693 -4.73128445
v -7.50774983 28.56526151 0.88051119
v -20.90287209 56.45619705 26.11803077
v 5.49072865 116.56633765 -4.20292234
v 57.87805840 239.70954120 -5.93494903
v 71.11867517 106.35697097 2.37343553
v -10.68785321 18.98129284 36.80650145
v 35.13742611 148.78477156 -7.22784782
v -13.62541318 108.17989707 24.71901849
v 91.11054242 153.25343609 -2.64383131
v 54.14355546 104.47543859 -8.41868017
v -3.01798363 75.37791133 31.01129085
v -33.19590166 22.95379154 31.88458830
v -17.71371253 214.39103782 8.67164135
v 112.06866801 202.31775939 2.62572221
v 68.07973236 171.61217332 -12.99115457
v -11.70869544 107.89213330 25.07471852
v 8.64375290 103.35178673 -2.79982015
v 107.06371069 200.41190088 2.29635509
v -22.94046618 45.73232308 26.65632032
v -25.42417124 43.16382855 25.69896542
v 71.48554176 243.04269254 3.84470634
v 63.52626532 207.34301209 -13.33106589
v 22.32151665 37.27044165 -3.23216640
v -26.78561956 -30.53388558 36.51051968
v 36.70884296 185.82162261 -9.23917536
v -17.53359847 220.26687860 2.09576963
v 14.91044182 -14.84825648 12.50008959
v 2.92562321 50.01667142 2.60013831
v 25.67610890 -1.19093130 -0.89226291
v -26.07871778 209.54652131 9.35432408
v -23.62444438 -6.27188664 18.80340278
v 27.07804367 28.98382209 -4.33202973
v -18.42999458 39.12199661 31.09279834
v 1.63134886 41.54419154 2.12717848
v 78.37609202 85.62836796 -12.59182114
v 5.59135899 125.64116716 -4.40918980
v -21.22950368 172.73123562 -7.49710668
v 62.01937422 215.81025422 -13.92705925
v -16.77203551 5.00116404 3.58189945
v 33.53520855 197.32253253 -10.83898358
v -1.18038419 11.96910068 35.47083214
v -9.18302592 204.75123823 -8.87779426
v 81.01956546 204.01875675 3.87855223
v 70.42963058 157.95037150 4.63231048
v 27.48704329 32.62258321 12.67641038
v 14.14038055 76.42231137 23.10162783
v 88.02374452 121.86492980 -12.02230901
v 67.37356633 167.04860330 5.22849290
v -22.54030295 21.16520144 -5.30366506
v 43.82339865 212.92898059 -11.20728068
v -9.55253560 43.17160696 32.99488872
v -40.78169167 40.16581923 23.00834469
v 75.83367825 171.34845257 3.45672993
v -52.67162621 24.62653257 -5.45671582
v 54.22141775 92.54587442 -9.20546334
v -17.25801453 39.02498633 31.36946633
v 33.24714676 63.08364123 11.88175008
v 83.10694247 115.08597434 0.73120953
v 3.28492629 42.79527813 29.35760655
v -40.54109752 18.40217970 32.93235600
v -5.00827050 141.06266201 18.50672439
v 61.09776720 145.57586610 7.02927401
v 13.64672929 110.60079187 -3.36588081
v 6.56095194 218.89290214 6.35789102
v 1.99573673 -4.06882260 -2.07848917
v -44.61960867 25.26459284 -6.06384734
v -16.12696983 45.69228366 31.68591112
v 49.13930222 67.35840440 -10.90119034
v 102.47594863 237.92652786 -1.93000550
v 116.77566916 180.95041811 -3.52674909
v 59.61766094 62.37687543 -6.31096819
v -45.57878152 28.07709575 27.41152234
v 34.90553424 19.60648410 -8.08081124
v 84.41119641 215.67973495 -13.55807856
v 66.60936773 100.77376664 -10.82127262
v -33.73896703 -9.84119624 24.70458485
v -50.27801543 17.59549603 -4.47984785
v -29.15466763 -41.55189544 40.70470110
v 54.11405116 214.68332410 7.54413242
v -38.83604333 200.50427318 -7.97610451
v 26.83553100 193.32943857 7.69779272
v 63.43812495 110.98844558 4.08532796
v 108.80424827 229.07438874 5.67263830
v 3.25950608 227.18168795 2.38925149
v -23.34775031 97.26572782 12.93684263
v -22.13830873 93.27903390 16.54317230
v 11.15570962 28.27771194 -1.98330847
v 29.40605953 107.10535944 13.59061059
v 72.69529253 117.14399606 2.53500161
v 72.07524031 196.80361450 4.60027065
v 49.72757772 232.09625483 5.84190525
v 103.61040384 196.77928090 1.67207327
v 33.31044316 165.63883424 -8.25401768
v -25.29121190 84.09384638 3.00405477
v -17.64856465 2.91873142 17.76011847
v 8.05512723 3.54699860 9.02531482
v -30.42390943 0.20414498 4.08759061
v 95.56725621 104.47264463 -6.42097741
v -25.36964230 132.49124587 -0.21434351
v 75.70632547 141.93357527 2.81827431
v -52.06788704 35.10699794 6.29099458
v 10.24460420 -26.74846724 15.32737818
v 76.41304284 196.65107131 -13.94835766
v -15.32066707 147.28741348 -6.20848360
v 3.63402464 135.05573571 17.57109910
v -22.60165103 34.48327258 28.86303701
v -31.16955049 35.63342616 -7.69527815
v -25.43463558 176.45913363 -7.59011926
v -8.19787197 48.11710119 32.88199753
v 5.18556871 -46.93565518 27.14529075
v 96.57208622 214.32520449 -12.75864430
v 42.39998385 206.84789121 -11.35025173
v 7.67391594 21.50598355 -2.44823820
v 86.92599833 127.39512324 -12.51250971
v -26.71343274 23.91202003 32.26051107
v 7.40527408 63.77698481 -0.45475218
v 65.19853324 139.97784257 5.87485218
v 2.06296286 14.28044681 -3.04266997
v 44.45797578 182.98138678 -9.38220602
v 4.12636064 150.51364899 15.74791968
v 61.84610724 161.19556129 6.87812036
v 37.10294515 219.39595044 5.31876180
v -25.31882375 6.74302736 2.22631474
v 60.26907265 167.30006039 -10.39971877
v -14.53036163 6.16343739 3.44411167
v 94.76897120 158.24513137 -16.56549796
v -30.25477938 71.74962759 13.18860427
v -13.38008977 148.32583070 18.02283712
v 14.83069081 175.50268769 -8.24810937
v 27.65674517 37.36293688 -4.91627445
v 81.51372522 120.72783709 -11.61031891
v 24.72504415 44.22273114 -3.75365396
v -11.11485530 141.65951312 18.46660860
v 5.96408127 -17.65898056 19.72988620
v 75.74888319 175.91847479 3.22481641
v -41.04958847 -8.65213294 31.83006123
v -41.43748432 15.02269506 -4.61187493
v -21.41393721 29.42791395 31.05160594
v 39.27339986 40.94037786 -7.50341080
v -23.30793627 78.43157649 -0.19716371
v 21.79684304 95.28478980 -4.10835352
v 37.00718656 18.08354445 7.22430181
v 52.09116638 195.81304491 -10.48603933
v 89.23687786 96.60582244 -10.39788406
v 102.02910751 180.22890389 -16.47506841
v 75.39630681 86.25560999 -12.30648439
v 91.62728488 202.52561569 2.30486272
v -10.34721918 73.68244231 -0.16730053
v -2.60311225 117.12019891 -4.02788725
v -22.85304852 50.16877130 -3.20477295
v 9.88614373 199.91128147 8.47711042
v -5.12053026 52.52205208 33.46624225
v -34.13729370 60.89412048 16.57940075
v 18.93346012 -1.47695455 -8.63381196
v 8.46389495 2.42004870 30.33439815
v -35.62338650 197.34367728 10.80691721
v -53.52048203 19.86279339 14.82667029
v -31.93754703 44.78891566 22.72171713
v 133.37463140 203.56312394 -0.45183353
v 43.38171706 141.80855453 9.99507774
v -51.17329210 32.73995593 -8.63901060
v -24.42362532 63.90877068 20.36253549
v -15.33940714 42.43989289 2.16638320
v -39.79951143 25.70648305 -7.29290256
v 34.66125205 -1.00692222 -6.87085418
v 105.28603196 216.63428843 4.90344176
v -39.63787109 30.63355200 -9.90524888
v 35.84399074 50.77840388 8.34030472
v 25.24840087 102.76925564 15.19136131
v -12.25082204 170.46786845 15.39211627
v -27.95059420 37.49439493 26.11004375
v -29.09524366 47.55057395 23.83269183
v 90.54751694 124.02702868 -0.10767477
v 2.17556604 179.17421460 -8.18137266
v -29.51414883 -2.73039937 12.89262157
v 57.49964714 56.89007789 -8.87661986
v -35.47918797 32.17121586 26.82534046
v -17.88630523 45.44514790 30.07839806
v -31.44070879 158.79078209 15.10491129
v -59.81633812 11.37383748 26.79080702
v -2.61101592 -31.99302778 25.02851747
v 34.70642492 10.34813747 6.96679065
v -0.20068530 154.13552523 -5.58177754
v -21.07647434 41.88650846 29.09662761
v -1.76032213 23.82840589 -0.95421914
v -1.22850377 -13.85073923 37.93852776
v 58.16737190 58.98585171 -6.94875419
v -32.29244426 -11.87108364 20.32758109
v 61.12775207 114.74702507 -9.21016652
v -35.94644740 210.54576337 -7.49710342
v 74.90559667 149.63652194 -12.68886589
v 16.40609466 -19.21140775 19.32946406
v -6.03229366 160.13520956 -6.71241200
v -19.24136654 6.80546928 2.79423944
v 13.39999679 -12.15760037 13.63367774
v 17.67245308 86.88970655 -3.03064613
v -16.21734910 154.35153246 17.84334145
v -5.95006021 -43.97607222 38.75189275
v 68.09101254 203.37352157 -13.68300058
v 40.72366282 29.25212309 -8.48126970
v -21.45341784 134.49959457 17.47513562
v -23.80741574 13.26593477 37.14043647
v 8.40628892 -10.32894757 18.50491390
v -25.71281418 5.33378031 39.02006522
v -14.43476975 -24.57741648 43.60352457
v 105.47661781 232.63362050 5.14496444
v 41.40121862 103.40848565 -5.54763991
v -3.52645293 72.80216366 0.52025547
v -19.19485070 -6.12513395 31.20828420
v 75.72446764 164.49886560 -13.94767594
v -44.96239126 37.78153658 -8.86543468
v 130.20163774 197.82002270 -8.85628350
v 4.63752961 36.52157634 1.54790888
v -26.04579926 -0.35042621 10.44444274
v 8.41431692 88.20345253 24.36136827
v 62.76255101 75.63716918 -0.12717147
v -47.94523120 3.08549847 26.95830166
v 26.06392279 114.26022649 14.67688754
v 11.36654243 65.10173529 25.19763447
v -1.99125800 214.43808079 7.88655411
v 38.62446174 182.88061023 -8.83359555
v -2.56401184 73.40025157 0.21128912
v 30.58861941 172.67704010 -8.15143622
v 114.71763998 226.56989098 4.72868420
v 37.34290227 133.12147558 12.01480068
v 80.49590141 98.34213555 -0.18119461
v -11.99506875 3.36233084 13.52118142
v -50.37982389 22.96267636 -6.46895496
v 28.67620066 -4.07983596 -7.36298831
v -20.64576186 -18.45977828 34.07887369
v -30.14541790 4.00679093 39.85540569
v -20.06962709 46.78602144 28.90307829
v 73.47495109 149.70199764 3.27597116
v 97.87263721 115.01494795 -8.95808823
v -8.37064721 -35.50244123 41.39509425
v -34.39073637 25.64956434 29.11905572
v -39.47905079 39.91113231 23.29746261
v -24.25647713 120.51218003 14.61160742
v 115.31332135 209.90540087 4.35432652
v -19.28881556 -0.60185383 8.91920086
v 64.04414773 127.55361199 -9.53320321
v 112.79623955 228.39996219 4.79055662
v 106.38249665 205.74970543 3.14428098
v 0.02309840 -40.62828049 22.82293327
v -11.90742292 90.69601446 31.54160082
v 3.38600925 11.04231551 -2.65449192
v -12.50611898 53.36566269 32.24297240
v -30.45332059 -11.03453245 42.84393415
v 92.66907722 139.74602520 -11.86529361
v -21.80523798 100.60428828 16.31338708
v 42.72759706 106.33957386 9.96357016
v -21.38706110 25.83727427 32.16880187
v -52.17378959 62.30100989 -7.94063509
v 6.04449445 63.99980932 -0.27951138
v 0.92752138 38.58925775 1.75889721
v -3.21553298 24.80123565 -0.54121512
v 58.08458850 80.00967652 -11.14292070
v 37.23295778 112.34068125 11.26616541
v 2.48973933 17.89783500 -3.26234056
v -9.40099917 94.00966018 -1.38879521
v 62.35648692 150.39448440 -9.53612477
v -14.26072791 21.73437364 -2.92364811
v 40.82787409 107.28541017 10.52843221
v 62.11032346 156.12691641 -9.77002922
v -15.23233764 -12.03422900 31.48346394
v -36.89844534 -20.88492736 36.31506860
v 60.22625417 99.24251586 -9.90620069
v -5.41432900 38.88713941 2.85385945
v 33.24628994 15.89707099 8.86016525
v -9.28980019 -28.56925316 41.98068380
v -31.46273270 155.54799139 15.23852162
v 41.65595770 59.26618725 7.14809122
v -18.73510517 0.09866317 7.25191738
v 13.81076407 4.76959813 -4.93995659
v -53.52510512 33.27732161 -9.25473403
v 81.27342910 90.58743715 -2.07969174
v 9.32875182 17.96310954 27.10140683
v -3.28505668 28.14435214 -0.08073510
v 26.12436749 10.06302703 14.51779623
v -49.15931448 50.34845322 18.41459610
v -13.44645955 29.81586754 0.18622160
v 83.73917639 187.85606325 1.98331219
v 95.38453072 113.62915486 -2.10218853
v 19.51892301 65.42255729 20.02891153
v 108.67354274 204.17645574 2.86460784
v -17.76894182 46.45135254 0.30928248
v 49.69472066 143.48229766 8.61556735
v 135.33335924 214.00752664 3.65506555
v 10.96633170 138.08922470 -5.75863756
v 15.42565320 0.80161274 24.15901609
v -40.04780948 -2.35385960 30.84650077
v 111.60551757 231.31017387 -3.01359151
v -62.88588047 32.12733567 2.66357046
v 49.39693585 232.19238222 -7.72898318
v -35.01438349 -30.77507205 40.16947374
v 31.84073046 67.60405004 -5.36621083
v -46.44051567 -8.59534182 31.37092292
v -6.90839812 -37.39217669 40.47078267
v 15.41199628 21.44793980 21.74803615
v -34.14191678 207.99119771 -7.80636305
v 14.73896299 6.46389602 -4.78374632
v -4.08259314 -52.45142058 35.12418270
v 12.48774678 -45.65766081 18.43536273
v -26.85764618 83.67719501 5.69791440
v 77.52933353 229.35357690 6.44571101
v 11.86411083 24.16295558 -1.96908042
v 36.97366640 1.36699574 3.00567457
v 12.95146812 -5.05888602 -3.83829628
v 27.06881426 207.90767670 6.60926756
v 37.51558810 100.89787841 -5.07931598
v 12.23237999 162.92081773 -7.00554997
v -46.14261910 9.66611411 -0.31358979
v 14.34413530 -14.26977757 22.64458686
v 19.70147341 223.04180264 -10.97225957
v 27.69064158 88.35928142 -4.12641559
v 24.81924742 226.99199617 1.78034883
v -20.70960402 98.47389162 18.09688658
v -59.57059190 38.78022358 10.74901596
v 4.19311551 -38.67698833 19.20367032
v 127.62479484 193.22657585 -7.20502948
v 81.83564991 154.08432484 -14.67367448
v -22.08176069 36.91135347 29.18002754
v -20.02062462 -36.05470434 45.10879144
v 89.97348696 149.99499917 -2.55284598
v -45.56851462 50.45181513 18.99545081
v 62.39255145 120.11865526 5.51261427
v 17.08297990 48.20940271 -1.16813951
v 30.41681834 65.86415321 12.74288539
v 39.65019807 107.90219903 10.90683695
v 48.78292978 15.53705055 -9.99271404
v 6.56571612 35.54131091 0.70188462
v 38.07321563 60.94034389 8.36023595
v -43.96707565 169.87651587 -3.18230549
v 30.89495562 169.80598867 9.97695141
v 43.68177801 161.71842813 9.53849126
v -12.77517993 189.53250349 -7.77223567
v 48.96594957 27.04560384 0.02837095
v 7.71105383 193.05469096 -9.33834165
v 2.82379147 74.88618791 28.93427946
v -55.27741089 32.78869390 -1.56470865
v 8.84585921 -50.63432455 21.43688127
v 29.67178822 90.84463120 14.16294277
v 10.61271410 194.64609027 9.09009483
v 56.11889064 239.03718591 -6.68625440
v -6.34702062 5.10778558 14.95731995
v -6.55706460 9.82999615 37.83160448
v -17.32414402 -34.33685750 34.65246782
v -22.40792662 33.42618421 -2.51903734
v 50.25285855 207.24506676 -10.77434327
v -35.25133803 -15.85049182 43.36807132
v -19.17782240 180.69714308 -7.79500837
v -5.86725911 -38.28871623 29.47594039
v 90.17363936 97.71130234 -10.35331842
v 9.29844752 69.57710534 26.21475793
v -19.30507831 3.34757403 3.85514181
v 83.87558907 229.34955359 -9.08833742
v -14.55451082 36.62043810 31.78661689
v 60.77066436 144.06336844 -8.97008274
v 24.27714504 136.98618114 14.04784527
v -31.75925463 61.76266447 18.01830903
v -42.25550592 167.86937416 -3.92139237
v -2.82519031 106.54447228 -2.53383350
v -43.08768362 -6.89896382 19.24758032
v -4.31600306 7.63823465 0.81169215
v -31.03940189 151.51757002 -4.28184168
v 74.41528141 183.72622132 -14.77567013
v -29.59301881 67.79983640 -2.59795063
v 55.30354008 123.32744896 -7.75592914
v 20.86489648 -0.15496383 5.93442935
v 109.87212509 196.20420039 1.71722635
v -25.28196014 66.34201109 18.91336776
v 131.37678802 200.86020231 1.75934308
v 61.06245890 152.33361721 7.43465824
v 6.40163897 -12.23769505 31.33184835
v -33.53403509 0.20362217 5.28307306
v 29.77709658 208.29804242 6.07767003
v -22.22098410 -8.20426550 19.43669096
v -25.71017109 125.15246868 0.77791407
v -18.02812517 84.62829143 25.45006946
v -39.65125978 -5.79175074 22.52271399
v 2.67666159 -47.31480032 19.65260319
v 46.41072080 158.82414579 -8.65858141
v 7.25426525 -54.97097969 22.31007256
v 116.38034135 179.55771089 -7.09362607
v 61.79035828 159.55501795 -9.85801313
v -15.33108391 32.45479986 32.70421922
v -17.55347103 3.37435282 4.05716617
v -56.29314855 16.90455154 30.65996990
v -50.18555000 53.02654952 -11.33275684
v 81.53993636 232.55434632 -7.94400088
v -35.59375927 68.47311556 9.74628050
v 52.22996697 110.88864505 -7.74162682
v 31.20619804 232.85786808 -0.54291048
v -30.53577803 -25.55262670 37.52907738
v 51.66293308 19.67449673 -7.40858447
v -4.28890483 40.45183212 2.85348785
v 131.10943139 199.17908311 -0.08516679
v 0.41348799 2.76074209 36.15551814
v 30.43950349 153.77122164 11.28772087
v 130.95319271 200.06415248 -9.02015064
v 83.36908370 128.32258642 0.62522152
v -56.58841133 60.41117385 -3.88418022
v 78.60859483 228.20989788 -11.32581010
v -16.49877056 98.79200906 0.07693473
v 68.23690981 91.86196327 0.85852609
v 48.33590984 90.18784016 6.32643001
v -33.08559954 43.59307885 22.81199396
v 46.71036452 53.17338929 -9.63591132
v 123.50521237 187.39715219 -9.94232763
v 50.30914396 227.33490169 6.76971721
v -19.45714466 55.06052822 27.49069966
v 69.23820823 213.17020059 -13.77026364
v -21.33316547 54.21119556 -2.00666697
v -6.51610317 28.81157398 1.05528778
v -16.28686301 128.42831016 -3.90091306
v -29.07766961 74.17361438 13.37553840
v 82.13373274 203.40949297 -14.41607624
v 64.77949023 184.59482491 5.87002328
v 17.32904650 52.56881937 -1.51469687
v 20.13027109 -26.03505738 13.83983623
v 15.99106565 59.28738043 21.35422081
v -16.02834277 55.00043184 29.74235639
v -29.19836901 -41.30518436 45.84463686
v 76.86757296 113.76485974 -11.17220987
v -44.39416155 14.45190981 -4.58956184
v -9.85925458 80.10447025 0.76273631
v 56.36224896 153.53357792 8.08245689
v -40.69934040 29.46956642 -8.10802169
v 130.90501726 198.64015281 -7.66673964
v 41.75066948 70.62258571 -8.96167196
v 27.42486075 53.90018970 13.09696864
v 92.82606840 139.72280920 -10.89368761
v 7.40607968 88.12744915 -1.64286431
v 10.89477167 29.60654534 -1.77589792
v 62.38051876 204.08518612 -13.26277480
v -26.92231536 -28.27768959 36.64605692
v -32.77467936 15.54441825 -3.62611725
v -15.78639261 20.10372654 -3.34825646
v 91.53561294 173.89662564 -0.38170375
v 23.61708507 -5.32985572 15.45272488
v 1.50937261 18.51380430 -3.50898597
v -11.90708764 177.44085193 -7.51122413
v -4.99290694 -0.40289090 0.98829425
v -2.67855823 -24.44384806 37.87706047
v 29.23985757 197.76883721 -10.80325805
v 31.54400736 180.55757880 9.12515447
v 37.59637102 36.85224429 -7.34620681
v 24.07812327 201.02030039 7.11965375
v -24.20185693 53.72484773 -3.79685918
v -17.81367324 207.25604892 9.36766341
v -23.06704037 164.49905932 -7.04680663
v -6.52461266 164.44313526 15.75414091
v 2.16291030 91.69323742 26.66120604
v -43.54508966 13.96374777 -4.74266894
v 25.05145781 206.55347407 7.26038544
v 94.59555894 133.15534592 -9.25789773
v -43.54219139 34.85986590 23.88371713
v -13.70728388 114.32724446 22.94941619
v 14.14919551 108.22886229 -2.85768718
v 63.26341629 71.56334817 -12.43503112
v -30.24985641 44.40892488 -7.68213347
v -15.95540158 91.30567312 -0.10838106
v -19.20222305 88.70115876 0.28203829
v 72.17371464 231.74789548 7.44107459
v 108.49516094 194.35109198 -15.21560550
v 12.36750931 50.82734674 24.91421066
v -11.45776082 21.89778909 -2.13833898
v -25.46450496 190.68296254 12.40703743
v -46.99074104 17.47066900 -5.61171910
v -6.24480238 169.90795732 -7.15411454
v 75.23377985 187.35073507 3.46739916
v 63.86954337 167.45917499 6.35917997
v 8.52051191 -17.05093123 17.24495366
v 15.81773162 93.90603006 -3.16389184
v 87.43821830 93.76420826 -11.02414913
v 107.58391768 205.77128232 -13.67620006
v -23.79322797 67.33292341 -1.95473689
v -29.62441184 157.47429430 15.61973896
v -17.46275835 57.34341592 -1.16905267
v 40.28945416 25.66662617 6.21466059
v 7.50781735 -47.81780764 24.34164099
v 43.97843033 187.97768652 -9.52846464
v 83.04641396 112.02130467 0.62705408
v 98.18308800 186.42985821 -0.19687222
v 36.52261198 179.28515375 -8.60065687
v 108.60636830 189.91073966 0.04592886
v -33.11856464 -30.94574623 41.89110920
v 23.22277799 225.92689097 -10.20204090
v -29.37698551 13.52656633 35.86653993
v 94.58347410 114.80634660 -11.66959107
v -18.43958162 89.37763423 23.14285375
v -3.09452065 8.06420110 -0.31618518
v 91.34168178 149.43413436 -3.92188085
v -19.44922842 45.86734250 -1.59643835
v 17.40775630 -7.72697432 21.47691324
v -24.86476116 -3.57931573 17.85499416
v -16.18837193 -3.25313490 31.11482970
v -28.75723317 71.29905373 15.15586209
v -7.72045832 202.18786597 -8.84119794
v -28.38601172 69.46776807 16.90272801
v 17.01095141 191.45666063 -9.87411197
v -30.74703179 65.98591059 17.09276624
v 8.58196989 170.35549879 13.07020616
v 87.00730652 209.58517492 3.30943451
v 0.50681701 85.32072604 -0.66159212
v -46.47554085 41.68430716 -8.79344158
v -37.43229434 23.15676957 -4.52364655
v 109.05621201 233.24555159 4.30666888
v -19.52344365 -8.77039600 43.04410517
v 20.39075829 -9.89309233 9.08294506
v -0.87000354 -41.84101522 23.84822816
v 78.31902057 127.43085623 2.07495666
v -38.57897967 0.29481889 5.02238888
v 14.15032707 125.38550794 16.86852053
v 5.50640468 20.24194971 -2.64772959
v 89.12578225 150.79995990 -1.76766701
v -35.66935658 63.28661740 15.17697237
v 5.04673086 174.02377725 -8.08646623
v 12.11347897 134.37993824 16.22861065
v -24.38985556 139.54144716 15.87128825
v -2.69655976 44.63538155 3.08927661
v 56.10508099 131.63261116 -7.93788768
v -5.87617187 -8.58921092 27.67283656
v 54.50394005 164.82646763 8.46962724
v 43.93838346 181.33130670 -9.08014737
v -21.89978212 53.81705984 -2.63536652
v -50.87457970 -21.34233341 37.22906485
v -21.90051787 158.56765211 17.27003045
v 13.41110840 108.50786418 -3.03048827
v -6.13441411 86.94032580 -1.06769521
v -0.63290098 22.49463834 -1.34761306
v 91.55283868 131.50201738 -1.65177602
v 5.04051521 94.31334585 24.98988435
v -6.38491102 148.57932925 17.70201698
v -33.39455277 -9.84809082 25.53793788
v -18.75955611 -1.91257964 18.39058287
v -4.38705459 75.40082932 0.42734321
v 34.94515270 127.55289674 12.06299383
v -27.56981738 45.06600648 24.43067916
v 18.98037642 215.24998546 5.98630076
v 21.52445167 44.60694641 17.24157482
v -13.47150747 106.71887547 25.11072531
v 12.99842168 -44.61961985 18.37938838
v 37.15692461 1.92631129 0.89809339
v 85.57076752 148.34494889 -1.16545416
v 3.31368390 40.68041220 30.16472980
v 60.63700840 125.24990737 6.46234164
v -54.21715602 45.39455846 0.01599138
v -29.41401862 -46.63074389 45.05136609
v 14.99237120 30.35803512 -2.51527131
v 23.05573970 -3.19850631 6.56115124
v -18.97667348 220.08439898 0.21633258
v 0.69601188 39.96116295 31.83624521
v 58.97622555 152.64678001 -8.93000141
v 110.19218713 218.56831014 -11.54832356
v 31.55319020 14.71411437 9.57154948
v -25.59362538 74.29360598 17.07772166
v -24.76970106 13.22892774 -5.13148122
v 48.76947030 135.43865085 8.67797714
v 28.71450037 22.63372764 11.56246476
v -22.03650959 217.03799069 -7.29909446
v -30.63311800 64.74507600 17.80526154
v 86.07476950 180.27058244 1.01482298
v 4.08699363 67.43550301 29.30349112
v -16.89308323 40.74401036 0.88435068
v -33.31680596 45.57938874 -8.89338087
v -9.89496056 18.82102713 -3.01782857
v 48.83809760 83.49852264 5.95470984
v -48.41977358 19.51537468 -6.19330537
v -16.43645763 48.44900593 0.67256490
v -31.40291572 -4.14406508 10.69710497
v -5.52312005 111.52330786 -3.36817559
v -19.01001111 199.68774915 -7.83198792
v 49.42181706 92.96754748 -8.01192503
v 29.23730016 19.38127726 11.22188289
v 48.50174859 190.98803401 -9.99907684
v -49.31326956 44.91141811 -7.67975487
v 101.71873868 234.73192751 4.40242514
v 80.95950633 182.08371103 -15.90853371
v -1.50721206 -39.00878131 24.66418594
v -34.41600502 68.98771226 11.73619460
v 2.01283698 -21.34106867 22.44523913
v -4.12867405 90.00745416 -1.21535046
v 132.69235194 212.83780038 -6.23505563
v -18.37594062 50.72779208 -0.18353463
v 39.30242360 116.65382981 10.87943930
v -24.51995015 0.15606446 8.76136869
v -3.48524377 202.56444812 9.15097538
v -7.59768160 210.74041724 -9.16511472
v 67.93905050 169.76848245 5.20040188
v -37.92342171 -2.01152521 26.76400729
v 11.29968744 6.36544917 -3.90984584
v 11.08226832 118.22302639 -3.21404287
v -0.18040735 -46.28249258 21.66715451
v 73.79636914 123.53508174 2.75064679
v 18.76406744 105.02983630 17.47741364
v 7.61568639 105.74559122 -3.40175931
v 94.74860132 186.85320020 -0.25235640
v -22.56074175 -2.37632799 17.93025807
v 103.63879055 207.66061544 -13.84267770
v -17.94685982 148.27065170 -7.05839228
v 4.36961139 119.17735636 20.22534981
v -14.57329839 57.04674870 30.39966151
v -33.71714801 190.01011550 12.09286600
v 72.48342782 204.46094871 -14.04119749
v 91.11815691 117.68579483 -11.79787517
v -50.29589683 46.40294984 20.34133859
v -23.02394435 185.14479697 -7.83126149
v 16.66201651 194.36177611 8.48152488
v 109.29030925 218.04539859 6.03077095
v 74.10342991 165.34765065 3.88343376
v -16.10275358 23.97195809 -2.20659748
v 48.40471968 62.62693554 -10.00374835
v 80.25909215 127.82813609 -11.78365294
v 55.32223359 83.72742683 -10.42732131
v -31.68184683 73.02002609 12.00969238
v 14.25829995 24.70677532 -2.11985316
v -36.22313961 -6.50960812 23.46668951
v 69.26973164 95.03975511 -10.89098305
v 72.18658179 100.51675886 1.58108212
v -4.60455799 89.54144269 30.16562015
v 25.57188645 14.07053228 -7.93050230
v -34.97787938 -20.23602277 44.25652325
v -35.13869271 65.74617326 13.82595859
v -28.62832695 -18.41016486 35.14594212
v 23.90258946 184.92400646 -9.47526470
v -4.91894409 48.85549471 33.40284526
v 31.25127405 48.09788615 10.09411737
v 40.05810618 99.31148589 9.95958596
v -48.95097017 46.27142474 -9.68133286
v -33.74612331 -11.25271153 24.56852235
v -31.73920140 -33.18935633 40.57251662
v -28.49773131 77.43213326 2.23708269
v 110.19805074 221.97455168 6.17896300
v 24.25669879 214.03238177 -12.82267459
v 103.16892713 198.67809117 2.12107389
v -32.63434768 -14.11282551 25.34929663
v 117.04001576 209.16192234 4.42988332
v -28.83569524 72.69414514 1.63715298
v 21.03531361 118.26575547 -4.32100147
v -36.41852364 -4.93941829 24.18542281
v 100.19419342 240.27487636 1.80144701
v 4.09102533 -14.76819068 33.44607353
v 28.82818319 0.48615722 0.73035900
v 35.27109325 27.39038505 -7.00860564
v 113.44205588 202.81748474 3.20947636
v -2.01542955 28.42418663 -0.58361510
v -8.74379743 -35.51390395 30.48023768
v -15.14765806 33.98440406 32.43591636
v 134.12995636 206.55173063 2.41782656
v 95.43742985 127.20501423 -6.23091776
v -60.14605612 52.23506689 -4.22787014
v 0.73802605 21.28729224 -2.08506221
v -26.13739856 -20.81305161 44.98458654
v -0.64806442 -32.01963753 23.29036780
v -43.51556301 27.41834149 -6.16451399
v 125.26184320 189.66020644 -6.81539066
v -23.65389094 44.65004057 26.30686946
v 60.67541614 67.50448793 -1.31685555
v -6.42022258 32.98909217 34.40017626
v 44.80221123 128.77954543 9.65560321
v -21.37224562 -15.85142687 44.14740577
v 52.43870616 185.21431088 -10.51309519
v -61.10689417 27.75365673 0.04042690
v 43.21402684 120.36907673 9.81703401
v 18.06316711 30.83446808 19.12253164
v 9.33815353 216.72722697 -10.75996086
v -58.93019214 18.95846613 0.14645164
v -2.00538314 186.16914749 11.69410627
v -8.96653254 -36.84542328 31.19286522
v 66.34252518 176.40274763 -13.08763772
v 83.47645402 171.04531825 -16.60050824
v 128.50601971 193.84725392 -3.06729181
v -28.74878608 64.97637928 18.60722154
v -47.78600484 29.29702587 -7.33480370
v 13.24134599 26.70691535 -1.77873753
v 75.92189312 94.81821209 -0.17071649
v 60.66007167 82.75853842 1.12612837
v -14.25659563 63.42082471 29.17787805
v -14.85494804 46.25911638 32.36175328
v 24.03447032 177.53069103 -8.67761020
v -26.56566910 0.29967239 6.56245789
v 37.30567545 78.09494436 9.91982967
v 88.84732425 190.66382945 0.78229164
v 11.08254585 -12.72487547 26.03325993
v -4.69875615 -46.29500210 37.17637062
v 46.41075432 168.29028726 -8.89199600
v 1.05491048 -41.80823267 33.58079866
v 61.95190921 240.98718166 4.07626480
v -17.67005399 47.79161140 0.27586860
v -33.79996493 175.18289387 -7.37059861
v -24.33713712 43.08116436 26.26582235
v 5.97299170 -43.62000152 17.65045151
v 13.17056548 -5.08464314 14.32455890
v 109.10728574 220.41845322 6.23057038
v 38.37470710 3.94490594 2.36471789
v -17.55301468 51.23665929 29.67841737
v -6.52130786 213.79008889 -9.24049877
v -0.71924191 86.54756844 29.12485972
v -13.95867392 -30.27467243 32.80736506
v -11.57326438 108.87344182 24.85998534
v 10.94270032 198.31870496 -10.11295430
v 54.89795655 65.66870958 2.11991370
v -0.35084831 31.79477528 0.43247707
v 51.55805871 172.86446691 -9.39452089
v 36.64565086 105.48386723 -4.74631460
v 0.71074761 49.70817268 32.19535947
v 56.00090697 237.68775165 -7.04508135
v 77.13929564 117.88698286 1.76582753
v -20.61632276 109.74433273 1.06630882
v 78.31261307 129.55370545 2.16446817
v 2.91919103 60.63678861 30.91108426
v 68.49698722 87.26844937 0.12165432
v -38.62911835 197.53581285 10.19527297
v 18.98924448 219.71203387 -11.84789091
v 6.69359788 -11.35176048 20.00501379
v -28.91454846 51.54414475 -5.83513035
v 24.76153336 6.71971450 15.85583016
v 5.68049075 31.66211396 0.34551905
v 21.58049867 -12.17312459 8.33607186
v -22.87063561 47.77443409 -3.43195675
v -24.86751042 58.27727914 22.08713070
v 10.95509063 12.94028573 26.08969249
v 69.41220164 130.51727414 -10.40278561
v 34.37411785 228.35849226 -10.11281740
v 94.88742799 201.95172727 -15.13974741
v -34.77692604 183.11196566 -7.72825582
v 1.65111409 -51.13902315 29.63664569
v -23.21432531 35.35212949 28.71122025
v -4.27059038 -21.74233831 39.23486918
v -23.02331850 1.43489777 7.35880388
v 25.92236549 -0.13682414 1.42778247
v 12.40476407 111.28208041 -3.32673243
v -53.45018953 30.61230108 26.49095282
v 14.22508061 32.53009915 -2.42328085
v 10.91753319 -9.04318970 27.06575394
v 88.12383562 149.34591949 -1.91532064
v 97.08549082 166.85029864 -1.88745710
v 24.20311049 -17.93178730 12.99971063
v -40.54306448 -3.80488415 22.85605855
v 18.73988099 38.53575140 18.73861998
v 23.96739833 145.98032832 -6.23237109
v 116.63237214 226.59038007 -4.66989214
v 30.91527708 1.81584770 9.27515142
v -32.51346946 16.03629999 34.87339243
v 60.56094542 86.42178774 -10.98040584
v 35.14165059 0.51021058 -0.14400040
v -48.48641902 21.38875984 -6.39445521
v 15.78896865 159.14309025 -6.88142888
v 81.33800328 231.31553829 6.78768568
v -38.93234581 -5.60084358 31.41184896
v 41.12471268 226.36219859 5.90337021
v 57.58204311 232.59612918 6.58777729
v -47.66231030 -6.94899121 29.83800694
v 62.16754392 242.15254188 3.16611398
v 11.71413809 158.73648226 14.01876658
v 56.30269274 234.07725990 6.25144830
v 34.00224447 92.49456972 -4.53721592
v 75.13171434 74.85297322 -5.87942777
v 8.18812568 -33.75958651 16.64096117
v 7.54117081 21.15969732 28.62440608
v -11.04891114 65.63626975 0.54110895
v 26.33741498 121.80380523 14.37717211
v -30.00996262 -23.30892533 45.07208243
v 67.33937562 70.16610354 -9.73600056
v 5.94449556 -2.56130705 20.41422017
v 78.53405178 180.50631881 2.65554828
v 2.17484287 -9.71050933 35.49862653
v 57.08893016 160.55427492 -8.65682214
v -37.93288022 66.71612710 6.66173128
v 20.10646835 229.16637361 1.18844130
v -11.33592892 134.86786187 19.42034811
v -14.58140183 106.39001429 24.62550811
v -62.97781318 25.53179860 1.70120772
v -49.37799275 -22.25687169 39.35931623
v 84.19005573 168.33734512 1.30598538
v -17.52042770 46.96122184 30.24338000
v -38.98965940 11.59245707 35.58512777
v 26.41575970 178.20991576 -8.49324092
v 13.48812971 109.64421183 -3.31200869
v 14.08431027 -4.93748905 -5.31894714
v 14.06295877 19.84632015 -3.33622051
v -48.46085235 37.36600280 1.46228005
v 36.28605604 66.64611399 -6.91921683
v 65.10517001 166.72398150 5.93440933
v 29.75225821 82.15576410 14.94746935
v 45.10618746 74.15329665 6.23807684
v -44.41824555 0.27169986 20.87136731
v -27.89551392 73.03448021 15.48758429
v -56.02354556 21.70968615 -3.53030814
v -31.01605363 46.22193053 -8.49039014
v -36.37433797 36.89766675 25.30876920
v 87.84044534 227.66838968 -9.42435488
v -2.96165398 109.34045911 23.96662161
v -24.46908318 83.76444131 1.50728563
v -1.48004945 -37.38786653 24.71284010
v 2.92531447 -49.90711063 28.71436067
v 24.61383492 -0.00187294 0.57948253
v -16.84774645 95.96151114 0.36203925
v 23.14221114 161.32450104 11.65262330
v -40.67559168 -22.23864384 44.16974261
v 3.79924197 156.22776747 -5.64746652
v 51.60404369 182.76850879 -10.32452658
v -15.98751172 145.78023553 -5.48427319
v 68.70047003 184.99600887 5.25837578
v 41.55774415 36.85158119 -8.25087819
v -40.20771012 5.58468513 -0.63723966
v 39.06065226 202.08373666 7.39616621
v -29.75749597 50.97078159 23.26293848
v 4.77164518 -14.90325015 21.68548666
v 111.08874530 174.00407791 -8.61662440
v 7.12450501 -35.01481563 28.18678319
v 128.62452865 194.91635263 -7.46315345
v -63.61413747 26.52978338 1.69341848
v -24.13518168 11.56370901 0.10926193
v -47.24748433 25.86352453 -6.87650172
v 28.39801647 216.80302918 -12.65036780
v -34.64180976 70.18335164 9.23151989
v 88.50207180 159.53370929 -16.64340310
v 117.55166948 181.14824593 -6.60287961
v -51.87480897 25.30715987 -5.86521253
v 15.78065008 9.56412591 22.43730798
v -4.47225152 166.02766514 -7.47637730
v 44.44672540 89.88407999 8.28490499
v 56.25156686 223.19453955 -12.48269435
v 8.61866493 80.46361804 -2.21177656
v -4.35461197 -1.19355519 0.68312278
v 105.36017269 183.05824697 -16.14902355
v 8.98757484 62.81477958 26.69935115
v -9.11258906 27.55265124 -0.27126539
v 1.59064948 162.70451248 -6.87492779
v 16.92860015 184.18642879 9.91164427
v 43.33785176 135.43717563 9.97433532
v 76.56687498 105.88207096 1.57019380
v 57.77252465 131.10587001 7.54047511
v -7.47261429 13.53765465 -5.07258857
v 42.64946654 233.25993121 4.32270858
v 1.04379514 101.40424222 -2.30227644
v 98.69489074 174.40359294 -17.20301434
v 81.18043840 147.76383340 -13.96576781
v -22.76798524 176.82057619 14.80599307
v 28.02049555 48.86050895 -5.12208370
v 11.39144320 -47.60072380 19.98788305
v -26.73496865 40.45645520 25.07213503
v 47.58080095 11.47450786 -7.39251962
v 7.35032558 90.68606049 -1.87804038
v -18.05084385 5.25195105 3.56623554
v 43.71249676 107.16103017 -6.06269855
v 12.66241632 -33.22559223 21.72273397
v 111.50162667 174.77880418 -9.78558604
v 22.01571874 63.62836808 17.70905219
v -33.96722302 -9.70695261 33.28061849
v 34.27299857 166.13356769 10.05692035
v -9.88676120 26.29243582 -0.29757235
v 45.13123259 174.05064404 -9.14738141
v -27.54847333 169.97715831 16.05342887
v 68.23140383 145.68357170 5.08335838
v -24.93626997 -33.52812305 36.40797734
v -45.50690949 -13.88250478 42.20763966
v -7.57136755 31.75563365 2.44972203
v -10.30681841 162.24898398 -6.98425481
v -19.12050694 -0.31113139 8.47548060
v 16.64669253 -19.32402514 10.82352921
v 54.59263548 60.07460132 1.43384456
v -24.01119471 92.94719994 12.03705650
v 47.15548456 61.41473725 5.67798270
v -19.63964850 -39.85910863 45.20083964
v 128.26292217 197.43853807 -11.00620162
v 0.69237535 211.94256842 -10.31433791
v 126.24420226 191.42568111 -5.26944594
v -23.85771275 -36.15891561 36.60554811
v 69.58773732 175.48020184 5.04980329
v 6.18680520 -41.04641080 27.81255729
v 31.05747141 68.54740530 -5.05035324
v -21.03141695 57.76198208 -2.29300861
v 74.87751544 176.21301115 3.80600221
v -18.66492257 49.06163737 -0.62976335
v 14.67204094 22.77624235 22.19601162
v 5.92892431 35.52799299 1.02126342
v -25.84222518 82.34070987 13.85404915
v 2.69267289 -47.25350440 29.97421101
v 111.03159189 226.31958127 5.54487668
v -41.19316116 27.48276107 27.58475207
v -34.76697206 -1.30973349 6.70419773
v -18.30909215 7.19473138 2.86323950
v 66.05816633 146.80425823 -9.98914614
v -33.18851814 -18.24598573 35.35932302
v 51.50404572 86.05751395 -9.37448815
v 46.52997851 164.28238153 -8.56532250
v -49.67698827 29.79247831 -8.01885314
v -16.66601561 53.62606421 -0.50410820
v 51.13084242 108.85210335 -7.66945444
v -3.45993647 27.36967802 -0.23010388
v 91.72306210 99.86406565 -3.14848684
v 14.17216193 179.82412875 -8.86796415
v -63.44546378 27.88577229 2.21268577
v -43.79687831 199.24001396 -6.57874579
v 1.97316380 167.19281673 -7.22867437
v -8.69203173 -36.31261364 30.89493327
v -1.34059670 30.21631204 -0.05446085
v 90.52135050 98.97747636 -10.63337829
v -24.62753095 10.34860313 1.11234619
v 93.59494597 216.84218943 -12.28050981
v -45.98497972 -3.66175454 40.03991932
v 1.85348571 218.16085279 7.02192774
v -13.09543662 219.74410117 -7.73763563
v -9.51259211 5.81709016 16.40665345
v 58.89612064 76.42235607 1.22703263
v -24.40473065 8.91846605 39.19851407
v -0.61209837 109.60376263 -3.03849089
v -43.82692650 15.87900519 -5.04553644
v -20.62290162 66.21842086 23.41867425
v 44.58019510 147.63800800 9.58352443
v 67.37922132 196.90790772 -13.11838534
v -35.31037271 9.67863668 -2.33936496
v -16.92034118 103.34696621 24.08773452
v 52.86129937 229.98419404 6.72764378
v -11.07504871 67.41987169 0.54660643
v -21.36169374 80.51888645 -0.04872269
v 40.10501131 195.11958957 7.85472523
v 5.11211390 97.63385355 -2.26285844
v 105.11534661 169.70735788 -12.65512034
v 124.67742711 188.81154060 -4.73234756
v -32.09974989 -32.81978890 41.54428467
v -14.02860507 -20.95348202 43.18139330
v 51.63371935 51.86023936 -10.61085332
v 41.34889320 5.54495305 -1.34044699
v -42.18250886 209.18005705 4.97631310
v -24.48217198 69.30553913 19.25110817
v 61.52720004 234.40563679 7.04549858
v -10.78086533 -42.85217822 41.99159145
v 67.29724258 103.62990201 -10.67019440
v 12.91841455 24.05646443 23.28563482
v -2.75951508 -5.98688098 39.07635808
v -5.72929019 64.70113993 0.93611935
v -28.92526425 46.03007063 -7.18690734
v 7.20248697 -13.74369301 19.40226555
v 13.52048479 170.36858201 -7.14871194
v 103.24041545 212.43050694 -12.73461711
v -8.77448823 -48.24812710 39.99251127
v -31.25481308 -37.68900782 44.50568557
v -45.09444907 38.23104873 -8.32426362
v -56.18593469 0.95916557 37.44700179
v -25.95287934 16.72447287 35.79103202
v 49.51810464 196.00971043 7.78584415
v 43.40425134 72.96852767 6.72906684
v -45.52933201 33.34322572 25.00490099
v -9.80420411 -12.04457507 29.01464701
v 53.22273076 79.75170016 4.29347670
v 11.62080374 104.04849797 -2.78544659
v 92.03287959 113.06091398 -11.64110005
v 62.63028085 102.60938853 3.25337984
v 54.46976051 98.60757738 -8.70844908
v 103.83780301 202.42618024 -14.53289296
v -16.02917910 6.54079393 3.44713405
v 47.62927443 232.62941837 -7.07850372
v 87.16117591 151.52518451 -1.30035030
v 19.82650906 150.37889779 -6.06982550
v -19.17110570 90.57804197 22.29324728
v -17.98884571 96.84998542 23.31484668
v 43.13886166 21.77070267 3.56821693
v -51.83739588 37.11813688 9.93985217
v 39.53716904 4.65297978 -0.73336466
v 1.83198682 -48.67464676 30.08574061
v 96.00937366 213.02415431 4.01777681
v 28.42861973 1.35162263 -10.21424308
v 19.31150071 0.04740115 6.65158778
v -17.36222953 8.04567151 2.01154710
v 47.46348783 42.13450104 -9.77686793
v 68.64445657 210.15524864 -13.61835562
v -0.48649698 63.27405572 0.34274982
v -2.06202548 224.46507215 -7.69411260
v -3.67487944 3.05686961 11.13619190
v -60.37477776 10.96788514 25.81362985
v -3.72716063 3.83354491 1.49198773
v -34.09291059 -2.00526160 40.68486765
v -33.06396306 -4.22730017 11.34993788
v 44.48552057 6.99955970 -5.63351903
v -38.11528906 -7.59340357 22.55479805
v -28.12950127 47.77323827 -5.81296207
v 40.60297832 98.14172238 -5.86487772
v -21.75382338 -49.82088879 43.64621639
v -21.34391107 -6.60807034 19.37594637
v 3.31383804 78.06985825 -1.14393199
v 57.90132284 105.11139035 -9.15510114
v -14.91255034 2.27898848 13.54671549
v 19.46902089 201.46092772 -11.53940242
v 47.86566645 102.78141499 -6.85514649
v 81.12825453 104.81781512 -11.35192160
v 117.68994480 189.47395682 -14.32449464
v -17.81898923 55.41656539 28.25037017
v -5.80951525 31.67808801 2.15846393
v 11.07632462 34.20000896 26.13300271
v -15.95409028 48.27471450 31.08552471
v -35.11871025 -0.94930327 40.07176310
v -15.91902040 42.39058495 31.43021837
v 95.68966180 125.79703331 -7.10276328
v -40.57390615 14.56008200 -4.21190402
v 57.61120841 126.94986165 -8.36169999
v 34.64388102 66.55231863 -6.40651910
v 56.91614375 45.15371099 -5.09473961
v -35.66805273 20.93028463 32.35150129
v 66.64714217 117.74712801 4.02962742
v -33.60642493 35.76146066 26.11885592
v 81.56534284 227.31851041 5.47044259
v 11.31378766 25.31445585 -1.64497050
v 43.52767393 209.50394869 7.30546610
v 75.63893497 77.81458646 -4.11293935
v -2.55154236 52.54702270 33.37028995
v 61.29261479 136.54582202 -8.94854683
v -16.71820693 18.85258593 -3.97171685
v 31.13299608 16.89012349 10.35799272
v -19.67540197 52.87507176 -1.59847701
v 31.29865229 24.42400530 9.48243681
v 0.31326653 -33.92165899 35.63744202
v 94.04530376 214.45022523 4.12301999
v 87.82130480 183.21286142 -16.91803336
v -8.69570300 161.84835136 -6.70872349
v -28.47119421 49.87078160 -6.56733848
v 76.28879696 133.27488303 -11.62003726
v 125.60826540 190.54807723 -6.43661246
v -5.50913252 15.26367851 -4.78632236
v 87.12189645 239.05964196 -4.18251706
v -25.07793531 33.86489674 28.26592140
v 22.73559570 116.25616252 15.62483795
v 21.23267017 161.10177338 -7.51512311
v 125.51592290 190.76243043 -9.03554261
v 107.46928304 209.38606560 3.37064057
v 41.29239917 174.91912842 -8.94139335
v -39.03222829 13.58432230 35.22219881
v 84.38332379 136.29741967 -0.33434015
v 19.61183362 129.60843742 15.40088560
v 6.24275114 -36.35474667 17.72090606
v 115.48938602 178.81447077 -9.98325273
v 42.02943668 38.31996396 -8.28002673
v -15.79918154 7.70004466 2.59945914
v 37.56328672 159.75151956 -8.29108525
v 104.63863611 206.03573322 2.66867853
v -59.98019129 21.43259346 0.43945649
v 1.27371540 16.74427092 -3.48476483
v -18.84259842 58.29362944 26.20410919
v -35.35270318 17.17295870 33.70577842
v -30.59499338 -16.24567248 23.85607176
v 44.85641792 205.42788506 -11.65131759
v 106.17233813 194.69517469 0.42727037
v 35.61371937 48.21657017 -7.12318486
v 58.00513178 228.92215848 -11.88910566
v 73.54673743 128.11470032 -11.00903936
v -29.87125702 -45.10113597 44.59245875
v -29.29462865 78.42352241 4.50217444
v 67.42946059 226.69376433 6.39493484
v -18.52820441 91.32932872 0.55145705
v 2.55286298 32.47861937 0.60323451
v 52.07376555 68.48965585 -11.08205970
v -31.11039102 -16.31459966 34.80116650
v -6.04052003 21.93214931 35.19896418
v -38.51761296 45.59097439 -11.42428350
v 65.90013951 155.73695302 5.99253317
v -1.59083644 33.96273777 1.59935909
v 6.49669673 206.28502965 -10.51851548
v 48.16449434 113.51288110 -6.97863847
v 11.51503343 178.18151414 11.57351770
v 69.55989450 163.30949962 4.92293388
v -38.67268190 63.32667172 12.45928463
v 7.72538641 168.45275462 -7.39576668
v -31.53336793 -37.59607300 42.84832254
v 13.93775921 114.73406106 18.30035821
v 73.75294715 138.88360560 -11.44999824
v -27.40669064 -0.39301638 9.28781927
v 52.46144533 126.79235637 7.98921101
v -35.16975790 -6.04651310 24.30396155
v -4.09859186 62.84026802 0.95030112
v 92.45390445 227.38362849 -8.83761980
v 28.38923037 24.72508699 -5.05094836
v 38.11992332 157.23827481 10.12457162
v 88.40671927 110.97727716 -11.33139618
v -29.91026826 39.46864605 24.37663451
v 23.20482023 140.68602026 -5.57562942
v -29.02247757 45.87342218 23.81532826
v -18.51330325 -16.19195938 32.99519792
v 48.60686138 176.25372112 -9.21117142
v 70.73199749 245.02047896 1.63449789
v -6.68241689 -34.46007892 28.83851901
v -36.85665876 35.59080884 -10.79688594
v 43.74812171 215.11745453 6.85543753
v -29.55504321 -42.61705279 42.97828674
v 133.46475363 205.37135005 2.57245125
v 28.44502404 113.97688091 13.98900617
v -51.23545602 -18.72047968 40.80370814
v 22.55406044 22.82114141 -3.64591624
v 10.69016103 112.43578792 -3.42222699
v -42.80590266 1.80732331 28.43281813
v -12.52188720 194.27411258 11.20286062
v 2.81979423 -52.53680423 18.91287044
v 27.38622949 35.60315818 11.61408797
v 20.16322874 194.68882680 -11.08417101
v 57.72586539 215.29534459 6.83678826
v -25.57608485 33.62785652 28.59862521
v 111.51986569 203.26478779 -13.52312416
v -4.29891003 56.30849302 2.14496744
v 108.51036012 204.89265025 2.99869082
v 9.06654261 210.60419083 7.24692596
v -19.42470111 51.35774240 28.38014439
v -27.79860981 21.35718428 33.93694013
v -34.70823914 -8.39210022 42.39252582
v 89.49520439 199.43037629 2.20063888
v 39.05891255 89.59602565 10.36792994
v -17.49406941 33.76067430 31.76445141
v 59.40881371 63.55337799 -3.78547423
v -11.98998094 -8.13772716 30.04531004
v 43.36902499 215.26110172 -11.24827471
v -54.77092043 25.18392354 -4.63894708
v -45.90887576 25.61534569 -6.37969002
v -46.16312310 31.60111979 -6.37728907
v 58.82538483 61.43824756 -3.53267230
v -9.39554069 112.38794029 23.96916971
v -19.57625151 0.02569522 7.28555722
v 13.30646500 129.20187414 -4.72240848
v -0.63867471 29.07715552 -0.86454634
v 89.99475837 231.05292022 -7.93177169
v 11.67298760 87.23883331 -2.36955867
v -49.71479625 64.97788429 -5.51965320
v 69.67783719 116.43991619 -10.60843281
v 42.31501371 149.37745035 -7.65179470
v 38.39096054 80.50702512 -6.49042381
v 13.70703243 -10.96198708 13.81583232
v -42.56409407 6.67329878 -0.53814758
v -15.05617425 103.07721794 0.10201303
v 11.27018314 22.62643725 -2.25333800
v 88.12779188 158.98825228 -0.33433482
v 24.77735467 121.03167176 -4.15817089
v -40.42011127 60.67372113 -7.49259116
v 64.41038847 130.01827896 5.87073434
v 108.83779079 223.68882596 6.20382279
v 1.23816391 21.11331560 32.46199712
v -26.98022686 132.80324638 1.16323761
v -58.10385570 3.08282813 26.67029202
v -19.26825382 17.33244210 -4.64686053
v -26.64505132 142.30422676 15.19831736
v 67.29076058 152.12100744 -10.87835897
v 104.73775864 199.84184206 2.45422195
v 110.05328596 230.00530899 5.03168022
v -15.66015929 44.27457601 31.95719793
v 33.48563239 -1.72279426 -2.22559576
v -46.98234424 27.53330767 -6.34519011
v 8.95124115 -5.63580636 0.93470293
v 42.27894172 100.44282675 10.41330770
v -36.44639626 190.72672725 -7.92198256
v 35.29917076 80.06303757 11.69580407
v -23.06287363 125.70805848 -1.14131800
v -28.38241309 -32.21504018 44.82638463
v 105.86994886 214.67497945 4.22304217
v 17.71339402 74.39105213 20.85041441
v -59.25207958 39.40306604 13.25392257
v 8.02806672 83.63102376 -1.78769289
v -28.41368131 48.41816053 24.17308278
v -38.08321431 178.95862460 -7.39803538
v -34.52194855 25.64939298 -9.14163329
v 4.04455140 109.29386318 21.90435864
v 107.02224076 197.51293957 1.13880518
v -27.36788243 145.31274140 16.22101478
v 17.65038632 2.20828154 -7.13864714
v 18.09356548 -37.37327829 14.35603574
v 28.43458392 -4.39162552 -3.78430891
v -51.79343373 26.62711404 -6.23731967
v -9.27122962 -23.72941747 42.17976332
v -59.87700447 20.97614668 24.40784685
v -41.16270319 -9.04189423 18.18693429
v 57.07431585 158.84442627 8.24483205
v 43.52200776 208.45393836 -11.35743968
v 19.69892718 149.73689616 13.83063942
v -11.03445981 212.80927956 8.63021798
v 41.84538499 163.77320886 -8.59948527
v 17.57331565 111.32290214 -4.50890278
v -22.11948484 47.05315083 27.32101083
v -41.05820134 53.84770781 18.12103577
v -15.60027432 -3.84504115 24.60491844
v -7.53396377 -37.70564497 30.63435294
v -2.76241009 46.51627317 2.90557113
v 73.99398834 225.26791692 5.85707324
v -38.95512596 -17.51074381 43.20841283
v 38.42628747 94.23658252 -5.31811640
v 33.94470736 213.72754872 -11.73447631
v -30.75683862 65.04645199 -2.93987896
v -26.40889958 195.62135637 -8.02247599
v -11.64974831 51.30611733 32.56634623
v -19.33991350 45.35818473 29.60974537
v -1.55837135 11.14345249 -3.39428312
v 33.80813450 60.22528559 10.96215378
v 17.52831228 19.35227960 -3.63545958
v -5.53156529 26.80115961 -0.14158836
v 1.67112565 9.47653409 -2.13062414
v -12.86823023 204.68929410 -8.81154183
v -3.65926349 42.59771481 3.05593363
v -8.84390343 106.14737123 -2.03848165
v -14.19924200 71.32793963 0.24205516
v -45.27221248 42.42781177 21.40988037
v -7.16695469 18.38061586 -3.63382697
v 50.01226440 203.96438241 7.66326860
v 114.79853094 222.07348049 -8.88290536
v -42.00988635 34.51123461 24.28710088
v -46.67148739 28.32709998 -6.75450079
v -5.40131610 158.17272663 -6.15242729
v -31.24360740 14.43476789 -3.58326384
v -39.23508897 65.94825536 3.05862655
v 18.60238984 -31.11581504 16.24816470
v -3.38319479 37.22155094 2.32794206
v -53.53732780 62.52322346 -4.76831105
v -24.81347695 -1.66687381 12.02314068
v -3.69653734 30.28966486 1.19361165
v 59.96812880 139.78250325 7.10947579
v 27.93966234 24.15283583 12.43014354
v -21.46356367 68.06579977 22.35774510
v 82.81202614 224.36265647 5.05913096
v 100.17777979 173.14234376 -16.46680385
v 15.35236649 150.86904168 14.40498885
v -56.78009614 -9.05347336 37.16029599
v 100.98460317 197.31537998 1.73977017
v 26.36403777 20.23359202 -5.19899884
v 114.56783116 177.63580382 -8.75533186
v 17.51685329 13.82985432 20.81645653
v 20.88004909 85.28423309 -3.46271438
v -2.09424901 112.37225682 -3.37027758
v -22.56208286 26.83331631 31.48118779
v 82.63051510 81.27549291 -10.22239029
v 22.39174768 7.98418373 18.40000786
v 94.17574108 186.11572683 -16.85495488
v 24.44288693 75.19829273 16.65775292
v 4.45339922 33.39980543 29.86574359
v 21.37606591 144.07695830 -5.74284839
v 18.48343201 63.64681572 -1.73018815
v -6.14256505 -36.81648523 29.02862430
v -28.51523086 158.77474844 15.94067551
v -59.11688507 51.83826387 -1.19108567
v -45.59952393 12.33283151 22.66576700
v -20.56966908 87.59656549 21.04921453
v -24.85255525 -16.61038585 44.40344125
v 49.93440956 174.65749383 8.50337185
v 15.23015555 -25.28961748 19.38263327
v 9.73127317 -14.17595148 16.61918126
v -13.25789094 41.88079759 33.05140883
v 30.29685654 213.71583641 5.06446371
v -35.07286310 64.35061246 15.36685135
v 29.01438437 13.94218113 12.46866956
v 88.95681053 209.48798954 -14.42328747
v -24.17946793 62.98369169 -2.34906795
v -13.13498802 114.98600990 -2.47291010
v -10.59317961 41.86675698 3.61335860
v -8.75280518 163.45697641 -6.95901318
v 81.82411641 215.30835330 4.61487100
v -32.24076703 68.55342537 14.28571250
v -14.35522549 25.65869503 -1.41411915
v -5.61734382 177.62331665 -7.57713756
v 3.19306902 -51.83707550 27.58088149
v -24.48987216 15.33822063 36.70784459
v -18.83940585 39.62147981 -0.53926464
v 51.65721476 19.55155469 -8.93967319
v 90.60629457 147.63925970 -4.17759595
v 15.99532366 59.18198079 -1.24276301
v -28.78923342 156.27351403 16.25118591
v 98.63959998 237.49175668 4.07415628
v -20.07315122 82.15615898 -0.08828004
v 10.60836762 32.65857697 -0.69166999
v 89.10383284 144.25453544 -3.75006418
v -19.00017075 37.65647486 30.83401360
v 91.68311954 232.91984200 6.31121127
v 37.75192425 64.66186047 -7.43318209
v 7.10913446 103.38085890 21.99093811
v 27.76481025 103.77797484 -4.32491396
v 100.88632256 167.05764830 -2.48703058
v 5.31518413 0.70333044 32.94309229
v -28.42374705 -14.49346915 34.87585485
v 8.68482888 107.57772624 20.79289779
v -43.21849346 25.59023909 -5.79768512
v 7.75905885 29.79310416 -1.26781326
v 89.04571086 97.93151170 -10.81937086
v 100.91193765 195.71149349 -15.27424436
v -37.41694614 -3.13045061 25.40367655
v 11.90859918 -5.65694040 -2.58187484
v 1.74801610 114.65463042 -3.83864203
v 51.07576028 179.26229537 8.47722124
v 1.67268794 2.95743230 9.77595616
v -1.68862520 129.48134542 19.50256154
v -24.57604185 -3.35254590 41.77168384
v -36.54205427 67.17029214 9.70768835
v 35.76524556 63.78266215 -7.05346977
v 48.24324697 36.89010069 -10.59689187
v -43.94879192 29.20641378 26.41192824
v -14.86256067 94.97779608 -0.16482145
v 96.83114290 198.59746099 1.43926975
v 6.36955863 213.72617781 -10.80521103
v 88.53304386 94.45406497 -8.51610582
v -8.38900171 34.76797044 33.46297890
v -14.92882147 12.76971586 38.56422752
v 14.78469744 82.28250593 -2.45747273
v 14.88444768 -44.85387728 15.56185167
v -2.36674049 1.95502653 10.04018635
v 31.56105429 135.72870195 12.85423338
v -45.42955756 7.00468523 4.94705513
v -23.30398001 18.48462410 35.48127785
v 6.03357283 140.68125188 16.46388508
v -2.98153469 -21.14016190 26.16001852
v 3.32367490 211.51702106 -10.51013451
v -33.47215429 -6.61133509 12.95738388
v -51.32301897 56.45667017 -10.79663634
v 1.17486226 218.15231442 -9.61479452
v -53.02202329 61.96895987 -7.26595661
v -38.76147047 3.17180227 38.98876533
v 70.13306767 209.34988558 5.71422046
v -2.35624472 50.17818511 33.65030140
v -28.15835923 56.73889816 -4.58237249
v -60.67500636 37.64612600 10.16084757
v 86.22876555 221.60421312 -11.89337578
v 21.27341554 4.68110247 -7.60602951
v -38.31548244 39.41930830 23.52667414
v -41.02724791 29.37214449 -7.66654639
v -57.39621073 42.56535694 -7.87068624
v -12.10447308 39.32832927 33.26754272
v 18.04679632 94.67712790 18.88100617
v -26.00229159 68.26760620 18.06795597
v 61.82497740 195.28299570 -11.95361838
v 129.54866886 216.07232094 -6.04779553
v 43.28918457 183.22323263 8.30614008
v -8.14197864 78.43914628 32.44337812
v 87.82970905 96.95245326 -11.64849568
v 5.74946962 46.43115401 1.88661716
v 29.70789187 95.04320472 -4.30382555
v 95.76907009 128.22148204 -7.43214181
v 56.35642633 67.96789169 -12.04854716
v 24.13355745 129.81924415 14.50601034
v -50.09905621 61.69213727 7.90026970
v -25.89757554 44.32951659 -4.84769978
v 32.29274601 74.99429584 11.96871139
v -46.31394520 14.86975700 -4.05779714
v -3.45691363 22.83526585 -1.19196507
v -3.19588301 -19.23432760 38.76003996
v -41.23335332 23.55222963 -5.69680799
v -14.60572891 7.32934754 3.01758084
v -16.86433516 40.53260386 31.44226596
v 72.13998586 176.68753862 4.18948289
v -17.87668653 53.08625847 -0.69387845
v -15.20239003 212.16011047 -8.38806666
v 24.72927980 73.54305685 -3.82007263
v -21.13800496 106.34564608 16.49550162
v -55.96036464 32.32176229 -1.48937362
v -10.06777585 -28.89187820 31.06543608
v -25.69694258 28.56612764 -5.79643622
v -28.17708626 34.35731679 -6.18803361
v 13.87641579 225.86372495 -9.23425145
v 9.39180423 -52.55937204 19.87242140
v 93.50963682 102.85191238 -8.38594604
v -5.09479688 94.46298331 -1.49188854
v 30.48348799 189.03622031 -9.74832755
v 87.59044111 173.45945537 -17.41863042
v 81.62275702 91.79239720 -12.02486083
v -47.70441726 48.11891541 19.90054734
v -28.51082571 199.58850741 10.90591121
v 46.07621580 96.77037597 -6.91174390
v 71.52085751 178.55431139 3.99419712
v 88.41065317 118.46532673 -0.18428231
v -2.74607376 -39.03812543 25.25258251
v -7.16552138 38.08036074 33.63163769
v -21.39539830 53.31381410 26.85351856
v -21.42974734 56.88562617 25.39895102
v 7.26971775 -31.24283627 28.72948162
v -7.31373020 25.14318749 -0.46942235
v -41.79976881 -6.40386157 20.37098259
v -16.66705869 4.08623181 3.94940563
v -13.57576624 101.77128017 -0.67143160
v 63.36762756 157.57036209 6.48697233
v 17.88363978 170.27164996 11.77222095
v -0.88206923 -3.45273549 5.26118325
v -16.72535390 43.63728315 31.03291802
v -8.63480661 -17.76393130 29.07490917
v 114.51166868 183.91193449 -15.04140254
v 13.92636355 111.89949512 -3.50906863
v 20.87800764 -2.98690819 8.65545031
v 46.35240510 9.73007176 -2.97086267
v 29.78568152 1.45246298 10.92710160
v 53.95550653 160.02847254 8.44781660
v -14.57791403 98.92239422 -0.76881965
v -40.81626609 4.22117813 7.07442872
v -9.91248712 11.58699300 -4.66526719
v -30.33973463 58.58561024 -5.12665929
v -20.46877891 -4.56865318 19.26417463
v -9.38301254 23.94402400 -0.84323104
v 52.34887451 188.47274780 7.82051589
v -23.02086726 80.31241596 0.07118876
v -25.16541071 12.22912688 37.75656968
v -34.56066176 67.55971164 13.15109339
v -9.38132498 31.49039671 2.26556300
v -22.26798795 106.99753463 14.85703140
v -19.76197958 113.10096085 20.29922046
v -11.79824769 1.50799239 28.21039781
v -60.58893725 30.49207479 -1.51176169
v -25.21418221 208.26712251 -8.26599170
v -24.49240349 46.46749794 -4.25267080
v -36.16885841 163.05504739 -5.64731751
v -10.26234590 -34.74654257 31.54629096
v 88.27626705 231.02864623 -7.82536063
v -23.23397622 55.35139516 -2.39766017
v -7.04089506 173.84874821 14.48137127
v 71.47434354 218.19767356 -13.39615136
v 90.96372873 154.63075042 -2.53692921
v -7.01187318 77.07457989 0.03377217
v -6.06167037 37.69449517 2.74104672
v 1.98907172 -20.54364234 34.91901606
v 12.00087741 117.46390909 -3.29677016
v 10.92189550 8.64704698 -2.68466840
v 52.08616704 71.76127285 3.80001101
v -2.94800196 122.38733470 -4.88148304
v 24.85608868 49.00980368 14.43858258
[truncated: 381,958 more chars]
