# Supplementary material for: A Centrosaurine (Dinosauria: Ceratopsia) from the Aguja Formation (Late Campanian) of Northern Coahuila, Mexico
Source: PLoS One. 2016 Apr 13;11(4):e0150529. doi: 10.1371/journal.pone.0150529 (PMC4830452; doi:10.1371/journal.pone.0150529)
Supplement: S2 Multimedia — (OBJ) [file pone.0150529.s002.obj]

# Studio
g Polygonal_Model_1
# Number of geometric vertices: 10647
v -53.15374210 16.35759138 33.22970867
v -55.79606816 17.22257026 33.97274762
v -54.22909930 18.84040609 33.55584666
v -54.73684147 21.19196020 33.64061564
v -55.73055148 20.49414441 33.93324092
v -53.48951370 22.78247103 33.56855363
v -51.38694122 14.40523379 32.61930496
v -53.30406874 14.19046987 33.21904317
v -51.78399757 13.08998372 33.28663856
v -50.16543716 29.42010202 33.40967372
v -49.56008866 26.88435838 32.89749473
v -52.21452191 26.70103125 33.63466263
v -50.46439543 12.65387610 32.76018426
v -48.94540086 30.87450378 33.25164691
v -48.71395230 14.58700839 32.21851960
v -49.21558872 13.21177930 32.48041123
v -47.47824371 24.53844436 32.19909966
v -46.16779462 28.64598297 32.33759105
v -45.52020505 34.53592956 32.94639289
v -48.83031547 11.00589335 32.06152096
v -45.84085941 24.93229695 31.82092309
v -44.11322623 33.21564570 32.54320472
v -42.98490286 48.98241907 33.00589696
v -42.30042920 46.42442614 32.74118155
v -33.71798620 -37.45776042 25.67033097
v -34.44836661 -39.19649497 26.55936219
v -34.92254764 -37.75984794 26.58280544
v -36.31139919 -36.73622757 27.37165801
v -42.58295894 39.01507333 32.70950913
v -45.06243765 39.59322348 33.48517045
v -45.38121074 41.71606153 33.32493827
v -41.49497673 40.69741443 32.46545047
v -40.85350782 49.78835955 32.21031278
v -33.62488002 -40.36876187 26.07652545
v -34.04451162 -38.95137087 26.07965097
v -6.28929446 -23.56301993 15.99100046
v -7.42411660 -26.43560804 16.29972644
v -9.70576704 -26.29704401 16.89287275
v -46.58900201 13.10284436 31.57062083
v -47.95165360 12.68516853 32.19987825
v -44.82904822 14.59547319 31.38490021
v -44.79689151 37.70799935 33.13602135
v -40.21790996 44.58714649 32.17539564
v -44.66162995 43.34554821 33.04037079
v -40.63843563 47.47926444 32.04827756
v -39.98010606 53.63408849 31.77197650
v -45.25058344 11.21098734 31.71067685
v -46.72978073 10.78005973 32.25652874
v -43.35078225 25.96078441 31.39328584
v -44.64051500 27.19712444 31.74627945
v -42.35472903 30.24238534 31.97459877
v -42.73081198 13.51218857 30.84106371
v -41.63007438 31.15474619 32.08463639
v -37.77355701 36.16131470 31.78943321
v -39.01991248 47.32992128 31.44726530
v -40.20377994 55.68605661 31.80107474
v -38.23957965 53.10847610 31.05830587
v -43.44149679 9.93925612 31.35103360
v -40.33106565 27.51166187 31.17857315
v -40.06352276 28.60499546 31.39914572
v -39.47533667 29.08798866 31.27378598
v -40.32713175 30.92606738 31.97002783
v -39.47399184 33.69802982 32.00089559
v -37.97389194 39.93096203 31.94437921
v -38.51466253 38.79369050 32.10484982
v -39.99163210 39.91923854 32.30217472
v -38.87427226 42.11141542 31.86295182
v -37.16654330 50.02922192 30.87523580
v -40.58689252 12.55945954 30.28461151
v -39.31578994 19.57532763 30.15602380
v -37.28941828 47.00958729 30.81441112
v -37.98037022 46.47878930 31.05019033
v -35.32241285 57.62792006 29.49171141
v -37.08716109 58.15275386 30.05620837
v -34.95314345 58.59185383 29.13589403
v -41.51362926 7.85963889 31.01754561
v -43.28404367 7.92475790 31.56650439
v -41.14111885 14.72233422 30.51066212
v -39.33523968 26.18759871 30.74393794
v -38.90298307 27.35863440 30.92980571
v -38.57823089 30.43097071 31.30438924
v -36.36403382 47.79220372 30.51234782
v -35.22984311 48.87171462 30.21930531
v -37.89017722 56.51107803 30.86555563
v -34.66342390 54.44614962 29.59037386
v -35.80862284 -41.27682373 27.77677402
v -31.15796857 -40.84053263 25.39942227
v -33.99270028 61.15849689 29.26639654
v -35.39313376 60.80142781 29.81991135
v -40.03753513 8.05117376 30.58125824
v -36.82452440 33.00710022 31.12301044
v -36.06228158 35.84438190 31.08759969
v -35.91497988 40.76746851 30.63701652
v -37.73678094 44.14604232 31.32467344
v -35.44986621 41.43912345 30.39683402
v -36.49485484 43.14661771 30.67685850
v -13.01849075 -33.27469155 18.90963130
v -17.35130325 -30.55503964 20.60259506
v -12.64604274 -31.05855361 18.14119704
v -34.56553817 46.43372446 29.89833243
v -34.34721753 57.21342564 29.24372256
v -33.80212933 57.10369349 29.11757864
v -39.94718567 10.73728595 30.29687330
v -41.14365578 9.45860520 30.74378893
v -37.02719137 27.82014571 30.35332821
v -36.21060401 29.86717597 30.41622043
v -35.71817279 34.03725103 30.87575920
v -37.09512204 37.89764643 31.53274581
v -34.05448794 39.43591565 30.23399785
v -77.42904872 76.99421793 52.96845362
v -75.14747977 76.84566826 52.92611197
v -76.55572891 78.04249227 52.76843160
v -31.11284971 -43.23493689 26.21865645
v -33.60146657 -41.82201624 26.56146884
v -33.13295543 -41.30026698 26.16760135
v -33.51397440 49.53493178 29.48469669
v -33.65188092 56.19636551 28.97736430
v -33.88136625 56.98809400 29.09886278
v -32.12939948 56.26456067 28.43796834
v -32.45100379 58.74378979 28.51387858
v -32.65077621 61.15153804 28.58935110
v -38.86840492 6.26069959 30.38525954
v -40.18451273 6.48066029 30.63482046
v -38.35481405 7.92559981 30.21763265
v -35.03751755 32.45979548 30.31348437
v -35.06634757 35.61028838 30.58920801
v -47.05420509 -2.03627138 34.18510035
v -34.31103006 41.51835665 30.46282940
v -78.62535119 78.33239436 53.07603255
v -32.11836517 44.91443560 29.43455614
v -34.60201249 43.52335632 29.92837504
v -31.97028115 46.57383263 29.31217477
v -31.68206289 49.75553602 28.65258977
v -31.03767708 58.17340314 27.98206173
v -30.78069165 60.73780358 28.02587673
v -31.61733598 59.68328565 28.24414708
v -38.16581890 4.92229639 30.28730676
v -37.59412840 6.73388829 30.21503985
v -36.29143909 8.18284508 29.75249104
v -33.40039030 28.37400511 29.47817929
v -33.65631774 34.07580778 29.91059609
v -32.91694075 35.92906147 29.76919524
v -32.70249441 38.32075000 29.66997959
v -33.25251862 42.89222881 30.04873171
v -32.27710351 43.74023899 29.66601215
v -31.70107678 52.55857110 28.59893814
v -29.20931764 55.87514862 27.58513950
v -77.86556333 75.75525343 39.56723213
v -77.95994729 77.18387991 39.66761753
v -76.59335434 75.91955364 39.81820121
v -34.77368876 12.67233957 28.81883271
v -37.78791055 14.43877630 29.71876226
v -31.81882203 36.31436452 29.35249172
v -31.66199103 37.07903996 29.34044600
v -32.52647072 42.67146811 30.01376987
v -29.30359170 50.88974908 27.85580605
v -30.33951297 49.79623109 28.09865028
v -30.22556752 58.91041085 27.74213254
v -29.36387435 58.32764134 27.37850510
v -10.02738718 19.58511770 35.87108105
v -10.57338435 21.15610056 36.28486395
v -12.53654063 19.19801906 36.45873442
v -28.42912450 62.36921251 27.65428647
v -28.31987850 59.82159451 27.41985023
v -29.64156866 64.34036046 27.98567712
v -29.52566929 65.33247232 28.06684561
v -28.21668051 64.07912821 27.38847397
v -28.43283117 92.06367284 40.68029672
v -28.57585624 93.64747256 40.85524380
v -35.67394987 8.87754653 29.52724136
v -37.29065135 9.66973230 29.79336493
v -3.29989917 60.55749953 32.72707388
v -10.60029771 59.05947834 36.02607176
v -31.08019754 33.68734568 29.14026007
v -49.06243458 -13.67463078 37.77359053
v -46.14021629 -15.89716971 36.27953678
v -30.39032593 45.85637897 28.91456895
v -29.92332168 48.80975559 28.02311815
v -28.14860828 56.69029802 27.26751380
v -7.32401665 89.48015422 31.94229305
v -7.99620710 91.59418941 31.82382509
v -8.91288556 90.03176540 32.41118789
v -27.27608010 67.40915030 27.38593891
v -27.25417167 65.92013687 27.25457959
v -27.73363329 67.24610180 27.67499350
v -26.73949860 68.68623197 27.61879563
v -27.76506171 68.09822470 27.66072564
v -28.98636647 68.59725714 28.23032066
v -27.66151540 67.84050167 27.61020139
v -36.85340658 4.01247572 30.40656820
v -35.58921069 3.47220339 29.41020019
v -36.79906577 1.78538496 30.23418039
v -35.27370095 10.71501616 28.96430902
v -36.67199239 11.48810238 29.18338589
v -33.45433995 11.47790626 28.14586833
v -33.63358602 14.53244500 28.46475318
v -32.72227570 23.20375666 28.58966775
v -28.60091254 35.18961370 28.36525813
v -48.21822420 -9.64998640 36.35413200
v -45.38019001 -19.43172701 33.45390782
v -45.40634155 -18.26600917 35.11563316
v -44.97639090 -18.31328310 34.05179456
v -29.42024358 44.14467514 28.61073241
v -30.93061596 42.96649992 29.47618999
v -31.09623678 43.93591732 29.25569005
v -28.27459387 47.35295847 27.81345136
v -28.59705873 45.32316700 28.08696777
v -28.01324800 51.18398368 27.43477002
v -27.62996778 57.94811621 27.16738917
v -25.76954104 62.78559566 26.81679651
v -26.21762827 61.53535843 27.05663443
v -26.07468143 64.65049088 26.84620582
v -25.58131143 66.13270938 27.15456486
v -33.63969550 3.59806442 28.58469635
v -35.11892259 1.37346075 29.59744632
v -34.59253907 4.50224476 29.18941341
v -35.56790575 5.10883564 29.81125377
v -34.83248129 6.81637786 29.33714353
v -32.66945854 6.00036699 28.43090147
v -30.16067855 29.07121927 28.63946930
v -31.95588663 29.67085317 29.30073068
v -29.44037691 37.74270043 28.68391760
v -28.53376791 39.66026008 28.20202522
v -28.84188667 41.01798683 28.34195830
v -28.96620333 42.49726608 28.62752043
v -48.96352440 -10.71629766 36.97886690
v -48.62575606 -13.46274652 37.53257543
v -26.88441053 56.68374524 27.04299241
v -25.52343532 64.02756274 26.68235265
v -25.30887164 67.61262566 27.46029571
v -24.87858385 69.08763945 27.30286494
v -26.05304308 70.98851353 27.58332901
v -33.59296918 0.67844556 28.89216132
v -33.04633498 2.49132700 28.56016532
v -32.80356526 6.71629934 28.56890857
v -32.18496963 10.47080196 27.89534815
v -33.67125243 9.15265642 28.58138643
v -42.94778407 2.02840543 31.66854382
v -28.77429500 32.99775720 28.46194990
v -25.80456436 43.35587472 27.08842419
v -27.28578448 44.22814772 27.55001746
v -27.43556723 46.40760273 27.70458162
v -26.66253969 47.82606289 27.27923356
v -26.81455761 49.97158051 26.72186308
v -26.98309161 53.60761285 27.04053745
v -24.93323758 55.42106181 26.44027397
v -24.51701462 62.07646802 26.25801414
v -24.12839048 67.91459769 27.32604183
v -24.47313815 67.34479219 27.13225596
v -24.93558452 68.62113625 27.48209797
v -25.05533211 66.71386957 27.24151686
v -24.33534898 67.49033928 27.22357400
v -23.61616306 68.62723082 27.24102698
v -31.31219372 4.23256448 27.76474506
v 7.17774453 -19.16990988 21.12076804
v 6.21316629 -19.15715449 22.14053273
v 5.58131374 -19.96386051 22.19505981
v -31.98010102 7.30356574 27.93142572
v -32.30350465 9.08792950 28.06785330
v -29.36417609 24.73309450 28.15293334
v -28.20860781 30.09736910 27.97708102
v -28.47026475 31.87990934 28.20722014
v -27.47717127 38.51421177 27.52313018
v -27.11657062 41.24752060 27.39435993
v -26.37059428 44.85969990 27.33593434
v -24.77025986 48.17235470 26.59458853
v -24.78736080 50.90312287 26.15233697
v -26.03906207 50.76255649 26.57711692
v -25.01605824 53.87806520 26.24162100
v -75.38078725 5.31710032 41.21649265
v -74.19505715 4.60083876 41.06194898
v -75.93907416 5.26679447 42.35602915
v -22.97004871 62.86079437 26.48557350
v -22.75198326 65.58662653 26.64730512
v -23.46091904 67.15591997 26.83768794
v -23.19553308 67.33227521 26.75083093
v -31.78709373 -0.45669050 28.39344367
v -32.18197078 0.29926209 28.41286734
v -31.38673678 2.76787952 27.71177702
v 4.86707734 -21.37788944 22.41041698
v 5.32781892 -20.52547224 21.96337655
v 5.45292161 -21.13547176 21.54860832
v -31.19865060 8.11716262 27.62721293
v -29.33118306 22.83092774 27.88041718
v -29.70775217 27.30306052 28.40935066
v -26.99099109 33.84259716 27.41429396
v -26.83663368 37.67233342 27.38053538
v -26.35793015 40.01360014 27.13190578
v -24.49156530 57.68142268 26.18193626
v -23.72108027 61.12742424 26.12952888
v -22.52223715 63.91411275 26.66765451
v -22.81636186 69.08108294 27.25200728
v -26.89478733 31.31062910 27.47832425
v 5.16631221 -21.92299813 21.95955440
v -25.76505393 38.43142465 26.94835700
v -24.96339381 41.49916396 26.60559490
v -25.02151206 45.44996843 26.82824619
v -23.49545062 52.44192481 25.91300197
v -22.27891237 59.43323299 26.05512738
v -22.20556699 61.46507710 26.25922114
v -21.24039829 66.24908000 26.66847035
v -22.04927802 67.71349907 26.69386752
v -31.54329583 0.61842799 28.02765928
v -30.75766563 -0.13986885 27.78387815
v -29.69874814 3.49500263 27.18717605
v -30.29097058 6.79738354 27.36179344
v -25.97255632 25.96839145 26.60346590
v -26.39939822 28.96977216 27.09631063
v -23.58826250 49.81963709 26.30839497
v -22.98909985 50.83638057 26.01805516
v -58.42897668 4.04053647 37.24440187
v -57.57326260 4.21352452 37.02995926
v -26.64224803 23.01718667 26.80784836
v -24.20010790 44.59495470 26.66823007
v -22.95655571 43.28738153 26.25455894
v -23.01164530 46.28697410 26.38742328
v -21.96497656 50.95531046 25.76450445
v -54.28246036 -10.23061574 43.08797419
v -54.00415510 -10.88516228 42.72756726
v -52.67633870 -12.68900651 42.21457615
v -20.76539211 60.58398634 26.09527856
v -19.74734478 65.55945426 26.88550204
v -20.31552047 67.71023571 26.87492222
v -24.66699481 29.96930853 26.42085589
v -23.51492643 35.18335894 26.17738768
v -24.78806116 32.77743608 26.52068250
v -21.82466723 49.30191487 25.91784857
v -22.57197164 54.07974496 25.66525713
v -21.02239057 51.89435184 25.30586533
v -54.40805107 -8.67997855 39.85955194
v -54.97683585 -9.82974470 41.52521864
v -55.53248525 -8.26415978 40.73185474
v -21.53403871 58.58193710 25.89792199
v -20.79377882 61.87593192 26.45422146
v -19.43375356 64.01985139 26.61289275
v -24.30792898 22.09652215 26.07082948
v -22.56018482 40.79302773 25.93173087
v -21.65546827 44.95383427 26.04399994
v -20.74137889 53.83383483 25.19406751
v -21.40644193 55.10042608 25.63256584
v -19.82642151 55.75265735 25.32646060
v -19.20535602 60.14384702 26.01347305
v -19.74617131 61.88393757 26.15137585
v -26.06862038 14.13252670 26.13455243
v -20.34427971 38.52840886 25.32856166
v -21.31761424 47.00567573 25.87031759
v -18.90570112 58.18168819 25.74870549
v -18.37041043 62.98165023 26.21278912
v -17.65306108 65.25237858 25.68838559
v -18.32877100 66.55251980 26.26896091
v -28.32299285 0.19951163 26.88213810
v -98.86593372 15.00063948 51.05747655
v -98.56960922 17.36859046 51.80218071
v -99.98475015 16.56933501 51.55309290
v -17.60176010 63.96859139 25.85195005
v -26.06458589 2.00427114 25.93307756
v -23.84640463 27.26539224 25.99116415
v -20.28038166 42.39588603 25.44048615
v -18.94876547 51.64717510 24.83261377
v -19.30701360 53.83114889 24.92487989
v -18.23806949 61.46779284 25.93374811
v -24.95239303 8.16145632 25.79351701
v -24.13513511 12.54127268 25.51161125
v -23.94477092 15.98166302 25.65826662
v -23.37587625 18.29474419 25.65546706
v -18.88313517 45.16747966 25.16099438
v -19.27085035 46.24684900 25.22328869
v -17.29132421 58.68634582 25.47371201
v -16.81289822 60.01050770 25.07242188
v -17.22880825 62.93889880 25.56183189
v -16.91274717 63.88915330 25.08116886
v -27.49044448 -1.27711822 26.24824829
v -17.69609004 55.56594953 25.20615608
v -17.57456362 57.92716891 25.40213428
v -16.39341377 56.95769563 24.76440929
v -16.76246151 61.06317416 24.90954846
v -16.11501537 63.31208348 24.58549105
v -16.88018255 64.40490484 25.07929318
v -18.41016300 47.85794392 24.99626391
v -17.09577627 50.48280582 24.64197204
v -106.54167086 24.40127917 47.77409136
v -107.03326017 25.78328177 48.47816750
v -107.42602497 25.85352398 47.14344814
v -71.52644545 100.12769699 39.22106698
v -71.52009010 98.95952046 39.31161016
v -72.90212810 98.40770066 39.55090046
v -15.96454903 64.48021531 24.79673736
v -17.03904383 51.78454518 24.38201569
v -18.10950600 53.34457755 24.82230403
v -15.72589576 53.00460383 24.22892302
v -15.28661605 55.65752834 24.43079278
v -15.40582255 58.90658498 24.46108684
v -15.01835883 60.22576243 24.03536253
v -15.08459821 62.26075441 23.99929613
v -15.02665877 63.29368800 24.21323210
v -14.93167598 63.83091956 24.60555546
v -23.71195517 6.17909338 25.39992705
v -22.63925970 7.99073651 24.93663505
v -22.45499752 10.40935796 24.91604351
v -18.86188984 15.48999827 24.11574125
v -15.77577926 45.84732652 24.42065068
v -16.78002812 45.08490860 24.63050745
v -109.43470150 50.02006516 48.24573919
v -109.86261815 51.10725388 47.07917571
v -108.58461261 47.30008915 47.41074145
v -20.22992074 10.09777747 23.97446707
v -21.78051509 12.94216793 24.63702299
v -78.16490531 13.73596769 49.23241958
v -76.76848024 15.65317251 49.37994108
v -80.31216264 13.41727190 49.44664240
v 8.18510354 65.82788378 27.10857987
v 7.58235157 67.05287844 27.26631053
v 8.54407344 64.97628987 26.88787319
v -15.26976563 50.99534616 24.32375774
v -13.58379703 52.76738480 23.96630123
v -13.83915730 54.97923866 23.87668751
v -13.18304148 57.73948878 23.85344543
v -13.17327004 61.96938083 23.59302901
v -19.27552372 5.10672946 23.57892878
v -21.04460075 8.04696977 24.26467463
v -18.07126775 17.52792113 24.08201620
v -16.66965708 38.04625571 24.17852730
v -10.71825437 60.82685292 22.43126929
v -14.63408396 39.45077211 23.64505641
v -13.13165948 41.62739217 23.41398224
v -14.56806529 45.33369839 24.17629212
v -15.29874932 48.08562621 24.71040189
v -13.12792394 46.75384611 24.22065847
v -12.91279122 52.27279291 23.94374087
v -12.44480629 51.80110037 24.13234115
v -10.86230762 56.63760751 23.22856523
v -10.32146346 58.43113735 21.88594081
v -17.04646647 8.94286018 23.23177643
v -15.48975334 17.03789458 23.35251868
v -16.51144773 18.74443516 23.81869778
v -11.56419236 36.08731925 22.35387824
v -13.76020536 35.87354347 23.11174013
v -12.32126635 40.58691114 23.13269116
v -12.45543174 48.99786413 23.98911677
v -11.03495434 47.46044427 23.54336902
v -12.32094504 50.30809343 23.83944765
v -11.62472181 51.58961564 23.70299213
v -9.90571175 51.98292434 22.91405201
v -9.85984597 60.83576754 21.79113217
v -10.73002536 63.28129768 22.91513234
v -42.69570857 -16.80834778 32.24651143
v -42.08662733 -15.67315124 32.33151138
v -41.32138938 -14.68347665 31.95559978
v -16.86507650 12.82840408 23.42333831
v -14.80774116 26.91390365 23.44322950
v -14.28806316 31.29294887 23.20815995
v -12.06616964 38.99858147 22.83020318
v -11.08022034 42.28632152 23.09561521
v -13.06140702 44.41306740 23.76136743
v -11.03017479 45.74776068 23.36516045
v -11.76353078 44.79513317 23.45947176
v -11.87994517 52.55977437 23.94411899
v -10.21894440 55.61169982 23.29026721
v -9.35886428 59.29030478 21.18186094
v -17.45678484 1.39272120 22.72749506
v -21.19704336 0.57808042 24.06109869
v -18.46870221 3.04069417 23.13727699
v -14.77047428 18.57387088 23.19412306
v -12.73380686 27.43770182 22.80137129
v -12.19496690 30.86240031 22.36604691
v -12.22524699 33.20435435 22.45074324
v -10.81168186 49.32003841 23.66983891
v -11.47058513 50.52378029 23.79366383
v -8.91098659 57.37524852 21.08289115
v -7.98859075 60.44491753 20.54185420
v -16.06382057 14.97912407 23.33424985
v -10.51888894 39.44352642 22.40686864
v -10.31434070 43.81727055 22.73229882
v -9.91725083 46.09236866 23.26832339
v -8.70750844 50.34437776 22.47129194
v -9.12817940 60.94729528 21.32621035
v -7.32314819 57.77546018 20.25433257
v -14.51917738 13.97570688 22.71246351
v 27.01447718 8.92755296 13.87484092
v 28.57992053 10.37963200 14.55154084
v 29.18710560 8.15581623 14.57451843
v -8.17963853 48.26930538 21.93322219
v -6.60342025 60.29088795 19.93482746
v -7.14987377 61.77566946 20.92461102
v -13.13118264 17.83875935 22.41839841
v -12.75769062 19.64961551 22.41936140
v -9.06305853 44.47991773 22.47949690
v -9.18920711 34.72773731 22.00258896
v -8.91966838 36.43865511 21.99761383
v -14.72216472 8.44735559 22.60934748
v -9.49939340 41.05478898 22.79025316
v -9.20018088 43.24565083 22.61074260
v -6.67287083 53.10478806 21.36862092
v -6.91454392 55.65700680 20.53608187
v -15.19134268 3.98822175 22.50231802
v -11.90846413 22.77335152 22.41565846
v -8.13707151 40.85272178 22.34024182
v -8.89827032 43.29534993 22.40988985
v -7.18790945 46.37026042 21.64975554
v -6.17986405 51.20081455 21.40850388
v -7.59663898 62.51735985 21.51929587
v -9.65317804 28.98789570 21.73878625
v -10.08161157 30.56587838 21.98860049
v -9.34415963 32.00330958 21.90320939
v -8.40073917 41.78834707 22.48449065
v -7.75944209 43.11238602 21.73732780
v 17.77845807 35.53694487 21.24319039
v -6.50153542 48.45526069 20.97341791
v -5.45647182 53.07319015 20.40487342
v -5.31575782 60.51934138 20.16326971
v -5.50997118 61.31681427 19.95161921
v -16.66397601 -5.85073931 21.56799845
v -16.23357087 -8.38333368 20.45876719
v -18.13030429 -5.97697124 22.06684276
v -15.75062983 -3.99789354 21.18702978
v -13.75804748 3.76278115 22.02298306
v -11.43614389 12.09313981 22.01923728
v -11.24253403 17.70558581 21.71456814
v -10.48496272 27.03135833 22.06606977
v -7.35047786 35.82098708 21.72392979
v -8.12635664 37.69645840 22.03819901
v -8.07478931 39.78998587 22.16216549
v 18.39378662 34.69261155 21.39840089
v -7.07845809 44.31191087 21.37529477
v -5.29870577 54.51463535 20.01588792
v -5.25397155 56.70092627 20.09808458
v -5.52050769 59.63282660 19.99662071
v -3.46769625 60.10811031 20.27148008
v -14.33653478 -7.07421824 20.10568045
v -14.75795265 -4.97616967 20.47959343
v -12.38823123 5.69302589 21.80606499
v -11.78810559 9.48029477 21.96763456
v -7.56519381 34.25714374 21.80589549
v -8.54035094 33.41929615 21.96079865
v -7.04262545 36.91095859 21.84600569
v -7.45470589 41.88598692 21.73494175
v -6.15555141 42.85639897 21.14177309
v -5.64004155 45.07856071 20.64317465
v -5.18171396 49.64983836 20.20938881
v -4.22486803 51.93950608 20.18789575
v -4.28196369 59.11779404 20.15067637
v -13.98758590 -8.24739039 19.75186728
v -9.34335124 1.70741789 20.59825324
v -9.82210506 16.09285176 21.23389207
v -10.03031619 19.26144399 21.36928029
v -7.74490833 25.92144348 21.04890905
v -7.21798744 28.31727825 21.12885006
v -7.86475278 32.18999878 21.66114375
v -6.93535525 31.84661642 21.37714438
v -6.53079571 33.31342712 21.40856721
v -2.05399562 92.67653525 27.34813839
v -2.18874938 91.92411602 26.52762830
v -2.60992418 91.27712250 25.54523572
v -6.03955705 36.00936756 21.65453508
v -6.51813950 40.92136770 21.57201990
v -23.41858484 -39.55985606 24.79450963
v -22.21716195 -39.59674388 24.42572080
v -22.72274718 -40.99228233 25.04227310
v -3.15372553 49.07116294 19.19564977
v -1.38204603 48.39817062 18.67812127
v -2.85971188 53.98801714 19.72037554
v -5.03690122 55.30989543 19.93022114
v -3.39069869 55.39491773 19.51623149
v -8.64054356 -10.86113323 33.66265446
v -7.24864565 -10.80633234 32.31412545
v -6.50050677 -9.24131554 31.49744868
v -10.24436206 10.21740120 21.47734724
v -8.79043899 12.13040669 20.94539069
v -10.97066421 14.21558764 21.70047164
v -7.18296459 21.41638845 20.47812752
v -7.64032500 19.74013820 20.53740062
v -7.97233079 22.48466201 20.86252160
v -6.51066424 26.76981501 20.91519162
v -6.96668401 30.17713688 21.06657252
v -5.63613931 30.79413995 21.00229822
v -5.58892405 37.07966581 21.64049819
v -4.97930357 37.90372983 21.45128883
v -4.72525507 39.55163807 21.21386304
v -5.46198431 39.98100385 21.27824724
v -3.39126564 41.31348431 19.91316117
v 8.13881494 66.40376896 26.16594546
v 7.95604661 66.14252925 25.08570254
v 7.59052904 67.68880785 25.38822033
v -2.32010265 52.77264491 19.41316016
v -2.02140398 53.94097418 19.45211366
v -11.00706588 -7.47857802 19.26344819
v -11.54698525 -5.74262626 19.68181692
v -86.52965724 94.78090703 45.45589536
v -87.33306080 93.68313849 44.23154145
v -6.88953698 18.68203282 20.33295669
v -6.35135639 23.61274697 20.53801715
v -4.43749223 28.05033326 20.74642293
v -5.36633097 28.87947857 21.08172700
v 23.39763939 23.12802523 17.01156609
v 22.73698710 24.54290166 17.06290059
v -5.27716428 32.89028257 20.92872001
v -3.49393045 35.78150645 20.28540522
v -2.74817180 35.09741277 19.91152577
v -4.79723373 35.80499440 20.84306814
v -3.81365046 97.34018892 27.43030153
v -4.54409467 97.30365872 25.26875772
v -4.72293561 98.93427789 26.67807415
v -3.83882434 37.13572398 20.78112029
v 24.14722182 23.59444462 19.24148388
v 23.98935147 22.99024537 18.40017177
v 23.88558537 24.10950884 18.64412241
v -4.14304715 40.17997533 20.61879449
v -3.41342576 45.34035549 19.47576180
v -0.44147496 51.00096017 18.72522011
v -0.98927878 52.54649371 19.16749217
v -0.47368393 55.03347516 19.38666962
v -1.94527872 56.26108870 19.60790716
v 27.35612541 10.35346650 13.94551992
v 1.60394947 60.77542901 18.08761805
v -0.76751015 59.27084386 18.89193431
v -9.52520780 -5.12127392 19.32454854
v -6.85246009 7.44487764 20.50170302
v -9.05660540 4.85735154 20.91527916
v -5.82036702 19.28864419 19.98779923
v -5.82686719 18.28153618 20.12571879
v -5.45740686 21.73888870 20.18024959
v -4.32515796 19.79721896 19.84332688
v -4.94176662 24.11500551 20.41760273
v -3.52624687 29.43150140 20.23963630
v -3.36559257 32.94889629 19.98268813
v -2.09738500 33.87860954 19.49715801
v -1.61208445 43.07910055 19.10760626
v -2.35654693 41.90583155 19.28628236
v -10.42655297 80.22320271 33.71108696
v -10.03513951 79.08315957 33.98929536
v -9.28662624 78.92470062 33.72436762
v -1.05707836 47.08578065 18.78919266
v -3.08607426 46.01792619 19.30478029
v -0.83338196 53.61971632 19.39140819
v -0.23128353 53.50583047 19.30099539
v -23.87293801 -29.38453853 22.70954475
v -23.54117110 -28.64971757 22.49530703
v -22.95896970 -29.08060327 22.43315801
v 0.19977530 58.76519904 18.77058856
v 2.01448123 59.27579477 18.13514903
v -8.99967179 -9.04977694 18.61539483
v -9.04696528 -7.17498548 19.18776520
v -7.81805813 -7.95609690 18.69895123
v -40.58769718 81.72608167 46.09788954
v -41.69308394 82.78279006 46.42143473
v -5.29972836 9.44131985 19.83655430
v -5.47569711 7.26089627 19.96562816
v -3.35679436 17.02716760 19.67666671
v -4.39380482 14.86325730 19.67713796
v -3.77998827 21.73748799 20.23886517
v -3.65762971 22.99116924 20.38385347
v -3.54220439 25.11063777 20.22566460
v -2.82245432 26.75130405 20.03088593
v -2.42765457 27.94739977 19.62118410
v -2.84743262 30.59984744 19.72982101
v -2.06571678 28.85331959 19.53191124
v -0.97094162 32.16645494 18.83697696
v -1.13974046 35.89924797 19.29984801
v -0.15770389 35.52740812 18.91548373
v -1.64516328 37.40489110 19.50414665
v -2.40937248 38.90375420 20.16471699
v -0.48045252 37.58212551 19.03262734
v -0.61653741 42.29699820 18.89554784
v -0.24142987 44.52957585 18.92866194
v 3.20702838 45.47620565 17.57162064
v 0.38646616 46.05904594 18.59812997
v -1.33895618 90.65987915 27.98813581
v -0.80050080 89.57891166 26.58773400
v -1.53119606 90.78415483 26.54297091
v 0.59530739 46.90260440 18.55509914
v 2.44068075 48.25030640 17.75423810
v 2.51000002 50.25999993 17.58000068
v 0.96589088 50.04175752 18.14775728
v 0.72349602 51.19002238 18.27044412
v 2.23482866 55.70682511 19.68236640
v 1.72411371 55.05476892 19.57431436
v 1.86533702 57.08207190 19.55951378
v 1.66882761 54.50070277 19.56994087
v 1.16937130 57.53789470 19.09175515
v 1.80750364 57.79246613 18.80600303
v 3.02474457 60.48328802 18.03645864
v 3.59988445 59.04769152 18.54141429
v 2.94254837 58.21720138 18.66997965
v 3.17965192 61.64874136 18.20895448
v 2.67018401 61.65880337 18.07728410
v -4.20711515 4.41870000 19.48670112
v -8.68287496 2.65053916 20.61695978
v -2.01711664 19.36970837 19.91348714
v -2.05370039 21.89343423 19.88158748
v -0.88313606 21.06595971 19.53350939
v -1.55143603 24.21062998 19.66620050
v -1.68241619 26.30378120 19.28539574
v -1.12605281 26.87082067 19.38514411
v -1.46008539 27.60860696 19.49078962
v -0.50137372 30.73695488 19.20937933
v 0.76557469 31.83971718 18.21283251
v -0.34747299 33.88763964 18.56954023
v -0.12758128 36.67711467 18.94462481
v 0.96020894 38.44922781 18.51354726
v -74.62078333 76.76464319 39.58964720
v -73.09452444 77.60336250 39.81090337
v -73.24194163 76.06341690 39.46253285
v 1.60895148 44.25969720 18.25411431
v 2.61258055 51.93350837 18.49161834
v 1.25057076 52.09996924 18.52241158
v 2.48596515 52.29924992 18.64924841
v 4.66477824 53.70245129 18.95236596
v 1.66301231 53.45287174 18.88867840
v 4.08484228 51.44613236 18.08966696
v 5.12460666 55.60633168 20.58995515
v 4.95972671 55.02843857 19.74203065
v -11.64403930 106.87503219 27.81216241
v -12.28216104 107.75366426 27.58107707
v -14.01632559 108.51814598 29.12847884
v -1.92571734 5.07341744 18.95866357
v -2.61151884 10.29713172 18.94040406
v -3.36430757 12.83765770 19.50884052
v -0.99612284 9.60541796 18.63314956
v -0.61079650 11.89302653 18.80786568
v -1.35384942 12.95385044 19.19328049
v -0.78862772 20.07022686 19.53455247
v -1.22995034 17.43765548 19.41101812
v -0.20407166 22.70210348 19.29146610
v -0.03643848 24.50045198 18.92369613
v 1.26578368 23.42803590 18.44628155
v 0.27398844 27.13532560 18.62672903
v 1.39278558 25.04919469 18.25029589
v 0.56359748 29.33159098 18.76914501
v 1.17794774 28.21162716 18.34551804
v 0.08285188 28.21693011 19.13834177
v 0.76673401 30.76843731 18.24675128
v 1.45597872 34.44562107 17.95339957
v 2.55424366 32.49777108 17.54487120
v 0.58950565 33.40122104 18.15924235
v -19.97173578 108.20376128 33.11058879
v -18.47499609 108.43614489 32.91165456
v -20.55615187 108.85953158 30.44042923
v -21.20795287 109.24829543 33.66331011
v 2.24450650 36.78073734 17.85865985
v 2.52030650 39.83270004 18.03833060
v 1.15953968 40.03830999 18.62246171
v -4.26318264 98.59256446 28.39587629
v 1.82191527 41.71774909 17.92559586
v 2.91894004 43.39553416 17.89184101
v 4.18930547 42.17943549 17.70752855
v 6.36736816 45.37596554 16.92777127
v 3.98238702 49.83744025 17.34807156
v 5.20730997 49.80992526 17.20219292
v -6.01901487 96.77133709 23.71343412
v -6.17076270 99.20260310 25.02144314
v 6.78695086 53.49277705 18.83352362
v 6.54799910 52.85853520 18.40619184
v 5.88048343 54.37688902 19.52931844
v -6.81008445 -6.59963954 18.41831766
v -2.58461502 -5.25305560 17.58439466
v -3.87587585 -8.24893173 17.07047969
v 0.56426029 10.29156242 18.44655164
v -1.87686889 14.33434244 19.20159161
v 0.66647865 13.29940278 18.84406060
v 3.06010712 26.02727711 17.59977825
v 2.13734549 26.84752084 17.98496768
v 3.25054163 28.33641320 17.55454019
v 2.05345871 29.84509803 17.54175499
v 3.79513879 29.65527587 17.34525524
v 1.74650562 28.13681215 18.00036244
v 3.59342946 32.00345859 17.20659249
v 4.12941165 34.49508920 17.30591990
v 3.22421547 36.02585942 17.66194962
v 3.48951411 38.17057610 17.87944511
v 5.01339464 37.33460978 17.61423610
v 4.23012674 38.60769048 17.88493805
v 3.78436828 40.17104581 17.64360443
v -55.81625178 83.71479809 49.96075481
v 4.18431638 40.81354663 17.51220971
v 3.43009946 41.40359536 17.80306362
v 5.99201489 42.10127890 17.19355769
v 5.84229734 49.34554175 17.11524092
v 9.09996778 54.00795117 19.65119690
v -4.85768914 -10.02228726 16.67968743
v -3.28714680 -9.89445206 16.37122221
v -2.23039929 -9.60264821 15.92640951
v 0.96892449 12.15393841 18.55600625
v 4.16384311 28.19261514 17.36825146
v 5.33839734 27.58350037 17.03486592
v 5.57694072 30.33681959 17.17852801
v 6.13276474 33.52187201 16.70413278
v 5.19143464 31.55202419 17.04145409
v 5.11870207 36.32121161 17.35920087
v 4.90111252 37.94982657 17.78464019
v 5.66856796 40.00794515 17.34551787
v 6.09666435 37.93256357 17.59636961
v 6.23733224 37.17506677 17.48252474
v 6.58114068 39.17739913 17.34456234
v 7.24297576 43.21495816 16.90256223
v -1.99680706 91.57604724 26.75429173
v 8.57454725 44.43046823 16.32883959
v 8.62611830 46.73985764 16.52243733
v 6.75162626 48.27114940 17.10215583
v 7.73391733 48.64072055 17.30151474
v -12.40952779 106.18594289 26.38302185
v -13.67610227 108.35357010 27.34353021
v -1.58778066 -12.63485663 15.05226642
v -3.29567282 -13.36412691 15.18371329
v 1.56995526 8.21502507 18.36839318
v 3.59411607 8.12358409 17.95216650
v 3.23228794 11.46861818 18.21867563
v 5.78975072 18.55390891 17.19269715
v 4.21961024 18.15075614 17.69508794
v 4.77091642 23.51371385 16.90660045
v 4.61409101 25.25242791 16.92681573
v 6.70491951 30.65359965 16.85551181
v 7.13570369 36.08154878 17.07242243
v 6.33984525 36.17821261 17.31312275
v 7.97766447 35.27857736 16.77523181
v -26.88556723 90.95295519 40.55032134
v -27.89384313 90.48648924 40.76777026
v -27.68183127 88.62567693 40.75140879
v 9.29803681 43.16059873 16.40862226
v -61.10913679 97.54148126 49.42188412
v 8.61097407 48.98439348 17.72375777
v 7.08569726 49.60767925 17.24489033
v 8.51776358 50.09100586 17.80984364
v -0.58016961 -14.83936328 14.84282967
v -2.75414274 -14.34462424 15.21832403
v 2.34733173 2.73819314 17.77642779
v 3.34696216 0.06712729 17.39598624
v 2.79596867 5.91576379 18.09133776
v -41.86275229 101.85790062 45.19550130
v -42.97871143 101.23877227 45.74500769
v -41.14667326 100.71250051 45.22407055
v 3.09792464 12.71134894 18.33932474
v 4.94763535 11.24713756 17.58610085
v 5.48034720 13.78735527 17.37974957
v 3.62423807 17.39708520 17.94311032
v 4.95522469 21.77185379 16.96741208
v 6.50888169 22.02958055 16.51993208
v 5.99202747 25.97912401 16.50531963
v 8.12859926 25.04803427 16.12028480
v -57.75731429 103.98987681 39.20521960
v -58.96519497 105.09801656 42.74876416
v -57.68419430 105.11267185 41.90816358
v 8.15690961 29.53584492 16.65126346
v 6.61188969 30.10047972 17.07079820
v 9.09002218 33.32513571 16.43623412
v -18.85333657 107.24373162 34.40402448
v 9.05998796 38.55907544 16.42710157
v 8.17489438 39.93888944 16.86319336
v 9.88485385 39.54004869 16.36165939
v 9.22000036 40.27000070 16.72999933
v 9.00395587 41.24711081 16.74077287
v 10.43703686 40.92999920 16.46716334
v 9.23319533 42.34917834 16.56560786
v 10.18427126 42.53766313 16.41557366
v 1.15968951 -14.05196544 14.83555976
v 0.68610389 -11.54869236 15.56518115
v -0.67752250 -10.45112032 16.01244882
v 0.43604575 -9.66220256 15.94483666
v 1.27107475 -7.54792616 16.34940319
v 2.56676041 -8.46821163 16.21885598
v 0.17144468 -6.51089381 16.76622219
v 0.40391888 -3.54178553 17.39823259
v 2.56735319 -1.31250976 17.47239754
v 4.26723622 -2.29755673 17.07564481
v 4.45275661 6.60625985 17.54906774
v 4.70142718 2.90484563 17.22306572
v 3.88269662 9.98475403 17.97027327
v 6.29075570 11.52952015 16.90051518
v 8.89313687 23.07225391 15.85248299
v 7.54009653 27.80482732 16.60212688
v 8.90918169 26.40724741 16.21096767
v 9.06840991 28.14933099 16.34745300
v -19.51392926 108.96616429 32.04121441
v -18.22214760 108.91906172 31.95518628
v 9.85550880 31.39558062 16.39686897
v 8.90911836 30.63666634 16.46442898
v 10.83867438 38.80932555 16.25774987
v 10.49007103 40.47109187 16.42376371
v 2.45974166 -13.61161936 15.20420238
v 2.95294099 -11.22820657 15.66112228
v 6.00281637 2.76886974 17.01106690
v 6.64704340 4.75290138 16.88141935
v 7.63433939 11.15044765 16.57696441
v 8.90337024 18.60770583 16.21981896
v 9.40032117 25.08086711 16.04174264
v 8.83255992 25.47359094 16.12547971
v 10.54432243 26.38802677 16.18202962
v 9.84960608 25.97020566 16.17411897
v 9.21242218 29.56004441 16.40153304
v -35.63529253 104.98851538 43.45711321
v -33.53959322 103.70473564 43.38943213
v -34.18374807 105.59316725 42.86151007
v 11.95836905 32.57054463 15.95347375
v 10.33879165 34.64692459 16.16060175
v 12.39498612 35.19461676 16.10963419
v 11.05557848 36.87044233 16.00576378
v 12.46459037 36.33507714 16.16106555
v 13.68686650 37.68588230 17.14232191
v 3.22531490 -12.55234051 15.36792517
v 4.24712710 -12.83710543 15.37000854
v 5.48262428 -2.60810507 16.76793955
v 6.61287084 -4.62619122 16.62922278
v 6.01616362 -1.64797937 16.84717089
v 4.82846983 -0.41694246 17.17405207
v 6.65492797 -0.82684221 16.69412665
v 8.10244400 0.17885784 16.46912657
v 8.14142078 7.35418731 16.51040837
v 8.13334249 9.77463555 16.48348570
v 8.74339789 17.18528569 16.51633717
v 10.76482888 17.78884232 16.07766747
v 10.58521215 19.47960630 15.67923464
v 11.31080557 23.98990467 15.79692774
v -67.34148413 98.62393886 51.03279278
v 11.44413371 26.32009238 15.93104191
v 10.62331069 28.92679907 16.17194526
v 11.19249873 29.68196943 16.11495391
v 12.94529997 32.14357793 15.79310372
v -28.34735438 109.88589376 35.45418382
v -28.73557806 109.79507118 34.73308682
v -29.88598309 109.22892392 35.83938256
v 1.24221167 -19.32096109 14.28060699
v 3.34804389 -16.87285118 14.65434954
v 3.96985747 -18.48274842 14.95877374
v 6.07544649 -12.61344738 15.68644680
v 4.49202489 -10.81896853 15.72776958
v 6.56489516 -9.93049704 15.81973769
v 6.40094653 -8.10887944 16.03386179
v 5.37235523 -6.28830213 16.27732627
v 7.06862425 -2.73578381 16.64527133
v 8.05522222 5.36483387 16.72729105
v 8.76151491 13.20075244 16.44170843
v 8.73218104 14.72730469 16.43851399
v -34.90699455 108.00141096 41.33049771
v -36.77349165 107.86244273 41.29183292
v -35.70497409 107.21211880 42.35378653
v 14.52441514 31.25832602 15.68604819
v -22.32596651 108.08682442 36.29836068
v -22.74489030 108.00334811 30.92174418
v -27.30275504 110.00376195 35.00684351
v -75.36204904 74.40662384 39.68036547
v -33.38742256 106.59504682 41.90418124
v -33.33762661 108.08169097 41.04854912
v 2.58392864 -19.94688436 14.51344136
v 3.59286391 -20.50528675 14.90119845
v 3.36533645 -20.96856385 14.76008352
v 4.53130901 -20.05095966 15.23198280
v 6.04671566 -14.49442282 15.89333825
v 9.05423425 -2.88357376 16.45598002
v 9.32301767 4.96241171 16.65039919
v 10.08280925 2.86258874 16.24244265
v 10.68748534 4.79693292 16.40302502
v 9.83531494 7.63303647 16.14525728
v 10.82199905 5.69926249 16.31916873
v 10.21878514 15.49734548 16.24574326
v 13.69971037 27.24308893 15.62196203
v 15.92156664 29.57927063 15.60669299
v 14.45763279 32.07121789 15.69320261
v 6.64632255 -17.69928448 15.81786200
v 6.16084551 -18.25646125 15.61830565
v 6.16464019 -16.72680862 15.73210023
v 6.64928462 -15.89584909 15.91818966
v 7.95167498 -8.55606887 16.04101434
v 9.39164404 -9.44358669 15.82603715
v 7.69123528 -11.15317829 15.78601636
v 8.42966326 -6.79612765 16.09978266
v 9.12479404 -3.56096821 16.24341309
v 10.24608593 -6.35703001 15.97008854
v 6.94843335 -6.25825673 16.25895873
v 8.10082350 -3.51854740 16.56998135
v 11.92563865 9.17363819 15.60517959
v 13.38908728 15.09165950 15.33314493
v 13.10261991 19.10955086 15.18174261
v -56.49812520 105.06992042 42.35927388
v -55.50200865 104.78911549 40.98057747
v -38.45173120 106.77295178 36.90552711
v -39.73906115 107.33544081 38.09464350
v -37.66156361 108.04941505 38.40161860
v 15.19869734 29.10582349 15.43529518
v 14.29983228 26.78926103 15.54672886
v 15.07936418 30.33339977 15.98840952
v 7.49377068 -22.32179232 14.67557438
v 6.32859487 -20.74553631 15.32806642
v 8.04527942 -21.03134990 14.66486230
v 7.36425677 -20.37215792 15.02254419
v 6.56271679 -19.44979466 15.43316059
v 7.26993848 -19.50048096 15.22320788
v 7.91402813 -19.01240647 15.02407901
v 6.92062685 -18.44668947 15.59325587
v -7.44983274 102.81942040 30.11688404
v -7.58665847 101.19989514 30.92462011
v -7.30135944 102.56563127 30.03801405
v -6.70986250 100.86633265 29.58513796
v 8.03884771 -12.71548308 15.96731693
v 10.25433745 -12.64060754 14.55522142
v 7.73444539 -13.88776675 15.73204622
v 11.47341728 -4.12430987 15.89565352
v 11.59692369 3.06548318 16.06925391
v 11.59477420 4.97857528 16.16759785
v 12.09984068 7.67827686 15.62663540
v 12.94772606 8.58467538 15.29564802
v 14.82433639 18.52618158 15.02808183
v 15.26114997 16.96375385 14.66422994
v 12.72817235 16.64846577 15.49246348
v 15.07676393 22.82293141 15.39678220
v 16.87799580 23.67964387 15.10848943
v 15.68048447 23.99142273 15.29497281
v -65.92672318 103.91036421 50.53921789
v -64.74263221 103.88463736 50.03999174
v -65.34258276 104.29733247 50.08155853
v 15.00224322 24.39891733 15.43462556
v 15.43806400 25.38320981 15.40805679
v 16.81654342 26.79742128 15.42680338
v 16.47660881 24.74792302 15.32468945
v 15.89479484 25.93283914 15.23767412
v 15.22525772 26.23928711 15.44812042
v 15.75686224 26.96180902 15.36777802
v 15.07892553 27.17282623 15.39149601
v 17.00425893 28.63575704 15.71856253
v 16.09232463 28.53241935 15.49278200
v 16.11384004 31.05534054 16.14849083
v 18.07958074 31.01444431 16.37243107
v 6.40602689 -24.09719303 14.44750465
v 6.23004511 -22.42772467 14.76967148
v 7.91720860 -19.78439651 14.77090176
v 10.27450804 -19.76485178 14.31000885
v 9.25608817 -18.30421761 15.54802246
v 7.70065654 -19.06754822 15.08942712
v 8.79621785 -16.97253250 16.01094007
v 8.87896307 -14.78863973 16.13667607
v -34.22070295 82.57859945 43.80944744
v 9.82090831 -8.00812524 16.01105742
v 10.67716908 -8.76903720 15.77579044
v 11.56035997 -7.81572517 15.75598493
v 13.23308889 4.63470537 15.60689695
v 14.26663529 8.78337119 14.91581183
v 16.24178328 22.06554823 15.21901134
v 17.91330799 25.55139922 15.51971305
v 20.27713694 28.79572101 16.48824476
v 10.73887479 -15.73407091 15.78156650
v 11.90018561 -13.32620718 13.93825747
v 11.92720700 -9.87919793 15.01270104
v 13.81775644 -3.86339705 15.73180966
v 12.55456265 -5.34779578 15.80342278
v 13.22552282 -2.27951026 15.68307914
v 14.18679208 -0.94490312 15.46194870
v -48.14347252 104.36832160 45.20237073
v -46.27461731 103.15860063 45.56884617
v -46.78037390 104.97207940 44.50523108
v 15.33488184 9.73742828 14.67549056
v 16.71229303 20.26078478 14.96459357
v 16.89078100 17.39955321 14.33262415
v 17.37742312 22.80984260 14.97598644
v 17.88045466 21.45007253 14.73429147
v -26.77607536 106.50227964 38.82864490
v -27.74021216 106.95661604 38.94611448
v 18.95467192 24.72204342 15.53390641
v 12.76932191 -6.74991775 15.93712159
v 15.50013106 1.25967665 15.04835952
v 17.24549569 14.94768076 14.33736645
v 19.73692328 27.06931159 16.18984714
v 9.61705577 -23.23339880 13.80042080
v 8.25930014 -27.09161118 13.20959814
v 14.09206074 -21.62721194 13.50485347
v 13.30930088 -15.29453695 13.07442691
v 14.34981171 -12.24562619 13.37998454
v 13.70192692 -8.29341635 15.44216368
v 14.83573206 -6.74164528 15.45291021
v 16.86566882 4.20159567 14.47035465
v 18.94156821 21.82739414 15.16208239
v 21.22414857 24.78954010 16.15002193
v 20.26347257 22.15226181 15.52423649
v 15.33745509 -9.44038946 14.67048470
v 18.83770153 14.52293061 13.98502663
v 18.51299778 20.79118043 14.53373581
v 21.31477743 20.57640254 15.23574349
v 18.98990944 19.06215213 14.23178706
v 21.63427882 22.97943830 15.47017973
v 13.50318920 -24.04222079 13.36057950
v 11.77331340 -21.86989598 13.78963608
v 16.21812768 -8.15015286 14.69032187
v 16.78088866 -5.23412228 14.47604876
v -49.41191897 103.81830484 45.94944045
v -48.01020771 103.37787867 45.66396400
v 20.89171484 20.93801834 15.16458206
v 11.97494101 -26.34919249 13.23770545
v 13.10627349 -26.54465847 13.88383098
v 14.23646789 -5.24622342 15.42235166
v 17.92143099 0.20743432 14.14296776
v 20.23217082 13.89438845 13.51143047
v 20.00842430 16.93680137 13.83263804
v 9.83995106 -27.07998268 13.33342213
v 15.39031602 -17.35987514 12.38342188
v 13.47456407 -20.50800249 13.33541796
v 16.45807736 -1.91872264 14.62824456
v 21.05424739 18.59674789 13.94195762
v 21.83016203 20.30204609 15.13989270
v 16.79546013 -13.20294943 12.94700801
v 17.66466163 -12.29958981 13.37564457
v 17.47542247 -10.10610629 14.58802447
v 18.77348311 -6.58984529 14.04823828
v 22.05377445 12.39104196 13.32965679
v 21.63639851 16.85443521 13.66436295
v 22.58631401 15.32928552 13.47259339
v 22.41092548 20.45578323 14.82578926
v 23.47068116 19.98559944 14.82883375
v 14.07301240 -25.73236823 13.89894262
v 22.97004685 17.33494736 14.35261406
v 21.98809572 9.37307347 13.13620061
v 22.65358716 10.06328780 13.39430176
v 14.75064550 -23.88994582 13.16241641
v 15.85676894 -19.68694106 12.68900651
v 18.30003411 -8.30139127 14.31669760
v 21.48433588 5.89820370 13.14283628
v 23.02600257 13.20272870 13.12540285
v 24.45658669 15.30905999 13.89483642
v 20.21821402 -10.81874967 14.20603227
v -57.19788745 104.85073924 40.92921317
v 14.29007296 -25.07853322 13.42516672
v 15.29859845 -23.22972566 13.40506319
v 15.55601042 -22.80034684 13.37662619
v 15.60999919 -22.08999917 13.09000049
v 19.10599135 -12.04834599 13.98539543
v 23.38071913 6.13641134 12.93691900
v 15.80339484 -22.39503339 13.35515361
v 16.66720212 -20.66393010 13.18492834
v 16.26324281 -21.78789116 13.40235118
v 18.67839694 -16.10519178 12.07854599
v 21.54940367 -7.39117526 13.33549619
v 22.65214920 3.49429296 13.14281207
v 24.33225326 14.72537406 13.56209535
v 24.35575612 16.22166485 14.16279003
v 23.57845008 16.63483679 14.30363767
v 16.85253903 -19.23830807 12.58895267
v 18.19154993 -18.35599355 12.30351441
v 19.46049742 -13.45774531 12.95363065
v 18.92397366 -12.60615233 13.46969325
v 22.27770537 -2.72921845 13.15711346
v 19.73810233 -1.77591387 13.68959527
v 23.73387478 9.56499111 12.91433070
v 24.18006025 10.98213438 13.19220662
v 24.56249855 12.69137114 13.29091936
v 24.57389422 13.83731142 13.39163166
v 22.21442759 -9.69386473 13.14588729
v 25.28356947 12.08888460 13.55690882
v 25.93176253 14.92506173 14.21031822
v 19.61983927 -17.66977273 12.12281547
v 21.02070116 -12.27604412 13.85236531
v 24.87847954 8.98992456 13.05039879
v 24.76505004 10.05382650 13.22122291
v 26.14013851 10.74266434 13.87421414
v 25.54064430 13.22365738 13.84044997
v 20.96329816 -17.42355898 12.30768207
v 20.19694261 -16.76421985 12.05732673
v 22.27375470 -11.22049894 13.76092713
v 25.03550798 -5.08272694 12.44475506
v -61.43949926 105.05997390 46.59047723
v -63.46293539 105.79738021 45.59943080
v -62.19914183 103.34765166 49.03228581
v 24.85318482 0.42900559 12.69500703
v 21.87725529 -0.29556491 13.24202493
v 25.60152672 5.42605389 13.20048887
v 25.89778788 6.97268825 13.19623832
v 21.44455723 -15.88093303 12.40002085
v 22.49500901 -13.80862575 13.27830739
v 24.56880733 3.73147358 12.83701416
v 25.67641810 4.68242588 13.08065839
v 25.62372759 2.88753165 12.34481763
v 22.33318612 -16.16055518 13.10461387
v 22.42548019 -14.94408585 12.93855533
v 22.85895124 -12.36203499 13.65469582
v 23.46999384 -13.66191916 13.34287412
v 24.63483810 -11.24419458 12.63609342
v 25.57224035 -7.62734050 12.09072862
v 26.05434880 -1.57155632 12.46479061
v 26.97050199 1.98517716 12.07834668
v 26.41374990 3.43257841 12.45277654
v -75.31062514 72.46994227 39.68490660
v -73.91922921 73.42586666 39.47372362
v 22.63934352 -15.38003515 12.84344681
v 23.12606946 -15.56549966 13.32302019
v 23.01139385 -14.51135613 13.12370040
v 27.95807831 -3.49939917 11.68846339
v 23.28328788 -14.88404628 13.14164978
v -92.89194643 12.32672576 46.58778757
v -90.90518206 11.33495476 47.21033573
v -92.46221185 11.61577366 47.90804163
v -94.34401244 11.80565078 48.02484065
v -70.02148777 106.43994808 49.59274828
v -70.13820112 106.15831614 48.05465415
v -71.51208818 106.66122288 49.69357327
v 25.76209418 -9.78834182 12.51472346
v 28.27568166 2.64120242 12.84518838
v 27.49911323 3.21910484 12.68878020
v -87.32464910 92.94185042 42.43370891
v -88.53164315 91.96925908 42.45078191
v -88.07353675 92.50392020 44.16352138
v 24.26920272 -12.56086025 13.05598300
v 24.09638278 -13.47222272 13.28097936
v 26.40025131 -8.39093421 12.31790334
v 28.53593230 1.75369543 12.24628557
v 28.81753817 2.46416731 13.29320483
v 28.23101729 3.23317572 13.39021511
v 27.10053325 -7.23894173 12.12772913
v 27.69655362 -6.05555251 11.80460397
v 30.06310388 -1.50861230 11.14608254
v 28.69116701 -1.20120961 11.50575932
v 29.41905893 -2.93476484 11.08170766
v 29.87626195 0.41240943 12.06692960
v 29.11616862 0.66112611 11.94843650
v 29.18724157 1.39003142 12.67440896
v 28.76110189 -4.95618349 11.36749983
v 30.76365404 -0.78678411 11.23207342
v 29.26920913 -4.15167212 11.16822008
v 29.53497879 -4.92264144 11.45627350
v 30.43084033 -2.82717124 11.15894970
v 31.54805675 -0.57847990 11.58949919
v -90.16864002 13.96749355 49.66072366
v -90.00995755 12.87502330 48.99489135
v -89.00047094 13.78486864 49.79413375
v -88.28501403 93.31817180 47.93541878
v -89.67742324 92.10158139 49.07992482
v -89.26915377 91.87195450 47.38487303
v -89.62683380 90.88783711 46.63526267
v 30.22398427 -3.93358897 11.31504215
v 30.95256723 -3.32332449 11.48020755
v 31.21497855 -1.31353934 11.31598465
v 31.29877150 -2.28418713 11.45548001
v -94.55419332 85.31745523 50.51116273
v -95.04830837 84.45785940 51.52209103
v -93.30523759 86.34243160 51.98295787
v -92.72681177 85.18920094 52.97335610
v -91.98207408 87.46602386 52.54671723
v -4.89676185 63.40753287 20.47238126
v -4.60862694 65.09386748 20.11844143
v -2.62059364 64.20900673 19.86790448
v -5.74505096 65.66096842 20.51580511
v -4.61788662 67.23477691 20.49400285
v -3.39581142 67.11884588 20.17197385
v -3.07369442 69.34557855 19.31320876
v -4.39041946 68.48771125 19.93669011
v -4.34512552 69.80814040 19.92070861
v -2.78982962 67.81284511 19.66457628
v -5.94795775 71.13070041 20.37831768
v -4.21841070 71.23722881 19.87036876
v -2.80930591 71.59670442 18.98986101
v -2.58055353 70.53606957 19.03763041
v -5.48453536 73.08635116 20.14975995
v -2.74374569 73.60124588 18.86717044
v -1.09525665 72.67245650 18.63513142
v -6.79565500 74.22957569 21.04463428
v -1.60314643 77.37304270 18.98274943
v -5.18698292 75.84296912 20.38335614
v -92.69810468 87.09854633 50.15671626
v -4.71585151 77.43803412 19.94246989
v -2.92374706 80.11766523 19.16254684
v -4.54769423 79.65859771 19.32237297
v -5.95449097 81.46677166 20.04231885
v -2.78239115 82.57255703 19.78765242
v -42.78897494 -26.79967135 32.74750710
v -42.98496246 -25.27189441 32.74540976
v -42.10600629 -27.09890530 32.44861215
v -2.39000004 81.21000230 19.41999979
v -34.70310569 -22.88901433 41.52227193
v -32.56336600 -22.38312550 40.36859050
v -34.12765265 -21.65203914 41.43251479
v -96.49998695 82.33265579 49.13789034
v -101.07414424 78.05801183 47.45681584
v -101.71998292 77.94476300 44.84439269
v -102.91006416 76.07854903 45.29312626
v -6.50583673 76.49669051 20.65506577
v -7.95525499 78.83547992 21.10640705
v -5.53075643 83.26697350 20.29347233
v -4.16437630 81.86131716 19.54680122
v -18.50501075 30.04198708 40.20055756
v -16.58020169 30.47813289 40.06608948
v -18.44294928 34.00329873 40.53377360
v -19.20709200 27.91572921 39.75656629
v -17.31838286 27.19794400 39.24189508
v -7.06076715 76.59561187 20.72927542
v -7.76870316 81.05816692 20.62022500
v -8.99246801 84.18845385 21.65522426
v -6.14766916 84.29583907 20.63242719
v -16.57311805 24.90983158 38.61160204
v -7.85338599 76.13340020 20.98019980
v -8.55888054 79.42806929 21.25164121
v -9.48970579 81.92791790 21.47087455
v -8.90868064 86.72744036 21.20199241
v -7.05359271 85.26352793 20.95017023
v -6.84139738 87.17089891 21.11490071
v -38.50672394 -29.37765978 40.67978635
v -35.84944829 -27.29729563 40.60903937
v -38.26394677 -26.55592747 41.23219103
v -38.73965144 105.92651367 43.85177419
v -36.56984121 106.04401678 43.08831319
v -38.90059143 106.85744137 43.25259849
v -10.45936625 72.97976315 22.14182541
v -11.54584531 72.31948525 22.71115035
v -26.07489564 53.15926671 42.51903668
v -23.55565503 51.73612386 41.85141623
v -6.04694709 56.14046007 34.46118161
v -7.12138228 54.81839925 34.75134820
v -5.61121525 55.08528277 33.93889219
v -9.80144087 85.29124409 22.05828391
v -10.22543665 82.67943561 21.89489082
v -10.45326795 87.18185872 21.97367884
v -10.48727054 88.45155686 21.40634693
v -72.50093669 82.33977854 39.75215927
v -72.89345562 83.81643891 39.96667266
v -71.37282938 83.50126445 39.68194872
v -71.88516110 58.58496949 38.02339733
v -70.94643265 60.38020179 38.86369243
v -71.57120854 96.94668651 39.05521706
v -14.29403760 74.48942214 23.70059304
v -26.19575150 59.97704715 42.13180393
v -16.50381088 65.27148932 25.39765835
v -72.47558981 60.00426784 38.30496222
v -72.40314037 61.34271994 38.77739608
v -74.02393967 60.55331230 38.35354000
v -70.39710879 76.19670779 39.44315761
v -69.83314455 74.97720420 39.08095136
v -71.50176167 74.25938547 38.87364268
v -14.09434341 76.09520853 23.68488908
v -15.35454951 76.57304406 23.98916148
v -13.99013679 76.92199945 23.60635996
v -15.39106015 77.97254622 23.81329797
v -12.54798844 78.41471583 23.50238897
v -13.28327507 81.28422499 23.12002145
v -13.92772421 81.43636584 23.28246459
v -13.53094634 84.52653885 23.20771292
v -12.61659432 86.63531393 22.68980257
v -12.80977018 88.78529072 22.14533649
v -11.67777181 90.04085511 21.92108519
v -13.22322525 90.34644067 22.55862951
v -18.30840670 70.44202834 25.69445409
v -17.09016599 69.85396892 24.60660227
v -17.60795899 68.57760996 25.31692013
v -17.83197932 71.20165974 25.01933277
v -16.28089696 74.38813895 24.48422275
v -17.64222607 74.02598113 25.00611916
v -16.87142253 75.23364574 24.68257397
v -17.21762121 73.23963195 25.02743900
v -15.91103151 76.65032893 24.26713146
v -17.52427593 76.36363804 25.39721504
v -16.05085656 77.26195455 24.23719876
v -18.83952506 69.98259574 38.35764155
v -16.68519154 67.45397300 37.77740896
v -16.48992859 70.10019571 37.60459647
v -15.65270871 78.91987264 23.79680052
v -14.99747951 79.54559475 23.76360260
v -30.53505532 65.31502306 42.74249449
v -29.17425893 63.74520063 42.67533123
v -26.37033537 64.75491077 41.59844667
v -13.36544845 84.40049738 23.04788679
v -19.45105009 66.58529490 26.80006064
v -18.67994107 68.85927171 25.98000690
v -18.58805493 71.13104314 25.71238391
v -19.16548423 75.56930184 38.10355812
v -16.41787589 77.01188326 36.99257225
v -17.90544204 73.28025997 25.37171729
v -18.56422238 73.92823696 25.38719773
v -17.65610464 75.67805052 25.53530969
v -17.34783128 84.90639925 24.69981648
v -16.84599742 86.36207879 24.34501052
v -16.57301746 82.47873932 24.59518239
v -10.79213340 -19.66801658 31.79951757
v -9.39686038 -23.10268208 29.40397896
v -7.82423094 -20.51630989 29.62845750
v -16.25038125 88.61864358 24.22864921
v -18.49316247 87.64433116 26.08626708
v -15.37777297 87.90887147 23.62728119
v -14.46506102 84.99350399 23.74540828
v -10.50997898 78.07674259 34.24198180
v -12.39029970 79.51723784 35.14823690
v -10.33224165 76.94366574 33.96128491
v -15.66633023 89.33445811 23.61115441
v -20.77135444 71.75762206 26.99577808
v -21.71545476 71.37767226 27.15841308
v -22.24169299 70.40619105 27.11985074
v -18.42323318 72.06961513 38.16243634
v -19.24369670 73.88734818 38.31750527
v -19.74889264 72.77679443 26.08471364
v -20.23819648 72.67362624 26.31842345
v -20.60312405 73.66694510 26.42059699
v -19.10515688 74.96162504 25.72474815
v -20.18739283 74.41756874 26.35122091
v -19.82637867 76.25871152 26.24077536
v -18.65999959 76.78999752 26.21999942
v -19.09685694 79.57739383 26.61746554
v -17.82741025 80.46280593 25.02234839
v -17.50052348 88.66196126 25.30799620
v -17.19994284 90.71842581 24.80281703
v -18.57582666 90.81260860 25.11133254
v -17.06803776 91.28677845 24.74103682
v -8.60321522 76.66800916 33.22181478
v -23.84008467 71.97144628 27.54555270
v -22.37703465 71.22211158 27.20047534
v -23.63636903 70.99881023 27.51903050
v -16.01486839 72.01819122 36.95778176
v -14.48230539 74.56189394 36.47676855
v -22.04071358 73.55085760 27.47912519
v -21.97283693 72.32965529 27.13721618
v -21.50999941 74.68000054 27.25000121
v -21.58044279 75.70081949 27.19772980
v -20.93505487 76.61488652 27.06526034
v -21.97051235 76.09189302 27.21608803
v -22.58722484 75.25928319 27.54575387
v -22.41295576 81.20065928 27.62704715
v -22.01067284 81.63730055 27.66821720
v -19.38064583 89.26595002 25.70800111
v -19.16907728 91.43118560 25.29872954
v -21.90552838 73.88879359 39.14925829
v -21.88323811 74.63841885 38.94961998
v -24.26690422 74.51010495 27.48059481
v -25.58664978 77.23321021 27.77600288
v -22.54260890 76.46031678 27.32565627
v -24.00182374 77.89065689 27.65580453
v -22.59551734 80.58705181 27.50630490
v -22.40799367 78.38241756 27.56769024
v -23.14086631 79.06922698 27.57659368
v -25.13854019 78.67277414 27.68046781
v -22.60457352 81.89398050 27.93630958
v -22.86416665 84.05610174 28.04716304
v -23.56999926 81.77000284 28.03000063
v -22.97222055 85.28447896 28.13404612
v -20.65942995 85.71623266 26.86331794
v -21.25744149 88.24594319 26.78541839
v -23.57735112 87.79987693 28.05551328
v -21.29902504 89.80246633 26.57082863
v -15.27662389 -38.03710639 20.53820156
v -22.84621075 92.65103936 27.73663774
v -20.50317451 93.72039884 26.39953978
v -19.46416870 92.26088971 25.57709627
v -22.32219838 95.43401748 27.25582197
v -20.55271342 94.62226182 26.52057260
v -24.15086888 95.40365636 39.26842287
v -24.05911312 94.20800954 39.33632374
v -23.77062663 92.93407947 38.94427046
v -26.87152661 71.63575292 27.64445543
v -26.33275650 72.90903479 27.74898335
v -26.44883282 74.30148125 27.62340941
v -27.16668881 77.04919577 28.01897936
v -24.43118952 83.90405029 28.35853584
v -24.23503809 85.43599397 28.57801318
v -25.27821437 87.42073923 28.61574106
v -24.87488650 93.77989918 28.49609777
v -11.64821815 -17.90032722 32.61542693
v -28.53599191 73.29880446 28.02588046
v -27.98764966 75.32615960 27.98344754
v -26.48632415 80.94935119 28.10379490
v -27.37510204 78.95831019 28.08377706
v -28.29423174 81.20907098 28.61558832
v -27.51039341 83.68335664 28.62963453
v -26.86352096 83.48340541 28.46548893
v -26.83499083 86.95060015 28.98173593
v -8.53145588 102.28539258 31.40436113
v -25.84948763 88.70563656 28.52727473
v -27.49617398 88.72218430 29.05074321
v -27.10319310 89.51881528 28.94850634
v -25.76581761 87.94324845 28.53634953
v -24.99873005 89.09177780 28.37620303
v -40.72261229 97.51689434 45.59908062
v -40.21135718 95.86443752 45.38533092
v -25.23890883 91.22184664 28.76425907
v -26.39180794 94.95296329 29.16833945
v -25.55032074 93.51618588 28.54768559
v -30.70645407 72.51375914 28.66200916
v -29.51048873 71.30218297 28.16345170
v -30.19610047 75.33730567 28.93163823
v -32.43162856 75.28971881 29.26004864
v -29.96150404 77.39016414 28.68852951
v -30.10251001 74.20019805 28.79210562
v -28.42272632 76.62019879 28.29419635
v -29.10720557 82.26194233 28.85433845
v -28.87839265 83.37829262 29.00879085
v -28.33875082 83.86279643 28.90199609
v -21.51800133 100.28136522 37.48584911
v -20.87316662 100.08522868 37.09661588
v -27.25155279 95.91325372 30.29124066
v -27.15039812 97.52956778 30.00148386
v -34.10476074 67.84760952 29.93798442
v -33.33343193 67.26136059 29.46230024
v -33.84366632 66.55936688 29.77229469
v -32.11952373 66.51089340 29.11832184
v -33.07828680 68.12126935 29.48460169
v -31.94469959 71.19124383 28.79353799
v -33.54118764 70.01864910 29.52223830
v -31.49484098 70.02537698 28.80839817
v -32.64166787 72.18349725 29.13758345
v -32.22290054 73.76399636 29.42266501
v -64.38840181 -1.81754120 40.71488976
v -66.72815979 -0.90795144 41.27769172
v -66.55706465 0.05366695 39.91153836
v -32.95086697 77.10119337 29.51975539
v -31.91615641 78.63659412 29.32959236
v -31.45080060 77.41508633 29.13577855
v -30.88130057 82.52403885 29.43153679
v -31.16566315 83.09874684 29.59341928
v -30.56653775 83.15450698 29.49113585
v -29.88644689 90.46693146 29.96819094
v -29.21745554 90.21863341 29.71574664
v -30.45681305 89.96619284 30.21932580
v -13.14821467 -0.93027321 35.94921902
v -29.25847657 93.12865883 30.16430326
v -29.75747548 91.23393148 30.16193025
v -10.98179631 0.87644608 34.13635492
v -10.93488187 -1.56066031 34.78085995
v -12.33770978 0.88836672 34.85838696
v -41.38502479 35.51223874 32.20289946
v -32.61159733 -7.96361081 43.97923127
v -30.71324341 -5.83582511 43.63888130
v -33.22645649 -6.61513209 44.32351515
v -36.92717105 60.89068204 30.43192066
v -37.72360831 60.35607308 30.88193759
v -36.77492216 62.01165542 30.44096939
v -33.90796855 64.89362568 29.92143109
v -37.69193962 65.78876823 31.07514232
v -36.62191704 65.08930027 30.80554307
v -35.55540368 68.51644069 30.37748300
v -36.85357049 69.73034889 30.84005415
v -35.44215113 69.35219467 30.33742681
v -36.67340800 67.55827367 30.86879477
v -35.50510108 67.54631549 30.23475595
v -34.92441401 71.09719515 30.17810546
v -34.74813700 73.59824330 30.05412780
v -35.82197800 73.90854508 30.55084683
v -33.94681960 74.98254627 29.61679548
v -34.04867649 75.89653134 29.72838096
v -54.88044769 4.92274715 35.48070788
v -48.09749871 0.06022783 33.98763388
v -49.21109229 -0.52710698 34.38986465
v -49.19857904 1.20751513 34.39862281
v -31.36280179 90.83103389 30.77112883
v -30.40789813 90.92760831 30.24245985
v -32.24084154 91.51019156 31.39041737
v -31.50901571 96.18589282 32.01612458
v -32.57623687 95.75300664 32.32821450
v -31.27289563 97.37706929 31.92465380
v -29.44099531 98.27198088 31.62297234
v -30.68024851 99.08991307 32.11355582
v -38.82656619 58.87660384 31.11846372
v -40.14341161 59.44079906 31.73100576
v -38.86776045 64.51560557 31.27167374
v -37.63623908 64.40031528 31.02792986
v -38.09718415 66.78334624 31.22375533
v -38.29471394 68.44056398 31.48870915
v -39.59915414 69.61484253 32.02001378
v -38.12643141 70.43389231 31.45275638
v -36.21029854 74.65920597 30.74263036
v -38.13559189 73.68063182 31.50406480
v -37.19629347 72.84539193 31.10950626
v -39.55619410 74.84454662 32.21628815
v -36.13795713 80.85191250 30.95307201
v -35.44110805 79.31684703 30.53594194
v -38.25312480 80.06097376 31.26514331
v -67.30876863 101.98517889 39.14429992
v -69.25135851 102.74749994 39.82351348
v -67.08038598 102.65401751 40.01354054
v -67.60399789 104.28005457 41.50019586
v -72.71360606 72.43193686 39.02150691
v -71.70632482 72.57577777 38.98926452
v -44.12181303 31.26818314 32.34282881
v -41.38179496 57.49974772 32.17094019
v -41.50005057 59.52136964 32.07295761
v -41.02961719 61.02002785 32.11442754
v -43.20183396 59.73813310 32.96456859
v -42.35715792 60.64449251 32.59588405
v -40.99956900 62.04633787 32.16290101
v -39.80630636 68.20406020 31.85689822
v -39.92040083 67.15706736 31.90339357
v -40.36131874 67.12127477 32.17245638
v -39.62562233 77.85259187 31.80389106
v -41.23137146 80.16512543 32.88307786
v -38.70618716 83.77286047 32.52156824
v -37.38322854 82.11492002 31.64219856
v -39.54200447 82.29546994 33.22534263
v -38.57984394 81.09308034 31.62743524
v -36.20349243 83.49269629 31.69289976
v -36.46263108 86.08977497 32.12605417
v -36.16118431 88.29113841 32.26247802
v -34.64791179 86.66138351 32.13898838
v -69.25550103 100.13523698 38.82736713
v -46.86336219 42.71751270 33.68511051
v -47.25533724 38.65927830 33.83794799
v -45.99238560 57.10704997 34.10344571
v -44.38536614 64.48088586 33.40242058
v -43.29142720 63.99259716 33.04414079
v -42.74540395 64.82112408 32.85710514
v -41.74900800 66.56703353 32.49369934
v -43.70558262 65.95764309 33.42484310
v -44.67156529 66.91495329 33.83240476
v -42.66582429 65.75978547 33.03136677
v -43.24601218 69.01004165 33.38857368
v -41.49624705 69.69296187 32.83298016
v -42.23574325 68.15447658 32.95129538
v -43.13470796 76.96189731 33.49197656
v -42.14074835 78.33496481 32.83048049
v -39.20866549 84.75075662 33.27266872
v -42.52938181 80.40972799 33.76410156
v -42.39867255 85.83661169 35.02923250
v -39.75442424 85.78136563 33.69348496
v -38.71065751 85.24321765 32.53178671
v -65.40735066 102.02997923 39.23223913
v -66.41716510 100.65216571 38.60958293
v -34.99038145 95.50017118 33.07361156
v -36.33536771 95.04191577 33.44376758
v -34.22626480 96.18620574 32.70478547
v -34.46867689 97.46665508 32.76304901
v -36.27900407 96.74339741 33.79049525
v -49.18350279 42.06139594 34.86275300
v -50.60112476 43.33736002 35.60675308
v -46.72457278 45.25118321 34.11873057
v -45.49015313 62.14756146 33.83476660
v -46.05924711 60.68920717 34.28529575
v -46.65666819 62.71298230 34.74548087
v -44.71049830 65.67192823 33.68292749
v -44.29722577 69.40417737 33.82646292
v -44.18237880 70.54906338 33.90640020
v -44.89237815 70.52320242 34.52445194
v -45.24041340 71.58323377 34.70649570
v -42.63345152 79.68829572 33.57712552
v -24.67973344 9.66156553 41.68828949
v -24.02491122 11.09295059 41.52235389
v -25.36689118 11.30145043 42.20991209
v -41.91200063 80.81509918 33.32182020
v -42.93261096 85.21204442 35.22113711
v -41.03064165 87.16554195 34.82132405
v -42.38000140 86.68000251 35.17000005
v -40.27069360 87.07652241 34.20607001
v -41.45796224 92.71898121 35.29706970
v -40.29675946 92.28014201 35.04416347
v -40.68591446 90.07753432 35.19159183
v -52.74444446 30.02046794 34.21882540
v -52.14291438 33.64563361 34.63632613
v -52.30731890 41.53388739 35.74443609
v -50.88108405 48.25608432 35.97583994
v -49.54041913 51.80056766 35.22956371
v -48.24317992 47.33677208 34.66657549
v -46.84301838 65.20824879 34.66612101
v -47.51884192 63.69588524 35.20731628
v -47.92224988 65.69138169 35.15687585
v -45.80547288 70.00707835 34.62024033
v -47.04346508 70.59760392 34.69775245
v -46.42437771 72.50434160 34.53840688
v -45.80580071 72.48249650 34.53369066
v -12.20522821 -19.47596297 32.07120299
v -44.48935017 85.01438797 35.58544442
v -43.35561767 90.30508250 35.54287925
v -42.17492044 89.25813437 35.11853144
v -54.79712039 40.53133354 36.01427376
v -52.25603282 39.83867541 35.40259600
v -53.02518234 42.65823588 36.30787507
v -52.40605772 45.46097666 36.56696901
v -52.13893577 43.28677431 35.92214361
v -53.48847806 49.23215881 37.13217750
v -48.08864743 78.92579585 35.65988690
v -45.49889266 77.52809674 34.83059257
v -45.60849816 76.75501704 34.97651219
v -46.39966413 86.23818308 35.29520705
v -45.98974437 89.22888339 35.56167334
v -43.44271868 87.63195574 35.36655754
v -45.81344128 92.67968684 35.87012738
v -43.54270548 93.03463995 35.68122536
v -42.85424203 96.86603397 35.49430519
v -43.87579858 97.97678143 35.41170433
v -40.77575356 98.61326218 35.37219390
v -53.92980203 46.73755169 36.85282916
v -53.42577398 44.60733756 36.69606522
v -55.45896292 46.42163590 37.36317158
v -55.87864667 47.57691175 37.39231452
v -49.78067800 68.23129952 34.90511701
v -51.81862414 65.91452658 35.08852050
v -53.21592465 66.75031781 35.36669165
v -50.59303343 82.22562075 35.88522971
v -48.86468872 81.13065362 35.72166339
v -50.30039698 80.46546578 36.07914597
v -49.72690344 84.02523398 35.57386249
v -49.27461222 85.89933068 35.39587557
v -48.17449674 82.15935528 35.77537835
v -48.64225164 88.77868205 35.62285379
v -46.73656821 93.94432604 36.08379140
v -47.65202478 97.99413383 36.28695011
v -46.23824358 98.44668955 35.87131575
v -48.82416502 95.48268467 35.98719463
v -44.71940547 96.53487056 35.77856719
v -56.31857365 47.19746858 37.45267168
v -56.69260770 47.08188400 37.56923229
v -56.93241209 47.89003357 37.49195859
v -55.59724197 51.34598911 36.86359897
v -57.00289086 51.22635886 37.23089024
v -55.47080189 53.96142974 36.39932349
v -56.30229041 55.71265519 36.27995402
v -56.30119145 58.94006416 36.06798500
v -54.40374464 56.76288530 36.38267517
v -54.73034829 62.38530204 35.81983224
v -53.41969058 64.98293579 35.33583879
v -50.46647415 98.61959517 36.53473780
v -48.56985435 99.74881262 36.58641502
v -65.63781202 98.22517633 38.15004975
v -65.30918181 96.68172896 38.18500042
v -66.77115709 98.76132011 38.72747347
v -57.61457235 59.46045369 36.24060377
v -54.57283556 85.66071093 36.70258075
v -54.38374355 82.23770559 36.42846644
v -51.68439075 84.09606665 35.92600301
v -52.71903053 92.28929132 35.85481271
v -50.57979003 91.93142503 35.66421568
v -51.23244599 90.00479430 35.87064892
v -51.63438246 96.08811140 36.14341095
v -52.06678808 98.94344956 36.37343273
v -60.97093225 48.64711687 37.24257275
v -59.78138000 49.66937751 37.30339929
v -59.64441597 48.19050804 37.13757545
v -24.40335415 86.91141009 39.78260607
v -22.90716581 88.35051954 39.03984278
v -25.27832612 89.09885585 39.88221288
v -59.29251015 56.34848401 37.13527694
v -58.95770714 59.86745283 36.63194925
v -61.05271354 60.62724814 37.34222800
v -59.17494372 72.91281968 37.00268641
v -54.02991548 93.76624227 35.93569249
v -56.65668473 94.42076087 36.08469665
v -56.78904057 91.64196998 36.12768278
v -54.67084050 95.60918808 36.08965874
v -52.80690640 96.76460922 36.19078174
v -56.27394468 97.62136638 36.33663058
v -25.70299245 87.83774078 40.13766721
v -62.63634562 48.51562902 37.48429194
v -62.71439791 50.51791668 37.62656823
v -61.01264805 51.14917085 37.48165071
v -62.28316575 54.55641076 37.38321364
v -61.62744761 56.68205768 37.30825335
v -60.18941849 55.10086939 37.39060834
v -61.09331548 54.16386575 37.42133081
v -63.84392083 56.27387762 37.46160865
v -64.00926411 57.55791813 37.56749257
v -13.15210480 94.64812279 33.52779150
v -58.35181847 92.68850088 36.38929501
v -64.21947479 50.51261187 37.80042753
v -65.05323946 52.74301767 37.41465136
v -62.75931001 51.99979618 37.60375828
v -65.63960016 55.01427129 37.64454648
v -64.75316733 58.89072269 37.76956350
v -65.74507803 61.47844344 38.00362721
v -64.33805823 63.17320466 37.99404576
v -64.29793686 65.04432112 37.86865249
v -63.37565929 69.74750757 37.76254132
v -59.20042470 84.74157006 37.50864789
v -61.13373488 86.01910621 38.22690994
v -59.08841267 86.87205613 37.70360723
v -58.88305232 98.99464995 37.16163710
v -58.15486610 101.47896409 37.51008585
v -67.36584753 52.98219621 38.02412003
v -67.67524034 51.56325176 37.74907067
v -66.36360288 57.14615062 37.80148551
v -67.73479283 60.54336950 38.05955127
v -66.04889035 63.53863329 37.91737929
v -64.23476338 67.61577725 37.74636984
v -65.02853334 70.07350028 38.12406957
v -64.98821825 80.07757366 38.58386353
v -62.13030964 86.02305502 38.43249008
v -62.80460954 88.17456663 38.12735528
v -60.99218130 88.33965659 37.70000860
v -61.07750908 89.93886411 37.60460764
v -59.62712318 93.06535125 36.82353348
v -58.88496339 93.56659651 36.54872626
v -58.51897225 95.01025826 36.51371598
v -61.13122404 93.79900992 37.56695241
v -60.16079709 95.97909451 36.79830208
v -68.49558651 55.72139099 38.31543773
v -69.19959188 58.71163309 38.59663382
v -66.01029634 66.42027944 38.11874986
v -66.79882109 64.93068486 37.97813505
v -68.34455580 62.97415495 37.83861175
v -66.23644382 69.81845945 38.13951835
v -64.90035355 72.99818099 38.02271932
v -66.02545828 75.04584640 38.39304671
v -64.76033479 77.68444717 38.47673535
v -64.10190463 84.94014293 38.59602287
v -64.35103714 86.43919230 38.58815879
v -62.91441619 92.76665002 37.80370578
v -63.98992985 94.56124157 37.96793148
v -62.19556928 95.08463740 37.53711283
v -63.30969930 96.76398337 37.85976395
v -60.21979824 97.49958664 36.94276512
v -61.55204028 98.83995354 37.42660582
v -60.11353433 100.31073540 37.46932745
v -61.65324897 101.59007460 38.62553090
v -70.66933811 57.08036944 38.35020214
v -69.68080252 54.24559861 37.76515648
v -69.39618289 61.59131229 38.06539252
v -71.23935968 62.27498874 38.58311102
v -69.43106651 65.50948322 38.03283721
v -67.79430807 67.13669002 38.13595325
v -66.71368331 67.85815954 38.11785951
v -65.35511464 71.49400562 38.11534494
v -66.45999849 73.15813750 38.26747835
v -67.26767868 76.42737031 38.90633583
v -62.92199343 89.81782943 38.00137714
v -63.15625459 98.01701456 38.02965954
v -62.86808103 100.09054840 38.11072931
v -70.07401437 64.01930749 38.42606395
v -69.52663511 73.05142283 38.72353956
v -67.89273024 74.06362891 38.39579597
v -67.93846190 75.52023232 38.78271580
v -69.21894848 81.52226359 39.32902589
v -68.96824390 79.33861017 39.29531574
v -66.25448167 94.79150921 38.40624541
v -65.20699710 99.72187877 38.35509717
v -62.95593828 102.55373269 39.25911337
v -71.79864496 64.81260061 38.61572966
v -70.33162564 66.06166810 38.13094646
v -70.20891458 70.41415572 38.54870424
v -71.33968920 67.24561006 38.33802044
v -72.34564424 69.20132786 38.84388879
v -69.42301989 92.45212376 38.87598217
v -68.14249605 94.61029619 38.64200786
v -67.16103107 95.13325989 38.62158209
v -66.88880920 94.41603720 38.55641931
v -67.38997251 96.71557695 38.63024339
v -67.43422151 99.97335821 38.68287429
v -73.49080592 61.80126965 38.99867088
v -74.24896210 63.64278495 39.29640725
v -72.14259356 71.28550857 38.96597400
v -71.06991112 81.65527880 39.63207826
v -71.03217393 80.66228032 39.87536579
v -68.74191016 94.42841262 38.85503113
v -67.77673960 98.39916229 38.61260414
v -69.14118677 98.24511409 38.64109516
v -69.04155761 99.23043102 38.92257810
v -68.15922260 100.00254214 38.78933564
v -68.03938001 99.08305854 38.91309351
v -75.30476153 58.16432834 38.24190050
v -75.93759149 58.51197243 38.42733800
v -75.50616562 58.76817554 38.53257746
v -74.84988868 57.20833316 37.84608096
v -73.48465919 65.86938351 39.13845867
v -75.00972599 66.57886505 39.42203522
v -73.69361073 71.82098925 39.50029612
v -72.96272367 74.18806106 39.42785040
v -70.95598429 77.45858282 39.77013007
v -71.49878889 78.96799594 40.01809284
v -71.63807005 93.67942065 39.11351040
v -69.31798160 96.42142802 39.11659494
v -70.17686218 96.05728835 39.25849497
v -69.70280409 97.69327939 38.88931125
v -70.22046298 99.87275302 38.89048472
v -77.05610245 59.22587588 38.81258890
v -76.49546862 60.38361788 38.93420845
v -75.58561862 61.46882102 38.84833679
v -76.60306245 63.39243054 38.93806413
v -75.84164292 65.13840705 39.33554888
v -74.48938489 69.08096373 39.38379139
v -76.85835660 71.06293738 39.45507854
v -74.05384630 78.53535563 39.77533430
v -73.15525413 80.00202477 39.98526558
v -72.73939997 87.91501820 39.71999511
v -73.35518301 86.46323532 40.02489895
v -73.46297801 89.33186531 39.64522481
v -72.44602591 91.15715325 39.36194256
v -73.05722684 92.48475730 39.28222507
v -70.88673860 96.03444487 39.01392221
v -78.44336331 60.56250259 39.09131885
v -80.13467491 63.06441128 38.80712390
v -78.26297730 65.85637480 38.47868368
v -75.31868666 78.01616937 39.78564590
v -75.31479001 80.03767580 39.92831707
v -73.84662330 81.26040548 39.99432549
v -73.87771457 83.22798461 39.91120681
v -73.99818301 84.89608020 40.16952217
v -75.61636716 85.36957204 40.23363814
v -74.96092469 87.24967390 40.15203938
v -75.01704246 92.65709668 39.73756358
v -74.38351214 91.11594409 39.70084712
v -75.19720495 94.31844950 39.63074833
v -74.24854487 96.71943635 39.43879157
v -79.76999879 59.48000029 38.63999993
v -78.46112549 69.56565380 38.92030567
v -76.74646378 74.28480685 39.63849694
v -76.47018135 78.05311680 39.99948129
v -76.51650161 84.18215811 40.14439508
v -76.72223449 88.44910562 40.35191983
v -75.82263649 96.10413760 39.75175321
v -75.74841380 99.36059266 39.98558596
v -81.62054420 62.75910884 39.18802738
v -81.30999655 59.56999958 38.41999918
v -78.39694619 71.98801637 39.34712335
v -77.22794265 72.56854326 39.66535255
v -78.33357900 74.06394929 39.49099779
v -77.18754560 79.17828113 40.13228044
v -77.63274014 86.43437922 40.20567238
v -75.93168318 90.25965631 40.16710073
v -83.94721895 61.19384617 38.75345737
v -82.73744583 63.96975368 39.50979188
v -81.52797073 65.42652845 38.99023682
v -82.73149282 70.05048543 39.10725936
v -80.48764616 69.73159313 38.85736689
v -80.56319505 67.77444482 38.75028715
v -79.27171886 76.02770627 39.43035007
v -80.80241084 74.42250848 39.38886523
v -79.59924638 77.70233601 39.54171017
v -79.88006622 80.40577918 39.32094947
v -80.50516993 78.67735624 39.48373348
v -78.82535458 82.95193315 40.01496732
v -77.91302353 80.50210774 40.01316056
v -77.00362802 82.59711415 40.28041288
v -78.33456993 84.82571691 40.18706828
v -79.15812731 87.52807230 40.24356231
v -77.06277072 92.52638370 40.28449580
v -77.28111744 90.23427963 40.44505581
v -77.00006664 93.72379631 40.16682133
v -87.44049817 59.88064781 39.39024359
v -85.20282060 67.66407192 39.34257850
v -87.62729913 94.08946335 46.55288160
v -87.09666133 94.28273886 45.83927989
v -87.76989579 93.24607253 44.03579608
v -88.24823797 93.24553609 47.27382213
v -87.07062155 94.89355236 48.76542836
v -85.96672118 96.19260579 47.46910557
v -86.51036024 95.69607675 48.20193723
v -87.13018149 95.68805993 49.33754727
v -86.78948134 94.97895837 48.08937013
v -86.51250601 95.04915029 45.86443305
v -86.14537865 96.21451795 46.00407183
v -85.18631011 97.76843339 47.11804539
v -84.83211696 100.57428479 49.05318469
v -85.02309024 100.11997074 46.78596184
v -47.02655599 -22.76179008 43.35001856
v -45.83832622 -23.15634862 43.36806759
v -46.87915370 -21.68817259 43.27486828
v -65.26295096 103.66371274 41.18742049
v -49.88151416 -22.12367952 37.79654577
v -49.47674647 -22.40397409 36.99228168
v -48.74108359 -23.07596616 36.04430705
v -67.48858094 97.85084426 38.77162188
v -62.95856833 74.04285669 37.73577884
v -29.70220894 89.51942623 41.64622352
v -57.30144307 96.93478048 36.44642606
v -59.48542804 52.78483778 37.32142225
v -60.79870090 52.87869275 37.25657240
v -58.34077299 53.53048816 37.22169995
v -59.30319801 51.92432553 37.39862517
v -55.75976148 82.70608634 36.75675020
v -57.27680773 85.67621559 37.16073930
v -58.07401240 85.98287404 37.20948473
v -57.49873444 87.16606349 36.90089658
v -58.04812908 84.03242379 37.26519644
v -56.17636442 95.75965255 36.22804955
v -58.65822360 50.72088167 37.39345819
v -54.96511236 61.01825088 36.07872874
v -54.64429036 76.94675028 36.29586473
v -54.36715856 79.19626683 36.33090109
v -55.71519211 79.86856997 36.65870056
v -51.95649341 82.60745555 36.07377410
v -53.39539796 80.48789948 36.27975285
v -52.96774954 87.37366647 36.01383418
v -55.01285568 87.91524172 36.72530502
v -56.63699657 90.09951353 36.17461771
v -55.40833995 88.83659542 36.44639626
v -54.00754884 88.68052065 36.34140268
v -52.54055560 94.42884475 35.89936718
v -7.88552035 -34.35199708 22.42867649
v -6.87527377 -35.08891538 22.15320803
v -53.64933982 98.49446267 36.30602360
v -53.54915187 101.11463070 36.82632372
v -54.51833084 99.37074035 36.26811132
v -56.23601377 49.82597381 37.37054020
v -52.35302821 53.05324867 36.52537614
v -52.65802518 59.92153287 35.70225835
v -50.07132143 62.99835443 35.18591449
v -52.67560109 61.83637679 35.49725190
v -51.83332413 64.01428580 35.26079282
v -49.71484095 65.02258778 35.13057530
v -52.50714347 72.27801532 35.37548333
v -50.69684982 73.69180769 35.08733958
v -50.68637058 76.73308253 35.60286388
v -50.83161965 87.18379587 35.89337692
v -50.25498196 95.48810869 36.03694215
v -49.77674410 96.75432742 36.11676022
v -50.01449212 45.19418627 35.37588194
v -51.71033740 51.36315897 36.45560890
v -48.32424223 60.28755382 35.42803600
v -49.98020083 60.94913557 35.27981043
v -48.53033274 62.24824861 35.34617648
v -50.48429966 58.92798677 35.64598039
v -46.61431164 67.98249483 34.86905620
v -48.48565161 73.57740402 34.74482521
v -45.50541565 74.31777567 34.53546390
v -47.47979715 75.19176602 34.88431498
v -47.13404924 81.09071851 35.57469696
v -46.35404795 82.30220526 35.67083925
v -45.40992528 80.27409017 35.11847556
v -47.20858857 84.02498066 35.39254516
v -45.68678513 83.61508697 35.45247391
v -46.02771625 90.63428640 35.63755751
v -44.84388605 91.08445793 35.73786467
v -46.79175094 101.38146579 36.66096553
v -46.25544697 103.23615372 37.79267892
v -45.35779357 103.59246284 37.49500588
v -43.38960350 104.57081348 37.67159954
v -44.70388591 45.29278353 33.32005069
v -46.01472616 46.64239660 33.93307701
v -47.39915952 59.53116342 34.88677368
v -45.56997493 64.67303634 33.89688954
v -44.99337450 67.58005917 34.00989994
v -43.01491752 71.07336074 33.72521698
v -45.08965835 69.18115914 34.46448594
v -43.19533706 74.58223403 34.26641598
v -41.90427065 74.23602045 33.62870589
v -41.96500406 72.62495905 33.61146152
v -45.77846453 73.23974371 34.52913091
v -44.13527250 76.06024295 34.66272727
v 10.72716434 -27.28532441 19.75732669
v 10.05747356 -24.22392555 21.90984040
v 12.78958470 -25.82083084 19.63018999
v -43.83004084 86.09971404 35.38782522
v -41.56500101 95.36772221 35.39148718
v -40.24260119 93.89173239 35.25904566
v -39.51220587 96.21251374 35.17613932
v -38.28195110 103.90525311 35.20869464
v -39.66845572 105.06169498 36.26198322
v -38.41708973 105.65038025 36.25132889
v -40.70410505 64.83709812 32.09121898
v -38.61431777 66.11724943 31.14892356
v -39.97724876 66.32222980 31.68376163
v -40.54284096 64.59932774 32.20232204
v -41.21125862 64.77958709 32.53160790
v -41.45266116 62.50744313 32.37550706
v -40.92859477 63.44560534 32.29348734
v -41.55953601 65.49399346 32.57741034
v -41.36835784 70.83373517 33.27227756
v -40.26436433 70.19380480 32.63790533
v -40.49252346 68.59034300 32.47557580
v -42.56162047 71.90385461 33.69599953
v -40.77041894 74.31328297 32.80322999
v -58.66505578 84.69209075 50.67897961
v -97.66912460 78.00913602 53.66517603
v -96.90640122 78.50787789 53.58761922
v -97.92324901 78.48384231 53.69117856
v -50.84215477 0.58769499 35.33012792
v -51.48550496 -1.03145000 35.89499742
v -53.78587544 3.94834811 35.38074717
v -52.70218104 4.39670589 34.83295813
v -0.21015720 83.06115121 28.41329202
v -0.97847416 83.51471275 28.56947295
v -38.23222220 92.08225459 34.22386572
v -38.98012638 92.89535880 34.85484049
v -37.60216013 93.48354489 34.16601196
v -38.13233972 100.72794557 35.21621227
v -39.48788717 99.53541309 35.15000641
v -40.23219645 100.62502325 35.08256748
v -38.13692555 99.21544790 34.97219831
v -36.27990186 99.48330373 34.36508775
v -34.06173736 106.57733679 34.59817544
v -36.65891662 105.07101566 35.58403626
v -35.52658483 107.13685304 36.10502183
v -33.84609893 103.73199731 34.41024572
v -37.07896918 107.16339946 36.71721742
v -37.03679889 103.80896181 34.94570404
v -49.94358122 47.04311490 50.22250116
v -51.46626011 45.91638967 50.49638450
v -52.53080279 44.03861985 50.60583353
v -39.26802427 70.35791874 32.02369437
v -39.38305750 71.15934044 32.20561147
v -36.40251607 72.66984880 30.76902032
v -38.61106187 69.41752136 31.52887151
v -39.45495561 73.77668470 32.08478913
v -39.88664970 -21.61429450 30.84249981
v -37.39412501 -22.47163840 29.16814573
v -40.07385671 -22.08044007 30.83953634
v -49.82018098 0.23402633 46.53761536
v -47.32467607 -1.21711940 46.14779353
v -48.08259383 -0.03162695 46.45807669
v -47.11208865 0.83503861 46.83139175
v -35.25198624 99.23259169 33.68953988
v -36.57650203 97.53680229 34.24987569
v -33.59239548 106.07422143 34.21578184
v -33.90067071 105.74004054 34.36542302
v -32.73987025 105.88181764 33.83851051
v -36.66323423 63.28126043 30.41408211
v -36.45159677 63.82797658 30.39918467
v -30.57533875 3.80735495 43.74957457
v -30.61769530 1.92189147 43.71443018
v -29.38162163 2.58505577 43.26039925
v -37.32904792 62.71617115 30.73080629
v -35.16000137 66.69999659 30.07999994
v -47.52272740 43.51678118 49.34865609
v -49.07344654 41.63087532 49.50236529
v -35.04987806 74.78268445 30.32611124
v -35.76693311 75.69104433 30.80677800
v -33.17921981 76.09359175 29.44721840
v -35.97838059 91.02027118 44.46776956
v -36.10599414 89.62155133 44.57313940
v -35.59864312 88.09231222 44.13595051
v -35.68530455 82.32039958 31.30400553
v -34.79791433 83.07164907 31.25488013
v -33.88249874 81.41435683 30.61889298
v -32.32835978 89.41759914 31.00553341
v -32.48308226 88.41023594 30.88857234
v -32.99217671 89.74581212 31.25686944
v -32.10907057 89.58294988 31.07334301
v -34.36468169 90.41684121 31.83098882
v -34.70168263 90.68033099 31.89859539
v -34.13821757 91.33310616 31.72257915
v -35.02290696 89.84894305 32.23270550
v -33.63199160 90.41127563 31.70798719
v -34.62202102 91.96737409 32.12782368
v -35.14162824 91.14548564 32.11735561
v -86.28899604 73.41971248 53.39727551
v -34.05575827 92.61661768 32.16921911
v -33.10639784 92.17668325 31.49607778
v -33.79013389 93.54377538 32.62799606
v -35.25630012 94.46257353 33.33580494
v -32.95331076 98.12244773 32.36372024
v -33.15392882 96.89666331 32.21298754
v -31.75694868 99.79919344 32.29722381
v -29.69438955 100.16574711 32.02552348
v -33.20931271 100.67003965 32.68513829
v -34.55001488 101.41006857 33.44148025
v -29.92800064 105.20803183 32.14487433
v -30.32564558 105.95392436 32.98928589
v -28.69202197 106.70391470 32.27609396
v -32.87262470 62.87367642 29.15433608
v -32.99789131 65.05683064 29.48128805
v -30.22479638 69.19573247 28.69394794
v -32.15195984 68.51928681 29.33892980
v -29.35057320 4.13528224 43.30823943
v -30.64474091 5.06367674 44.11146045
v -30.98510578 73.77287745 29.12537754
v -31.04699589 74.69577342 29.21618894
v -30.83075769 76.05692744 28.99828553
v -47.77052253 1.36602891 33.75503421
v -29.60661240 79.12163436 28.74239162
v -33.22867304 77.51633972 29.72578816
v -32.79469162 77.87239552 29.55025248
v -31.81733191 83.64351839 30.07153980
v -30.82805499 83.67533237 29.66096252
v -29.59009074 86.52088046 29.98175658
v -30.11681326 86.93004400 30.16430698
v -29.28847447 87.59570122 29.76399660
v -29.91930209 83.90361816 29.56712805
v -29.14149687 84.76382494 29.46839295
v -30.34802713 84.95177329 29.66439351
v -30.27041070 86.05922759 29.84200977
v 21.33073658 14.35304154 21.47875726
v 19.84574087 12.64806278 21.73880301
v 21.16317861 13.09045963 21.23454958
v -29.51676585 89.19493109 30.00258096
v -28.53580751 89.54444528 29.24857289
v -28.42852846 90.73919803 29.65125255
v -29.49083410 88.21847290 29.77571264
v -30.15096858 87.50595152 30.34120239
v -28.45684811 88.36732805 29.22434174
v -10.58427524 1.45370781 34.16423500
v -10.61049383 0.71638526 33.98732096
v -39.63032365 -14.35057353 30.85681982
v -30.19829839 96.79958969 31.57711774
v -26.95726231 103.17205638 29.78640236
v -28.90589647 104.04249281 31.09886497
v -28.18683349 105.37143797 31.15806356
v -25.38900264 104.63383794 29.00740132
v -30.47094308 102.95327008 32.49260038
v -27.08815411 107.32377321 31.94830194
v 5.72235649 30.83491139 30.32592498
v -31.08716384 63.58828396 28.72011252
v -29.34539691 92.86436439 41.29702225
v -30.55238351 66.61974639 28.61751243
v -28.87720056 70.80160826 28.03479694
v -70.47083974 103.39291394 51.50150508
v -71.88520581 104.75121439 51.76398531
v -71.94595784 103.59847546 51.65000632
v -28.30925956 77.99167186 28.30106020
v -28.62316743 79.46682721 28.49738486
v -30.16645089 80.48055321 29.22509983
v -28.35840918 85.89188755 29.38096039
v -27.82873437 87.76677400 29.38588709
v -27.98719704 89.06412870 29.21275422
v -11.74485218 -1.69713376 35.00646725
v -26.05765872 91.43931419 40.23080692
v -27.32016332 98.19866717 29.98418920
v -26.20914020 98.93224388 29.35478278
v -24.50080402 99.40464795 28.32833491
v -23.07522483 97.97993302 28.26624550
v -27.64184959 97.85834700 30.26162088
v -28.39311585 96.33540362 30.82554787
v -28.45924348 97.58260846 30.90181202
v -26.62567794 99.31509197 29.52946350
v -23.03989418 103.46639156 27.39602141
v -22.99853601 106.55733943 29.13801931
v -24.71776307 106.67963326 30.40300496
v -25.35081096 100.68585724 29.06275168
v -27.15543658 102.35469788 30.22202663
v -26.06396005 68.07616353 27.53817476
v -22.27767371 94.76491064 38.55336085
v -24.68565851 71.12768292 27.48120017
v -25.44099651 75.35309345 27.64897235
v -25.12595244 80.28683811 27.92677283
v -25.47282353 81.42455667 28.12232077
v -24.16205406 81.01665229 28.12726423
v -26.13934688 78.91856134 27.83728950
v -24.78541061 82.53860474 28.24975736
v -24.95667897 86.66783571 28.68749015
v -23.87916297 86.69371158 28.34826149
v -22.30413631 96.67555988 27.05033869
v -22.28687890 98.11133891 26.85196698
v -22.67242037 100.08214414 27.17397362
v -21.19419910 99.50316697 27.14757808
v -18.84268969 106.49491102 27.37333439
v -21.77551016 105.79865426 28.17655355
v -22.21095935 106.85778409 28.85955572
v -23.68018590 69.49150562 27.19813399
v -24.12170731 70.48611343 27.33886801
v -25.48592538 70.27495652 27.65291557
v -23.53381179 78.25898379 27.56830119
v -19.29977350 100.60318559 26.07549913
v -18.56166497 102.29372233 25.33577755
v -23.11633341 100.70293397 27.47093514
v -19.17297579 98.06539118 26.55366063
v -16.18045382 103.94394398 25.77260509
v -19.13914643 103.91274840 26.05360560
v -21.31891437 69.41688806 27.04733796
v -21.27205953 3.89440311 40.22491723
v -22.65481465 2.68752268 40.67900404
v -21.47494070 2.61999527 39.92358968
v -22.63796702 2.23743706 40.45863822
v -17.34369807 99.41103309 24.74940754
v -16.13218337 101.07252002 24.17383343
v -18.82139221 99.05909747 25.90091713
v -74.48040694 82.43197948 52.39747465
v -72.84057140 82.58474618 52.37499624
v -72.79670984 84.00268853 52.48941109
v -16.81194082 72.05345482 24.47504736
v -20.36895789 75.20093769 26.55286342
v -20.71791515 77.28344202 26.99835598
v -20.17362230 77.19972730 26.57563798
v -15.84230736 81.22097701 24.03733879
v -87.60829270 12.00228091 49.19781163
v -87.83341944 10.69916878 48.02148044
v -86.88859642 10.26978437 47.89011925
v -14.99977428 98.69855642 23.46243523
v -12.79765461 99.66880083 23.07820506
v -10.84408071 100.81119090 23.44304882
v -16.83715917 66.17870927 25.90948902
v -22.51380496 -30.22695705 22.50589430
v -21.15852386 -31.50583804 22.04821818
v -22.17395604 -32.74931014 22.18547277
v -70.58788836 1.15372438 42.39656404
v -71.85525447 2.08607782 41.55905917
v -69.84656304 1.97992614 40.19283876
v -13.99719529 84.00929719 23.45447056
v -30.43190576 66.74530357 42.76621714
v -27.81565674 66.84624404 41.88863933
v -105.32489419 25.82197823 52.76764929
v -104.46079820 27.40817890 53.44991013
v -105.71064800 27.67953835 52.94407904
v -12.10323069 97.77862579 22.61419035
v -16.95599034 97.68518060 24.95064959
v -9.72758606 99.58038479 23.04900996
v -15.61578549 49.74196851 24.50635657
v -36.68836877 -25.16376600 41.46667197
v -105.08382320 29.08765152 53.52126807
v -104.67273742 30.96876293 54.12112176
v -106.30460829 29.82367203 52.97106504
v -13.92832492 63.61908466 24.15444329
v -69.74030286 0.72264642 41.97670147
v -100.98215938 16.73970185 51.31902918
v -100.73876381 15.38695768 50.72831362
v -11.99823804 91.71858430 22.88704924
v -9.79533792 97.32005745 22.55632915
v -8.06132890 95.57566047 22.50262536
v -51.20326206 -13.12663499 43.70148480
v -49.27585647 -12.55366579 44.87230629
v -51.23914406 -11.67939045 44.36235130
v -10.97866707 74.78906959 22.60776423
v -8.11630953 89.59475160 21.78631164
v -9.03491676 90.96730500 21.69401571
v -7.63770612 92.24485606 22.14619890
v -8.94091558 93.32326055 21.95778303
v -6.08350895 89.50842172 22.02391252
v -6.71656523 88.64840120 21.43011987
v -6.93346094 66.29996002 21.14942111
v -3.85696022 83.35696161 20.07884532
v -4.16501379 82.14201033 19.58457008
v -4.47986647 84.14945006 20.72713524
v -3.64106381 79.16273922 19.15540732
v -1.99179025 78.25078070 19.21374537
v -2.94260099 83.66288990 20.25291696
v -1.26495096 83.41720700 20.37855424
v -0.98784873 61.72175333 19.97342333
v -0.77632820 63.98211420 20.14495619
v -0.85018377 74.16045666 18.87899265
v -5.24018425 34.77315605 20.96998692
v -3.48100811 39.18518499 20.65367065
v -74.85630363 5.84993977 39.93569687
v -1.84182147 57.55396932 19.64779757
v -2.20320537 59.28929150 19.74319667
v -0.89800695 58.74121934 19.11413483
v -1.98729313 60.21193415 19.58757080
v -0.52170048 72.19699025 18.71350035
v -0.73349325 57.68014863 19.28701997
v -0.10873081 70.45655698 19.02053133
v 1.03783712 71.47945464 18.87476817
v 2.70808674 70.41271776 19.52084154
v -41.98810458 -22.70527743 31.44491091
v -43.26247424 -24.83638003 33.11530501
v -46.73906788 -27.29873918 35.34175083
v -6.95680501 14.37499095 20.20784281
v -3.45046911 18.24151166 19.64384131
v -0.05538264 52.29255557 19.02118884
v 2.97530228 66.27538055 19.73196864
v 2.40719877 65.09841233 19.29743774
v 1.49700034 65.76189399 19.57433484
v 2.42822641 57.84478039 18.87413114
v 3.50008509 57.60941282 19.37774383
v 3.41851334 62.08290905 18.24580878
v -2.39382102 23.03563245 20.06629482
v -0.86829846 28.13425474 19.27584410
v -7.54393730 99.45940226 24.60180782
v -6.90123811 99.87006336 24.97278713
v 24.58573878 21.67905495 18.49912107
v 3.21563077 54.48729917 19.30059679
v 6.34006271 51.48304999 17.85184070
v 4.30067861 41.52709991 17.64295064
v 7.09917769 52.94638500 18.50805804
v 7.90254958 55.28545752 21.07526362
v 8.47204495 56.59699067 22.65704423
v 10.73999703 55.26781082 22.94814587
v 1.82282203 16.73452929 18.82457919
v 0.50971872 17.84596592 19.19930242
v 22.34083787 12.25082390 20.53162083
v 23.00115116 14.32276517 20.46892978
v 0.20724388 8.55301600 18.53422634
v 6.62285509 28.51963602 17.04390347
v 5.35231084 28.85568887 17.30936766
v 12.68410869 42.85069555 17.82428287
v 3.94514715 13.08060624 18.10253039
v 11.20340824 41.59963503 16.69273712
v 9.86299757 41.73958674 16.54878817
v 9.44949314 30.35147674 16.50217548
v 11.94715686 39.70194608 16.49091579
v 11.64999977 40.72999954 16.62000082
v 13.32307141 39.97623920 16.89671911
v -79.99970019 97.32453525 52.41859704
v -80.61733097 98.52484614 52.36880109
v -34.84553471 108.96986723 38.93215954
v -35.43760628 108.86604339 38.34437951
v -24.75545928 108.79489779 36.90518066
v -23.47457036 108.16467553 36.78345680
v 25.67830682 9.56073310 13.50631472
v 25.18375777 9.36239958 13.19386996
v 8.94747768 0.35121100 24.00731482
v 23.66321348 -14.19872232 13.27017415
v 30.76359443 1.12845353 11.72960270
v -15.45850374 4.63911658 37.01601550
v -17.34997518 5.28536504 37.87516057
v -33.63217413 69.66179609 29.80422601
v -34.64620560 70.17931342 30.09116277
v -34.29994360 70.67120820 29.95049953
v -36.40633076 72.06980139 30.85272945
v -77.11435854 91.22119844 52.64936388
v -79.22682166 91.99614823 52.67308280
v -40.00322521 74.21819866 32.45628253
v -40.69425166 75.18561184 32.98013657
v -40.22870585 74.68029857 32.64388442
v -78.03046703 89.62325007 52.90260166
v -80.47886938 90.89105576 52.59933323
v -80.07496595 89.16063607 52.89881304
v -78.41485739 93.26170385 52.81330645
v -40.09607062 75.87660104 32.67916664
v -23.59420434 81.31736517 39.10505772
v -23.87463301 83.28074962 39.58860412
v -25.71907826 81.31007850 40.34856334
v -41.89442843 74.99370724 33.55539590
v -41.43396392 74.54635203 33.21065754
v -42.62374341 76.01368427 33.83615613
v -52.11454630 81.61234111 36.25647351
v -37.82327101 74.87242669 31.45257756
v -38.39677200 76.26625150 31.86837956
v -34.49504450 -6.65539457 44.49009150
v -41.25014693 75.45189559 33.26724842
v -42.02775285 76.05816424 33.52779895
v -41.37881473 76.78730041 33.14249963
v 8.44496395 -27.73747407 15.53514786
v 7.63248932 -28.71522121 15.75363055
v 8.99277627 -28.56559120 16.10312052
v 9.61974170 -28.07521075 15.89800976
v -78.93500477 92.62735397 40.57701677
v -36.71827912 71.33194804 30.99793382
v -40.96374661 73.65025580 32.93305635
v -40.02137855 73.11574370 32.48421848
v -40.63923284 71.89496607 32.98875690
v -41.64884984 73.21547717 33.36161375
v -79.47467268 90.01120180 40.30074924
v -15.82529955 17.18555018 38.00510615
v -17.36196503 16.49363153 38.81628066
v -16.71153493 18.64635013 38.41513768
v -41.69915617 71.49568945 33.41015801
v -52.17265710 76.28040016 35.81330180
v -82.55645633 92.92392433 40.11046886
v 16.68237150 34.22020748 25.70861764
v 15.33465926 33.43692794 26.25520900
v 17.07050018 32.80837461 25.41143820
v -44.52003911 71.94005698 34.61850807
v -45.22047564 71.71002775 34.64731202
v -16.95569605 9.72714927 38.08562458
v -37.70358115 63.52587789 30.91333620
v -80.47646284 85.57443321 39.73815590
v -38.62973675 63.70425224 31.19716421
v -38.24531659 62.05670536 30.98100424
v -75.42745769 81.63396269 39.92674872
v -81.53514564 83.01702142 39.27777335
v -82.74184912 83.44270289 39.02776912
v -40.72497040 62.65465915 32.17561170
v -47.36523330 62.30250001 35.20200402
v -81.01788908 77.07241178 39.41789269
v -81.53709769 79.48996127 39.26253691
v -82.98305422 78.21425050 39.26341981
v -82.37248659 76.46888494 39.48046640
v -85.19271016 78.87917757 38.96057978
v -86.68125421 80.84369451 39.00952265
v -83.79691094 79.88783717 39.01147842
v -83.02503824 75.19520074 39.48519751
v -84.36271548 77.10198313 39.30702433
v -88.75829726 73.74837995 39.09906372
v -86.89522743 74.23151284 39.14002702
v -90.00860155 72.42605835 39.48399425
v -90.86650610 70.61391324 39.77607563
v -91.66438133 74.10885394 39.84415159
v -17.35477708 0.04584839 37.75604814
v -57.76242912 46.37082666 37.46071458
v -56.77065626 46.63658887 37.51549497
v -57.02748150 44.90999877 37.06328571
v 2.15381943 -17.84481667 25.54851398
v 4.42041643 -19.46386509 23.33844081
v 3.59477219 -18.01439188 24.48712476
v -56.44555390 44.68636215 37.10341081
v -54.89037931 43.73720288 36.85028479
v -56.57376349 43.85280609 36.68859601
v -55.56676537 45.33395544 37.16640919
v 18.53626780 33.92717987 20.63373476
v 17.26059616 34.86687690 18.34024489
v 17.40862429 34.82918814 19.90871131
v -58.43925476 45.93484104 37.24287078
v -60.11980772 47.42101580 37.13900596
v -59.11704525 46.50786892 37.12604195
v -64.94350731 49.26772043 37.59858012
v -66.14487618 49.61471632 37.31109574
v -65.55999815 48.17999899 37.31999919
v -57.64354393 42.17647016 36.13771126
v -58.48811194 43.04761440 36.10204160
v -57.23645166 44.70194504 36.78331152
v -94.32537854 63.78896534 40.06125778
v -92.81687438 60.88255346 40.14832154
v -96.92699462 61.89860404 39.86841440
v -55.75869232 38.80359605 36.14664078
v -56.82827905 40.11887684 36.33107617
v -58.58493596 41.28877446 36.33885086
v -64.44971263 46.38213664 37.47636825
v -66.76428765 45.88188604 37.88569942
v -66.32211804 46.59820721 37.80340403
v -55.78296632 36.41080856 35.77677533
v -58.35909769 38.40227053 36.41762212
v -61.34438142 40.57255760 36.67203337
v -60.94457209 41.36811197 36.69403866
v -60.81105396 38.55498508 36.35724261
v -67.17638671 41.22242704 37.05311194
v -64.17296827 42.46664420 36.81183606
v -65.18797576 40.78317806 36.83912754
v -67.94516742 45.53420469 37.68933937
v -54.50426042 32.59426355 35.13996676
v -56.48047104 35.26635468 35.81487760
v -68.84352863 43.80824044 37.11494803
v -57.42643028 32.36990795 35.88946909
v -55.94240502 33.23353454 35.69467738
v -58.21309984 34.21293944 36.02370992
v -58.58156085 33.08093548 36.33307666
v -61.86829135 36.81543097 36.52739152
v -60.69294363 35.58646888 36.59778833
v -62.57352233 35.71786731 36.56157851
v -67.56164879 39.45058584 37.02533618
v -70.77005506 38.89430314 37.55685315
v -68.99057329 40.11250660 37.25895658
v -53.74021828 28.25571038 34.19733047
v -60.15722826 31.01305664 36.26183420
v -58.81571397 30.96565045 36.08192503
v -59.30482224 32.08654001 36.35611385
v -69.77649033 37.39858046 37.17309237
v -71.62456214 38.97879645 37.44219244
v -61.63325906 29.93432991 36.06405109
v -62.66220659 30.67275509 36.22810170
v -73.39390367 37.06020862 37.85773739
v -72.88730145 38.93218935 37.34526038
v -64.84340876 28.92658673 36.32402048
v -69.17235255 32.54197538 36.82149947
v -72.88128883 34.46390852 37.94616461
v -65.18436223 26.58639848 36.20154411
v -63.54475021 27.91265771 36.35796160
v -64.18159604 25.63309297 36.05975211
v -65.78394026 28.37942354 36.30677611
v -56.40807375 22.04233035 34.08138826
v -58.33023414 20.79604566 34.75498036
v -65.46438485 23.90437573 36.08776256
v -69.85782087 27.66996995 36.60295159
v -68.92748922 52.32380331 37.71260753
v -70.81714272 52.05316469 37.69625351
v -69.72984225 51.24961957 37.48309240
v 21.80581726 10.18751413 20.58658749
v -100.48330575 13.62059824 48.26359823
v -100.49937665 13.80552165 47.66686261
v -77.58400589 6.76990300 41.05990753
v -78.84979993 7.13862572 41.90316796
v -94.47371215 12.26671506 46.83980718
v -97.02557325 14.60934989 45.72930560
v -98.34786505 14.44135606 46.04952037
v -98.16832095 16.05874114 45.11938617
v -99.96997565 14.79034405 46.22863606
v -100.03125668 16.78976603 45.29665038
v -101.76510364 17.30642840 45.74505985
v -101.56901181 15.83445445 46.48740962
v -104.72048074 19.26810667 48.37357998
v -103.91537845 17.80765317 48.03602025
v -103.75461727 18.78815331 49.84158650
v -103.42464596 17.14505814 49.07430336
v -66.46827608 1.47551741 39.03196752
v -67.99758971 2.91672442 39.10145909
v -81.33430779 8.91512539 41.89847782
v -80.22846282 8.01522564 42.10507870
v -81.81320131 8.32349528 43.06562617
v -83.26297998 10.21613739 42.16619581
v -84.73776281 9.33855772 43.98256913
v -83.21386576 8.63937382 43.59259829
v -83.72437954 8.34496133 44.90149394
v -85.88971943 9.30115115 46.02755606
v -86.92531288 10.12534928 45.60704529
v -86.11552417 9.83036682 44.71670836
v -95.61384469 16.57089777 44.81110349
v -96.29332274 18.45185272 44.24992949
v -103.82802039 18.35267246 46.79644108
v -103.48207504 19.49605718 45.92588916
v -105.24064302 20.31491324 47.12029919
v -104.78044301 20.59040777 46.08531669
v -80.45029640 10.37490554 40.85024446
v -78.20725441 8.50955211 40.63460231
v -89.50383961 14.86641262 44.02675480
v -88.17717433 14.13885970 43.75554994
v -88.63049746 13.08008190 44.56390068
v -88.94735575 16.22164436 43.47962886
v -91.20504558 15.50249197 44.29199547
v -87.96464652 15.60840942 43.34035516
v -93.42081845 17.50298589 43.89487952
v -93.19167584 15.81859589 44.47014630
v -65.96434116 4.18610638 38.09827939
v -64.73075598 6.85606850 37.37969697
v -63.85596842 3.97405867 37.67310828
v -79.71595228 14.40715883 40.12197256
v -79.38545942 11.88563649 40.14384001
v -83.13927799 12.19574455 41.88709706
v -83.38235319 14.54409584 41.87636077
v -82.23091066 15.21725021 41.40743986
v -86.65786684 16.26737788 42.74458438
v -91.35472029 16.69452526 43.89240965
v -96.87774628 21.23782039 43.57071593
v -98.14598411 24.55450222 42.64267534
v -100.30271858 20.84784396 43.79877821
v -103.73111814 25.73169023 43.26605424
v -104.09446806 23.89068156 43.72739792
v -105.41171581 24.83111061 43.70495304
v -107.59851336 26.62386745 44.50512677
v -106.71166331 25.53955093 44.19674352
v -107.24213719 25.36982670 45.40275037
v -76.08811557 13.38953339 38.94073144
v -74.79739934 11.13411412 38.69789466
v -76.58004016 10.72505210 39.14958984
v -77.56499201 12.16719951 39.38784450
v -77.69878954 14.22982663 39.69072178
v -84.88183469 17.84147136 41.58811271
v -88.91828358 18.41057837 42.67374426
v -88.34999800 18.90129596 42.36703366
v -94.58235651 24.85335246 41.97861254
v -63.99566680 8.80819745 36.84392571
v -69.87993419 12.25848868 37.36248612
v -70.15621662 9.70765017 37.85942122
v -73.57219607 10.57168376 38.36913779
v -78.38465273 16.01128466 39.79991749
v -77.56756246 15.31462558 39.40113634
v -80.30485362 17.51080900 39.96550292
v -81.18512481 13.81413732 40.92213511
v -4.07551834 -21.20488323 27.76208520
v -2.66569876 -18.14644225 28.38977985
v -6.26548473 -19.39540915 30.27734533
v -88.88681978 20.60374990 41.93753377
v -89.96217698 21.81238495 41.80828482
v -90.70686251 21.72816731 42.15835035
v -5.73334750 -21.10569924 28.38715911
v -105.27028888 28.05243060 42.79103503
v -102.32220590 28.49747427 42.39943996
v -72.31941819 13.08722049 37.82682121
v -71.92930579 11.97486930 37.81727329
v -76.47874206 15.73359966 39.00200874
v -75.10242611 15.01503680 38.52489218
v -74.16512072 14.33437224 38.03203255
v -89.46749568 23.54404144 41.34065285
v -87.40982413 21.59646153 40.98839313
v -100.11313856 27.89764479 42.22224280
v -97.73311019 27.38237940 42.08238795
v -107.02471435 29.31984514 42.80579090
v -107.01744258 28.35492976 43.15897077
v -107.77847469 29.17711996 43.44067723
v -108.20163041 31.75437450 43.54522005
v -106.28490895 31.17703088 42.17524454
v -59.29602683 7.02170795 35.94512120
v -60.35707146 7.21109239 36.11568734
v -59.59467962 8.55867192 35.66629067
v -65.41366130 13.84762488 36.47956252
v -72.90345430 14.15488310 37.76411340
v -72.21164554 15.05857520 37.58392483
v -73.87987524 16.58367366 37.81574219
v -91.87871218 24.47194792 41.61008820
v -100.54794699 29.78104539 42.17824340
v -107.63813555 33.30319747 42.81708226
v -64.18670714 12.00133376 36.49517521
v -76.14048570 17.91513525 38.40989247
v -84.76874977 20.72989382 40.54885730
v -82.79868960 22.50816673 39.45158795
v -90.11451155 25.73973313 41.25343636
v -107.23711550 35.34382209 42.49626026
v -61.74824387 12.69611530 35.75421125
v -74.26570356 18.65479536 37.63482347
v -87.44052052 23.31575751 40.49344361
v -97.48559445 32.63213485 41.51546955
v -98.19627553 30.35517596 41.88118130
v -103.12248766 34.44487229 42.03273728
v -108.29892755 34.74146500 43.61026734
v -107.83296824 36.34126484 43.13464463
v -58.14069882 12.23069057 34.74297374
v -59.44510922 13.00763432 35.11326388
v -66.36480987 16.48657024 36.16376966
v -78.20240408 20.79958282 38.51361573
v -81.31153882 22.97539636 39.00751099
v -89.34324235 27.85933949 40.10953382
v -106.03972524 33.65204483 42.08517820
v -54.77795377 11.73426211 34.09554809
v -64.07238543 14.02758528 36.29388660
v -68.73823702 18.44573021 36.41086444
v -73.40052724 21.34986036 37.18590364
v -86.93633229 28.03824469 39.63123262
v -85.89939773 25.45174956 39.77128491
v -86.44315600 23.75842817 40.16021639
v -84.85918492 25.95755830 39.60268199
v -107.14820027 37.10699454 42.55722836
v -64.46404755 16.48272388 36.13745794
v -61.82790548 15.36924299 35.49464419
v -81.72789216 25.98948590 38.95940632
v -105.61839491 36.43728793 42.08362103
v -108.09721798 40.15723988 42.58768633
v -55.28426170 13.48627266 33.81697834
v -57.59625137 13.91222235 34.40679982
v -58.37110057 15.65081812 34.66594219
v -65.64993411 18.14428717 36.32716462
v -75.11694729 22.25754596 37.41795570
v -89.72439170 29.39879522 39.97188434
v -101.35625303 36.00531444 41.67762026
v -107.11917281 38.80442679 42.03502461
v -61.96797639 19.27704550 35.80740094
v -69.25164163 20.26527189 36.32733598
v -71.54446095 20.93938366 36.82845831
v -83.05493742 29.34550866 39.20540959
v -84.34453607 27.99035423 39.46531937
v -85.73337644 28.52796577 39.52143714
v -53.92688885 11.44716796 33.95837173
v -55.56706339 14.74892627 33.82611647
v -57.06322938 15.08776564 34.47330743
v -64.33926523 20.23326606 36.37229651
v -65.75298309 19.47554015 36.11518815
v -66.73430651 20.06011829 36.01057082
v -86.21293306 31.98222816 39.57477584
v -93.20749342 30.81503510 41.08728468
v -93.59771013 34.85653922 40.56712985
v -100.18732399 39.37999532 40.76914489
v -107.17346519 40.93128070 41.81869701
v -54.40993235 15.44619445 33.58672932
v -69.34548169 21.94213308 36.32239625
v -69.58703697 24.63864349 36.45557165
v -72.60081917 23.15002866 36.92742810
v -81.03776723 27.99923159 38.79404813
v -91.07370675 33.31917897 40.06802663
v -92.95096248 32.39323571 40.65824300
v -96.35293484 38.34805265 40.47106206
v -102.92952508 40.93888029 41.11392796
v -106.15587980 41.73797742 41.41791537
v -56.92549050 18.06069352 34.26547348
v -60.17895415 17.60969125 35.20077094
v -64.53842670 21.89489454 36.19879112
v -66.01916999 22.06877992 35.89732200
v -72.27317244 25.24027228 36.90519929
v -80.70924133 29.49463204 38.78663108
v -83.57469738 32.02096373 39.44555670
v -84.87110585 30.03953770 39.30332512
v -92.21281856 35.23709252 40.48363864
v -93.06060523 35.88946909 40.40557891
v -98.46574068 38.29951957 40.77060521
v -106.19602352 42.63629019 41.60176590
v -106.62595183 42.77400672 41.85632616
v -62.00451031 21.62225172 36.19873524
v -83.09561759 31.70649707 39.35102001
v -88.82316947 33.90688449 40.01097754
v -97.70786762 39.88381848 40.69327563
v -104.65219617 42.13996977 41.10414162
v -81.64626360 31.87423199 39.17508200
v -82.04162866 34.97290984 38.22838888
v -63.75777721 23.44092354 36.43114492
v -105.02324253 43.36817563 41.49184003
v -62.50555813 24.14621972 36.38110682
v -76.19628310 31.12069517 38.12643513
v -78.26994359 28.82170491 38.37321699
v -77.85847783 32.02752396 38.51013258
v -94.60615367 39.03009370 40.80830887
v -95.98013759 39.78884593 40.77035934
v -99.33196008 41.37847200 40.97226262
v -60.50783396 23.58023822 35.90869159
v -79.45939153 33.08293596 38.89734298
v -102.48152912 43.21929067 41.02369770
v -70.33220679 29.03748676 36.67457029
v -97.18073905 41.45287350 41.06298834
v -98.17205369 43.21685806 40.90177268
v -100.87668151 44.84152049 40.85247219
v -58.66570771 23.51278998 35.11310741
v -73.96835089 30.29119410 37.62254491
v -78.23988050 33.56716409 38.67866471
v -57.73587525 24.24891293 34.83423218
v -59.83205512 24.49950576 35.54433584
v -62.11279705 26.18617192 36.40118986
v -63.06016445 25.98029934 36.17903590
v -68.54022294 29.71642837 36.54189780
v -70.44866681 30.44528142 36.84362397
v -76.82370394 34.63064134 38.38142380
v -61.27529219 24.60664138 35.99417955
v -74.06823337 32.94264525 37.94081509
v -95.87000310 42.41999984 40.24999961
v -96.79789096 43.87758300 40.41209444
v -106.81949556 47.46189341 41.34290293
v -104.59465533 49.26601425 40.85322469
v -104.46280986 48.00318182 40.99331796
v -107.17128217 48.61235991 41.22569039
v -105.62933981 45.65984756 41.04234651
v -107.45724291 45.87825760 41.58209264
v -74.85687733 34.92413461 38.12083974
v -97.96463698 46.53936625 40.46624526
v -58.53364617 26.13555640 35.25933623
v -60.57494134 27.04720199 36.22948378
v -61.66056171 28.57165225 36.10408679
v -62.61350214 28.89420651 36.15312278
v -67.78626144 31.41888976 36.70739010
v -76.05848461 35.71994230 38.25052828
v -103.19133848 49.43034798 40.68837315
v -102.05708444 49.29469898 40.74602947
v -101.62615031 47.85467684 40.72572663
v -57.49747902 29.06820737 35.23707762
v -60.39722264 29.72321212 36.19435057
v -99.93229061 49.50092360 40.63991457
v -109.92506891 53.09070274 41.12713039
v -110.60745269 52.39510536 42.12963581
v -110.75523496 54.01647836 41.54784605
v -110.54462194 54.47286367 41.26015678
v -59.41593274 28.21567096 35.75985506
v -97.86644578 48.69048670 40.24587199
v -100.63915700 47.02734202 40.73486850
v -102.71641612 51.02533847 40.68753868
v -107.37615824 53.88930067 40.38515687
v -108.42349380 52.48820409 40.73980823
v -108.93612355 54.62979525 40.55010900
v -111.25099659 55.09570614 41.97193310
v -111.21068895 54.34353277 42.30534658
v -110.99259555 54.41854894 41.78816825
v 7.26696337 -22.84307778 19.39975098
v 7.85864983 -24.03001301 19.30317841
v 8.15886538 -22.86630310 18.66155863
v -67.89121032 34.51945260 36.85535863
v -70.66660374 35.91532633 36.91451624
v -74.09778982 37.44036704 38.03214803
v -97.63692319 47.37067595 40.28226063
v -108.11195523 55.15404046 40.51805288
v -110.65293849 56.24863133 41.37780890
v -55.27524278 27.93798223 34.44413468
v -56.26750365 29.47654016 34.92636234
v -98.99353236 50.78433454 40.47453403
v -97.19935060 52.06737667 40.40006176
v -97.58065641 48.54991287 40.29523209
v -109.66033489 57.36522749 40.67043215
v -107.79046267 56.45599589 40.64569250
v -57.31547624 30.51680140 35.42638570
v -67.66265631 36.79900989 36.84728220
v -105.87993264 55.23621663 40.43880105
v -60.48591435 32.58805349 36.53680161
v -59.41170081 33.74030069 36.53716296
v -107.67077655 57.99393356 40.37281871
v -106.03117943 58.14113840 40.30213878
v -109.31590945 58.93881246 40.54484144
v 7.83158746 -25.60005710 19.43075284
v 7.23522948 -25.03625676 19.93766427
v 7.39745516 -26.72662959 19.70814355
v -56.07199296 31.49405867 35.27889401
v -59.68489498 34.95810926 36.41604260
v -59.82423574 34.41468999 36.50902957
v -60.39490178 34.56129506 36.63298860
v -65.91625512 36.65954247 36.73656285
v -105.51243275 59.79247764 40.16185179
v -109.66446251 60.24794281 41.25419259
v -108.22180659 60.60966477 40.36906362
v -54.46236953 34.89628434 35.39171442
v -59.00345743 35.04579514 36.20941564
v -58.96216631 36.56707332 36.30775586
v -60.03509462 37.61145473 36.44159809
v -62.08993122 38.83973509 36.50349751
v -106.17002100 61.27659604 40.04469514
v -107.82193393 63.81562352 40.30424729
v -106.34027421 62.50763685 39.99278694
v 3.95215396 5.78862289 27.83500217
v 2.06334842 5.10883704 28.51222456
v -95.07002681 57.07995594 40.17797112
v -62.19369918 43.84181276 37.07451373
v -93.33007783 58.80007893 40.07237405
v -60.28871238 40.03476724 36.51137650
v -37.12108359 -29.48751673 30.45268729
v -31.82939440 -25.45348369 25.64411052
v -33.91002864 -31.14031442 27.94218250
v -56.22061342 42.08853841 36.30745411
v -55.89561164 43.26000810 36.83625534
v -48.78131300 39.74257782 34.43161771
v -90.42769670 62.09626794 39.76651654
v -89.67422694 65.59213251 39.82518241
v -90.45660496 64.02110308 39.83677179
v -56.94556609 44.47165132 36.72746941
v -55.89332059 45.83973065 37.27364540
v -58.50026011 46.49188370 37.28407994
v -58.70806426 47.06207290 37.37374023
v -92.26949513 66.03966653 40.31773657
v -96.41700238 66.85120612 39.75852579
v -97.39279747 69.41594929 39.62817416
v -1.73210411 -27.44258381 23.06742780
v -3.42144445 -28.16824615 23.46175723
v -1.64554571 -28.07577327 22.89461344
v 7.51476130 -11.25832926 23.79897796
v 3.78138758 -11.66226435 25.45653097
v 3.61294905 -12.87785266 25.73160082
v -98.92985970 71.00350410 39.53196108
v -56.20260164 46.66820168 37.53667697
v -56.34130538 46.16104811 37.39344701
v -89.32881057 67.26735830 39.73972052
v -90.64155072 67.86307693 39.94853795
v -93.60568970 69.61614639 40.14157131
v -93.89962256 71.23303413 39.99102861
v -96.46324068 72.42779434 39.61348161
v -98.87950122 73.40253890 39.61565718
v -57.64104426 48.61624166 37.29523718
v -58.59108269 49.12314564 37.21652180
v -87.57679164 68.61461699 39.38256949
v -96.09270096 74.77173209 39.43168744
v -93.70840341 74.44579154 39.76195306
v -98.41370583 75.95153153 39.40570727
v -41.96934029 43.44242066 32.50930831
v -86.77343279 69.92734224 39.14966807
v -95.84331512 77.10697502 39.24670815
v -98.69525582 77.95831561 39.99695554
v -100.37350655 76.01726800 40.14829919
v -85.44147015 70.54945827 39.04779255
v -100.77405721 77.59745419 41.08437523
v -90.19064903 74.09915328 39.46500272
v -83.97739381 71.56936079 39.02216256
v -85.55144072 72.22686708 39.01179507
v -93.85757893 77.23502815 39.74125162
v -89.48110044 78.16715539 39.50970247
v -93.97707134 80.29343933 39.72325474
v -96.23248130 78.99525017 39.52214867
v -81.82609826 72.91083038 39.23825547
v -88.89105916 75.75326413 39.35078159
v -91.80700034 76.87900215 39.68973458
v -85.24549007 75.18588006 39.11443427
v -95.60215473 81.53600991 40.17636925
v -91.82380140 79.49447632 39.59055617
v -51.20660737 55.40527776 35.95686331
v -49.61939901 57.76747689 35.64591333
v -79.52128351 73.21646065 39.35271502
v -93.59551221 82.64701813 39.87758234
v -52.02501267 58.72878432 35.78902408
v -88.18288893 79.80193198 39.18309510
v -89.99732137 81.19376004 39.08819705
v -92.32959151 81.40899986 39.43803534
v -88.56754750 82.24177361 39.04577717
v -91.50565416 83.03880692 39.48771209
v -19.76779848 3.38458666 39.29203004
v -82.59478211 80.64905554 39.12056610
v -90.03918618 83.65632594 39.26762938
v -88.65755051 84.11227912 39.08557445
v -43.81535575 65.41412324 33.46080333
v -90.13381600 85.75825393 40.28119519
v -90.62252194 85.78507602 40.55190459
v -89.06701952 85.72005481 39.29767758
v -85.64525098 90.22359550 39.51809555
v -89.66664970 87.70169318 40.17477110
v -89.81107920 86.23872697 40.14659300
v -83.48970115 87.00730652 39.27265853
v -88.32438290 89.09438550 39.92923349
v -90.58563411 89.29914236 42.34459251
v -91.79381281 87.15546876 41.60808772
v -89.77118134 89.87197280 44.37696561
v -90.84127098 88.80288899 45.74438184
v -89.56789225 90.33578634 45.84003612
v -89.04844522 91.73735976 46.35632038
v -90.13278037 90.72793275 49.07825217
v -54.44873124 74.60834831 36.05205193
v -87.62406558 91.27344191 40.59136286
v -29.49595265 7.72158243 43.92285645
v -29.54937704 6.23747287 43.78278926
v -28.84354256 6.32231543 43.22222993
v -86.78313345 92.80671924 41.44152999
v -28.11324596 5.79543598 42.78409854
v -28.72459963 8.68560933 43.42007264
v -85.54889262 92.52322465 40.58212787
v -31.33542836 6.71185181 44.74426061
v -32.52761438 7.79120019 44.78786141
v -33.05022418 4.78988746 44.94002834
v -84.55999196 93.58225763 41.68845713
v -86.15339547 94.22884136 43.44157502
v -84.97931808 97.17465192 44.02665049
v -85.32962203 95.78886628 43.54947805
v -80.22668958 96.33153677 40.39417580
v -83.49746466 95.75329721 41.22503102
v -83.93492550 95.05268186 41.82189330
v -84.42000300 96.62000090 42.19999909
v -82.54222572 94.31383759 40.24879262
v -84.72559601 98.23977947 44.00575534
v -83.51105452 99.06562418 42.49839485
v -82.72764087 96.97156399 41.04655609
v -31.76356107 4.55522118 44.27053034
v -78.41080427 97.44086862 40.44622928
v -84.50243622 100.07300228 44.67351735
v -82.66628534 101.82000697 44.50698942
v -83.42952281 101.36739910 44.81969029
v -83.31752568 102.13996470 45.15169188
v -82.94915408 101.30031407 44.19909418
v -44.70561817 82.65955001 35.31355038
v -43.76532510 78.52660120 34.22760218
v -81.67859912 98.56689721 41.13533720
v -77.79277861 101.82951391 40.94265774
v -79.89490032 98.68556261 40.60729221
v -82.37329125 101.43171996 43.77622157
v -81.67846501 102.43382305 43.98946837
v -74.25334305 102.17025876 40.16321152
v -81.65373653 101.27971321 42.18841344
v -83.41075480 100.92732310 43.68458316
v -71.89437747 101.52666271 39.70098868
v -75.95212013 104.70080376 42.08592698
v -80.47661930 103.75696421 43.32995415
v -72.14535773 104.41305488 41.50800779
v -48.45422134 91.02185816 35.70968658
v -48.38682711 93.19791198 35.91354936
v -49.80477318 93.64598989 35.91046855
v -38.85579109 91.15527570 34.28816795
v -40.29155150 89.28814530 34.81442854
v -56.00256100 99.96125847 36.46714240
v -59.85225365 102.89186984 38.79382461
v -38.41411695 89.80799466 33.62032771
v -56.53195083 101.73633695 37.24616021
v -50.58759823 101.42649710 37.06562892
v -37.07570583 92.91841835 33.60121697
v -38.99713606 94.67874467 35.24209559
v -54.95820567 102.63957083 37.70007193
v -37.00263053 93.72957796 33.73110294
v -44.63101923 99.49859977 35.64660251
v -36.31485999 94.19995546 33.40714797
v -35.97895429 94.30011362 33.32751244
v -37.89542615 95.70834041 34.93761644
v -35.18456966 93.16282719 33.17725658
v -36.04041412 92.89945662 33.34373608
v -50.41458085 102.94844955 38.12242299
v -37.16969863 96.86770290 34.66432914
v -38.22262213 97.51031548 35.00935435
v -42.67118499 101.58766806 35.70626676
v -48.86169732 102.44628042 37.71105409
v -37.28697821 98.43961149 34.68512744
v -33.59366581 94.85160559 32.82307461
v -32.10983053 95.04454583 32.23147616
v -39.63273019 102.61527449 35.24522111
v -41.49186611 102.45952755 35.97823530
v -44.95305941 105.06488383 38.90584037
v -35.81070527 101.53221339 34.16774422
v -41.43703729 105.17017543 37.27156296
v -26.60307474 96.55971080 29.99225818
v -27.45063044 96.99017555 30.43761291
v -27.04109810 97.04133123 30.18069454
v -24.78427999 97.81631827 29.36919034
v -92.49841422 84.75694805 40.73980078
v -102.22681612 74.00128245 40.01132771
v -102.91831940 70.83989680 39.77708891
v -106.18343949 69.77840513 40.47973081
v -72.92197645 78.36214453 52.76772007
v -73.93757999 78.26176286 52.93129385
v -106.57790303 67.88324565 40.18348828
v -108.33452642 67.33743101 40.87246582
v -110.52432656 68.05539876 43.64940152
v -111.29217595 67.07858294 44.49885339
v -107.91821778 69.38152015 41.38579965
v -105.95588386 66.64523482 39.81836885
v -110.77754945 65.79993665 43.53154451
v -10.36847755 -28.72949280 26.52179636
v -6.53855037 -28.89523096 24.85874109
v -7.71301007 -27.49575861 26.24447271
v -18.53719540 -32.72419423 30.20618111
v -16.74469374 -33.46895799 28.54807861
v -16.47892967 -31.27952293 29.15425785
v -109.85292494 62.02421337 41.69317335
v -110.14373600 60.71656197 42.27504879
v -108.97541791 62.63945252 40.96034542
v -109.41893607 66.01571292 42.20904037
v -110.47116667 63.49565834 43.50813478
v -111.33319139 61.69835106 45.98985612
v -111.07704043 61.71089038 43.68713498
v -111.41438037 60.63384935 45.08370534
v -111.44240201 61.00779027 46.17390409
v -111.33392155 62.78020144 46.20692134
v -111.40117794 62.16146052 46.42886668
v -111.51860654 62.33046576 46.84581608
v -111.17754877 61.87639385 45.21239921
v -111.53738946 61.78617477 46.52007297
v -111.96316779 61.98777631 49.04782772
v -111.68938875 61.05076149 47.52289504
v -112.10869253 62.31658906 50.26222020
v -112.02984303 62.45394424 51.36935413
v -111.89364642 63.95342201 51.90828070
v -112.13187873 62.77841330 49.01184887
v -112.27804422 63.88660520 49.15406182
v 6.06682338 -29.37257662 19.87861469
v 5.55502577 -27.12312341 21.36925794
v 3.48522537 -30.27822077 20.68412304
v -110.37338525 58.84604529 41.78185761
v -111.28068715 60.00024825 43.42426732
v -111.32504791 57.86048993 42.38858446
v -111.60035431 58.08889866 46.97465897
v -111.65349931 59.84022096 45.56246474
v -111.45068705 58.52241069 49.05030876
v -111.72185093 60.34823135 50.59392750
v -111.89932376 61.28441915 50.80857128
v -111.53636873 58.91712010 51.45481601
v -98.20240736 53.37733030 40.39324448
v -104.69461977 52.47651786 40.76752067
v -104.28544134 53.71271074 40.54513201
v -111.12015694 55.92874065 48.50143567
v -111.55503243 59.73592773 48.02015424
v -110.29882729 57.91633204 53.19536850
v -109.38130319 59.38057601 53.73480171
v -111.08141392 59.16551501 52.83785984
v -95.46999633 53.33000049 39.65999931
v -96.42267227 54.77571115 40.31838104
v -96.32148594 50.73804036 40.12566432
v -106.39173537 52.63811722 40.80811515
v -103.59882563 52.18106136 40.66888615
v -107.87053406 50.48350990 41.32954776
v -106.13642633 50.80296844 40.79318047
v -27.99765021 -34.03452039 33.60712156
v -29.14650366 -33.31012651 34.05502066
v -29.48819287 -34.99273956 34.23549235
v -111.03577167 55.00243232 44.73524541
v -110.82238704 54.34089154 44.88853365
v -111.05719209 54.90018800 46.47963122
v -110.72700471 51.96679384 43.26259345
v -110.21034420 51.99350044 45.48795521
v -110.60059071 53.59455571 44.71290484
v -110.16331613 50.37156865 43.89235750
v -110.29288918 53.12751234 46.85507342
v -110.55389792 53.63586918 46.78076506
v -110.29861867 53.42480168 48.71631414
v -109.54937339 50.69819465 50.09517819
v -110.29101908 53.11974883 50.00004917
v -110.02067477 53.72084305 52.18281224
v -110.81811041 55.02017587 51.20626092
v -107.47009516 49.84543100 41.15493223
v -108.64827782 49.50539023 41.54772311
v -109.75860804 50.19580573 46.17971927
v -102.10285336 45.99996284 40.87697342
v -104.33439910 45.58710009 40.97464308
v -106.75732046 45.27824372 41.29073396
v -106.55295849 44.55135018 41.34156555
v -107.44775832 44.08926889 42.17623919
v -108.77908021 46.54425010 42.57075489
v -108.39404911 46.76990211 49.11591858
v -108.40363801 45.71117088 47.05384746
v -108.32756013 44.80507225 48.61960560
v -108.50504041 46.44222558 46.75559700
v -107.77087510 46.20948806 51.53243616
v -108.18551481 47.29105532 50.19242689
v -107.78462887 45.15789449 51.10830814
v -108.60376805 48.17017168 49.44154993
v -107.93904960 47.76816070 52.47351155
v -107.74212331 46.05118558 52.17171088
v -106.73090816 45.27917504 53.25536802
v -106.90754652 48.99761081 54.13449928
v -108.41543972 50.23000017 53.27099562
v -109.38165337 44.35523972 44.45440322
v -108.93329233 44.80201006 43.23400557
v -109.36961323 43.89122128 43.98964345
v -108.53351653 42.20385104 42.75822639
v -109.04145986 43.75317320 43.21739078
v -109.23373699 44.91084442 45.17547414
v -109.26656425 44.40325871 45.29970512
v -109.05402899 46.03711888 45.46960071
v -109.03658718 46.82887346 45.81211135
v -108.47702622 43.78234595 48.25995862
v -109.16654021 43.11779886 43.60087961
v -108.15404356 44.02737692 49.13753644
v -107.99979419 43.68035123 49.67853799
v -108.61300677 41.74027592 45.57656497
v -107.74334520 43.14702377 51.30486563
v -107.75049776 43.60719770 50.74194819
v -109.33241248 42.70796478 44.58604753
v -108.26746374 42.63224825 46.41362652
v -107.25078732 42.83266887 52.92757601
v -107.79339820 42.48864949 51.44122615
v -108.21463168 41.94184765 46.45750299
v -108.30501467 41.54508561 46.32069170
v -108.18544775 41.64889082 46.67633772
v -52.15818435 42.44191572 50.29648170
v -108.08914155 41.80724919 48.60566184
v -107.49825835 41.63766280 50.22966489
v -108.09938610 42.97965765 49.20076206
v -108.25888813 40.94013199 46.77658901
v -108.26915503 39.50615227 47.62741923
v -60.56391820 31.85687959 51.14677176
v -107.55387694 41.10203683 51.02932453
v -107.65808821 40.50432891 51.69259384
v -107.07715154 40.91578349 52.94251814
v -108.43479633 37.63639182 44.13108155
v -108.58433694 37.53429651 44.70913485
v -108.75072330 36.79351881 47.36000672
v -108.78112912 39.10095617 45.19550130
v -108.95776004 35.36476195 46.05600610
v -108.79938304 34.62263197 44.79430988
v -108.42739046 34.81373563 48.10855538
v -61.44484878 16.13210328 50.05734414
v -61.28687784 17.29038730 50.51041394
v -64.02820349 15.98178595 50.14871433
v -62.75431067 14.63823393 50.31935871
v -108.62009227 33.11621025 44.40690205
v -108.41427743 33.14198554 46.85100913
v -107.95734078 34.28336605 49.97777194
v -107.49150068 35.82005575 50.45025051
v -107.46970028 36.30648553 51.51467770
v -107.50091076 34.64826569 52.02018842
v -103.57018560 30.59565835 42.25468636
v -104.04576361 32.59046748 42.05193371
v -108.20510238 31.77092597 47.05633223
v -60.84710360 14.79970105 50.21877587
v -57.72781372 15.23634698 50.08378625
v -59.41591412 16.60751179 50.24420843
v -107.74400830 32.70217776 51.35311931
v -108.49779099 30.59494682 44.35313866
v -43.02212968 42.45004058 48.21655899
v -108.71122777 31.51258826 45.09788752
v -108.06126148 31.97929263 49.46615547
v -107.89778829 32.12321922 50.28721690
v -108.14729333 32.16176480 48.60327020
v -107.88211226 30.22805974 43.32856089
v -108.22146386 30.32173403 46.17149755
v -107.89612681 29.82655913 47.29532823
v -107.87022859 30.75190261 47.85364121
v -107.39193112 28.77305076 43.16699132
v -107.59554058 30.82498536 49.28697646
v -106.48653656 26.79824643 43.39859635
v -107.55399615 28.32883969 43.52644458
v -108.30199718 29.12097797 44.60621625
v -107.92572051 28.19987573 46.33702710
v -107.69174993 29.66196276 48.50409180
v -107.88284987 28.39625627 48.00990969
v -107.24206269 28.42368186 50.06631836
v -30.21081164 -29.94536795 36.66419536
v -32.23647177 -31.89857677 36.26964241
v -30.14003672 -32.18358755 34.70497206
v -107.28543997 29.71054614 50.40816590
v -106.93911463 28.56881358 51.37504637
v -106.90242797 30.22104129 51.90975964
v -106.78011179 30.71888536 52.48802155
v -101.11524910 26.63847804 42.61891171
v -107.70528764 27.57134289 44.01982203
v -108.03825408 27.62060426 44.53308880
v -107.87919164 26.58645809 45.77125981
v -107.93907940 26.96087584 46.75112292
v -107.88585246 27.24637277 47.52697051
v -34.98690575 -0.15920926 44.75847632
v -36.31997854 2.22362764 44.86107826
v -108.05309564 27.41978131 44.89128292
v -106.69454187 27.64196321 50.75683072
v -106.30054027 27.86323242 52.43855715
v -107.64677078 27.17483416 48.21643606
v -23.61799031 -9.14618373 40.67903012
v -22.03595638 -10.60504559 39.78785500
v -107.76783526 36.14357859 49.66456443
v -107.53371567 35.22139788 50.61795190
v -107.37109929 35.67645699 50.95650256
v -108.18272084 36.36359051 48.74647781
v -107.48232901 36.93469614 50.68929493
v -107.42247850 36.25324368 50.60683563
v -108.52999985 38.01000118 44.16999966
v -35.17087176 -18.11545156 43.29943657
v -35.78752652 -19.98021640 42.41000861
v -34.62090716 -19.24107783 42.14031622
v -33.30750763 -23.11544493 40.65158218
v -109.62950438 50.86229742 41.69372842
v -110.39418727 51.48401856 42.32386127
v -111.00000143 53.48431319 43.19652542
v -110.91297120 54.22287807 47.21577466
v -110.94707996 55.21273240 48.92716557
v -110.92060804 54.81830984 48.06800187
v -27.92857774 -28.63579802 35.33868492
v -111.71044409 56.29032478 43.83702576
v -111.39111966 55.67459762 44.13786903
v -111.44413799 56.13572896 44.65612769
v -111.26541346 56.12641573 45.93416676
v -81.90859109 96.67316079 52.64319107
v -80.04525304 96.06736153 52.60623991
v -111.33965105 57.58185312 48.43095317
v -111.04469746 55.41785434 49.78293553
v -110.86998135 54.65281010 49.35581237
v -110.98521203 57.29034916 52.21914500
v -110.56067050 58.08738992 41.41573608
v -111.78855598 56.91070482 43.31262782
v -111.78718507 58.66129696 43.95785183
v -111.60348356 57.42722377 44.71874982
v -111.54936999 60.09552628 44.29882765
v -11.03189401 -25.48684366 28.86916324
v -9.55412630 -26.83096007 27.25723758
v -9.33785923 -25.79747885 27.43505128
v -17.84512773 -31.07565455 30.68392910
v -111.59579456 65.06755203 45.13607919
v -111.50655895 63.75352293 46.48396373
v -111.79096252 62.56133318 47.25626856
v -112.14776337 63.88484687 48.21082950
v -108.42970759 64.46477026 40.51853344
v -108.70377719 65.30868262 40.88336974
v -11.99885178 -26.49370581 28.78573351
v -12.17755117 -27.80770697 27.80752815
v -10.89575421 -27.23020874 27.72386745
v -90.93221277 89.85311538 52.21048370
v -89.74854648 88.15590292 53.05078253
v -112.39256710 65.34652412 48.49928617
v -111.77176982 66.60586596 45.61271518
v -100.65946728 63.98640573 39.67376798
v -3.28038796 84.74940807 30.27677163
v -7.14948587 82.35171437 32.26890787
v -107.81123489 65.99429995 40.28112441
v -111.47566885 67.79281795 46.15110531
v -108.83283615 68.82721186 42.07335413
v -77.13846117 82.72806555 52.46459320
v -78.07845622 81.06731623 53.09664831
v -57.76942149 45.08309066 37.05677763
v -56.64723366 45.74590921 37.16610745
v -57.59622902 44.07759756 36.41804308
v 4.40595578 7.16183009 27.94027887
v -109.37415808 46.68864980 45.02645880
v -108.85001719 47.71194234 48.53441194
v -108.88580233 40.39980471 43.90840232
v -108.58306289 30.58473393 45.17928138
v -52.77129263 12.36438286 33.63681585
v -83.67024362 17.85225980 41.29717499
v -104.75491732 22.96786755 44.36281323
v -106.27710819 24.42796342 44.49788481
v -106.56488687 23.95809442 45.46825215
v -52.06362158 9.75038763 33.75921771
v -84.90862697 15.38859401 42.34947637
v -84.01866257 16.33615419 41.84579104
v -24.89000000 55.81999943 41.89999774
v -21.40527591 54.84986305 40.52359611
v -102.88023204 20.76295763 44.63192075
v -104.50283438 21.03633806 45.55581510
v -106.16122931 22.23776840 47.44207114
v -105.25307804 20.67495696 48.76388609
v -86.95262671 14.78120685 43.11930761
v -100.62111914 18.26303080 45.14123872
v -104.49001193 20.38909681 50.08359998
v -61.94177642 8.16488266 36.36400029
v -90.35439789 13.39257136 45.08370161
v -102.46388614 16.78683981 46.53751478
v -87.12586015 12.71563489 43.72741282
v -92.91028976 14.59158771 45.06462067
v -102.57407278 16.76841639 50.11848733
v -102.76613384 17.59855635 50.65211281
v -74.52742010 8.40714294 38.97594661
v -76.10762864 8.87008756 39.27056491
v -93.40978414 13.79121840 45.81472278
v -102.63290256 16.16264135 48.32053557
v -61.81488186 5.36855636 36.72032803
v -88.88126910 12.21520547 45.06889358
v -101.33570433 14.64464422 47.35227674
v -76.30212605 7.75920087 39.81984034
v -87.38328516 11.48114726 44.52921823
v -85.79079062 10.79937629 43.84611920
v -89.15758878 10.94628777 46.58929259
v -96.37299180 12.85094488 46.66311666
v -98.96525741 13.33777606 47.25691676
v -102.16644406 15.43003786 47.75991291
v -71.23672962 6.93654222 38.68700936
v -87.50528842 10.60988940 45.98993063
v -88.16088736 10.60963701 47.32267559
v -99.99024868 13.34379800 48.47985879
v -99.01253879 12.92376313 48.49492759
v -73.03979248 5.48662804 39.45011273
v -72.99917191 7.18765287 38.77922520
v -76.46103203 6.22892426 40.59705138
v -85.06552130 8.92546121 45.06600276
v -87.00366318 9.99217853 46.92262039
v -80.82906157 7.40150083 43.25795919
v -82.11153746 7.66615756 44.36387867
v -62.00530007 3.88320559 37.22408414
v -62.44831905 3.03062261 37.86019236
v -79.97285575 6.87826006 44.52493042
v -82.49071985 8.05462152 45.47372833
v -81.19242638 8.33562296 46.15272582
v -72.15089351 4.26756451 40.03599286
v -79.44399118 7.19303731 42.40632802
v -78.34149152 9.76988580 40.22362828
v -77.84016430 10.56148857 39.68233243
v -102.38355398 15.79655148 48.75138775
v -84.89008993 12.52993196 42.74668917
v -102.47848928 16.11053944 47.30379581
v -97.89426625 12.60708086 48.07954654
v -96.42061591 12.22872827 48.66497219
v -99.37465936 13.17126956 49.15985838
v -90.99724889 12.13622279 48.52549359
v -89.09650147 11.13726012 48.18087444
v -105.54968566 21.80959657 46.03791982
v -108.26887935 39.10406306 46.89397663
v -108.62221569 36.50943935 45.49432173
v -108.21852088 36.00830212 44.57241297
v -108.41103643 37.80345619 45.87481171
v -108.03259164 37.67404705 49.95261505
v -106.80744797 36.70544550 53.37193236
v -107.42138326 38.20716217 52.16376111
v -105.46448827 39.45811838 54.31850627
v -108.55492949 38.81832212 44.05350983
v -107.97835886 38.60587627 43.10820252
v -108.61036927 40.48838466 46.30209133
v -108.11594129 41.47964343 48.34476858
v -109.66582596 49.31438342 42.31011495
v -108.92882943 48.59691113 41.96270555
v -109.81710255 48.16988856 43.26953739
v -109.52947289 47.83343151 45.43880001
v -109.61744189 51.66102573 51.87325180
v -109.15905237 49.93995652 51.59755424
v -108.62799734 52.57351696 53.54402214
v -110.94503105 55.17919734 46.90258950
v -111.72302067 60.54389104 52.06276104
v -110.46703160 61.42697483 53.49895731
v -111.72301322 61.09428778 48.99360240
v -111.65720969 62.30936199 52.37895623
v -111.83823645 62.09756061 47.51650989
v -111.49255931 61.47334725 46.39763385
v -111.58903688 60.46818569 46.86827958
v -111.58753932 61.23215705 47.01867327
v -90.60999751 58.40000138 39.43999857
v -112.37403750 65.21983445 49.60954934
v -111.96763068 67.56595522 48.69452119
v -112.13903874 66.53378159 50.03767088
v -43.99871454 -8.24464485 45.71175203
v -43.67110878 -9.00338404 45.91355845
v -42.52139479 -8.04570410 45.77676207
v -85.22733301 62.27889284 39.47712854
v -104.74448651 72.65363634 41.13074020
v -103.87626290 74.99503344 43.87682304
v -104.35506701 74.33821261 43.63999516
v -105.52853346 73.55385274 46.11621797
v -103.66601497 74.21385497 41.76865891
v -102.98319906 75.53099096 42.53092036
v -82.20704645 66.01192802 39.07072917
v -101.92290694 76.38627291 41.30686820
v -101.02732480 77.34055817 51.57524347
v -100.18116236 78.07008922 52.64420435
v -99.80389476 79.05543596 51.51323229
v -99.63466972 79.09484953 41.50171578
v -100.99785775 78.20546627 42.28806123
v -101.94844007 77.02563703 42.44829342
v -98.75474125 79.58520949 52.91118845
v -99.15896505 77.62330770 53.45619470
v -97.45337069 80.06896824 41.09087214
v -99.18078780 80.28507978 42.49180108
v -96.46768123 82.22784102 41.68530926
v -95.14544159 83.07261020 41.24383628
v -97.56650776 81.68262988 42.92699695
v -95.96578777 82.91935921 44.29304227
v -96.38232738 82.66660571 42.85493493
v -96.40525281 82.65186846 46.27978429
v -97.34520316 81.83737844 45.69425434
v -96.73253447 82.15558529 52.75451764
v -95.54239362 83.44817907 51.34120584
v -95.47178447 83.23672414 42.51081496
v -95.59269994 83.45309645 46.12784833
v -95.90712935 83.38823169 47.19445854
v -95.87723762 83.06656033 52.87545174
v -94.36826408 84.84291285 45.95327750
v -94.08368170 83.65693688 41.33278504
v -95.10602057 83.43669772 42.03805700
v -94.80335563 83.57681334 42.02096909
v -94.00025010 83.94099027 42.96647012
v -27.11548842 -33.71653706 23.37229252
v -26.27635747 -32.90551901 23.13873172
v -25.10450035 -32.84782544 22.47837558
v -92.32722223 85.58157831 42.91322827
v -92.86620468 85.93938500 45.21894455
v -92.40348637 86.93373948 46.61773890
v -92.47313440 87.11589873 48.64446074
v -93.22440624 86.43343300 47.41469026
v -91.38817340 87.96928078 45.88644579
v -92.56307781 86.76301688 45.61956972
v -93.48268062 86.19194478 46.42805830
v -92.75523573 87.36274391 50.71314424
v -91.63513780 88.34259212 49.80496317
v -90.53678066 88.58797699 41.19252414
v -90.66011012 89.09023553 44.16147992
v -90.17620981 89.51036632 43.90820861
v -90.90000391 89.88000453 49.09999669
v -89.51000124 89.91000056 41.09999910
v -89.70439434 90.28752148 45.93144357
v -89.94958550 90.42111039 42.72843897
v -89.36754614 90.36768973 44.36246678
v -88.84042501 91.11967683 44.83143240
v -90.02762288 91.50738269 50.15503615
v -90.48061818 90.90353549 50.19031093
v -87.91743964 92.15090424 41.60903767
v -88.81573379 91.23720974 41.61715508
v -85.76484770 93.24559569 41.52430594
v -86.32685244 94.80045736 43.75353083
v -85.27000248 95.00999749 42.81000048
v -86.04660630 93.63912046 42.64718294
v -33.06384012 3.28089553 44.58094388
v -33.55276957 1.20683759 44.58946362
v -82.57280290 103.03744674 44.84071955
v -86.06042713 97.96392918 49.60167408
v -83.35050195 103.11453789 46.11349851
v -84.38292891 101.72748566 46.22258246
v -78.46311480 103.76486927 42.50305519
v -79.41344380 105.05160689 43.84466633
v -62.73524463 103.50979865 40.02581164
v -63.89100105 104.43381965 41.71555862
v -66.03165716 105.34109175 43.27604547
v -49.71906170 90.44218808 35.80734134
v -60.41007861 103.81101817 39.82292488
v -27.93981321 -40.27356207 25.63540451
v -29.15393561 -39.88372907 26.28671005
v -27.66040154 -39.74397853 25.12831800
v -61.90520152 104.99282181 41.77784547
v -55.28819188 104.23975438 39.45359588
v -7.27472594 -29.82204966 24.34265986
v -6.37304224 -33.58062729 22.32650667
v -53.70861292 104.13256288 40.19738734
v -40.94751924 88.59251440 34.93458033
v -53.09008434 103.46048325 38.23955357
v -52.23999918 103.47999632 39.74999860
v -53.57538909 104.00176793 41.15647823
v -54.04451862 104.30797935 39.88931328
v -53.67506668 104.04595733 39.23105821
v -52.13891342 103.82271558 41.64147377
v -37.58250922 84.88358557 31.99542686
v -37.70811111 86.66901290 32.33649582
v -51.19969323 103.44379395 40.71771726
v -52.26970464 104.06067967 43.25803742
v -51.17975920 104.12442684 43.75940934
v -34.64968875 80.83912730 30.70968390
v -37.14684770 78.99161428 31.25551715
v -49.43084717 102.81334817 38.43035549
v -50.03243312 104.20873016 43.16401482
v -48.80018905 5.70198148 33.71451795
v -32.10124001 81.52507991 29.92551215
v -34.77464244 84.92340893 31.62620589
v -49.08163473 103.77567261 41.01689905
v -38.93920407 3.13368416 30.75661883
v -35.95771268 85.98457277 32.25502372
v -48.25856537 104.35221344 43.37500781
v -47.90522531 103.88302058 41.26350209
v 11.57275401 -12.93273456 21.05809934
v 12.49583252 -11.84700057 20.86714283
v 11.93124149 -9.84785892 21.50259912
v -34.00365263 86.20367944 31.64219856
v -35.51896289 87.51604706 32.41904452
v -47.86618054 103.86161506 40.94643146
v -46.90917209 104.17547077 40.87566957
v -31.27210587 81.22338355 29.57084402
v -31.24265000 80.49935848 29.50975299
v -31.60991892 82.41423219 29.65628915
v -36.63264588 87.00483292 32.23547339
v -36.82482988 89.40565586 32.73276985
v -37.47570515 90.49255401 33.53407606
v -38.18619251 90.83014727 33.94771367
v -46.81593180 104.20599580 42.37843305
v -57.00726062 -0.61764667 38.21985051
v -56.49149045 1.02763402 37.66167536
v -55.63621596 0.51136187 37.35305369
v -58.25849250 -1.02282944 38.48580644
v -37.74881735 87.41597831 32.52820298
v -36.51247546 90.64930677 33.04056451
v -47.69949988 103.41215879 39.73488137
v -47.14131728 103.91301662 40.56364298
v -46.52759060 104.26624119 42.01909527
v -32.34498203 85.46159416 30.69580533
v -46.09531164 104.55549508 41.31961986
v -46.28197104 104.54112291 42.73598269
v -35.92784330 89.68029916 32.48054907
v -37.23303601 91.49794281 33.69636461
v -45.70517689 104.92753237 42.33577847
v -23.20685796 70.23380697 27.40036510
v -33.50167349 87.31079847 31.72590956
v -35.26036814 88.89379352 32.20486641
v -36.06806695 92.13598073 32.70737827
v -44.14870217 102.38680989 36.57147661
v -46.12852260 103.93422842 38.59816492
v -35.75980663 90.76043218 32.70354867
v -55.64309284 -3.37731233 38.65897283
v -57.35922977 -2.68815830 38.93086687
v -53.47227305 -3.74011928 38.06989640
v -53.12864482 -2.26420490 37.40864620
v -29.24513631 86.55320108 29.69082631
v -22.06438035 70.95023245 27.10157447
v -14.03315552 -26.30757168 30.61353229
v -12.88211532 -26.43434331 29.66275252
v -14.60583042 -25.79482459 31.06057458
v -34.16073322 89.75438029 31.85883164
v -33.64080191 88.96394819 31.77434206
v -34.43931416 88.23037148 32.23077580
v -29.21385691 85.74789762 29.52145226
v -29.01013754 84.14907753 29.36649323
v -29.68669496 82.76705444 29.36499380
v -33.96748006 92.01280773 31.90698847
v -19.96326633 69.57352906 27.12268755
v -42.91874170 57.76486546 47.87572101
v -42.04912856 58.78917500 47.48575017
v -45.61533779 -9.53804422 34.55171362
v -46.67976126 -8.86367448 35.01268476
v -45.31976208 -9.05588921 34.26767141
v -41.90000147 106.23999685 38.01000491
v -17.10570604 67.33406335 25.88461898
v -18.42366531 67.55752861 25.97813122
v -19.32604052 68.24263185 26.68325603
v -19.10290681 69.84150410 26.65543184
v -74.65460151 3.65973427 42.89279878
v -72.81398773 2.95253075 44.11296546
v -73.66082072 3.68635659 44.25795376
v -28.67267653 86.49952710 29.62218039
v -28.60102057 -10.88634133 42.73312539
v -26.29774064 -9.65196360 41.95892811
v -15.84007405 66.84368849 25.63888766
v -19.34532076 70.40239125 26.80765837
v -19.47010867 70.22277266 26.92488767
v -47.36529291 -10.81153192 35.90243310
v -41.03565589 -7.99192861 32.96293691
v -40.20513222 -8.28733109 32.80851990
v -28.54071558 87.37714589 29.47574109
v -27.95541845 86.65318042 29.40818109
v -27.62706392 85.45084298 29.19331752
v -29.97198701 88.35852891 30.18374741
v -30.60029075 88.49635720 30.76456860
v -34.53211859 94.70022470 33.19875151
v -34.41328555 93.92924607 33.11550990
v -15.65765403 65.27291983 25.13913065
v -15.80026560 65.99738449 25.60109086
v -81.68858290 8.98263045 46.59454897
v -15.70662297 68.01200658 25.21261387
v -19.59495246 71.06557488 26.81690641
v -17.94958860 72.26935774 25.39967373
v -31.26723692 92.37643331 31.04464151
v -30.52643687 92.75275469 30.81825748
v -11.04413066 59.00423601 22.44853787
v -12.04354223 58.81543830 23.68997410
v -11.44138072 57.73665383 23.52195792
v -13.53595965 59.20233205 23.98130670
v -19.43681762 73.83107394 25.71780980
v -20.73205449 71.23026997 27.15865895
v -20.90542391 75.69835335 26.75442211
v -21.73296176 80.66909015 27.62456611
v -22.11579308 94.59741414 38.40292990
v -26.96233802 84.94891226 28.98120880
v -51.85280740 -12.86090352 40.97174853
v -51.94178224 -12.90371176 41.37573019
v -52.09990218 -12.22730894 40.38741067
v -49.11325872 -9.61648393 36.99774668
v -20.96326463 79.58845049 27.41445042
v -23.33509922 82.93523639 28.14364433
v -21.53493464 84.75561440 27.60209516
v -24.48824979 84.77201313 28.59827876
v -34.82333943 84.79291201 43.75308007
v -28.45419385 -44.69137639 26.98407881
v -30.59307858 -44.36954111 28.12993526
v -24.60449561 88.10816705 28.39318104
v -30.24981543 94.27896887 31.33632615
v -9.90561582 61.11356243 21.83525264
v -10.75897086 62.38821521 22.72707224
v -11.65302284 62.10091338 23.40870723
v -11.23807952 62.86168844 23.14361744
v -11.88999973 63.68000060 23.38000014
v -20.34124546 -30.81370518 21.52347565
v -19.34027486 81.04754984 26.84488893
v -21.28320187 81.60302043 27.61518024
v -21.96362987 83.34478736 27.59845369
v -29.49009277 92.11424738 30.40694073
v -29.23133224 92.08606184 30.22834100
v -29.02749367 94.35922652 30.39518185
v -39.65329379 -19.58350092 30.65948561
v -40.61666131 -20.72272822 31.24031425
v -41.42332077 -19.25629191 31.21071495
v -49.70081151 -23.38781394 37.84954175
v -50.03999919 -22.81000093 39.29999843
v -18.62983778 78.47738266 26.06358565
v -25.27936921 90.29617906 28.71041931
v -29.60249037 93.19737554 30.55554256
v -31.90669790 104.88031805 33.32323954
v -6.95242034 54.55160886 21.48669772
v -6.04000036 54.23999950 20.94999887
v -6.14308659 54.71380800 20.77416144
v -9.36497562 62.29730323 22.19249681
v -9.83767025 64.37907368 22.67906442
v -11.86396647 65.73101133 23.59904535
v -13.77583668 66.61000103 24.82717112
v -12.01584935 67.19370186 23.82307500
v -16.59013517 76.25565678 24.68805015
v -62.61533499 72.07116485 51.43534392
v -28.27004157 99.33588654 31.12769499
v -27.75429003 98.97008538 30.30439280
v -45.42228580 -10.60278248 34.88653898
v -46.70296609 -10.92923712 35.44136137
v -3.56308883 52.70572752 19.79193278
v -4.54337010 52.73244157 20.18442936
v -4.41321125 54.02877554 20.22146434
v -5.80025697 54.50500548 20.60601301
v -8.20853934 61.54962257 21.38504945
v -8.90408177 66.13634527 22.19933644
v -10.28247178 67.70812720 22.83460647
v -12.02111784 69.71061975 23.44709635
v -42.51853749 -9.41035990 33.22416171
v -40.97033665 -9.29380767 33.11095759
v -12.43999973 68.64000112 23.45999889
v -12.75656279 71.08811289 23.59884232
v -14.32755589 71.17480785 24.25942011
v -13.30738701 72.18320668 23.81268516
v -13.67686968 79.82978970 23.66322465
v -17.60158129 78.85017991 25.17180331
v -13.79591599 78.31514627 23.83169346
v -7.75034400 -19.68626678 30.73368035
v -8.98961723 -18.80777068 31.85373545
v -20.78850009 85.24085581 27.14225277
v -21.28141373 87.86581457 26.79688297
v -22.69159444 88.45672011 27.59937756
v -21.92248963 89.23882991 27.15265937
v -24.08269420 91.45731479 28.42029743
v -24.91212450 92.85853058 28.42941508
v -23.78626727 93.02837402 28.17833610
v -24.05640855 94.15199608 28.70885469
v -27.78781578 101.22546554 30.77937104
v -3.72316898 53.38104814 19.94994283
v -3.46391206 51.46610364 20.05050704
v 30.37034534 9.06542875 15.84638469
v 29.42078747 10.09294484 15.45287855
v -10.15248708 68.75380129 22.40844816
v -12.55617291 71.61715627 23.25140126
v -28.47562730 -31.05705418 23.67407456
v -29.53009121 -29.25973944 24.66497011
v -28.55009027 -29.38498743 24.52031896
v -13.94012664 73.23984802 23.82937260
v -12.76035141 72.88286835 23.35573733
v -20.80586366 89.08224851 26.40940808
v -19.88441311 87.78013289 26.63674578
v -17.70433970 -39.10447285 21.81625366
v -22.53173292 90.38656950 27.47287787
v -22.05775678 91.71703458 27.11443417
v -23.12433906 91.65458381 27.82778069
v -23.60570244 95.29366344 28.88677269
v -16.16511308 -41.63202643 22.60336652
v -17.43347198 -42.31826961 23.93900976
v -64.28780407 -0.71258622 39.54762593
v -65.49870968 0.47419136 39.41649199
v -64.82457370 0.85058459 38.79993781
v -26.19798295 99.94091839 29.36369926
v -27.33545564 99.92658347 30.09083495
v -26.82032064 102.86337882 29.98309024
v -51.70647800 -11.26908138 39.66801614
v -53.36158723 -11.51681319 41.03977233
v -8.94672424 71.12812251 21.92559838
v -10.46339609 73.74542207 22.22515829
v -17.88081974 -41.93985090 23.18153903
v -19.59419809 -42.69381613 24.00008030
v -19.64165829 -41.45945609 23.09622243
v -18.48390698 -42.55990684 23.81388843
v -16.19310491 80.33998311 24.01906811
v -17.88780652 84.41157639 25.18184111
v -18.59369688 83.90467614 26.01107769
v -17.37878844 88.03406358 25.31961165
v -22.57719636 95.32686323 27.72519924
v -22.84270525 96.22196853 28.26389484
v -23.70166779 96.64113820 29.07625958
v -23.48648012 97.68258035 28.78368646
v -5.86915016 64.47576731 20.96828818
v 9.39407013 -17.49989204 20.90425789
v 8.27187113 -19.09582503 20.67547478
v -19.47351359 90.48496187 25.39384179
v -19.97780055 91.64537489 25.71779862
v -7.64600933 -9.75231081 32.67689049
v -7.54693802 -10.03163494 32.74045885
v -7.40574813 67.22951680 21.45849727
v -11.46254782 75.80332458 22.92710170
v -16.74406230 88.09281886 24.75380339
v -56.35999888 4.70549660 36.09930724
v -18.30453053 90.00506252 25.14221147
v -20.77102475 98.02570939 26.94198303
v -21.05029114 97.16248512 26.55036002
v -33.74142572 -41.97422788 34.06631947
v -9.45806038 73.08579981 22.16014080
v -10.09108126 74.61940497 22.44009264
v -11.05292514 75.83656162 22.84009755
v -10.77981479 76.42352581 22.71398343
v -51.42920464 -14.12889361 42.27728024
v -10.42356901 77.51988620 22.40493521
v -15.27853869 85.67737788 23.97989482
v -15.26262518 87.40667254 23.65685999
v -17.86762290 91.22242033 25.32709204
v -19.32035945 91.86723828 25.45586415
v -18.62172410 92.09847450 25.38190968
v -18.92427541 92.94983745 25.78574046
v -19.59763281 96.86632454 26.75843798
v -7.13204499 70.07355243 21.29877359
v -5.95986750 68.37275624 20.75159922
v -9.81660653 74.01823997 22.13654667
v -10.55247150 75.69926232 22.59345539
v -11.50686666 75.44536144 22.87487686
v -10.88159531 74.42445308 22.51904458
v -11.26905624 76.97328180 22.89272472
v -13.10396846 76.21324062 23.45370501
v -12.69164961 82.76083320 22.84310013
v -78.16621661 6.34412607 44.95391995
v -77.80721784 6.35836786 43.41062903
v -17.21438393 88.86530995 24.93441664
v -16.46388136 89.09853548 24.48180132
v -17.06792042 89.92020786 24.82889406
v -18.17537099 88.70136738 25.59966035
v -17.14494638 91.94114804 25.16438998
v -18.42301898 92.89206564 25.56829341
v -18.58427748 95.58257461 26.42952651
v -20.39243095 97.28068858 26.78872459
v -8.98541324 73.97870719 22.13599719
v -8.29872489 74.10625368 21.86567709
v -10.07156074 76.57374442 22.17737772
v -50.74433237 -14.14762717 43.41076314
v -17.07631163 91.94012731 25.15945397
v -17.15438254 92.11172163 25.26471578
v -19.83610541 97.39876539 26.85124613
v -50.25099590 -15.95688425 42.13687778
v -48.50154370 -15.41095506 44.31906343
v -43.64741594 82.99699426 35.30864790
v -7.28752837 71.91702724 20.87211795
v -8.50407779 72.55620509 21.87132649
v -9.81632620 78.52766663 21.81113325
v -13.83052394 85.92983335 23.38836156
v -14.32543527 88.75212073 22.87044376
v -14.70564771 -26.65563487 30.98406456
v -7.72438850 -19.33250017 31.07833676
v -17.53569581 90.07260948 24.93702620
v -17.10401662 93.73323619 25.36686882
v -17.24322326 92.47378260 25.42468533
v -37.03293204 -40.90742394 34.12184492
v -35.59464589 -41.74866155 33.14817324
v -35.18706188 -40.66603631 35.26292369
v 0.36132094 56.80002645 19.39507574
v -5.81158744 69.60131973 20.79946548
v -16.82890952 91.96303785 25.05075745
v -3.47111467 65.58481604 20.23692243
v -4.37592342 70.35163790 19.89933848
v -6.94848737 73.55605066 20.98864131
v -9.21482034 75.25459677 22.11046778
v 1.14971795 59.16813016 18.32336932
v -97.97966480 15.74498601 51.28300563
v -82.21928775 9.54861660 47.20482230
v -0.32936037 59.81787667 18.65375228
v 6.48680655 -21.10531926 21.00098506
v -79.53183353 8.88803694 46.61090672
v -77.54059881 9.52161197 47.16585577
v -12.90059090 84.81075615 22.80614153
v -86.15905046 11.20532956 48.87836054
v -0.96641004 65.27823210 20.14634944
v -7.07350252 77.56328583 20.77955194
v -6.21740986 75.74584335 20.69679648
v -10.46024915 81.53074980 22.11296186
v -14.34558723 90.87133408 23.41119200
v -13.70215602 91.57201648 23.23773317
v -15.92840627 95.23119032 24.36227165
v -2.35493295 66.42562151 20.16927116
v -5.49688330 74.22041148 20.49688809
v -5.45104733 75.28889179 20.58486827
v -7.48528307 79.02815938 20.95202543
v -7.97868986 80.42968810 21.01530880
v -105.34632951 21.99804783 50.57542026
v -104.58704084 22.42431417 52.06464604
v -105.38072884 24.08574894 52.01264098
v -86.39623970 12.78412435 49.60581660
v -84.67339724 12.82129809 49.58881438
v -85.89237928 14.06033430 50.11710152
v 0.89827721 61.18456274 18.41770858
v -1.08257716 68.37713718 19.45468597
v -3.71704344 72.26352394 19.52669397
v -5.38050570 76.57338679 20.40322684
v -11.00021973 88.10207248 21.63682133
v -13.94994836 94.01451796 23.57988618
v 5.23580285 50.51834881 17.34578423
v 2.33144243 58.49608406 18.41134019
v -3.04670958 74.24434274 19.27905157
v -6.13119034 85.53363383 21.12255991
v 1.32121367 63.54008615 19.22377385
v -3.07927839 76.55707002 19.43727024
v -5.45223104 79.87007499 19.77008395
v -6.35241345 80.79057932 20.26239596
v -7.76749477 83.07091892 20.61320469
v -9.99919511 84.18170363 22.09484205
v -9.86796897 92.10266918 22.37709612
v 5.82870515 47.32312262 17.54053310
v -15.15857410 108.03261399 30.59490584
v 2.48147058 62.63654679 18.33958924
v -1.54548697 70.36913186 19.26230825
v -2.46223551 74.94524866 18.98401976
v 7.15851970 46.55956849 17.32608117
v 4.89036972 60.32654271 18.80715229
v -1.80824799 73.36145639 18.68191548
v -43.60193759 -23.52380008 32.96510875
v -70.10044158 14.30925354 49.52548444
v -69.03356314 15.51625878 49.61259291
v -70.72842866 16.27223752 49.68262836
v -5.48633980 84.39993858 20.85081488
v -23.01794477 -34.47703645 21.71806619
v -25.19369312 -34.25821662 22.56443724
v 5.21744369 61.79429963 18.89854111
v 6.00183103 60.99919602 19.42419074
v 4.94437106 62.28550151 19.05649528
v 3.37751862 63.28334659 18.63052696
v 2.68701790 63.58631700 18.79701950
v 2.97734747 62.47888133 18.27777550
v 2.34936783 63.95883858 19.04872432
v -5.07891597 86.67413145 21.24018036
v -42.64375567 -24.65085126 32.36068040
v 8.32180586 51.97672173 18.40516739
v 6.14152709 61.81371212 19.39364895
v 5.88657800 62.07552925 19.29182746
v 4.21167118 64.82001394 19.23416369
v 3.77196330 65.58810174 19.50563304
v -94.96280551 13.93477991 50.65483972
v -93.70916337 15.67771100 50.77442154
v -94.91669387 15.06487094 50.81707239
v -0.56871335 75.60817152 18.73961091
v -44.84844580 -32.06498176 36.32241488
v -44.10000145 -32.46000037 35.11999920
v -5.72912348 88.11629564 21.49555832
v -6.63859304 91.28073603 22.34907076
v 3.78216500 62.57393211 18.44742708
v 4.73417109 64.13634866 19.26428452
v 3.99966771 65.96603245 19.67383549
v 2.72473530 68.28223169 19.91895027
v -2.60610250 79.80081439 19.15417425
v -1.56230363 79.44060862 19.50703003
v -55.88388070 5.58023760 35.39046645
v -20.94167285 -40.54253548 23.78268726
v -20.66873387 -39.18057308 23.45664054
v -19.40381154 -40.27780145 22.46056497
v -4.56906576 88.10786903 22.81492762
v -5.42800874 91.17572010 23.36245216
v -7.27893366 93.37164462 22.50081301
v 5.25020063 67.17751920 20.99702321
v 1.94298883 72.95434922 19.02337000
v -45.85904256 -26.02684498 34.66609493
v -45.90714350 -30.17113358 35.64585373
v -46.98440060 -29.71070446 36.90182045
v 1.05980982 76.15818828 19.29454505
v 0.41877347 77.36715674 19.37445998
v 0.32733061 79.46458459 20.08413896
v -0.45677111 77.85099745 19.24255304
v -0.61075832 80.95895499 19.78349499
v -2.91030784 85.25805175 21.14905976
v -6.04566932 94.45528686 23.27853628
v 4.90463292 65.15455246 19.61315796
v 5.26251784 65.19497186 19.94971372
v 4.40363679 67.22761691 20.13635635
v -0.89137966 82.41076022 20.01503855
v 5.16487379 65.89099020 20.14198340
v 5.63124241 65.86143374 20.58424614
v 3.18837469 72.99181819 19.66266893
v 2.88496260 75.08997619 19.97431368
v -97.07642347 13.85311410 50.72145537
v -98.25472534 12.99252454 49.70096052
v -96.46677971 12.83406187 50.01731962
v 1.01192412 74.42635298 18.97558756
v -1.45932974 85.26767790 21.17277123
v -45.42473704 7.79036153 31.99460730
v -45.03140226 5.99960750 32.36063942
v 5.74642653 65.11405110 20.46372369
v 6.95173535 62.94461340 20.41142434
v 6.55176258 62.18943372 19.77732405
v 2.40442832 76.96448267 20.07938921
v -29.14939821 -38.92729431 25.30571073
v 0.83672663 81.86689019 20.58246918
v 0.47178555 84.01545882 21.38246596
v -0.23490410 86.00188047 22.05161750
v 0.76358882 85.58315039 22.46559039
v -36.72946990 -18.62978749 28.72213349
v 1.97050790 78.40491831 20.34487948
v 3.26319202 80.54962009 20.52614279
v 3.20310867 80.47030866 20.47020383
v 1.43624842 83.53947848 21.66951634
v 2.77643511 82.28026330 21.26773074
v 2.97107990 80.98245412 20.54659277
v 3.74942925 81.59832656 21.60680853
v 2.49314355 79.73460853 20.43781616
v -25.29677562 101.51689500 29.16090377
v -24.62615259 100.62453151 28.55192870
v -20.97092569 101.49940103 27.12584659
v -20.43194883 100.18501431 27.02227421
v -35.99128500 93.49420667 33.41300413
v -34.49166194 92.91315824 32.68565983
v -32.85651281 93.55653077 31.72149509
v -31.38303384 93.59111637 31.55392408
v -23.27253111 98.36897999 28.30606699
v -23.22759852 94.33749318 28.33670937
v -24.27581325 96.15154564 29.33318913
v -22.88980596 97.09925950 28.30624022
v -20.03352530 99.32291508 26.75046772
v -33.43756124 90.71450680 31.63054213
v -14.83914070 -40.81718251 22.04337530
v -21.06805891 96.14241123 26.47472173
v -43.61537471 83.86098593 35.45973077
v 16.13654941 -21.97405696 18.07308011
v 16.31625369 -22.43695036 16.91215113
v 16.38155803 -22.76122011 17.47207716
v -13.48334644 -36.51975840 20.57519555
v -19.36316118 96.70221061 26.65333450
v -19.75091174 95.49333900 26.59774944
v -41.03496298 83.59360695 34.61359441
v -41.27123952 85.86422354 35.02660617
v -39.83989358 85.66537499 33.85819495
v -29.11236137 91.01777524 29.96491082
v -17.94914156 95.18701583 26.12215094
v -19.19279434 94.43809092 26.47102252
v -21.71035483 93.33409369 27.16710418
v -18.31282675 93.70719641 25.95902421
v -17.33665355 94.31992471 25.58666468
v -39.53770548 83.87646079 33.58357772
v -43.12070832 80.75426519 34.29859504
v -27.71113813 87.99755573 29.32809107
v -40.52319005 81.62076771 33.51310268
v -39.27678987 81.72520995 32.64471516
v -20.97019926 -37.41905838 22.85075560
v -21.33764513 -38.42780367 23.36001396
v -21.26250230 -35.72519869 22.08780684
v -24.60983209 85.84173769 28.68522517
v -20.72571777 88.44117820 26.55224316
v -28.20131928 83.38690549 28.84549648
v -20.44610307 -38.18067908 22.88584970
v -25.74373223 84.29060876 28.64859067
v -26.87446959 83.88578147 28.63353491
v -18.24554987 87.43177354 26.00601129
v -17.20352098 87.46457845 25.19097179
v -20.20780928 85.21596342 26.87268145
v -18.46854575 86.01748198 25.86989105
v -18.17672327 -37.52619773 21.72771282
v -19.46429722 -38.72776031 22.30452746
v -32.48811886 77.49643177 29.45294604
v -32.30017796 77.96902955 29.42869999
v -74.12964106 58.44786391 37.89644316
v -36.15481034 73.88920337 30.63846938
v -76.16528869 58.02595988 38.15853968
v -74.40010458 55.67963794 37.36225888
v -19.07968521 -42.94969141 24.37019162
v -34.67944264 72.79278338 30.05015105
v -20.51058412 -43.43166947 24.92805012
v -3.04643041 86.61337942 22.39174955
v -2.81417137 86.64054424 22.49501646
v -2.22880207 86.43986285 22.41229452
v -72.49788940 56.49315193 37.57037967
v -73.81000370 52.32999846 37.12999821
v -70.92785835 55.21737412 37.70394623
v -71.53156400 54.12543193 37.34348714
v -44.39358041 -23.74956571 33.82213786
v -44.03734580 -22.88724482 33.14968944
v 0.75683178 86.54976636 27.53043547
v 2.04191590 85.67187190 27.59490162
v 1.36741786 86.58506721 26.68124437
v 2.71821721 85.77556908 26.71572380
v -72.32999802 51.44000053 37.54999861
v -37.50805929 66.33836031 31.10717237
v -35.90744361 67.05147773 30.28262220
v -34.59640220 65.69296122 30.17747402
v -26.67641081 69.27017868 27.74815820
v -26.61350556 70.71246952 27.89475210
v -20.74942179 -41.50166735 23.65143225
v 3.41036147 85.08291841 26.77042037
v 5.25304396 82.11579174 25.63551441
v 4.09499882 83.86677504 25.48787557
v 4.45925305 83.46363157 26.55275352
v -71.99999690 50.36000162 37.33000159
v -75.13979077 46.69302702 37.02849150
v -38.24797273 63.29954416 31.14085272
v -33.43105316 65.74968249 29.83950824
v 4.13953280 80.15077561 22.40189537
v 5.33658080 80.16470820 23.69776927
v 5.86068165 79.38189059 26.36812441
v 5.71422046 79.78774607 26.80573799
v -71.00000232 49.44000021 37.56000102
v -70.14983147 49.67058450 37.43747249
v -67.83384085 49.61551726 37.46067733
v -21.57413214 -41.77895188 24.29134585
v 3.91709711 78.40404660 22.28000946
v 4.90818312 78.23675871 23.46773818
v 5.99292573 78.41651142 25.47430433
v -24.56506900 -44.58217695 26.33876167
v -25.11636168 -44.72906888 25.94342269
v -22.32893184 -44.09138858 25.77974647
v -26.57011151 -39.08809647 24.61705543
v -29.16775644 1.06219633 43.69528219
v 5.78756491 77.16372609 24.28771928
v 6.01662975 77.09021866 24.94226024
v 6.07000059 78.51000130 26.01999976
v 6.04438409 78.59701663 26.84650198
v 5.86039620 78.42034101 24.64348450
v -24.61326681 -44.03184727 25.86217411
v -69.69185919 46.96828127 37.62775660
v -71.70999795 44.19999942 36.74999997
v -69.06993687 48.75176772 37.34305501
v -67.63854623 47.65968397 37.32025251
v 5.20109665 77.24637538 22.69456349
v 6.23426493 77.13754475 25.75918660
v 6.32932922 76.62232220 26.19771287
v -13.30340747 -28.23942527 28.25640887
v -14.40033596 -28.44797820 29.01667915
v -14.11845069 -30.10077775 27.38384530
v 6.42658863 77.09252089 26.67755820
v -69.77991015 45.13694718 36.85390577
v -69.29041445 42.89215431 36.66852042
v -66.83914363 45.17881200 37.84136474
v -65.95395505 45.60792446 37.80114651
v -63.56394291 48.85658622 37.68929094
v -61.63887307 47.67329618 37.14448214
v -63.49588931 47.44144157 37.54137084
v -33.07489678 -34.94119272 27.96385996
v -32.89584816 -33.23099762 27.75772288
v -31.74433485 -38.05793449 25.94453096
v 5.08993957 73.67463410 21.02970891
v 4.78999969 75.59999824 21.09000087
v 6.03889953 75.71173459 22.58897200
v 5.66907274 75.84633678 21.92720585
v 6.26040995 74.45011288 22.70723134
v 6.59760414 73.95196706 24.84211884
v -70.06794214 44.01559383 36.60478815
v -60.92128903 46.38980702 36.71595454
v -63.64114583 45.48076913 36.96891665
v -64.92276490 45.91214657 37.38388792
v -21.26359381 -7.36755226 39.44360092
v -13.21174763 64.66341764 24.26295541
v 6.12763735 73.84222001 22.21979946
v 5.63972397 72.23118842 21.23414725
v 6.09041378 74.97594506 22.88222313
v 6.38210680 73.67835939 23.79857935
v 6.50445372 72.41224498 23.09072390
v 6.93576736 72.41319120 25.95803328
v 6.25336682 74.90975410 24.07876216
v 6.85609085 73.44552875 25.62112920
v 6.74816035 73.93747568 27.00622007
v -71.94416225 40.14896974 37.08254173
v -71.96996361 42.14999825 36.70968860
v -36.56544536 -37.80264035 31.55685589
v -36.76915914 -37.38028556 30.65507673
v -34.37070549 -37.86241263 29.61614169
v -70.39080560 42.46071354 36.57552600
v -67.91762263 42.18856990 36.99712828
v -62.27149069 44.30283234 37.01905906
v -64.24987316 44.00254786 36.82555631
v -61.26896292 45.25210336 36.57488152
v 5.45113534 69.86238062 20.72613500
v 6.81118015 71.87553495 23.12280983
v 6.64999848 72.31000066 24.29000102
v 6.91670598 71.53442502 25.90116858
v 6.89061219 71.64299488 25.28270707
v -70.29145956 38.52138668 37.50453889
v -71.38173282 38.37643191 37.48738393
v -68.13900918 41.01933539 36.93593666
v -65.60712308 42.04011708 37.20662743
v -61.74067780 41.73004627 36.74193472
v -58.92519280 45.35514861 36.83733195
v -60.98566949 43.69643703 36.86295077
v -59.23935771 43.88391599 36.30079702
v 6.84733782 70.41965425 22.90355414
v 6.58526877 69.09166276 22.12143131
v 7.24302838 70.34660876 24.97050166
v 7.57768285 68.75066459 25.47593229
v 7.10051833 70.69947571 26.12710558
v 6.89522270 70.90963423 23.79919216
v 7.09629850 69.58707422 26.87838115
v 6.76992210 72.16819376 27.28227898
v 6.12761639 72.66598940 28.01759169
v 6.49181940 70.39054483 27.85727754
v -71.73434645 37.10985184 37.13560849
v -68.46883893 39.30826858 37.24890202
v -64.65841085 39.86581042 36.68999672
v -50.75240508 1.98022509 34.85952690
v -59.23397839 42.42848232 36.32289916
v -59.21117216 41.40500352 36.46033257
v -58.61582607 42.08016768 36.16380319
v -57.01569095 43.11690107 36.27551720
v -53.96075174 95.94935924 48.14629257
v -52.70633474 95.45987099 48.07320237
v 7.53880525 66.43695384 24.32127297
v 8.02868418 65.25989622 24.27709848
v 3.11272591 64.51337785 19.03573982
v -106.79627210 32.01818839 52.84813046
v 32.50789642 3.32116592 14.29734658
v 32.64512494 1.79374963 13.17220926
v 29.13915366 3.46120750 13.34536914
v 4.78386879 63.12251836 18.98992620
v 4.17471584 63.35394830 18.72720942
v 7.66453380 63.59845400 21.74403332
v 8.51939060 62.72961944 24.30139855
v 7.81510677 64.85535204 23.46313931
v -72.80954719 76.27059519 52.90775374
v -74.68479872 77.61906832 52.61781812
v 8.67881253 64.37870115 25.32945201
v 31.86174110 5.43283671 14.44455516
v 32.62851387 4.10256721 15.18192515
v -11.86017785 56.12991005 23.87727983
v -9.98690259 57.06798285 22.47413807
v -10.55417489 53.11328918 23.35487120
v -12.04143278 54.01756614 23.96284789
v -8.65366310 55.36756665 22.25927263
v 3.71838477 61.60268188 18.19896325
v 6.69401372 64.52012062 21.23648673
v 9.11177602 61.76986918 25.35503171
v -13.49915285 53.32105607 24.08068068
v -8.22979398 53.07788774 22.59834856
v -51.53180659 -13.43139913 41.08569771
v 8.65053758 60.81442535 23.99333566
v 8.78361985 62.41120771 27.51852758
v 9.46406741 59.59871411 26.72669478
v 21.55588567 27.09941193 16.87398553
v 22.79508114 26.75641142 17.55562052
v 22.44012244 25.80958046 16.94196090
v 5.41885570 -17.50101894 23.62224646
v 7.09465332 -15.51403571 22.87415415
v 5.33046015 -16.19256102 24.13531952
v -10.03572810 50.72432756 23.27120863
v 20.45311220 30.83843365 17.60070957
v 19.22935061 32.25876018 17.41518266
v 4.96999966 56.65999651 21.39000036
v 5.65735111 58.12336877 21.50808088
v 7.21879862 57.09148198 22.62294479
v 7.73614366 58.86519328 22.69804478
v -8.74151941 51.40175298 22.52308466
v -8.14857427 -5.58529422 32.97854215
v -6.78518135 -7.30609847 32.07115456
v -7.66490307 -4.61151591 32.75360912
v 16.95372351 36.45757958 20.76073550
v 8.87045357 59.26301330 27.55778097
v 8.44177790 58.12619254 27.84952708
v 8.49412661 60.07623672 27.92054042
v -6.83140894 51.07182637 21.83286473
v -61.12018973 29.16996181 36.16708517
v 0.84734510 87.48308569 26.33691020
v 3.00644967 85.22022516 27.20324323
v 1.17417192 87.34276146 24.88476969
v -6.01941394 50.42087659 21.33721486
v 9.78017878 56.73398077 25.88224038
v 11.46249939 55.37753925 25.49752221
v 9.17414483 58.77039582 24.45186488
v -0.60172990 88.44823390 27.39825286
v -0.53219893 88.97726238 26.53004788
v -9.38534830 48.93461615 22.86953665
v -7.88943842 49.61456731 21.92178369
v -7.71429902 48.78224432 21.60490863
v -6.59362134 49.33191836 21.34231851
v -5.06134890 47.17141390 20.50993964
v 12.36385666 54.48978394 25.23474954
v 9.54256859 55.20593375 27.21722052
v -46.57936096 33.66747126 33.03141519
v -9.35436878 46.58953846 23.07984978
v -9.14786011 48.11066762 22.79239148
v -8.20906553 46.51691020 22.31522836
v -7.20559806 47.57532105 21.38238959
v -1.19998609 49.42397401 18.60113442
v -1.97723554 50.32946914 19.20926012
v 11.87448762 54.24688011 26.26269124
v 11.32616773 53.27900499 27.56367251
v 10.69233473 53.49907652 21.26437984
v 13.27116415 53.29988152 24.15155992
v -8.12017173 44.42785680 22.15929888
v 9.53907333 51.62441358 19.04885843
v 10.09760518 53.32581326 20.29720321
v -5.72605245 43.86944324 20.76540515
v -1.51185819 44.83117536 19.46280524
v -1.91723916 46.81123048 19.15506460
v 4.62418748 48.59085381 17.48158038
v 1.68525393 49.21226203 18.19651201
v 13.97691946 51.68149620 23.12611789
v 12.67613377 53.82662639 25.15271492
v 12.61557546 53.19630355 25.61347559
v 20.22295073 32.14091063 18.69339496
v 0.55212178 48.21522906 18.64811033
v 10.18265728 51.97793618 19.90936510
v 14.57859017 50.10252446 24.57247674
v 13.24422844 52.32270807 25.91058798
v 5.11455769 42.78684780 17.59263128
v 2.23621447 45.34042999 18.17242429
v 4.78478614 44.12586242 17.57610962
v -40.19319266 -13.31618987 31.71425685
v 9.69087426 50.94362423 18.96622218
v 14.83950578 49.85763878 23.17953482
v -4.22739983 93.26235205 24.85208958
v -2.37403507 93.44928712 26.54297091
v 14.10206128 49.76946488 26.50563233
v -5.63136721 40.72221741 21.32110856
v -3.06052412 40.54110870 19.77737807
v -2.67901667 42.56308451 19.67585087
v 12.12301385 47.01235518 19.98877525
v 15.68267681 48.25814068 23.86686951
v 16.33847505 46.62166536 24.83565174
v -1.02245423 42.82210767 18.88265088
v 8.17411579 46.06939107 16.80711843
v 13.00331950 46.38568684 21.02691308
v 15.80153592 46.99290171 25.87976493
v 15.28986543 45.82034796 26.76829323
v -1.93664886 39.74162415 19.62013729
v 8.62345006 44.92633417 16.36812836
v 13.21803499 43.02930087 19.26215552
v -47.79461026 86.29017323 47.79692367
v 0.19421052 40.43455422 18.95614341
v 7.85700604 43.08491573 16.85975119
v 5.29199978 41.75814614 17.22980291
v 14.04637937 43.83186251 20.84708586
v 15.40715806 44.28339377 21.95430361
v 15.79507999 44.77135837 23.19320850
v 16.22012258 45.24332285 23.97684008
v 16.27480797 45.85101455 24.35941994
v 15.70076868 48.04679006 25.08561127
v 16.26744866 46.07367143 25.49258433
v 16.18999615 45.27042806 25.93953349
v -23.33148569 -28.45679037 22.20766805
v -5.06242085 36.28094122 21.33150958
v -4.66942322 37.41141409 21.18241228
v 4.27235197 39.62397203 17.91144162
v 8.30030162 42.14392975 16.95812680
v 16.33000001 45.31000182 25.17000027
v 16.47737436 43.78547892 25.23462847
v -3.34336166 37.01191023 20.50269023
v -4.04506922 38.11292350 21.04723826
v -49.73214492 -22.04464003 37.39397600
v -49.67092350 -21.72376215 37.41297126
v 3.95572698 39.34436664 18.03158596
v 4.37493902 39.45468739 17.95693301
v 4.88401251 39.37968239 17.85690337
v 5.83764305 40.44848308 17.33315550
v 12.80882396 41.17273539 16.60635322
v 13.63699045 41.45454243 19.01413873
v 15.40131308 40.57499766 20.50736360
v 15.78553207 43.38728637 26.43889561
v 16.33632928 41.77798703 25.16818978
v 16.41041227 42.76519269 23.26375619
v 13.47190607 41.50994122 18.67104135
v 16.02756791 42.06915572 22.32071571
v 16.17828012 43.64522547 23.06399308
v 16.32521488 41.68165103 23.39118905
v -17.47040264 108.56327415 32.35382959
v 16.53564721 42.19089821 23.94060791
v 16.55265130 40.90548679 23.66050519
v 16.27612300 40.89307413 24.35619012
v 14.14656918 40.60697928 18.57485622
v 14.69350234 40.14119506 18.04392040
v 16.65305905 40.52158073 23.13236147
v 16.37664251 39.48023915 21.91878110
v 15.88482596 42.37511382 22.25512452
v 15.59483912 39.24712166 25.46055242
v -15.56666102 71.20779157 36.83323786
v -14.88622464 69.25987452 36.95994988
v -13.58318981 70.93391567 35.99531204
v -28.41377072 108.39982331 37.59630024
v -27.35907212 109.27466303 36.89824790
v -29.40745652 109.71483588 35.09160131
v -20.35908587 107.52293468 35.90221331
v -21.67332545 108.71565342 35.25634483
v 15.47011454 37.71076351 17.46637002
v 12.23944593 38.33092377 16.35223068
v 16.11687988 37.71865368 19.28659715
v 17.71944575 37.20935434 24.55262467
v 17.34231040 38.99859264 23.65401015
v 17.10539125 39.54320028 23.99001643
v -48.93340543 10.04930492 32.08289668
v -50.26473477 11.28611993 32.28893876
v -48.74508828 10.38658712 32.19516948
v -49.97002333 10.34998801 33.06993842
v 32.25454316 5.26811508 15.04878141
v 0.14337146 30.84008768 18.65310781
v 0.24695232 31.02667630 18.61186139
v -40.37738964 107.16352612 42.67439991
v -39.14572299 108.16484690 40.18938914
v -38.13468665 108.36587846 39.82286155
v -28.57140824 109.41644013 36.20906174
v 13.86048459 35.88615730 16.73031040
v 16.68939926 35.78813747 19.72448826
v 16.18894562 36.18557379 18.45005527
v 16.98187925 37.32469678 21.75729908
v 18.54678057 35.30180827 24.36946705
v 18.95166561 34.78058055 23.39825220
v -60.59002131 4.22893045 37.06103936
v -0.87976485 29.31466326 19.51225102
v -71.83673233 99.52107817 51.85196549
v 10.13200078 32.93335810 16.39066264
v 11.80052292 33.10875595 16.14147238
v 11.16658840 32.36510232 16.11045562
v 14.11552634 34.47851911 16.42061025
v 13.21596839 34.04821083 15.95944539
v 14.74053413 35.06490216 16.59687050
v 15.04207682 33.92561153 16.46145619
v 18.34209077 35.66564992 22.69158699
v 17.34888554 35.55665538 20.74137144
v -1.23797019 90.54086357 27.83307806
v -24.80553091 54.51467633 42.22887382
v -25.06299317 56.75587058 42.07698628
v -38.86026889 87.03269064 33.52628648
v -0.67216909 27.55423076 19.30505969
v -8.26556608 100.79801083 31.34673089
v -6.49731839 98.92441332 30.82200326
v 10.05036384 31.64558485 16.30183496
v -32.10979328 74.45648313 42.86647961
v -34.40580145 73.38786870 43.63996908
v -22.43122645 74.81755316 39.11631927
v -22.55575918 75.42724907 39.04470801
v -22.82105945 73.35925102 39.43020478
v 14.05464858 33.17936882 16.03439637
v 15.77490382 33.78383443 16.37591422
v 16.55500941 34.13065150 16.77428558
v 16.57781564 33.00318122 16.37702994
v 16.07859693 32.85877034 16.14566147
v 19.17425729 33.02115947 23.53848889
v 18.50081235 33.79342705 24.36686493
v 18.39516684 32.03865141 24.19635840
v -46.92245647 7.71616865 32.35822916
v -7.91199412 103.99527848 30.20990454
v -8.12413823 104.50851917 29.93441187
v 10.28859802 30.14467284 16.40768535
v 13.63992691 31.48891032 15.76309465
v 14.44689184 32.46261925 15.77342674
v 12.93999981 32.20000118 15.86000063
v 15.56031406 32.16199949 15.93448035
v 16.00341499 33.17674249 16.17757604
v 16.86677523 31.81285784 16.28846116
v -49.63934794 104.50460762 44.17347163
v 17.97506586 32.41493925 16.78250544
v 19.64513771 32.48926625 18.08346249
v 19.03185435 33.38581324 20.61093412
v 20.62284015 31.53757378 20.27905546
v -26.99334361 108.26940835 37.65591979
v 19.45152506 32.59922937 23.07122014
v 19.30120401 31.09847941 23.54884893
v -60.44489890 103.57637703 48.06561396
v -60.89049950 105.46570271 42.93850809
v -62.31156364 105.67256063 43.81618649
v -61.81775406 105.70817441 44.68358681
v 18.83772574 32.37171471 17.19507948
v 18.89421046 31.26621619 16.81927964
v 19.59063858 31.23298846 22.48272300
v 19.81571130 31.57842904 21.94466628
v -7.91314803 -12.67541759 32.04641119
v 19.74986121 30.50188348 22.81474881
v 18.91290769 29.80679832 24.48070049
v 19.68087256 29.93183024 23.72051589
v -63.46701831 105.09694368 47.77321592
v -44.29238662 6.72101043 32.00940788
v -42.05935821 6.88918866 31.24552220
v -41.89220071 4.69331490 31.11933917
v -60.57044119 105.66709936 44.70050335
v -59.02443454 105.44885695 44.55534369
v 10.32262854 26.91733651 16.08745754
v 11.05750632 25.60018003 15.92149585
v 20.69013380 30.15762009 21.85985260
v 20.68979479 30.61130643 20.15047148
v 20.06391250 30.96831962 21.93734050
v -59.78504196 104.97566313 46.35871574
v -59.20233577 104.00886089 47.39687964
v -58.14364180 104.79874164 46.05912045
v 20.98789066 29.55122292 20.09406313
v 21.87647484 28.40645798 19.64102127
v 21.41055837 29.23059836 19.32539605
v 20.41866817 28.19095924 23.37143756
v 20.04536428 29.52712402 23.34047295
v 20.02283372 27.32158452 23.38549122
v -40.32469541 3.03882267 30.99295683
v -36.06746718 6.55081682 29.91031297
v -65.59839100 101.99631006 50.46848953
v -65.05295634 100.95642507 50.30587688
v -63.21015954 101.76275671 49.71704260
v -56.31357431 105.28713465 44.22964528
v 22.61741273 27.40099281 20.56226879
v 21.31417207 28.90078351 19.96394247
v 21.92594670 27.43072994 21.53049968
v 21.14222571 26.61379240 22.73373120
v 22.11611345 25.44691414 22.16778509
v 21.69348300 27.00139582 21.71342447
v -39.70317915 1.58398529 31.06391430
v -9.72487219 14.44625948 21.19369060
v -63.85938823 102.78336704 49.89829287
v 10.81165858 22.01880701 15.67671075
v 23.20982888 25.66462196 19.70991865
v 23.35978299 25.57733469 18.62218976
v 23.28610048 26.20975114 18.71527545
v 22.45982178 25.71841516 21.24729939
v 21.21176012 24.91865121 22.95767702
v 22.59468287 25.48782527 16.98789373
v 23.54874648 24.15567823 18.09230819
v 23.59955572 25.12815781 18.71386543
v 22.93236554 25.16950481 20.51997557
v 21.91320062 23.15872163 22.48816565
v 23.22800457 23.91220815 20.98202519
v -1.09716121 73.60268384 29.95300479
v -4.26137913 72.33178616 31.84758499
v -2.35516066 71.47044688 31.01092018
v -40.50644115 -2.14912486 31.97419271
v -41.33376479 -0.54135331 31.52346984
v -39.91421312 -0.33876946 31.24216571
v -34.73284096 -0.81263506 29.63447012
v 21.15131170 22.09992148 15.85837081
v 21.03555389 23.58468994 15.84679075
v -71.12184912 106.12989217 50.83281919
v 24.06493388 22.77450450 18.05774122
v -82.14952797 103.43764722 50.97732693
v -82.00193942 104.68088090 49.75965992
v -82.48218149 103.99021953 48.98422584
v 24.01261963 23.98217097 19.38115247
v 23.72578345 24.42161366 19.68627051
v -42.67360270 -3.38892615 32.47956187
v -41.46989062 -2.46673357 32.02423081
v -40.66392407 -4.21429286 32.33392164
v -71.72971964 101.43998265 51.92431062
v 0.74163987 16.51080325 19.12308671
v 23.93992245 21.84308879 16.50341228
v -31.41259402 -2.01610895 28.76780555
v -32.61032328 -2.06336449 29.72641215
v -29.30057235 -0.99359639 27.19306760
v -15.12923371 -1.07218337 36.81704774
v 2.61285156 14.51424509 18.57724041
v 21.73522860 21.15103975 15.67838155
v 23.37323129 20.86378448 15.16122930
v 23.98738451 20.84998041 20.64798027
v 23.86163361 21.83486521 20.75652033
v 22.49914035 21.16904408 21.84447646
v 24.23135377 21.12165466 20.34163103
v 22.99473807 19.67267506 21.31043933
v 24.36794154 20.31533606 20.03712021
v -42.86411777 -6.48586359 33.05295855
v -42.46322066 -5.76865533 32.94015676
v -4.40652017 11.49944682 19.75407265
v 24.95488524 19.81196366 17.55732484
v 22.95689285 19.75838095 14.74987995
v 24.69148859 20.20209841 18.78576353
v 23.67187478 19.65146698 20.68227902
v -42.34829545 -8.43437202 33.07397664
v -41.69562086 -7.64267705 32.93870762
v -31.08819202 -4.71219234 29.30682339
v -33.06264803 -2.98662018 30.16522340
v 23.23074080 19.07343976 14.60375264
v 24.43293296 18.56195368 19.12532933
v -74.21479374 81.41404390 52.50761285
v -72.97366858 81.03767782 52.48709768
v -39.04735669 -7.73888826 32.35637397
v -29.06455100 -2.33486341 27.78368816
v -28.08874659 -4.04526433 27.71010995
v -18.11552048 -1.39034004 22.60887064
v 22.85578661 18.06980558 14.68919404
v 24.27033894 17.58298464 19.43426579
v -35.71202233 -7.00344937 30.80980666
v -35.07269919 -5.82961412 30.54141812
v -29.39426340 -5.11969719 28.19706686
v -23.46625552 -1.13396277 24.73938279
v 24.33577925 17.50361361 15.69160260
v 25.04298091 16.37971587 17.85625890
v 24.80716445 17.10065082 18.89524609
v 24.54674989 19.50721815 19.37714964
v 23.47223647 17.86127128 20.54912597
v -38.57071325 -10.26203576 32.19576553
v -39.93275762 -9.18148644 32.74462745
v -38.36296871 -9.28194355 32.10335597
v -37.81338781 -8.45811050 31.85105324
v -37.53898665 -10.06657258 31.96150810
v -84.46519077 99.09812361 51.57439783
v -83.48498493 100.82288831 51.11690983
v -34.92508084 -8.55939277 30.41057847
v -28.24013680 -6.50908938 27.89842524
v -32.03813732 -5.64573146 29.42880802
v -27.25441381 -6.62986934 26.72187239
v -26.20777115 -2.61099800 25.83463304
v -26.53989010 -2.44637392 26.01208165
v -21.40687592 -4.92477417 23.72418717
v -20.66164464 -1.88193808 23.57221767
v -22.33335748 -2.85895774 24.18817393
v -12.35495135 1.68198673 21.40205353
v -6.69073826 5.02982177 20.26842162
v -81.38453215 100.38337857 51.49296299
v 23.73173833 17.31779985 14.43876419
v 24.74154532 16.90315641 16.18699729
v 24.95286427 15.23055229 19.23955604
v 24.09841307 16.00841805 20.07954195
v -31.94588795 -9.01658926 29.38228846
v -5.39164897 44.68507320 34.83239934
v 24.41894822 17.07877405 14.88132775
v 24.58730154 17.42715389 16.84171706
v 25.31525306 16.22245647 16.66972600
v -36.81792319 -9.43058729 31.70732781
v -34.04571861 -9.80216172 29.85399030
v -12.08904665 -0.96141460 20.80327272
v 24.94969033 16.21857658 14.69768584
v 25.14516562 15.72695747 14.16926365
v 25.55955015 15.69997333 15.21342527
v 24.97797459 16.67021215 15.54089971
v 26.19265206 15.55434708 16.15097374
v 25.63891374 15.90891927 17.23185368
v -36.44523397 -11.45598292 30.84836900
v -33.99800509 -10.67920215 29.80309166
v -94.12617981 85.66950262 49.30999875
v 26.08956397 15.24146087 14.57530726
v 26.43014304 15.31556994 15.56521561
v -30.12522683 82.75231719 42.17962921
v -37.18606755 -12.39881292 30.56183830
v -37.49685362 -12.11395953 30.85456602
v -34.43945199 -11.94732729 29.79297936
v -32.11513534 -10.28400101 29.09216471
v -32.89350867 -10.13308391 29.54521962
v -97.64094651 80.94898611 51.34464428
v -99.87591952 78.86163890 49.62951690
v -26.98504925 -9.87886265 26.15449950
v -27.86366828 -8.72221310 26.93913691
v -25.83990619 -8.41450412 25.58937669
v -25.74879304 -6.17355900 25.75868741
v -18.41134392 -4.30886541 22.44594134
v -6.86054304 95.69837898 30.98541871
v -9.52559896 96.09214962 31.56540915
v 26.32443048 14.74391669 14.75308184
v 26.71917342 14.91527539 15.24831448
v 26.99119970 13.87176197 15.37187584
v 26.46900155 13.66427075 14.10398446
v 25.60007386 14.27611057 13.90624885
v 27.26644278 14.92621470 15.60528018
v 26.34106390 14.67118040 17.31470972
v 27.27573738 13.58066406 16.84850454
v 26.69145167 12.90317345 17.61427894
v -8.15928541 103.57810557 30.82928993
v -98.33814204 80.25980741 48.70920256
v -38.97431493 -14.11382295 30.59480712
v -38.73524070 -13.84568214 30.43766879
v -36.99167073 -12.63499074 30.34217283
v -37.66416013 -13.74446694 30.01892380
v -37.61463612 -12.88118958 30.46011552
v -36.52152792 -13.82200792 29.98445742
v -36.28182784 -13.18036020 30.00595607
v -35.79946607 -13.62445299 29.72994745
v -32.47274458 -11.69175468 29.09569442
v -33.90969336 -11.29939687 29.66695465
v -32.28688613 -11.06105838 29.06665951
v -12.56379858 87.74936944 34.31285173
v -11.55164093 87.04935014 33.92081335
v -27.97748521 -10.69764886 27.36969851
v -20.14879324 -6.52807485 23.14660884
v -11.83636114 -4.21798648 20.00386268
v 26.40644647 14.05252796 14.14609607
v 27.60629170 13.01931310 15.88389091
v -41.50896892 -16.75978489 31.51547536
v -40.52747414 -15.64399339 31.22505359
v -39.50147703 -15.80142416 30.44948354
v -38.55808079 -15.45658614 30.02642468
v -38.09539601 -15.31202812 29.88678403
v -36.76200658 -14.73058574 29.61281501
v -37.69569844 -16.42719097 29.45802175
v -35.26493907 -14.87362757 29.28256802
v -33.66600722 -13.21495324 29.40512076
v -32.57215023 -12.92683836 29.28894758
v -33.26193616 -12.77411915 29.43534218
v -29.89271656 -12.10344117 28.54888141
v -27.87646651 -12.16145232 27.17999555
v -29.14245240 -10.13537683 28.44070084
v 26.07415803 12.35605404 13.88071012
v -42.89268702 -18.07391644 32.09429234
v -42.05918685 -17.78197102 31.62232041
v -35.48172861 68.69547814 44.52309757
v -36.24955192 70.50145417 44.66900229
v -35.94783694 -15.99602215 28.92908640
v -37.00049967 -17.50639454 29.05328572
v -29.83106673 -13.31348065 28.40510011
v -1.37102476 -2.03230232 17.93511771
v -41.37376696 -20.59401199 31.46324679
v -42.30555892 -19.64673586 31.49488568
v -21.28431574 75.22842288 38.67611289
v -40.53647444 -19.41497624 31.04978241
v -40.62436521 -17.65471697 31.05984814
v -18.54926534 11.35007665 39.06182572
v -35.15977412 -16.11881517 28.58529612
v -35.80212593 -16.77261479 28.68727222
v -31.35407716 -14.52203933 28.57715078
v -30.76555766 -14.91149329 28.43304351
v -32.35315159 -14.78066575 28.92037481
v -28.82992104 -13.23021296 27.80836634
v -97.52692282 81.08755201 53.01988497
v 17.46861823 -20.55403218 15.63878171
v 15.06999880 -22.47999981 15.79999924
v -41.08830914 -21.80546150 31.32985905
v -32.79063478 -16.92662388 27.40807831
v -34.65617821 -17.73077436 27.54431777
v -34.25939009 -16.97215438 28.18487957
v -34.19129178 -17.86900871 27.32337452
v -34.49000046 -18.72999966 26.86000057
v -32.68535063 -17.70657301 26.76418796
v -33.56229514 -17.89477840 27.31071226
v -32.69641101 -16.15995169 28.01456675
v -30.44722229 -16.59542322 27.52221748
v -30.90404347 -15.70276730 28.28780748
v -30.17908335 -15.35720658 28.21718343
v -26.57339163 -13.04541714 25.97249672
v -26.39748342 -15.72149806 25.99495649
v -24.93137307 -13.74174003 25.39328299
v -25.50999075 -11.95261534 25.49522556
v -15.38114808 -11.04135998 19.23857071
v -17.56906137 -10.21586824 20.64200118
v 0.84331346 -1.58563338 17.63936877
v -99.03407842 75.81358403 53.49176750
v -100.23324937 74.47547466 53.61242965
v 25.90713650 8.52756575 13.35124765
v 26.77924745 7.18950806 13.41908611
v 28.11237611 8.42326786 14.23276961
v 24.59901571 9.63237695 13.05897348
v 26.99661627 8.28745216 17.55101047
v 27.49246359 7.21089076 16.78538136
v 27.62739547 8.86275899 17.07080938
v 26.06257796 8.21277406 18.09367537
v 26.44137107 8.92415084 17.73449406
v 27.79206447 9.63384658 17.00310595
v -42.66274720 -22.42836356 31.88329935
v -18.46011728 7.96447229 38.68922964
v -17.47280918 10.31486318 38.40428218
v -39.91987184 -22.78997935 30.27896583
v -24.22543056 74.23072308 39.53339532
v -29.15031649 -17.46196672 26.54347196
v -30.26232682 -17.47857407 26.69165283
v -24.28565361 -15.43603279 24.60605279
v 28.45368534 7.40306592 14.15725332
v -41.76825285 -23.53832126 31.19901009
v -42.89702326 -23.72639067 31.95121884
v -43.00271347 -22.90418744 31.85035288
v -41.05708003 -22.72572368 30.94461374
v -39.65548798 -21.06609754 30.66089936
v -39.14149106 -21.40598744 30.08117899
v -33.06737170 -19.53378133 26.12382546
v -32.69565478 -20.38751543 25.57118796
v -31.26777336 -19.71828006 25.51018074
v -28.69936451 -18.54737662 25.20397864
v -28.18049863 -16.33250527 26.75882913
v -26.23702213 -16.80162922 25.55306442
v -27.98373438 -17.41286553 26.17321163
v -16.91401377 -13.37189227 19.16953363
v -13.60397507 -10.99955384 18.34957674
v -14.05309606 -12.54011132 17.93716848
v -11.13465521 -9.44645144 18.89762096
v -7.84475170 -8.72670859 18.46133173
v -6.60220720 -8.12981371 18.14254746
v -34.39745307 85.67752689 43.57231036
v -36.37791798 86.61266416 44.24599186
v 25.66841990 6.16892334 13.26782536
v 26.23856068 6.25419663 13.56732287
v 25.91456845 5.80402277 13.47780507
v 27.07102895 5.91606228 13.77241220
v 26.29986592 5.33854635 13.60953879
v 26.88893117 5.87312318 17.39132032
v 27.86650322 6.37436658 16.39007032
v 28.63962390 6.21713605 16.08364284
v -42.01277718 -24.31870252 31.60420060
v -40.24326429 -22.83817716 30.57461418
v -40.04295543 -23.98414724 30.27344123
v -37.25414351 -24.84821901 28.67641672
v -32.12427720 -21.20445296 24.96401034
v -33.16203505 -21.33597620 25.54984950
v -30.63393570 -21.16669714 23.97027239
v -102.21111029 73.93833250 53.24894935
v -30.15083633 -19.67403851 24.85739067
v -28.78771722 -19.62882094 24.12427031
v -26.66145749 -18.19850877 24.44252372
v -24.15549196 -18.21611449 22.20134065
v -11.36764791 -12.36797683 17.07895100
v -13.22430652 -9.86424834 18.86317134
v -9.94853396 -11.08182967 17.29504578
v -8.04473367 -9.62087605 18.07804964
v 27.59490907 4.06261627 13.69343232
v 28.48384343 4.96740267 15.96806943
v 29.05066311 5.46956155 15.92135616
v 28.61762047 3.95992724 15.95356129
v -111.48493737 67.68745184 50.83765462
v -110.08814722 68.12380254 52.40500346
v -110.09547859 69.49671358 51.16273463
v -43.83075237 -25.31856112 33.47165138
v -42.09856689 -25.39694495 32.13585913
v -25.20939708 75.82069188 40.15207291
v -23.25902879 79.07622308 39.14535418
v -21.93048596 77.47973502 38.62941638
v -23.42027798 76.41840726 39.36841711
v -42.27881506 -25.19939281 32.16183931
v -42.51780361 -27.80141681 32.63676912
v -29.03887443 -20.44853382 23.60364608
v -26.68317035 -19.42681521 22.92068861
v -20.21381445 -13.92593421 21.59320936
v -21.38262428 -16.26237482 21.06778137
v -22.32046239 -15.33362269 22.48249948
v -20.10753937 -16.66018181 20.22784762
v -18.04894209 -15.48894215 19.31755431
v -12.52685674 -13.29969428 17.24988595
v -6.68409141 -9.55150556 17.60482602
v -107.40219057 71.79590315 44.05737668
v -107.43174702 71.46376371 42.72067174
v -109.16140676 70.24789602 43.29715669
v -111.16984487 68.93661618 49.73704740
v 29.27106246 4.24911873 15.48624504
v -31.58622235 -23.14113267 24.02504906
v -22.60003984 -17.79823005 21.06120810
v -23.74783717 -19.28134821 21.34810761
v -21.07534185 -18.48488115 20.62791586
v -15.83191007 -15.19027352 18.26186478
v -10.54558251 -13.56627233 16.87857322
v -9.48602147 -13.25234771 16.89971425
v 23.10737222 24.74943362 17.55785197
v -0.04888282 -8.81225150 16.25125110
v -27.58623287 -21.10829204 22.83008955
v -29.28026579 -21.79528959 23.19481596
v -30.03517352 -22.95192517 23.30327779
v -27.91432664 -22.84702659 23.30787107
v -26.46460012 -21.91953920 22.44299278
v -25.97207390 -20.54026350 21.91340737
v -24.79967847 -19.73447390 21.69195935
v -25.53410828 -21.40298299 21.70211636
v -25.60745738 -18.85316521 22.77803421
v -21.78913541 -19.59367096 21.12126537
v -18.72493699 -17.76691899 19.49263923
v -19.56270635 -18.70555244 19.74760555
v -17.29254611 -17.22072996 18.90092157
v -15.78189246 -16.99080877 18.33276078
v -13.59518431 -15.67607932 17.76115969
v -7.07928371 -12.62592152 17.17521995
v -4.93460335 -11.99859194 16.01361111
v -96.55790776 82.46477693 47.53081873
v -97.02468663 81.96084946 46.85579985
v 28.28035131 3.29668075 13.62344436
v 28.58237922 2.91870628 13.52621242
v 28.44960988 3.30468477 13.61071784
v -45.43020949 -27.42024139 35.00316292
v -46.74201086 -30.20086884 36.28921881
v -44.69608888 -30.34862317 34.83102843
v -10.13620570 -15.31993225 16.80280641
v -8.52397829 -14.18162137 16.58392325
v -4.17276379 -12.31104415 15.41852206
v 28.88847515 2.78654252 13.42268195
v -29.15070765 -24.35343340 23.38783443
v -24.51784723 -21.79932036 21.40206844
v -22.26798981 -21.00044116 21.65059373
v -20.51222138 -21.74839191 21.73099481
v -14.44239262 -17.24043489 18.03572476
v -5.88472653 -14.26322572 15.68555646
v -59.57597867 101.55942291 48.58145490
v -58.32523108 99.22654182 48.49860817
v -58.21890384 103.02558541 47.68944904
v 29.57379073 2.00830726 12.84088753
v 28.81979570 3.44684930 13.50183506
v -40.68244621 -26.96970105 32.01914951
v -39.86405581 -26.69562213 30.82551062
v -39.74689171 -28.58039364 29.55185063
v -25.58057569 -23.01062830 21.82425931
v -14.79041670 -21.34090476 18.15260574
v -12.12046668 -19.66599002 17.42249541
v -11.45822555 -15.50797187 17.12370105
v -7.46236462 -17.07449555 16.30292088
v 7.15145515 -8.97255447 15.97420499
v -30.37566692 -24.70208518 24.41085130
v -30.10931239 -26.09294280 24.84690398
v -28.98405120 -25.87780543 23.90429750
v -23.82362075 -23.44512939 21.02391422
v -17.06274226 -20.98960057 18.88127252
v -17.88404584 -22.23859727 19.26130988
v -59.64204296 103.05307060 48.17631468
v -44.61685196 71.93715870 47.41597921
v -43.02773997 72.57114351 46.89516500
v -41.28075764 -30.99459782 30.46658449
v -40.67107290 -31.65880218 29.67908047
v -40.23126140 -33.62057358 29.65672873
v -41.41335189 -33.15969929 30.05289845
v -38.03437576 -30.67118675 28.70718017
v -28.68409082 -27.03463472 24.43605475
v -26.84500068 -25.19713342 23.18819053
v -25.72029643 -24.66596477 22.28426374
v -23.98450859 -25.10423772 20.97967826
v -23.19865301 -24.45871383 20.68526484
v -19.35038716 -22.90268429 19.60194670
v -10.01679059 -18.84665154 16.98814332
v -15.69670625 102.25487500 34.37964246
v -15.16487729 24.07806925 38.27443719
v -12.45413348 27.74565294 38.28280792
v -18.82315986 31.83910623 40.35309702
v -35.46821326 -32.16348961 26.50819346
v -34.49015692 -30.26528843 26.00944228
v -32.02074766 -29.66602892 25.86172335
v -29.13758904 -28.51994894 24.88038689
v -25.05039051 -26.25650726 22.05101773
v -25.74122138 -26.71699226 22.89718762
v -21.23137191 -23.59090559 21.16299421
v -20.70554718 -24.63584766 20.21012641
v -3.50874150 -18.09798554 15.35245869
v -29.79919128 -29.02672254 25.04703030
v -27.98834629 -28.33906561 24.41478148
v -24.54250678 -28.11151184 22.45784551
v -21.12649381 -25.86516924 20.17166279
v -19.02664267 -25.45656823 19.46466416
v -13.99002597 -22.49546163 18.10073107
v 0.78463421 -17.19817147 14.55248054
v -33.20689127 -32.01909363 25.49721114
v -49.01891947 -21.45768143 36.55745462
v -25.51578544 -28.73455174 22.72512391
v -16.49833098 -26.08154900 18.51723716
v -9.81813390 -22.19486237 17.23267883
v -7.46596046 -22.14166522 16.30440913
v -41.69093817 -34.54798087 30.33335507
v -40.41154683 -35.57340056 29.87967990
v -2.54647760 86.50173247 29.43792194
v -2.70387880 84.83994752 29.71955761
v -32.50159323 -43.59088838 27.87824161
v -32.21568838 -44.01594400 29.63676304
v -34.33626518 -43.25102642 29.43705395
v -0.90124807 87.55274117 28.89564820
v -2.27467716 88.07379752 29.82311323
v -23.00005406 -28.63558382 22.22177200
v -22.31706679 -27.70502307 20.76751553
v -13.11437599 -24.50959012 18.25781539
v -40.21317512 -37.91661933 29.71082181
v -41.87749326 -36.43115610 30.94403632
v -30.68832308 -31.40053526 24.44264106
v -26.69321932 -30.04298545 23.00041541
v -1.27927470 89.15605396 28.29267085
v -25.46598017 -29.75435928 22.59349264
v -16.00911096 -23.30026589 18.83026212
v -11.06167585 -23.54786359 17.26026088
v -5.53915696 -21.14841528 15.54169599
v -4.79899207 -19.89598945 15.46987239
v -4.40399302 -21.80973440 15.27032536
v -34.73364189 -35.15685350 26.09062754
v -35.80919281 -34.77991745 26.70840919
v -36.42365336 -35.02161056 27.32944302
v -29.44182605 -31.19447269 23.93019572
v -27.37757191 -31.08755499 23.36987853
v -13.86358310 56.61568791 37.61760518
v -19.02786270 -27.15201117 19.51590925
v -17.31233299 -27.73376927 19.02627945
v -3.12071410 -20.26261017 14.85039853
v -31.84536844 -36.71149164 25.99252202
v -22.69688807 -30.95273301 22.28631638
v -11.20318752 -25.25303513 17.26201177
v -0.88992942 -21.34043351 14.59054183
v -18.86992529 96.54147923 36.38476878
v -19.03871447 98.18092734 36.38886288
v -20.46390809 97.83557057 37.08589822
v -28.83755229 -33.19177404 23.54381420
v -30.74566089 -34.47478637 24.69108813
v -25.98216943 -31.31781146 22.63577841
v -24.03069660 -31.12451732 22.45507948
v -21.46427520 -29.64763157 21.79944143
v -22.20854349 -28.67904492 21.59156650
v -19.49874684 -29.53625284 20.70598863
v -15.48640896 -27.74295211 19.87905987
v -22.54301496 81.02121949 38.70444372
v -20.80499008 81.66614920 37.99761832
v -40.38127512 106.13833368 43.83501038
v 8.11048783 54.19151485 28.89472246
v 6.94312854 52.68164724 29.26019393
v -11.71298698 -26.98723972 19.32850294
v 8.29782616 -17.90208369 15.56906570
v -29.00089324 -35.39996967 24.16286059
v -1.01532368 89.51805532 25.61644278
v -23.38884585 -32.82987699 22.03553729
v -1.66853156 -22.64268696 14.67107423
v 1.75169983 -23.02633412 14.28422611
v 5.62779233 -19.80609819 15.43654129
v 6.95288414 -18.97040941 15.51222336
v -32.73120522 -38.90416771 25.65127425
v -30.82684614 -36.94557771 25.75653978
v -31.86726198 -34.91854295 25.63594282
v -27.04650164 -35.29954702 22.77350426
v -19.70760338 -32.37135708 20.84614895
v -5.45391627 -26.65669471 16.14467055
v -2.82827392 -25.20043962 15.08496795
v -0.40223938 -24.41930398 14.38754890
v 3.34992679 -22.17131294 14.53706529
v -18.48585531 19.17786337 39.28988427
v -35.78517213 -42.57587343 30.99342063
v -25.03200807 -35.41580960 22.18648978
v -2.32359255 57.23911151 32.65623003
v -4.03904170 56.16455525 33.49665925
v -3.14490427 54.07287553 33.22265297
v 4.99415165 -21.09158784 15.20447340
v 3.99519363 -21.08976990 14.99313768
v -39.77904841 91.34307504 45.33727095
v -40.89255258 89.98733014 45.73475942
v -26.49618685 -37.32698783 23.28496799
v -27.66638063 -36.97449714 23.69579114
v -23.61649089 -36.56407446 22.29728550
v -20.21094412 -33.81434456 21.65868692
v -21.05599269 -35.58560833 22.02483080
v -18.06423441 -30.38163297 19.84635927
v -18.20691861 -34.15521234 21.77843265
v -11.21953130 -30.19426949 17.53438078
v -6.76985132 -28.77161652 16.26871899
v 5.05442219 -24.99979176 13.61757796
v -2.63141561 55.81510812 32.92359784
v -31.46197647 -39.40910846 25.80724843
v -3.19521362 55.15049770 33.37397799
v -0.87719632 54.58238721 32.36484900
v -5.09542925 -28.84399705 15.90163074
v -3.53702949 -27.61759609 15.50911181
v -1.09034078 -27.22180448 14.81787022
v 2.76818406 -25.30529909 13.76434788
v -25.06260946 -38.04483265 23.37794378
v -25.77312849 -36.65237129 22.74744958
v -10.35421621 -32.73139521 17.52161421
v -1.63752050 -28.86609174 15.08532092
v 7.94401113 1.97553867 24.77762662
v 7.37944292 4.43726406 25.70698038
v 6.50099758 1.43190799 25.22476763
v -7.55037926 76.52778924 32.78817236
v -6.18691696 72.31640071 32.89026394
v -4.72199824 74.85630363 31.52229637
v -17.73118041 82.12289959 37.07390279
v -19.52359453 83.36132020 37.77355328
v -19.06270906 81.67983592 37.45140508
v -22.26577513 -38.02445903 23.63231033
v -20.60938254 -36.95779294 22.48694561
v -19.24977638 -36.95831075 21.94254845
v -13.38717993 -35.78424081 20.17339133
v -7.73673877 -33.22129324 16.67334326
v -5.34324069 -27.79207751 18.60743575
v 3.05723166 -29.09348346 13.90346512
v -49.77229983 -21.91895060 37.45419160
v -25.75432882 -42.99279675 24.65645783
v -23.53708260 -40.24169967 24.98517558
v -5.69035811 -31.72423318 15.93750902
v -28.83747406 -42.95768589 25.10106564
v -19.17305961 -40.57811201 22.46266603
v -19.30514723 -38.84916753 22.17572555
v -19.26214993 -37.88861260 21.91736363
v -18.90854351 -37.79625148 21.81678265
v 3.75936646 58.50838497 29.95977737
v 4.13220515 57.17292055 29.96484935
v 5.86913526 56.20876327 29.43659388
v -9.46778990 -34.95821357 18.75191182
v -6.00045919 -33.84871781 16.47565328
v -2.74120923 -31.72102571 15.15565906
v -1.33907632 -30.82600795 14.79853503
v 2.00083014 -30.32928891 14.32611328
v 4.65614721 -28.83096784 13.84342089
v -27.24553272 -40.88634253 25.99298581
v -8.62565544 -34.00673717 17.25584269
v -18.75079237 -39.63239491 22.07702026
v -18.47144403 -38.77275065 22.00243250
v -14.28378001 -38.47104684 20.19791864
v -7.49814743 -34.40688550 17.02716947
v 2.77694431 56.80558458 30.51705658
v -3.24362027 -33.38288516 15.92501998
v 0.87118562 -30.75214848 14.59858380
v -26.70015581 -43.30846295 24.84460361
v -25.39114654 -43.19083691 24.74506199
v -25.61163716 -43.43301803 24.80915189
v -20.63747868 -42.19030216 23.77277426
v -17.93657616 -40.21001607 21.82520367
v -12.93432619 -38.47690672 19.84009705
v -8.13437253 -34.87506509 17.59782620
v -6.96965633 -35.71718186 18.24541762
v -0.29819738 -32.45262802 15.75494371
v 1.75847672 -31.43719584 15.30913543
v 3.06919566 -30.42280674 14.49746825
v 4.28667711 -29.76042405 14.34503775
v 5.99897467 -29.55210209 14.75798804
v 8.39000009 -28.14999968 13.84000015
v -17.88510196 -41.11166298 22.33154885
v -15.48483595 -40.66316783 21.45328186
v -10.80528460 -37.44976223 19.16309446
v -7.83832744 -36.13880277 18.77798513
v 4.54409840 -30.70433438 16.25162922
v -18.56124401 -41.35194048 22.60375209
v -15.65285586 -39.54992071 20.82190104
v -16.77700691 -40.78640416 21.69769071
v -13.96971662 -39.83904421 20.91748081
v -17.07099751 -41.75224155 22.64931798
v -24.09602515 53.57072875 41.92786664
v -23.32999930 55.11000007 41.20000079
v -57.31108785 5.43833384 35.86089984
v -57.55706504 4.83503006 36.40479594
v -58.17468092 5.50271990 36.18071973
v -58.18825588 4.71373042 36.66827083
v -4.73142462 -34.09814835 22.38631994
v -6.10121246 -29.65377457 23.86317402
v -68.15359741 0.59154042 40.23914039
v -58.26426297 2.76740594 37.61020675
v -60.08810177 2.62847007 37.69576550
v -8.21901672 75.62175393 32.94785321
v -9.61020589 76.75211132 33.66453573
v -23.74174818 72.41257280 39.58866745
v -58.22250992 1.96378981 37.77105734
v -53.57231945 1.89616717 35.78501940
v -51.81221291 2.19438225 35.04207358
v -49.26470667 4.47681546 34.07364339
v -48.31117764 4.41839360 33.76424685
v -45.84959894 4.04439168 32.76315331
v -62.79575080 1.39340374 38.43637928
v 24.33910780 21.20181732 16.23772830
v 23.38008024 22.21410722 15.66831209
v -54.02522162 0.04364805 36.73149645
v -46.83875293 4.74484963 33.07678178
v -46.16416991 1.78518309 33.08819979
v -59.41415951 0.96658024 38.22040930
v -59.87672880 -1.18463766 38.91785070
v -57.78674781 1.49678811 37.85338625
v -57.04613030 1.20047678 37.63787076
v -42.52789542 3.74719151 31.43107519
v -49.82133582 2.61863694 34.46775675
v -41.07684270 1.37521897 31.25414997
v -37.32773662 2.51812441 30.71600012
v -61.44316122 -0.80306130 39.32464868
v -61.94760650 -2.26379372 40.40605202
v -45.62435672 0.29125885 33.18968043
v -61.93716079 -3.55521822 42.03954339
v -50.14292896 -0.11492041 34.74294022
v -44.41068694 -0.40451574 32.76432678
v -42.58752987 0.75845816 31.69549257
v -59.32086334 -2.61220080 39.13767636
v -54.27969247 -2.66645243 37.89984435
v -51.88127235 -1.51941157 36.53074428
v -50.84975809 -1.56182866 35.54039821
v -50.25680363 -2.16107001 35.48292443
v -48.82058129 -1.52342429 34.53920037
v -47.58371413 -1.16001291 34.08760205
v -42.81170294 -0.45690825 31.97546676
v -60.60183421 -1.70594768 39.41382095
v -60.38130075 -3.56123783 40.38981721
v -60.91629714 -2.25370051 39.86314312
v 9.41078924 -19.16513406 19.83690634
v 6.94232993 -20.37552930 20.55730112
v -46.40452564 -1.26866472 33.74836594
v -45.38101703 -2.15893937 33.49211067
v -36.89741343 0.13590949 30.25151230
v -38.28935698 0.46811064 31.15646914
v -57.58310482 -3.70073924 39.28847611
v -58.95642936 -3.98179376 39.71385956
v -53.19496244 -3.34165338 37.80039400
v -54.56974730 -3.69145744 38.30023855
v -53.87673527 -3.74422362 38.25599700
v -46.31399736 -2.53873435 34.01714936
v -36.12871468 -1.23982853 30.05149215
v -38.14535961 -0.96803479 31.26837686
v -57.26053938 -5.00717014 39.77459669
v -56.64439872 -4.18857764 39.20865804
v -8.10102373 73.45318049 33.15162659
v -7.30125932 71.03654742 33.32260624
v -46.60107568 -3.45448498 34.27120671
v -58.86581540 -4.68778238 40.32064229
v -57.64464289 -6.04340900 40.71160778
v -54.95480821 -4.23652586 38.70677203
v -4.75306809 77.72215456 31.37788549
v -47.88507894 -4.18088073 35.03397480
v -44.66332123 -3.74506973 33.41562673
v -37.52813861 -2.43007345 31.14130348
v -35.13879701 -3.04430444 30.53611703
v -57.16319382 -5.74101135 40.10825232
v -54.51356992 -6.76608924 38.91677037
v -0.82080311 71.95742428 30.21205217
v -53.90727147 -6.26417436 38.70221227
v -53.14233527 -5.17019723 38.34870085
v -50.20303652 -4.07962408 36.39623895
v -48.83308336 -5.05438214 35.74610129
v -49.11415279 -5.42210182 36.04957834
v -45.54315284 -4.33648238 33.89825299
v -46.57468200 -5.81494113 34.50934216
v -69.74469125 86.10190451 52.53521726
v -71.51079178 85.93659103 52.79822648
v -69.08039749 83.52748305 52.33331025
v -55.44276536 -7.55159929 39.80811313
v -52.61385068 -6.46082405 38.27406093
v -44.81009766 -6.53868448 33.83065760
v -45.54700851 -6.07544184 34.07117724
v -44.05666143 -6.15462242 33.42258930
v -44.19143125 -5.54379448 33.46919641
v -43.50152984 -5.88281732 33.16272423
v -43.50496456 -4.81020520 32.96830878
v -41.73595458 -4.76388726 32.67740831
v -40.35877064 -5.75255696 32.62202069
v -39.53389078 -4.45278874 32.19268844
v -33.39311853 -4.61945496 30.33780679
v -54.02494967 -7.88048748 39.01447356
v -53.42492461 -8.93016811 39.43241760
v -51.83808878 -8.31978861 38.30726072
v -50.88187009 -7.67553598 37.67610714
v -51.31277442 -7.83063937 38.01862523
v -50.40585995 -7.09159393 37.17075661
v -49.82580245 -7.17529189 36.88551486
v -49.46992919 -7.30670989 36.80287674
v -43.83836314 -6.49850955 33.39289129
v -43.68021339 -7.74327386 33.38244185
v -51.97390914 -9.07078944 38.94491494
v -51.93389580 -10.41149255 39.32022676
v -52.36396939 -9.61484388 39.41639885
v -51.25861242 -9.35048983 38.58580068
v -52.26192251 -9.08220187 39.10265490
v -52.62433738 -8.37897230 38.88637945
v -44.87357289 -8.17414094 33.99593383
v -52.37600580 -10.12574788 39.62804377
v -52.76825279 -9.27408971 39.37123716
v -53.33732814 -9.88223869 40.06445035
v 7.51149841 -21.63018100 19.55509745
v 8.91159568 -21.67361975 18.80064793
v 10.52481681 -20.01032233 19.41606216
v -29.01142091 -8.67094379 28.29579636
v -50.93595758 -11.30527258 38.87386248
v -51.04964599 -10.21457929 38.77712786
v -46.12384737 -11.67163253 35.34992784
v -43.68690401 -11.65302936 34.00400281
v -44.04111579 -9.60364379 33.77119824
v -34.90414098 66.77616388 44.46953163
v -44.17181015 -10.75056195 34.33696181
v -42.80700162 -10.53078752 33.58039260
v -42.77760535 -11.55304350 33.54803100
v -50.17088726 -13.78135290 38.35739940
v -50.62178895 -13.22922297 38.72987255
v -50.71132258 -12.29084283 38.82222250
v -50.27309433 -12.56235316 38.29242289
v -49.08480123 -12.42562011 37.19224036
v -8.99872649 88.63807470 32.64213353
v -10.18377952 87.77893335 33.42027590
v -48.14175144 -12.18060963 36.66038066
v -45.09135336 -15.14650695 34.80816260
v -44.51724887 -13.24572321 34.07892585
v -33.64886343 -10.94531361 29.63243797
v -16.07871801 75.67273825 36.71908006
v -23.17732945 -12.06736825 24.44877289
v -20.99607699 -8.29283148 23.25385436
v -22.56382816 -9.66584310 24.09093268
v -50.61471462 -13.86909839 38.81855682
v -43.42666268 -13.35455012 33.32293779
v -43.50224510 -14.14662693 33.32247958
v -41.47090018 -14.18632269 32.10369498
v -41.94189981 -14.69468139 32.52976388
v -42.58433729 -11.84940711 33.34095702
v -38.66520524 -11.89092360 31.89338744
v -35.78144312 -12.67079078 30.08107096
v -36.61486879 -12.01255247 30.66387959
v -34.37988088 -12.80994900 29.62880023
v -31.74325451 -11.52610965 29.06382270
v -73.07423651 77.30331272 52.63670534
v -72.10321724 76.98192447 52.49049142
v -49.85715076 -14.91686050 38.41757029
v -50.18580705 -15.53818677 39.10685331
v -50.71312189 -14.66358081 39.37231377
v -43.30337420 -14.73353989 33.23408589
v 13.87349144 -23.85465987 15.51288180
v 14.72522877 -24.74587783 14.87321500
v 13.03950977 -24.26226810 15.87351970
v -10.83505433 73.18105549 34.22125801
v -9.91479214 74.50417429 34.08509493
v -39.11737353 -15.05629532 30.62606975
v -38.69021684 -14.32868373 30.53938411
v -38.27247396 -14.84186668 30.18070571
v -16.24004170 10.10696776 37.71422058
v -20.84423974 -12.60045636 22.46675082
v -50.40071905 -15.80333151 39.94066268
v -49.74498972 -16.26541093 39.30057585
v -48.88770729 -16.17161743 38.52909431
v -44.91900653 -15.92739113 34.46864337
v -44.08784956 -15.06815851 33.82349014
v -44.13096979 -16.50388353 33.56322274
v -43.54142398 -16.78324491 32.88215399
v -40.35506397 -16.42329246 31.09660372
v -33.59016031 -14.83730692 29.00963463
v -34.28061679 -15.43999836 28.76485512
v -29.65410799 -14.28184938 28.28772366
v -30.34289181 -14.55451362 28.52956951
v -44.29514334 -17.99553446 33.38786215
v -33.06121752 -15.82543738 28.39334868
v 0.70896157 76.23655349 28.48826721
v -1.20239006 75.36873966 29.98002805
v 0.25742350 75.45579225 28.87141146
v -29.36188504 -15.71499743 27.43309923
v -40.19679129 -40.19059241 32.73911402
v -41.44448414 -38.25721517 31.80909902
v -39.43867609 -40.61228782 33.73032436
v -47.04239592 -19.25730705 37.17265651
v -46.52924836 -19.24175024 35.82834452
v -40.83983600 -18.70312542 30.94487265
v -35.60823575 -17.53449440 28.03626470
v -101.38930380 77.36333460 48.91312867
v -102.30793059 76.47265494 47.52252623
v -49.67768118 -20.74866742 38.64827380
v -47.79525846 -20.38786002 35.60871258
v -46.48086429 -20.52675746 33.85361284
v -44.15383935 -21.79106697 32.71161020
v -44.56415772 -19.35798675 32.88919106
v -42.70369932 -20.18182725 31.76922724
v -8.43813922 -23.16573821 28.22553180
v -7.70759722 -24.25370179 27.15575695
v -6.65582716 -24.07257818 26.91212483
v -36.82392091 -18.92174780 28.69542502
v -17.47808792 74.46215302 37.25488856
v -17.72325486 73.60571623 37.44325787
v -35.83491594 -18.71392690 27.78382413
v -11.96909696 70.21275908 35.31970456
v -10.95412578 69.38458979 34.96179357
v -9.54017881 71.40718400 33.95576030
v -32.48579055 -17.36666076 26.89448185
v -33.21221098 -18.46388727 26.58637427
v -18.55240576 3.74965742 38.34002092
v -19.40414682 5.19175921 39.41345587
v -47.95053229 -21.68717980 35.53329781
v -46.07647657 -20.81063576 33.45996141
v -45.19008100 -20.34601383 33.04575011
v -45.15056685 -20.61667852 32.93631598
v -39.00766000 -19.66152340 30.25991470
v -20.33662796 77.33870298 38.43744472
v -18.13437603 79.61887866 37.43887320
v -20.62190510 79.21165228 38.23091090
v -38.47344220 -20.58750391 29.94756773
v -34.53006595 -19.32648942 26.71011724
v -34.74511951 -21.07870951 27.24057995
v -33.75441208 -20.26365511 25.98997019
v -32.12189302 -18.56793091 26.26510151
v -46.07613385 -21.38227597 33.51265192
v -45.09175196 -21.31412178 33.04508701
v -45.63662410 -22.20715955 33.59617665
v -43.23637113 -21.08409815 32.10191801
v -42.99201816 -22.09059149 31.95292130
v -42.38288477 -20.51125281 31.60341084
v -42.13134944 -20.94988152 31.71136603
v -41.86528176 -21.46214433 31.64052963
v -42.77637973 -21.94471471 31.98590875
v -41.62230715 -21.15562186 31.58447146
v -43.29206795 -21.41143382 32.20236674
v -39.12044317 -20.83591744 30.34927882
v -45.46048120 -23.74179102 34.56191719
v -40.30818492 -21.45176940 31.11647442
v -37.13692352 -21.09970711 29.00301106
v -35.36603227 -24.81792122 26.63195878
v 0.07800306 71.84512913 29.91856448
v 0.03414362 72.84244895 29.74808961
v -43.79449040 -22.55671471 32.57991746
v -41.46746174 -21.71552368 31.54260665
v -35.79886258 -22.34230377 28.25478464
v -34.95432809 -22.87157811 26.46077797
v -46.95480317 -25.51321499 35.22649780
v -47.45735973 -24.37631972 35.21892056
v -49.21555892 -26.27640963 37.47534007
v -50.20378530 -26.11696161 39.87069055
v -48.97669703 -25.52165464 36.88647225
v -38.66227344 -26.32853389 28.97455171
v -32.21439570 -26.57829784 26.09483711
v -34.78369489 -27.01977082 26.27450600
v -49.80675876 -27.01441757 40.14227912
v -49.87443238 -26.10469982 40.27857259
v -46.31044716 -28.86768244 35.88056192
v -47.64598981 -27.68110298 35.84637120
v -44.40208524 -25.35825223 33.95518661
v -35.87393463 -28.81356515 26.62342787
v -0.78349368 82.43867755 28.50391157
v 0.25522729 81.09860867 28.67452987
v -47.44138941 -29.38266098 36.72196716
v -47.90588096 -28.70167047 36.88339517
v -48.06580767 -27.92473882 36.39019281
v -42.31921211 -29.80676293 32.88993612
v -36.79862991 -26.87301673 27.52740867
v -34.24871713 -28.63564901 25.97491816
v -47.48435318 95.39904445 46.72355205
v -38.63224387 -33.45201164 28.57648954
v -45.68976909 -31.27665073 35.90074182
v -42.22204536 -33.17633644 31.24737181
v -2.00483878 83.00467581 29.15323898
v -1.38828019 84.47964489 29.38718908
v -2.81679328 83.65391195 30.01451679
v -42.54223034 -35.15200689 31.67240694
v -43.04052889 -34.87533331 33.27808902
v -84.51122791 90.25561064 52.42409930
v -85.93466133 88.27386796 53.12972143
v -83.18714052 88.22523057 53.06706205
v -42.68587381 -36.64328158 33.02945569
v -9.02592484 69.33114678 34.28205848
v -86.55752987 90.51947296 52.55323276
v -87.65387535 88.60982209 52.77651921
v -38.42154145 -39.39960897 28.79393101
v -38.57836500 -37.89750487 28.86999026
v -39.07994181 -40.38891196 30.73642775
v -40.89146852 -39.49143738 32.57658333
v -37.87027672 -41.22367874 30.51135689
v -17.66697876 84.14855599 37.29179874
v -26.83059685 -44.36147958 25.68345703
v -25.63002147 -44.00477186 25.10888129
v -25.99232271 -45.03829777 27.24915557
v -44.90336403 -31.65475279 35.27082503
v -17.15166122 -29.31007557 20.19166760
v -36.13085300 79.65219766 44.63389888
v -36.12680361 80.73661476 44.62988302
v -36.63030639 81.58413321 44.74567249
v -2.38930737 76.27644390 30.45586869
v -38.81274909 82.41341263 45.53839564
v -37.23172098 83.25229585 44.95065287
v -46.98966444 -22.27710001 34.55454111
v -46.41438276 -23.58767949 34.93084759
v -47.65191674 -24.14033003 35.29899940
v -38.57834265 80.34862578 45.67452520
v -1.99636770 90.17037600 29.31718715
v -3.29383137 89.44141865 30.38961813
v -3.21995723 88.15515786 29.99489196
v -39.36318681 -20.23637481 30.48904985
v -41.65842757 -18.65975000 31.20009229
v -4.59224172 88.97580951 30.95597960
v -3.82112549 87.45913208 30.12735397
v 6.58786716 -14.82358482 15.98040946
v 8.29303544 -15.84918424 15.86478390
v 6.97979564 -16.67504385 15.91451466
v -40.07064551 -15.57972375 31.00782074
v -40.33105820 -18.44476722 30.81756644
v 17.88524725 25.53933673 24.37689714
v 17.36888848 27.50631608 24.84974451
v -55.15173450 105.06688058 43.09529439
v -55.02577499 105.06345332 43.89810935
v -53.98177356 104.69286889 43.06160659
v -33.87781605 80.72499186 43.72456670
v -38.54230791 -15.13839699 30.12680821
v -18.06968451 -12.18867116 20.36836371
v -48.51956293 -11.58444211 36.89070046
v -49.02489111 -11.75879780 37.04251349
v -43.19038242 -10.75174659 33.75987709
v -31.88518435 -10.85240580 29.00028974
v -49.48203638 -10.17352100 37.25341707
v -33.36837888 -10.55044308 29.62685749
v -33.11503679 -10.96231677 29.44410592
v -12.74210960 -9.12995357 19.18649115
v -49.68264699 -10.14686748 37.46296093
v -50.48651248 -10.12215205 38.16103190
v -49.71860722 -9.71267838 37.41026670
v -50.98913237 -9.68282204 38.49478438
v -43.70048270 80.13851196 47.04309255
v -42.09075123 80.94300330 46.62818834
v -36.44508123 103.24978828 44.14179921
v -36.72054037 101.47193819 44.38228533
v -35.60819477 100.71620345 44.27204281
v -39.60836306 -11.46260276 32.47163445
v -50.62490329 -8.60060751 37.88560256
v -49.87664521 -8.52569006 37.38613054
v -44.07086968 82.19882846 47.18440026
v -21.69403806 -7.00114015 23.70734513
v -19.23572645 -7.82759953 22.29245007
v -43.40927675 -8.69392138 33.29386190
v -10.27989388 -6.37838244 19.39137839
v -50.23945495 -7.77685270 37.40626946
v -46.57333717 -7.40280654 34.80412811
v -36.67938709 -6.98597776 31.21371008
v -51.10553652 -7.23548001 37.69239038
v -50.77325553 -6.33490691 37.29332238
v -49.80374128 -6.68452214 36.79678217
v -48.83973673 -7.12664239 36.34704277
v -48.88720065 -6.83892565 36.25150025
v -20.99809237 87.71175891 38.22478279
v -19.87743750 87.38069981 37.52168640
v -21.46602236 88.52533996 38.38074952
v -21.69377543 87.19268441 38.62618282
v -37.37865761 -4.78893379 31.26037121
v -21.16250619 89.71001208 37.84377873
v -21.75689675 90.08412808 38.38250041
v -22.48507924 86.42955124 39.01415318
v -49.12618548 -3.58086219 35.56390852
v -38.42739388 -3.95891303 31.88953921
v -14.16744385 -1.81211834 21.20690979
v -39.56376761 -2.52296636 32.01383725
v -34.11113098 -2.03594635 29.78130803
v -20.52714489 96.66106850 37.27384284
v -16.21239632 69.03230399 37.48187050
v -20.22433095 88.81970495 37.59225458
v -18.56700331 88.03334087 36.81250662
v -17.62238704 71.59762084 37.73398697
v -31.49546683 94.12116557 42.55482182
v -7.72173330 93.60894561 31.37997910
v 7.35653332 17.17673987 16.84729010
v -22.36102335 15.62012546 25.07333644
v 20.05467191 26.33210458 16.16710424
v 3.80796054 72.99511135 28.52367051
v 1.94300280 73.95084947 28.59931253
v 17.62580127 31.85649961 16.53520018
v 15.38449526 33.18681568 16.03435352
v 15.87855071 35.09408236 16.75879583
v -41.87651724 105.54701835 44.23290491
v -41.10068828 105.06039858 44.37969252
v -27.11198851 1.09326770 42.79213771
v -28.10633928 -0.15786263 43.43098775
v 14.57980927 39.05934095 17.47936569
v -53.93968895 83.09237659 49.41378906
v -22.72600122 90.61422199 38.52553666
v -22.20809646 91.75331146 38.34585845
v -24.58539605 91.44087881 39.47696835
v -0.42239236 40.11242464 19.09233257
v 7.55158812 39.55770284 17.08723977
v 7.15819839 41.08739644 17.32453331
v 9.13853105 41.79465026 16.69487916
v 16.59784839 42.85031185 24.41397868
v 16.45320281 43.72958094 24.44084547
v -7.24593550 79.09801602 32.58414567
v -38.69550303 89.89584446 45.36026344
v -39.05922920 87.47073263 45.59811950
v -37.88708150 89.01447058 45.23316771
v -59.49977785 34.65882316 36.29785404
v -59.36691165 34.56094116 36.25949472
v -19.81835626 0.42847655 38.96859661
v -51.64952576 11.42666303 33.06384012
v -47.09469154 8.72805901 32.47165680
v -47.76122421 9.61412210 32.45343268
v -46.59848660 8.92011914 32.34682977
v -49.40050095 9.93608683 32.79092163
v -50.04626140 9.39032622 33.10218453
v -47.67772183 7.20653078 32.86045045
v -12.46046275 71.23389840 35.33954173
v -16.61360823 94.22772378 35.35068035
v -17.35566184 93.54457259 35.78873351
v -15.96107706 92.79502928 35.09947658
v -57.06850812 6.55561080 35.19326076
v -57.05476180 4.75060008 36.41241416
v -59.47538093 4.35810536 36.86979413
v -55.93579635 3.36958398 36.50866076
v -82.47264475 19.34939995 40.32454267
v -10.36565192 96.36978060 31.98001161
v -61.23062596 2.71416875 37.77873889
v -49.98940229 -3.04970215 35.80520675
v -51.42116547 -4.40567732 37.42871061
v -50.73352158 -4.25860565 36.94658354
v -64.97451663 2.12311372 38.53425011
v -52.71524563 -5.32899844 38.28809783
v -52.41641402 -4.85298038 38.01747039
v -51.68575794 -5.48886741 37.71251440
v -50.34938082 -5.10339206 36.72076389
v -26.42417699 73.67041707 40.66932946
v -25.27756058 73.92850518 39.88870978
v -53.40799689 -4.23454167 38.16618025
v -53.96604165 -4.28301888 38.40306029
v -6.61999919 -35.93999892 21.66000009
v -5.35576371 -35.34006327 20.50254494
v -70.08754462 3.60478531 39.74452615
v -16.28169604 59.34693292 38.56395185
v -90.12261033 16.66982844 43.55723783
v -59.80366096 -4.74045286 41.34096205
v -54.00468782 -8.92516412 39.74666446
v -54.11061645 -8.23762175 39.24718127
v -54.26805839 -9.66097508 40.34135118
v 10.22777520 -16.98423550 20.65450884
v 8.95146094 -15.97831585 21.40090615
v 7.89334998 -18.15934107 23.38956855
v 8.34297203 -18.50249618 22.82191627
v 7.74727622 -18.26013997 23.66569079
v 8.48883763 -18.86288077 21.97983116
v 7.32738245 -17.13514328 15.85241966
v 7.93531351 -18.73667538 23.75891246
v 7.15871761 -18.89980212 23.98338169
v 7.58106867 -18.49743165 23.91634323
v 7.73400534 -19.55546811 23.48877676
v 6.91109244 -18.81477050 23.96556176
v 7.24164536 -18.45856197 23.85069802
v 7.26004736 -19.15987395 24.03116040
v 7.37606455 -20.21834813 23.86211418
v 6.80442387 -19.59090307 24.03924242
v 6.83911564 -20.88090777 23.89464155
v 7.55614508 -20.38219757 23.85807596
v 7.97189120 -21.74035646 23.42635393
v 3.05907056 -23.13688584 23.02775159
v 4.02085856 -24.00175855 22.11405523
v 3.30302096 -22.01217972 23.44129048
v 0.60596643 -27.18917094 22.36791328
v -0.23618125 -26.22394636 22.99099416
v -8.18850938 57.32911453 35.18585116
v -5.60080027 57.35433847 34.17349607
v -19.90717277 -40.52336887 26.77295543
v -18.25240254 -41.02187976 25.89678764
v -19.31350306 -40.28635845 26.62704326
v -18.16111058 -40.25960341 26.36336721
v -24.27287027 -45.35621777 27.16873772
v -60.54125354 0.27396742 38.65455464
v -72.74167240 3.23134684 41.12864286
v -72.77517021 2.31575151 42.93073714
v -68.60865653 0.14693367 41.81160033
v -71.67631388 1.73822034 42.77780280
v -64.33424354 -2.26450455 41.95291176
v -57.79898539 2.53785891 37.54338250
v -20.91054805 -43.67551580 25.64661391
v -19.56690662 -43.10645536 25.46041831
v -23.03661592 -44.84529048 26.08373947
v -21.26642503 -43.60204935 26.43970400
v -21.87218890 -43.09120774 27.40750089
v -22.42000028 -44.35000196 26.77999996
v 1.41968310 67.72685796 19.40399222
v -29.95302156 -42.00425372 32.35372528
v -31.22735396 -43.48297417 31.82523325
v -32.21977502 -42.72116721 33.10396522
v -43.26392710 -23.26657809 43.11006516
v -44.32766140 -21.40397392 43.10670495
v -32.52973408 -43.27858984 32.25963190
v -33.68916363 -42.60322824 33.20900351
v -32.55990893 -41.31894559 34.19904411
v -35.02149507 -41.89855605 33.78625587
v -35.36009416 -37.92487830 30.38176335
v -34.70373899 -37.67643124 30.70579842
v -36.10077500 -37.80849651 31.48936480
v -36.60552576 -40.58523104 34.52976048
v -37.04063967 -39.01113570 36.62869707
v -34.67633575 -37.22900152 37.02541068
v -33.89911354 -35.94594449 36.85889021
v -37.71037608 -41.61018133 32.62011334
v -37.36558929 -40.22590071 35.43068469
v -37.87340224 -40.65721855 34.57363322
v -36.14466265 -36.98628768 37.64999285
v -34.35972705 -36.60865128 37.10902110
v -37.33959794 -37.62143478 31.94291890
v -37.19756752 -37.66445071 32.41845965
v -38.54396567 -37.22986951 32.50823915
v -38.19685429 -36.72333062 31.69699758
v -38.31293061 -37.42640093 33.16541761
v -38.11667487 -39.76423666 35.80500185
v -39.55327719 -36.96867451 33.59908611
v -39.96205702 -35.95861420 32.78064728
v -39.64428604 -37.70264238 36.40528023
v -38.79540414 -39.01295364 36.17529199
v -40.33767805 -36.67945042 37.31060028
v -37.43141517 -35.53022817 38.32133487
v -40.19787535 -36.81014478 34.64469314
v -39.03933614 -39.63547945 35.47951207
v -38.33386675 -38.13373670 36.52290627
v -40.28340802 -39.33918104 35.29804200
v -35.95256060 -34.51365232 38.22050244
v -35.49594060 -35.70384532 37.49211505
v -37.33776510 -32.96922520 39.59695622
v -34.77039188 -35.46952456 37.36871853
v -40.88386521 -36.06228158 34.76342559
v -40.13172165 -37.13567927 36.98104993
v -38.42177987 -33.92608091 38.95847499
v -40.75227305 -34.69815478 33.21193531
v -40.76376557 -34.11985189 32.45664388
v -39.90950063 -34.09454599 31.65837750
v -48.11634868 -23.88483286 42.89134592
v -39.52749446 -33.49565715 39.79475051
v -39.48853165 -31.01963736 40.57020321
v -42.85417125 -35.06379947 35.99857166
v -42.95181483 -35.42014956 36.90071404
v -41.62201285 -35.66161171 37.70746663
v -42.28702933 -35.36442667 37.59833053
v -42.41517559 -36.08782962 37.07350418
v -41.35615379 -36.61283478 36.94932908
v -41.36061296 -33.57480094 39.40486535
v -40.45135900 -32.58217871 40.21471366
v -41.42710567 -31.73981234 40.29740021
v -41.49509966 -33.04945305 39.63137791
v -42.87262633 -34.53918919 37.49879822
v -43.73233765 -33.32433477 37.25983575
v -42.43704677 -31.15538135 40.42630643
v -41.17695242 -30.77868745 40.42943940
v -42.09811613 -28.65743265 41.79719090
v -42.36305505 -30.20049259 41.16430879
v -41.31082445 -29.61562760 41.47829115
v -42.63079166 -27.65280195 42.41343588
v -43.10733452 -32.51415119 38.82818297
v -44.78798062 -31.11909330 39.90449756
v -45.20588741 -31.66661039 38.88716549
v -43.70265082 -29.17980403 41.57380015
v -42.93670878 -27.73772180 42.02915356
v -43.22929680 -27.71368250 41.93482921
v -42.87066683 -27.70702727 42.03267768
v -44.68835145 -27.51647122 42.60042682
v -42.76532307 -27.76916325 42.07286611
v -47.09655046 -29.58989330 39.10731152
v -47.04600200 -28.68464403 40.52956030
v -47.79336974 -28.40213664 39.92059082
v -44.59213838 -27.80535445 42.26940498
v -44.71199960 -27.51225606 42.53013059
v -45.60665414 -27.49538608 42.63118282
v -48.32085595 -24.73423257 35.83081439
v -48.18678275 -26.64550580 35.96891835
v -48.03342000 -27.80426294 41.49741679
v -46.26715183 -27.41341293 42.48996079
v -47.41017148 -26.98426880 42.27836058
v -47.20199108 -26.01495385 42.80439764
v -49.28446934 -25.31240694 38.08587044
v -48.68748039 -28.01917866 39.23890740
v -49.85702038 -25.96068941 39.37615082
v -47.89499193 -26.98756754 42.01728851
v -48.27110842 -25.88383295 41.85306653
v -49.42644015 -25.44731647 41.17414355
v -49.10242558 -6.94310432 36.46233678
v -49.56878722 -5.42406505 36.25852615
v -15.12883417 1.89565576 36.72282770
v -13.90339900 2.52469326 36.00721061
v -15.80441557 3.06596071 37.07703948
v -52.40083486 -8.78316257 38.96671906
v -51.64011568 -9.44022741 38.89473900
v -53.81872132 -8.79420992 39.51685503
v -53.73965204 -9.19652544 39.88142312
v -51.19470507 -3.53009533 36.93722934
v -51.88733712 -2.39189458 37.00018674
v -52.95509845 -5.88934217 38.41815144
v -53.29332501 -6.22140942 38.46547380
v -52.90088058 -9.91364475 44.07655075
v -53.98201942 -9.41625144 43.83363575
v -53.72457951 -4.07272158 38.26848045
v -53.00328881 -4.87290742 38.22039813
v -52.83352733 1.82326336 35.53588316
v -55.46115339 -2.20723241 38.28429058
v -55.28517067 -7.16748461 39.50783983
v -55.78006059 -8.00005440 43.02999377
v -56.12736568 -6.76393695 43.34394261
v -56.12598732 -3.53873242 38.88341784
v -56.73259869 -6.31925138 43.42891648
v -18.55130680 94.94815767 36.15475073
v -55.82876503 -1.88811694 38.40018809
v -56.47378042 -6.70857169 41.88487679
v -57.88524449 -6.14896975 42.31522232
v -56.35959655 -0.06649405 37.86639124
v -59.01491642 -5.37549052 42.35445708
v -59.15173143 -5.09862509 43.44225675
v -58.28452855 -5.73131442 43.04051027
v -56.29328638 -5.47511177 44.37598959
v -57.75999278 -5.13753248 44.18820143
v -56.25581741 1.74724788 37.38332540
v -55.89202419 2.80012586 36.94239259
v -57.61734769 0.26434491 38.10841590
v -56.42564595 2.87210615 37.09923849
v -56.37590587 4.15198691 36.51360795
v -56.96697161 1.57833134 37.63981909
v -56.90312013 3.06027499 37.22025082
v -60.54529175 -4.37287614 43.01141948
v -57.25302175 4.96242475 36.31709516
v -12.39794865 -29.07430008 27.18325704
v -12.49627396 -27.38303132 28.33923511
v -57.57580698 1.72082079 37.66936064
v -18.33845302 -10.82355622 38.00810128
v -15.42946417 -10.10395866 36.09884530
v -17.74118282 -9.71775781 37.71969303
v -58.46516415 4.75545321 36.80226207
v -62.57648766 -3.36173875 42.99258813
v -60.90439111 -3.11276224 44.07417774
v -59.49647725 -3.86596425 44.25355047
v -62.62454391 -1.13204739 44.41908747
v -60.91186032 -1.09638029 44.78331655
v -64.62356448 -2.13928707 43.08715463
v -62.94564903 0.94244676 45.08335143
v -59.88632888 0.45337956 45.54817080
v -63.75732273 -0.13945540 44.45709288
v -65.79758227 -0.05054412 43.73472184
v -65.26231766 -0.38469635 44.02459040
v -67.14496762 -0.58952055 43.62902418
v -66.22440368 2.61168228 45.18767819
v -69.03327256 0.55172411 43.70239750
v -64.72793967 6.00534398 47.01299965
v -66.09486043 7.28730299 47.46013507
v -63.51030618 3.85884941 46.00597918
v -72.04630226 1.96341053 43.36895421
v -71.29885256 4.00688080 45.14749721
v -69.43113357 2.40010559 44.72182319
v -69.86147910 5.11441380 45.74452713
v -76.25001669 5.21812541 44.24732924
v -72.86597043 7.02602975 46.13346979
v -74.60219413 4.84833447 44.80637237
v -75.32641292 5.55340247 45.29637471
v -76.23876631 6.20033219 45.51802948
v -74.82731342 7.17553170 46.34542763
v -76.22715831 7.72856455 46.21190578
v -74.83263314 8.45033582 46.75620049
v -79.33293283 8.05098657 45.95484212
v -83.01942050 8.82705767 46.75465450
v -83.35000277 8.48999992 45.69000006
v -84.33985710 8.78943224 46.26358300
v -82.96062797 11.43435854 49.00220409
v -82.01324940 10.15864313 47.77890444
v -81.25349134 11.94635779 48.80871996
v -83.33630860 10.28346643 48.21583629
v -85.16645432 9.62175056 47.46783152
v -88.64548802 12.54864410 49.31628332
v -87.93181181 12.76986208 49.61258173
v -93.14688295 11.96822152 48.89570549
v -93.13058853 12.95376662 49.83958602
v -26.12834610 55.81909418 42.79589280
v -94.80119497 12.38317415 49.49196056
v -100.04333407 13.86144664 49.80779067
v -100.84939748 13.88068683 48.67015406
v -101.68068856 16.29982516 50.48427358
v -102.22554207 15.67769609 49.52902719
v -101.62144899 15.36600199 50.01710355
v -101.26277804 14.61635716 49.61099103
v -101.80790722 16.92097262 51.05094612
v -102.93648392 16.97273552 47.88380489
v -102.08413750 16.91749692 50.75697973
v -101.93744302 17.51030982 51.40857026
v -102.08039731 18.36984605 51.66922510
v -102.64623165 19.67208274 51.85498670
v -103.36773843 21.14737406 52.10521817
v -103.40080410 22.35340513 52.63195559
v -106.01516813 22.90570736 49.48479310
v -103.69700193 23.53264578 53.03953961
v -106.01527244 24.15827475 49.40560460
v -104.68409956 24.10456724 52.82087624
v -106.71460629 25.76403506 49.81357604
v -106.61143810 24.89810437 49.13128912
v -106.98950291 26.78786032 49.55992848
v -93.69843453 14.40087985 50.23200065
v -96.02561593 15.83565585 51.12941191
v -101.17474198 14.17775918 48.03543910
v -101.81103647 15.16336109 49.35591295
v -101.71367228 14.70862236 48.53185639
v -101.02132708 18.02160777 52.02993378
v -99.91636872 18.80844869 52.51681060
v -101.16723180 21.37638070 53.10878158
v -101.74875706 23.91790785 53.55942249
v -98.64925593 24.40071665 53.57404053
v -106.70478642 24.28057790 46.42372206
v -103.84255648 24.84750748 53.32657322
v -106.08796030 25.09779297 50.81218481
v -106.23522103 26.40201524 50.84989592
v -44.63948682 -6.67342404 45.71995884
v -45.15215755 -9.18510091 45.89936137
v -106.23272508 27.00916305 52.02779919
v -103.71889919 28.77696045 53.95325273
v -6.73240144 92.58186072 22.83677272
v -0.89305476 70.22035122 30.66695668
v -25.86268820 -35.57851911 32.49711916
v -26.52752586 -34.65198725 33.11665729
v -26.89256892 -36.30594909 33.03818405
v -35.43273732 -11.28997933 44.46433485
v -33.77627209 -12.06396148 44.19577867
v -34.39332172 -10.52686851 44.44421083
v -108.11038315 37.38907725 43.54348779
v -32.06754848 -10.10777429 43.74978319
v -33.43833610 -9.70988441 44.25855353
v -107.38702118 38.03008422 52.11032927
v -107.55307227 38.67326304 50.76475814
v -107.51291364 39.83831406 50.73946714
v -105.42373359 43.54273528 53.82217839
v -105.49285263 42.05720127 53.89592424
v -109.14496332 48.03618416 46.32388800
v -108.86988789 46.81687802 45.98063603
v -111.55934632 55.19286543 43.42998564
v -111.47502810 56.20508268 42.37189516
v -109.28045958 45.99526152 43.56874153
v -108.40509087 46.76664248 48.09404537
v -67.14458019 14.30746075 49.90419373
v -72.85924256 8.55000783 46.99648544
v -70.80393285 6.02044491 46.08830065
v -72.22897559 4.83517582 44.93750259
v -70.82431018 8.30546115 46.99175432
v -68.31184775 6.30597677 46.50516063
v -69.26938891 9.47306026 47.76107892
v -67.56220013 10.45991667 48.72839898
v -65.55765122 14.41519242 50.16722530
v -64.11861628 15.01787081 50.29875413
v -70.93292475 1.53352926 43.64823923
v -67.75144488 4.09618998 45.82612589
v -64.21761960 7.93926697 48.09246585
v -60.76125801 7.69331958 47.89727554
v -62.60260195 7.83056486 47.95964435
v -62.22367287 5.60426665 46.81376368
v -55.19217253 4.92408872 47.41739109
v -81.81420714 13.26338481 49.56474528
v -54.26997319 -5.14455559 44.90605742
v -56.14595488 -7.33145280 41.86315089
v -55.82635105 -7.42360950 40.19644484
v -56.08357117 -6.06556330 39.52056542
v -52.51251534 -3.28653748 45.42351514
v -52.55558714 -0.91843982 45.94993219
v -55.52721396 -8.87278374 42.22930968
v -54.99515310 -8.95752758 43.48923266
v -53.59239876 -8.40661861 44.37480494
v -55.32865226 -6.87601510 44.49663311
v -52.87434161 -7.45271333 44.88743097
v -54.21349779 -10.57618205 40.95464200
v -54.21519279 -10.75643208 42.10406542
v -55.04113808 -9.54178721 42.61279479
v -52.86175758 -11.54188346 43.53309050
v -51.36970803 -7.85142463 44.95504871
v -50.29895529 -8.96368735 44.99081150
v -46.00893334 -30.33729829 39.84570876
v -44.54994574 -27.52146870 42.52549633
v -45.32528669 -26.76420659 42.58400574
v -44.69527677 -24.73197319 42.98003763
v -44.43060979 -32.58594498 37.99746186
v -45.32086104 -31.59885108 36.89939901
v -41.16873816 -30.32548167 40.95141962
v -39.60915282 -28.98407914 41.06845334
v -41.79328680 -33.69488195 38.99314255
v -42.55235940 -34.85872597 37.69152984
v -40.00345618 -29.76983972 40.93499854
v -42.78853536 -35.09504721 37.18727455
v -43.11261699 -34.41360593 36.54442728
v -54.85131219 45.05966604 51.17966980
v -53.25740948 45.77285051 50.95371604
v -55.36418781 46.36999592 51.11898854
v -42.56080091 -35.14676914 37.46038303
v -41.85916111 -34.16517749 38.43460232
v -43.12511161 -35.84122285 34.70443934
v -40.72127119 -33.98301825 39.35531899
v -41.26993194 -34.67737138 38.39380294
v -40.38646817 -31.06199577 40.48185423
v -46.16167769 -30.76026961 38.93941641
v -44.30371895 -27.55725197 42.43091121
v -40.90309516 -21.38758823 31.31688014
v -40.54286703 -24.17365275 30.66637926
v -45.01479864 -28.92876789 35.16059741
v -44.22670975 -29.14951369 34.75070372
v -45.38402334 -30.35423160 35.22530198
v -43.86576265 -29.78082560 34.38544273
v -45.57907209 -29.34954874 35.52538157
v -44.82985660 -22.40039222 33.47844630
v -44.98518631 -23.43104407 34.13021937
v -44.92721707 -24.66572076 34.27077830
v -45.81720009 -28.30674686 35.55307537
v -46.43940553 -30.26675433 37.39788756
v -41.22766107 -11.94145903 32.95964003
v -45.36745325 -22.91469648 34.05852616
v -45.88513821 -24.40512553 34.84613076
v -47.25578427 -29.28360924 37.97237948
v -47.37158865 -28.70273590 36.02680191
v -45.76155916 -20.41971125 33.35373849
v -45.30651867 -28.46691385 35.19634157
v -44.75862905 -11.01712976 34.66414288
v 2.34679482 -24.43266660 22.97787741
v 3.54216760 -25.13471246 22.09188230
v -49.94936660 -9.03237518 37.66137734
v -50.40111765 -9.49549489 38.03635016
v -49.44099858 -9.72999260 37.27829084
v -49.66542870 -8.96101911 37.34225035
v -50.59298873 -12.78917585 38.81767765
v -51.14550516 -12.59310171 39.51469809
v -51.49416998 -9.43184737 38.71334344
v -50.78301579 -9.85824596 38.41849044
v -49.86053333 -0.86339656 34.72847864
v -46.11343890 7.20865140 32.15550259
v -53.58912051 -7.73266982 38.72221708
v -48.83099720 9.03019682 32.94827789
v -52.25211382 -7.41402525 38.21856529
v -51.08824745 -14.84516822 40.74114189
v -50.28179660 -13.10992241 38.38225827
v -49.74211752 -15.79100080 38.80323842
v -50.18413439 -16.19169489 40.97105190
v -47.26402089 -12.24175747 36.36663035
v -47.36571386 -14.54143133 37.58715093
v -49.58119243 -16.74384996 40.29124975
v -44.91093010 -11.08082663 34.71224010
v -45.28866336 -12.10899092 34.89263356
v -46.22690007 -16.90740697 37.00881824
v -46.74505070 -17.24650525 37.95878217
v -44.56765950 -11.60990726 34.51534361
v 22.17138559 -12.03346346 15.48655052
v 20.33162303 -13.26084882 16.49351977
v 19.57505010 -14.98711947 16.75260626
v -41.00214690 -12.95633242 32.50326216
v -48.87681082 -24.03655276 37.05498204
v -40.05134106 -12.30131276 32.44687989
v 6.07313635 -22.82863855 20.63775249
v 1.04566605 78.35372537 28.40826474
v 2.83631030 78.47748697 28.13140303
v -46.91922292 -21.16304450 34.20466185
v -44.74301264 -18.65842380 33.50277245
v -45.64420879 -19.39022914 33.79518911
v -42.66454652 -17.44341478 32.19126165
v -43.34205389 -18.26785505 32.42592141
v -42.68310219 -19.26059462 31.70368075
v -44.62026432 -18.11487228 33.61596540
v -44.20007765 -19.72421072 32.46038780
v -48.71023819 -27.68586949 37.54582629
v -6.26836764 -22.85568602 27.56812796
v -5.00675524 -22.13069424 27.38117240
v -43.56078058 -16.10268094 33.36877376
v -45.91505975 -19.92429979 33.60023350
v -49.98214543 -24.32762086 38.82199898
v -48.42489213 -17.43794419 40.35427049
v -49.17738959 -17.79298298 41.78903997
v -8.31052754 -33.00386667 23.06148037
v -17.98577234 93.82349998 36.06805205
v -47.33958840 -17.93651097 39.17685524
v -47.74817452 -18.75341870 38.82803395
v -46.68293521 -18.84646900 37.34151274
v -47.42012173 -19.15076189 37.99332306
v -45.68047822 -17.29332283 35.69180518
v -45.82781717 -18.73208396 35.76305136
v -45.40944472 -18.69823039 34.82919559
v -49.94256422 -23.63493852 39.72654790
v -49.88596216 -24.75886419 40.66706076
v -17.35468768 3.78098502 37.68114001
v -24.11797643 7.34328572 41.54368863
v -22.31670544 7.00354483 40.44498503
v -22.03579992 8.81565269 40.39167985
v -40.68255424 -17.19580777 31.10544756
v -42.84187779 -19.63129826 31.69169277
v -40.31341150 -18.76494847 30.87819926
v 19.46819760 28.03297341 23.99493754
v -18.48481596 2.12578871 38.19433227
v -43.10015589 -22.40078337 32.04928711
v -43.36686432 -22.19824679 32.27698430
v -31.79224208 -15.58700576 28.55731919
v -36.15898639 -17.80413836 28.50017697
v -40.18748924 -21.64482325 30.92586622
v 4.68356581 76.96436346 27.92468295
v -38.09277713 -20.04548162 29.52911332
v -22.09381759 79.19900119 38.65927830
v -36.54096648 -20.70485614 28.72508019
v -80.89991659 91.93815291 52.60378867
v -80.95520735 94.16696429 52.98648030
v -82.10347593 92.68910438 52.67489702
v -48.88999835 -16.93000086 41.71000049
v -49.94894192 -23.27626571 40.88424519
v -48.17420244 -22.48423360 42.73482412
v -43.74066740 -28.16936560 33.53263810
v -43.85096952 -27.33382769 33.41695666
v -44.48777437 -28.10743079 34.51276943
v -44.87121478 -29.53236178 35.18860415
v -43.44213381 -29.26173061 33.85960311
v -44.67238858 -28.98628078 35.03562137
v -45.05801946 -30.64393625 35.01953930
v -43.27032343 -30.35152704 33.89383852
v -43.59000176 -32.00000152 34.79000181
v -59.48258191 93.77014637 50.05756766
v -42.71279648 -31.77952021 33.88625383
v -9.14773624 -38.41425106 21.09588496
v -10.49746200 -38.93749043 21.83623612
v -10.75943280 -39.17925432 21.17705345
v -9.57840122 -37.44218126 22.40634337
v -10.19937918 -35.75502336 23.30812812
v -7.49323936 -37.24375740 21.31139860
v -6.89205108 -36.91472486 20.62298544
v -7.52462819 -37.31963411 20.23989521
v -8.24108440 -35.89616716 22.28088304
v -5.76262502 -34.86668319 22.18984440
v -3.78740998 -33.68264437 22.40129933
v -4.46138019 -33.33264217 22.83509634
v -4.73365048 -34.71263126 21.05191909
v -2.54902942 -33.19825232 20.45167983
v -4.60887747 -34.57361460 21.81650139
v -3.64363356 -32.94087574 22.85709046
v -3.34312930 -33.96024555 21.33633569
v -2.64244806 -32.60941803 22.49529399
v -1.68178079 -31.92348778 21.80433460
v -23.60144816 80.24093509 39.12208974
v -1.76822103 -33.13485533 19.01627891
v -2.21628626 -33.34963694 19.13118735
v -2.59489566 -31.56545386 23.24534766
v -1.25343027 -32.56226704 17.68251136
v -2.72507919 -33.29034150 18.76205206
v -0.53343660 -32.58253634 18.72497238
v -0.07095496 -32.46998787 18.90441403
v -0.40382287 -31.81152418 21.40256017
v -0.61307382 -32.31387585 20.64039931
v -0.18819205 -32.41011128 19.30324174
v 0.48831734 -32.33537078 18.67280342
v 0.72976080 -31.85546398 20.30297741
v 1.07336999 -30.96209653 21.13619260
v -20.76163888 102.54144669 37.34891117
v -20.52603476 101.60205513 37.21562773
v -20.06599866 102.16505080 37.00236604
v -0.51525311 -31.00519627 22.18257822
v 1.18070317 -29.93708663 21.90282568
v -60.64878032 99.62166846 49.16235805
v -62.18579784 100.14466196 49.58509654
v -61.93261966 98.45909476 49.70150813
v 3.08189401 -31.52175993 17.53331162
v 1.86654995 -31.93271533 18.19278300
v 2.37947563 -31.78267181 17.88806729
v 2.60519516 -31.16834536 18.77686195
v 1.75482978 -30.92635982 20.81714384
v 1.72136596 -31.35374933 19.79292743
v 3.12432088 -31.03513829 19.45085078
v 4.03756415 -31.06982633 19.44936998
v 3.90444603 -29.55891564 21.32638358
v 4.65504732 -28.61732803 16.62038267
v -12.62231451 -7.25167198 35.59693694
v -14.22239747 -6.73771231 36.05170175
v 4.76780860 -29.12608720 16.53887331
v 2.89193867 -31.32913262 18.05285737
v 4.13127150 -30.84760532 19.82168108
v 2.25854386 -28.96802314 21.90759592
v 4.86284448 -31.18968196 17.52677560
v 3.99579480 -30.76597303 16.10360295
v 4.43772832 -31.06899373 16.77702926
v 4.52434784 -31.09131567 18.46338809
v -20.61205357 100.70113838 36.99586913
v 4.85423580 -30.87306395 19.40346509
v 4.40994371 -31.02841228 19.41628382
v 4.27787658 -28.94345485 21.53007127
v 4.48223436 -31.09660186 19.02132295
v 4.69461363 -31.08082712 18.63335818
v 5.29220374 -30.76645918 19.06629466
v 5.73668629 -30.13041615 19.23728734
v 4.97135660 -29.27946672 21.02263086
v 3.36845289 -28.44335511 21.80242166
v 4.71776491 -27.49670483 21.59895748
v 4.73874295 -28.33151817 21.53321914
v 5.43273939 -30.73115461 16.70521311
v 5.90878539 -30.87195009 17.44979434
v 5.18978620 -30.90759926 18.10800284
v 5.61158918 -30.25551699 18.17344688
v 6.43307902 -29.57988344 18.72112975
v 6.81399647 -29.67444062 18.03549007
v -37.70942986 101.53988004 44.52003166
v -36.90639138 99.62167591 44.78320479
v -27.70920098 43.92436519 43.71900856
v 6.37576170 -26.91535279 20.84488422
v 5.45199821 -27.75733545 21.38011716
v 4.79059899 -27.34844200 21.58732712
v 5.73054934 -28.84233929 15.73700644
v 5.72587922 -26.14266984 15.25401417
v 6.95468485 -30.25761805 17.53286645
v 8.10001791 -29.06659991 18.16140860
v 5.94811467 -30.63618392 18.30871589
v -18.41413230 97.64151275 36.06500849
v -17.34132506 98.20062667 35.40025279
v -21.07297815 96.83462232 37.47720271
v 6.71635941 -27.93984301 20.11861280
v 5.84880263 -28.45067531 20.83624899
v 8.14484805 -29.13388610 16.26465470
v 8.50948039 -28.74250337 15.99186286
v 7.52374670 -29.48696725 16.38549380
v 8.14620033 -29.48429435 16.95660874
v 7.70646660 -29.83755060 15.79841971
v 8.61451123 -28.90677191 18.48604344
v 9.38833226 -28.52400392 18.78509857
v 8.55227932 -29.14039418 17.76304655
v 8.35228898 -28.56174484 19.07733083
v 9.31401458 -27.75497362 19.86316219
v 7.97558669 -25.83278157 21.90338075
v 8.94207601 -26.87426656 21.07052691
v 8.54178797 -27.81665884 20.06932162
v 6.53803535 -28.61324325 19.90653016
v 9.05051921 -26.92268416 15.35376161
v 9.16402601 -29.03027646 16.87068865
v 11.14379615 -28.09171937 17.62885600
v 10.19869186 -28.35850604 16.32442139
v 7.84035679 -26.66535042 21.07585594
v 9.33532417 -25.94308369 21.16101421
v 9.22859833 -25.94807185 15.82332514
v 9.84786265 -27.29908936 15.61956294
v 10.87395381 -28.19875255 16.20584168
v 8.88090301 -25.55118315 21.98895812
v 7.78950145 -24.15474132 22.70006761
v 10.00962593 -26.97251365 15.87221213
v 8.97487253 -26.14214830 15.26647341
v 10.28031204 -27.57115662 15.87002538
v 12.17502728 -27.77191624 15.67403413
v 12.41196040 -27.53073163 16.69616438
v 12.71962374 -27.05154568 18.63092370
v 12.86581717 -27.40838006 15.62657952
v 13.07895780 -27.06445009 17.39435829
v 12.64730748 -23.40439148 20.51041648
v 9.48643684 -15.90122283 16.18345641
v 10.12955513 -18.37268844 15.38506150
v 13.92161380 -26.47833154 15.79668373
v 14.28608038 -26.29522234 17.69854687
v 15.08462243 -24.98813905 18.42582598
v 13.53127602 -24.21090007 19.39226873
v 14.23196495 -25.37902631 19.08209547
v 7.66254170 -15.05443268 15.82357287
v 9.49370768 -14.44764249 16.16647281
v 15.21102712 -25.52710660 16.47354662
v 15.60451463 -24.91004579 17.55470224
v 14.16622009 -25.95015988 15.19923378
v 14.73999955 -22.40999974 19.09999922
v 14.91373312 -25.47497302 15.40038362
v -54.49064821 103.74078155 46.25897110
v 14.60267045 -25.46039782 14.98212665
v 15.68494178 -24.74088036 15.79385251
v 16.05792716 -24.00301397 15.98061621
v 15.20830113 -24.62892421 15.33344481
v 16.01776108 -24.43379723 16.65346511
v 16.24697447 -23.72005023 17.49898493
v 15.72589576 -23.94913696 18.29667576
v -54.28191274 104.49173301 45.34192011
v 16.14966989 -23.02387170 18.07791740
v 16.34717174 -23.35299179 16.62073843
v -25.13100207 94.12004054 39.50561956
v 16.04019664 -23.32694642 15.68380930
v 15.66960663 -24.05499294 15.31330124
v 16.26851223 -22.76232280 16.22954756
v 15.22845402 -23.37531373 14.59772978
v 15.88015258 -22.58299477 15.73462971
v 15.54843970 -21.37314528 17.91460998
v 16.32910594 -22.21968584 17.48149842
v 16.19098708 -21.83253691 17.42287911
v 16.11386240 -22.31906168 16.38545841
v 16.15908556 -21.64544351 17.79917441
v 15.98090492 -21.59876749 17.88354665
v 9.55438241 -13.79271224 16.03903063
v 10.02249308 -14.77734651 16.08755067
v 10.90214588 -14.26816639 15.33469278
v 10.11587959 -17.17641205 15.84365591
v 11.60994358 -24.21345375 16.29046723
v 12.32353970 -22.88083546 16.20195992
v 10.49249526 -22.57977426 16.94650203
v -54.59751934 85.60921252 49.68836159
v 10.18871833 -21.64999209 17.70091616
v 8.44024215 -24.38424528 15.15813544
v 7.69999996 -25.18000081 15.10000043
v 7.28000002 -23.77999946 14.89000022
v 6.94442168 -25.21136589 14.74810299
v -3.18781869 -17.33732596 19.01748776
v -2.53972225 -18.03714968 20.30154131
v -1.71242689 -17.78705046 20.34327574
v 4.66244807 -28.15260738 16.26333036
v 4.63553146 -28.02951261 16.53897762
v 4.63353191 -28.26725133 16.47286676
v 5.08268224 -29.72438186 16.38546586
v 4.92609525 -29.54465151 16.59016125
v 5.31016896 -30.01484834 16.80327952
v 4.94832546 -29.22404371 16.13262296
v -6.79611461 -12.74585444 17.59694889
v -5.64644858 -13.04729097 17.50236377
v -5.96000021 -12.52999995 17.51000062
v -4.77886060 -15.10355249 17.58649386
v -6.19464414 -15.05787019 17.69758388
v -5.05005987 -16.58979431 18.09373498
v -5.18746814 -16.20272547 17.73040928
v -4.29407414 -17.06144959 18.93424615
v -6.69604540 -13.81377038 17.52831042
v -6.38369052 -13.54704052 17.70683937
v -4.37469920 -16.11538790 17.77989604
v -4.22946876 -16.68811031 18.19991693
v -3.27712460 -16.30887575 18.48040521
v -5.15152002 -16.68177545 18.47255230
v -4.77362284 -16.55130647 19.66848969
v -5.03728213 -17.82875136 18.81120913
v -4.64956369 -26.19693242 18.21700484
v -4.57592867 -25.87899193 18.41006428
v -4.58649499 -25.31558834 18.13769527
v -6.42894441 -14.62707017 18.26453954
v -5.87071758 -22.82141522 18.43028143
v -5.88893425 -19.14161071 18.59746128
v -4.60221525 -22.78750390 18.72725785
v -4.48648259 -25.74594133 15.80076665
v -5.00002597 -27.03410015 18.35035160
v -5.25256200 -27.08049305 18.52984726
v -5.32837817 -27.84168534 18.42650957
v -15.81664570 90.60803801 23.87245558
v -12.87713647 -16.98022708 19.48758401
v -11.29409578 -16.12028480 18.43689755
v -11.81909163 -17.01516472 18.54930446
v -10.37370320 -17.12743938 18.34899932
v -11.95037551 -19.28238012 19.68794130
v -8.74131639 -18.86459999 18.51166971
v -8.51641688 -22.25592360 18.95013265
v -5.87990833 -28.27011980 18.88006553
v -10.96346136 -20.99070512 19.62895505
v -5.88191347 -28.44687738 18.63670908
v -6.65139593 -29.15505692 19.06543225
v -51.00814998 86.62810922 48.43501374
v -14.18441348 -18.20859686 20.56800574
v -9.96960793 -22.72209525 19.49762367
v -12.32928876 -25.73917061 18.36339571
v -12.77126651 -21.53833583 20.25672421
v -12.23721821 -23.78235012 19.49614845
v -6.80583762 -25.82347393 18.70174147
v -9.19689052 -27.58342959 19.56588030
v -7.76045769 -28.89657952 19.39825714
v -7.71461101 -29.99260277 19.30660754
v -14.55888525 -17.60938764 20.44593915
v -15.60592651 -19.61022988 21.19928598
v -17.10500568 -22.92565070 20.97433992
v -17.74242520 -20.09212598 21.59087174
v -13.64014950 -26.39944106 19.47964355
v -6.37130858 -36.53608263 19.91557702
v -15.78583010 -26.89810842 19.37322132
v -13.94792274 -23.74566160 20.35852149
v -8.98073241 -35.90128198 19.01349239
v -9.21894144 -37.34952584 19.16825213
v -7.62167154 -35.73325276 21.95052430
v -8.03999975 -36.68000177 21.88000083
v -19.50989664 -20.53491771 21.61033452
v -20.58316022 -23.21807481 21.07429504
v -10.56431513 -38.80271688 20.40337399
v -28.79337221 -2.60354346 27.82925963
v -26.94397233 -4.57761809 26.86314657
v -29.24191393 -4.06389264 28.15770358
v -30.15919216 -2.42051436 28.31759490
v -28.38503942 -5.64304693 27.97141671
v -22.18305506 -23.87244999 21.11198567
v -15.94569348 -29.34025228 20.84157057
v -16.66841283 -30.57343885 21.22633904
v -14.22353461 -36.02752462 20.68618685
v -12.69081701 -36.26227751 20.14247701
v -12.08761707 -34.65380520 19.48290505
v -21.95261791 -22.71092869 21.63681574
v -17.12734252 -30.69854714 20.91096342
v -16.99460857 -31.03910387 21.05843462
v -19.41792667 101.75432265 36.07787564
v -14.75000102 -32.53000230 21.91000059
v -13.74287903 -33.62513334 21.40536159
v -14.06882517 -35.50209850 20.39004490
v -11.88685000 -39.19330984 20.46580985
v -11.60533819 -39.46617618 21.83338255
v -11.28825638 -38.86613995 22.68644609
v -31.83503449 -3.54226935 29.65055965
v -29.15389277 -6.51910435 28.44402380
v -30.35680391 -8.01635161 28.94315496
v -26.54344030 -22.78194577 22.75825851
v -23.35746959 -21.79239504 21.64449356
v -16.81251824 -31.10893443 21.21779881
v -15.97896963 -31.14040196 21.79268561
v -20.36245726 -31.57050908 21.52584679
v -17.25876518 -31.71999753 20.82606032
v -16.38735645 -32.92161226 22.21448720
v -17.29899645 -34.58236158 22.27596566
v -14.80542123 -35.56914628 21.21236362
v -12.79849187 -39.64613751 21.60626277
v -12.51744293 -38.80259395 23.31936359
v -32.52850845 -4.16660123 30.07260337
v -32.08242729 -5.49330097 29.58819456
v -29.20776792 -8.73295963 28.41892093
v -31.04207665 -9.49069392 28.95483933
v -17.93244295 -34.64308381 21.99684829
v -15.53710084 -37.18435019 21.47739753
v -15.83999954 -36.07999906 21.74999937
v -16.52831212 -37.68236563 21.60915919
v -29.26323749 -11.10960636 28.41373160
v -28.46792527 -10.35547350 27.86497213
v -28.91865000 -11.97748724 28.03218178
v -30.04749119 -11.53553464 28.69302966
v -20.78106813 -33.95441175 21.65882848
v -19.71500926 -35.13349220 22.27870189
v -17.84031093 -35.87663546 22.17229828
v -41.69015959 99.13092107 45.69070414
v -43.34141314 97.99089283 45.90402916
v -42.24894941 96.94042057 45.75349018
v -26.08965710 -27.35146880 23.13519828
v -25.04910156 -31.13783151 22.46842161
v -32.79638290 -12.93328404 29.31584232
v -27.88238041 -25.49142018 23.51344749
v -24.24982190 -34.13141891 22.11199142
v -35.03409401 -10.72121318 30.17704934
v -33.35949406 -13.92182242 29.28422578
v -27.95709111 -27.05451846 24.25976470
v -29.42853421 -26.20290406 24.41495098
v -26.79251134 -29.53887358 23.24656025
v -27.43163332 -28.59501541 24.01577495
v -27.05305628 -27.34076232 23.86453003
v -26.06057376 -34.01662409 22.93610759
v -25.04141815 -36.81504726 22.68427610
v -36.12026945 -10.05324814 31.25811741
v -28.59137394 -27.69662440 24.59990233
v -27.47973613 -32.77786449 23.57811667
v -25.84020235 -34.81628746 22.60595374
v -54.06327918 103.09620947 46.53275385
v -52.42041498 102.14540362 46.16717249
v -52.54694447 103.27768326 45.97616941
v -21.58143744 -42.98758879 24.72181991
v -35.48354656 -14.17535543 29.64966185
v -76.98169351 99.10865128 52.37534270
v -74.96612519 101.01711750 52.19434202
v -77.15707272 100.87229311 52.20140144
v -29.30029295 -27.80851722 25.03574826
v -30.57458252 -28.32552791 25.59210733
v -30.03676608 -26.96015127 25.30186437
v -22.62184210 -42.85620898 25.08117259
v -31.63437173 -27.66726911 25.94776452
v -24.85335991 -40.05764425 25.47041140
v -24.31151271 -40.83176330 25.64322762
v -35.59735045 -20.11547238 28.03370357
v -31.60768747 -24.37658608 25.00788122
v -31.61162883 -25.51828325 25.60405806
v -32.72885829 -31.86855093 27.70321071
v -29.82906438 -36.21517122 25.08595772
v -25.40100552 -41.38727859 26.10578574
v -26.09946765 -40.09954631 25.53276718
v -23.17065373 -43.05643961 25.53886734
v -24.20490049 -43.60704124 26.10365860
v -31.63563088 -24.95369129 25.38434416
v -31.29857779 -24.71123263 25.10733716
v -31.84350580 -24.86142144 25.28071590
v -32.72460401 -34.55717489 28.07961218
v -32.57897496 -33.78402442 28.08446251
v -28.72368880 -40.34486040 26.43978782
v -26.96691826 -40.27557746 25.37983283
v -24.89000000 -44.05999929 26.04999952
v -24.96212162 -43.06968674 26.04854852
v -28.47364917 -40.30119628 26.24900453
v -27.84776501 -40.86575285 26.24097653
v -28.23132649 -40.86797684 26.49595961
v -26.69760212 -42.29862243 26.53989196
v -26.37537383 -40.83806649 26.04671009
v -33.62009674 -33.81797299 28.18130516
v -29.00998667 -40.37391022 26.45213529
v -30.35814129 -39.77784142 26.32028610
v -37.81815618 -31.65081516 31.02109767
v -36.81624308 -34.37654674 29.46572192
v -39.64507207 -27.18397975 31.17666207
v -34.89258885 -37.41738200 28.90372090
v -33.64641592 -37.49083728 29.23827805
v -34.00126100 -37.64105216 29.76955473
v -33.77071023 -37.67033666 29.50259857
v -40.57916626 -32.29720891 32.17135742
v -38.47187012 -28.41381542 31.43785149
v -26.40341781 90.63802660 40.23306817
v -40.96085951 54.59078029 47.69076034
v -3.28398589 67.63298064 32.05826133
v -5.82624879 67.11851060 33.34399313
v -14.61567823 -36.76226363 21.20519057
v -10.94651967 -38.19173574 19.63276602
v -9.14575253 -34.52594951 18.01605150
v -10.40879544 -34.34124589 18.76279153
v -8.71514715 -37.72583231 21.88074589
v -9.54188313 -36.84541211 22.52863534
v -8.42588861 -35.39077193 18.52543838
v -25.82327276 40.63154757 43.37684438
v -24.67191033 42.22374409 42.81252250
v -27.66820975 40.04654661 44.00894046
v -64.99566138 92.35655516 51.34212598
v -37.40866482 -27.10129693 30.47400899
v -35.92031077 -32.58223832 29.71031889
v -34.57436711 -37.88646683 30.11918254
v -39.73633423 -28.72401103 31.97348490
v -41.70810431 -33.15223008 33.28320384
v -1.92100566 -31.31747618 22.96921052
v -1.83008437 -30.51627986 23.12502638
v -2.11614463 -30.90743721 23.27022515
v -2.75019626 -30.74237518 23.52525108
v 3.20359250 29.41391990 31.19773418
v 0.46346252 -32.20656514 19.57343332
v 0.65045175 -32.10652620 18.96593533
v -59.08829346 34.16040540 36.24415770
v 1.60324387 -32.25542977 17.67442562
v 1.44128781 -32.06086531 18.01416464
v 1.03844458 -32.42904320 17.79331267
v 3.44369444 -31.34693950 17.05433242
v 2.73863669 -31.49541467 17.27541350
v 6.47690240 -30.48272803 16.47658832
v -17.92103797 14.18464258 38.99978101
v 9.32999980 -19.24999990 22.32999913
v 11.07999962 -20.26000060 20.84000036
v 7.51796598 -18.29158887 23.80676754
v 7.51523115 -18.14927533 23.64164591
v 22.07088284 -17.13895053 15.08411858
v 22.47011475 -17.24511571 14.89264145
v 22.47576229 -16.80978015 15.34962747
v 18.22929084 -17.50390232 17.20027626
v 18.96679774 -18.24125275 16.35063440
v 22.49824069 -16.29889198 15.29100072
v 23.12158234 -16.54770598 14.66459222
v 23.22888002 -16.74103923 14.27845657
v 23.23966846 -16.50338247 14.23684042
v 23.12500402 -16.79952443 13.83454259
v -12.51788810 12.97650021 35.87039933
v -11.41858473 13.72278947 35.62109917
v -13.36396672 15.24258219 36.52422875
v 22.93036878 -16.36312157 14.98409268
v 22.82633446 -16.72584191 15.00587352
v 22.65547216 -16.45423472 15.35518654
v 22.72179164 -16.15297236 15.13653807
v 26.65951103 -12.18883321 15.18183108
v 26.01253800 -13.31413817 14.22328874
v 22.95790054 -16.13404974 14.96062893
v 26.47604793 -11.38654165 15.87379910
v 24.19291250 -10.55935584 15.07396717
v -24.21220019 5.51520614 41.59958661
v 26.73934586 -11.96055952 14.24460486
v 27.97999978 -10.13000030 14.32999969
v 27.96612866 -9.82524082 15.26993141
v 26.47779696 -10.10526530 15.82921296
v 28.79446186 -8.13776255 15.15019871
v 28.45807560 -8.58444534 14.55014851
v 28.35676074 -8.09682813 16.00065269
v 29.04236689 -7.21121207 14.02744185
v 29.33248132 -6.98502455 15.19522909
v 29.60074879 -6.23533828 14.38922528
v 29.56462279 -5.52075449 15.70393331
v 30.36000021 -5.11999987 15.74000157
v 32.56461769 -2.49719969 14.10220657
v 31.34799376 -4.12933156 14.46925756
v 31.64999932 -3.65999970 12.96999957
v 31.09052591 -3.59373447 15.62005188
v 32.91200101 -1.61335804 13.33600562
v 32.29130432 -2.28930265 12.45524362
v 30.93062714 -2.18457449 13.53601366
v 33.13792124 -0.99464890 14.31292947
v 33.04415941 -1.47761172 13.86805158
v 32.98741579 -0.81365462 15.31006955
v 33.09525177 0.54875109 13.36329244
v 33.16495195 -0.61173027 13.61631043
v 33.24343264 0.60141151 14.52432666
v 33.14819187 1.90008269 14.78777826
v 32.65148401 -0.63958979 12.46643532
v 33.19146484 1.50804210 14.06566519
v 33.04185718 2.65428959 14.56663944
v 30.59736639 6.02779351 13.66881747
v 30.29538319 8.30188859 14.97650705
v 31.53397143 6.81621907 15.27425740
v 18.83084700 21.63910493 23.55243452
v 31.18958324 7.30708707 16.79488458
v 31.22911416 7.68804643 15.58376104
v 30.97064234 8.52346420 16.47154428
v 30.38234822 9.08208452 17.37703755
v 27.50117145 11.33048348 14.14589025
v 28.49490009 11.73036452 15.51635936
v 29.27086689 11.36596501 15.97660407
v 29.77853455 10.28015185 17.25410670
v -7.42638484 -21.88777365 28.49862538
v 29.95342389 10.26589330 17.43804477
v 31.99158609 6.17633341 15.93146846
v 31.89999983 5.57000004 16.42999984
v -73.12323153 59.41492319 38.08744252
v -60.06594002 45.21603882 36.46317869
v -55.76507002 43.59491542 36.93127260
v 10.91719605 -18.06013100 15.24626557
v -56.96496367 41.46558791 36.23599559
v 10.77425946 -21.91631682 17.16286130
v 13.34309857 -26.85514838 14.80730250
v -1.63066760 -16.91817492 20.05299181
v -70.76409459 44.73933578 36.43942252
v -4.04125033 -13.93846702 17.77718775
v -14.80160840 0.80790813 36.61673516
v -9.87020321 5.41286729 33.85984153
v -11.03671547 5.23926970 34.65593606
v 4.77867154 -26.98230743 15.89721814
v 6.44963188 -28.44776213 15.62704705
v -69.92196292 43.26930642 36.50701791
v -70.83882391 43.45529154 36.37211025
v 5.36464015 -29.95655686 16.08271897
v 5.12406742 -27.76678652 15.69780149
v 6.35060994 -29.13135104 15.77703841
v 7.36089936 -28.71968597 18.13486777
v 7.18213944 -29.18322757 18.04146357
v -5.15872939 -16.59050211 18.89723353
v -4.90395632 -16.88082702 18.87207106
v -5.55726048 -16.16826653 18.16727221
v -9.78873484 -0.72371913 33.79482776
v -9.18826554 1.09706982 33.41127560
v 4.90643783 -28.30280177 15.91765881
v 4.70271660 -28.70744653 16.26823284
v -15.43159038 -3.55870812 36.75439954
v -5.32834791 -18.85230467 18.49614829
v 4.88499273 -30.91859818 16.69216156
v 4.97420458 -30.56987748 16.24834165
v -8.32856260 -17.39010029 18.35136116
v -6.16000034 -19.86999996 17.83999987
v -12.78180815 -11.67142484 35.27640924
v -12.01500930 -10.44129115 35.43929011
v -15.15879948 -8.12919997 36.43339872
v -6.12610020 -15.36305435 17.96329208
v -5.64432237 -16.12307504 18.51261780
v -5.64288860 -15.92799090 17.84582436
v 10.49976051 -28.35705876 14.75026365
v 10.30792762 -27.83932723 15.88574238
v 11.57325786 -27.74659917 14.43901006
v 12.47193199 -17.74961129 14.41091672
v 11.92909759 -15.50956257 14.80155997
v 19.76567507 -18.02604832 15.49627446
v 21.48314193 -18.11613515 14.55723215
v 21.00893669 -17.14743301 15.24747070
v 9.89603251 3.50109185 24.30119365
v 23.17755669 -15.20906482 14.49461281
v 8.37550499 -25.93883313 18.40782166
v 24.19245988 8.17098841 12.87463773
v 30.39686754 4.01585130 13.08877207
v 30.38697690 4.74731578 13.29817809
v 30.26336245 4.22225753 13.02044187
v 31.96276352 0.46966106 12.00017799
v 31.91914409 -1.34368939 11.80240605
v 27.54835226 7.34499516 13.49661220
v 26.66136622 8.47557280 13.56867049
v 28.08473632 4.93331393 13.72601278
v 30.91000021 3.19999992 12.88000029
v 31.28281236 1.72928127 12.46036589
v 26.64058283 8.96178558 13.63974810
v 27.05923468 12.86147442 14.22226336
v 27.51435712 12.83479203 14.97584023
v 24.14774522 19.18988489 15.28054755
v 26.93630941 13.74091022 14.49628640
v 26.27997100 14.38223198 14.16749414
v 27.95476653 12.18305901 15.09067509
v 29.62029353 11.84859127 16.75449871
v 29.56299111 11.49979513 17.35983044
v 27.64307708 10.34718100 17.18166284
v 29.45343591 11.83754764 17.29785092
v 21.62072062 21.87330276 15.05363919
v 22.93336764 22.89880812 15.90199210
v 26.67354234 15.35254158 15.09696338
v 26.51169710 15.45833983 15.17113391
v 27.01409906 15.33791143 15.43471590
v 27.00274438 15.25216457 15.30214865
v 23.20230938 21.37853019 15.11123404
v 23.37669581 22.18440175 15.51129390
v 9.86613519 -10.63901000 22.57753722
v 9.08224843 -11.16017625 22.82577381
v 23.82512204 20.35301551 15.09484649
v 23.91660586 20.94104514 15.41545987
v 24.22814444 20.07600665 15.41250385
v 23.72052707 18.20327342 14.98450059
v 24.63991381 19.65333894 16.21162519
v 23.84670824 19.74739693 14.96629603
v 27.43762732 15.13371151 15.77688940
v 27.59492397 15.04885405 15.66624269
v 27.77214348 14.61132523 15.78999683
v 29.16998416 12.60988973 16.22328907
v 28.59764174 13.91117647 16.04306512
v 29.19060364 13.10012583 16.46538079
v 29.17461842 13.07516731 16.93657786
v 28.88158150 13.88008613 16.52001217
v 29.05051038 12.64522597 17.21789874
v -34.48850289 7.44565250 45.39886117
v 24.74078164 21.05429582 17.20799506
v 24.95205961 19.69178580 17.43551716
v 27.46046148 15.16253501 15.64848423
v 28.61356549 14.14462179 16.57398045
v 17.83649623 33.34934637 16.94913954
v 19.57700029 30.34258261 16.78819209
v 1.75705540 -20.54958604 24.15738441
v -0.85063966 -21.85273357 25.34987964
v 1.18846935 -23.08802120 24.05308001
v 24.17929657 22.57487737 17.81662181
v 24.43440817 21.46763541 19.77175102
v 21.80545963 29.12051603 17.59607904
v 20.61026730 29.93602492 17.04193093
v 21.50836587 28.91279943 17.19428226
v 20.10536753 30.52016906 17.08225720
v 22.57599309 27.55680308 17.48033985
v 22.33069949 28.25801633 17.56535843
v 21.81263082 28.00102718 17.10752770
v 23.05138484 26.60055272 20.87714151
v 24.72638339 19.09782737 18.50398444
v 18.20215583 33.54752064 17.22238213
v 18.88271235 33.12787786 17.74082147
v 19.08634789 32.64032677 17.51435734
v 21.34670317 29.90316227 17.71317795
v 22.22148329 29.04168516 18.33739877
v 21.94992825 28.49749289 17.27785729
v 23.03937823 27.05372497 18.20842735
v 23.32592942 26.60661004 19.05971207
v 23.60693738 25.44246241 19.00907978
v 17.89421961 33.68136659 17.03128219
v 17.37976819 33.79010782 16.80547744
v 18.04831438 33.96886587 17.32563786
v 18.81532557 33.70058537 18.38442497
v 21.06952481 30.53876013 18.95619743
v 22.93310873 27.83766203 19.09853704
v 16.47063345 33.87297690 16.73995890
v 16.73665456 34.65139493 16.80710353
v 19.59607564 30.90654686 17.23006368
v 23.48325215 22.56938629 16.23778418
v 23.57422374 21.52552642 15.63665271
v 24.45939369 20.50179057 15.88623226
v 24.65999871 20.49999870 16.41000062
v 15.81604593 -21.22998424 16.42946526
v 15.79363458 -20.38329467 16.70241542
v 28.07865664 14.64164630 16.04201645
v 28.86358835 13.70971743 16.74493402
v 28.67667004 13.65911961 16.88276418
v 23.58704247 21.30333893 15.36568627
v 16.21624641 35.82524136 17.20835827
v 14.59655538 36.71994433 17.11639203
v -23.49629812 -3.63419531 40.59237242
v 13.78630754 40.60300440 17.20116660
v 14.17225692 39.96654600 17.31110737
v 16.20957628 36.91676632 19.53789033
v 15.54001588 38.69942948 18.20780896
v 17.67544448 34.73759815 17.70547964
v 19.30217631 32.72275627 17.82049611
v -21.52372152 4.91559319 40.39429128
v 23.16231281 27.02591568 20.16677707
v 23.10301177 26.78911388 20.80944180
v -12.21180987 -24.62590113 30.52510507
v -10.34584828 -24.48638715 29.04511243
v 23.09526317 26.70173533 20.88351361
v -30.30217253 5.97290555 44.21424493
v 15.41690994 39.49079290 19.02792044
v 15.95546119 37.58398443 18.62551086
v 16.15323313 37.97745332 20.14083602
v 16.63888432 37.58358955 21.18036151
v 19.61996779 32.69907832 18.52699742
v 20.87084390 31.21064417 19.43660900
v 20.14261670 32.54177421 20.42785473
v 23.02406356 26.74788237 20.92930302
v 22.82750793 26.89827420 21.12756856
v 14.32182826 42.12426394 20.27039789
v 15.67729749 38.69425878 19.10935156
v 20.11741512 32.42028132 20.98695002
v 14.65325058 40.52909836 19.52508464
v 17.62959920 37.23792732 23.16691726
v 16.71742275 38.49038109 22.56676182
v 18.47340167 35.04952788 21.97305858
v 19.15302128 34.52358395 22.73318358
v 19.80052888 33.29891339 22.31817506
v 28.37087587 9.09808092 16.54078253
v 28.40587310 12.25024182 16.38210006
v 27.95506455 12.53236737 15.88083059
v -30.48182651 8.33345577 44.21839118
v -30.08362465 7.00880215 44.23134774
v -26.11289360 10.37028059 42.42746532
v -68.02815944 104.69906777 42.19440371
v -14.15847149 -13.66840862 35.02021357
v -13.34774867 -14.96850420 34.65785831
v 21.33254893 28.64620090 20.89847624
v 20.91803215 30.63660301 18.22529919
v 20.86626925 29.73174490 21.95545100
v 20.80281824 30.12613952 20.85761540
v 20.37189156 32.01805055 21.17726766
v 18.33528467 34.05613452 20.21030895
v 18.33084598 34.04819593 19.68631148
v 18.66665110 34.03429314 19.20040697
v 16.97361283 39.99391198 23.49102125
v 17.25864224 38.48832473 23.10317382
v 16.80120453 40.45553505 23.73621613
v 16.82104170 39.58338127 23.12473394
v 14.12000041 45.72999850 18.23999919
v 13.43000028 45.09000108 19.58999969
v 16.25224948 47.24307358 23.63670990
v 12.55550142 54.78304252 24.06174503
v 12.87997141 54.43993583 22.68222906
v 12.21476868 54.83901128 21.92126028
v 13.42033874 53.16460133 21.30290866
v 10.76999959 55.44999987 21.78999968
v 11.53241005 54.01863903 20.23122832
v 11.90786343 55.47834933 22.96448499
v 11.18533034 56.01412803 24.34365265
v 11.41267177 54.93952706 26.16005205
v 10.64187847 55.98320812 25.81116371
v 9.54463705 56.70284852 23.14742282
v 8.82470794 57.60964006 23.53558876
v -20.69240622 -11.19434554 39.13866729
v -73.45069945 86.53275669 52.97315866
v -72.21506536 77.59743929 52.64607072
v 6.17843959 65.79373777 21.48084156
v -70.86116076 80.96446097 52.27835104
v -71.28497213 83.23934674 52.61157826
v 6.50035776 66.99170917 22.52161875
v 7.64608802 67.73501635 26.01054683
v -73.85267317 84.23157781 52.63317376
v 6.43300638 67.98338145 21.94434777
v 5.55073237 68.36727262 20.72637714
v 5.89429494 69.00998205 21.56851254
v 6.60946127 69.92299110 22.35795557
v 7.41637964 67.78825819 24.68920127
v 6.95952028 67.85693020 23.48584309
v 7.38405157 68.78548861 26.68840811
v 6.34818897 68.54838133 27.96003968
v 6.96544116 71.00971788 23.99412915
v -73.61942530 48.87709022 52.39349976
v 6.92216540 71.29731774 26.73565224
v 6.39313599 58.99517238 29.04227562
v 6.05629571 76.37874782 24.54756387
v 6.53522229 75.58026910 26.47291869
v 3.60514666 82.67753571 22.47885056
v 2.92755151 85.53160727 26.27156861
v 3.31096840 83.79041404 24.30434152
v 3.41652590 84.69908684 25.23466945
v 3.76423867 84.73686874 26.17449686
v 0.31162452 86.51795983 22.65050635
v 0.80794713 86.40643954 22.92630635
v 2.62449286 85.69785953 24.66425858
v -57.45641887 30.99858947 50.70742220
v 3.19277705 85.39105952 26.40283480
v 1.48060929 86.38427407 23.58504757
v 3.12142284 85.40841192 26.79085732
v 0.47706565 86.97698265 23.22703414
v 0.38681651 87.48701960 23.96287397
v -0.35741547 87.19749749 22.92083018
v -1.68367976 87.56728470 22.81003073
v -0.38825328 87.92698383 24.18260649
v -3.15065100 86.93424612 22.57534862
v -3.09575722 88.60854805 23.35761674
v -7.96462595 -26.18269250 26.86519548
v -6.63617719 -25.37843585 26.57941170
v -0.85440354 88.95791322 25.36281385
v -1.77314412 89.74921703 25.23981035
v -0.58045780 89.17345852 26.04786493
v -1.80392095 88.88649940 29.51122820
v -3.40216584 90.13668448 24.18086305
v -4.22793394 89.67649937 23.73993769
v -4.54918109 91.10733122 23.96840602
v -0.91196992 89.76032585 27.36924589
v -1.70475221 91.77311510 27.63540111
v -1.72173372 92.08310395 28.27219293
v -81.97647333 69.92044300 53.28961462
v -3.25978780 93.50013733 29.90846150
v -6.13855477 92.25820005 31.35884553
v -3.52864433 94.56404299 25.12091771
v -3.24294344 94.66993809 25.50484613
v -2.61620944 94.47386861 27.07102895
v -70.34326345 82.51807094 52.44144425
v -2.00947747 93.12937409 27.95305848
v -2.38221721 93.96412224 28.07229199
v -3.26045346 93.50011498 29.90902960
v -3.26045346 93.50011498 29.90902960
v -3.80263850 96.36718780 25.76653846
v -3.15794675 95.29269487 27.11255476
v -3.31648276 95.10929137 26.32455714
v -3.28979548 96.10579163 27.49557607
v -2.92468187 95.14266253 28.13711576
v -5.14106639 99.90104288 27.86605060
v -4.99979220 99.60150719 28.78460102
v -6.60366472 99.84146804 25.11807531
v -5.94508275 100.34293681 26.55058913
v -37.08126396 -12.85958942 44.80937496
v -7.15125259 100.85877031 25.92024021
v -10.53932682 105.48786819 26.61497891
v -11.57632563 105.27350008 25.77935718
v -49.59356412 40.09164870 49.45601523
v -47.65874520 39.36434910 48.68412390
v -11.86950412 107.87909478 29.10921350
v -12.84786314 108.32016170 28.67640927
v -13.06793559 108.23684186 29.64448929
v -12.80279830 107.64659941 30.62430210
v -15.33706021 107.45926946 31.88335150
v -14.43622727 107.17538744 31.28891438
v -20.18742450 107.56208003 28.59049849
v -18.26000027 108.23000222 28.69999968
v -18.34000088 107.74999857 28.46000157
v -16.41801186 106.29570484 33.81040320
v -16.83795638 106.29485548 33.99363905
v -34.63523462 36.42800450 46.21243477
v -33.27197582 34.68343988 45.94909027
v -33.93017873 38.27863187 46.04104906
v -51.02135986 41.15028679 49.91038516
v -21.37291618 108.52254182 30.72163090
v -20.20424232 108.21973532 29.96405214
v -21.01329900 108.14674944 30.35726026
v -22.71327190 107.50085860 30.31030111
v -21.58189565 108.08308423 30.46468087
v -22.43627235 109.97824371 32.41959214
v -20.74493654 109.03363675 32.30621666
v -56.37474731 10.76500770 48.68563637
v -21.47678286 109.03161019 34.63600576
v -22.34665863 109.85533893 33.51617604
v -22.28703164 -12.71754503 40.03312066
v -22.33196609 109.51281339 34.35435519
v -34.31949764 -15.42873681 43.64851117
v -38.48995268 -15.00805374 44.54313591
v -37.31392696 -17.03970507 44.33757812
v -22.59000018 108.75000060 35.08999944
v -26.34000033 107.35000670 31.35000169
v -24.21986684 109.75316912 31.83044866
v -25.38751997 109.80713367 34.24300998
v -25.25000088 109.39999670 35.11000052
v -24.10847135 108.97530615 36.25702858
v -24.90120009 107.93343186 37.62235120
v -24.89974350 106.74085468 37.94446960
v -23.38863723 107.54547268 37.01743484
v -27.44681388 109.05253887 33.85443613
v -26.79144964 109.60933566 35.86890176
v -25.83356760 108.68450254 37.31034696
v -26.53921023 109.38577354 36.68399528
v -30.99073842 109.30552334 34.81317684
v -31.12977743 109.14232582 34.71489251
v -32.91087225 106.64651543 34.07276422
v -29.54860590 109.12609845 37.19133139
v -31.01384267 109.10012573 37.34515235
v -49.46018755 -25.66919290 41.00341722
v -49.72063377 -26.91153996 40.66265002
v -48.55994135 -27.49234624 41.46436974
v -29.40066531 108.58044028 38.01473230
v -29.99499068 108.77824575 38.09043393
v -29.41099927 107.91178048 39.22879323
v -28.89164537 106.03752732 39.97724131
v -30.28720617 106.65985942 40.79269245
v -31.61769733 108.49748552 34.37944129
v -32.20285848 108.82649571 35.62028334
v -31.37902915 109.20068622 35.07101536
v -32.26814419 108.78556967 36.50625050
v -33.21057931 108.98050666 36.93651408
v -33.30770135 108.70996863 35.82931310
v -32.66698122 109.08330232 37.70009428
v -31.39013052 107.54104704 40.74503481
v -31.77355230 108.44444484 40.15243798
v -32.37335384 107.39456862 41.26637056
v -33.31425041 108.65964741 40.24156556
v -30.64973280 105.22375256 41.47011787
v -34.17860717 108.35585743 40.51920772
v -34.99143198 108.33653808 40.78295082
v -35.74032336 108.52887481 39.92881998
v -73.04070890 14.17122222 49.12208021
v -38.67999837 107.84000158 42.02999920
v -41.41524434 107.45671391 39.14700449
v -39.72329199 107.96313733 41.07596353
v -41.15870222 106.60693049 38.01059723
v -104.45267707 52.83442140 54.37176675
v -106.68095201 53.16070095 54.41416800
v -103.15044224 47.37994820 54.67766151
v -100.79745203 36.35720164 54.43898588
v -40.62918574 107.67337680 41.01063311
v -41.18344560 107.65808076 40.27761146
v -41.99643806 107.27480799 41.97739065
v -42.74499789 106.83013499 39.72379118
v -41.95418209 106.74212873 43.38694364
v -43.45552251 106.16689920 38.99244964
v -103.40970010 72.40361720 53.30991745
v -101.03231668 71.63949311 53.75102162
v -44.57544535 105.90798408 40.44803977
v -43.40305924 106.75252974 40.64969346
v -43.69045794 106.52755946 42.21475497
v -43.16767678 106.01498932 44.16774958
v -42.87537560 104.23329473 44.68702525
v -44.58566010 105.74945807 43.56463626
v -45.29573023 105.49864918 42.00392962
v -44.41355541 105.00769317 44.93626580
v -46.08063027 104.63672876 40.53011909
v -45.40922493 105.37207127 43.26792061
v -45.53205892 105.36385328 43.99992153
v -46.30962759 105.06018996 43.55652258
v -48.31859842 103.79441082 41.08393192
v -48.43453318 103.82985324 41.09625518
v -46.96079344 104.11781818 41.63401201
v -39.85552117 108.00775141 40.26108980
v -32.18289092 109.17627066 38.65777329
v -33.00676495 109.00799185 39.56230357
v -30.81414104 108.87084901 38.85106742
v -30.46754748 109.30316150 35.19248962
v -30.89413419 109.00288820 35.91804579
v -29.53140810 109.72300172 34.83449295
v -28.58030424 108.91359299 34.13153067
v -25.89041367 107.46375471 38.07979077
v -26.80232935 109.04476792 32.92634711
v -25.61592683 109.83723402 33.57370943
v -25.83733015 109.28192735 32.44052082
v -51.70778185 -5.39748184 45.16405240
v -22.31596783 106.64200783 37.14426607
v -20.97707056 107.82048851 29.93929200
v -18.57209019 106.96659982 34.56361964
v -19.53269914 106.29657656 36.30555049
v -18.38547550 106.29364848 35.09153053
v -16.66740887 105.94643652 26.79171786
v -15.83840884 108.28644037 29.69208919
v -17.09906012 107.22994804 27.58428268
v -15.49999882 107.89999366 31.58999979
v -16.99583046 107.86093026 32.96676651
v -16.91009849 108.29365253 32.25692362
v -16.07503183 107.02580214 32.95448050
v -15.06831311 106.59891367 33.07317197
v -15.53287450 105.85979372 26.51031502
v -12.67153956 106.39670491 31.88237175
v -11.21700462 106.92367703 30.41165695
v -12.19188515 105.05650192 25.47099441
v -13.48472666 104.54105586 25.25101230
v -10.32147184 106.64757341 28.49381417
v 2.79139867 85.25951207 25.69052018
v -38.86264190 -13.17103673 44.90573704
v -38.08239847 -13.15279678 44.75278407
v -8.46653525 101.33089870 24.78754148
v -9.17794742 99.55222905 23.49994518
v -7.63999950 98.20999950 23.49999920
v -7.52771739 100.53414106 25.30970797
v -6.75021484 101.25837475 27.34303474
v -6.86459849 100.34671426 25.40083602
v -6.75640441 101.00246966 28.73445489
v -5.30189974 99.64123368 29.29359302
v -5.78657351 99.87844527 29.51336838
v -5.89089794 100.36835819 28.68581004
v -7.53566064 101.54937953 25.70924163
v -7.83037022 102.61232406 26.30992234
v -11.33252680 104.12334651 24.96022731
v -8.38644244 104.96608913 28.53353322
v -10.36600489 104.86827046 26.35301650
v -7.68036768 103.94977778 28.92322280
v -9.34564043 104.93014008 27.59343944
v -8.31987523 104.28118706 27.38226950
v -8.41588061 105.05585372 29.51598726
v -8.78550578 104.76684570 30.71369976
v -10.51099692 106.10462725 30.83746508
v -9.89619177 106.33410513 30.07500432
v -100.31572729 67.91745126 53.46585438
v -101.42190754 69.86329705 53.41234058
v -101.34954005 68.84013861 53.45905572
v -11.04856189 105.45557737 31.52310476
v -13.59877363 105.37465662 33.00863132
v -13.72202858 104.50537503 33.37431699
v -14.95258231 104.42734510 33.74804929
v -6.04013260 81.45000786 31.77940473
v -26.72530711 109.36932266 33.96099061
v -27.80511044 105.23591936 39.86166790
v -28.24906819 104.67243940 40.25420174
v -39.59665447 103.87587547 44.51902211
v -49.28812757 104.23942655 42.80830547
v -40.47024995 107.79119283 39.19178993
v -41.03397951 107.66448826 39.24249485
v -30.64879589 108.02120715 40.08760676
v -32.23229572 -33.94090012 35.65353900
v -25.90460330 109.68939960 35.83496064
v -31.28144518 -29.06345204 38.31148148
v -33.53185207 -31.42327070 37.89917380
v -21.03522420 106.27759248 36.97947040
v -32.23117441 -35.69656238 35.68157181
v -31.54468164 -37.79543191 35.09373218
v -31.25143424 -35.31647101 34.85838696
v -7.27714086 98.56769443 24.27151427
v -36.54202074 37.61272877 46.69271782
v -38.54827210 40.72155803 47.24067450
v -3.60374572 95.74514627 26.24637075
v -11.99616026 -22.25254662 31.08156286
v -3.77277145 89.41248059 23.73972908
v -2.01367796 88.95264566 24.47735891
v -1.16331386 87.81304955 23.65385182
v -2.28301878 89.77204561 25.01477860
v -0.21450297 88.54425699 26.24305524
v -0.61531691 88.11281621 27.86171809
v -0.75682497 88.08051050 28.25126797
v -15.81582986 108.45600069 28.88572030
v -16.41714200 108.38320106 31.76915273
v -14.71836679 108.16004872 30.33329174
v 0.46004157 87.33544499 27.41313167
v -0.10820013 87.18813211 28.08887325
v 1.47540483 85.31793207 27.99789980
v -41.15190729 -13.12116440 44.82503235
v 5.38672041 79.58502322 27.18150429
v -16.43273234 -29.49979901 30.03499098
v -15.93079232 -28.26962247 30.75014427
v -18.40308122 -29.49493378 31.57590330
v 4.56623593 65.90566784 19.85613070
v 6.80561317 67.61572510 23.18162471
v 4.02374985 63.54758888 18.78357865
v -28.48042920 -44.39253733 29.16907147
v -29.73067015 -44.29928958 29.88689579
v 1.59999961 84.83000100 28.17999758
v -0.02000253 87.89999783 27.45999768
v -5.98399248 100.71203858 27.84042619
v -13.29868007 108.40023309 27.89151110
v -12.93377299 107.98037052 26.95614658
v -10.05746052 105.75959086 30.85973673
v -51.13315582 103.91141474 43.07364300
v -51.48405209 104.46702689 45.07628456
v -50.10437593 104.50802743 44.98269409
v -52.64635384 104.72735018 44.48913410
v -50.30200258 103.96347195 45.94803602
v -50.58534071 104.36680168 45.44851184
v -50.35476014 103.67217660 45.96186429
v -52.50879377 104.21212763 45.72639614
v -49.67401549 104.44153845 45.37034780
v -54.20004949 103.64820063 46.28833011
v -54.42370102 103.64426672 46.31454498
v -55.66914007 104.09114510 46.08068988
v -53.35830897 104.47639972 45.39453611
v -53.69734392 104.86766696 44.69573125
v -56.67174980 104.55644876 45.77870294
v -57.78232589 103.18455100 47.39609733
v -57.19197914 101.37667507 47.71184549
v -55.46048656 102.46493667 46.83707282
v -63.28917295 105.43505847 42.98906401
v -65.37796557 105.77090085 46.06572166
v -64.67770785 105.57997972 47.69548774
v -64.08619881 104.89759594 48.76017943
v -63.62520903 103.83293033 49.56293106
v -67.41468608 105.88707030 45.68142444
v -65.86604565 105.73413223 47.95822129
v -68.90128553 105.32642901 44.19673979
v -67.55639613 106.18414730 48.20260033
v -65.42990357 104.91307080 49.53670129
v -69.18368489 106.08362406 48.13878611
v -66.82658195 105.57753593 49.51777682
v -68.58521700 106.12377524 49.60768297
v -68.22890043 104.82273996 50.85482448
v -72.56216556 104.86880690 44.53256726
v -73.16221297 105.46886176 47.33120650
v -69.97281313 105.59848696 50.91086030
v -71.74071670 105.98398000 47.92276770
v -74.52280819 104.87067699 44.93031651
v -72.51156867 106.00440949 51.33395270
v -77.17242837 106.03302717 45.82179710
v -74.28999990 106.73999786 50.02000183
v -75.67565143 106.16406053 48.92453551
v -74.30063933 106.24700785 51.29754171
v -75.26465505 106.60271347 50.84119737
v -75.82397014 105.45349121 46.63117230
v -75.65999776 106.65000230 50.28999969
v -77.88576186 105.64187914 44.01519150
v -78.84923369 106.54360801 48.34627733
v -77.00393349 106.76162690 49.92419109
v -76.72414929 106.58009350 50.91369897
v -75.37735999 106.19608313 51.45963654
v -79.16903496 105.97300529 45.43925449
v -80.71164787 105.00707477 44.84298453
v -80.65770566 105.80284148 46.86531425
v -80.33894002 106.18571937 48.92960936
v -80.03912866 106.10435158 50.20311475
v -78.22852582 106.21251911 51.17297173
v -78.67711782 106.54912144 50.11409894
v -79.30976897 106.09207302 50.87594315
v -81.62543178 103.86141390 44.42702606
v -82.18338341 104.42693532 45.84050924
v -79.11226898 105.59143126 51.40652880
v -81.98735863 105.17968237 48.13611880
v -81.22587204 105.53253442 49.75396395
v -80.28446138 105.41974753 51.03805289
v -79.46402580 104.61748391 51.73822492
v -80.78534901 104.37276959 51.41945928
v -81.39245957 104.78279740 50.68042874
v -39.23122585 -25.24738573 41.77100956
v -39.85412791 -27.18742378 41.87642038
v -84.20752734 100.96707940 44.77174953
v -83.02239329 104.08103466 47.47151211
v -83.87478441 102.71675140 48.30043390
v -88.68154883 92.20400453 45.46141997
v -85.69537848 98.39131683 48.72294515
v -91.98822081 87.02139556 43.72828454
v -89.03352171 93.45419705 49.99423027
v -87.56550401 93.99908781 48.23918268
v -87.56334335 94.24138069 49.15868491
v -87.86559850 93.73957664 46.68623209
v -87.63888478 93.99333596 47.41735756
v -88.80332112 93.74246001 51.33430287
v -89.22143281 93.18101406 51.35875195
v -91.56653285 87.98320591 44.96429861
v -91.77020937 87.59766072 46.83293775
v -90.73359519 89.58774060 47.09574953
v -92.90771931 86.63629740 48.05080965
v -92.90023148 86.72417700 46.79461941
v -91.32897854 89.85202014 50.35599321
v -91.09650552 89.21891451 48.54099080
v -94.27176416 85.23999900 46.46539316
v -94.82850879 84.60263908 49.38845336
v -94.32837367 85.34067124 48.54573309
v -91.87649935 88.18404377 50.22201687
v -91.95490181 88.66534382 51.24742538
v -94.45413947 84.76475626 52.73850262
v -99.66716170 79.86445725 44.37940940
v -98.36225212 80.75441420 46.23980820
v -98.23630005 81.15702122 45.10427266
v -99.03816134 79.88931984 47.50712588
v -100.23926198 79.24196124 46.09328136
v -97.46401757 81.12321049 48.11225459
v -96.71623260 80.16855270 53.82905155
v -102.62717307 76.52308792 44.05037314
v -101.70503706 77.71078497 43.30547526
v -100.49384087 79.28840816 43.21219400
v -100.92860460 78.81949842 45.30256242
v -102.86040604 75.57645440 50.87130889
v -102.13084519 76.43113285 51.33345351
v -103.29179466 74.93305206 51.98219046
v -106.14626110 73.22797924 44.76503283
v -104.87888008 73.88073206 50.15244707
v -104.11451757 73.58941436 52.43846774
v -108.63085091 71.38929516 44.72671822
v -107.77664930 72.10572809 45.57678103
v -106.21573031 73.02066684 49.19811711
v -106.01057112 72.76438922 51.12470686
v -106.25875741 71.73646241 52.51025409
v -106.08942062 70.78173012 53.15212533
v -105.13797402 70.30103356 53.48849297
v -109.07635093 71.13541663 49.60405082
v -108.23173076 70.95283270 51.60413682
v -106.79114610 70.15430927 53.14046144
v -109.78639126 70.75697929 46.27307877
v -110.12003571 68.78966093 43.42644289
v -110.73502898 68.97179782 44.85128820
v -108.30610991 69.82320547 52.60367692
v -110.25149375 70.27821988 49.08162728
v -108.47787559 67.84610450 53.51450294
v -110.08426547 66.84095412 53.09522152
v -111.11031473 69.27975267 47.18169197
v -111.25364155 69.15344298 48.65513369
v -111.17026955 66.37270749 52.25234851
v -103.42122614 75.19345731 46.73866928
v -102.31212527 77.07528770 44.42567378
v -93.96941215 85.73684841 47.65311629
v -88.53697777 93.26539934 52.14083940
v -91.75845236 87.67896891 44.29097101
v -14.38089646 102.27792710 24.66059662
v -86.02810651 95.53410113 44.76149380
v -83.31547678 102.51656920 49.49304461
v -28.70436944 2.24044104 43.19582134
v -50.55635795 104.57186401 44.64479536
v -28.03247236 -35.75230390 33.67112577
v -56.17559701 101.71072185 47.20551148
v -86.32001281 96.80000693 51.45000666
v -93.72194856 85.67204326 46.08443007
v -90.94575793 89.45220709 47.54785076
v -112.08822578 65.49319625 50.88108405
v -14.11851589 23.66529964 37.78890893
v -20.09938657 35.83870456 41.13201797
v -17.32419990 37.33269498 40.12420028
v -17.61716977 40.00193998 40.28476030
v -12.20201049 38.07025403 38.12617436
v -12.47272454 40.76942801 38.29265758
v -10.01238171 40.00632837 37.23115474
v -21.62869833 39.46575895 41.80714488
v -21.01913840 37.68118098 41.50664806
v -15.95949009 40.89138657 39.60796446
v -14.62623104 41.48017243 39.10568729
v -7.45539228 41.95985943 35.99625453
v -9.29597300 41.81822389 36.84467822
v -18.72699894 42.12292656 40.80560803
v -12.59482559 42.42296144 38.26620057
v -4.54706233 43.34639385 34.56801176
v -22.34357037 41.74807295 41.79533944
v -20.01773752 44.45167631 41.13492370
v -23.29317294 43.68167743 41.92300513
v -9.31609888 45.06045207 36.54661402
v -8.16893391 43.08138043 36.26526892
v -6.41569775 43.29180717 35.43034568
v -23.40752073 44.71392930 42.15337709
v -18.00877042 45.59556395 40.17116502
v -13.46113626 47.79682681 38.18028793
v -0.15198655 47.89870232 32.07306936
v -1.14606228 51.75903440 32.47880936
v 1.20646541 49.35622215 31.72565997
v 2.27431557 50.31074956 31.27356619
v 4.64949291 48.82230610 30.57107143
v -21.46838419 46.59746587 41.71172902
v -20.33351921 48.74066263 41.03646055
v -17.43620820 48.83811250 39.70155865
v -24.20131490 49.29260164 42.41223633
v 1.63678033 55.03054336 31.19399026
v -22.22100273 49.45783690 41.61633924
v -25.52791685 49.86470565 42.71045327
v -20.75258642 51.53349042 40.79432786
v -18.71703938 51.07184872 40.00588134
v -16.92508347 51.60816014 39.19798136
v -9.02461447 54.43759263 35.82844883
v -0.98554732 58.04616958 31.98891133
v 8.80101137 56.24511093 26.92262270
v -20.03686130 53.09875309 40.34219310
v -17.69854687 53.73630673 39.30921853
v -16.20611548 53.78156528 38.75696659
v -27.12255158 53.91983315 42.86975041
v -19.60329711 55.21887541 40.10095447
v -3.18780611 58.84760618 32.70339221
v -0.91931404 60.90230495 31.61752596
v 4.53087920 60.79925597 29.40037474
v 5.88298636 61.49289012 28.93589623
v 7.84453470 62.15220317 28.21250260
v -14.01035115 60.80756709 37.62015700
v 2.84581981 64.31793422 29.82594445
v -15.09030815 60.68152189 38.05972263
v -6.08160906 61.31957099 33.97348523
v -1.09864143 64.25692886 31.42400458
v 0.00073186 62.96358258 31.03198670
v 7.94372521 64.67526406 27.84905769
v -11.45830844 61.72684208 36.20059043
v -13.24578281 59.48128179 37.32153401
v -9.73122008 61.55968085 35.39231047
v 2.01234431 65.95909595 29.88980897
v -5.64728118 64.73527849 33.49764645
v -4.35810303 62.60959804 33.09376538
v 4.26692748 67.81616062 28.79380807
v 1.34493923 68.80157441 29.65651453
v 2.33863993 67.34664738 29.53494899
v 4.49103862 69.50122118 28.64237688
v -38.81378844 60.11940911 46.40180245
v -32.63294324 61.86114997 44.03109476
v -29.76488881 60.79437584 43.18273813
v -25.77446960 62.07422912 41.75942019
v -24.83110875 65.45741856 41.02818295
v -7.47764995 69.11098957 33.79382566
v -9.67972446 67.63429195 34.81600434
v -6.14384422 69.38623637 33.28591213
v -0.46750731 68.08511168 30.60491756
v 1.00926333 70.88006288 29.63949554
v 3.75019596 71.85042650 28.71479653
v 6.54931040 73.16106558 27.60664932
v 6.84237573 73.04357737 27.05968916
v -39.61629793 61.79704890 46.45308852
v -27.92766690 62.27183342 42.51416400
v -13.32141832 68.03296506 36.35003045
v -5.70286438 70.84677368 32.66045079
v -3.59938620 69.55746561 31.89892322
v -39.39361498 63.62726539 46.23898864
v -22.44114131 69.20150667 39.61341456
v -24.00426380 68.29320639 40.33714533
v -14.98445775 68.26211512 36.97253019
v 1.37907092 74.79095459 28.54884416
v 4.29604389 75.27580857 28.29848602
v 5.66260982 74.12099838 28.22122350
v 6.33905316 75.63008368 27.36885659
v -2.74852198 74.70338792 30.94744869
v -4.64667706 73.93319905 31.63017705
v -2.96861073 72.48627394 31.11820482
v -39.53738138 66.22271985 45.92976719
v -32.03285486 66.54470414 43.34461689
v -23.95871654 70.93578577 39.94928673
v -21.93105966 71.41477615 39.12482411
v -8.36719573 74.52311367 33.10201690
v -6.34423550 75.10463148 32.30050579
v -6.63737906 75.84571838 32.35142305
v -9.00397450 75.60852170 33.30018371
v -5.92159200 73.81852716 32.54232183
v -3.79457092 76.75129175 30.99643812
v -2.50555016 77.87086815 30.28713167
v 5.62710827 78.58745009 27.05626749
v -39.12377730 67.69944727 45.96225172
v -12.23976444 76.13773644 35.49702466
v -3.06706061 79.09934223 30.50925396
v 1.50368107 79.76691425 28.03147957
v 2.87692342 79.74112779 27.61733159
v 2.43676477 80.61470836 27.73332968
v -37.22789884 68.53438914 45.31002045
v -38.29606995 68.55605543 45.65407336
v -30.46361543 73.00408930 42.36020148
v -17.60693453 75.02828538 37.17374057
v -14.78725765 76.60830021 36.41357273
v -15.74562490 77.66719908 36.67443618
v -3.49319982 80.64460009 30.61944805
v 3.31214373 80.93452454 27.72923373
v -24.90058355 79.58958298 39.83632475
v -9.95698571 81.92636073 33.17398205
v -4.11365274 83.49434286 30.85193597
v -3.86245409 81.70279860 30.79225682
v -2.69516301 82.50238001 29.90783192
v 0.22944507 84.22341198 28.21334265
v 0.57158555 82.74124563 28.62265520
v -48.72008786 71.30642235 48.54671657
v -46.83402926 71.86387479 48.04899916
v -50.19026995 74.04035330 48.82048815
v -46.40659317 73.63853604 47.85950109
v -43.47625747 73.99285585 46.92095518
v -14.82065301 80.93202114 36.01543233
v -14.82444815 80.24217188 35.97979620
v -15.69067501 82.01440424 36.32374108
v -11.34749595 83.13191682 34.07743201
v -10.26856154 83.57351273 33.42277184
v -8.05767532 83.17676932 32.74665773
v -8.30839388 82.38630742 32.98213705
v -3.85397626 84.42282677 30.69825657
v 0.34109206 85.76116711 28.24746072
v -51.84912309 70.31386346 49.15707558
v -46.28230631 75.37466288 47.78806120
v -44.11979765 75.47877729 47.30938002
v -17.24176481 80.57619631 36.95757315
v -13.83118331 85.42457968 35.09535640
v -14.79643770 84.90715176 35.83040461
v -11.07401401 84.89768952 33.69265050
v -9.36547108 85.37989855 33.00717101
v -10.80459449 82.99984783 33.61503035
v -8.39582179 85.22456139 32.55800158
v -5.81932021 86.03078127 31.35128319
v -49.30747673 75.74546337 48.49328473
v -7.76648708 87.86590397 32.21864998
v -5.79669885 88.55585009 31.43066913
v -52.91436985 76.17189735 48.99559170
v -43.43128949 78.76368612 47.02116549
v -41.32318124 79.59210873 46.47508264
v -26.61635168 84.45610851 40.41795060
v -24.87603761 84.10593867 40.21425173
v -25.64338222 85.25162935 40.09398818
v -23.42147566 84.61982012 39.60794955
v -23.93247746 85.85628867 39.89395127
v -24.19567853 84.83520895 40.07351771
v -23.29112776 85.39563417 39.43208978
v -21.96967788 85.15919745 38.72733936
v -21.80106938 84.05844122 38.66283223
v -21.60666510 86.00936830 38.60891610
v -15.54902084 86.19488031 35.86140275
v -15.84693417 87.20062673 35.90422124
v -14.16958682 86.94653213 35.07916629
v -14.70559742 88.49050105 35.21428257
v -5.64221246 90.29570222 31.18506446
v -52.72001401 77.67598331 49.13271964
v -46.25675827 82.09724724 47.53518850
v -40.01738504 82.98566192 45.97297311
v -39.68184069 80.60387522 45.90328410
v -23.40113930 86.16193384 39.60470855
v -22.37206325 86.66924387 38.87985274
v -6.13807701 92.25810319 31.35840967
v -3.25912237 93.50015223 29.90789339
v -3.26045370 93.50011498 29.90902960
v -54.85389009 79.16598022 49.71040413
v -56.64437637 79.17549461 50.16985536
v -56.30784482 76.89124346 49.63444173
v -52.61765420 79.15423810 49.12989214
v -40.88575765 83.09765160 46.18718475
v -40.50724953 83.52360129 46.22833431
v -41.23072326 84.08184350 46.44766822
v -38.85703161 83.88172835 45.73180526
v -39.55869004 83.91078562 45.82058638
v -31.25192598 86.60158515 42.44868085
v -23.90249446 88.36457133 39.39865902
v -25.96125752 89.29915726 40.03231972
v -24.22478050 87.42006868 39.71683234
v -23.45726825 89.12044764 38.83199394
v -18.20436865 90.09787440 36.45252064
v -6.50631217 93.67313236 31.36667237
v -57.49376863 81.12690598 50.33129081
v -51.22527108 83.69462192 48.57990891
v -45.20030692 84.34826881 47.23524675
v -43.69303212 84.03192461 47.05711082
v -40.24229944 84.73648131 46.08743638
v -38.32948208 85.58546752 45.42003572
v -37.53057867 85.38572490 44.99916360
v -21.23679779 91.06472135 37.72003204
v -23.53019267 90.55343270 38.66887838
v -21.55750617 91.45489335 37.90092841
v -20.81289887 90.15510976 37.56339848
v -17.18605869 91.24635905 35.82322970
v -17.94346794 91.39451385 36.14279255
v -14.41544201 94.58070993 34.29176286
v -14.25122190 93.40416640 34.24243256
v -13.72604351 93.98632497 33.88318047
v -46.95888236 85.48700809 47.60484025
v -45.86313292 84.80711281 47.59168997
v -45.08246481 85.46494693 47.52130061
v -39.95734826 88.40107918 45.85017636
v -36.97581962 88.79302442 44.90260035
v -32.44162723 89.21475708 42.88687930
v -32.52606839 87.89850771 42.86287725
v -20.77328786 91.79255366 37.47401014
v -20.95454000 93.20159256 37.33321652
v -16.89592935 95.39739788 35.30798852
v -14.31478560 96.53613716 34.15069357
v -10.58487874 97.61291742 32.64671192
v -8.51198845 98.65439683 31.91491216
v -5.41655626 99.09063578 29.95594218
v -57.13290721 86.08651906 50.47861487
v -48.71780053 86.71435714 47.92892933
v -46.93539813 86.24008298 47.66437039
v -47.57329077 88.45553547 47.40619659
v -46.24102637 86.84491366 47.36824706
v -46.29772156 86.01482958 47.59226367
v -43.43130067 87.32439578 46.87324539
v -44.01043057 86.65008098 46.96233571
v -42.13280603 88.06447685 46.60600796
v -27.39475667 91.73583984 40.42654485
v -22.15440385 95.44698149 38.45067322
v -22.12824300 93.39761734 38.20462525
v -23.42409082 92.59609878 38.76252100
v -21.15776017 95.44210136 37.79019043
v -21.11718059 93.38751435 37.50377521
v -21.37866244 93.88493001 37.85767034
v -17.92673394 96.27722949 35.79284996
v -14.27724212 98.12147915 33.78834203
v -11.96266524 100.19003600 33.31563994
v -9.62581858 100.61746091 32.29229525
v -49.46291447 87.57080883 48.00328985
v -44.59661245 89.47873116 46.61182314
v -44.01402548 88.44254166 46.80941999
v -42.73637384 90.43067694 46.19112238
v -38.20843995 91.26311541 45.01789808
v -37.23235428 92.38377213 44.63451356
v -27.49066427 94.86274421 40.69779068
v -26.61954425 95.16849369 40.32864049
v -25.92955343 96.70557082 40.32906890
v -22.30884135 96.61906958 38.24567795
v -15.36567137 99.92644191 34.46596116
v -17.31156744 99.75892305 35.62381119
v -56.13763630 87.40673959 50.07854104
v -45.90714350 89.25721049 46.95329443
v -41.54610634 91.05229378 45.75512186
v -35.26497260 93.67523342 44.02124137
v -32.62955695 94.86876428 43.08628663
v -29.31015193 95.26091069 41.36353359
v -24.06123281 97.38168865 39.46380690
v -55.33678085 88.83330226 49.66332391
v -50.26298016 88.33033592 48.25278372
v -48.43082279 89.33261037 47.73331061
v -22.80276828 98.06068242 38.47423568
v -60.27003750 86.80766076 51.17786303
v -59.01664123 87.94330060 50.77430606
v -45.96261680 90.33085406 46.91767693
v -42.61389002 91.83271229 46.18729278
v -27.91619860 96.25097364 40.84642231
v -19.45437677 100.19928217 36.11533716
v -16.33349620 100.45699030 35.03796831
v -13.72361369 102.45600343 33.66518393
v -9.95584764 102.54850984 32.42859989
v -53.76641452 89.75653350 49.08753559
v -50.34682900 90.53958952 48.16151783
v -41.28014669 92.84387529 45.81948370
v -38.82908821 92.76333451 45.19342631
v -21.29945345 99.11800176 37.45387495
v -11.76362857 101.89607739 33.37725997
v -62.55359948 86.33232862 51.36545002
v -30.42793274 96.21763974 41.95920750
v -28.84935215 96.59318626 41.18585587
v -10.61033923 102.81275213 32.78728947
v -8.61393847 103.86815667 31.13974258
v -23.25380035 98.87618572 38.57379779
v -48.33345860 92.24119782 47.43978754
v -45.35158724 93.08755398 46.59238830
v -39.19585422 94.29533780 45.32821104
v -27.51700953 97.59582579 40.48567638
v -25.91290139 98.38341177 39.91964832
v -61.72388420 87.43295819 51.17469281
v -57.36618489 88.22672814 50.30559376
v -33.12743828 96.93304449 43.35071519
v -30.44766746 97.97266126 42.04338044
v -29.12856825 97.74009138 41.24105349
v -10.29732637 103.86355221 32.14160725
v -65.25576860 87.16599643 51.75338313
v -59.51559544 88.63615245 50.71727186
v -43.12136397 93.05981547 46.21065408
v -40.21308199 94.32981163 45.54646090
v -27.18990669 99.14626181 40.53840041
v -14.26570024 103.04668546 33.91079232
v -13.75900768 103.39898616 33.59101340
v -12.43622415 103.72092575 33.21094438
v -43.27938333 94.49692070 46.06436193
v -37.79955581 97.08689898 44.74468529
v -35.45814380 97.53869474 44.04747114
v -29.26090918 99.08276051 41.39921442
v -28.32475863 98.85889292 40.89800268
v -25.84220655 100.15723109 39.81208056
v -18.43767241 103.66439819 36.21115163
v -16.23338647 103.28733176 34.39482674
v -15.33900294 103.66088897 33.82854536
v -13.43990024 104.05540466 33.25292096
v -14.34123889 103.83200645 33.57741237
v -11.09807193 104.67775166 31.90070763
v -9.10611078 105.67142814 30.11779673
v -61.43441051 89.80066329 51.09835416
v -57.09537491 90.30224383 49.93285984
v -55.52909896 90.74635059 49.43705350
v -43.88147220 95.65098584 46.02518305
v -34.41584855 99.67475384 43.79985482
v -32.53369778 99.42477942 42.88481176
v -28.67997997 100.50683469 40.98352790
v -21.37122676 102.19741613 37.71698475
v -17.05191098 104.10031676 34.98364612
v -15.70178941 104.31760550 34.03366357
v -9.43951681 105.68451136 30.54460697
v -59.20362473 91.69004858 50.35825819
v -56.89864606 91.83600545 49.65624213
v -29.88835610 100.23573041 41.61029682
v -25.63519590 103.12679410 39.71245885
v -25.03101900 102.37823427 39.32813555
v -22.38808386 102.46498138 38.47528994
v -21.44631930 103.21433842 37.93708608
v -19.89557035 102.84853727 36.95544973
v -19.68975179 103.80982608 36.72067448
v -17.94445701 105.82660884 35.03012285
v -16.49447344 105.01272976 34.32768583
v -13.57588079 104.69727218 33.26915950
v -63.71267140 91.26486629 51.20161548
v -57.15930834 92.70887077 49.69605803
v -53.02713066 93.59694272 48.40241745
v -55.38413674 93.64181012 49.13889244
v -38.49493340 98.56156260 45.05291581
v -32.92924538 101.56036168 43.50038245
v -31.40104190 100.92861950 42.63057187
v -30.60330823 101.76374763 41.80454463
v -23.11933227 103.72262448 38.13227639
v -22.84987830 103.38845849 38.14472258
v 24.95897934 12.99870946 19.05158907
v 25.63035488 10.49820054 18.63499358
v -20.45823820 103.63519192 37.25147247
v -20.89847252 104.20452058 37.43250668
v -19.76327598 105.09568453 36.86108068
v -17.22793654 105.87758571 34.47363526
v -63.75298649 90.20693600 51.33402720
v -45.37855461 99.12564605 46.08666524
v -40.33957049 99.25535321 45.39565742
v -39.68676180 100.39372742 45.26754469
v -31.60760924 102.63822973 42.76102781
v -29.42842990 101.65930539 41.14085808
v -27.52610482 103.82781923 40.33545405
v -26.75123885 103.56360674 40.09722173
v -24.88286793 103.10979933 39.11704570
v -24.26022850 102.80852020 38.99994493
v -24.31594580 103.68327796 38.87671605
v -22.88316749 104.10862416 37.87763044
v -23.40221591 105.46135902 37.67875955
v -21.04832418 105.01617193 37.30232269
v -62.73186952 92.14916080 51.04376003
v -55.00243977 95.39403021 48.52409288
v -51.30565539 97.01342881 47.19200730
v -48.65112901 97.18306363 46.60471156
v -43.53426769 99.00386631 45.99711671
v -34.69174355 102.94266045 43.69166121
v -30.11488728 103.38000208 41.66005924
v -24.84235168 103.75784338 38.97354007
v -27.91907825 103.18851471 40.64233974
v -25.45702830 105.03759235 38.85722160
v -24.04616587 104.83867675 38.45952824
v -23.99917692 106.19574785 37.64883429
v -23.17412570 104.58359867 38.00446168
v -20.23368888 105.82298040 36.91232204
v -61.87674776 95.48673779 50.16473681
v -56.19541183 97.40556031 48.29023406
v -49.95577037 98.21661562 46.59790173
v -47.05638066 98.87102246 46.21973261
v -44.53301802 100.23102909 45.96366733
v -38.65370527 102.28975117 44.94898394
v -39.83943909 101.43373907 45.20791769
v -32.52206743 104.62787002 42.62889177
v -71.54016197 93.16327423 52.27681622
v -72.28214294 91.88900143 52.51177400
v -52.00225487 99.06447679 46.82092369
v -48.97926375 99.94289279 46.23299465
v -46.44123465 101.49100423 45.89853436
v -37.61639073 104.11719978 44.34997216
v -25.80156736 106.08115792 38.58183324
v -75.05381852 90.47089517 52.76456103
v -73.44877720 92.80641377 52.52177268
v -62.45416403 96.34584188 50.18158257
v -47.58539796 100.45480728 46.16274685
v -42.85574704 102.92307287 45.26168481
v -32.23845735 105.89558631 41.73139855
v -50.87525398 101.42450035 46.57337815
v -49.36756939 100.85284710 46.22557387
v -49.40912873 103.12367231 46.11366242
v -45.14101520 103.02826017 45.60836032
v -55.95909059 100.13191402 47.59552330
v -54.32484671 101.44431144 46.74644768
v -78.18686217 94.66219693 52.80324817
v -59.45053324 100.05194694 48.80549386
v -50.86979270 102.61023790 46.29258439
v -50.47631636 103.30206156 46.18570209
v -50.23805425 103.42136770 46.06398940
v -53.69138718 103.48393023 46.29631341
v -66.78607315 100.53827614 50.78640208
v -35.36115959 -15.62681422 28.96469459
v -82.83247054 95.07203847 52.85791308
v -81.61414415 94.40728277 53.06614935
v -76.58785582 97.09934145 52.54795030
v -75.23379475 98.76494855 52.36544833
v -74.01647419 98.90242666 52.20771208
v -78.68013531 99.47793186 52.42660642
v -68.18183511 101.76039487 51.05564743
v -67.06500053 102.65485942 50.67421496
v -69.22385097 102.77222842 51.04750395
v -79.50710505 100.54845363 52.33720317
v -78.63405347 101.58827156 52.32163519
v -73.32200557 102.66549140 51.90979317
v -68.30501556 103.38201374 50.73735490
v -76.59142464 103.12464088 52.00491101
v -74.95779544 102.27522254 52.17913538
v -78.70326191 102.21529007 51.90099776
v -74.24516976 104.83717918 52.08864436
v -78.09800655 103.33877057 51.63550004
v -80.23561537 103.29215974 51.83651298
v -81.24789596 101.96142644 51.50680244
v -76.53977722 105.05332053 51.85203254
v -75.96215606 104.32873666 52.07392946
v -78.17196846 105.38635403 51.66523159
v -76.41000301 106.09000176 51.50000378
v -77.16999948 106.21000081 51.34999380
v -21.58203162 107.17698187 36.48164123
v -23.64621125 103.83593291 38.54308650
v -22.17335813 104.62259501 37.49317676
v -22.07100205 103.86551917 37.67465428
v -21.71041630 105.61309010 37.23486140
v -14.77748156 95.81700712 34.41281617
v -19.55620572 93.55598688 36.64027527
v -20.47602087 93.93131733 36.94765642
v -18.77761073 93.45404059 36.32651642
v -18.44710112 91.25173837 36.48631647
v -16.00605994 93.06304902 34.98684615
v -29.14073877 83.57436955 41.68085754
v -24.89593811 86.13240719 39.85746577
v -19.43358220 86.29864454 37.49200329
v -3.26045346 93.50011498 29.90902960
v -26.36699751 82.69465715 40.69983959
v -27.65458077 82.95035362 40.87454826
v -17.30311289 86.40891314 36.84321046
v -5.55910077 91.02085233 31.33439273
v -40.14682025 75.40501654 45.94321176
v -28.70448306 81.41060919 41.55299067
v -20.53148113 84.38406885 38.16153854
v -19.12807301 85.34522355 37.66094148
v -16.23344235 84.94365960 36.57538816
v -1.58443232 91.50530398 28.24749053
v -27.44914033 80.31825721 41.04853794
v -16.34140871 83.64385366 36.80738807
v -11.22199092 86.36253327 33.72168541
v -11.70297526 85.28910577 33.87583792
v -3.26045346 93.50011498 29.90902960
v -24.68554303 85.50859243 39.89223391
v -22.69361727 84.90752429 39.02406991
v -22.66012505 85.88647097 39.04549778
v -22.88270928 85.42883396 39.21108693
v -91.50507301 85.25692672 40.79035297
v -11.94809005 93.46567839 33.15249830
v -7.66654266 94.96158361 31.20155819
v -38.28839585 84.58290249 45.30606791
v -7.72887329 103.34005207 27.16352977
v -13.22733145 104.75743562 33.01346675
v -20.74901760 105.49695790 37.19169274
v -76.73341036 88.86317164 52.93833092
v -82.39253610 89.69867229 52.75703594
v -85.12078971 91.91714972 52.98128724
v -40.01501203 83.95186067 45.94567046
v -0.18822111 85.76562256 28.36164646
v -20.07462084 80.78959584 37.76419163
v -8.92020483 83.71793479 32.74983540
v -27.39195339 77.14337111 41.01525247
v -14.53787368 79.20459658 35.72828323
v -13.76109105 80.22364974 35.05069762
v -15.44177067 80.07241040 36.15126759
v -15.50812367 78.75262946 36.54723242
v 1.81169529 83.61230046 28.41420099
v 15.02274629 41.01695120 26.92588978
v -2.36719404 81.67390525 29.69841287
v 2.07601837 81.89326525 28.29917334
v -41.14361107 67.48165190 46.54787853
v -25.10772832 71.49554789 40.34241289
v -41.77035019 60.44299901 47.21585661
v -6.34036865 74.13649559 32.65593201
v -40.16448185 57.41662532 47.32870683
v -40.16656429 59.35553461 46.93235457
v -15.18338919 66.18918478 37.39993274
v 2.28213542 71.26820087 29.10796925
v 2.94914027 69.37887520 29.04514968
v -27.26065926 46.37813196 43.51375252
v -24.99496564 45.07919773 42.74528846
v 10.48925519 51.15980282 28.20665948
v -25.25221556 38.33052889 43.40155423
v -24.39716272 36.75681353 43.12059283
v -23.06320146 38.44507039 42.44956002
v -26.03613771 34.47478265 43.41854155
v -25.97927861 35.84988043 43.60106960
v -28.32257748 33.31681341 44.13364828
v -3.97268124 37.01942042 34.28661078
v -4.83020116 40.68663716 34.69397500
v -3.16216541 41.60362855 33.88087451
v 4.57407068 43.81336644 30.97183816
v 6.26627682 45.38806155 30.25758639
v 8.96297954 47.16439545 29.26581539
v 12.15348858 47.99655825 27.75991894
v 10.51102113 45.63817009 28.79912965
v -21.53812721 31.17209487 41.34315625
v -23.65503646 35.34058109 42.56528243
v -4.86116065 34.62555632 34.82956067
v -13.74853496 31.78270161 38.94997388
v 1.07697584 43.97750273 32.18265623
v 5.68593573 38.27346861 31.01636656
v 7.04715541 39.68392313 30.38171120
v 7.82557949 41.19618982 29.95678410
v 14.14153446 42.75940359 27.32813172
v -16.76166803 33.80255401 39.99428079
v -1.58272497 37.79046983 33.47279876
v 1.08086690 36.75653785 32.60778636
v -1.34667568 34.16644037 33.69598091
v 3.66534526 39.76638988 31.49440140
v 4.52923682 35.51336005 31.39896691
v 12.40186114 40.39440677 28.17233466
v 14.41090740 38.68519142 27.36118436
v -21.13450505 26.70445293 40.78835994
v -14.96331673 28.43860351 39.20392320
v -6.85306499 33.57207403 35.74765474
v -7.94452988 28.76646444 35.90564802
v -4.09901096 32.34462440 34.54435617
v -2.07519927 30.29986285 33.48086029
v 0.93347608 32.69456327 32.69258514
v 6.63463259 34.47593749 30.46214581
v 8.95637367 35.41494533 29.46588024
v 12.50570733 37.67501935 28.11321802
v -17.73884706 23.76236208 39.23730180
v -18.97990145 22.76240662 39.74423558
v -16.71759970 22.45637216 38.65313902
v -8.20848811 24.32054095 35.57062522
v -11.48167346 27.77856402 37.74837032
v -8.92039761 26.44344419 36.24845296
v -10.85924078 25.98226629 37.07289323
v -5.09305997 26.36338025 34.20832753
v 16.38787799 36.60513088 26.13845095
v -19.45090853 20.78191936 39.83882815
v -16.71322249 20.86230740 38.43200207
v -13.41781486 20.22915892 37.26119176
v -15.36025573 21.03985474 37.89785504
v 12.65803166 34.36807543 27.45105885
v 14.18996323 33.10548887 26.60904638
v 14.29030765 35.01558676 26.88281611
v 17.74620451 35.43983400 25.24804138
v 15.80938511 32.17086196 26.15878731
v -14.86960053 19.37246323 37.46164963
v 8.10070056 27.25037187 28.96375209
v 14.91390076 30.04853241 26.22632124
v 14.21888638 31.35235235 26.61224268
v 17.47133769 30.92834353 25.36368370
v 19.52629164 33.45514834 23.06845039
v -15.39889816 15.98303206 37.97414899
v -16.42531157 15.41440561 38.57073933
v -14.34471738 17.38603972 37.14234754
v -12.48020865 17.95182750 36.50188074
v 11.89409941 29.07212824 27.42058411
v 15.28489497 28.46893854 25.84728040
v -15.71083441 14.06331919 37.83528879
v -8.14225245 18.00122485 34.76047516
v 19.83570121 29.17391621 23.87045510
v 19.89025436 29.55609560 23.66603352
v -17.34718122 13.90749495 38.72922435
v -19.21235770 12.88846973 39.39406201
v -9.18221660 13.21237814 34.47866812
v -20.50963044 10.04604250 39.70346600
v -20.13917826 8.49130843 39.34082016
v -19.92591284 10.33295970 39.43759948
v -19.65442300 8.67640320 38.98813948
v -102.46754438 44.62778196 54.67816442
v -104.88165170 46.53113335 54.41914499
v -13.51457555 12.77737319 36.44915670
v -14.58759606 12.46556174 36.73402220
v -9.65565443 10.75882558 34.37092155
v -19.21828091 7.83336256 38.76894712
v -19.51827854 6.84510963 38.75105083
v -4.29848023 12.19010260 32.25979954
v -16.29784144 7.09328754 37.60981187
v -17.21487939 7.20819132 38.10066730
v -14.86838982 7.22903339 36.87518835
v -9.47162416 7.46188872 34.07160193
v -25.07632412 94.72231567 28.76907028
v 18.08627695 19.64458264 23.59750494
v 23.90550636 23.19859155 20.38613707
v 24.26720597 22.67090604 19.57004517
v -11.83921564 3.71001638 35.08056328
v -6.83396682 6.70993002 32.87309408
v -5.52644022 4.97604487 31.96357563
v 5.86806424 10.14410611 27.87945978
v 16.93700440 17.19524898 23.69991131
v 19.96574551 18.07249896 22.48784713
v 22.13725075 18.30428466 21.65341377
v -8.78640544 3.60526424 33.58903900
v -10.06962918 3.36591201 33.95178542
v -6.85696164 3.13546555 32.44529665
v -8.37688521 7.19682639 33.60626847
v -1.08228356 3.79214878 29.69248593
v -1.60470104 6.81337435 30.42394295
v 0.36150642 7.46103423 29.71701510
v 3.19122104 7.72911822 28.58282253
v -7.56524038 -0.12318707 32.73008391
v -5.54041751 0.85245114 31.51505440
v -2.84846989 2.68751499 30.00498377
v 5.86700719 8.26943759 27.47420594
v 12.41416950 9.89250373 24.67819117
v 18.52945797 15.29536955 22.70592749
v 22.53164910 15.36437497 21.11509070
v -12.47362047 -2.28316477 35.26611999
v -13.02796043 -3.36469710 35.49049795
v -11.13408618 -2.25844956 34.83387083
v -9.47492011 -2.53111194 33.65259618
v -3.06038093 -0.10415711 29.77922000
v -3.83040751 -0.63052523 30.27255461
v -2.08400795 0.88932260 29.29704636
v 23.75234663 11.99865062 19.86590028
v 24.36888590 13.51748873 19.77740042
v -13.85566499 -5.15316753 35.99869087
v -12.77732290 -5.06450515 35.59564799
v -11.92694902 -5.01073943 34.94212404
v -11.34589501 -3.15815676 34.83903781
v -12.34685909 -3.96512076 35.13744473
v -5.69278374 -1.73975201 31.32949397
v -6.50390796 -3.83127714 31.81760013
v -2.85815983 -2.16266839 29.64395657
v 1.85534090 -1.77940377 27.19732374
v 1.65323960 2.03374051 27.59789675
v 4.02972335 0.54709753 26.13528259
v 3.58621846 1.95483677 26.83281340
v 2.31186487 0.60571812 27.23374031
v 24.04135279 10.67771763 19.64360476
v -10.98758169 -6.50773244 34.72328559
v -11.50454860 -8.23442359 34.80699286
v -12.35358417 -4.68493439 35.27912498
v -9.79659613 -4.20462200 33.97471458
v -9.45121516 -8.16664658 33.80307555
v -7.68839987 -8.09563883 32.76346251
v -7.52897514 -2.19960697 32.28891641
v -1.39797002 -3.41522228 28.82674336
v 3.98790464 -1.63704576 26.08707361
v 5.23070153 -0.83193620 25.64441040
v 6.78773783 -0.73400553 24.81854893
v -5.48765576 -6.64644362 31.14804812
v 23.72574247 8.65700655 19.27057654
v 25.16267635 7.18784519 18.45665090
v -10.56577079 -12.84060627 34.47926417
v 10.33449173 -2.31301971 22.87835442
v 13.21576163 -1.88472599 21.83642052
v 26.33037232 4.63919388 17.40940474
v -7.88195804 -14.34614323 31.55801073
v -6.49243314 -11.95510384 30.82998097
v -3.60043626 -12.64502667 30.06731533
v -0.15843933 -6.73430320 28.08967978
v -2.38831155 -7.26154540 29.30717170
v -4.81577124 -9.74009000 30.31116910
v 2.73977453 -8.48659594 26.25126950
v 13.99570610 -5.86241391 20.82677186
v 23.46357144 2.06836057 18.11701991
v 26.05284937 2.93766754 17.08916947
v -10.72772127 -15.89515433 33.36008638
v -7.57660484 -16.61310531 31.32043406
v -3.50418477 -14.68313579 29.93696369
v -0.09980035 -11.73088886 28.25799771
v -1.29874563 -10.70384495 28.88457663
v 1.40763412 -10.45458764 27.15107612
v 7.36690452 -10.13807580 23.74145389
v 7.43959844 -8.13691411 23.84066582
v 12.02310342 -7.48940464 21.57619037
v 12.47226540 -5.25719672 21.57832123
v 19.01750267 -2.21040635 19.29910481
v 24.66273122 -1.58629613 16.68602601
v 27.32604183 0.79973129 15.85193165
v -5.89884864 -17.46515371 30.53991683
v 0.19448182 -13.54351174 27.86565945
v 0.25670763 -16.75400883 26.76079981
v -1.85734534 -14.98507243 28.74540165
v 5.53556159 -10.41279733 24.49369803
v 13.96993548 -7.97858182 20.71472630
v 16.55392349 -5.31408330 19.80830915
v 17.21119881 -7.02170143 19.05723661
v 27.33872831 -2.31930427 15.10991715
v 29.64777499 -0.80201152 14.23104480
v 29.41092290 2.94464990 13.08135130
v -3.92766995 -17.04893634 29.55623344
v -1.44953094 -17.31423289 27.81722695
v 2.05028662 -14.20232840 26.66779235
v 4.03922610 -14.67970293 24.97672290
v 2.50911550 -15.48204757 26.02604963
v 5.26323402 -13.20482884 24.32115562
v 7.91149028 -13.70888576 22.81261422
v 10.61460190 -12.16454338 21.69745974
v 15.97396657 -10.57333592 19.03281361
v 15.48119634 -8.59930832 19.49649490
v 17.16866344 -9.05545242 18.35788973
v 18.40090752 -8.78373161 17.87737757
v 26.55653656 -3.88958515 14.98271618
v 29.51799706 -2.62506399 13.47849052
v -1.48939691 -19.05240677 27.29811892
v -0.24564052 -20.03410086 26.11668035
v 3.32449982 -16.09862782 25.14800802
v 5.72790438 -14.73033149 23.93870056
v 9.64976382 -14.52489290 21.84719220
v 17.38524064 -10.64267196 18.26599799
v 20.06467059 -9.04143602 17.10523851
v 19.30362172 -9.83388722 17.38359407
v 26.24271996 -5.93623891 14.69395775
v 23.83980900 -7.20055960 15.62003791
v 24.06358346 -5.00494847 16.12646878
v 30.92998825 -4.16822499 12.01922633
v -1.75746949 -20.60194127 26.60425007
v -4.20956640 -23.78002182 26.27689205
v -1.60245865 -21.87069319 25.40141530
v -0.72991464 -20.69109492 25.77398904
v -3.64204799 -22.13622257 26.21375397
v 1.74578687 -19.01782677 25.28216504
v 10.67058928 -15.25151357 20.90553567
v 12.56935485 -14.34303541 20.27729899
v 13.91344611 -15.46756923 19.58568767
v 16.20110869 -12.67852262 18.73985678
v 17.13176258 -12.35177275 18.09284836
v 19.35165934 -11.63553726 16.94023609
v 21.79784141 -9.88977216 16.12579264
v 20.82978375 -12.21705601 16.26496390
v 23.49281311 -10.14498901 15.28404001
v -5.82627067 -23.48109894 27.11698227
v -2.46678852 -24.28120375 24.91578460
v -3.34354257 -24.93979037 25.25877766
v -1.42137951 -23.72993343 24.50829931
v 0.94658945 -19.92717944 24.85165186
v 11.30918972 -16.02426730 20.33001743
v 14.96760827 -13.61797191 19.36189272
v 16.09636098 -15.30673448 18.56956445
v 18.72550137 -13.28765694 17.00085960
v 24.10591580 -11.55890245 14.97491263
v 23.92047830 -9.41374432 15.08861128
v 25.33427998 -10.77295374 14.35287204
v 1.23777764 -24.37542379 23.51390012
v 11.64049376 -18.21226813 19.60550807
v 13.65845185 -17.24807359 19.30567622
v 15.30579478 -17.34552905 18.60564947
v 17.23031513 -16.64880477 18.06298271
v 17.76636764 -14.21841234 17.76312478
v 22.42153697 -16.43117890 15.49671218
v 24.08931218 -13.26127909 14.74220678
v 26.43365599 -12.66873628 13.81923072
v 26.50478669 -12.11293973 13.12988345
v -3.96340713 -26.60678327 24.33355711
v -5.35990112 -26.39819495 25.39880946
v -5.10798674 -28.28952670 24.44788441
v -2.04797741 -25.80744214 24.16461892
v -0.55032707 -24.82869476 24.00047146
v 4.91725281 -23.20427820 21.75619453
v 12.41395064 -19.65151913 18.90663058
v 13.67281936 -18.96720752 18.66380870
v 16.36216231 -18.44812371 17.80135185
v 18.89454015 -16.05050452 17.20893756
v 19.77517270 -16.05012082 16.14167355
v 21.56545036 -14.95246775 15.78684710
v 22.91092277 -14.28140979 15.00661857
v 23.58423732 -14.31284472 14.70163092
v 2.49210792 -26.73048526 21.99479006
v 5.22322534 -25.37603490 21.16140164
v 9.25077498 -22.69843966 17.69728400
v 8.74869898 -23.77208881 18.26050133
v 11.73298899 -21.67725936 17.07280241
v 14.23995197 -21.44066058 17.16575399
v 15.14111646 -19.38279718 17.76481420
v 16.58125408 -19.47521418 16.92227833
v 17.86081493 -19.17245425 16.64192230
v 19.47495714 -16.97080769 16.05789550
v 22.37308212 -15.76098613 14.86386731
v 23.86970446 -14.31983989 14.21183627
v 13.59169092 -22.13582955 16.40388183
v 19.02231574 -19.23390850 15.48333652
v 23.08404259 -16.81384631 14.61428683
v 22.56315760 -17.50928909 14.24675900
v 23.00209366 -17.06483960 14.12128191
v -1.90080993 -32.44923055 21.38347737
v -1.78508135 -30.81565909 23.11199531
v -4.22250386 -32.21204504 23.39696884
v 1.71976467 -31.00633621 20.42310499
v 0.36804844 -29.66983058 22.45194092
v 1.93197723 -28.72162312 21.85585164
v 4.08416335 -27.43575908 21.72297798
v 7.07666622 -28.44503894 18.55459623
v 9.04006884 -26.42112039 17.15254039
v 9.91781708 -24.70909804 16.66640863
v 9.83969215 -23.60683866 16.94981754
v 12.34342717 -24.43624660 16.22101478
v 12.89970241 -24.29534867 16.00920968
v 15.74684680 -22.02283032 14.68974911
v 18.86887290 -19.93214712 14.30371869
v 18.08803901 -20.13584040 15.32664057
v -2.67711445 -33.44988078 20.62344737
v -3.15361004 -33.96863490 19.92163993
v -1.23952131 -32.77762979 19.33372952
v 1.97348907 -31.43575788 19.10015754
v 15.14903083 -24.08442833 15.00306744
v 14.51685373 -23.54495227 15.40971268
v 14.90050461 -24.13111366 14.61711153
v 14.92460165 -23.83442596 14.20626603
v 14.72027786 -24.21023324 14.09087796
v 15.26435744 -23.44079688 13.82369455
v 14.94190563 -23.80132861 13.61678913
v -2.28077313 -33.39821100 19.83212866
v -0.39610697 -32.36103803 19.78905499
v -0.79056132 -32.52952918 19.36394349
v 2.55839434 -31.14802577 19.07595247
v 2.92860111 -31.19624592 18.48619059
v 3.45967850 -31.17922507 18.06799322
v 12.52917200 -24.41583201 16.03418961
v 8.75146594 -27.80326828 17.45151170
v 7.88530707 -28.58160064 17.89425500
v 13.72878533 -26.14686824 14.27839324
v 13.18839565 -26.84984542 16.59988426
v -0.73871377 -28.44516374 22.51774073
v 22.73522876 -17.30317250 13.68223410
v 0.68340666 -18.89456995 26.27141960
v 5.98893734 -17.93188602 22.52195589
v 2.15990795 -12.74826471 26.75300650
v 29.04263884 6.08565472 13.76199536
v 28.31535973 7.56240450 16.43705741
v 0.98321342 2.87324470 28.31871063
v -64.64250386 104.92300242 42.51437634
v 24.04004335 19.17724498 20.17545700
v 25.01513250 19.10132542 17.23595150
v 24.20345694 18.55005883 16.12588763
v 23.98363315 23.65846746 19.92498152
v 24.47179705 21.90502733 17.43617654
v 23.54067750 24.75726046 18.30382459
v 19.60668527 32.71958232 22.40334265
v 19.54994723 32.70339221 22.53880538
v 19.55897361 32.15355799 22.39394560
v 18.89511012 33.88974443 21.65037580
v 19.33189109 34.23539549 23.06713350
v 12.44498417 36.02872416 27.84489840
v 1.78475433 35.13132036 32.34815598
v 10.53113770 38.14765811 28.93685549
v 9.52242315 39.11092877 29.32565287
v 16.59164950 39.46003690 22.39330113
v 8.37316737 45.14372721 29.51579727
v -0.44587982 43.62460971 32.75557980
v 9.09846649 48.92294854 29.02734466
v 15.88467136 34.40664336 16.64917357
v 16.91011712 35.20793840 18.97311583
v 15.77409171 34.73332897 16.66705869
v 24.82416853 18.18559133 18.58379692
v 25.00572428 17.51447469 17.89518632
v 24.99109879 16.19902439 18.08156632
v 25.83155409 15.59638139 15.20569995
v 27.17313915 14.37839679 15.70390910
v 18.32948625 -4.98099020 19.02331784
v 31.30165115 0.08673086 11.52531244
v 19.92313750 -5.41422842 18.07314344
v 30.68406694 -0.24570161 13.84738274
v 32.06619248 -0.49444800 12.03212515
v 31.89519793 -0.64439274 11.87106408
v 29.01425585 4.06563235 13.31018191
v -91.50829911 13.90221622 49.50742424
v 29.85258959 -4.53972677 11.39779948
v 27.83931978 -8.44130851 12.57296000
v 27.54289657 -10.45284607 13.05919606
v 26.81785636 -11.46647893 12.92274054
v 27.06399187 -10.46453975 12.63788901
v 26.34143643 -12.55310886 13.38624116
v 26.40140057 -12.25669961 13.17842305
v 26.39339864 -11.77639142 13.04040663
v 26.22260898 -12.79350556 13.60581629
v 25.86190403 -13.16393912 13.83589115
v 26.12511814 -12.58932613 13.33274506
v 23.09339307 -16.35668054 13.87961581
v 23.11190031 -16.63204096 13.45417369
v 22.93452248 -16.95778221 13.38666119
v 22.78326452 -16.73589647 13.16379197
v 22.94568531 -16.43846743 13.42620142
v 21.99762128 -17.91801490 13.48027866
v 22.49192819 -17.27548055 13.09828088
v -2.70739826 -29.39984761 23.57473969
v 19.80726235 -19.19381507 14.19403777
v 13.66453525 -9.01923608 20.60364373
v 32.11928159 -0.83456084 11.93058211
v -14.92203958 -6.52500708 36.16855294
v -16.22916758 -7.11943861 37.11697459
v -18.22103746 -8.06790870 37.94527799
v -17.41328649 -6.17272453 37.61109710
v -15.91887511 -5.73594635 36.79760918
v -15.47147334 -4.86446964 36.60641611
v -14.70856275 -6.06261799 36.11630946
v -13.72372173 -6.05946220 35.89434177
v -5.67854615 -0.40667702 31.43211082
v -24.70863238 -4.07415256 41.14751518
v -25.82197450 -5.46207465 41.68971255
v -21.33420482 -2.28324486 39.69835117
v -26.71539970 -5.16285282 42.00835526
v -25.76043084 -4.27943515 41.76163673
v -26.43786930 -2.86547909 42.17733443
v -23.87966961 -2.34574359 40.69453478
v -27.04322338 -4.19060839 42.64936224
v -28.11999992 -3.25000007 43.14000160
v -28.12545374 -4.17554891 42.97540709
v -23.62932451 -1.25974207 40.50709307
v -21.99207433 -0.63425145 39.92101178
v -27.27704495 -1.69224339 42.72386432
v -28.46731804 -3.02447006 43.11842844
v -29.34390679 -0.82102983 43.73841733
v -24.37023260 1.71717897 41.26870632
v -23.47989008 1.39157614 40.71152583
v -22.72501215 4.15131450 40.63067585
v -26.94869973 1.52606447 42.75232926
v -27.87602693 2.63604941 43.01149771
v -26.68157592 3.15949717 42.82293096
v -25.63852258 2.65868497 42.28861630
v -25.33043735 3.72380437 42.07966849
v -24.97809008 2.69330945 41.67601094
v 23.00893515 26.24228038 17.81526953
v -27.93317661 3.43368412 42.95459390
v -26.78119950 5.89495292 42.40665957
v -27.16475353 3.64374020 42.93931648
v -25.87150969 4.83424915 42.20893234
v -25.09155869 6.37623528 42.07309335
v -21.27326094 7.02010887 39.91485015
v -21.35965973 7.72945583 39.93784264
v -22.23178558 6.13258639 40.56502506
v -20.55481263 7.27405306 39.39864412
v -20.77200077 5.84990811 40.12220353
v -19.87343095 6.28237566 39.41474482
v -16.79743268 9.22323205 38.01992536
v -15.62418137 8.84801988 37.35356033
v -18.31107773 8.97279661 38.71503472
v -18.59945804 9.35232732 38.86951879
v -15.27546905 11.85168885 36.99860722
v 20.69063485 30.84793687 21.41480334
v -104.18795794 42.59680957 54.41014469
v -24.40346032 8.96999799 41.49333015
v -21.12052031 10.26368886 40.26939347
v -20.76404542 11.14243641 40.14096037
v -14.50702641 13.90362810 37.11907566
v -26.68332495 7.92355370 42.25029796
v -27.04860084 8.60548019 42.49297827
v -27.25376561 7.42864888 42.36605763
v -25.25036037 9.51691903 41.98421910
v -23.71200547 9.77023318 41.06173292
v -21.00318857 11.86549477 40.24403915
v -20.89088969 12.64173072 40.24021700
v -28.66313793 10.63148677 43.30937937
v -20.06828412 12.73359079 39.76324201
v 19.14791577 34.11806375 23.72526564
v -31.30623698 9.34356637 44.19429600
v -29.91747111 9.69856977 43.56314987
v -25.82876757 8.40889197 42.25913063
v -19.64957826 10.55183820 39.45873678
v -9.99089982 16.94386825 35.40703282
v -20.95384151 9.05386079 39.79214281
v -21.80769853 9.57678258 40.42561725
v -23.41524884 4.00003139 41.24836251
v -3.39960051 -10.17052680 29.65914831
v -6.91507151 -26.35947429 26.24920011
v -13.33503705 -32.13420883 25.79658478
v -11.44352462 -37.88403049 22.71935903
v 20.26904002 -18.84292997 12.98850030
v -15.78586549 -39.45527226 25.01855232
v -14.67990503 -39.52433169 24.07862432
v -12.29151059 -37.56863996 23.26909639
v -11.84952725 -38.28089312 23.06110412
v -8.13264120 -35.28912738 22.38018066
v -9.19375475 -35.83475202 22.72719145
v -9.87910014 -35.23590416 23.45424704
v -9.78156738 -35.67714244 23.14702608
v 15.60817566 -22.74986915 13.68657779
v 15.45356680 -23.06741290 13.56974710
v -14.85984772 -40.10748863 23.24249409
v -3.41871916 -34.28442776 19.77633871
v 14.05290607 -24.90747720 13.11948523
v -5.73643669 -35.29809788 21.15723304
v -6.49260776 -36.46096215 20.98055184
v -4.43461491 -35.15627608 20.27041093
v -1.33330247 -32.74826333 19.81949806
v 12.95261085 -24.05376546 16.05519280
v 12.74416968 -24.44680035 16.04196988
v -10.94406843 -37.80905157 22.64356799
v 13.47545348 -25.66049248 13.24027311
v -54.81508374 42.34577343 50.72917789
v -59.07134712 50.45118555 51.36329308
v -56.70547485 49.14644361 51.11422390
v -60.28199196 53.26787755 51.39028654
v -62.83608079 53.57125774 51.86605081
v -58.39070678 52.87523568 51.28839612
v -60.50874665 55.30211329 51.47188529
v -62.51066178 58.03613737 51.70939118
v -61.87804043 41.30310565 51.69184506
v -66.06549770 49.34443161 52.07269639
v -70.41836530 75.50585270 52.49752477
v -71.15751505 37.40592301 52.29624733
v -73.08499515 62.46903911 52.79463530
v -76.04842633 74.95094836 53.03707719
v -77.40276307 73.50476831 53.19391191
v -73.44689965 74.64554906 52.77684331
v -76.80568099 79.76313680 52.68444121
v -74.71743971 80.46577126 52.52419785
v -75.69438219 79.92045581 52.57755145
v -72.96052575 46.78558931 52.42388695
v -76.27867907 63.59272450 53.04944143
v -77.63972878 65.71641564 53.22641879
v -75.52251965 64.64784592 53.27934772
v -73.91577214 64.33391571 53.02208662
v -79.84381169 69.43406165 53.46310511
v -77.84559578 75.65494627 53.10168117
v -78.68747413 76.30869001 53.17701027
v -78.58198881 79.49098945 52.77121440
v -80.29136062 77.98946649 53.02222446
v -79.46977764 80.16422391 52.99485102
v -80.83974570 87.82204241 52.98208818
v -83.81218463 92.02616662 52.65003443
v -82.87041634 93.73585135 53.12384292
v -83.37898552 51.42221600 52.52186581
v -87.98598498 89.99601752 52.77348682
v -88.92714232 87.03555167 53.12506109
v -86.76973730 51.85305700 52.67558619
v -85.26700735 55.15839532 52.65047774
v -84.67707783 56.74017593 52.71939188
v -90.11058509 72.23723829 53.43620479
v -91.25296026 77.32600719 53.44630405
v -93.25946122 78.86628062 53.63246426
v -83.68072659 44.41158101 52.48085409
v -86.74930036 56.17769808 52.61990428
v -89.87104893 58.36381763 52.89852992
v -89.15543556 53.51527408 52.85568535
v -86.53196692 46.54207826 52.76050791
v -93.44280511 83.15400779 53.52781340
v -95.30699998 81.99243993 53.76492441
v -94.91434693 51.45064369 53.47593129
v -98.21812063 72.47050107 53.51716280
v -97.95692563 76.72725618 53.67708206
v -98.39398414 75.04619658 53.55425552
v -97.49058634 69.02685761 53.56843397
v -97.89458662 70.90064138 53.68788913
v -98.38820994 74.09267128 53.57566848
v -97.53657132 58.69188905 53.41266841
v -91.29895270 33.65921974 53.51525173
v -99.25021231 70.83216310 53.87097597
v -98.78128767 62.97226995 53.44634876
v -90.69856256 85.48244089 53.16465348
v -80.36056161 65.65279514 53.20684239
v -80.47033846 66.89181924 53.47945169
v -87.32578903 92.27641672 52.77441069
v -77.31661201 71.56727463 53.22330073
v -84.93988216 95.52982450 52.87553370
v -78.51204276 83.95189792 52.74920166
v -72.50272483 80.29035479 52.59371549
v -72.90752232 85.39585769 52.93707550
v -66.92349911 79.95153219 52.15706304
v -70.32267749 78.12763751 52.59774998
v -61.46636605 75.63162595 51.25238374
v -58.19498003 72.60420173 50.56081340
v -57.98675492 75.05346090 50.31466484
v -55.73703349 63.82755935 50.41465536
v -57.81168118 76.87575370 50.25983602
v -55.49116805 74.02766496 49.69031736
v -56.94237351 74.64782894 49.86429214
v -31.60051256 87.74859458 42.36195982
v -22.87663333 89.56017345 38.50497305
v -14.51292727 81.63114637 35.70215404
v -32.04518184 43.04379597 45.44808343
v -38.24665770 70.05968690 45.46618089
v -37.67757863 49.39468950 46.91955820
v -39.98926282 67.41805375 46.24311253
v -38.65158930 45.41642219 47.43796587
v -41.41105339 43.90135035 48.08582738
v -39.54428062 43.17442328 47.59275913
v -41.74061120 45.93730718 48.39552566
v -43.34269837 48.15775529 48.69103804
v -43.85515302 43.82840917 48.54362085
v -42.95205325 51.80991814 48.40272292
v -45.67836598 43.74695569 48.90345410
v -46.21464759 45.37247121 49.13794994
v -48.35881665 47.75729030 49.77317527
v -50.09422451 49.57353696 50.08170381
v -51.82507634 48.11047390 50.48884824
v -49.56812039 37.23916039 49.37299713
v -53.02959681 33.98323432 49.96084422
v -49.50951040 35.63660756 49.38157275
v -51.59815401 38.94627839 49.94339868
v -54.13713679 47.85312712 50.82067102
v -53.22311074 44.89978403 50.80940947
v -57.75758997 55.50199375 51.01177469
v -55.85740134 38.79019618 50.67448691
v -56.30761757 44.76887733 51.09798536
v -59.10826102 29.41612713 50.95580965
v -60.87441742 43.76384988 51.62223428
v -64.33612108 24.91766587 51.05509982
v -65.23599476 31.33295104 51.63168907
v -79.80976254 86.55537665 52.99384892
v -73.88138026 21.87626064 50.97619817
v -71.43405825 23.19687046 51.19251087
v -74.15600866 25.22544004 51.61204562
v -73.02380353 28.87881547 51.92008242
v -71.33063674 31.09787591 51.97905004
v -73.73522222 34.42817181 52.24537849
v -75.75783879 36.25163063 52.23582312
v -75.96452534 21.70060761 51.02647096
v -76.17522776 24.53023382 51.65827647
v -73.96113127 23.76509272 51.35374516
v -91.30381793 83.38275552 53.33437771
v -77.24262774 24.30423163 51.75020918
v -80.03412932 28.74486335 52.29169875
v -82.90711045 31.99056908 52.49828100
v -82.60248601 20.98603360 51.38435215
v -90.91510624 80.44180274 53.40209603
v -83.70075375 25.61086044 52.31763050
v -88.35373819 28.29093300 52.99387872
v -85.96431464 24.53962527 52.41694674
v -87.42491901 15.22612665 50.35246909
v -86.85585856 17.21791178 50.82911626
v -90.43013304 24.27383512 52.79396847
v -87.52967417 25.66868067 52.68641934
v -89.91875499 32.96668455 53.38228121
v -92.75939316 31.49569407 53.57617885
v -90.19067138 15.45921899 50.30182377
v -93.55185181 23.12997170 52.86343396
v -92.06254780 15.30248206 50.35001040
v -90.70765972 17.54718274 50.98730698
v -90.20178765 18.69725250 51.35659873
v -89.00903165 17.52240583 50.93509331
v -91.61993116 19.04755086 51.59294978
v -102.38845646 65.74124843 53.65468934
v -103.14784199 69.05001402 53.77180502
v -92.55918115 16.99701883 51.15644261
v -93.85003150 18.21200922 51.71780288
v -93.41003001 20.23414709 52.22248286
v -103.38841379 62.40053847 53.64742130
v -103.73160988 67.43053347 53.70589718
v -103.10417414 70.86589932 53.47349867
v -95.79700232 30.08560836 53.75396460
v -101.12029314 47.52361029 54.39602211
v -104.68894243 66.88258052 53.64435911
v -99.32454675 30.91913275 54.12109941
v -105.87848723 68.89630109 53.75155061
v -98.40263426 21.11878060 52.96071246
v -95.98850459 21.38975635 52.79644206
v -97.66204655 23.27253111 53.35185304
v -95.20859271 24.49825779 53.19365114
v -107.06105828 57.85902590 53.76489833
v -98.67197275 28.05535123 53.89212072
v -102.99628973 50.75148493 54.33022603
v -106.27607256 60.85817143 53.95121872
v -107.00993985 63.58353049 53.98407951
v -107.50851780 65.61248004 53.78849432
v -105.05571961 65.23675472 53.73704433
v -100.02547503 26.03517659 53.71778086
v -100.56024790 28.45294774 53.90021577
v -101.37153417 31.11799620 54.10595611
v -101.57764703 32.29305148 54.10565436
v -96.88863903 19.52922903 52.37933248
v -77.97862589 11.29853074 48.06793481
v -74.85666126 14.13864829 49.07395318
v -79.32581753 10.69036033 47.65821621
v -76.47774369 10.61553229 47.78682813
v -77.95169950 15.65372385 49.55638945
v -79.28053290 16.79955050 49.98386651
v -75.93704760 20.13677359 50.61750859
v -75.17079264 11.72549743 48.06022346
v -72.92851806 10.63741650 47.82312363
v -71.85725868 11.97696105 48.34821820
v -74.02466238 15.80749638 49.41562563
v -71.96822017 19.06447113 50.38879067
v -69.01394576 12.09786907 48.75396565
v -71.04247063 20.86432837 50.80482736
v -66.07115269 10.93104575 49.08794537
v -67.16105342 12.88720686 49.37530681
v -63.58398497 10.53435542 48.95128310
v -68.28853488 17.07703248 50.19629002
v -65.35220891 17.37844758 50.09016767
v -68.19910556 20.56484297 50.68213120
v -66.14130735 22.90096506 50.77214539
v -70.13943791 18.34262908 50.33983290
v -70.38825750 10.88276226 48.08532074
v -103.50447148 26.96505561 53.53674665
v -102.22933441 33.58187899 54.08205837
v -106.51101172 50.95716193 54.31528017
v -110.18797755 64.34480846 53.47011611
v -101.77026689 25.63538030 53.79907042
v -103.04199159 31.20198660 54.26527560
v -103.52806002 33.02522749 54.12456766
v -105.39183766 34.43854302 54.12426963
v -104.19782251 36.00295633 54.44588140
v -74.51590151 10.82124189 47.83424363
v -77.48111337 17.60543510 50.00464991
v -62.72149086 18.65253411 50.66616461
v -59.56959352 10.90197451 48.95326495
v -46.07587680 -13.22302036 45.32573000
v -47.54618183 -11.97855547 45.15405744
v -60.12875214 25.52758344 50.97150803
v -46.95235565 -10.07031277 45.42424530
v -48.36329818 -10.51628962 44.96202990
v -47.90117592 -9.07868706 45.36815360
v -52.27391794 0.89121476 46.47359625
v -55.69264293 12.34608795 49.07841235
v -56.14010245 15.19419067 49.92496595
v -56.65802956 16.76756144 50.04546791
v -59.79383364 22.96336181 50.99178851
v -58.08828771 23.61673117 50.88219792
v -46.03458941 -11.34929992 45.21034658
v -43.70653629 -11.28671877 45.43538764
v -46.70487344 -7.20099686 45.57425901
v -44.81264576 -5.50888199 45.59799656
v -50.85124075 -1.64096279 45.89606822
v -48.28372225 -2.78727664 45.80973461
v -55.95900863 21.83254808 50.48060045
v -42.19064862 -14.02856968 44.76188496
v -42.95643419 -11.70841325 45.42345181
v -41.92493856 -10.15752088 45.80011591
v -44.86253485 -3.32447584 45.91230676
v -45.83523795 1.08393922 46.31258547
v -44.94600743 -1.20798487 46.07971013
v -47.02432081 1.97843113 46.98001221
v -45.68100721 2.86388909 47.09534720
v -47.42178693 2.97181914 47.39566892
v -49.26126823 2.55324296 47.38548398
v -47.10666835 5.00570331 47.55678028
v -48.01581055 4.88492986 47.86796123
v -52.29140073 10.57545003 48.68007451
v -51.12298951 12.64098752 49.00542274
v -53.17907780 11.79454289 48.90844971
v -51.95101351 14.46159929 49.27761853
v -53.44227701 16.80804789 49.73276705
v -54.22824249 24.14525859 50.46505108
v -39.41516951 -8.48879199 45.31588033
v -39.47607428 -6.64882548 45.40866613
v -42.25334898 -1.82800461 45.77226192
v -43.98449883 1.11658301 46.23687267
v -41.02568328 0.66310877 45.63332349
v -44.44464296 2.73102475 46.83082178
v -45.45189068 7.23006437 48.01614955
v -45.26046664 4.68839845 47.45550826
v -44.50007528 5.68424398 47.60462418
v -47.31278867 7.42224278 48.27670753
v -48.86127636 6.97318744 48.34327102
v -49.71668869 8.82209465 48.64689335
v -47.04375193 11.52316295 48.70241880
v -48.96428064 10.81283763 48.77433181
v -48.41306806 14.53617774 48.99098352
v -48.46236855 17.70542003 49.22055081
v -50.77944696 22.42279612 49.94940758
v -51.10161379 27.63951756 50.03635958
v -52.24176869 25.80913343 50.23490265
v -49.79341477 26.03437193 49.79679734
v -35.77300534 -13.44307978 44.50570047
v -39.40761462 -1.51924370 45.43150961
v -38.65096346 0.66778908 45.32254860
v -41.35864601 3.10414121 46.16038129
v -42.70988330 4.06938791 46.77537456
v -41.29181802 5.81347290 46.84828594
v -42.21285507 7.42568308 47.28839919
v -48.18223789 19.25906539 49.29978773
v -49.44758117 29.00362201 49.69993979
v -50.51854253 31.90154210 49.69954863
v -38.71819749 2.49294052 45.43310404
v -39.65549916 6.50282111 46.57952487
v -47.70957679 31.50671721 49.18060079
v -30.70226684 -10.62559243 43.50163788
v -32.43704513 -12.52292097 43.90880838
v -29.94286455 -12.46421319 43.18533838
v -31.23717941 -12.83792872 43.20691898
v -30.77976964 -8.74820072 43.40745136
v -32.92471170 -3.48064699 44.26217824
v -33.69772807 -1.75774354 44.49645430
v -36.54584661 4.82838135 45.54885626
v -34.70003605 4.67068097 45.07149756
v -36.37762740 5.76806581 45.57398334
v -42.91211441 30.73192388 48.31068963
v -44.27366704 36.95746511 48.39529842
v -44.84435916 35.35793722 48.54002967
v -29.47442979 -4.12497669 43.38591918
v -31.28896281 -3.48494970 43.93224791
v -36.21173650 9.00229439 45.87483406
v -33.98386762 10.53145528 45.45988515
v -27.69000083 -5.30999945 42.81000048
v -26.59338526 -6.90117851 41.81735590
v -34.77656469 12.90075202 45.88396847
v -32.22240135 12.74826936 44.91908848
v -33.06422755 15.07161185 45.34171149
v -42.16360301 34.99361500 48.03602397
v -25.26000701 -10.44238266 41.64928943
v -23.81863073 -11.12294849 40.96725583
v -25.00016801 -8.17093439 41.31848365
v -27.65799500 3.23618716 42.94552654
v -25.55532753 -1.34440104 41.69201851
v -24.78351630 0.31306336 41.32388532
v -26.67151578 2.62103253 42.84784198
v -26.36029944 4.99794958 42.40353778
v -33.13126788 17.89037138 45.45221850
v -35.15329212 27.13048086 46.38196528
v -35.85815430 32.76850656 46.51355743
v -20.74361965 -9.37188510 38.99561614
v -24.13051203 -1.94051652 40.77930003
v -24.39143322 3.42260883 41.51834175
v -23.75411615 3.01091699 41.21087492
v -25.59509873 19.62515898 42.32339188
v -33.07899833 20.92537656 45.66451162
v -32.93355927 30.66457063 45.51263154
v -33.52845833 32.25606307 45.77537999
v -34.05968845 33.95880014 46.08016834
v -31.83342516 32.82548115 45.32140493
v -35.39615497 37.62908652 46.36034369
v -23.86690117 8.89633037 41.07872024
v -29.78484891 31.76544234 44.38949749
v -32.34903887 37.08146140 45.66804692
v -31.56983107 39.80178013 45.22453249
v -32.72780031 40.78285769 45.68681121
v -25.03062598 22.43637107 42.25297272
v -27.64720283 27.74265781 43.62516850
v -30.51120974 34.37291086 45.07727548
v -29.20900099 35.57383269 44.89946365
v -36.09716147 44.27138343 46.82758451
v -23.16094935 16.99608937 41.16854072
v -26.20980330 30.50511330 43.09884831
v -30.03703617 40.66293314 44.55467314
v -29.86916155 37.76214272 44.87659782
v -16.87880605 8.46764911 38.04089129
v -20.33100277 12.22081203 39.95393962
v -17.58049615 8.86854809 38.33148256
v -17.34479144 9.68506746 38.43210638
v -26.84066817 37.31533885 44.01947185
v -29.93570268 44.69954967 44.55352202
v -15.78802802 8.49795248 37.57783026
v -20.23819648 24.65861849 40.42391852
v -15.30655008 11.29923668 37.08529472
v -19.82652023 25.97878501 40.21513835
v -18.30012538 25.38769878 39.68447074
v -20.11116967 31.96746111 40.87074474
v -21.53498307 35.90748087 41.70016199
v -22.69307896 36.82012483 42.34554991
v -18.30679365 26.72605589 39.76394236
v -20.77738196 8.14171787 39.57096860
v -29.15054001 29.65967543 44.15414855
v -34.32063386 42.79516637 46.22581974
v -24.36514758 4.41570161 41.74965993
v -32.77946264 27.69941092 45.60199007
v -37.26597130 22.03599550 46.98456079
v -60.44966355 18.76723208 50.63297227
v -63.26325238 20.34133114 50.68890750
v -61.17116660 21.53813094 50.91484264
v -26.18010156 15.80285281 42.47002304
v -35.99701822 16.13237895 46.22072726
v -53.99492756 14.78713658 49.52805862
v -56.27464131 14.07083683 49.51267317
v -57.79012665 12.44584378 49.17553067
v -61.41189858 12.72634044 49.61520061
v -58.01305175 10.23550611 48.75538126
v -59.91747230 9.62777250 48.65831137
v -58.41865391 6.98511815 47.69180343
v -57.43853375 9.27330274 48.61126468
v -58.85926262 8.05726089 47.89692536
v -25.84211342 7.03920657 42.33620688
v -25.91295913 6.44126674 42.23790020
v -27.59252675 6.47325302 42.51921549
v -52.19357088 6.90023229 48.14748466
v -50.14410242 -3.76807642 45.47363892
v -56.55882508 -6.24652440 44.10717264
v -57.96176940 -6.02102280 42.76724532
v -57.68271908 -6.03617309 42.88881645
v -17.51661673 -13.02881818 36.77653894
v -18.92201416 -12.73836289 38.10307756
v -23.41186814 -15.20388294 40.24827480
v -21.21552639 -13.60701025 39.55507278
v -26.15207061 -12.81347778 41.76056013
v -28.85995805 -13.74946907 42.42969304
v -30.26008978 -14.45448399 42.86130518
v -32.56309777 -14.29166552 43.53183880
v -43.87265816 -14.04367853 44.92392763
v -25.93252249 -15.04980680 41.32892936
v -27.80023403 -15.49219061 41.67338461
v -30.58747202 -16.22157171 42.48736054
v -32.96379745 -16.29285887 42.89005324
v -39.17824477 -15.61355218 44.30729523
v -39.53807056 -17.71294698 44.25880685
v -42.88921133 -15.85982367 44.38991100
v -45.73397338 -15.27266204 44.79110613
v -43.56967285 -17.38362573 43.87512431
v -21.62766643 -17.42268167 38.35891187
v -23.73684943 -17.20423251 39.76564109
v -25.12054145 -18.02431419 40.02265260
v -22.81518094 -18.28028448 38.75390813
v -26.48573741 -17.00460166 41.02654010
v -28.23307738 -16.91992208 41.31352156
v -30.73767945 -17.62853935 41.73978046
v -33.69043767 -17.93243550 42.17897356
v -31.99655190 -17.85975136 41.90307111
v -33.08456764 -18.89144816 41.47518799
v -38.91734779 -20.57278529 43.62995550
v -37.62697056 -19.96614970 43.54923964
v -42.54056513 -18.68413575 43.83817688
v -47.18154296 -17.67359674 43.37716103
v -44.23137009 -19.23248358 43.46890375
v -48.79534617 -17.53708720 42.89310426
v -48.03000018 -18.85000058 42.78000072
v -49.56906661 -18.89141276 41.44128412
v -20.46962827 -18.60510744 37.05045208
v -20.41120082 -19.92816105 36.26338020
v -18.64880137 -16.78947732 36.39869764
v -29.39509414 -21.05849423 40.20337760
v -30.05314060 -19.49127391 40.92884809
v -31.35339171 -20.21851391 40.49963877
v -33.12098607 -19.85829510 41.21021181
v -34.92002934 -20.81832103 42.10821912
v -42.38350317 -20.80475353 43.24886203
v -48.00725356 -20.38287185 42.76515171
v -45.77140138 -20.71300149 43.41911152
v -20.85679956 -22.81181328 34.83797610
v -17.72043295 -20.16766742 34.87264365
v -22.77557366 -19.83517222 38.01918402
v -22.95618318 -22.14206569 36.59943864
v -25.87590739 -21.69269323 38.45422715
v -26.29337087 -23.12758565 38.17930818
v -25.57462454 -19.97541450 39.15195912
v -28.32806669 -21.88443579 39.45152462
v -30.16686440 -22.78298698 40.09909183
v -27.68425271 -24.10760149 38.03728893
v -32.76337683 -23.96130189 40.21408781
v -36.02821380 -22.15300314 42.05741361
v -39.75886479 -22.11054973 43.02077368
v -38.64652291 -22.95181341 42.11446270
v -40.88569432 -23.18945527 42.69922152
v -49.33222756 -22.04071172 41.94306210
v -49.10343140 -23.35455082 42.23877937
v -22.82543480 -23.68747443 35.31673178
v -24.44735169 -23.90768565 36.43638268
v -23.66504818 -25.42632818 35.22554040
v -29.44089286 -26.31785721 38.22457045
v -30.39878234 -25.04374087 39.24164921
v -31.42030537 -26.83241852 39.16329890
v -33.89792517 -25.27218685 40.88738188
v -42.20715538 -25.31351522 42.26832837
v -42.87300259 -27.76783518 42.04496369
v -50.01490936 -23.89775217 40.24089128
v -50.09645224 -22.77638949 40.20189494
v -49.89440367 -24.21324514 39.62329403
v -21.19384147 -26.52997896 34.32428092
v -25.26811697 -26.26310289 35.19321978
v -27.14489028 -26.16033889 36.54900938
v -25.42942949 -24.43590574 36.55050322
v -33.63728896 -26.93760581 40.35114497
v -40.58933631 -28.90465036 41.64208844
v -42.55823418 -27.90772729 42.03013331
v -48.26477170 -26.69592761 41.85940325
v -19.24893633 -28.20698917 32.89001808
v -23.88654463 -27.79060975 34.57003832
v -22.86720276 -29.30784039 33.91303122
v -34.33850035 -29.97657284 39.40978646
v -35.63962877 -28.76732312 40.20381346
v -37.68667206 -30.32213636 39.93389010
v -36.43075377 -30.97700141 39.26655650
v -28.41477096 -30.86988069 34.60898623
v -36.99467704 -34.68551487 38.22183982
v -40.18852115 -31.84905276 40.47685117
v -39.16441649 -32.70969912 40.15723616
v -24.87377264 -32.32373670 33.20737556
v -24.96513166 -34.20752287 32.47449920
v -33.25024620 -33.33641961 36.64852306
v -39.40230608 -34.43677351 38.98417950
v -20.65066993 -33.61016512 30.85489012
v -22.95167744 -34.27034244 31.41533211
v -21.04781196 -37.34555095 29.39320169
v -28.19011733 -32.40361065 34.22603011
v -33.62527862 -35.20345688 36.76811606
v -32.92954713 -36.48839891 36.05499119
v -38.64601627 -36.79307923 37.74032369
v -35.28102487 -38.39414567 36.77108884
v -40.38999975 -35.78000143 37.87999973
v -38.26136142 -38.01073879 36.80548072
v -22.19624072 -37.65051812 29.80026230
v -25.96658841 -37.20685095 32.07762167
v -24.52163212 -38.46972436 30.71790934
v -33.47868100 -38.20706531 35.44771671
v -34.08093005 -37.25187108 36.33952141
v -37.49042377 -37.97238320 37.12655231
v -40.28244689 -37.85441816 36.32619977
v -41.01548344 -37.95003518 36.35834530
v -41.99112952 -37.41772473 36.21660918
v -42.73401573 -36.91839054 35.33436358
v -23.92492630 -39.28105906 30.04866466
v -25.98953433 -39.79441896 30.91771156
v -27.20723115 -40.69574177 31.13658726
v -29.59858812 -38.45277056 33.59153122
v -28.87390368 -41.38861597 31.71169385
v -27.97499672 -39.24687579 32.31044114
v -30.95358424 -40.44504836 33.70675072
v -38.69006038 -39.99891132 34.99724716
v -36.93918511 -40.01843557 35.88773310
v -26.55555308 -43.25687885 29.90176715
v -31.15301020 -41.92392156 33.14743564
v -30.21377884 -42.68186912 31.86321259
v -33.14774111 -42.92960837 32.68348426
v -32.48687461 -39.57470506 34.69962999
v -21.76186256 -41.65197536 27.59294026
v -21.09491453 -42.69038886 27.06228010
v -23.22681434 -42.44341329 28.29341218
v -25.08510277 -43.37808490 28.92450802
v -24.70839396 -41.77718982 29.63292040
v -28.62823568 -42.65198484 30.75368330
v -27.00456977 -44.33264583 29.15317006
v -33.49709138 -43.46645251 31.00984730
v -31.63858876 -43.59680787 31.42479807
v -34.08344463 -42.79830307 32.01983497
v -56.77425489 6.17727544 47.64451832
v -84.70216393 10.24543308 48.00093919
v -83.76616240 9.44933388 47.42953554
v -83.24598521 9.78294015 47.71619663
v -59.96681750 20.67270875 50.81037804
v -38.33388537 23.44286256 47.31854796
v -48.87469858 -19.69527639 42.22739488
v -40.72150216 -20.83787881 43.40033233
v -49.40483347 -20.61849646 41.39144346
v -49.99570176 -22.04192616 40.45744613
v -19.54815537 -14.11205158 38.21766004
v -46.63538933 -24.71370995 43.26278716
v -49.12072793 -24.60703254 41.93202406
v -17.80521683 -14.02526163 37.04789281
v -28.75596471 -18.83546077 40.72360322
v -47.95623198 -25.07053316 42.68493131
v -18.88059080 -15.27279057 36.99997067
v -26.65020525 -18.93774420 40.17274454
v -50.06980896 -23.00670557 40.13812542
v -50.55072904 -26.36284940 39.61610422
v -16.72985964 -14.97132890 35.72057560
v -27.50163153 -20.30981891 39.50180858
v -47.95577750 -27.24713273 41.82776809
v -44.49751601 -27.52768993 42.54281521
v -49.38964918 -27.62312256 40.78638926
v -49.13062975 -28.15407887 40.70775956
v -49.68245327 -27.38598734 40.43606296
v -50.05398020 -26.84815414 40.07923603
v -15.56286030 -17.26846956 34.79192778
v -41.49236530 -29.34812568 41.55579582
v -16.91277884 -21.53861895 33.58651698
v -17.70523377 -24.86130595 33.16018730
v -13.95693794 -22.16448449 32.06822649
v -25.61275475 -28.22460048 34.56844389
v -14.87710420 -24.48485419 31.74730390
v -26.56884678 -30.35503253 34.35430303
v -17.79719256 -27.30187215 32.41368756
v -24.52301048 -30.49254417 34.03329104
v -26.92077681 -31.86837956 34.20105577
v -35.61336547 -34.60200131 38.24960068
v -41.04337841 -36.07695177 37.56814823
v -20.75270936 -30.75185232 32.24276006
v -41.55337065 -38.55817765 35.25169194
v -26.82995237 -33.14844146 33.63138065
v -42.20348597 -37.89351135 35.23150459
v -42.01863706 -38.33427653 33.90685841
v -15.42608812 -30.82549386 27.92994492
v -19.17819865 -32.14316443 30.96549399
v -20.21460049 -32.14162216 31.29697219
v -29.37239781 -36.39864922 34.10136327
v -5.20262215 -25.38914792 25.88895150
v -40.88087752 -39.59989548 33.95745903
v -27.37018093 61.51055545 27.35759690
v -30.67890555 -37.55640984 34.63461623
v -15.01604449 -32.67113864 26.90618858
v -19.06320266 -34.80838612 29.77579832
v -24.48322438 -35.73975712 31.48979321
v -28.48096751 -37.17018664 33.34472328
v -3.11114104 -23.43143523 25.38871951
v -2.18118355 -23.30946922 24.88805912
v -2.36472185 -22.32736349 25.43756552
v -0.02966242 -20.38479410 25.33401735
v 0.49286586 -21.11659572 24.56053719
v 1.49371917 -19.78636719 24.69323017
v 1.62845594 -19.77778226 24.65451509
v -1.16714637 -22.77134359 24.76886101
v -10.63748077 -31.08636290 25.45850724
v -11.76439784 -32.15484694 25.24579875
v -13.76333646 -33.58939663 25.60171485
v -19.07723211 -36.28912196 28.65730040
v -15.51582199 -34.61619839 26.50878765
v -16.67142659 -35.07300839 27.31800824
v -4.20131534 -30.14122508 23.88920076
v -8.45257193 -31.61775693 24.15314689
v -9.16724745 -32.90768340 23.78133871
v -10.76595485 -33.49085897 24.50458705
v -12.21366972 -33.62966329 24.91725422
v -15.90587385 -37.18975186 25.97600967
v -11.32125501 -35.06204486 24.27561395
v -13.40456214 -34.48516503 25.16839467
v -14.35127389 -36.01809219 25.53324401
v -18.21110211 -38.94826025 26.65712498
v -19.08338629 -39.74407911 27.08871104
v -21.65918797 -40.86668789 28.46098132
v -11.58866752 -35.97376868 23.72258343
v -12.98171189 -35.85057706 24.24274944
v -15.13841469 -38.07696700 24.77973700
v -20.27298883 -40.43718055 27.39718929
v -13.90941348 -37.15881333 24.11809564
v -16.72513224 -38.69247064 25.72757937
v -20.66889964 -40.95020518 27.09582634
v -20.30190453 -40.61398283 27.07442455
v -13.93813547 -38.85449469 23.87407795
v -11.70531753 -36.90647706 23.33021350
v -19.95380968 -42.18014330 25.93770809
v -10.82379371 -37.37748787 22.67940156
v -10.49693301 -37.08414361 22.64864556
v -11.64893061 -37.45611757 22.92286791
v -13.80701829 -39.27228972 23.58348854
v -11.81657054 -37.62862086 22.93225192
v -16.89266786 -41.97574034 23.00824039
v -18.32750812 -42.05851629 24.97634850
v -19.43082735 -41.20917246 25.98457597
v -20.41021734 -42.97765344 26.29883215
v -52.04806477 3.62622738 47.24699631
v -45.42456940 9.33370832 48.26212674
v -109.46000367 45.91999948 44.57000270
v -109.60632563 46.77826911 44.03579608
v -102.59427875 28.15242857 53.83017287
v -109.22438651 55.95915020 53.31353471
v -68.64593178 80.43378592 52.41280422
v -67.41327792 82.52371103 52.21813545
v -95.24337202 83.79429579 52.97233164
v -91.42173827 88.12097460 42.35951602
v -90.73789418 89.15127069 43.30187663
v -85.69855243 93.59434247 53.08380350
v -84.28118378 93.80863607 53.09315026
v -87.28417009 94.47716922 52.41940171
v -88.01177144 94.98048574 50.96278340
v -87.47593313 94.18904036 46.20703682
v -86.82317287 94.84275430 46.87579349
v -35.11448577 86.08269691 43.76329854
v -36.49419174 86.69386804 44.36643422
v -17.17782952 76.14854723 37.12592274
v -18.09640229 76.12307370 37.39426285
v -15.19912574 78.04664224 36.25011072
v -26.93763562 89.75655586 40.32039642
v -27.39471942 91.05145186 40.55114090
v -23.92339893 90.36357701 38.84233907
v -23.55084009 91.53431654 38.69851679
v -24.54202250 92.24351496 39.11461681
v -26.63766034 92.67850965 40.18978402
v -21.65182680 92.61023253 37.81459481
v -19.51038279 95.03901005 36.62992641
v -37.07537428 108.29301924 38.21564466
v -36.90075129 108.32946002 38.35968301
v -36.63431481 108.42024535 37.88690642
v -36.20062768 108.35175216 38.97201642
v -28.50086428 103.47469151 40.90163857
v -27.51100436 102.27954388 40.50669447
v -27.43487991 101.28208250 40.29925913
v -35.89104116 108.42747986 40.39879888
v -35.14215350 108.75728726 39.20030221
v -35.48926860 108.46266150 37.01597452
v -34.10663456 108.83125663 36.41603515
v -34.27282721 108.02623630 35.54254770
v -32.24460036 108.85411501 35.15772149
v -14.03445937 95.48316896 33.84064510
v -16.61093161 96.41198069 34.98984873
v -16.05861448 95.11181712 34.92064774
v -16.69964194 97.91736305 34.77231786
v -13.19177356 95.87623179 33.30028802
v -17.27139950 97.02223539 35.32585129
v -16.42835140 99.25378859 34.77429599
v -30.05596809 109.51557755 34.63196009
v -12.77779043 95.20427883 33.13053399
v -12.99281046 98.37749600 33.20012987
v -15.00600483 99.11410511 34.19977799
v -25.68507195 109.61911827 36.00738943
v -26.28973871 109.91150886 35.25065631
v -26.39741078 109.64147002 34.14081782
v -26.26117505 109.56840962 33.44692662
v -26.34281106 108.68302733 32.16021508
v -25.06648004 109.55049843 32.08451718
v -23.81634712 108.41709375 31.24846332
v -26.09943785 109.43012685 32.82213956
v -24.90756288 109.97724533 32.73065761
v -24.58433621 110.05843431 33.83233026
v -24.08032492 110.18358171 33.10380504
v -23.52297120 110.13282835 32.41518140
v -23.37870188 110.12120545 33.30396116
v -14.16276768 104.68471050 33.50369260
v -14.93300218 105.12027889 33.48752111
v -22.56945148 109.83218998 31.29789978
v -16.89733379 108.73081535 31.44700453
v -15.69527015 108.62268507 27.53834240
v -17.20840484 109.02677476 29.90287729
v -18.80268939 109.29296911 30.85189313
v -18.95575598 109.13413018 29.77195941
v -20.61363868 109.40189660 30.67957424
v -14.02419712 108.09770972 30.44264764
v -14.41122126 108.62667114 27.86508575
v -12.58308254 107.53221065 26.65749192
v -14.11633939 108.01119357 26.85237490
v -13.11751921 107.70174861 26.53836086
v -25.31596273 93.06377918 39.39708695
v -25.55949241 101.51206702 39.72253576
v -12.61848491 81.77186549 34.15608034
v -13.35200574 83.68781209 34.67313945
v -11.13345381 81.90234751 33.61704573
v -10.68384759 82.27016032 33.51640701
v -14.78277892 103.93681377 33.64681080
v -11.58429962 96.11779451 32.41814300
v -8.95002577 80.67633212 33.18435326
v -8.92850850 96.14160657 31.35945648
v -9.20852367 97.16293216 31.50600567
v -8.09305627 97.92859107 31.18064255
v -12.76431512 107.60144889 26.58788487
v -8.76319874 105.06781936 28.02323550
v -8.16772692 102.97077149 26.40801482
v -12.62490079 107.39532113 26.53360553
v -0.29771135 77.59421319 28.94310281
v -1.38362125 80.31886071 29.33807671
v -7.37002818 102.44069993 27.11505257
v -0.22282613 80.06040007 28.92339043
v 1.52844621 80.86683601 28.08189020
v -2.88097630 94.29356456 26.11678839
v -2.15308438 93.56874973 27.38255076
v -3.40161426 93.53885055 25.38579330
v 3.46203195 80.30574024 27.41609327
v 5.74897649 79.65397835 25.59852973
v 5.65640861 79.13482189 24.26518686
v -13.07739224 103.56001556 33.38287771
v -7.83125591 102.24128515 25.92307329
v -9.26246401 103.31952572 25.55692010
v -6.83033699 99.54344481 24.81198311
v -3.69019154 95.75628489 25.63538589
v -4.54174634 95.10528296 24.22107756
v -3.85322585 94.41100061 24.84864928
v -12.47328334 85.61389148 34.17554498
v 0.03851053 87.45167404 23.54994044
v 4.74240212 82.70903677 24.46681075
v 5.30172279 81.36871457 24.42120947
v 4.50285291 81.58286661 22.76147157
v 3.40861548 82.21490681 21.75314538
v 3.46121215 80.52535355 20.91853507
v 5.09171886 76.81129873 22.06233144
v 5.74111007 76.92608982 23.32157083
v 3.10626323 80.35178483 20.52000538
v 2.97803851 80.37135750 20.41048370
v 6.11646008 76.18159801 24.04679172
v 6.43277215 74.37272370 24.11735803
v 6.48728386 73.14349711 22.97622338
v 6.85570901 71.74602896 23.17078412
v 3.15009174 80.54285496 20.42593993
v 4.62977448 70.60562074 20.11494339
v 5.17967576 70.47820091 20.42194828
v 6.26453711 72.08053023 21.87000401
v 4.57584206 69.22391802 19.98321339
v 8.34168680 62.91211396 23.09874631
v 8.16917326 62.25834042 22.25836925
v 7.27689406 61.72017008 20.74208297
v 6.23534247 62.57571280 19.70707253
v 9.21120401 56.06005713 22.25303464
v 5.99162513 59.60455909 20.16923018
v -30.60158715 62.60360032 28.36548537
v 13.56911194 53.36926132 23.26815017
v 14.08327650 52.05765367 23.92478101
v 14.73898627 48.84655029 19.60163377
v 13.53991218 51.68004334 20.19987069
v 10.63649263 53.11487243 19.03935522
v 10.97926777 50.56953058 17.43305661
v 11.28790155 49.15093258 16.92255214
v 13.04234564 49.60127175 18.15833151
v 12.20039744 52.01923475 18.81191507
v 12.22095918 50.05352572 17.67469384
v 10.63949987 51.91669241 18.21754314
v 14.03932273 51.51418597 25.16846359
v 15.36157262 49.18893799 21.88868448
v 14.64503445 50.89615658 21.49597928
v 10.78541763 47.60277644 16.39432274
v 14.81379941 49.03513938 24.73006397
v 16.29333757 46.10374942 23.52376096
v 15.94556868 47.57643119 21.86593600
v 15.60034603 46.47605121 19.80900578
v 11.35431230 44.84635964 16.11247472
v 12.64101919 48.03901166 17.28126220
v 15.96856490 42.28607565 22.24649489
v 16.26641862 46.45235464 22.58639038
v 16.09924622 45.85771635 21.44294418
v 16.35291055 42.21423343 23.11820351
v 15.35917632 39.78973627 20.03774047
v -8.38156790 66.84903055 21.91193588
v -33.57268870 80.44017106 30.46371788
v -93.58084202 55.21988124 53.21067944
v -5.62852016 83.08292180 31.51799738
v -90.14958143 31.72138333 40.08365050
v -78.19908112 34.36629474 52.32966319
v -38.12955320 -18.96375045 29.43180129
v -43.22296381 -19.13855784 31.95851669
v -21.50521241 90.48438072 26.65125392
v -68.17854941 6.11356739 38.21586072
v -21.05079591 100.45631975 37.23735362
v -59.40361694 5.21197403 47.01998085
v -103.43603790 75.23219287 48.07281122
v -7.91766867 -11.00138016 17.16009341
v -11.85322460 45.25382444 37.64276952
v -50.38947240 78.04360986 48.61685261
v -38.98934647 -16.63608477 30.11526167
v -8.20635539 67.15762615 34.32093933
v -47.31729999 35.85566208 33.53171796
v -85.19993722 20.25156654 51.44583061
v -63.78282607 29.77992035 36.28976271
v -82.19848573 42.56248102 52.39583552
v -30.50176241 92.77281165 41.93869233
v 6.22826349 75.57487488 24.64374714
v -30.57075292 -3.67154507 28.82281132
v -66.72032923 94.25593168 51.45918950
v -8.41236021 92.52934158 31.75519034
v -4.35794471 48.20618778 33.90864283
v 10.66176035 27.27704123 16.07893780
v 0.10638549 44.04432327 18.82548817
v -18.80204491 36.91331297 24.81684648
v -7.17624975 16.88048244 20.36639117
v -16.91086031 11.06951851 38.14898804
v -38.35944086 71.64777070 45.38322240
v -98.14207256 34.74508226 41.32350534
v -48.50842059 -3.62234167 35.27025878
v -44.87271234 87.43137121 46.83918133
v -49.22370985 65.26479870 48.84210974
v -42.19640046 74.48038459 46.58313841
v -85.31822264 76.42045617 53.29886451
v 9.04128421 35.92914343 16.56089351
v -4.86500794 80.35722375 31.37943521
v -18.54059286 91.92331880 36.35289520
v -88.06466311 50.46174675 52.79488117
v -45.21111399 18.51826347 31.46763146
v -25.87887272 6.22336986 26.09517053
v -25.88836849 43.18772256 43.06572676
v -100.78045726 65.51039964 53.53676155
v -24.58255552 0.39608291 25.29462054
v -16.62006602 91.24351293 35.57784110
v -13.64182495 64.82907385 36.91105172
v -103.93388569 38.11272234 41.67011753
v 7.51430914 4.05957457 16.81193337
v -2.89895525 7.97128398 31.13240004
v -63.96798044 97.33078629 50.37231371
v -111.51731014 58.70616063 48.27470332
v -27.06577629 93.71372312 29.15259078
v -41.88612849 -8.68565496 33.06602314
v -61.55391037 62.01726198 51.48785561
v -84.33170617 16.73934422 50.51837862
v -47.02527076 6.72537088 32.57426992
v 19.20925640 1.38858834 19.93202418
v -33.20051357 81.61181211 43.44132170
v -50.48720911 -0.71411818 35.01706570
v -49.57816750 -1.42353564 34.80304033
v -60.73062867 84.02669430 37.86599264
v -108.50336403 32.61105344 46.03128508
v -52.50710994 7.19815399 34.28831697
v 3.47957737 52.85876989 30.35030328
v -17.32667722 24.68438633 24.19198677
v -86.05112135 64.99733776 39.62384164
v -15.23728296 11.50830183 36.99311242
v -7.40431435 -0.90852135 19.54995655
v -55.77940121 4.01225640 36.34197637
v -32.84034505 -5.98109979 29.92841415
v -77.84281671 53.28761414 52.54555121
v -17.35902578 77.87490636 25.17111599
v -19.22797039 91.55289829 36.72546521
v -38.28378022 23.75775762 30.15775234
v -70.75107098 90.67989141 39.18220103
v -54.47799712 69.57344711 35.78367457
v -72.88476825 42.20270738 52.28021741
v -44.99424994 94.83645111 35.81252322
v -74.63316619 17.70501584 49.91431534
v -34.76725519 38.01010549 30.32524697
v -54.92646247 30.34008108 34.77507085
v -27.54506469 9.06422175 42.82911122
v -21.43260278 57.65358359 40.64200073
v -100.51183403 52.57013068 40.59183970
v -33.48161280 85.17638594 43.30092296
v -53.55829000 22.79655077 50.28378963
v -43.48262772 -12.38295902 33.66702050
v -20.75344510 18.43059622 24.89318512
v -48.67243767 -8.27699807 36.51200607
v -15.03226254 6.33162213 36.92235425
v 0.69098856 14.44049925 30.51270358
v -9.60438512 23.94659817 21.61728218
v -15.16150124 101.18233413 34.40229222
v 2.69679516 47.38641530 31.34132177
v -25.48741549 4.71938821 42.04944149
v -68.11894476 40.27418047 52.14403942
v -81.04670793 26.95269510 52.25173756
v -32.96354786 62.11473420 29.00642529
v -8.81950464 31.21363372 36.59899533
v -45.75048015 -6.73336210 34.35057029
v -39.32267800 -17.65135489 30.31992167
v -5.30536287 17.91022159 33.53210166
v -55.13832718 1.34003058 36.83576733
v -64.77134675 93.79113466 38.04417700
v -60.48682705 75.50509274 37.47835755
v -14.31246288 82.21336454 35.28971970
v -1.38317526 79.45837080 29.48531881
v -48.28392342 52.07411945 49.49540272
v -104.12310809 56.68044835 53.89547721
v -68.88996065 35.90477630 36.91099957
v 15.51085804 8.51043127 22.93308824
v -111.25022173 57.18168616 48.40088636
v -28.60304154 23.41467328 43.87357458
v -0.62411767 17.53203012 31.47797287
v 4.70423978 24.73795786 30.07810935
v -37.25511208 67.93650985 45.27214170
v 17.50250719 22.22419344 24.15966615
v -16.57447964 41.84294492 24.37392063
v 4.30170912 19.71635222 29.62850034
v -36.21845320 54.92779613 30.11758439
v -48.92798886 77.71727443 35.48717126
v -31.22607619 88.61029893 42.34953225
v 11.38461288 22.77295105 15.71666636
v -37.35314682 12.00971752 46.43052816
v -58.04473162 8.34274199 35.35888717
v 12.42717914 13.72793596 15.60069434
v -59.41373110 40.96256942 51.25876889
v 13.73177208 1.67296873 15.51275142
v -19.99317855 -37.69753501 22.26273902
v 4.65844106 -7.16204150 25.29000863
v -47.16460034 60.99341810 48.61787707
v -14.69393447 62.93368340 37.69648448
v -32.47047216 67.78090447 43.45578328
v -54.56577986 3.54359322 35.93147546
v -48.67361858 85.20133048 47.97832668
v -24.80706386 104.94378954 38.61718252
v -79.67880368 62.80060858 52.90750414
v -20.71546018 23.69213477 25.07580630
v 2.63657514 76.29433274 28.18648517
v -26.50181763 -2.27395655 42.23044217
v -4.97150747 82.70116895 31.27066419
v -54.07194421 -1.79438782 37.49190271
v -65.93929976 85.39909124 51.95540935
v -40.10202736 89.17893469 45.79507560
v -53.06752026 91.83671325 48.64085466
v -72.78188318 39.39597681 52.28064582
v -71.56376541 50.86760223 52.33359337
v -47.90851474 -3.07885394 34.83160958
v -34.20762345 77.51594484 43.68203878
v 7.15182768 19.81713064 16.50658436
v -66.67300314 78.31267267 38.81618753
v -36.49936616 84.78185534 44.44878921
v -14.44187760 34.87726301 39.04343396
v -83.35578442 88.58220279 39.37573358
v -38.73948753 69.67674196 45.72401941
v -0.67566900 24.36650358 32.32313320
v 12.68940791 30.51398695 15.94100147
v -12.64168974 7.27863424 21.97592705
v -14.81191907 82.58161694 35.51201522
v -77.26669312 62.00394407 52.89030075
v -42.24631563 19.49474774 30.83770536
v -11.19033899 66.21899456 35.65326706
v -93.89819950 57.82826990 53.19703743
v -101.55836493 53.63788456 53.90110984
v -18.54853705 17.27826521 39.28568959
v -70.67523897 32.95935318 37.16369346
v -67.29218364 52.27201805 52.14665830
v -51.71100795 18.21340621 32.92796388
v -8.56831763 20.55418305 35.28569639
v 10.31286456 13.58989906 16.13892242
v -59.11836773 61.15589663 51.15000531
v -30.37506901 47.55127057 28.50136533
v -41.88416898 -17.92079024 31.47408366
v -39.11533207 17.92373322 47.20902815
v -58.73332918 81.68461919 37.41618618
v -5.09752613 28.59898657 34.33848917
v -79.57126200 32.24614263 52.36659199
v -40.91511294 16.36600867 30.45943938
v -8.70966725 19.18920502 20.91389522
v -56.55882135 2.42947973 46.47770524
v -35.75802594 83.66223425 31.66186437
v -24.60153587 4.83284472 25.66934936
v -80.17003536 94.62738037 52.91395634
v -87.47812361 63.04123998 39.60824385
v 6.02207147 13.31560314 28.13189477
v 20.45946568 -5.85814100 13.59005272
v -109.08510536 44.85111311 45.76693848
v -8.37952178 -10.60031820 17.55514741
v -2.51498562 80.64167202 29.94255349
v 21.71139978 6.46289298 19.78532039
v -90.13434500 90.63267708 47.21177742
v -64.06964362 80.91025054 51.62785202
v -29.41492945 52.32131109 43.86587068
v -48.40323702 45.08076981 49.77099225
v -49.71433058 57.66113847 49.41805825
v -40.25517404 107.45980591 41.71096906
v -88.57643604 82.97921717 53.21527272
v -3.17067932 20.59464529 33.04224461
v -28.75510231 20.47937550 27.43901685
v 3.52807320 9.26091895 17.99543574
v -12.13751920 60.26403978 23.39125052
v -20.99318430 91.39167517 26.34785324
v -10.23617852 33.71769935 37.28641197
v -66.35784358 33.09001401 36.82065755
v -51.45414919 103.60292345 46.07429355
v -101.32643580 38.98222372 54.59308624
v -20.26857063 32.42828324 25.24415590
v -66.93589687 91.53702110 51.80890858
v -46.19823396 -7.12885242 34.58720073
v -93.04186702 66.91296399 53.37503925
v -22.78373390 28.41749229 41.60823300
v -92.94038266 71.67472690 53.57787758
v -42.33070090 76.69354230 46.65411264
v -44.04859245 62.18323112 33.27009082
v -28.67189795 8.00042506 26.84163116
v -89.38424289 69.50969994 53.28272656
v -62.21763790 50.21932349 51.72472820
v -3.43296654 44.63490099 33.89357775
v -19.15286109 10.10234654 39.11878541
v 9.09185968 29.33690697 28.72871049
v -52.73295566 -7.76825193 38.45175728
v -53.15020680 34.98270735 35.08963436
v -75.33796132 66.13101065 53.15587297
v -87.47356385 66.40978158 53.13744396
v -98.72958809 18.61349866 44.26572472
v -100.60667247 49.42394421 54.18004468
v -27.06647851 -26.85351297 23.87609892
v -63.49926442 37.60127723 36.52829304
v -3.12913489 76.96921378 30.72332963
v 11.45402621 5.58755081 16.17077738
v -77.90338993 44.84617710 52.33232304
v -4.54684300 23.79688621 33.93042460
v -105.37137091 56.36446550 40.38378224
v -39.08313438 50.61469227 31.60929680
v -30.49768135 80.63533902 42.30690002
v -39.31164369 84.82664824 45.81474513
v -100.17606616 33.31727162 41.81208089
v -70.50908357 65.13699889 52.57757008
v -4.46808198 66.19708985 32.84803778
v -35.67796946 14.68863152 29.08026427
v -53.41757834 -7.12377485 38.50825131
v -42.63595492 84.45020765 46.71490192
v -30.53914011 19.49428581 44.48941723
v -44.51205209 -14.76851106 34.14695337
v -25.03951825 77.83224434 40.03846273
v -111.58082634 57.31708184 45.81581056
v -23.38874899 33.12632814 26.09972470
v -25.20424128 26.64717473 42.49324650
v -10.09655930 55.81089854 36.17246449
v -48.37811738 15.95617086 32.06421807
v -68.43585521 25.33972077 51.18195340
v -60.23650244 70.19820809 37.09728643
v -70.49915195 99.37110543 51.69248208
v -32.09637478 72.02386111 42.98743233
v -63.59519809 54.90619689 51.86232552
v -32.59593993 57.85300955 44.53243688
v -82.74848014 53.38083208 52.63626203
v -19.92846839 93.24022382 36.83989868
v 1.78215012 23.19488861 31.14476055
v -14.76242393 92.43462980 34.57461298
v -75.52095503 56.38043582 52.59849504
v -71.88113779 34.95515883 52.20435560
v -24.77614954 -3.36988899 41.04943946
v -44.70036179 55.67273870 33.63489732
v -76.36337727 48.30183834 52.37610638
v 17.69052446 8.29866994 21.89514041
v -17.53260568 39.83767703 24.51481111
v -100.75768828 23.55731092 43.40594262
v 10.82871575 31.15348332 28.07113901
v -15.53847361 39.19505700 39.43110630
v -30.31881712 41.62271321 29.02111225
v 0.70439465 21.35610953 18.85983348
v -35.33810377 95.51358223 44.01368275
v 7.00155459 37.12005541 17.21364073
v -58.18115547 76.97769254 37.10769117
v -16.64331183 83.04096758 24.58808571
v -19.63943243 -3.91125027 38.86653483
v -35.54089367 80.96398413 44.42783073
v -71.11198455 58.38967860 38.44504803
v -26.29449032 93.80978346 40.05542397
v -82.36388117 47.65456542 52.46084929
v -43.56568679 51.32427812 33.21819380
v -63.61574680 41.62162170 36.66992486
v 20.80170065 31.21824563 18.70784722
v -89.41817284 91.93453938 48.06952551
v -18.02141033 30.01578152 24.50174093
v 21.28759213 28.45612541 22.17028663
v -32.87083656 86.10085398 43.05972531
v -96.10163420 74.82519746 53.60269174
v -68.59520823 50.10863394 52.21185833
v 9.92176123 13.16333376 26.34758875
v -31.60727769 55.36276847 28.42634730
v -85.89564264 31.97523579 52.79048532
v -51.32655054 31.39820695 34.03362632
v -54.22830954 1.44835853 46.43094167
v -45.91850191 79.61649448 47.50222340
v -36.67230532 54.51318994 46.28723115
v -3.10871843 -11.23648230 15.48432838
v -71.43752277 46.74272984 36.74282879
v -23.41060527 10.51349007 25.39095841
v -9.31269396 77.08767056 21.54546604
v -18.17181706 77.70258933 37.68782690
v 10.60271729 -2.94152251 16.11852273
v -19.72230338 27.60133520 25.00881441
v -28.21437828 48.58693853 43.70857775
v -34.26874802 -7.68500846 30.00603616
v -56.79556727 24.98050593 50.76678097
v -40.17999023 -35.33315286 38.16477954
v -19.14471388 -6.96340809 38.43259439
v -3.90669936 50.05094036 33.62345323
v 17.02454872 13.45927268 23.08614552
v -9.44311172 91.59169346 32.33961016
v -111.60068959 60.33702567 48.79962280
v -43.86787489 88.08331192 35.36777943
v 21.93420008 3.50342575 19.13202368
v -9.15964600 105.86331785 28.75232324
v -72.60181010 66.60558283 52.85536125
v -83.53431523 60.98526344 52.85391957
v -75.21116734 43.44730079 52.29869857
v -63.93856555 83.29693973 38.43849897
v -30.80052882 84.85859632 42.33288765
v -9.49243270 -35.00330821 23.00814539
v 10.44016704 16.25087671 26.50442347
v -50.00401661 16.29838347 49.28804189
v -85.01884341 65.21198899 53.03553119
v -37.28017211 7.39959115 46.05738446
v -2.90363398 37.64796257 20.37523501
v -46.86559364 97.44624794 46.37177661
v -68.64127517 28.27150002 36.48627177
v -91.14060551 18.37489195 43.30129549
v -52.88845301 2.29385938 35.28013080
v -34.09051150 64.12774324 44.34716329
v -42.03127697 32.58524090 32.18479082
v -18.93975399 64.18906897 39.05242309
v -11.36914548 54.22450975 36.84626892
v -5.46704233 -24.71691929 26.32818371
v -58.37433785 35.32148525 50.93900487
v -38.64555061 -13.06918357 30.74593470
v -12.45891489 73.70171696 23.09278771
v -5.81871159 11.86260302 19.96088214
v -19.52805370 71.95331901 38.40563074
v -51.62771419 20.51117085 33.01387653
v -84.89695936 35.10991111 52.63442919
v -49.88497496 96.04553133 47.07448557
v -27.35153027 17.31764525 42.99810529
v -88.66635710 35.12122482 53.15771699
v -36.36412695 -5.11380937 44.88074407
v -20.70549130 18.95817183 40.27236253
v -36.77801788 94.60810572 44.50699687
v -94.86944228 37.16922924 40.41695595
v -95.00246495 27.95915492 53.51590365
v -57.42426962 66.62464887 50.75621232
v -33.51080045 -11.63641270 29.57403287
v 14.14500363 3.19501897 15.35967551
v -39.25194219 14.22635652 30.10666743
v -22.62258343 -31.36364371 32.67698362
v -61.16311252 81.13180846 51.06880516
v -34.11255032 25.07749572 29.14740704
v -51.53698847 6.10949425 34.25293788
v -48.51832613 22.75272645 49.46723953
v -58.62044916 1.03246165 45.82355544
v -42.10704565 -18.95554736 31.33684397
v -21.13136463 78.03833485 27.22310461
v -37.53653914 21.94247581 29.82688695
v 11.84532326 25.45657568 15.81678353
v -27.82150730 -29.49217893 24.20057915
v -60.01541018 11.29340753 35.42257473
v -49.16131496 -5.64353680 36.10808402
v -12.11145148 -0.50963904 35.38896143
v -68.06505471 84.39345658 39.06452283
v -25.63711815 85.49351990 28.83708663
v -95.73366493 59.48878080 40.04185647
v -1.95374433 75.11087507 18.73414218
v -16.87252894 5.61218569 23.02991785
v -12.47221138 63.78652900 36.50338948
v -4.40163957 26.51939169 20.56826651
v -27.95192413 84.58223939 29.08791974
v -10.89394465 72.58478552 34.29128975
v -56.19247258 29.67484668 50.57407916
v -52.42145807 -10.39141230 39.86713290
v 12.38531247 22.51043543 15.56938328
v -19.71144602 34.08239782 40.90612754
v -10.68364549 7.56302290 34.63758528
v -83.63208920 38.65873814 52.43149027
v -81.78601414 35.56809947 52.40174755
v -44.54533383 39.79822621 48.06571081
v -37.20911220 43.52838919 47.16891423
v -47.82961309 50.95298588 34.58143771
v -52.43838206 68.68000329 35.28941050
v 5.48037840 -11.65438630 15.64725861
v -33.21826085 91.74125642 43.41257364
v 12.84845639 25.99293552 15.71984030
v -43.36021841 70.35446167 47.16955870
v -46.83725908 42.23299772 49.00100827
v -11.28523797 95.23659199 32.33770281
v -68.79868358 62.91344017 52.34605819
v -34.34305266 87.15366572 43.64001751
v -2.58309557 79.88139242 30.12239188
v -20.91016062 29.20975909 25.39105900
v -51.55645311 3.31343501 34.73609686
v -35.04774719 -2.31528655 44.75435987
v -80.89388907 24.34619889 38.76679763
v -27.91968361 20.27570643 27.18855627
v -22.47690782 5.30427042 24.92805943
v -56.34937808 43.12523827 51.01168528
v -54.84215915 61.95276231 50.28130859
v -38.18505630 12.36222871 29.88240868
v -62.68406659 78.30955833 51.39498413
v -42.91039705 15.43770358 30.87694757
v -7.25173252 -9.81201231 32.41176158
v -15.28105047 49.26591367 38.83287683
v 29.91553023 9.96894110 16.56975783
v -93.32355857 20.74987814 43.02860424
v -39.65172544 62.65276670 31.57701343
v 3.22293886 -3.80829466 26.34705044
v -0.94358105 78.77869904 29.29247357
v -27.12039091 21.54860273 43.12641174
v -39.03386369 70.15513629 45.75198889
v -111.11418903 61.33036688 43.55393350
v 16.68685116 4.33643628 21.62304893
v -26.56898461 -28.32344919 23.40104058
v -52.86739767 19.31969076 49.92573336
v -86.83262020 69.87802684 53.22511122
v -64.86294419 46.56650126 52.02592537
v -35.82498059 29.87582423 46.49985954
v -36.18428111 52.56868526 46.18711025
v -86.03415638 41.07614234 52.67474800
v -15.38996864 45.09644955 24.31393601
v -68.87254864 36.83596849 52.13112012
v -79.77793366 50.75311661 52.48707160
v -43.80043969 -33.26603770 36.56125441
v -76.81540400 23.98575284 37.86274046
v -48.31624031 94.98349577 46.93396017
v -3.14466981 15.13800770 32.21165016
v -32.20255300 87.11241931 42.74171591
v 6.45244960 17.21743681 28.39096822
v -48.34531248 7.23166857 33.21357816
v -20.06502636 17.56941713 39.93458673
v -2.19633454 24.54520203 32.99093992
v -41.87318310 8.96633230 31.02166951
v -66.66742265 43.81226748 37.44157776
v -23.03355560 55.29987067 25.96579306
v -65.19443542 67.32004881 51.79281905
v -62.32757121 64.38586116 51.53207853
v 18.58570427 12.18692865 14.03408777
v -22.79490232 56.67429790 41.22553766
v -95.31982988 65.13182074 53.38671803
v -7.12535577 49.84090105 35.13327986
v -54.31614444 -1.70192926 45.59221119
v -59.75243449 39.46675360 36.45214438
v -71.19739801 28.23004872 51.73825100
v -67.00394303 28.40512991 51.43097416
v -10.82098018 86.59654111 33.67320448
v -23.53275567 -6.64676353 40.61498493
v -28.25079113 86.72698587 41.09414667
v -55.16444147 3.03369598 36.37607768
v -103.64991426 68.28527153 39.76389393
v -23.46450835 14.78535123 41.30952805
v 0.04414268 -31.69174865 21.20496146
v -22.49834873 1.86830969 24.66653474
v -108.04861039 39.69893232 49.02867228
v -9.79274604 89.55711871 32.86899254
v -25.17354116 108.83300006 31.39794245
v 14.11797106 23.27363379 15.45566134
v -53.50621417 68.88487190 49.61876944
v -20.92412673 85.33877134 38.25267032
v -10.29119641 35.46300903 37.28937730
v -13.03497422 54.72099781 37.46123612
v -49.67355728 -6.44808263 45.26154324
v -22.29212411 10.80066804 40.75727984
v -31.40758350 -12.12095656 28.96115929
v 12.68758532 11.62081026 24.82606098
v -57.04933032 38.12632710 36.29937768
v -51.29670352 94.51323003 47.80109972
v 20.49118280 19.54508014 22.47296460
v -46.23250291 33.80485252 48.80617186
v 20.73889971 16.44731872 21.90210670
v -38.94186392 61.71266735 31.22230992
v -35.44595465 -9.70547367 30.83972819
v 18.28595996 35.38775817 22.17355371
v -45.78844085 21.97331190 31.70797601
v -78.44229043 60.57537347 52.81620845
v -22.99516089 26.43383667 41.57641158
v -21.93056047 36.31073982 25.75397864
v -97.16595709 54.59202453 53.47528309
v 16.05125517 -3.47535568 20.38868517
v -9.44449194 94.71537918 31.76142648
v -38.91868144 47.72244766 47.42080346
v -44.76088658 58.30073357 48.26782644
v -79.05109972 55.69373071 52.66847834
v -15.83158225 63.10133636 38.12661022
v -48.29167202 20.96543647 49.36295748
v -35.01851112 20.65305971 29.00884673
v -74.88307357 84.93471146 53.11983079
v -20.87656409 -9.57097951 23.05521257
v -33.54687244 56.52340874 44.98451203
v -8.93311203 101.52272880 31.61123767
v -85.15846729 47.73085192 52.62984708
v 8.81886017 10.41514333 16.33291878
v -41.44698754 2.84995628 31.23249672
v -47.92529345 78.13131809 48.01277071
v -0.79695642 21.45422809 32.10055083
v -39.37734663 85.71660519 33.26657414
v -7.69024109 85.79919487 32.23245591
v -74.38784838 23.13846536 37.18438745
v 4.79382463 -30.33201024 20.13356239
v -7.16429250 -31.79832175 23.06343988
v -95.17708421 14.12295084 45.76842114
v -45.77676207 95.69428861 46.31696269
v -68.06901842 59.32188779 52.23893747
v -46.55174538 -5.38009126 45.71949318
v -61.29351258 29.10577133 36.13691032
v -70.91433555 88.11406791 39.40490633
v -20.09518631 -24.93856102 34.32258591
v -20.39575018 90.56770056 25.84369481
v -24.69901554 7.33729731 41.87939316
v -11.51089557 7.60776596 35.05669534
v -36.34660318 50.10389909 30.53080849
v -84.85449851 74.25069809 53.42227221
v -82.78031647 78.00447196 53.08225751
v -7.66144879 -20.66053636 18.50506663
v 7.64299836 11.68103050 27.22362801
v -60.36049500 85.73147655 51.00176483
v -10.24225820 -36.40019149 22.94228226
v -24.66937900 52.46251822 26.08093619
v -43.93358156 58.37826803 33.30431879
v -46.20220885 64.55434114 48.16199467
v -77.17505097 27.20335312 38.06940094
v -38.01101074 -17.71606877 29.44817953
v 11.34803332 -16.88174345 15.40042553
v -8.04005191 23.97353575 21.01384476
v 1.75072136 9.29612666 18.26965064
v -36.88621148 63.03253770 45.42049021
v -33.39258209 46.70382291 45.61505839
v -91.71056747 53.77078429 53.09172720
v -86.96123958 19.63671297 41.64258763
v -97.33975679 38.61663863 54.06945199
v -61.45409867 69.53025609 51.21993646
v 0.30152447 1.81132893 18.13205704
v -35.69668904 75.18742234 44.20632496
v -13.37046735 4.44412511 36.02621704
v -10.08146070 -2.72516790 19.89888027
v -31.70513734 -13.61665502 29.15444411
v -83.60860497 86.30833775 53.11506614
v -34.68509391 62.85697967 29.85447273
v -66.97068363 37.91927546 36.83735430
v -87.26316690 59.25714597 52.82932520
v -69.26764548 98.31023961 51.52704194
v -29.69809622 25.92746913 44.40815002
v 9.41773225 20.99473402 15.78389853
v -91.34790301 61.74293160 53.12322825
v -63.93495947 33.01424161 51.59135163
v -49.96808618 -12.33131345 38.04609179
v -9.63487849 48.40303957 36.36014089
v -37.12776676 51.66703835 30.75696900
v -51.48170143 55.27369305 49.92531613
v -24.50182661 46.82788998 42.59116575
v 1.81335059 9.97493695 29.50270660
v -76.69167966 94.96416897 52.71749571
v -36.60237044 -11.29902247 31.06875531
v -9.12900735 -29.94126640 16.94109477
v -54.16698381 10.52190550 48.66851866
v -66.32939726 74.85529780 51.94688216
v -99.34542328 57.78528377 40.06974399
v -7.03979563 25.46659112 20.83812468
v -45.92420533 -4.76680463 33.94740075
v -16.83956198 21.11187391 23.92756753
v -63.20963800 28.23978662 51.23763904
v -99.68669713 60.47795340 53.38321999
v -5.78550948 84.96956527 31.48310259
v -41.70528799 48.75588790 48.24559018
v -57.04348162 62.36215308 50.72373152
v -108.74911398 44.58996654 46.53571174
v -47.57538065 104.20116782 43.05852205
v 5.92871336 28.57823670 29.97531928
v -52.75446549 87.50831336 49.01003838
v -40.29046372 32.72702172 47.61778936
v 4.06201277 28.98968384 17.40085334
v -34.41853821 90.76464921 43.95673797
v 2.97268387 24.20641668 17.60457829
v -17.23252051 62.83806264 38.66304830
v -42.30470955 -21.51183225 31.82656318
v -30.35198152 92.03425795 30.57195619
v -63.14083934 40.08293524 51.81052163
v -49.58236590 16.91305079 32.34007955
v -52.17237398 -5.92122320 38.13045844
v -56.63964152 52.61974037 50.96141621
v 14.83773347 25.19588545 15.45971259
v 7.93345924 -26.49651095 15.07259626
v -13.62271421 33.97687152 23.03013019
v -8.22343305 17.54113473 20.73523961
v -52.25837976 -3.41741531 37.61202097
v -57.48717487 36.67809069 36.25059128
v -107.17695206 31.04741499 51.08860135
v -30.31885996 79.61568236 42.19542444
v -42.51617193 56.48533627 47.93091118
v -71.92521542 95.52537650 52.19773203
v -96.95067257 42.77402908 40.80959782
v -38.60385343 -20.05312964 29.87534925
v -66.69883430 69.98133659 51.98003352
v -4.03235666 -1.57959200 18.50786805
v 15.99278860 40.61119631 21.34651691
v -33.90320018 88.94740790 43.55336726
v -66.33070856 34.60162878 36.81414947
v -46.94449157 50.25813356 49.34173077
v -84.82156694 10.97004395 48.49963635
v -105.85383326 40.21543637 41.62024707
v -6.99032983 31.37878329 35.67242622
v -86.13183349 86.29927039 39.03622925
v -49.31691661 -9.00718104 37.11382672
v -57.18497932 78.39135826 36.96024418
v -27.08075009 58.56726691 42.55020246
v 19.21519823 10.66457015 21.66917734
v -75.46243072 92.24902093 39.93308172
v -23.54537882 -32.92927518 32.21095353
v 15.71909152 25.39046109 25.28261021
v -3.26885865 22.20380493 33.28464180
v -48.64812642 -2.54523591 34.93431583
v 1.73361343 46.31303251 18.36838573
v -30.72394244 -12.83962745 28.82299200
v -66.77290052 86.55766398 38.84819150
v 8.17611627 -18.46666448 23.38688448
v -93.08793396 47.38866910 53.47656459
v -68.42968613 93.28260273 51.88110471
v -47.77945951 54.43882197 34.53588113
v -83.19982141 68.19201261 53.20264399
v -63.07948381 40.49245641 36.59556806
v 24.72370863 14.41249158 19.55651119
v -26.80546790 82.74999261 28.45225111
v 5.02011226 -2.15613353 25.54673702
v -43.17768663 35.05028784 32.49606863
v -66.21388346 68.81818175 38.10681030
v -102.57964581 60.29903889 39.98552635
v -13.79483007 42.90873930 23.72366004
v -57.94014037 94.79047358 49.44115505
v 7.87134469 21.57466114 16.13990404
v -29.19053473 91.60673618 41.21297598
v -53.61736193 71.86471671 49.43424463
v 7.28363404 49.73757267 29.56943586
v -99.63987023 65.43186307 39.63286802
v -55.86017296 -8.02385993 41.78549349
v 22.56265469 27.94105746 17.97102578
v -59.23302472 -1.68031664 45.07813603
v -42.58074611 -27.74771675 42.08836332
v -40.13354704 28.25203352 47.69986495
v -34.96815264 20.75129375 46.19462043
v -16.44738205 79.30716127 36.84925660
v -57.55556747 -0.90524665 38.35252300
v -32.92463347 51.99237168 29.07283418
v -66.00703299 99.47070479 50.64703897
v -54.32065204 -5.32481493 38.77691552
v -41.16015136 -24.95008148 31.33657575
v -74.29330796 95.25103867 52.50168964
v -65.33109397 52.57816613 52.02654377
v -13.34667113 83.93150568 23.21983315
v -56.18835613 35.38509086 50.60973763
v -97.06126153 44.97449473 54.04649675
v -111.76151782 58.50285664 45.62013224
v -30.17962724 55.47129735 43.90660301
v -38.15750778 -16.89213328 29.62266281
v -31.62222728 -16.43646695 27.77495049
v 9.96827986 7.90745486 25.39995313
v 1.61414850 -4.97652311 27.15548128
v 13.79001793 30.29612638 15.75888507
v -50.24514720 2.52662878 34.60885212
v -13.94358091 80.67818731 35.32730415
v 4.13545361 -31.08475171 18.38271506
v -59.29958820 3.07462271 46.35172337
v -79.86345887 40.89228436 52.30068788
v 9.89375077 26.91040374 28.16041559
v -42.09024832 62.64470518 32.64101967
v -91.25226736 88.43317628 43.36503521
v -19.53945681 68.03280115 38.74091431
v -36.90075874 72.34803587 30.94363213
v 8.29328969 37.27095574 16.73148572
v -56.82438612 61.88251823 36.37801856
v -65.85052609 33.23083371 51.77474022
v -19.81173269 -2.28103530 39.00599480
v -29.24286947 105.07309437 40.48931971
v -19.14890856 40.61450064 25.03005043
v -94.41298246 15.19244257 44.97874528
v 20.15824430 0.52126532 13.56002316
v -19.21390928 1.53482589 38.61266375
v -71.78546488 85.89021862 39.70737383
v 6.95325434 72.88755476 26.24296583
v -35.72487831 82.20681548 44.43713650
v -0.47979449 83.21831375 28.32698449
v -18.53258349 23.05836976 24.47811142
v 0.84507786 19.38395575 18.95377599
v 7.29238940 69.09340620 23.73584360
v -67.51812994 34.32303667 51.95200071
v -63.70826066 88.14827353 51.44669861
v -11.57085318 74.15274531 22.71269634
v -47.73484915 -11.50165498 36.27306968
v -39.54772651 21.83443308 47.58445174
v -33.95427763 109.15894061 38.10885921
v -87.27885783 76.31065696 53.35975066
v -26.62217617 98.44839573 29.53761443
v -16.61668345 47.49267548 24.94385093
v -21.97182365 63.99641931 40.28752446
v -13.63805495 92.59421378 34.05388445
v -0.22978026 0.03526252 28.35606225
v -33.59645978 71.27937675 43.56048629
v -43.50028187 72.38951325 34.22170505
v -38.87803108 72.85453379 31.83206171
v -41.30335152 74.76243377 33.12925622
v 14.10299074 18.10069941 25.08788928
v -54.81639132 -8.05432536 39.71871361
v -22.14360051 33.33711997 41.74846783
v -67.91676581 86.98838949 52.40753666
v 30.30932695 9.68028326 17.11460203
v -15.37007745 11.58399880 22.96972461
v -64.10537660 100.18316656 50.08798093
v 9.57403332 23.83801341 27.90277638
v 4.62286687 -14.48677294 15.35340585
v -19.74212937 86.74447238 26.72856674
v -87.89889514 93.56140345 45.45927793
v -29.98219058 76.46762580 42.03607887
v 24.81868304 -0.18464615 16.92435518
v -30.84121086 63.66185099 43.12375560
v -1.15539588 41.90822318 33.07390586
v -25.83884448 70.15864551 40.82086310
v -78.69675010 98.06027263 52.44054273
v 11.37944218 23.44972640 27.03328244
v -56.81312084 70.02884150 50.40201545
v -52.46259645 81.10251278 48.98524284
v 19.75242421 2.85074534 13.63429986
v -20.70522681 97.10472822 37.23762929
v 8.53871275 8.92018341 16.33635536
v -6.13903301 92.25828946 31.35927767
v -70.17301023 53.28344554 52.30667442
v -66.07034802 38.06056455 36.74354032
v 9.14262608 9.29172430 26.13169141
v -111.59375310 59.09341946 50.53165555
v -43.20061579 -28.17422152 33.13388675
v -48.92188311 -6.54865708 36.21734679
v -28.95234711 15.37591126 27.13074349
v -36.12135723 71.93926722 30.69058619
v -34.12770480 75.58258623 43.59927028
v -27.80080400 92.53778309 40.39609432
v -86.60560101 78.89466733 53.22201923
v -82.09218830 29.35314737 52.41995677
v 2.18778872 40.24006426 31.95997328
v -33.93026814 18.29489134 28.62700820
v -36.08990833 71.16385549 30.73454089
v -81.50943369 55.66747114 52.71413922
v -110.37555337 66.89701974 43.43728349
v -5.13391569 78.47330719 19.76536773
v -62.21828610 31.68630973 36.39231995
v 11.25852764 30.98726273 16.11731201
v 23.01343717 -3.96686932 17.00438373
v -2.26262189 31.77279234 19.41558346
v -33.96481648 53.05786803 29.41868082
v -82.33285695 80.72994649 52.96432599
v -21.98281698 68.65961850 26.88246593
v -96.21323645 82.60098845 50.97590014
v -22.04245515 -1.66062207 39.98734429
v 21.66480571 -3.88081186 13.28376681
v -1.52398727 10.91847010 30.96121922
v -87.01224625 72.45171815 39.01287913
v -88.06768805 74.61077720 53.42017487
v -68.43652576 14.74705618 36.76483035
v 7.79850082 -16.91539027 15.80925286
v -42.50118881 22.89406955 31.04203008
v -6.65315147 38.44961151 21.77431621
v -35.11850536 59.13727731 45.28031498
v -98.24742377 52.19300836 53.70647833
v -53.01403254 6.21440867 34.56170484
v -56.40150234 -2.30578543 38.66235912
v -41.67126492 9.25570913 47.34474793
v -42.78307781 -5.52257011 45.86458206
v 14.83211387 23.80190045 15.41910041
v -2.59211031 1.70195184 18.74115504
v 0.56827598 28.16775627 32.14887902
v -62.14901060 67.26844609 37.46993840
v -12.15880178 10.23837831 35.41991860
v -15.94649814 84.88226682 23.88947830
v -60.35411358 5.73875243 36.60995141
v 10.41148417 -1.96998217 16.15801081
v -23.86577800 24.63244274 25.86493641
v -14.59087059 92.02681482 34.54943746
v -10.39469149 93.21642667 32.42877871
v -42.23222658 83.96893740 46.60818726
v 5.06546116 -17.97078177 15.29403403
v -42.49084368 82.56966621 46.71416804
v -81.73867315 68.52247566 53.29156667
v -76.43806934 91.95582569 52.66493559
v -45.96630111 -7.79795740 34.56138819
v -1.36369851 41.09126702 19.02219094
v -67.98344851 72.21276313 38.39187324
v -54.84277382 33.41524303 50.30542985
v -35.61920300 78.97473872 44.36036199
v -13.11267726 81.62792027 23.03878777
v -19.96936090 66.84667617 39.01709244
v -17.57253893 56.83895200 39.22498599
v -43.90384257 60.79358608 47.79754952
v -53.01620066 98.15029055 47.28105664
v 9.93626565 -9.06558521 22.56535925
v -51.79256946 24.79944751 33.39197859
v 14.94400483 11.20584365 14.87193815
v -44.87477615 53.49799618 48.71253297
v -39.07923028 17.20599830 30.03270738
v -65.89689106 78.44903320 51.94333196
v 21.34913579 -6.46964135 16.99405350
v -20.05369589 11.58580463 39.74963352
v -41.66823998 39.55504298 47.76408151
v -31.33084625 0.33614732 44.17457059
v -27.80125663 4.12456086 26.64794214
v -70.29598206 73.24254513 52.46593058
v -10.17140504 65.03770500 35.32683104
v -98.00171852 66.52919948 53.47449705
v -84.97660607 79.97094840 53.11326683
v -40.29072449 87.04531193 45.92881724
v 12.98560947 31.63113073 27.13477984
v -6.91920752 80.85111529 32.23901987
v -60.71985140 57.88491666 51.49645731
v -66.51886553 64.07615542 52.05450580
v -34.49092433 -13.66324443 29.56978418
v -27.69982629 70.12499869 41.57529399
v -44.89255697 15.96459560 31.35807812
v -25.65098740 17.89084636 26.36817098
v -57.68562108 83.10195804 50.42384192
v 12.87708711 10.04003454 15.40327910
v -69.60353255 58.41182917 52.37185583
v -13.38633429 51.07904971 37.97774017
v 8.50703754 -3.26119759 23.65231700
v 2.78577791 -9.64876544 16.07137732
v -38.09292614 25.96418932 47.17938974
v -92.40857512 29.66014855 40.96448421
v -69.33636963 101.00943595 51.39062181
v -37.32429072 90.32285213 44.89698634
v -59.62419137 66.06517732 51.15183815
v -80.63953370 81.35151863 52.95734107
v -11.38533186 89.95608985 33.51645917
v -32.71355480 93.37230027 43.17710921
v 15.07962961 13.52837589 23.98997359
v -31.94717690 83.20076764 42.84793884
v -75.56333393 60.19119173 52.75606737
v -39.35341164 97.24880755 45.21944374
v -63.39921057 84.20913666 51.49330199
v -21.98710665 82.40840584 38.60119730
v -64.22164291 69.06240433 51.61596090
v -32.11870044 82.44479448 29.99430150
v -45.02236471 2.89957901 32.49059618
v -6.99569238 36.63058579 35.73306650
v -17.92020723 26.91742219 24.46439303
v -65.42928517 27.44487487 51.26320571
v -16.60494879 43.92005503 39.70035538
v -39.83292356 14.37492389 47.21661285
v -63.15886974 61.47380918 37.75543347
v -26.75147168 50.52041635 43.03346574
v -67.19579548 27.77653374 36.35418415
v -16.65537804 43.86815801 24.54000711
v -42.28389636 94.16277707 35.53195298
v -12.52410468 87.10030466 22.61041477
v -15.72539471 0.73938462 37.06887737
v -6.13808539 59.06642228 34.13264081
v -54.69772220 72.63624668 35.95437855
v -44.21117902 -17.19453558 33.55463594
v -50.12716353 93.35005283 47.66457528
v -30.88079207 12.09869701 27.42855065
v -19.42264847 -12.36688998 38.69461641
v -43.09913516 -1.80818525 32.35409781
v -37.52048314 -9.29547288 44.94996369
v -45.07866874 69.99105960 47.59906605
v -77.72893459 59.97475237 52.77710035
v -93.30291301 19.48583312 43.38407144
v -70.97143680 95.07797658 39.04115409
v -16.25005715 78.17219943 36.94535419
v -13.28577474 88.97423744 34.53281522
v -67.86353141 83.65618438 52.28375271
v -47.03703895 95.88363767 36.11943871
v -54.21938375 90.38927406 35.88375822
v -18.73080805 11.01319306 23.79792184
v -27.11421996 12.33418938 26.18269064
v -38.58901933 5.24408743 46.04077712
v 1.30813231 -31.76704049 19.40912195
v -81.58070594 75.18902421 53.27856541
v -12.54338864 104.82364148 32.26201609
v -31.65871650 -17.36338623 26.77304484
v -31.20235726 -25.99447034 25.41025542
v -47.94547334 8.64828378 32.80094266
v -2.86297593 77.89894193 19.32539977
v -62.17024103 23.57360534 50.96354708
v -101.97152197 55.51585183 40.33681750
v -74.77890700 52.25744843 52.45604366
v -34.27886218 108.85433108 39.58514705
v -7.48451054 47.29372635 35.45395657
v 5.33492398 5.11719845 26.96161158
v -4.17292863 1.95086654 19.17462982
v -44.50218007 11.79029141 31.46694973
v -44.32350770 -24.18464981 33.88434276
v -3.44032468 -4.68280958 30.00971675
v -38.81995752 78.56822759 45.59317231
v -60.34747884 1.66456716 45.78046501
v -41.54622927 86.69148386 46.33485526
v -10.59839688 25.33907630 22.06320316
v -17.37531647 102.25284845 35.12103856
v -15.33279754 8.26690998 37.22981736
v -57.94730410 26.92555822 50.98345503
v -72.28864729 38.43402117 37.21716255
v -34.91916880 -28.33312750 26.29061230
v -28.51520665 73.62183183 41.61234573
v -26.03237517 86.19442582 28.88603695
v -65.03850967 61.49242073 51.91447213
v -19.43857782 15.15936106 39.65720534
v -2.09718570 76.24746114 18.99399795
v 6.13040943 -26.99637972 13.44815549
v -65.97613543 42.29837283 52.06696317
v 13.65177613 27.61952579 15.68769291
v -60.99211797 27.67413668 51.05473474
v -70.64333558 89.08188343 52.64906213
v -81.85927570 11.78586949 41.19582847
v -19.64274980 92.78414398 25.77802725
v -69.01025772 4.54391446 38.69637847
v -17.24523306 32.64964372 24.26316962
v -53.26363444 37.65511513 50.21810159
v -76.12155378 68.75363737 53.17043513
v -20.38066089 90.87895602 37.38344088
v -30.66475131 87.35704422 42.15134308
v -39.70299661 51.68720707 47.42541164
v -53.59334871 36.79584712 35.37630290
v -39.89624605 -10.72413847 45.36226019
v -28.57161313 -8.06488935 42.67173260
v -108.76614600 33.76835585 45.62076926
v -56.09029904 -5.05297026 39.38503936
v -40.74455425 85.23534238 46.16860300
v -49.24676567 -2.86872988 35.32046452
v -58.75112861 62.96894699 36.73862666
v -8.67290050 9.54543985 20.98108456
v -13.35575059 7.99475703 36.08687595
v -98.64892811 56.18628487 53.52241173
v -58.46792459 70.23937255 50.73888227
v -10.03659703 85.56319028 33.25007856
v -111.21512949 56.31607771 47.08378017
v -42.20963269 63.19891661 47.16635495
v -101.70631111 42.08944738 54.59625274
v -15.16435482 0.24421941 22.01609127
v -41.57182202 -10.48061717 33.34470466
v -31.53033182 17.20271260 27.90005691
v -13.29473220 11.44776307 22.68982306
v -57.52712116 67.61011481 36.44628078
v -11.59681845 95.28523684 22.94638753
v -17.16345362 -3.44738853 37.59134933
v -10.94057783 -35.63106805 23.54934998
v -73.19853455 20.54664679 50.69245026
v 15.18911961 13.83696683 14.87004012
v -93.21874380 37.14229167 53.58280987
v -21.48528770 61.01574376 40.36741704
v -51.05156824 71.35067135 35.03250331
v -96.50220722 34.49847922 53.85689810
v -26.50329098 88.53565156 40.34310207
v -68.13491136 31.49574250 51.80650949
v -62.66997010 34.35145319 51.49393529
v -57.72064999 3.34310392 37.39659861
v -56.79428205 8.11900292 35.08180752
v -20.10094002 94.42217648 36.74145415
v -25.71950480 87.14154363 40.15406966
v -84.27604288 83.69709551 53.08807641
v -20.65803297 108.43529552 34.74963829
v -111.29120737 57.32136965 50.43324828
v -16.01745188 -35.39071232 22.05736935
v -30.01303412 39.77670521 28.79856341
v -12.18531374 24.11206253 37.03036159
v -38.87565061 74.35391843 31.81260824
v -15.74262418 10.98583266 37.33400628
v -61.61326915 78.74017209 37.98007220
v -12.99148705 93.32914650 33.64486992
v -47.37325385 -20.44586837 34.99360010
v -38.12288493 58.06916580 46.51890695
v -28.83203328 53.16435918 27.67242864
v -91.66254103 87.90471405 48.06444049
v -86.35532856 77.11126655 39.35831785
v -59.29427594 65.23516029 36.81173548
v 3.60440137 -6.10540994 16.47264883
v -40.80060869 -5.35031129 45.65881193
v -25.31167306 91.82182699 28.71856280
v -75.62126964 92.61445701 52.65116692
v -21.00777999 70.58584690 27.26475336
v 6.45252271 75.64886659 26.13072284
v 16.12701826 -0.02270977 20.97654156
v -38.78130391 54.77219820 47.02022672
v 2.20517348 18.11713167 18.49462278
v -76.85700804 87.58527040 53.01424861
v 6.16493309 66.51169062 28.30948308
v -11.09461021 84.60786939 22.43215963
v -60.64151973 102.14361548 48.69047925
v -77.27230340 27.66028605 52.15207115
v -25.99549107 -0.94762677 42.04781353
v -22.59988338 -4.42552892 40.23336247
v -46.54404894 47.36527428 49.34276640
v -39.82807696 -30.03781103 40.80300778
v -50.46452954 38.13407943 34.74796191
v -89.41943944 17.41859131 43.16239432
v -53.10793221 31.38775751 50.10041595
v -36.52182594 47.15725780 46.74319178
v -56.52933940 58.50135535 50.76988414
v -86.55246347 13.70994840 43.23773831
v -55.54713309 6.63761748 34.94204208
v -48.70456457 22.10563794 32.39362687
v -48.70915040 68.23221594 48.51043597
v -81.84854686 86.50276065 39.49779272
v 3.99158755 -8.09100829 16.16460830
v 13.78164720 7.39451498 23.52385223
v -15.75985923 24.71301332 23.71439710
v 8.07679910 5.88412257 25.71412921
v 6.84303744 -27.08477713 15.25386423
v -17.18687639 88.89243752 36.20629385
v -55.62930554 87.15506643 36.93795577
v -22.18272164 86.03059500 38.93532231
v -6.26198435 78.73574644 32.13207051
v -16.88864268 106.65417463 33.63558650
v -36.64459288 -0.32219081 44.99996081
v -38.58773410 -5.67595800 31.80041537
v 5.50391153 8.96017905 17.38027483
v -27.04995871 60.09321287 27.18053386
v -3.87635804 95.63714266 25.00663698
v -8.13971739 64.37572837 34.55374762
v -30.73223308 12.83167209 44.27461699
v -43.57245564 -25.86432360 33.20526704
v -74.96844977 63.07416409 52.99441516
v -25.01343004 -13.00059818 41.34440422
v -8.92864633 26.33087151 21.41336352
v -72.86813110 59.65212733 52.63293535
v -86.94943786 94.69063580 46.99520022
v 6.23274222 7.68601988 16.97701029
v -27.94766612 12.87822798 43.14334318
v -3.05896858 7.36550894 19.12122965
v 21.70309797 -0.17922430 18.48191395
v -50.75954646 -2.76408601 36.22926772
v -20.06917633 57.12075531 25.48071928
v -54.60731313 9.47016943 34.39289704
v 7.24996161 67.09771603 24.00753088
v -25.37843958 32.22507983 42.90871695
v -89.23450857 44.32893172 53.08050662
v -86.32047474 97.01301903 48.96856099
v -66.72162563 83.11793208 38.86171803
v -62.02534586 94.15446222 50.54878443
v -60.09902433 73.67300242 50.96044764
v -27.58919448 109.75170135 36.04495525
v -23.74515869 20.27870528 41.55787081
v -73.30185175 27.16299146 37.19972074
v 7.45222485 24.45848845 16.21321775
v -40.85603356 69.17399168 46.42764851
v 16.97052270 9.36898962 14.30025231
v -73.59771430 97.18556702 52.25501955
v -4.56376374 31.10361844 20.59490234
v -95.33262998 43.22050139 53.86188999
v -90.93860537 89.52787519 48.92600700
v 5.22073964 20.35496756 17.10971259
v -86.15590632 37.09102795 52.72161961
v -39.93998840 5.34459669 30.50543182
v -59.03155357 58.76233429 36.58290207
v -11.10229548 92.27821231 32.91741759
v -42.57709906 -13.15404847 32.91760013
v -55.42702600 -4.14642366 44.83179376
v -35.79101339 72.49273360 44.30459067
v 20.61800472 8.24014936 20.61652020
v -54.09229174 55.25701120 50.40331557
v -38.42332959 56.25235662 46.82532325
v -69.13488358 47.05040157 52.31563747
v -87.02086657 17.83140376 42.34579206
v -63.54521215 76.00586116 51.53395608
v -64.33923542 93.97676587 51.03267729
v -54.50406298 75.61411709 49.32145402
v 14.70806263 -11.75663527 19.67888884
v -40.35316408 -6.84716180 32.74998441
v -50.21006986 -6.65339781 37.02940792
v -81.93571866 20.82832158 39.62275386
v -36.57122329 61.55574694 45.43682560
v -27.34266594 8.93711764 26.43843926
v 1.29576342 61.35537848 30.62043153
v -47.83582687 -5.70317823 35.21495312
v -19.52629723 78.40301841 26.65935084
v -79.43914086 101.80095583 51.90737918
v -83.46039057 81.89824224 38.99325430
v -17.00618677 91.79192781 35.63617170
v -34.19862688 71.37814164 29.79602851
v -46.27854750 84.00458843 47.46107757
v -45.88666186 28.80833857 48.94729331
v -9.00902785 -24.78262410 27.60442533
v -23.36716466 99.83024746 38.41381893
v 15.71653225 7.48536689 14.65545595
v -43.63560304 5.48765715 31.85503185
v -40.64757004 66.47542864 46.50357738
v -74.54029471 73.58949631 52.96509713
v -11.48791984 18.39885302 36.20971367
v -35.14854610 -9.59681906 44.55907643
v 3.91364144 -31.34711459 17.41234586
v -27.79995091 49.49573055 27.18365192
v -23.40254001 3.20438715 41.17577523
v -37.07488254 16.97782613 29.50403094
v -31.39922395 90.28741717 42.44793579
v -25.29135533 -2.02883291 41.52450711
v -56.49138242 98.72843325 48.00868034
v -52.51985043 51.33282393 50.38719624
v -7.89655186 38.86195645 36.20912880
v -4.90737706 51.83877796 34.03231129
v -67.85317510 87.29392290 38.95893320
v -62.17135489 34.04293954 36.57485172
v -48.93777147 -7.58677488 36.57817841
v -38.29509020 25.56522936 30.37898056
v -29.95684370 69.15077567 42.46476665
v -58.84893611 79.70370352 50.57912692
v 3.98162520 10.23451518 28.65169756
v -71.48704678 46.78207263 52.42591724
v 4.03470220 21.43348940 17.42297970
v 14.74034600 20.30988596 15.26789740
v -59.23813209 96.98326141 49.05914143
v -100.22255778 67.94072688 39.60309550
v -31.42034635 -10.68831701 28.96416560
v -52.96757817 85.30306816 36.08103096
v 24.98982102 7.14047998 12.92793173
v -97.85853326 59.10345167 39.97782618
v -33.04681182 78.45444977 29.87090498
v -111.62045598 60.15446410 47.70003632
v -6.30339282 8.10209662 32.71631524
v -26.23086609 83.56065303 28.48818712
v -53.25406045 64.93739784 49.78101328
v -29.10045907 85.68962663 41.54441133
v 0.49662427 6.46552630 18.51074398
v -49.63841289 83.44074339 48.20422828
v -52.70556360 -0.58207201 36.56421974
v -55.27629703 81.86912537 49.84100536
v -90.37468582 89.21315521 45.09899020
v 20.27634718 22.82012068 23.14555645
v 19.64571886 10.93972940 13.69209774
v -28.86615694 66.98510051 28.14956009
v -15.58276545 29.37343717 23.70128036
v 6.89022755 65.23723900 22.13158458
v -47.21330851 -7.35102035 35.17459333
v -40.90094939 71.68971002 46.30701616
v -54.49999124 100.12809187 36.39105335
v -9.69457254 7.64840655 21.29338682
v 30.01271933 2.05530971 12.12029066
v -69.91756707 14.51978832 36.99302301
v -9.85649228 21.30601369 21.52903937
v -44.47766393 13.49949557 31.28932044
v -35.60285270 39.73081335 46.57773674
v 5.92993619 34.64480489 16.84012637
v -89.86003697 19.85900104 42.48096421
v -81.39418811 72.50102609 53.32124606
v -66.64010137 9.35029145 37.37522289
v -7.21966289 11.86136715 33.41598436
v -40.19014537 74.16673750 45.94162852
v -36.58847883 76.92445070 31.32170439
v -31.06606752 -18.30021665 26.16544254
v -14.91941977 90.31046927 34.96043384
v -66.75352156 24.12539721 50.94951764
v -91.00936353 20.74731886 52.04439536
v -26.77520551 51.44240707 26.96031146
v -89.98842537 91.90198034 51.80669948
v 15.20003378 21.53015509 25.04201233
v 7.08796224 66.21922553 23.14042859
v -77.57905871 38.74314204 52.23404989
v -67.54891574 56.00418523 52.20256746
v -17.23830774 11.91636454 38.29004616
v -44.01873425 1.11211219 32.21657127
v -33.24882314 84.29028839 30.90201691
v 21.54256962 23.84717017 16.19616337
v -104.47513312 63.85610998 39.73816708
v -42.77655482 54.61813882 32.96933696
v -33.20660070 54.19415236 45.01781613
v -57.13629723 19.45685595 50.39227009
v -33.37521106 32.83482790 29.75851670
v 16.37892425 38.34885359 21.35294117
v -44.69818994 49.28647727 48.95402864
v -82.56388456 63.97981942 52.96522006
v -75.29783994 32.62439370 52.22450942
v -50.67652091 44.71994936 50.23168027
v -19.36281472 49.91023988 25.18546022
v -11.11051533 3.18316021 34.40426663
v -87.12169528 94.45691854 48.17907512
v -22.19666168 86.85401082 27.41177194
v -42.82261804 68.27747077 47.10824788
v -52.58780345 100.60230643 46.51854932
v -51.71141773 0.42631445 35.76844931
v -30.62083386 -13.58719449 28.79701927
v -49.98240992 -10.54500695 37.81084716
v -48.36775735 -5.09118428 35.46116129
v -65.28633088 30.26557341 36.42342985
v -65.17923623 20.42868733 50.58780313
v 1.75514142 0.47237001 17.71106198
v -53.82289365 43.25230420 50.69098249
v 8.78208503 31.71839565 29.08554114
v -57.35800415 47.75359482 51.24606937
v -62.90858239 44.72481087 51.84917524
v -99.60317612 34.03649107 54.10844833
v -65.91304392 39.34170306 36.78309917
v 10.92091296 42.12310538 28.70514244
v -11.94852684 75.14241338 22.99750037
v -108.36130381 33.49124268 47.89272696
v -87.68346161 22.49402925 52.18017474
v -43.64359751 19.65831220 48.38311300
v 10.00341866 1.27997820 23.75044115
v -18.46474782 60.95713377 39.25409541
v -70.53159177 16.74377732 36.87004745
v -12.86085136 96.68432176 32.93601796
v -23.28597568 90.14739096 27.99727768
v 3.44157545 32.03414381 31.44328669
v 14.11022898 6.78411359 15.16339090
v -32.88885951 25.12857690 45.71686685
v -12.70236354 77.94147730 23.45893905
v -31.04157560 85.28607339 29.93931621
v -69.97788697 40.78250378 37.33809292
v -15.80249332 12.44544797 37.43691742
v -40.58340564 -21.83617093 31.07352555
v -60.69233641 72.41666317 51.09770969
v -41.96643829 11.63070370 30.69580533
v -48.62524569 -6.70888228 36.06823459
v -46.87689990 -9.83353984 35.26820615
v 25.68706125 8.30509514 13.18793278
v -38.35428506 -18.07427034 29.64273840
v -38.19913045 65.94227254 45.73589191
v -68.88282299 78.56856287 52.36535519
v -6.52197562 21.20215073 34.47893634
v -41.56306759 -28.19870040 42.07910225
v -39.10497576 -18.87925528 30.22779711
v -66.87626243 91.32263809 38.61327469
v -94.97927129 67.57789105 39.92674500
v -44.40994188 77.09269971 47.37152159
v -9.09418985 87.26155758 32.86532685
v -4.76189330 75.48765093 31.40677884
v -43.04415733 12.90859934 47.96675965
v -56.05148524 25.72520077 34.47452188
v -26.48171037 104.94162887 39.48129341
v -45.06577551 -5.38573973 33.74331817
v -87.37349510 29.18034978 52.94191465
v -68.62493604 96.01747990 51.63023621
v 12.53603399 5.23374369 23.59997295
v -45.10684311 -6.97651273 34.11006927
v -48.15514386 33.28657895 33.34662318
v 15.17214347 27.66149677 15.43427818
v -7.91991409 96.79897875 30.96315637
v -14.41471186 48.01320285 24.47217330
v -50.95448345 16.24215208 32.68681094
v -14.83338699 9.98112094 37.01182455
v 14.09080438 21.61112055 15.36095887
v -69.19694692 44.15462911 52.27323249
v -83.71812850 73.00568372 53.32658440
v -4.37696977 86.76120639 30.60671873
v -2.88282917 27.14069746 33.46016258
v -46.16247118 15.22944681 48.73566702
v -55.03211915 9.54549760 48.47373813
v -41.52648523 24.25865643 48.04153740
v -16.28381386 104.46556658 34.21413526
v 12.69735489 20.39414831 15.28624818
v -44.20770332 -27.79274434 33.97941217
v -14.23168182 22.34623395 23.13976549
v -108.31137747 44.95239258 42.51470789
v -7.75167206 84.44909006 32.38434717
v -8.94606765 -27.37125568 19.52390186
v -38.47721964 38.19514066 47.15544358
v -24.38078448 59.76172909 26.36096068
v -94.83568370 28.92436646 41.52504727
v -24.12592806 -4.54255147 25.00291169
v -72.87169993 101.32362694 52.08395794
v -68.53935868 69.51119006 38.28893602
v -30.38332053 -1.51461014 28.07178535
v -56.60893396 -6.48038089 40.16018286
v -20.44123970 13.94368242 40.10080546
v -40.83727673 -17.17550121 44.23965514
v -77.58811861 7.26883858 40.71516544
v 12.30679452 28.27983350 15.92057571
v -91.60287678 28.31949852 53.25235054
v -80.39285988 84.17270333 52.95483768
v -109.26041007 68.08079034 42.62581840
v 8.25847592 32.50047565 16.53375290
v -94.57544237 73.24388623 53.60933766
v -96.01277858 60.58339402 53.32891643
v -24.75925721 12.44149264 41.86382890
v -50.95367134 7.58286938 33.79199654
v 1.56656746 72.48649746 29.14492413
v -1.12103624 60.32219157 19.04880814
v -42.54947975 106.54905438 38.89848292
v -65.13129175 90.38630873 38.32453862
v -112.08356172 66.48789346 46.81715369
v -28.01312692 -14.37423844 27.21169591
v -26.44590661 -23.68897386 22.78633788
v -72.80670106 88.74502778 52.84659937
v -47.85280675 2.64833076 33.66136178
v -80.71512729 10.14467422 47.49085382
v -27.39951760 79.06726748 40.99150747
v -34.96798873 23.46046828 46.33302242
v -54.94490638 -5.69973933 39.07261789
v -10.81142295 52.62370408 36.74703836
v -46.93461582 -26.67688206 35.36780551
v -2.64060963 89.23243731 24.57893454
v -89.71324563 39.81003910 53.11790481
v -31.50223568 20.05963959 28.07965688
v 11.44591905 1.74315984 16.01215079
v -61.13037467 35.72346643 51.32715032
v -33.81424025 87.06342429 43.42043772
v 24.64055829 4.58423281 18.15195754
v -32.84719586 12.94187270 28.18568796
v -71.01853192 62.65772879 52.61180922
v -97.98943996 47.49410599 54.03898284
v -79.80699092 24.32285249 51.91907287
v -25.75549856 1.51991274 42.16645285
v -28.61310728 57.84953013 43.11873019
v -47.27642983 14.64963797 31.85445070
v -33.14974159 47.72836342 29.52581830
v -64.72742558 37.77346760 51.83549598
v -31.90527856 40.14909640 29.44165282
v -79.64804769 21.20946720 51.14659667
v -38.92595321 60.23531407 31.32477030
v -50.40284619 19.79936287 49.66253042
v -55.30413613 65.02548605 35.90769321
v -101.21020675 76.05446130 53.00949886
v -16.86660014 91.44783020 35.71745008
v -78.63782346 18.63270067 39.06320408
v -33.38678181 49.11028221 45.41224986
v -21.15060389 -28.90760824 33.55451673
v -9.20784101 30.45397438 21.65037021
v -20.74334398 22.91612141 40.56986421
v 30.18283658 -4.87406366 11.84361801
v 25.48553050 -11.44251972 13.15984502
v 23.74152653 -14.70405515 13.53562530
v 22.50133082 -16.73616096 13.68127111
v 21.79662138 -16.81879722 13.83410301
v 22.77565747 -15.96501842 14.17416707
v 22.73095213 -16.36535488 13.15542031
v 17.14543067 -21.01964504 14.42831382
v 14.66006692 -24.90104176 14.03187122
v 12.26841658 -25.14357492 12.96059508
v 9.42831580 -26.96841396 16.56715199
v 9.48915910 -29.15822901 15.99446870
v 5.35350526 -28.05002220 17.38199778
v 4.92598955 -29.41878326 17.14676805
v 4.47998755 -30.38706630 15.33927210
v 7.86450878 -25.51303059 13.19412235
v 22.23351598 -16.66004583 15.34299832
v 31.52919933 -3.20452219 11.97257172
v 29.36283126 -5.59832389 11.89236343
v 24.76396225 -12.91451044 13.54255714
v 21.86133340 -16.67573676 14.86214157
v 23.03656004 -16.24566130 14.53670766
v 21.91581577 -15.93782939 14.09412175
v 11.53882965 -24.34315160 13.37974332
v 6.23479392 -25.29384010 15.82599245
v 5.22863073 -29.52207439 17.94551127
v 7.25046778 -29.08854000 17.93557964
v 22.25170657 -16.36171713 15.24265669
v 24.18920025 -13.90359364 13.64131458
v 8.98900069 -25.11676215 13.28700129
v 9.09863226 -26.37763321 13.06976564
v 7.93072581 -24.12357554 13.70938495
v 10.40384267 -25.89845844 13.09680007
v 6.69114990 -24.79918487 13.58257793
v 6.22240687 -24.58442189 14.44997173
v 7.49267358 -23.81986938 15.07540420
v 18.11973378 -19.89373006 13.13502435
v 2.87422491 -31.07588179 15.82817174
v 5.37670031 -25.40726215 14.99674842
v 21.63902670 -17.70319045 12.84177229
v 22.39340171 -16.05124585 13.31437845
v 22.22315222 -16.74997807 12.70551886
v 22.80707471 -16.21128619 13.57952785
v 32.69533440 0.54902985 12.68649194
v 24.92330782 -12.08069734 14.26469348
v 22.81566150 -16.06583595 14.73111287
v 22.52087742 -15.95808193 14.83338047
v 13.50232586 -24.86651018 12.98401225
v 9.28669143 -28.52542512 17.01861992
v 6.90258946 -26.76721476 17.01071672
v 7.85940513 -26.51240490 13.12100515
v 7.12309219 -23.82294647 14.23525810
v 8.20609555 -25.47885291 16.23502187
v 22.17964083 -16.09505154 15.00689052
v 8.29288550 -27.26363204 17.14969426
v 6.62711123 -25.79190768 13.23306095
v 22.43857644 -16.13579504 15.17754421
v 22.44796231 -16.59230515 15.39541315
v 12.81676162 -25.53463541 13.00118864
v 5.55441668 -26.84002370 16.70824736
v 4.95105144 -27.63326280 16.80268534
v 4.84020822 -28.52869034 17.13681780
v 31.33864701 3.01824859 15.24868887
v 29.61977012 2.90956069 14.90460150
v 28.46957929 10.39520744 16.78783633
v 29.57458235 11.03180461 17.53318496
v 28.64148282 13.62089161 16.49315096
v 27.65868418 14.99262825 16.08250476
v 26.57907642 14.15168587 14.32867534
v 29.62061763 10.87118965 17.34824292
v 30.07627092 3.52898566 15.05314000
v 25.22554994 -14.13989440 14.86966386
v 26.37383714 -12.90693134 14.46450502
v 27.72655338 -9.28733777 12.43223995
v 29.60095741 10.37562080 17.60797389
v 28.07733789 14.52055853 16.52494445
v 27.08184719 15.16441070 15.65325819
v 28.26845832 14.46681190 16.46806672
v 26.62364580 14.46971390 14.99191858
v 29.64727394 10.94913483 17.53321663
v 30.65080941 2.01363000 14.53608088
v 26.24580823 -11.21896785 13.06977216
v 25.61512776 -13.73485196 14.90557846
v 28.52858230 -7.99943134 12.47620210
v 29.22041342 11.64214220 17.47266017
[truncated: 373,761 more chars]
