# Supplementary material for: A Centrosaurine (Dinosauria: Ceratopsia) from the Aguja Formation (Late Campanian) of Northern Coahuila, Mexico
Source: PLoS One. 2016 Apr 13;11(4):e0150529. doi: 10.1371/journal.pone.0150529 (PMC4830452; doi:10.1371/journal.pone.0150529)
Supplement: S3 Multimedia — (OBJ) [file pone.0150529.s003.obj]

# Studio
g Polygonal_Model_1
# Number of geometric vertices: 10224
v 12.88560405 37.59052232 8.21000431
v 15.00843838 36.24579683 8.55852757
v 17.34693348 39.85311836 8.14669020
v 16.43471234 41.24870896 7.91523885
v 22.17841893 40.21599516 8.17853957
v 20.41998133 38.32601756 8.46237876
v 19.34887655 40.02792016 8.19589850
v 18.16513576 44.96030882 7.39145977
v 22.21821249 45.12402415 7.39532430
v 25.31521581 43.75378042 7.63711426
v 16.58530347 31.86095133 9.21518449
v 16.87284186 34.55528989 8.89048260
v 24.55379814 42.09117964 7.87006132
v 26.62855014 42.23528504 7.84854777
v 26.18690394 44.94760931 7.50704203
v 20.85558884 34.30761397 8.97179544
v 19.15287413 31.05454519 9.31649748
v 25.16105585 35.37705168 8.78997892
v 30.42306565 40.75684026 8.13216250
v 31.22884221 44.85305026 7.75760692
v 32.49415010 47.22482339 7.62034208
v 17.21745916 28.45609188 9.62545723
v 19.33789067 27.20240876 9.80568584
v 22.61008136 31.57751262 9.27144382
v 28.39975059 40.99630937 8.05135071
v 28.92298065 38.68865594 8.35231412
v 31.93699941 43.17811504 7.93045852
v 34.94246677 49.37175289 7.57709937
v 33.02759305 49.03851077 7.51294103
v 34.15186703 40.94790667 8.20721034
v 38.76843303 43.64327714 8.02763179
v 39.67414424 47.77280986 7.74373068
v 39.24943507 53.95771563 7.45835202
v 42.61868075 55.94994873 7.36228516
v 41.84712842 52.79536545 7.51284231
v 43.88041422 57.43301287 7.26481900
v 47.04961926 59.55100805 7.07083428
v 49.15775359 58.31152946 7.16045266
v 37.52389178 42.75931790 8.09207372
v 51.52290314 60.91561913 6.98185991
v 50.80308393 57.04541504 7.24988384
v 55.19637093 60.37502363 7.01967301
v 55.92988431 61.92489341 6.93274988
v 56.78558350 60.97163633 6.92819152
v 52.84713954 62.59973347 6.89491117
v 56.87810481 62.90446967 6.83429092
v 56.74265698 65.21077454 6.80068182
v 59.69788134 65.07099420 7.09686102
v 20.51785216 23.59374240 10.40069759
v 22.33330347 22.40524814 10.63183136
v 23.48724939 25.56801029 10.12278162
v 26.44836530 26.84288286 9.95240919
v 40.92482105 45.20231858 7.89109617
v 47.32433334 49.76522550 7.73972506
v 51.58726498 53.70319262 7.41758710
v 48.56861383 51.78610235 7.61344517
v 49.38815534 54.68950421 7.41054444
v 55.61001971 58.82554129 7.08111096
v 58.01679939 58.48715454 6.91850251
v 57.64679611 60.60043722 6.85173878
v 58.54751915 60.00054255 6.84085349
v 62.68203259 64.76675719 6.78654900
v 62.55922467 65.78608602 6.69119041
v 65.15189260 68.43517721 6.04258431
v 63.71374428 65.58965892 6.55621151
v 44.44333538 41.82367027 8.12725257
v 52.35198513 48.44582453 7.85139203
v 53.79787460 50.12927577 7.59949163
v 49.95779693 48.82833362 7.87618104
v 54.41306904 54.09907922 7.30585260
v 55.08908257 52.14446411 7.37980520
v 53.21493372 52.66796798 7.40764150
v 59.07779932 54.16822433 7.21987477
v 57.20006302 57.66257271 7.02947751
v 57.97270313 55.70165813 7.17006996
v 60.43286249 59.01587009 7.07284641
v 60.24378538 55.98888546 7.04074558
v 60.95611677 62.49828264 7.24013196
v 64.30187076 63.15069646 6.32253522
v 66.68398529 64.33834881 6.89904345
v 64.72651660 65.29081613 6.27158163
v 66.60231203 63.67952377 6.54512551
v 66.96468592 65.01922011 6.51292643
v 66.93234295 67.21776724 7.55439280
v 67.13406742 65.29034674 8.38564616
v 34.83468294 26.58024989 9.98493563
v 32.30616078 23.76950160 10.42999700
v 44.88428310 39.12627697 8.41203053
v 50.72325841 43.76433417 8.14225990
v 57.65179172 52.25161463 7.40199443
v 60.82481518 52.54169926 6.73433114
v 61.36155128 54.30967361 6.19706651
v 62.86101788 58.71861055 6.55911397
v 62.70648539 60.57669222 7.06576044
v 63.31807375 59.56516415 6.34777127
v 64.26017731 61.34981290 5.95759414
v 66.18999690 62.13000044 6.38999790
v 25.62591620 19.08008941 11.25164982
v 27.23014541 15.63812420 11.94086764
v 29.24843132 22.81960100 10.59941668
v 43.14613342 31.34612367 9.30827763
v 45.49162090 36.94730997 8.65722634
v 46.63886502 38.71976584 8.45406018
v 48.80910739 38.54398802 8.42135958
v 47.72867635 36.99636087 8.59502330
v 46.94607109 40.82855210 8.25188681
v 49.62334037 40.38850963 8.29684641
v 56.18393421 45.69622874 7.86386058
v 59.45616215 52.79157311 7.21628917
v 59.75695327 49.94823411 7.06274016
v 61.08977646 50.67944527 6.49433443
v 63.12727928 57.33089149 6.15950208
v 65.50151110 55.75647950 7.10297842
v 64.95241821 54.20091376 7.25914398
v 65.01828134 57.84196779 5.03165554
v 66.28202647 58.20100754 6.49046665
v 65.98375738 56.76949769 6.49968302
v 63.43556941 58.49284679 6.03054697
v 31.93078935 20.42502910 11.00054663
v 41.82245210 26.84985846 9.82783176
v 37.04791144 25.76773427 10.07504854
v 46.63003981 32.61623904 9.07497481
v 49.50066283 37.08327562 8.50519259
v 49.42493886 34.79813784 8.68342351
v 50.93548819 38.22337091 8.38351902
v 51.02900788 42.03132913 8.22721049
v 52.63058841 40.12494907 8.27518012
v 55.99123240 43.24041680 8.04851949
v 58.48499760 46.64502293 7.57263415
v 62.69002706 50.35120249 6.31719269
v 63.11798096 51.74055696 6.36425242
v 64.37272578 51.54288560 7.04178214
v 63.29614669 49.97753724 6.48716697
v 64.48291242 53.02919447 7.03336671
v 64.79398906 53.00362408 7.44947512
v 64.40313160 52.22456157 7.13274488
v 65.22859633 53.13634500 7.89621565
v 64.37060237 52.01269314 7.12003000
v 64.26123530 52.23516375 6.63846778
v -47.14281112 0.02529768 10.22965554
v -45.71437463 -0.00904021 9.92699247
v -45.80371454 -1.37702154 10.45276411
v 64.61536139 53.57088149 6.44362019
v 64.78682905 53.59935760 7.34087173
v 65.14877826 54.79167402 7.51413265
v 66.37889147 56.70488626 7.06659025
v 39.75286707 24.49862473 10.16592700
v 43.77820715 25.61545186 9.88609158
v 46.02238536 30.69709800 9.28996038
v 47.80574515 32.98493847 8.96580052
v 49.36987162 31.87812120 8.93322285
v 53.38869244 35.23987159 8.39574076
v 58.35653469 42.94920340 7.92897958
v 61.11468375 43.33065823 7.37988995
v 61.65295467 45.12650147 7.19662802
v 61.79650873 48.37081954 6.68961694
v 63.83293122 49.33317378 6.61653001
v 64.59246576 48.90569672 6.85280375
v 63.80113214 48.13199118 6.37668371
v 65.27578086 48.17914963 6.92867720
v 23.29522930 -38.28722239 31.80809319
v 23.77364971 -38.67087886 32.10879862
v 22.53908478 -38.87216747 31.82752058
v 64.93092328 48.95782098 6.94520120
v 62.25864217 47.13465646 6.56121783
v 64.67864662 46.73385620 6.46734796
v 64.72671032 51.10918730 7.11920904
v 64.93431330 50.65827072 7.20174983
v 29.40684743 11.04548760 12.95324136
v 26.74422972 11.97049767 12.74441741
v 34.81993824 14.19981197 12.15581968
v 35.95832363 15.80653526 11.80749014
v 36.29221395 18.37166585 11.29927859
v 38.08580711 17.57792942 11.35412883
v 47.70302027 27.37210691 9.49888304
v 47.99029604 30.36809154 9.18605551
v 50.90099573 30.76535091 8.87935702
v 51.36385933 33.29028189 8.66402127
v 56.70894310 33.21123123 8.19993205
v 59.42093208 39.13342580 7.86524266
v 57.24854395 39.20729086 8.08166154
v 60.78597158 38.74446079 7.72392936
v 62.53205985 41.35967419 7.24027026
v 63.79926950 44.61936280 6.44180831
v 63.20875138 44.59268972 6.43341709
v 65.28924406 45.50814256 6.94340561
v 64.46188688 43.77667606 6.62014494
v 32.95077756 12.42648624 12.56216783
v 37.43092343 15.71212709 11.77299116
v 50.53874478 25.67639947 9.30974446
v 50.32166466 27.41499431 9.22706909
v 56.69196323 31.46140277 8.25223792
v 51.29554868 31.97110444 8.75445642
v 59.51792374 36.19027883 7.93232024
v 59.22084674 34.46749598 8.00116640
v 58.65081772 37.60943562 7.99236540
v 60.95760316 35.33971682 7.83041026
v 62.96949834 39.77795318 7.69139687
v 64.70096111 42.16378927 7.10825855
v 65.82395732 43.10651124 7.37191690
v 27.06453763 8.24139081 13.74362689
v 33.44299272 7.81165296 13.60249054
v 35.25009751 9.25159268 13.17583211
v 36.66977584 13.15175742 12.32507359
v 49.57873002 24.35609512 9.51675698
v 52.00315267 23.86624925 9.23831761
v 52.81612650 25.14656261 9.03603621
v 56.54864758 29.87304702 8.33296496
v 52.65540630 28.99262868 8.84204637
v 51.47668719 28.10142376 9.02664848
v 57.63516575 30.26583977 8.14700406
v 59.04302001 32.78893977 8.00250657
v 58.24915692 31.71092644 8.07004329
v 60.57299674 33.32539648 8.01911205
v -43.06875914 12.59715483 9.24197119
v -52.06686631 11.89492270 9.32142977
v -50.89735985 12.16532942 9.52909421
v -49.95880276 12.65725493 9.70203150
v 61.70711666 37.65063733 7.75069743
v 61.88442558 35.77302769 7.75654940
v 63.70647997 40.16553611 7.93867093
v 63.33644688 38.02811727 8.04385357
v 24.38429184 -0.29380305 18.37039925
v 24.09426682 -0.71730826 18.34097132
v 22.71493152 0.61076292 19.11205240
v 21.84312418 0.40336573 19.16127652
v 24.00964126 -2.11271597 17.98925176
v 23.00741524 -0.97304140 18.16753484
v 26.24143101 -1.08847232 17.02286862
v 26.15008876 0.77962351 16.14505425
v 26.69389546 -0.16024864 16.35785215
v 39.89117965 10.05353685 12.67697848
v 38.09184954 8.37497506 13.22473958
v 39.63260353 14.77985084 11.75378542
v 41.44863039 13.91446497 11.71643473
v 57.70904198 28.27411704 8.14182963
v 59.07501653 28.39853242 8.03343952
v 54.90634963 25.94292723 8.71012360
v 60.19582227 32.53770247 7.96647277
v 61.44939363 32.33553097 8.06770753
v 60.24422124 29.92495894 7.99009949
v 25.56441166 -2.93432479 17.87023060
v 25.34849010 -4.32617310 17.87722297
v -3.03634652 -0.37571762 15.29696304
v -1.07326638 -1.26965879 15.50802030
v -1.95427658 -1.28912227 15.46640508
v 18.91077310 -60.89103594 57.68897757
v 20.34241147 -60.79796702 57.32653290
v 20.22021636 -60.01299620 57.34568462
v 25.15557408 0.06466603 17.22696982
v 23.58821221 -0.17411617 18.54967698
v 14.43507336 14.64541908 13.03642057
v 13.30272201 13.07858806 15.58551565
v 12.70559523 14.97413870 15.22082277
v 28.84226665 -1.60144526 16.66047424
v 27.65107900 -0.97269786 16.52308926
v 27.75418200 -0.61538100 16.28196053
v 27.73211338 -1.28153979 16.64424874
v 26.33226290 -3.05236620 17.86431484
v 27.17445418 -2.34558643 17.50482246
v 25.33189580 -1.91261736 17.84982160
v 38.51808980 6.47215918 13.65999971
v 39.71720487 7.57682882 13.26419879
v 43.77463460 15.67883976 11.11169998
v 44.27098110 10.98175347 11.86316460
v 47.78314009 15.28132986 10.62797010
v 46.40193656 16.56294987 10.64093690
v 51.27119273 16.42431505 9.95093212
v 55.48499897 24.71721917 8.69167969
v 55.36356941 23.07044528 8.95678811
v 54.38626558 24.14268441 8.89732316
v 56.54532090 25.16178414 8.57983250
v 57.21198022 23.87069911 8.76341760
v 58.47223103 25.77109449 8.64520017
v 58.73040110 26.77511983 8.48397519
v 59.64734405 26.52350627 8.54464341
v 59.92952734 27.88966522 8.11241474
v 61.15860865 29.63949740 8.38287547
v -15.35318419 -61.43319234 46.13560066
v -14.14414681 -61.42589822 47.00811580
v -14.62840755 -60.65697595 46.92851752
v 35.58702022 3.10049742 14.68175836
v 38.71309385 5.24703274 13.92621361
v 40.56113958 7.13808509 13.26104254
v 45.65652460 10.73995605 11.70284674
v 47.86440730 13.40735238 10.88017877
v 52.42393538 18.80144700 9.56665725
v 52.49652267 16.93814248 9.72872134
v 50.89105666 19.81487311 9.66247078
v 53.80347744 17.74306595 9.48621146
v 52.75238678 21.53034322 9.32051707
v 54.03652415 21.57297358 9.18580964
v 57.02518672 20.52867971 9.28296149
v 56.76630512 22.63162285 8.95613898
v 58.21313336 22.94128388 8.92656110
v 57.84255639 21.94375731 9.06081498
v 27.61742100 -4.99630254 18.37993413
v 28.52083184 -4.22416721 18.11444759
v 29.76717427 -4.52063605 17.79180020
v 29.32812832 -6.51609991 18.09032075
v 28.18404324 -43.56844351 45.96288502
v 28.80676836 -44.18198764 45.97997293
v 32.21296147 -2.30874354 16.32811129
v 30.99280037 -3.00598168 16.92560688
v 30.29858507 -2.27755704 16.70172252
v 30.37553839 -2.84529128 16.95369929
v 35.72729230 -1.06896739 15.38360491
v 36.11405939 1.98488124 14.94509261
v 38.07018325 1.43974985 14.96848091
v 40.93217850 4.40016482 13.83106131
v 43.34181175 9.74683277 12.25076243
v 44.74875331 9.12220776 12.15832867
v 44.97302696 8.12020246 12.32589409
v 46.64775357 10.18310804 11.60992868
v 56.34068698 18.33286881 9.56013892
v 55.19732088 17.63105579 9.46399104
v 55.43764308 16.87999442 9.47657507
v 57.51277134 19.40216124 9.32045747
v 58.15022439 21.19399980 9.34780948
v 58.65264684 22.88029343 9.03437566
v 27.37196349 -10.17244346 19.55390535
v 27.40203217 -9.81597509 19.26064305
v 28.13005447 -9.85992793 19.58705857
v 30.66385165 -5.21789026 17.95610413
v 30.69583513 -4.68737632 17.59174652
v 39.43358362 -1.25590200 15.46198409
v 39.25142810 0.34671198 15.05933702
v 41.32731631 2.88975029 14.10622150
v 43.96815598 6.42855465 12.89202087
v 45.11127248 4.86113038 13.08338623
v 47.56335914 6.95051020 11.86998654
v 45.24296522 7.25488318 12.44528126
v 46.31601274 8.74378253 11.93453185
v 47.62781784 8.13934393 11.71222609
v 48.58804122 9.32194013 11.26729045
v 49.08691347 9.89122689 11.08053699
v 50.55823550 10.05046070 10.99711843
v 51.68999732 11.87673863 10.55716723
v 50.38951337 12.32603192 10.61545499
v 51.85538530 12.90746965 10.33602096
v 52.14136094 12.02761009 10.49706060
v 50.88049546 13.55434861 10.35901811
v 52.71495134 14.21422139 10.06559469
v 54.36184630 15.51095024 9.60244611
v 54.72635478 14.11915291 10.01815684
v 54.11594361 13.09800707 10.32115892
v 53.14680561 12.61791773 10.33840887
v 56.92178011 17.71355979 9.59234126
v 56.35170639 16.11248218 9.65947565
v 58.03049356 19.71556246 9.84068774
v 57.56076053 17.80515350 10.14130469
v 57.66410008 18.32125895 9.69723519
v 26.36791579 -10.56781784 19.51721497
v 27.56151743 -10.36786474 19.91779543
v 26.57289244 -10.79874579 20.03094554
v 15.51822387 -63.25994432 55.96078187
v 16.34189114 -63.21345270 55.13662472
v 17.52198115 -63.08113784 54.81001362
v 29.10186909 -8.96025077 19.36552487
v 29.17818353 -9.72240698 20.36258206
v 30.34960106 -7.17864512 19.21769045
v 30.76227568 -6.20594760 18.68650503
v 30.80854751 -6.62224879 19.39267665
v 31.37289733 -5.90782939 19.95652169
v 31.15175106 -5.44573972 18.48723553
v 31.51117638 -5.14268875 18.43328215
v 31.36470169 -4.46774811 17.69873314
v 31.43205494 -3.88176180 17.02268608
v 16.94934443 -59.04975161 46.38156295
v 17.63136126 -59.84289199 48.89693856
v 16.63553156 -59.90357697 48.42217267
v 37.78401017 -1.71784277 15.57683945
v 39.86755386 -0.29474703 15.14759660
v 39.73263502 1.11610768 14.73953761
v 42.69661754 1.61386013 14.28576373
v 48.05603996 5.05910395 12.38084584
v 13.58168945 -22.21383341 24.63803813
v 13.56226765 -23.33675884 25.28050914
v 12.51680683 -23.23369682 25.02310835
v 49.38367382 7.67561793 11.42209768
v 49.72093552 9.11151897 11.09626610
v 50.97224936 8.73387512 11.35823317
v 54.46768180 11.72368508 11.35386061
v 55.75475469 14.34420887 10.16172115
v 56.60362169 14.82094638 10.45376156
v 55.78501523 13.66776600 10.57895552
v 30.57992645 56.44778907 6.92502875
v 56.70047179 16.07428677 11.08959783
v 14.08161409 -61.50028482 57.66237527
v 12.77544163 -61.86033040 57.54707381
v 13.20676412 -63.27418983 56.95736036
v 15.30913636 -62.52344698 57.35510588
v -49.24707115 1.28244457 10.91329753
v -49.63977635 2.31651845 10.13806835
v -48.46737906 1.44133170 10.03946085
v 42.41326079 -0.09185352 15.09130187
v 41.61086679 -1.44458364 15.84139839
v 41.06511548 -0.61510404 15.21563530
v 44.57388073 1.57435366 14.13766295
v 45.52332312 2.56009353 13.78825307
v 43.95729303 0.15626983 15.06873313
v 0.56932436 -18.27730238 20.83591558
v -0.26823505 -19.23495345 21.08437009
v 47.66538739 3.49231320 13.43040913
v 26.73830278 -14.76311684 27.79920399
v 26.25671402 -15.45295492 26.76557191
v 27.12175250 -13.77495006 26.87024511
v 49.13634807 6.19565137 11.91052422
v 49.68328029 5.46379108 12.59355713
v 50.33155903 6.77582528 11.98844798
v 50.84440485 7.39799114 11.87129691
v 52.78612673 9.32362303 12.03449164
v 52.26437002 10.00453625 11.24586537
v 53.95270512 10.53063013 11.97763812
v 40.82937911 -1.99581380 16.34955965
v 41.03846103 -2.17348291 17.23393798
v 45.28110474 0.70831581 15.47639910
v 44.78871077 0.84079616 14.67745937
v 47.60914668 2.68789800 14.42648657
v 48.97726327 3.94208403 14.47848417
v 49.18663204 4.48217941 13.49163428
v 50.44551194 4.97482484 14.16073367
v 50.11782423 4.36018314 15.29512834
v 45.08187249 1.34055933 14.39656969
v 17.63101667 -27.21333690 27.44562179
v 18.39660294 -29.48319726 28.20467763
v 16.49886742 -27.39795670 27.49487013
v 53.08126286 11.44088339 10.75115707
v 16.40755869 -25.32234974 26.74261108
v 16.63358323 -26.71437152 27.22502314
v 34.99562666 -3.10605182 17.09440537
v 33.34257007 -2.37529748 16.41186327
v 39.16211799 2.99057108 14.38287925
v 40.85937515 1.89390080 14.35929630
v 41.12395644 1.35987496 14.49433714
v 55.52571267 12.86870707 11.16124541
v -4.90301987 -23.76924083 21.93865925
v -6.30759029 -21.66452445 20.93519084
v 55.45496568 15.37632383 9.74471215
v 57.34450370 17.07969792 9.87302512
v 27.29953267 -3.27300979 17.82117225
v 27.13284083 -3.48537718 17.95284636
v 26.97416209 -3.06917937 17.70831831
v 27.23552845 -3.89308832 18.08261871
v 27.58463845 -6.97522704 18.27997714
v 29.04560231 -2.78252014 17.33523980
v 29.79380637 -2.00495753 16.65232517
v 28.55964564 -2.83321785 17.49216020
v -48.75933379 -39.51931000 22.32372016
v -50.12173951 -39.28826004 21.61102369
v -51.11404136 -40.35085440 21.42818086
v 51.45041645 15.09933732 10.08350309
v 57.39420652 18.53677630 9.56964586
v 57.19806626 17.39699766 10.81424858
v 57.19621480 21.70662396 9.09551233
v 58.85336176 24.13603663 8.81622452
v 27.15567127 1.75133592 15.51177073
v 27.47844532 0.53373957 15.81646316
v 28.41111459 -0.41617628 16.04782604
v 28.64439599 0.10793278 15.78296162
v 34.30625424 2.20015110 14.99013882
v 41.82438925 10.07721014 12.40889076
v 58.30500275 27.68735588 8.34247470
v 59.05273184 27.29133889 8.22745450
v 8.50814488 -27.09533647 26.13153495
v 29.55805883 5.09406347 14.50747345
v 36.17849201 8.20630882 13.36702611
v 41.10595584 16.70398377 11.23919245
v 42.44922474 17.89838821 10.90044063
v 49.29359257 21.06114477 9.76570789
v 51.42142996 21.19402774 9.48370527
v 59.10003185 27.83008292 8.25768616
v 58.72457847 30.30559793 8.05175677
v 61.47605926 34.11858529 8.06518830
v 29.31846865 8.77784565 13.53104878
v 40.92697799 18.56962778 10.91150194
v 46.89113796 25.43585002 9.71733127
v 43.57288405 22.60336466 10.18942706
v 44.84220967 23.15002307 10.06070431
v 46.25964537 22.45771699 10.00669785
v 57.48687685 35.00629961 8.12684279
v 66.57623500 45.87549716 8.50784220
v 66.27185643 46.32705450 7.36967009
v 66.51069224 47.15907574 8.25100671
v 65.29491395 42.29155555 7.29646767
v 65.16661495 41.10765085 8.02057236
v 36.65382788 20.67598514 10.86345967
v 42.02491045 23.69058318 10.16759779
v 65.30068815 46.65499181 6.83442038
v 65.58910012 49.48648065 7.24354479
v 65.99695981 49.87918586 7.94701464
v 66.35393202 48.54319617 8.36810935
v 65.68712741 50.49224198 7.75433425
v 66.35368615 47.57888243 7.51050981
v 65.86416066 46.96591198 7.05247512
v 64.72896039 50.05698279 7.22519308
v 64.27453458 49.80820045 6.95525203
v 65.31791389 50.19443482 7.40438886
v 64.91392106 51.18080229 7.23230932
v 65.27790427 51.17931217 7.64264353
v 4.96226875 3.96428630 17.00269617
v 3.46153136 5.67000126 15.67058824
v 55.10919169 50.07582158 7.53122801
v 66.47913903 61.00240350 6.47116685
v 65.83399326 59.58513916 5.00762509
v 66.59823656 60.46255678 7.01848324
v 66.88383967 60.82469970 7.90837500
v 66.70290232 59.75047126 7.10081402
v 22.56758511 -37.41616383 31.37189150
v 19.81731690 -37.36834228 31.02702275
v 18.63021031 -36.40179709 30.63445725
v 52.17704549 50.90189353 7.61233363
v 66.50468707 63.75368685 5.72637096
v 67.08504260 63.85366619 7.47695193
v 66.52215868 62.81535327 6.13376452
v 66.66097790 66.31167233 6.38851430
v 24.02099781 28.40180695 9.70011484
v 20.39394341 28.50149944 9.64064151
v 45.99016532 52.40119621 7.55066937
v 63.15962970 69.40447539 6.12840476
v 63.85952234 70.28476149 6.01242622
v 62.52878159 70.30490786 6.36235625
v 59.44394320 67.96682626 6.96665235
v 64.83418494 66.49816036 6.22220896
v 65.27865678 70.19939274 5.87015413
v 65.09163976 70.53877413 5.86870732
v 65.49947709 70.19460201 5.70562389
v 65.70161134 68.64215434 5.73131163
v 66.03261083 68.55444610 5.18901553
v 48.75072092 62.08749488 6.83966698
v 53.34120616 68.21422279 6.57530176
v 56.63122237 67.20951200 6.73350831
v 59.72572044 73.58764857 6.55864272
v 60.81783026 73.30964506 6.67480240
v 60.69299206 72.45011628 6.37833774
v 60.85047126 70.80952078 6.66293642
v 57.96710402 70.73236257 6.71077752
v 62.33724579 71.40942663 6.59768423
v 35.61577573 52.51488462 7.41826883
v 40.81016034 58.05186555 7.29392469
v 44.82369870 62.46880814 6.89776288
v 46.47234827 62.44014949 6.81983214
v 49.40163717 67.52842665 6.52081566
v 46.04797438 64.55024332 6.70571998
v 50.47350749 68.53824854 6.47542533
v 53.93656716 71.39994949 6.58613443
v 51.32118240 69.98244673 6.43912749
v 56.68130890 69.57037002 6.66196411
v 54.42944542 73.77862185 6.75875973
v 55.80462888 72.46042788 6.72593946
v 58.27031657 73.63180071 6.60309521
v 57.23333359 74.53034073 7.37131480
v 57.04461411 74.84363019 8.27917270
v 57.75034055 74.79933649 8.20490159
v -5.01096155 -31.11706302 24.20674637
v -4.90163639 -29.65118922 23.79224077
v 56.32989854 74.85054433 7.95946550
v 55.54099008 74.85929132 7.92241655
v 56.78530037 74.78835434 9.01334547
v 23.40704203 46.02982476 7.27979140
v 30.35543114 52.22922564 7.06651667
v 31.18831664 53.84276435 7.05151726
v 32.26853162 55.71696907 7.07899593
v 34.23495218 54.23327908 7.27476506
v 41.13493860 64.18543309 7.09785754
v 42.02288389 66.51534885 6.95307553
v 44.37120631 67.01389700 6.75524492
v 47.38712311 67.13180244 6.58807624
v 46.18309438 67.46131182 6.62942184
v 49.55790937 69.19977069 6.46538427
v 49.99260232 71.17959112 6.43530861
v 52.29203403 74.40780103 6.55262358
v 51.15710944 72.06071168 6.45796303
v 51.73864588 75.78106225 6.92005502
v 52.46438086 75.84457099 7.26839202
v 54.20127884 75.29208064 7.54096825
v 54.73085493 75.17658174 9.16445907
v 15.12023062 41.18319601 7.85133336
v 16.35493152 42.63879359 7.71678751
v 16.96733199 46.90665379 7.11193681
v 20.60309611 47.11806402 7.07603805
v 22.20107056 47.66489193 7.02622347
v 23.75020459 51.09510943 6.72754599
v 21.82461880 49.56381023 6.80453237
v 25.42675845 49.95327443 6.92808768
v 25.70206672 53.56653407 6.63652364
v 26.92180499 52.32548714 6.79020304
v 27.25998871 53.43138799 6.73728110
v 27.88412385 52.16280371 6.89359196
v 31.82580695 58.63305926 7.03976396
v 35.93014553 62.26919219 7.26940809
v 38.15031797 66.97826087 7.32923299
v 36.91927716 61.71840429 7.29470840
v 42.58970544 70.13532519 6.88399700
v 41.37094319 71.39826566 6.99678436
v 40.02024606 68.57768446 7.09366705
v 48.83822426 75.03141463 6.42519724
v 47.52812907 76.14032179 6.61833677
v 47.78877273 77.22018659 6.93704467
v 50.21205172 76.21283084 6.77016657
v 48.76846448 77.69171149 7.42498366
v -45.09210214 85.83864570 12.26050965
v -43.72490942 84.80353653 10.40905342
v -45.14992237 83.58404040 10.82617603
v 48.96929115 78.27618718 9.60671902
v 48.48256335 78.12465727 8.27392191
v 47.91976511 78.88847589 9.10634734
v -19.87936161 65.53734094 7.89467059
v 49.28858951 77.62850076 8.28854553
v 51.21478066 77.13668793 10.32014377
v 14.44643456 45.15321553 7.38569023
v 13.85649573 42.62601957 7.67887151
v 12.99769338 44.26719621 7.53482012
v 14.86563496 47.51082882 7.12797325
v 16.72015898 49.34944212 6.87211659
v 19.65791173 48.62605035 6.88234763
v 18.00422184 51.83842406 6.61097001
v 19.65457574 52.72531882 6.53020665
v 21.40672505 53.31102386 6.51325705
v 22.07585797 51.86430365 6.59508165
v 24.60922673 52.68601328 6.63603842
v 22.58110978 55.00069261 6.53441390
v 28.30719016 56.46749586 6.77677523
v 26.69898979 56.94754422 6.68587629
v 25.81356466 54.73533645 6.59936341
v 30.56538478 69.05092299 7.07037980
v 41.16325825 73.01879674 7.07161753
v 46.14626989 77.56768167 6.89749420
v 45.39378732 75.76916367 6.68414775
v 44.31889951 77.64291018 6.86761132
v 45.59281841 78.96523178 7.21758278
v 44.25099492 79.54794914 7.11747445
v 44.10324618 80.90674132 7.86454417
v 42.21154749 78.09562236 6.95995009
v 47.01239988 78.77610624 7.63473427
v 45.95601186 79.68305051 7.86424242
v 46.37227207 79.77680862 8.63550138
v -39.61516544 11.53679565 9.51654278
v -40.98303989 11.71094552 9.45467222
v -41.08956084 13.04007508 9.30435583
v 45.36563903 81.19548857 12.08277140
v -55.49731478 12.45426387 9.71718505
v -56.19052425 14.17759154 10.43206453
v -54.40155417 13.60862143 9.17480141
v 46.73410952 79.77040112 9.25534684
v 46.65152729 79.64605838 8.76431167
v 46.24427855 80.10011911 9.29622911
v 47.46111855 79.51747626 10.57613920
v 24.82389100 103.21938992 23.78356457
v 25.51630139 102.84788907 23.54664169
v 25.62381141 102.88867354 23.37357216
v 13.58796190 48.52939397 7.09904730
v 10.97457577 49.95134100 7.15037063
v 12.67599687 46.56630009 7.32404366
v 15.14073648 50.53408444 6.84943143
v 18.33040826 53.93997207 6.51538698
v 23.86699803 57.86372721 6.61441963
v 20.11757530 58.85975808 6.58283476
v 29.49643880 67.01838970 6.98373700
v 42.62812808 74.84895736 6.99409330
v 41.75738990 77.76498795 6.99746562
v 43.42796281 79.31362092 6.98535191
v 42.00016335 81.77202195 7.73491617
v 42.46952385 81.30885661 7.56923947
v 41.02369770 81.20151609 7.32692052
v 43.02563891 81.35079592 7.85664655
v 44.04918104 80.44052124 7.48276804
v 42.93080047 80.01516014 7.09323864
v 45.16766593 80.68325371 8.75363033
v 44.74017397 81.06496930 9.49965976
v 45.37458718 80.62110841 9.25995782
v 45.64194009 80.92898130 12.20432110
v 45.05846277 81.46485686 12.77678739
v 46.11042142 82.03942329 17.06628688
v 46.17692903 81.89994097 17.21847244
v 45.83999515 82.40932226 17.34879054
v -23.30844291 62.28388846 7.78916432
v -24.49531481 62.89439648 7.90291280
v -23.66121486 63.33914399 7.93796312
v 22.40066044 104.32493687 23.63937721
v 22.27775939 104.35185581 22.23148756
v 17.71969907 105.92847317 22.75899053
v 44.24800351 82.39156008 13.53677362
v 43.18200052 83.25111866 13.64669763
v 44.16924343 82.81767368 14.49563168
v 42.99726710 83.80381763 14.88651894
v 43.44510660 84.21313763 16.58979990
v 44.15186495 83.28860998 15.79592936
v -56.08737841 15.49405791 9.69927199
v -54.88293245 16.52256586 8.92098621
v -55.19676581 15.09788074 9.26144328
v 13.36335111 55.23123965 6.74366578
v 16.06331579 55.96125871 6.61418028
v 32.00836480 75.85033029 7.39989057
v 36.48021445 70.74368745 7.27815321
v 33.30742195 70.14420629 7.20847538
v 40.16453028 80.09947836 7.12120719
v 38.41006756 79.48578149 7.23810727
v 39.40892592 82.46342093 7.34427525
v 40.21227360 83.76507461 8.03878345
v 40.96560925 82.34819770 7.74759008
v 42.08561778 82.50711858 8.50197393
v 43.12703013 82.86750317 12.45161239
v 42.05517098 83.85507017 12.85457518
v 42.05440730 84.31128412 13.96815665
v 12.50386052 56.69225752 6.73853280
v 21.49992064 69.52166557 6.88640028
v 24.63678084 71.39658928 7.00880028
v 36.52201965 79.04332131 7.41849747
v 36.51881590 76.20869577 7.30638253
v 7.62819406 56.73769116 6.94565242
v 10.42655669 56.78075552 6.81641838
v 15.36845136 66.63488597 6.81242300
v 30.96647188 82.00963587 7.73800956
v 30.51710688 84.05072242 7.87830167
v 37.86219656 85.29823273 7.86265079
v 35.54543480 83.95839483 7.69875851
v 36.71381250 84.60389078 7.66548375
v 36.07953712 89.19333667 7.93149322
v 37.04106063 89.74079788 8.16179626
v 37.40647435 87.91169524 8.11511092
v 37.26086393 86.94420010 7.91297574
v 37.58814931 89.99511600 9.73999966
v 37.39348799 91.32680297 8.85768328
v 37.76683286 89.99128640 10.87966096
v 37.63104603 89.32711929 8.53492972
v 38.16058859 88.44227344 9.30335186
v 14.85975739 70.59837878 6.95884600
v 21.18652128 75.39264113 7.19394581
v 27.99534984 81.60427958 7.67402025
v 37.63941675 90.58541805 9.17337183
v 37.52418235 90.90454131 8.79836269
v 6.87030423 61.83823571 6.79399492
v 9.15174186 65.48014283 6.80453423
v 28.89526263 83.22533220 7.79198296
v 26.81429498 88.90458196 8.35828111
v 33.69735554 92.36623347 8.42276029
v 30.03574163 87.16303855 8.16278066
v 29.67694402 88.61926198 8.31845496
v 31.65560961 87.97943592 8.16072337
v 33.61330181 93.09808165 8.64844490
v 34.62574631 93.56186539 8.97888653
v 34.85418856 93.04186702 8.61069281
v 5.89388143 63.18552047 6.83814660
v 21.45488746 83.51125568 7.80054601
v 5.98071422 65.16111642 6.87079970
v 5.13303746 68.60636920 7.01475097
v 7.33022112 69.24370676 6.97333040
v 31.35579824 96.08636051 9.46306251
v 31.64708614 95.43451667 9.26061813
v 30.95906600 95.79975158 9.21037793
v 1.79952651 65.90419263 7.11026415
v 26.42417140 91.38299525 8.64272472
v 27.31829695 93.31002086 8.88593122
v 28.41375582 98.11463952 9.43322573
v 1.00571103 67.58306175 7.20885582
v -1.34790328 67.75829196 7.31965574
v 7.48081785 74.72448796 7.16074510
v 19.17621866 90.05423635 8.45325924
v 27.10969746 99.59747642 9.61892121
v 29.46733683 99.96707737 11.24197710
v 2.19702139 71.56510651 7.26685068
v 0.67073287 70.14427334 7.33038643
v 4.30646259 77.20816880 7.18733156
v 6.55550184 77.14375108 7.26648560
v 16.32999070 89.33360875 8.38251505
v 5.31826448 78.93023640 7.38754263
v 8.63117445 83.14505965 7.75917666
v 27.11082622 102.85846889 11.25249732
v 26.53412521 103.71372849 11.70900464
v 27.63434500 103.12162340 12.40380853
v 25.69900639 102.09199041 10.22253279
v -0.18297661 71.76519930 7.45064532
v -1.73306046 70.59703767 7.47213000
v 20.68743855 100.06346554 9.72343795
v 23.86638895 102.94445604 10.31241473
v 25.74132197 104.23693806 11.70790941
v 24.70740490 104.44642603 11.32218819
v 25.98572522 104.59763557 12.77413685
v -4.17665532 69.52068210 7.44809071
v -0.75384649 73.45056534 7.57010514
v 3.96768749 79.66993749 7.45273707
v 2.99157132 81.47089183 7.52520841
v 4.39883489 80.53994179 7.51128420
v 2.21345481 79.91577685 7.39832036
v 6.24648249 83.29283446 7.75913708
v 8.13254155 88.50435168 8.41366127
v 9.65643674 86.96168661 8.18380527
v 6.45669270 86.02821827 8.09113868
v 17.69657433 96.15547955 9.26536508
v 22.41551876 104.33496535 10.59094723
v 22.96396717 105.59528321 12.10347004
v 23.99006858 105.20946234 12.11558096
v 23.95580150 104.07078266 10.93634684
v 23.58181961 105.60319573 13.62819877
v -3.48786358 74.29159433 7.80883664
v -2.61375448 76.58173889 7.88132194
v -1.27761974 76.97471231 7.78732030
v 3.85429361 82.80628175 7.66334822
v 4.41610208 85.19431204 7.98481237
v 17.29781739 100.39845109 9.86700319
v 18.16099882 102.15086490 10.07948909
v 18.38218234 103.60260308 10.29036101
v 20.32134868 101.87158734 9.98585485
v -6.75844261 101.06617212 11.22804545
v -6.47898065 99.96209294 10.91795787
v -8.03495198 99.89883751 10.90990659
v -8.19702726 100.90299696 11.40459161
v 21.97886817 105.68342358 11.58298366
v 21.95166238 106.11833632 12.79145852
v 20.94086818 106.14538938 12.00184505
v -1.46291335 78.66121083 7.91494083
v 3.03603476 85.24126559 7.99844973
v 3.75596574 84.41183716 7.85802491
v 1.84937718 85.44695377 8.10551457
v 3.86189111 87.62111515 8.39381572
v 5.89394663 87.64901012 8.34611244
v 15.93679935 102.25831717 10.18837467
v 19.22333613 105.89300841 11.13689132
v 18.98832619 105.24856299 10.66370029
v 17.90566370 106.28096759 11.24419738
v 20.53829469 105.62113672 11.04850043
v 18.29862595 105.08736968 10.60658135
v 20.32978088 104.89086062 10.59905719
v -6.46278309 80.42284101 8.47657491
v -5.09411795 76.39615238 8.04707780
v -3.62652587 81.04327321 8.28229822
v -0.16017372 81.97366446 7.86218140
v -1.27935223 80.57714999 7.99743179
v 3.65849701 90.19578993 8.81643128
v 14.56798986 105.16837239 10.72153077
v 16.68525115 105.41049391 10.66508703
v 16.58457331 104.00093347 10.31615119
v 16.52264409 107.06929117 11.69523224
v 16.04639925 106.41153902 11.06749102
v -2.07492709 84.61094648 8.12846888
v -0.54771587 85.74469388 8.21667630
v -0.35831661 83.15944672 7.95091409
v 1.33967039 90.37240595 8.95872898
v 15.69576189 107.36642778 11.78406738
v 14.54892568 107.49573261 11.64382603
v -10.68294607 80.67802340 8.74530151
v -12.46764977 79.63455468 8.80365353
v -12.48634513 82.14271069 9.01624747
v -12.92399596 83.36368203 9.10187140
v -8.31106491 83.01144838 8.72099958
v 8.98139831 108.14965516 12.10747845
v 10.68908442 108.34104568 12.28896156
v 10.13319381 106.74516112 11.23414189
v 9.77116544 108.77126455 13.02934904
v 8.31470173 108.95317048 13.86530977
v 11.30069792 108.57541114 14.55678232
v -11.73206884 77.48026401 8.55316222
v -5.04131289 86.88986301 8.68149102
v -7.62202358 87.27884293 8.82349256
v -4.84814448 88.91759813 9.04488470
v 7.88640510 106.81187361 11.67408377
v 7.25823874 108.27037692 12.27842458
v -8.66773259 84.88097787 8.73904768
v -6.94138044 82.95014501 8.66617635
v -5.41776931 91.86233580 9.60292760
v -3.29509750 91.71371907 9.45965480
v -4.52158507 84.82903242 8.46118480
v -3.98890534 86.09994501 8.44244193
v 8.25979840 105.19933701 11.12917345
v 10.47766488 105.89338839 11.03912480
v -1.90601253 89.83577788 9.06925928
v 0.40929101 92.10933000 9.28997621
v 3.02813598 100.51684082 10.40605176
v 2.77673430 98.41158986 10.07372979
v 7.83228967 103.49775851 10.72850637
v 5.89044159 104.11618650 10.95331088
v 12.66045682 107.93499649 11.98955718
v 7.96308368 100.54494441 10.24547778
v 11.50189806 105.07223010 10.87589748
v 12.61768397 106.49056733 11.10476349
v 14.06553015 106.82187974 11.17092464
v 13.99656013 108.00241679 12.20929343
v 14.03188985 103.84830832 10.53479686
v 13.41698226 105.44592887 10.79723053
v 14.81498219 107.86277801 12.26424146
v 13.90440855 108.24239999 13.18466011
v -51.06297135 77.07847655 11.31709013
v -50.64591020 77.90340483 11.82483602
v -50.42272806 78.02327722 11.38000004
v 15.87574556 107.59010911 12.40288652
v 1.48495566 82.31688291 7.74076022
v 0.42803719 80.31504601 7.76759954
v 16.99505933 107.06515610 12.00347859
v -0.93619945 77.97585428 7.82000646
v -0.06180824 78.28803360 7.70262396
v 1.99499098 82.42660016 7.70898582
v -0.34179448 74.46309924 7.57966982
v 2.37317546 78.39976996 7.27973785
v 1.52667041 76.82698220 7.38416193
v 24.92255904 103.66421193 10.83132438
v 25.56797303 103.70231420 11.04816794
v 4.30974877 72.70660251 7.14155892
v 5.87786501 71.53203338 7.07903085
v 2.31106766 75.17515123 7.33675063
v 6.98955124 73.11107218 7.10521732
v 26.07162111 97.16890752 9.31317359
v 11.70818694 72.06696272 7.05513917
v 30.02371453 96.64573520 9.29709803
v 29.83690239 98.13404083 10.01277287
v 30.60215525 93.97438914 8.86171591
v 31.75041825 96.74733132 10.38399432
v 32.03409910 93.51368248 8.85281339
v 32.25608543 92.51647443 8.48600175
v 28.80316041 90.98096937 8.60797800
v 32.73521364 94.77221221 9.31854919
v 21.42431960 78.49762589 7.42848730
v 36.68601438 92.30262786 8.85351934
v 35.79640388 92.13139862 8.22750106
v 26.53102949 79.66683060 7.54277362
v 36.80050373 91.99139476 10.81687491
v 36.01330891 92.84585714 11.91262621
v 36.76920757 92.15577692 12.89936248
v 35.98523512 88.07922900 8.04197323
v 37.39516065 91.34102613 9.81147215
v 37.77298704 90.49913287 12.09049858
v 38.30035031 91.76921844 17.49673672
v 38.20464388 92.18726307 18.88859086
v 38.53024170 91.99125320 18.79625767
v 36.29094735 93.36759895 18.45584065
v 36.85196489 93.21918339 18.95278506
v 36.85983643 93.22997183 17.99229719
v 37.24918514 92.95811504 18.87358353
v 37.98506409 92.36733615 19.91333254
v 37.38828748 92.71924943 20.16044594
v 38.28586265 91.49133414 20.02196945
v 37.71178052 87.22887188 8.20360985
v 33.18849578 80.35126328 7.64325541
v 33.60549361 82.06177503 7.70108914
v 37.85827383 87.05970645 8.23836215
v 38.28450292 86.45379543 8.20699055
v 26.31987259 69.62188333 6.96348632
v 25.62481165 66.69414788 6.83928467
v 33.02614763 78.60975713 7.55362771
v 39.01506588 84.67578143 7.90030695
v 40.08138180 84.91615951 10.05642954
v 38.88483346 86.17082983 9.57997516
v 41.45166650 83.48733187 11.10765152
v 40.30140862 85.73687822 11.85170468
v 40.91472551 85.62887460 13.84083275
v 43.32581908 82.25946128 10.99774428
v 43.99028420 81.93631470 11.63717546
v 42.67520085 83.78290385 14.11515009
v 41.79622605 85.31849086 15.63947648
v 43.47746447 80.48833162 7.36944890
v 43.11525077 81.17002994 7.65928300
v -37.23635525 70.12664527 8.13012850
v -38.13438490 70.56128234 8.15209374
v -37.79594228 71.32858783 8.16204958
v 43.49470511 81.25779033 7.90321827
v 43.53562742 81.80557936 9.02180187
v 43.96284372 81.42945170 8.58742092
v 44.41098496 81.26629144 9.17665660
v 44.10727322 82.27889985 12.94481475
v -53.63277346 50.22613704 9.11749061
v -53.63443494 51.25740543 10.67108754
v 43.84710640 84.19130743 18.07264052
v 44.02237013 84.01069045 17.20592380
v 43.43371838 84.37210321 17.25867018
v 38.99213672 72.01905549 7.16874097
v 43.17749664 73.72631133 6.93760347
v -42.43049771 70.77698410 8.39625672
v -43.94904152 71.78769261 8.69308319
v 44.32711378 80.25459200 7.44598545
v 43.75075549 81.07367158 7.90330768
v 45.20989954 81.82081580 13.75252102
v 45.91883346 81.10050112 13.05292733
v 44.94490102 82.49066025 15.13010729
v 46.03167623 81.59989119 14.84818291
v 43.78464818 75.81676543 6.90230448
v 46.64498195 81.07763529 14.69988469
v 46.09911889 81.21182770 13.97876069
v 46.36734352 81.82204515 16.97449014
v 46.68793827 81.33724332 17.23048836
v 46.16218433 81.97328448 16.62751287
v -23.98457937 63.65185976 7.94570521
v 47.08677158 81.32416010 17.63724536
v 16.23165049 -22.59596251 25.88181384
v 16.95128530 -23.28884788 26.77607723
v 32.57093951 64.26325440 7.09730247
v 47.46750742 78.47714424 7.55551318
v 46.83868214 78.93086225 7.65015325
v 51.17812753 76.39213651 7.46662123
v 51.67293176 76.28852129 7.59061612
v 37.10927069 56.15849420 7.35949678
v 34.11793336 58.94582346 7.17579015
v 36.62990406 58.79937112 7.28530949
v 34.94503349 56.87150732 7.25659123
v -50.99331960 52.41934210 7.87264854
v -49.90298674 53.24097723 7.92594627
v -48.75995219 53.58196422 7.89357163
v 43.17931831 61.52360514 7.06983590
v 41.94046184 61.70438975 7.13662524
v 56.88689649 74.88392293 8.32314137
v -27.10501663 65.27214497 8.39486159
v 47.76869714 63.39375675 6.73457980
v 58.82135034 74.43542033 7.41591072
v 60.76736748 73.86814803 7.57777411
v 57.15483427 68.31647456 6.75137714
v 58.69164318 72.57913053 6.72830362
v 61.68270111 72.99245149 6.82564406
v 61.58846989 73.75118881 9.94546060
v 59.08770114 74.41762835 8.61090980
v 62.79047579 72.87766784 7.62350205
v 64.79601562 71.22201473 6.60738209
v -44.90813985 11.28894929 9.25116148
v -45.77483982 10.03743242 9.40158032
v -47.43321612 9.51759890 9.51259397
v 64.39340860 72.10116088 8.81535560
v 60.06842852 66.53586030 7.03227427
v 65.49513340 70.46205550 6.02149917
v 65.69874287 70.17356157 5.78068290
v 65.53278118 67.44808704 5.85250929
v 66.26057625 69.34434921 5.62872738
v 66.13279134 69.60306317 5.91221685
v 66.41683728 69.14708763 5.66165010
v 65.96540660 69.68843937 5.57076000
v 66.39884412 68.84025037 5.45473164
v 65.63777477 71.11901790 7.60853058
v 55.58175594 57.55623057 7.13656936
v 65.81868231 67.74885207 5.46582229
v 66.62108749 68.59273463 5.66596538
v -56.05796352 18.07962731 9.18191206
v -55.00831082 17.85645261 8.74978583
v 66.92419946 58.20731446 7.81232351
v -47.03846201 -1.26663421 10.90870611
v -47.69052565 -1.82984711 12.46863324
v -48.15224931 -0.21996947 11.12125255
v -57.66725540 18.87485571 10.86401101
v -56.78023398 19.35438626 8.99388734
v -54.66164649 19.45069805 8.18444043
v -55.51807582 19.31770332 8.39262642
v 65.25296718 48.05802181 6.86991960
v 66.07753783 48.59054461 7.41001405
v 64.55866247 48.15019295 6.72834506
v 64.57612664 47.04947025 6.43837126
v 38.72994706 19.92657781 10.87063458
v 53.53808030 34.65585038 8.41921940
v 65.92781842 47.83908278 7.09655834
v 46.20971158 19.67318542 10.30182093
v -45.06288841 18.68089475 8.83139670
v -47.58802429 19.82756890 8.84914491
v -47.27832973 16.41920954 9.15215909
v 45.57918385 19.94940825 10.32121573
v -48.49638417 18.54372956 8.94527789
v 62.80275434 37.27534041 7.89338630
v 63.80999833 38.64999861 9.10999998
v 64.83315676 39.86356035 9.48992651
v -22.50701562 -61.63714826 41.85739905
v -22.22091146 -60.16245857 42.56617650
v -24.10078421 -60.93653291 41.42025486
v -22.30057307 -58.64186212 42.31518507
v 65.87840617 42.02418774 8.03856831
v 63.58777732 36.17804497 8.68703891
v 64.58000094 38.58999908 10.73999982
v 56.38714135 26.79498680 8.48818012
v 62.60777265 33.78074616 8.30274262
v 49.64030534 18.62590387 9.93155409
v -43.57638210 -1.89146830 10.47242619
v -44.03315857 -2.93295202 10.96356474
v -44.56827044 -1.23490545 10.33298485
v 5.54446923 37.93438524 7.97585957
v 1.21436547 41.26422852 7.77148036
v 4.36175289 40.30521959 7.77531462
v 3.66485096 43.02336648 7.63125625
v 8.06171540 37.66854852 8.12532846
v 1.47131749 41.92901775 7.58516137
v 2.30118958 42.34121367 7.64748966
v 12.39529904 36.37841716 8.38420168
v -0.96128852 41.85716808 7.64200883
v 0.67951769 42.59419069 7.57469516
v -1.41898973 41.29213840 7.73874717
v 7.96903484 34.97423232 8.57865438
v 13.93967867 31.74381331 9.24267806
v 5.73563669 33.74087438 8.66354536
v 49.34842139 17.29640923 10.12013014
v -2.43150815 37.66814992 8.28915276
v 0.50212693 38.77643868 8.03509168
v 0.89155656 39.36022520 8.00569169
v 12.04421185 34.66937691 8.70174821
v 11.15307305 33.27719867 8.94210208
v 40.39923102 22.40281180 10.40988881
v 39.39741850 21.53118514 10.58128104
v 0.56045578 36.85779497 8.27439781
v 13.50354869 29.64739688 9.57500655
v 55.47063425 11.94456406 13.33988551
v 4.40793578 34.39790756 8.56337696
v -7.43824150 -64.75932151 50.57589710
v -7.90047366 -63.28248233 51.34192482
v -9.73679032 -63.45193833 49.62915555
v 54.62078750 10.85085981 12.98838947
v 55.90264127 11.94749121 14.56167176
v 55.71801588 11.08188927 14.70320765
v -9.08076111 -63.35506588 50.16838014
v -8.87715071 -61.41944230 50.53743720
v -8.41488782 -62.24957108 50.89968443
v -1.18812732 35.66737846 8.45984649
v -2.73336261 36.13514081 8.46475083
v 8.14771745 32.68316761 8.91458988
v 9.03051998 30.46449088 9.18694120
v 12.04677019 31.44991025 9.26709082
v 55.76398969 10.53254027 15.47080837
v 54.62080613 9.92747769 14.19222169
v 56.25351891 11.96539123 15.69802873
v 55.66287413 10.52268036 16.32327586
v 56.07285351 11.25493646 15.56660887
v 55.82306162 11.45443600 16.89798571
v 56.04961514 12.20477559 17.17511192
v 55.71996421 11.77594252 17.51137711
v -4.45019780 35.29551998 8.56759213
v -3.88635788 36.66708618 8.45756195
v 7.04462873 29.60106172 9.15834494
v 8.98868591 28.02756429 9.81407892
v -38.30280155 -57.16017634 29.82074395
v -37.86604479 -57.83953145 28.76374312
v -37.14216128 -57.54788965 30.95177747
v 29.02322635 17.90045016 11.47118863
v 11.62269525 -22.43259363 24.44470301
v 51.89821124 8.44332669 11.93568576
v 52.99500749 8.33432470 13.63083161
v 53.90148610 8.62183515 15.39409719
v 52.95424163 7.36322673 15.28214850
v 52.55964398 6.48712972 16.31666161
v 53.32457647 7.93527719 16.50485955
v -2.27931794 30.97065538 9.00863856
v 1.30965339 31.78280219 8.88911821
v 0.63763087 29.55831029 9.18324757
v 5.56133082 28.18473987 9.46863834
v 4.11912706 29.45011668 9.22251586
v 50.58578774 7.09086703 11.93753257
v 51.22701451 6.78682281 12.98150420
v 52.05543339 6.35289075 14.54933174
v 51.93937942 5.78208966 17.54779927
v 52.36095935 6.26151543 17.17406884
v 51.30210519 5.02628414 16.48827270
v -3.46982549 28.71000394 9.28651821
v -5.76551957 30.40444665 9.04503744
v 6.42413041 25.49726516 9.88677889
v 8.24420433 24.53630418 10.09301376
v 7.71767832 22.49673009 10.42347215
v 10.68322733 23.96361344 11.08813565
v 9.86045785 22.28763327 11.97915059
v 25.55400692 -15.32945223 25.46456270
v 26.08419210 -13.90955318 24.80119281
v 27.66736038 -12.83324789 26.81864798
v 50.95453560 4.78555588 18.18669774
v 0.94445329 24.23459478 9.97858588
v -1.38641510 26.44069120 9.61532444
v 2.14844081 25.64694546 9.77189746
v 10.24428383 -33.68768841 29.24171276
v 11.07508130 21.40343748 12.48083357
v 11.56574022 21.19897865 12.46199198
v 11.32358145 20.34294792 12.94569951
v 11.51359268 21.88983560 12.12274376
v 11.74199209 22.94657752 11.44911628
v 13.04461155 20.99862881 11.12855505
v 12.93885428 18.55332218 12.53931131
v 12.63675373 20.01139708 12.51309924
v 48.92363399 3.53121967 15.85376635
v 49.77143183 3.53063038 17.85167865
v 48.67640138 2.71388143 17.50651374
v 2.84035085 22.46648632 10.34908928
v 4.05978365 21.29270509 10.66703629
v 2.68776086 19.94606853 10.92700195
v 0.03537743 22.11886644 10.31798124
v 10.71646530 19.33106408 13.25068716
v 10.22514328 20.58876678 12.55182270
v 9.49506275 19.38356273 12.36906461
v 14.85292334 16.19609818 12.02934142
v 14.15467169 16.73311926 12.47860771
v 14.89432901 19.10130307 11.25263143
v -2.01976881 20.44582367 10.51881630
v 10.12428384 16.51441306 13.35092727
v 9.93250683 17.95309037 13.10720388
v 11.01922151 15.95127396 14.50140961
v 12.00210769 16.39251225 14.51662555
v 12.26428803 16.32422768 14.56850488
v 11.66059170 15.67506976 14.65375628
v -2.66502309 -65.25716186 53.14232036
v -3.39529035 -65.31151384 51.18189380
v -1.97653775 -65.56151807 52.71851644
v 15.97139612 12.30339147 12.58325763
v 16.16880856 14.59441427 12.15218659
v 17.68841594 13.56797572 12.26807293
v 5.84523054 16.37232304 11.87010482
v 4.11512144 17.86565967 11.46453433
v 10.16244572 14.52652086 13.66718858
v 10.45298576 14.16925993 14.32193816
v 9.81248450 12.56709639 14.96099960
v 11.78413350 15.19753598 15.10622166
v 11.11239474 14.71387688 14.99273907
v -34.26583856 -7.83791114 12.20273413
v -32.07237273 -7.48053519 12.70692237
v -34.23517942 -8.68166611 12.10217364
v 14.74411413 11.22246683 14.13436607
v 13.87336943 11.84639521 15.63043147
v 1.45124574 13.68002780 12.04253919
v 5.01029147 11.96224894 12.64962088
v 2.78290384 14.45820834 11.98814716
v 8.50086473 14.28584941 12.48874515
v 6.96751382 13.93872872 12.41747849
v 9.42116883 11.11120824 14.39390332
v 9.03961807 12.44630292 13.43092229
v 10.26047580 11.76723931 17.34030619
v 10.32701507 13.00063170 16.69019274
v 11.18863840 13.17302603 17.49464311
v 11.32716704 11.60945930 18.43430847
v -11.08328253 22.15720527 9.82880592
v -8.35982896 17.55956933 10.64332668
v 9.47764423 9.53380484 15.76186903
v 9.26029775 10.12203563 14.63340223
v 9.85697657 9.95928887 16.66361652
v 11.03319228 9.92456172 18.64372008
v 10.10394376 8.38042609 17.74238609
v 24.73491244 1.89565402 15.77166468
v 25.86660162 2.79520778 15.20630065
v 5.60055207 9.42269340 13.58099375
v 7.53079401 8.19735974 14.23972193
v 6.40697265 7.15211639 14.36023787
v 8.03495105 9.47131403 13.80631607
v 9.24284756 6.99925050 18.17872748
v 9.00423061 7.57389562 17.04593748
v 8.46654736 6.92718942 17.31351390
v 10.33454947 8.14032555 19.08783242
v -48.69821295 21.05899341 8.65026843
v -49.61856082 21.05019987 8.54261965
v -50.05370826 21.98909223 8.41617212
v 14.26455658 5.57979057 19.69532855
v 15.42912982 2.96064559 17.57573709
v 12.44358253 5.11906343 18.52419786
v 16.37344994 5.90347545 19.41392198
v 16.18934609 -62.89912760 54.42317203
v 14.99056350 -63.31770867 54.94783446
v 15.21906722 6.82945084 20.10604367
v 15.60107712 7.04467809 20.03031969
v 12.76718453 6.47006603 19.45181191
v 11.87666319 6.56299107 19.18120682
v 11.60439476 7.33653316 19.70449090
v 10.66495851 6.96218759 19.26046610
v 6.73247967 6.47984818 15.02935868
v 7.80647667 6.65882928 16.41234197
v 6.26900233 5.67686418 15.91527648
v 5.36137028 6.09980198 14.80756514
v 8.74476228 5.69878938 17.67886430
v 9.20071825 5.59563562 17.91089959
v 9.56268329 4.50087059 16.88528806
v 8.23048316 6.18649833 17.33355410
v 11.29943971 3.68195307 16.61702432
v 10.15524659 2.37229164 15.91300406
v 13.44994549 2.81836418 16.67928882
v 28.67284790 -46.68716714 47.33164608
v 11.55336760 5.37134567 18.52071472
v 18.24443601 2.19746120 19.02866550
v 18.91760901 1.91894360 19.56193335
v 19.20682006 2.08444172 19.86532472
v 17.09278487 1.18558703 17.19783060
v 17.77614094 1.67732919 17.85686426
v 18.24024506 0.89072867 17.59475097
v 19.62244883 0.15160174 17.74730533
v 20.30731365 -0.91760495 17.30959117
v 19.25909147 -0.44832376 17.23340899
v 19.53089237 0.99068636 18.72127689
v 20.97289823 0.77152968 19.34218034
v -52.29403451 73.69556278 9.87013802
v -50.90466142 74.74199682 8.92362464
v -51.14058033 73.02484661 8.48279521
v 21.77769132 -0.45632053 18.10228638
v -0.18236651 9.84911341 12.65134383
v 0.38992445 6.09245384 13.63304164
v -1.74971193 5.70198242 13.62222619
v -0.19619653 4.77778818 14.11478315
v 1.46130531 5.50438743 14.41775542
v 1.98040041 5.15120290 15.49995877
v 3.65685648 6.52620709 13.95848673
v 4.91106976 4.56376793 16.64323919
v 6.42363261 3.78815690 16.30499586
v 4.57441015 3.54551547 17.29236543
v 5.84164122 5.16288029 16.36303030
v 8.12520273 2.75374204 15.80254920
v 7.30147818 2.66363332 15.85343480
v 6.88928831 3.90026858 16.15820825
v 7.56047014 4.99117048 16.57378487
v 7.69177405 5.53626474 16.47463627
v 8.20198283 5.07817185 16.96005650
v 11.07705850 0.65407908 16.09748602
v 11.84347551 1.13270397 15.98984376
v 18.78582500 -1.66444108 16.87435806
v 17.02713966 -1.65952626 16.71459898
v 18.06811616 -0.57510153 16.87579788
v 18.45498942 -3.69529496 17.08925143
v 19.79461312 -4.32372838 17.31012203
v 19.47455108 -2.73755449 16.95865020
v 20.85271850 -3.14432895 17.15570502
v 21.52049355 -2.24592094 17.29316823
v 27.89651416 -3.97128565 18.09371263
v 31.70348331 -5.18444274 19.80172843
v 31.73353896 -4.89052804 20.41648142
v 31.01953492 -7.10255653 20.44647932
v 31.40962869 -6.35800511 21.55007794
v 30.85867316 -7.94250518 22.21226878
v 31.13757074 -7.04647135 23.33972231
v -19.62433755 15.11848532 10.42069495
v -18.99078302 13.68251164 10.70066728
v -16.31746069 12.12264039 11.20985858
v -18.40802096 11.51288021 11.09907124
v -17.66428351 13.46214954 10.87402832
v -10.09397581 6.88569620 12.45156303
v -4.69098007 8.55163578 12.54328527
v -6.26866519 9.08073224 12.27779128
v -3.87203437 2.28024740 14.18025512
v -3.15285847 6.84354035 13.09799030
v 1.98863726 4.70164604 16.92941040
v 1.23424525 4.02191654 17.29843393
v 1.73802802 4.95125307 15.91830142
v 1.89414201 4.05186648 17.56738313
v 0.10687709 4.22929088 15.29872138
v 22.22280577 -54.82222140 41.33667797
v 5.40926773 1.22193934 15.79972915
v 4.89272177 1.83773518 16.15466923
v 6.42554834 2.13838648 15.80087095
v 4.43891296 3.33337695 17.24304631
v 4.64654388 3.28792236 17.08716527
v 8.94103199 -2.34202575 16.69521816
v 7.76985055 1.21865363 15.80524258
v 12.77288236 -2.99652247 17.31815562
v 14.33087513 -1.16723764 16.74252562
v 14.70522769 -4.16209502 17.60217175
v 22.58320153 -3.22948513 17.41105504
v 21.31811343 -5.94862364 18.02741177
v 23.89285155 -6.04506908 18.11460592
v 22.33360894 -6.98237540 18.38178374
v 23.62553589 -7.55103631 18.56458560
v 27.93894522 -8.15487374 18.41938309
v 29.46729027 -8.07575602 18.93940382
v 30.15909530 -8.37571081 20.22281848
v 29.87297066 -9.93040577 23.89330789
v 30.00872955 -9.36382636 22.03407325
v 30.47161736 -8.72420706 23.94466288
v 29.83453870 -9.80228465 25.18392168
v -51.35367811 75.72112978 9.95385181
v -50.10163411 75.68719983 8.96112062
v -0.94097998 1.24426058 16.57786220
v 0.31033615 1.86466810 17.20197126
v 1.79159339 2.53910711 17.60215312
v 0.66985935 3.24976584 17.36469939
v 2.90356344 1.80004409 16.91119187
v 3.92707856 1.44719356 16.33133739
v 1.61695608 0.51005610 16.12129435
v 3.72976391 0.60411828 16.04826935
v 6.88615022 -1.54136366 16.28375053
v 4.89504123 0.09222178 15.69962315
v 12.29093596 -4.84679546 17.64945500
v 25.64286068 -11.41833048 20.50302923
v 24.05818366 -11.09344978 19.76642013
v 26.05051547 -9.41856392 19.00408976
v 28.13941240 -10.75897366 21.40965499
v 29.11462635 -11.22385450 24.14275333
v -17.50210859 5.12005854 12.12245505
v -16.03518426 9.44224931 11.73731685
v -14.82839417 5.23822382 12.47151755
v -5.70225250 0.97501831 14.24831152
v -9.98014212 1.39230012 13.70650809
v -2.84037506 1.97423180 15.03025834
v -0.47936619 3.15190782 16.57211222
v -2.61694100 0.85152063 15.61858319
v 0.69007650 0.66198991 16.22375473
v 16.07302390 -5.62479347 18.02481152
v 18.88589375 -8.12510122 18.91472749
v 16.17585309 -9.07811709 19.39223148
v -11.71563566 0.07622885 13.88036925
v -4.05964721 0.04614138 14.95143399
v -1.69775111 -2.25893408 15.54890443
v 1.29343336 -2.34448421 15.75625688
v 1.85250561 -0.57622197 15.58309887
v 4.33467794 -5.71795879 17.02777483
v 6.05294062 -4.40910272 16.98412001
v 20.44673637 -12.15270627 20.35853080
v 17.38562807 -11.03062090 20.13610303
v 21.61087841 -13.33925221 21.51006833
v 23.48163724 -12.81419024 21.37934603
v 26.21718869 -15.98697528 27.61519514
v 15.95017128 -60.46189368 50.25716498
v 16.61187224 -60.85307896 51.80653185
v 15.36963880 -60.84191427 51.33368447
v -26.73970535 8.14448763 10.52381471
v -24.04469438 7.00156158 11.01687644
v -18.30290072 8.07998981 11.59282681
v -14.76149540 2.38719303 13.08585517
v -16.53188281 3.43530206 12.54359353
v 11.78396400 -9.05763544 18.81726459
v 10.74587367 -9.96550824 19.27661709
v 9.17008147 -8.93673580 18.63923855
v 12.10483629 -10.97174734 19.85242404
v 13.10655382 -10.49067825 19.68096197
v 17.70095527 -13.66974041 21.67745121
v 24.05551635 -15.01130313 24.47651513
v 24.45030585 -14.43865430 24.35951866
v 24.78437312 -15.24727512 24.91143160
v -21.30159177 3.00979079 11.95038203
v -19.59514804 2.58494401 12.25060970
v -18.03782955 3.18224495 12.36180589
v -18.55218038 1.65569352 12.57101912
v -16.97378606 1.34330348 12.89465278
v -10.49359515 -1.96679216 14.47312720
v -6.90448517 -2.68267910 14.95257393
v -4.22433531 -4.70669847 15.83861932
v -3.95381777 -1.93848589 15.10189380
v 7.30703352 -9.41342395 19.04693805
v 7.63462717 -8.28200486 18.40297692
v 8.08779802 -9.46709700 19.08678003
v 5.93459886 -9.78870038 19.12535168
v 9.00110137 -10.10473259 19.43989471
v 10.63106302 -11.65603288 20.25860362
v 13.47927935 -12.01679930 20.55219933
v 12.18114048 -12.54961733 20.80366202
v 15.50165471 -13.61170877 21.72979712
v 16.04017057 -12.08727062 20.79431899
v 21.58435807 -47.22003266 35.72205082
v 21.64128609 -48.74334112 36.47112101
v 20.18626221 -46.46929726 35.44978425
v 24.30701256 -16.50556922 24.98883009
v 23.56453985 -16.48872346 24.51048605
v -10.79140045 -29.95797992 21.74120769
v -9.94414184 -30.38902208 22.14615047
v -21.58418670 1.32866565 12.15011068
v 45.91755569 0.18247774 20.10427788
v 45.82938552 1.47711625 21.93307132
v 45.20821199 0.67699014 22.00758085
v -20.99535801 -0.19727230 12.47351430
v -18.75429228 -0.04704153 12.84894533
v -13.66528217 -1.31094328 14.00183793
v -13.46186921 0.72255806 13.61943316
v -12.05110177 -2.28686864 14.37702682
v -8.60797893 -5.76434797 15.51674120
v -6.48370199 -5.82640199 15.83333872
v 3.34962481 -10.12205053 18.83677766
v 4.95934207 -9.86954570 19.03274655
v 4.55264002 -10.79561748 19.31806095
v 7.23906979 -10.51340718 19.66364123
v 8.81738402 -10.64038370 19.78307217
v 7.85162766 -11.65492181 20.21554671
v 10.82140580 -14.45734687 21.37580328
v 16.62544534 -14.55888804 22.10744657
v 15.44249896 -15.50441515 22.50879817
v 20.78988776 -16.58923365 23.41634780
v 18.75322685 -16.97234064 23.20286073
v 19.42753047 -15.66820405 22.86834083
v 21.60848305 -16.58493839 23.79945293
v 22.21360989 -15.92829078 23.78429659
v 21.79949172 -17.27359369 24.19837005
v 25.53541213 -17.77558029 28.89997885
v 25.28193407 -18.50743964 29.88057211
v 24.80399609 -19.44983564 30.35113402
v 24.76640791 -18.24968308 28.06915343
v 25.16002581 -18.65839399 31.26525506
v 24.75943416 -19.74549703 32.04745054
v -26.64067410 2.10133707 11.27317362
v -13.30070943 -3.10041266 14.44318146
v -4.91777016 -7.69041944 16.58103243
v -0.89605403 -7.65270926 17.12138951
v -3.78689403 -8.87252111 17.04714634
v 1.95887359 -8.93924106 18.12819205
v -0.45350386 -9.82830673 17.81206578
v 5.51129086 -11.65826991 19.78262141
v 5.92489121 -10.50269511 19.46813241
v 6.55657891 -13.48750014 20.41953430
v 6.78877346 -11.85803395 20.10584436
v 8.60487297 -15.02730977 21.09375037
v 16.61570556 -17.98338629 23.35206792
v 17.76299253 -15.38262051 22.65058272
v 19.85142939 -18.23502220 24.19035509
v 21.23733051 -18.45043339 25.27011186
v 22.77994342 -17.78969727 25.14692396
v 22.43521251 -18.58997717 26.15821734
v 20.99421434 -19.50623654 26.35475434
v 22.58824557 -19.36164312 27.36957557
v 24.29929376 -21.19625546 31.78535029
v -28.17275003 2.60320003 10.98816469
v -30.47151119 4.73803049 10.41982137
v -23.30091596 0.74689364 11.95558067
v -25.22905730 0.74737729 11.65279094
v -23.80981296 -0.87294966 12.09756453
v -20.21822706 -1.41165545 12.80711778
v -19.36177351 -3.31335305 13.31278868
v -5.76506276 -8.90444592 16.82540402
v -0.32523234 -11.49212848 18.25506985
v 4.69778106 -12.34556828 19.74716224
v 1.99191179 -11.10424474 18.65265518
v 1.76539854 -12.78424077 18.98978651
v 3.63672664 -13.06827087 19.58328672
v 9.26086307 -16.33950509 21.66094631
v 14.84940387 -16.63539559 22.86933735
v 13.10712006 -17.45800860 22.66106009
v 15.41205589 -18.81708577 23.56512658
v 17.17717759 -19.18683760 24.00977537
v 18.79438199 -18.66595261 24.14244972
v 19.47718486 -19.46490444 25.13913997
v 20.24113387 -20.57831734 27.08720975
v 21.31391130 -21.58505283 28.73035520
v 22.87958376 -20.41758038 29.12297659
v -28.83290872 0.67356246 11.17845159
v -24.71335419 -1.96557026 12.12602947
v -25.12543835 -0.67683571 11.86633855
v -22.22307026 -3.81406024 12.89547235
v -20.44018172 -4.78385529 13.40718474
v -17.68754423 -3.82541586 13.74223176
v -7.83393625 -8.98978766 16.59269817
v -10.73944755 -7.75549049 15.87384939
v -6.23691268 -10.73688827 17.34445803
v 0.51383500 -13.82940542 18.99968088
v 2.99788825 -14.49008286 19.67197470
v 4.20904113 -13.94207682 19.94732022
v 17.52950251 -20.88945173 25.57791770
v 20.85023746 -22.02874795 28.80047075
v 21.08739316 -22.09837921 28.92987058
v 23.12292904 -21.66286856 29.97378446
v 21.79051936 -22.41311781 29.26386893
v 22.29781076 -21.48774453 29.27377634
v 23.54094014 -23.51529524 30.38235940
v 24.25598167 -23.04862812 32.06065670
v -28.17114070 -1.21358701 11.53571717
v -26.42200701 -2.35423679 11.94284391
v -27.98615396 -2.68257759 11.80291455
v -15.00206720 -6.28805067 14.80671577
v -14.08494171 -7.77435396 15.35713486
v -16.58125967 -7.52204703 14.71733581
v -9.70599335 -12.10531779 17.43112877
v 2.77099246 -16.38869010 20.38211748
v 6.01039315 -14.28507641 20.47805302
v 6.51029870 -16.52777009 21.18313126
v 6.88818842 -18.47272739 21.98885940
v 12.34081574 -20.08239552 23.50880392
v 10.38821228 -20.50103620 23.39528687
v 12.86772732 -18.92241836 23.14689755
v 13.90021760 -19.62918602 23.58717658
v 15.86535014 -21.14672959 24.64122884
v 17.73799025 -21.87385410 26.84397995
v 22.40561321 -23.26531895 29.59159203
v 23.38303812 -24.76193942 30.03991581
v 21.72609791 -25.37417412 28.57937291
v -27.86114812 -4.60952800 12.18098495
v -26.13556013 -5.74802514 12.62981165
v -24.39757250 -5.00845211 12.76829001
v -15.47662821 -8.76287743 15.22269472
v -17.70059578 -8.72075651 14.72593378
v -7.27587100 -13.73964548 18.24089698
v -1.87023322 -14.83209338 19.26979981
v 1.74297672 -16.90987125 20.45895346
v 45.95161974 0.49866975 17.81524718
v 46.54957354 0.60798804 19.24528927
v 16.87576249 -23.12792838 26.81978233
v 17.37825386 -23.68838713 27.21125633
v 39.76088762 -2.09586369 16.05374552
v 19.90101859 -24.48644675 28.02647650
v 20.53414285 -26.53037384 27.76886150
v 18.76742579 -26.14566311 27.25121565
v 23.34355004 -26.40593238 29.99633551
v 23.89441058 -25.74389055 31.41101822
v 23.80008064 -27.19043382 31.41839802
v -27.35151537 -6.78924518 12.61001267
v -30.63328937 -4.57664486 11.86818816
v 23.21479656 -30.97521141 30.74932657
v 22.86940441 -32.26650879 30.51118925
v 22.76388183 -31.17906488 30.29503115
v -24.17013794 -6.86295796 13.13557196
v -25.00832453 -7.52505101 13.06352764
v -25.33590049 -6.78897556 12.91548554
v -11.27822325 -14.29940481 17.78892241
v -11.55278366 -11.68648899 16.99844748
v -5.80216851 -16.97265543 19.52156052
v -1.34344446 -16.45958237 19.93970200
v 0.38673959 -17.04274863 20.36304772
v 5.99423191 -20.17010748 22.50412665
v 9.07713920 -21.88699506 23.77563529
v 10.64263005 -22.21866511 24.17731285
v 11.78120729 -23.45161326 25.02318285
v 19.58946884 -26.92776546 27.49658562
v 21.18044347 -26.74956247 28.05738337
v 20.54612897 -28.21891941 28.18327211
v 19.39518563 -28.03093009 27.77174674
v 22.12140895 -27.42108889 28.86449918
v 21.28557488 -28.95183675 28.80525962
v 23.74903485 -28.63959782 32.47396648
v 23.88627641 -26.94553509 33.00443292
v -27.10351534 -7.89545942 12.74838485
v -28.51592749 -7.75232166 12.58973125
v -17.94172637 -10.48774738 15.09191655
v -18.30006763 -12.31326722 15.45165293
v -20.23546398 -12.97579240 15.00663999
v -14.03327193 -12.36288063 16.44298807
v -13.28323502 -14.38469999 17.23750308
v -16.28763415 -14.85544723 16.61390997
v -11.84734330 -15.05639032 17.86666177
v -9.65718180 -16.04044624 18.69828813
v -7.49101350 -16.95999689 19.32913810
v -2.78855348 -18.81464757 20.56739852
v 0.29269702 -21.16222121 21.88366652
v 6.52694795 -22.62495644 23.62910472
v 10.31069271 -23.44026789 24.74670485
v 9.11012758 -24.87781644 25.21956339
v 10.78213006 -25.56318976 26.02941357
v 11.99690439 -24.66555871 25.82297102
v 11.74755488 -25.94716102 26.50840208
v 13.40566669 -25.00963211 26.31760202
v 12.60133274 -27.03966200 27.15553902
v 14.58350010 -25.88678524 26.88303404
v 15.02427179 -27.68569626 27.58129127
v 19.68476549 -29.40931916 28.30763161
v 22.37023413 -28.42190675 29.43615988
v 22.34181948 -29.44437787 29.73590977
v 23.68313633 -29.56547588 32.03625977
v 23.07253331 -29.07394059 30.44007346
v 24.07721803 -28.15947682 34.31869298
v 24.47453327 -29.40976992 34.53079239
v 24.00928363 -29.78619188 32.80816600
v 24.17029813 -27.35311538 35.91289371
v 24.74302426 -28.94319780 36.94307059
v 24.45036918 -27.42926031 37.17550635
v 26.36800706 -30.88375553 36.33728996
v 24.86230433 -29.81739305 34.89521518
v 26.24417283 -30.90994060 35.68310663
v 25.07999726 -29.81280535 35.50712392
v 26.57678537 -31.21943213 36.20395809
v -26.86825581 -9.13746376 12.83177827
v -28.30905654 -10.30482724 12.54382171
v -27.95621194 -8.66681058 12.65120506
v -17.18212105 -14.51312564 16.28335193
v -18.51920597 -14.20473866 15.81514813
v -14.17046506 -17.12622121 17.75153540
v -15.26175812 -16.05527848 17.19555259
v -12.12133002 -17.60218479 18.40715669
v -8.27972777 -18.20487343 19.62983608
v -7.28382962 -17.93067902 19.66778375
v 11.05898060 16.52340032 13.96877784
v 3.52471438 -24.90776032 23.93031493
v 6.06852444 -24.46107939 24.34062026
v 16.72213711 6.65235380 19.66274157
v 6.95004547 -23.78694527 24.23019893
v 9.13080014 -25.85772797 25.72479844
v 10.06542891 -27.76822262 26.80734731
v 14.07817472 -27.72725932 27.53286250
v 11.90755423 -28.73614803 27.54480392
v 15.24056774 -29.86350283 28.22943032
v 20.03129199 -30.45717068 28.77316810
v 17.99050905 -30.98918498 28.72760408
v 21.37032337 -30.52341193 29.33547087
v 20.28109133 -32.49555081 29.41980585
v 22.01401256 -32.52447024 30.00320867
v 24.09150638 -31.69625998 31.69838712
v 24.99890327 -31.64620325 32.71418437
v 24.21186492 -33.58160332 31.43705428
v 23.51609245 -33.55965763 31.01510927
v 25.84286593 -32.63865039 33.00904110
v 25.39129928 -34.24163908 32.29681775
v 25.88335238 -31.56499565 33.80323201
v 26.65847726 -32.48867020 34.08163786
v 26.27836727 -34.11025181 33.15130249
v -27.49090455 -12.59677298 13.14567029
v -23.70411530 -13.46852817 14.22300283
v -20.34106106 -15.06478339 15.44318255
v -18.85653846 -15.58434125 15.99005237
v -14.32588976 -18.95670965 18.04858819
v -9.46052279 -20.53450234 19.81483214
v -10.28155908 -19.88573372 19.42435279
v -8.06327909 -20.25289647 20.19849233
v -6.54325448 -20.23221925 20.47256380
v -5.57529088 -20.37364431 20.66738904
v -1.75966439 -24.02785979 22.59365283
v -0.62607991 -25.20164475 23.19413424
v 1.05219416 -24.56140332 23.26545678
v 2.54594977 -22.48285338 22.76863903
v 8.08421429 -26.10681020 25.58034845
v 8.12509563 -29.01864052 26.85915865
v 13.35168909 -29.69436720 28.01651694
v 13.95500824 -30.52728064 28.34454365
v 16.62691496 -31.10318445 28.70222181
v 21.84061334 -33.70125592 30.20038828
v 23.00445363 -35.37595272 31.01729974
v 27.23525278 -34.56595913 34.81468558
v 27.51090564 -34.38013420 35.75904295
v 27.28549577 -35.97711027 36.07568517
v -33.26646984 -9.93892364 12.17307616
v -30.89734912 -11.00537833 12.48742454
v -34.41474587 -14.10300843 12.83035148
v -10.68114210 -23.01337942 19.99631897
v -9.10696294 -22.06925675 20.26209235
v -7.58618768 -22.52494171 20.82600072
v -7.04140170 -23.29837158 21.16727456
v 7.88552128 -37.69000247 30.35568818
v -1.28638372 -26.62960626 23.59607443
v -0.21646071 -26.92415006 23.91373925
v 9.22117475 -29.95061502 27.49402821
v 11.05620433 -30.22526205 27.97421813
v 12.40707375 -31.62273020 28.65458094
v 11.44247781 -31.22980706 28.41575630
v 14.14354704 -31.64045140 28.75492163
v 19.69922893 -34.32286903 29.95405346
v 21.24152146 -35.04610807 30.42245656
v 21.39068395 -35.97555682 30.72570637
v 23.83657172 -35.23986042 31.37609735
v 24.98855814 -36.24515980 32.22033381
v 23.98445085 -37.61462495 31.88366815
v 26.33695118 -36.25045344 33.69627893
v 26.20364726 -37.94819489 33.79076719
v 25.22985451 -38.00297156 32.79536590
v -28.42226438 -15.88721015 13.95198423
v -25.96434951 -15.37822559 14.26465437
v -24.51971546 -17.47347973 14.95233364
v -23.63885939 -18.63908581 15.34826029
v -22.72206917 -17.69311912 15.34959674
v -21.92013152 -19.30663548 15.83097130
v -16.06065407 -21.85538039 18.02248321
v -17.43221283 -22.22624980 17.67241396
v -14.86756466 -21.22270130 18.28874461
v -12.37723697 -23.13712426 19.47820745
v -6.72857743 -25.38550645 21.87890187
v -7.52846384 -23.99310842 21.20761015
v -5.44104399 -24.64329265 22.07991481
v -4.83945757 -26.22879855 22.75188081
v -5.98587422 -26.05591714 22.35392295
v -3.69484560 -25.86852200 22.89554290
v -4.22059512 -24.81360734 22.44666778
v -0.55767002 -27.91588195 24.23221990
v 0.24557681 -27.86074206 24.38356914
v 40.04674032 -1.05413585 15.45006596
v 10.89957450 -31.85344115 28.58293056
v 12.57066894 -32.96766058 29.16517667
v 10.98499820 -32.89788961 29.01444584
v 15.98539390 -34.36849266 29.83755805
v 16.73517004 -35.13622284 30.12703359
v 20.71315236 -37.87654638 31.26180917
v 21.92433178 -36.81506589 31.07504174
v -17.78124645 -23.35075289 17.79759116
v -16.21802896 -24.51806143 18.49015057
v -14.58680257 -25.65516904 19.28778738
v -12.52822857 -26.51382424 20.24030499
v -11.34346705 -27.18136832 20.83507925
v -12.73829397 -24.30658601 19.63917539
v -7.56729627 -26.62735246 21.93260752
v -5.40348794 -27.50351280 22.97835797
v -3.51320789 -27.17995830 23.36774208
v -2.88794586 -28.84871326 24.05598015
v -3.79745802 -28.07486244 23.60091731
v 0.04113074 -29.49019149 24.97633919
v 3.61112994 -31.08235635 26.56312101
v 5.07137179 -32.35299140 27.45949477
v 11.72616240 -34.36357901 29.67380174
v 15.04903194 -36.21757030 30.49653210
v 13.86313420 -36.69206053 30.66208400
v 16.60878211 -36.64517030 30.70858680
v 17.19800383 -36.27848998 30.54758161
v 17.75150932 -37.03033924 30.87247722
v 18.36946979 -37.75749356 31.21237643
v 16.97036065 -37.30878979 31.00236133
v -26.66498348 61.71295792 7.90141337
v -25.39818361 63.39275092 8.01350735
v 18.98638532 -37.40356117 31.04572557
v 20.10665461 -38.46723214 31.47954121
v 21.19495161 -38.85527700 31.67168051
v 20.16754262 -38.91241550 31.70714527
v 15.28118085 -43.61467808 34.12673995
v 16.67179912 -43.06314141 33.86222944
v 25.48892237 -39.68525678 33.36753324
v 24.37155880 -40.14079645 32.89760649
v -33.91109779 -19.17611994 13.91782705
v -32.96751902 -21.73490077 14.49427474
v -26.43057704 -24.53345060 16.08112268
v -20.20354196 -26.31979994 17.89242588
v -19.06154305 -24.52473156 17.73354039
v -3.12412484 -30.24009056 24.50809069
v -3.60959303 -31.70825914 24.87577870
v -3.92298028 -30.31128831 24.30885285
v 7.77714700 -34.15114060 28.87128294
v 6.08075783 -35.00876203 28.78431045
v 9.34733916 -35.31963006 29.77930568
v -50.25095493 -38.70499507 21.30024694
v 12.08138093 -37.66312078 31.04025126
v 11.44511532 -36.65246069 30.59815429
v 14.35092092 -37.93363646 31.20460175
v 12.75157463 -38.59304637 31.44200891
v 16.11940563 -37.79440001 31.21016733
v 18.43272708 -39.40363601 32.00449795
v 17.48087630 -40.37054256 32.47434646
v 17.83483103 -39.51641172 32.05183148
v 10.83985530 -38.86618465 31.34959564
v 11.91079430 -38.39122877 31.27111122
v 20.81233449 -40.50000757 32.46704489
v 21.64285257 -39.51605037 31.98694065
v 19.07210797 -39.75013644 32.17175603
v 23.52306433 -40.58459029 32.80431032
v 23.31813239 -41.76848754 33.28858688
v 22.70688117 -40.27332738 32.49481320
v 22.12652378 -42.32389107 33.35079178
v 21.29415795 -41.19612649 32.81336650
v 25.78917518 -41.61496833 34.07161310
v -15.85710235 -28.00765075 19.23816651
v -18.97902042 -28.31251547 18.65362562
v -0.87396067 -32.63573721 25.92610754
v -1.51728396 -33.60714018 26.08363330
v -3.07536777 -32.12881088 25.16050637
v 9.78842564 -37.75579110 30.80031648
v 10.16728673 -36.24104336 30.30321561
v 10.72673127 -38.19941357 31.10044263
v 9.23603959 -36.66527197 30.29006533
v 14.35741037 -39.78689760 32.15751797
v 13.32280412 -39.92107511 32.14972839
v 14.79466073 -38.60580176 31.54273331
v 13.86211719 -40.94859213 32.73027763
v 15.66627622 -39.16852921 31.87206015
v 15.79942554 -40.08557275 32.33097866
v 17.23364741 -39.64177892 32.12861344
v 19.09428462 -40.67131132 32.62588754
v 18.31894182 -41.98770225 33.26284885
v 12.33167388 -40.36515206 32.24193305
v 10.90206951 -39.84607384 31.76150844
v 19.56056245 -42.84207895 33.62337127
v 20.43622173 -42.04207286 33.17819536
v 22.01514132 -43.36281866 33.71721879
v 22.93309383 -45.23649812 34.54300761
v 21.27131075 -43.97382215 34.02334824
v 23.51872437 -43.28218475 33.86927396
v 24.08858202 -44.56890374 34.35456753
v -14.53802641 -28.89850549 19.91452463
v -17.36078225 -30.24783731 19.51547526
v -13.82259093 -31.83865547 21.01160400
v -12.65801396 -28.26024592 20.61481029
v -10.76342538 -31.50732815 22.13261649
v -10.30399092 -32.73922578 22.62993157
v -2.78937677 -33.57025236 25.68502352
v -1.99093670 -34.89670530 26.39075555
v -0.76391181 -36.56602651 27.42994949
v 0.46479341 -37.50923648 28.21078338
v 6.67445175 -39.82991353 30.86636402
v 10.82174759 -41.95139557 32.70737827
v 10.10814030 -40.77051580 32.03296661
v 13.12219910 -41.72125086 32.99915791
v 14.63358290 -41.57202318 33.10799226
v 14.23999947 -43.06828603 33.78071263
v 15.80805331 -41.97854921 33.33939984
v 18.48207414 -43.70087758 34.11252052
v 18.09108071 -44.82511804 34.72738340
v 19.60735209 -44.08534989 34.25328061
v 20.34701593 -44.98375207 34.66633335
v 21.42693847 -46.52989656 35.36671773
v 23.16472307 -46.45828530 35.22181511
v 23.00959639 -47.16879129 35.59136763
v -26.29993111 -27.21784078 16.75771177
v -20.10870539 -29.56828102 18.74339208
v -20.96126042 -27.51408704 18.02272350
v -19.27474886 -30.41161969 19.16700043
v -20.10378987 -33.65921229 19.92187649
v -15.67312330 -33.91296044 21.08390443
v -12.31807005 -32.41970018 21.75513841
v -11.53724175 -33.49332511 22.28326723
v -9.26450081 -34.51429680 23.52319658
v -9.22137778 -33.58748928 23.28380942
v -8.17683991 -33.95035863 23.81606959
v -7.94062391 -35.32660007 24.33950268
v -2.36349716 -36.33005545 26.79737285
v -3.71944509 -36.88310087 26.50390565
v -0.87125524 -37.89584339 27.94023789
v 27.53441222 -33.64551440 35.65035015
v 1.90905493 -39.75803033 29.59200740
v 5.59926964 -39.24049065 30.36530130
v 9.06083453 -41.41977802 32.09739551
v 7.98740983 -42.45993495 32.32640401
v 14.40522354 -44.35613379 34.42202508
v 16.11843333 -45.02118379 34.84839201
v 17.51317829 -45.55010796 35.11723876
v 19.06239241 -45.85522786 35.22005305
v -20.22032812 -31.87964857 19.37132701
v -13.11165746 -34.28498283 21.90601453
v -11.19033527 -34.35098007 22.64462225
v -11.63106784 -35.78766063 22.86136709
v -12.91801967 -36.24725714 22.57956192
v -9.47030913 -36.50568798 24.06113967
v -10.86647343 -36.47426143 23.40456098
v -8.08556192 -36.55912355 24.69106950
v -6.86942739 -37.36676648 25.45832098
v -5.49462857 -37.49660775 26.04920417
v -2.38817115 -38.50805014 27.63191983
v -0.94755914 -39.25234452 28.47242914
v 0.19360561 -39.82744366 29.10407819
v 0.96536649 -40.88845104 29.80152704
v 3.82525194 -40.97364470 30.62661365
v 3.85917909 -42.42069274 31.27060086
v 10.05184185 -43.19443181 33.12730789
v -17.42350869 -36.73952445 21.59675397
v 12.45924272 -44.34113950 34.11642835
v 12.42880523 -46.53077945 35.24041176
v 13.66499905 -45.75328156 35.02350301
v 14.74009175 -45.23704201 34.88247469
v 14.45515640 -46.40100151 35.40497273
v 16.51354693 -46.01266608 35.35070643
v 15.58295731 -46.96205258 35.74242443
v 16.53643325 -46.92611098 35.78437492
v 17.52135530 -47.82407358 36.21889651
v -37.78477758 -22.44579792 13.99363391
v -43.42702404 -25.73209070 13.92780896
v -43.04529727 -21.91822976 13.29849754
v -43.03286970 -24.08047765 13.59009277
v -40.94309732 -23.30993116 13.70468922
v -23.44596200 -32.17439353 18.63238961
v -25.60976893 -30.95187619 17.85721444
v -24.00653996 -33.80731493 18.93330738
v -12.22592965 -37.63870522 23.23371172
v -11.61587518 -37.70459816 23.48249592
v -8.57526250 -38.80886361 25.27263574
v -9.45213344 -38.07008266 24.60151352
v -7.50433141 -38.95920515 25.78927763
v -4.54679970 -39.77926821 27.30539441
v -4.15043905 -41.08272493 27.99688466
v -1.13111152 -40.61277583 28.97671796
v 0.63577760 -42.39846766 30.35274707
v 2.33268575 -42.49619320 30.89110926
v 5.02148038 -44.14727911 32.39518031
v 8.40951037 -44.40098628 33.34796801
v 9.16397572 -45.76418549 34.19941291
v 10.38397476 -45.15883699 34.15013850
v 10.93753148 -46.60709947 34.99704227
v -33.92589465 -53.69228497 23.93131517
v -36.71384230 -55.25594950 23.78027514
v -35.34448519 -52.96876654 23.15896004
v 13.87781557 -47.65080661 35.90139747
v 18.32208410 -49.01322722 36.78125516
v 20.47172002 -49.91689697 37.16849908
v -35.53397208 -25.88042803 14.98590969
v -40.24926946 -27.04685926 14.57323879
v -38.54725510 -27.79892273 14.97111842
v -27.75726467 -27.44756453 16.56142250
v -32.46582672 -30.51811084 16.53415151
v -21.97891288 -34.49954838 19.66093481
v -19.96479742 -36.48854420 20.83799057
v -14.01513629 -37.26059198 22.64620736
v -13.44226673 -37.72446513 22.93678932
v -11.27953362 -39.70938548 24.43682216
v -10.76196413 -37.98406571 23.96608330
v -10.60744934 -40.60548171 25.10513924
v 0.20394218 -44.34899241 31.07418306
v -1.65920914 -44.45493221 30.44421040
v 2.12555286 -44.59006339 31.81229532
v 8.06877762 -48.00827801 35.14011204
v 9.86377243 -47.51062021 35.25080159
v 11.46422327 -48.46104980 36.00593284
v 12.69418932 -48.91290516 36.35907918
v 14.88393825 -50.24649575 37.08091006
v 18.34343746 -50.15404522 37.27070615
v 17.96725951 -51.51094496 37.87964210
v 17.17749611 -50.43476820 37.30838001
v -27.38037519 -34.16280076 18.38979125
v -29.56192382 -34.30832550 17.99634472
v -26.54674463 -37.14939952 19.40923184
v -14.81384877 -39.98383135 23.45768735
v -13.91641237 -39.13184255 23.37373979
v -27.74008177 -56.52378872 27.08482556
v -29.77756038 -57.79917166 27.29642391
v -30.81146814 -54.66126278 25.24716966
v -13.33802473 -41.24961048 24.37331155
v -11.73165534 -40.53941742 24.60931428
v -9.50995926 -41.18668288 25.85548721
v -0.47232152 -44.96375471 31.12103790
v 4.86104609 -46.82871699 33.73287246
v 7.07853818 -46.99478298 34.37200189
v 7.77920196 -49.21098426 35.76696292
v 11.76091004 -50.07075891 36.85790673
v 13.42270058 -50.26652664 37.05940023
v 14.61307518 -51.76213756 37.77287900
v 16.19230025 -50.72255060 37.35416755
v 16.35842212 -52.29733512 38.14908117
v -42.15271771 -30.81086278 15.08273277
v -44.41650957 -27.44282223 14.37738165
v -28.35416049 -36.59768403 18.82624626
v -16.63302816 -40.30418396 23.06131646
v -31.38485923 -56.95672706 26.29166469
v -13.09377421 -42.42375866 24.98252690
v 0.84313046 -46.86522856 32.54065663
v 1.59618480 -47.47004062 33.12987462
v 2.95129931 -47.99354449 33.83526579
v 4.08477616 -48.50431904 34.46139023
v 5.34708938 -49.08774793 35.18216684
v 9.70700383 -48.91479015 35.95712036
v 7.44897127 -50.28748885 36.37607396
v 10.17811801 -50.71090162 37.06002608
v 10.77815983 -49.54825714 36.45471483
v 11.62169408 -51.66330561 37.83695400
v 12.36048993 -51.50003731 37.74581477
v 15.69430158 -52.55958810 38.24615851
v -45.18381879 -30.55782616 14.74377699
v -32.23374113 -36.88064963 18.15059409
v -18.64197478 -41.26269370 22.82918803
v -15.19373059 -41.50726646 23.92735705
v -16.25120454 -42.27940366 23.88387918
v -11.52191497 -42.27479920 25.50304309
v -2.79278285 -47.72770405 31.59761056
v -1.47183298 -47.41041735 31.96111321
v -0.58869866 -48.41896519 32.87738189
v 2.49097054 -48.83319512 34.20530260
v 14.63359594 -53.32867056 38.66463900
v 17.16361754 -52.70890146 38.50615025
v 16.64322987 -54.53976616 39.94846344
v 17.23366231 -53.25670540 39.00025785
v -44.48417947 -32.24173561 14.93564807
v -40.84667191 -34.50452164 16.01827331
v -39.29518536 -30.93350865 15.55482764
v -30.19632772 -37.51545399 18.71410385
v -20.82516626 -42.30391234 22.60095440
v -19.23147961 -42.47557372 23.10082130
v -17.93369092 -43.35084185 23.73983338
v -13.60121462 -44.21515763 25.57060309
v -10.35029534 -44.64522004 27.08898857
v -6.76196627 -45.98945007 29.17527780
v 2.64418195 -50.93773082 35.53025052
v 5.69470739 -50.94385892 36.58083081
v 9.49297752 -52.66826227 38.27834874
v 12.55042106 -52.86374316 38.52599487
v 14.70396295 -54.62459847 39.56328705
v -29.43573147 -38.12333569 19.05030757
v 0.86205907 -50.21072924 34.62368622
v 10.44016331 -54.30379882 39.31667656
v -38.70393708 -34.38093141 16.40053093
v -31.85356781 -38.38014975 18.62874068
v -31.58139437 -39.50263187 19.03433353
v -13.30712065 -47.78845608 27.32987516
v -6.73320470 -47.71004990 30.00348620
v 5.76913450 -53.99436504 38.52662072
v 8.03889148 -51.86278000 37.49933094
v -44.03709248 -35.24048254 15.65555856
v -45.34915462 -34.11487117 16.18744433
v -8.63284059 -46.55776545 28.68527919
v 6.52254838 -54.24984172 38.92474994
v 11.35594584 -55.97503856 40.87063670
v 13.86740059 -56.83374405 42.18570888
v -42.31004417 -37.09930182 16.13259688
v -36.87186167 -39.88052532 18.15785468
v -33.78580138 -40.64691812 18.99106428
v -24.01866205 -44.33498159 22.59983309
v -18.47085543 -45.99060863 24.46525358
v -15.49076010 -47.57783562 26.36838704
v -7.33252894 -49.74293709 30.71405366
v -5.71330357 -50.14034361 31.57548979
v -1.63364422 -51.76799744 34.18661281
v -0.09312702 -52.31120065 35.26731208
v 7.98177160 -54.73602563 39.50046003
v -40.39958492 -38.68996724 16.99528843
v -34.35130790 -38.24801743 18.14864948
v -21.41381055 -44.75801811 23.41632918
v -10.46471391 -49.07136410 29.04645726
v 3.18623148 -54.09639329 37.81273589
v -47.68348113 -34.22940522 16.40037633
v -45.77623308 -32.53998980 15.80997743
v -29.61132489 -43.15977171 20.71864717
v -29.18957733 -40.53395614 19.88090388
v -27.46333368 -44.13037747 21.64035290
v 13.10297009 -58.01252276 43.57444122
v 10.43050829 -57.71271884 42.60571674
v -45.81040889 -36.00344062 16.51480980
v 9.33787599 -57.01099709 41.47512838
v -39.14489225 -41.92657769 18.36263575
v -7.75701366 -51.17126927 31.31451830
v -44.43159327 -38.37784752 17.10087806
v -43.66752133 -39.55657780 17.30775274
v -40.96684977 -39.42921385 17.40032248
v -40.59666023 -41.17955640 17.93348230
v -37.54647821 -42.38613695 18.79389025
v -32.15235099 -42.92543977 20.05543187
v -30.90596758 -44.11079362 20.74295469
v -26.65441670 -45.83199322 22.53141068
v -18.63542013 -48.68169129 25.67717806
v -1.89450267 -54.86955121 36.14282608
v -0.75863069 -53.71475592 35.89850292
v -32.04853088 -44.94966567 20.78445069
v -29.29094434 -44.35178638 21.23316750
v -28.67905609 -45.33073306 21.77742682
v -15.95833711 -49.62577671 27.27275901
v -14.03744984 -51.71120912 29.13275547
v -12.16578484 -48.66223037 28.16224657
v -12.05357537 -50.95313862 29.46527116
v -7.22630927 -54.95639145 33.79904851
v 2.65394850 -56.17671832 39.27890584
v 7.35286670 -57.24586546 41.57318920
v 10.89386549 -58.13387781 43.33789647
v 15.02367482 -57.70972744 43.46231371
v 17.05650985 -58.15652385 44.72354054
v 14.80968948 -59.26046893 46.32754996
v -46.52049392 -40.15936702 18.16506870
v -43.20400208 -42.93591157 18.27431843
v -39.69537467 -43.38631406 18.71806569
v -35.97581759 -45.76369375 20.19763365
v -29.91863899 -46.55538499 21.89802751
v -24.58483353 -50.94253272 25.28743632
v -23.33779447 -46.80573195 23.79661612
v -18.54745299 -50.37318170 26.65787190
v -4.39422578 -54.77745086 34.76644680
v 4.51114867 -57.55311623 41.24365374
v 11.49589103 -58.52757767 44.16429996
v -23.24343100 -48.58333990 24.58637953
v -22.45263383 -48.13559726 24.58545566
v 8.00084881 -58.61094221 43.39318722
v 9.45404172 -58.43996257 43.46575588
v 8.87384452 -59.04972553 44.33731735
v 10.28166339 -58.93061310 44.58267614
v -44.32172701 -44.42557320 18.50389875
v -43.59935969 -44.84946281 18.60504784
v -42.25463793 -45.70542648 19.06637661
v -19.81051639 -53.24835330 27.72153355
v -15.19555133 -53.82322520 29.88510579
v -1.34555472 -58.62545595 39.62331265
v 2.17945082 -58.05409327 40.88014364
v 7.48525886 -58.17903951 42.70224273
v -42.67515987 -46.61604390 19.27343011
v -37.53101081 -48.09591547 20.66401206
v -35.15407443 -48.05545136 21.12474665
v -33.85608271 -49.83671755 22.12440409
v -43.23031753 -49.91164058 20.16995288
v -40.86697102 -50.44918880 20.87945491
v -28.46749872 -50.88253319 23.94646592
v -29.20926921 -53.84694785 25.05289018
v -30.12157045 -50.63361675 23.43817987
v -25.29882640 -55.59519306 27.34909207
v -26.37313120 -53.83612216 26.04763955
v -25.65009892 -54.24577743 26.51420049
v -37.88074851 -52.06340551 22.06801064
v -36.72008589 -49.49796945 21.31001092
v -14.08193260 -57.93293566 32.80254081
v -14.21270519 -56.35658279 31.84189275
v -12.33793516 -56.43926188 32.61251375
v -25.34583956 94.32490170 11.13205496
v -24.45209585 95.64276785 12.04848662
v -23.26838300 96.14942968 11.93522848
v 8.47976375 -61.06836721 49.15835336
v 10.64390596 -60.82258373 49.83012751
v 9.68588423 -62.22350523 51.96814984
v 7.03067239 -61.44874543 49.11582172
v 7.91952107 -61.70651689 50.21287873
v 15.98299295 -61.83688715 53.50016803
v 15.57350159 -62.76806444 54.45345119
v -19.70679127 -59.83500183 32.34917670
v -17.89183170 -54.89169434 29.41419370
v -16.82260260 -56.64641410 30.96102178
v -32.93308616 -53.33150923 24.00043234
v -22.43825048 -54.70642447 27.80649252
v -23.95338938 -57.84149468 29.50637229
v -21.43131196 -56.34772405 29.27664667
v -20.84814012 -57.15748295 30.04500642
v -19.48747970 -56.72562867 30.16254492
v -5.44920797 -62.07836792 41.52480140
v -3.01519432 -61.14076450 41.86515510
v 0.65874169 -63.73871863 48.21754992
v 3.33562726 -61.51175871 47.37586528
v 4.46776906 -62.09486350 48.74344543
v -38.92029077 -53.75339463 22.61098847
v -41.57500714 -54.24408987 22.15346694
v -33.88591856 -55.58876321 24.90908653
v -32.66951069 -55.38421869 25.14604107
v -34.36613083 -54.86866459 24.37536791
v -27.67811716 -55.30840531 26.37907118
v -0.36650774 -62.97746301 46.37267441
v -2.39937101 -63.00394237 44.81846094
v 9.37298685 -64.06638026 54.00605872
v 8.53736233 -64.72639740 54.48490754
v 6.76178327 -64.99639153 53.84685472
v -11.02445275 -60.57939306 36.53898463
v -8.75759125 -60.15939638 37.28422895
v -9.01001692 -61.17592007 38.23199496
v -7.53290486 -61.02270260 39.05112669
v -5.75456815 -60.87402999 39.80726749
v 3.42784496 -60.70276722 46.13945633
v 7.70281302 -63.32188100 52.37385631
v -45.25477067 -47.91113362 19.53206770
v -45.18041760 -49.21327904 19.83727142
v -45.74470222 -48.03916067 19.70307715
v -6.85574301 -59.22348797 37.48091683
v -36.74828634 -52.21206322 22.39270695
v -12.51832768 -59.70355496 34.99927372
v -16.37016609 -58.82792920 32.64889121
v -14.92476836 -59.83032659 33.99454430
v -33.79856423 -51.02881417 22.63361216
v -11.16685383 -58.12100694 34.23937783
v -7.92081282 -57.58683383 35.40712222
v 0.23402201 -59.98715013 42.54335538
v -44.83421147 -47.22900316 19.26616579
v -8.95697437 -59.13751572 36.30734980
v 1.12199446 -60.93020737 44.85818744
v -1.65602332 -62.30437383 44.42409799
v 6.10392727 -60.96106023 47.56676778
v 6.20222464 -62.81045079 50.84157363
v 12.30607647 -62.93041259 53.47900838
v -33.18402171 -51.77599564 23.15930277
v -46.08228058 -45.54419219 19.20673624
v -24.06518161 -53.81518602 26.78862587
v -6.09613396 -58.03373456 36.68977693
v 2.61417939 -59.39586088 43.24648902
v 1.26752479 -59.81695279 43.27631369
v 12.35222910 -60.56545675 49.81498420
v 13.31025083 -63.38827312 54.59817871
v 11.76826097 -63.72154504 54.78197709
v 12.84999959 -63.84000182 56.37999624
v -40.85524753 -48.85978624 20.30787244
v -22.08782732 -52.55875736 26.66867524
v -16.10580087 -54.83496934 30.11393175
v 4.42485185 -59.73959342 44.51319575
v 6.78286841 -60.26963890 46.32444307
v 7.56799523 -60.71067974 47.73424566
v 14.58935346 -61.46457046 52.36115679
v 15.50062187 -63.04775178 54.68591303
v -46.40352726 -43.20479929 18.70716549
v -46.22234777 -44.29820552 18.89134571
v 5.73893450 -60.01053378 45.44429854
v 8.40203650 -60.74692309 48.30125719
v -11.07952464 -53.63600329 31.37893975
v -10.34702081 -55.98459393 33.15575421
v -8.69322009 -54.62341383 32.97284618
v -12.17114367 -52.75945738 30.45652062
v -46.47895694 -37.03793511 17.25225523
v -46.06936872 -38.14516962 17.46379584
v -47.49536514 -37.85703331 17.47168787
v -47.68064991 -39.15309533 17.70902425
v -16.86642319 -50.84654316 27.57352777
v 2.54850462 -55.74639514 38.87888417
v -40.41301832 -32.00504184 15.61228093
v -28.28083560 -23.98451045 15.64307325
v -17.64189452 -32.77260065 20.25020495
v 19.82251368 -47.76824638 36.14553064
v 21.45794407 -49.55095053 36.90718487
v 23.89551140 -48.51136357 36.22869775
v 24.09624495 -50.05180091 37.04854101
v -25.53110942 56.40828609 7.63470586
v -24.60214868 57.91921541 7.56076863
v -23.75156991 56.41920865 7.58585380
v 24.89233203 -48.55644703 36.22473776
v 26.02798305 -47.90611938 36.02254018
v 24.38961342 -46.32163420 35.20562872
v 26.38378553 -46.78298905 35.64885259
v 24.22721311 -47.47071862 35.73844582
v -48.02726209 2.21419311 9.61706042
v -46.46342993 3.01215681 9.46773496
v -47.21399397 1.85198989 9.68292356
v 27.18677372 -47.45277017 36.22545302
v -26.19324438 -22.19848149 15.61469492
v -1.31367845 -30.99008836 25.21076053
v 8.17640498 -36.87638789 30.12686968
v -56.19757622 12.65842840 10.59754565
v -55.57237193 13.08156643 12.41440978
v -54.30040136 12.72863150 9.58300103
v -57.04957619 16.29964449 10.66194102
v 24.19531904 -43.67128015 34.07935053
v 25.26966669 -44.11052167 34.41378102
v 24.45101365 -43.12474653 33.99556503
v 26.56708844 -44.85934973 34.98445451
v 25.96441656 -42.85195097 34.33431685
v 27.10380405 -43.31238195 34.82534736
v 28.28306891 -46.14607990 36.36122867
v -17.68320426 -20.83472162 17.32146181
v -4.70247492 -28.40813622 23.46334420
v 18.55996996 -40.50238803 32.52662346
v 20.37197538 -41.65444896 33.03415328
v 27.48797461 -42.03006998 35.05705670
v 28.55680138 -42.58671030 36.16980091
v 28.17556262 -43.96331310 35.56523845
v 25.71545541 -12.12887559 33.19141269
v 24.59950186 -11.38968952 34.16230157
v 25.28486028 -12.26151455 33.93539041
v 26.84221976 -38.46958280 34.84114632
v 26.87120810 -40.30850902 34.68444198
v -21.25514857 -9.98286903 13.95679265
v -22.87980728 -8.74984451 13.53527885
v -20.68464644 -8.34281929 13.95012066
v -24.95027892 -8.74161813 13.15907110
v 7.85425585 -24.86510761 24.93178844
v 13.10076006 -28.77310105 27.70402096
v 26.79917216 -37.25364804 34.80102494
v 27.85264514 -37.76459023 37.65600175
v 27.45211311 -38.80968690 35.96670926
v 27.29036473 -37.30848804 36.08639911
v 27.76064724 -36.10035777 38.43826056
v 27.51470543 -36.17496043 37.15968505
v -24.28995632 -3.69508285 12.51177583
v -22.05659263 -5.37411170 13.24599329
v -21.68592997 -7.10248388 13.62034865
v -23.17948267 -6.55549066 13.29285745
v -19.97602358 -7.46976631 13.97442538
v -16.49421826 -6.44267024 14.48945794
v -11.81888580 -9.65296663 16.35257527
v -47.60054499 12.18034327 9.45708062
v -45.72987184 12.08106708 9.25001968
v 11.27846818 -23.37819897 24.86897819
v 14.61793575 -23.96547608 25.88367648
v 15.48971236 -25.25280975 26.61705390
v 14.19972349 -24.93503504 26.40588954
v 23.34981225 -27.55404077 30.25629744
v 24.35395494 -30.59734032 32.77304024
v -15.71701840 -3.36344843 14.05866817
v -12.87428662 -7.76249496 15.68244584
v -13.66397832 -8.93815979 15.70761204
v 13.46006803 -21.13432623 24.11002293
v 11.75236143 -21.19720913 23.88218045
v 9.81514249 -18.31735857 22.44000137
v 14.62233160 -22.47404680 25.00005998
v -47.02311382 -49.53818023 20.02242953
v -49.09420758 -51.31073669 22.03212865
v -50.13543367 -46.60934210 19.22513172
v -49.32118580 -49.93081838 21.17618918
v -45.02822831 -52.50288919 21.12176828
v -45.66659406 -49.72615093 20.34758404
v -46.03980109 -47.29066044 19.52066459
v 18.68007891 -22.55252749 28.01209502
v 18.98488216 -21.87085338 27.72910520
v 17.93171652 -22.83944935 27.56359056
v 18.03354174 -23.41782488 27.37341076
v 18.09890755 -24.51570518 27.33624540
v 7.79351080 -15.58294054 21.14127018
v 20.35669424 -21.77370898 28.44157256
v 23.77650514 -18.97807606 28.11929770
v -7.01986952 0.36717742 14.24570475
v 5.59695344 -8.29969812 18.23666878
v 2.80042831 -7.55210174 17.54839532
v 23.84668775 -17.96863973 26.18560567
v -13.28982599 10.04816778 11.69514935
v -12.54660543 7.95997493 12.09286414
v -12.65746169 6.93259249 12.28578947
v 18.98674853 -14.60734755 22.50641771
v 20.75876668 -15.15197288 22.90991507
v 23.93285371 -17.38309674 25.35046637
v 24.96663667 -17.31452532 26.65659599
v 25.94199963 -16.86527394 28.26961130
v -17.04093069 10.46640798 11.43538021
v 9.06246901 -6.83337962 17.74595119
v 19.95304599 -12.84010708 21.13538049
v 20.06348595 -14.13254347 22.38365822
v 22.43091725 -14.05563019 22.93410338
v 22.67501131 -14.73187190 23.54381233
v 23.34780619 -15.45831747 24.16941151
v -6.75690686 3.80480499 13.42759095
v -2.40633124 3.55682522 14.32714798
v 19.56880093 -51.50778592 38.03804889
v 18.97322014 -52.43591219 38.57024014
v 4.52822167 -1.11411023 15.86364582
v 9.00741667 -5.70974546 17.55518280
v 14.32408951 -7.55919004 18.64543557
v -16.87536389 16.50040038 10.43687388
v 9.75800958 -2.95090885 16.93889871
v 24.78805557 -13.61105498 23.66417460
v 0.43146094 4.13180795 16.40868746
v 1.56334869 3.50181712 17.68964902
v 2.53328448 3.59788025 17.79174246
v 23.30643125 -13.91302887 23.31528068
v -1.58388540 3.20942746 15.01271594
v 3.83568788 2.57096859 16.94313437
v 3.62878898 3.30561562 17.56164245
v 3.98811838 3.20375618 17.50794798
v 4.26964695 3.13871657 17.28632674
v 23.43943901 -12.01112941 20.33137344
v 27.13759430 -12.32465543 22.64039963
v -16.42542332 21.06465772 9.81799513
v -17.60810055 21.15955204 9.74702835
v 27.75155567 -12.60919496 24.09010008
v 11.27949916 2.27411790 16.03776030
v 13.95875681 0.52015600 16.43457450
v 15.09765722 1.56864827 16.67200774
v 2.88326363 7.15416251 13.38860393
v 5.10273781 8.82383995 13.72180227
v 8.40111822 7.68780569 15.43161739
v 8.78903642 9.01424233 14.63279501
v 7.36571476 7.17481272 14.99424595
v 11.46152709 8.25183932 19.70513538
v 10.96560992 7.66941300 19.53992620
v 12.09718920 8.89362488 19.62116733
v 12.14933302 7.39827100 19.96136270
v -43.12864318 -54.70727012 22.04749174
v 12.39946112 8.01392924 20.09101026
v 12.61805650 7.25566503 20.02049796
v 14.19426687 7.03512831 20.05802281
v 13.83275352 6.23383373 19.91856471
v -38.38625923 91.66726470 12.89446466
v -38.74205798 91.74932539 13.42111733
v -37.78174520 92.09267795 13.29809241
v 15.07576834 6.43982599 20.07481270
v 13.10137473 6.11322373 19.60209385
v 14.42297641 2.28837086 16.75107144
v 13.93113751 1.80986733 16.50576293
v 25.86295083 -8.14599358 18.60796660
v 30.26187234 -8.89698230 21.74013294
v -14.35974147 27.81358175 8.88684392
v -11.80009916 27.48268470 9.06884857
v -12.72623613 25.30822344 9.32430383
v 8.41170363 11.11413911 13.39862030
v 14.01991583 8.39787629 19.90281977
v 15.50726593 7.88365956 19.55441013
v 14.42811266 7.56975263 20.11707053
v 13.98121659 9.08306520 18.85284670
v 13.36820330 9.08182096 19.50138621
v 13.04687466 8.45300499 20.00743710
v 16.75907709 6.44728588 19.56888475
v 16.94661193 6.64077420 19.52913590
v 17.35008508 6.60087541 19.15726066
v 14.96678032 7.05547910 20.14239877
v 16.25546068 6.61155256 19.83576827
v 16.31925628 7.22507248 19.64267530
v 14.82877973 4.92222002 19.24408227
v 19.49391328 2.02712882 20.16989142
v 19.44240555 2.12413631 20.14807239
v 24.46875349 -13.23112845 35.42925045
v 24.64426868 -15.04937652 35.76049954
v 25.42759292 -14.50899150 34.81501713
v 20.59056424 2.18346342 20.17198876
v 20.26283368 1.77727244 19.58314702
v 20.79488523 3.57046654 18.84901337
v -43.84101927 -55.80514669 22.83132821
v -45.43718323 -55.93676865 23.19921553
v -45.45366019 -55.86838722 23.49480428
v 28.28510664 -38.05580363 42.32411459
v 28.80257554 -39.50624540 42.59377718
v 28.81217189 -38.94758597 41.25866294
v -1.57512259 24.48859252 9.88896098
v 12.53719535 12.23266590 18.02216657
v 12.83183414 12.44942565 17.40938425
v 13.89766857 10.84182039 17.22809300
v 14.32199776 9.06703901 17.87382178
v 14.06589802 10.05249657 17.30303653
v 14.79533408 9.51940473 16.08565263
v 12.76562363 11.26897894 18.53251085
v 12.52476871 10.28127316 19.10153218
v 11.88471541 10.81991475 18.82315986
v 15.53441491 8.41871928 17.11548865
v 17.88133569 7.82681443 15.94262198
v 16.87750407 8.41771904 15.02821874
v 15.61973244 9.38871037 14.81192093
v 16.87751338 6.93010492 19.49884742
v 17.30734855 7.56427879 18.29432510
v 5.35380607 17.86925644 11.66417636
v 11.59820892 14.65657353 16.05067216
v 12.21645437 14.77025542 16.41279645
v 11.93970256 14.01660405 17.15031825
v 11.46139856 14.21110239 16.77916013
v 15.88676497 10.62548719 13.39825708
v 16.87736809 9.17103142 13.85900564
v 19.09130812 6.91440282 16.26672968
v 20.57402767 5.16694877 16.21478982
v 19.10589449 6.64264522 17.02303812
v 20.67011781 7.01047108 14.35756218
v 21.49602398 4.59725084 15.50209895
v 26.94619633 -1.41137920 16.82924852
v 27.23293565 -1.07808493 16.61313325
v 27.59798057 -2.06080195 17.14643650
v 20.93582600 -60.76558307 56.92541599
v 20.45052499 -61.95297465 54.85432968
v 21.20789140 -60.75840443 54.31000516
v -10.68022009 34.60786119 8.47783033
v -12.79098820 33.74252096 8.42727255
v -9.24047735 32.00725839 8.77808593
v -8.47570319 33.82121772 8.64592381
v 5.82035584 21.28837444 10.85067634
v 12.51010783 16.23818837 14.93923273
v 12.53021974 15.66087268 15.42877033
v 17.67621376 9.64548904 13.31194583
v 18.93627457 8.27398989 13.82632926
v 19.47478764 7.61318998 14.31374159
v 22.07760885 5.87671530 14.44008667
v 22.66274579 4.05371934 14.96219542
v 13.35023809 7.57065648 20.18730529
v 23.05720188 2.57690274 15.83669521
v 24.28195253 3.60190868 14.81153164
v -50.44540390 -40.78582674 21.89286239
v 30.67382239 -3.77103477 17.16515608
v 32.93376043 -3.19216773 17.07804948
v 32.62882307 -4.54182038 18.82741973
v -26.03774704 20.87708004 9.01774317
v -10.70125401 36.56649590 8.33190512
v -7.08047394 31.68740496 8.89192242
v 8.35332647 17.52034575 11.97419688
v 9.37325973 17.68438704 12.69335672
v 15.25643282 12.79242337 12.76767999
v 27.82497369 0.61362860 15.76082036
v 30.71943298 -1.53681624 16.20437019
v 34.27083045 -3.92507855 18.14152859
v 35.63435376 -3.75703443 18.53828877
v 35.31000018 -3.85999936 19.60999891
v 34.68744084 -3.87880369 20.32615431
v 11.13589946 18.23605597 13.78666889
v 12.71922048 17.04851724 14.12271522
v 13.30202539 16.47782139 14.15109448
v 13.48888408 15.78688063 14.36023321
v 12.74936460 16.07231982 14.84600548
v 12.51645386 16.60792902 14.58868943
v 13.03927135 16.77484065 13.99949659
v 21.37594111 7.92372320 13.79972883
v 26.92008018 4.13279701 15.08693583
v -7.66362529 36.35655716 8.46201647
v 4.50627552 23.59127626 10.14261600
v 11.95116155 16.71811752 14.39948473
v 12.39221077 17.68221706 13.92120775
v 6.92451280 44.02576014 7.67954346
v 3.52497911 45.58147490 7.61724124
v 7.75656011 20.04007809 11.01094950
v 30.18891066 -1.26630662 16.15103707
v 11.65347919 16.71366021 14.30321764
v 22.92953245 8.75602197 13.51513993
v 24.23519827 7.47474516 14.01140820
v 6.51443331 23.23113009 10.18913835
v 8.39778967 21.88025974 10.92011016
v 9.12101287 21.21960558 11.63877454
v 11.86769828 19.38124560 13.26459646
v 33.84977952 0.44661685 15.54405969
v 36.24565154 -2.81717209 16.75635576
v 36.69546545 -3.39780166 18.12958531
v 21.71335928 9.81903914 13.22893333
v 37.27640957 -3.24330386 19.13037896
v 18.59566942 11.23396680 12.84108311
v 39.72498700 -2.71257013 19.91048269
v 14.12861980 18.96329969 11.62310038
v 37.75893152 -2.46646092 16.24932140
v 39.15914148 -2.85321078 18.80083233
v -0.51148300 32.77885914 8.77993181
v -10.01578663 30.58974259 8.85304436
v 12.59166189 13.83132860 16.71630703
v 12.27003802 13.12789414 17.66400039
v 18.97995360 6.72854530 16.78481884
v 19.87014152 5.70413424 16.98807441
v 20.84004320 4.45213588 16.70446806
v 21.60178311 3.42797628 16.50089212
v 28.64097804 -2.75383983 17.45164767
v 28.77760120 -3.59949376 17.74060912
v 29.94553559 -4.33467701 17.61187054
v -5.81751438 26.15429647 9.51654743
v -4.17559966 26.89632028 9.48180724
v -6.34008320 27.30368450 9.37160570
v 10.73541585 13.89093511 16.29891619
v 12.82295864 11.86946686 18.04153435
v 12.04543747 12.32805010 18.23807694
v 26.49278566 -55.21997437 52.91285738
v 27.67566405 -2.58223992 17.58097485
v -16.39583334 31.87121823 8.34284443
v -12.81535625 29.24753912 8.78880732
v 13.97162117 10.24984848 17.94233173
v -44.76632923 -56.12162128 23.75342324
v -42.61982441 -56.85328320 23.52030203
v 19.22501437 2.36754445 20.06628923
v 19.32987571 1.99858588 20.00183426
v 18.76524463 2.95452285 19.83232796
v 21.66289836 1.83162105 19.60325986
v 21.70770615 1.01635477 19.60306615
v 30.51218390 -49.10505190 45.42081058
v 29.70013022 -48.68789390 47.40591720
v 21.02034539 2.17196206 19.96059529
v 25.53056739 -6.43740268 18.22183654
v 28.86690386 -40.71740434 43.72163489
v 28.51206064 -42.09446162 44.89109293
v 29.12396006 -41.66704789 44.07579079
v 25.77828430 -13.43690604 33.75493363
v 24.86574091 -12.39430252 34.55627710
v -30.09184264 66.89754874 8.51680618
v 22.95296267 -0.72470086 18.25986803
v 23.80548418 -4.33033844 17.71061122
v -17.63703674 30.44169769 8.43549985
v -18.70312355 31.47424012 8.29367340
v -14.90182616 30.71524203 8.51136912
v -16.81507006 29.36284803 8.60032346
v 9.23284143 8.17448366 16.11572877
v 29.45156768 -40.82784429 41.87012091
v 7.15408288 -60.51418185 47.04648256
v 4.45999578 16.15837030 11.77523006
v -46.33662477 -55.12382835 23.99894409
v 27.08014660 -55.17681688 52.10158974
v 26.33945458 -54.52025682 53.20683494
v 26.00737475 -56.56817928 52.70354450
v -2.71901838 22.16142043 10.19856427
v -8.75477772 28.98247540 9.06946789
v -18.86894554 39.06985000 7.91487657
v -15.83535038 37.81414032 8.07325915
v 21.85262367 1.97682600 18.50186288
v 20.79325728 -60.30547991 57.19189718
v 29.17196602 -4.08783229 17.78667606
v 24.43708293 -9.00022779 19.01936159
v -9.60624963 23.27511087 9.71307606
v -7.09342770 17.86522381 10.64498723
v 27.90045366 -49.17692393 49.32307452
v 28.26172672 -50.44207722 50.47475919
v 29.90803123 -50.26923120 49.05870184
v -19.85116675 30.43517284 8.37941840
v 1.70893501 9.39113554 12.94374187
v 12.69110572 1.83801982 16.27195626
v 12.46546023 7.03779981 19.87873949
v 28.82670052 -11.47551090 26.25907026
v 27.93475054 -12.60051876 25.78650974
v 27.32305042 -13.17092590 25.50751530
v -3.49135185 7.65156746 12.86518108
v -7.12918863 -61.30603328 51.65750533
v 25.53810738 -13.15398421 23.02839980
v -25.56743287 29.67659011 8.38005636
v -23.62639830 29.49255519 8.50818213
v -24.61069450 28.65314856 8.53672717
v -25.45640059 30.76809645 8.30676407
v 4.33204789 3.31031508 17.38100126
v 3.18917702 4.42044483 17.29783602
v 3.82999959 3.73999961 17.03999937
v 4.58655087 1.27250515 16.00830443
v 25.30464903 -14.78094608 24.96164851
v -33.50133821 57.31398985 8.40918627
v -20.01436614 23.23857322 9.29768663
v -20.33801563 24.80269782 9.12821759
v -23.22442457 26.96099877 8.73715244
v -23.37312512 23.48770760 8.87986366
v -18.80278066 21.50940709 9.61933192
v 2.39516795 4.26055258 17.50779152
v 3.26932361 3.27503774 17.76719093
v 23.42536859 -57.13905394 45.57383806
v 24.74659681 -56.85773119 45.77646777
v 22.88328111 -57.59379268 46.09250650
v 22.75028825 -58.57031047 48.16655070
v 24.81444553 -58.00871551 48.48917201
v 23.05535227 -58.67017433 49.07842726
v 26.13461018 -11.86268963 30.85427545
v 26.35954134 -11.36046741 30.63559532
v 26.33835189 -10.84836945 30.96421622
v 26.49971843 -15.30388836 28.73183787
v -0.27308922 -66.02871418 53.86973917
v -0.48898684 -65.67932665 54.51066047
v -1.38910685 -65.30325115 54.24684659
v -31.96269274 -59.60622430 28.60653959
v -33.48477557 -59.07503888 29.60074879
v -34.17843953 -59.20014158 28.18799205
v -49.80491102 61.96358427 8.08895379
v -50.42639375 59.61380526 8.54942389
v -50.88369548 61.40400097 8.59835930
v -18.12946238 18.30602996 10.09782124
v -16.82924852 18.45140941 10.15807595
v -20.57038248 20.01587860 9.63679608
v -13.08152266 12.42510416 11.27777528
v -7.54602719 6.41016802 12.72990461
v -21.65785804 -63.68107349 37.45981678
v -23.24875072 -63.11469525 36.55226529
v -20.63432522 -64.04867768 38.40110451
v -23.04261550 21.11530490 9.22203436
v -23.78493734 22.38300443 8.97238310
v -24.12354387 18.63923296 9.47985891
v -19.49324645 19.47030798 9.83352587
v -23.25739712 16.84608683 9.82879754
v -28.89198437 22.01359905 8.75707995
v -30.95807880 23.92487228 8.48688558
v -27.70203166 20.42148821 8.99416301
v -31.06805868 19.91777681 8.89002532
v -26.27860196 18.92760582 9.28347930
v -21.89818397 14.50264826 10.27264539
v 0.40071725 -5.21275634 16.59199968
v 0.91090117 -5.46623440 16.69545472
v -32.20957145 21.35908976 8.68056342
v -12.18479592 4.40105936 12.84548827
v -12.12248392 3.18822870 13.14999629
v 10.36299579 -16.30072482 21.81076631
v 0.78345364 -63.18806857 56.24909699
v 0.95251057 -64.79703635 56.09195307
v 1.82141340 -64.37598169 56.61379918
v 21.52431384 -23.26620370 29.13132310
v 20.30345611 -21.75016887 28.34533900
v 19.78695765 -22.17643894 28.41348946
v -1.20138167 -63.58406693 55.05746230
v 21.24121785 -24.06192385 28.73203158
v -28.22015621 11.79585606 9.98704229
v -20.19605227 -63.21555376 41.01298004
v -21.93459682 -62.54951656 40.86218029
v -21.01303637 -63.49588931 39.72869739
v 11.11605484 -62.33223528 57.44499713
v 9.90253873 -63.12372535 57.31981620
v 11.04137395 -63.13916296 57.19362944
v 20.75607888 -23.59765396 28.69596891
v 19.87981051 -23.17623049 28.52943540
v -2.31249002 -4.84299846 16.15599915
v -0.17068478 -5.09275915 16.49022661
v 24.02305976 -24.21724051 31.29268438
v -20.29502764 17.16592722 10.06703451
v -55.02324179 13.19781877 9.47705284
v 23.48855883 -17.30545424 24.91263486
v -26.50794201 27.33488753 8.45720246
v -17.72532985 26.67405270 8.97248462
v 21.24313079 -8.91897269 19.10438575
v 22.54009433 -9.96997114 19.48939450
v -8.26171134 21.64300531 9.99098644
v -0.61874359 11.65186986 12.27320265
v 18.04916561 -6.34768093 18.25042255
v -6.09131064 20.10476589 10.30923612
v -4.30884538 20.18743195 10.39897278
v 3.13148741 9.62598994 13.02955579
v 4.06806264 10.84337942 12.86774408
v -56.81774765 24.30117130 8.82410072
v -55.86335808 26.35098249 8.94602574
v -54.89935353 25.40673316 8.54375958
v -7.31706899 37.76868433 8.37185793
v -8.67222250 38.11704367 8.33474286
v -4.85339202 38.90939057 8.32619518
v 7.21459277 26.93797275 9.88463871
v -3.04900040 40.31280056 7.98978377
v 14.16244917 21.98346891 10.57854667
v 16.56167768 17.59595796 11.53192855
v 11.81016210 26.68332681 10.20663884
v 11.68955956 24.67059717 10.73375344
v 13.10175844 23.38489518 10.45228168
v 32.21265599 4.00298275 14.63106461
v 29.79161404 3.84151260 14.79791012
v 32.37080947 3.03551555 14.88270517
v 42.63677821 -1.40264176 19.95179057
v 42.72999987 -1.44999928 21.29000053
v 42.56636649 -1.46715879 19.05205846
v 16.14606939 26.00692399 9.95476171
v 18.72286946 12.95330375 12.44317088
v 21.22808807 13.72260973 12.34531496
v 22.00654149 10.72637085 13.04186322
v -56.69714883 41.95541888 9.03103780
v -56.04289472 42.58779809 8.60221498
v -56.31956086 41.69522971 8.72528832
v 41.85761884 -1.73401902 17.53819920
v 44.30541024 -0.72801783 21.20674029
v 43.74454170 -0.82094263 21.97914757
v 43.94596815 -0.02651705 23.39083701
v 42.95125604 -0.49116934 23.94571714
v 40.91243818 -1.26519788 23.25114980
v 17.32249185 22.83812873 10.49203426
v 18.02693680 24.90464039 10.13332047
v 29.84981798 13.70635163 12.33458240
v 32.64002874 9.39674210 13.25703692
v 1.50885864 43.31682250 7.55815441
v 2.21494306 42.57266968 7.60121411
v -51.11262202 67.35169888 8.21948238
v -50.93947053 66.40175730 8.23754258
v -52.16644704 66.62184000 9.12476517
v 46.59438133 0.70734252 18.54686253
v 10.32156404 -60.18877402 47.89291322
v 11.18213125 -59.75810811 46.93656042
v 31.02964908 -6.49073441 23.39547500
v 31.18185885 -5.32372762 22.78242633
v -11.18932664 -6.44398341 15.42453002
v -13.31929862 -5.34295291 14.96738661
v -53.00321057 71.95471972 11.10313926
v -52.76465788 73.12203199 10.69042925
v -21.05973288 -6.21760357 13.57620023
v 12.60736957 -21.74362727 24.26670119
v 17.24508964 -22.86312729 27.11660974
v 18.47729273 -23.56294170 27.62667648
v -28.40825543 64.29152191 8.37120228
v -27.82371826 66.65988266 8.41762032
v 1.00981852 103.41431201 11.01241447
v 0.29926639 103.48626971 11.08617987
v 0.76332683 104.91109639 11.32540777
v -30.25357798 -9.00988746 12.49183901
v -29.97029945 -7.34008895 12.54091039
v -26.06095746 -10.15627664 13.00152950
v -24.92118999 66.18730724 8.24634358
v -25.88102967 65.42471796 8.31056386
v -25.93922615 67.39205867 8.24087672
v 27.26739831 -32.95655921 34.93165597
v -16.69536158 98.27303886 17.49346592
v -17.47875661 98.19397330 16.01335034
v -17.81438850 97.95764089 17.19287783
v -33.99800509 -7.31841149 12.25883048
v -35.59909388 -7.03648804 12.05130015
v 27.75983512 -40.43046013 35.84538028
v 28.51350047 -41.54118150 36.58099473
v 28.09245139 -40.24290293 36.62769496
v -18.82718503 64.80373442 7.74666108
v -28.47972512 -18.48261617 14.49869201
v -21.85828798 -23.46606180 16.83331467
v 19.09544505 -40.45268893 32.60375187
v -43.24879125 -18.72007549 12.81974651
v -41.36548191 -13.31489533 11.73610147
v -41.25018790 -15.43972921 12.31442206
v -43.37487370 -56.09041452 24.49456602
v -43.93042997 -55.60765415 23.70017022
v -57.82761425 44.58317906 12.01648451
v -57.13322014 45.52501440 11.09196432
v -57.97754973 42.92304814 11.20051462
v -29.11703289 57.61583522 7.70865241
v -29.80589680 56.12969398 7.64235016
v -30.19331768 56.92517385 7.76777510
v -42.11333767 -19.71923560 13.09628412
v -43.97610202 -24.05103669 13.58074043
v -45.53344473 -24.27622862 13.63041624
v -46.58845067 -23.61693233 13.52254115
v -45.53217068 -25.71556717 14.00514413
v 18.77680793 -53.67329344 39.63455185
v 22.04470150 -52.04043910 38.65901381
v 20.89612186 -54.21224236 40.20306468
v 21.10182308 -51.88998207 38.50912675
v -28.60505134 63.10411543 8.25071335
v -44.55816746 -25.96932836 14.08013888
v -45.55113986 -26.84685774 14.29264620
v 19.21375841 -55.37163466 41.73428565
v 17.46363752 -55.46984076 41.34966806
v 19.43918318 -56.76333979 43.69875789
v 13.53449747 -59.37476829 46.31417617
v 12.86599133 -59.00861695 45.34680396
v 16.29011333 -58.84984881 45.80876604
v -9.48141608 -52.14687437 31.15344234
v -25.74317716 -48.53949323 23.90194871
v 6.75880956 -59.49186534 44.42433640
v 11.40648965 -60.22515148 48.44688997
v 9.09069460 -59.63734537 45.64316571
v 7.47861573 -59.83492360 45.49001530
v 14.16873652 -60.50019711 49.90722984
v 13.98217306 -60.89594588 50.98890141
v 14.34237976 -60.09193882 48.58708754
v -49.49000105 -38.35999966 16.34000055
v -21.81258798 -51.12985894 26.10280178
v -21.20183222 -51.42626911 26.37687698
v 8.64930823 -60.42908132 47.60222137
v 8.13940912 -60.13793126 46.54682428
v 10.34938823 -60.62876061 49.16555434
v 15.28602373 -61.14773080 52.02756822
v -46.13183066 -41.86909646 18.65133829
v -18.67095381 96.53177857 22.98781648
v -17.80590042 97.07246721 22.43193612
v -19.36409436 96.40033543 22.04192989
v -26.75468661 -58.42370167 28.93681452
v -21.97042480 -59.53316391 31.39045089
v -23.95529673 -58.65877494 30.20804562
v -16.92112722 -61.60410494 34.88016874
v -13.35127838 -61.42899394 36.16781160
v -14.09033313 -62.02325970 36.33501753
v -12.61663903 -61.97300926 37.14111820
v -4.17481689 -63.16502392 43.76471788
v -3.05850990 -63.53931874 45.07345334
v -2.26235669 -64.43034858 47.19862714
v -0.16704376 -64.58887458 49.07611012
v 1.61116454 -64.47588652 49.77008328
v 3.73592810 -64.95974958 51.53684691
v -36.64286807 -54.02518809 23.28803018
v -38.65396976 -55.39184064 23.54832925
v -27.91613713 -58.35089460 28.27182785
v -26.84969082 -60.03597379 30.66761233
v -22.07543142 -60.97551063 32.62360767
v -23.31004292 -60.25063992 31.35010973
v -20.40905133 -59.85983461 32.10243210
v -20.49063891 -61.35943905 33.15884992
v -19.38222162 -61.82309240 33.97457302
v -18.60250533 -62.36075237 34.82472897
v -15.63271694 -61.60392612 35.35421193
v -15.83313011 -63.11328709 36.76595166
v -14.24983144 -63.21375072 37.64052317
v 8.58960114 108.30667615 17.16263592
v 9.72872600 108.34277421 16.98547043
v 8.44629388 108.39897394 16.58190787
v -10.67762543 -63.03527951 39.41652179
v -12.45288458 -62.71227449 38.03056479
v -10.46694908 -61.79769710 38.02814335
v -9.77235287 -62.38878891 39.17271644
v -9.27079841 -63.54118884 40.88810086
v -10.24358440 -63.59497458 40.34647346
v -7.05464883 -62.67658621 41.26127437
v -7.56041892 -63.81462514 42.23245010
v -5.21771051 -62.70736456 42.44044423
v -6.31653145 -64.47922438 43.63442585
v -5.25257923 -64.78039920 45.22001743
v -3.83855961 -64.38826025 45.83862051
v -4.88910219 -64.91979957 46.40613869
v 0.02428739 -64.12028521 48.36900160
v -0.36093386 -63.91476840 47.74934053
v -1.02751085 -65.56256115 50.82245544
v 1.89341977 -65.61508775 51.20179430
v 0.66019251 -66.20995700 51.92656443
v 3.13574588 -65.70152193 52.00389773
v -45.45961693 -54.24466357 22.17008732
v -39.71769661 -54.86307666 23.10937271
v -38.11553121 -56.80481717 24.37438816
v -52.75556818 62.90122867 12.74727471
v -52.63777077 64.40211833 10.77523176
v -52.44965479 62.71803379 12.06630003
v -34.08180922 -57.34407529 25.91209859
v -33.30422193 -58.55593830 27.04912797
v -31.35090694 -58.33856761 27.19440684
v -30.11518158 -58.98979679 28.18847820
v -29.74245138 -59.78082493 29.15571444
v -29.94078957 -60.09262428 29.74964306
v -27.65974402 -59.36419591 29.37741578
v -23.81666191 -61.15693226 32.43464977
v -24.94832687 -59.96847898 31.18919022
v -21.11246809 -62.66833842 33.80053863
v -17.06755348 -63.21100891 36.38375178
v -18.72111298 -62.98468262 35.47568992
v -19.93326098 -63.52822483 35.55089608
v -16.03671350 -63.80738318 37.91393340
v -11.56555861 -64.86944109 42.00849682
v -11.54383458 -64.20496106 40.46504200
v -6.62840763 -65.00021368 44.40803081
v -7.70955859 -65.01166523 43.85714978
v -9.28882137 -64.32409585 41.99428484
v -9.46578477 -65.10866433 44.03428733
v -6.85946969 -65.25631249 45.17864436
v 18.72584410 105.52276671 24.98199418
v 19.91772465 105.34116626 24.52381514
v 19.33338307 105.22723943 23.96379039
v -40.73370621 -57.02438578 24.82259646
v -39.74685073 -56.11830577 24.04901572
v -39.30912539 -57.73061886 25.73752590
v -37.44730353 -57.71877244 25.44686757
v -36.70226038 -57.22177029 24.93919991
v -36.95001453 -58.16656724 26.31413564
v -21.78625204 -63.05029988 34.08544511
v -21.46923728 -63.28152120 34.60259736
v 26.18839778 102.59593278 22.24770002
v 24.97433499 103.29358280 21.62487991
v 23.82765338 103.63086313 23.24542403
v -16.66163281 -63.65462393 37.18855977
v 30.93646839 -6.82763429 24.29817803
v 30.67950904 -7.52712600 25.00573173
v 30.91668524 -6.19418779 25.39568953
v 30.64069152 -6.70949137 26.25474706
v 30.12454510 -4.65135975 29.58538570
v 30.85707873 -3.26310843 28.79277430
v 30.35022877 -2.81645311 29.76698615
v 29.67482619 -3.26141366 30.49501218
v 29.80761789 -5.93514927 29.37275171
v 28.77022699 -5.30120404 31.13677353
v 28.89586799 -7.19845481 30.38715385
v 29.20125239 -3.93523928 30.87454848
v 28.24123763 -4.07506013 31.39824048
v 27.74861827 -7.72989448 31.60887584
v 29.32846919 -8.21727607 28.89064886
v 28.49535458 -8.50907434 30.25902249
v 28.48349512 -9.65200644 29.25630100
v 27.26031095 -10.45790501 29.98631634
v 27.46008337 -11.73985749 28.83546799
v 26.74106322 -12.07365002 29.69899774
v 26.77371353 -13.29326630 29.15416844
v 27.82169729 -12.07022928 27.83069946
v 26.63037740 -11.36399712 30.09784035
v 4.89101000 107.78222978 24.73596297
v 3.58310249 108.12712461 21.86918631
v 2.57880497 107.31972754 24.43888411
v 25.40026046 -10.49750578 32.94260055
v 24.75770563 -10.53224038 33.50701183
v 26.19933710 -13.61536141 30.69678508
v 26.51073784 -14.92638327 29.37095426
v 26.20075084 -14.34722356 32.71662816
v 26.03832819 -15.29482100 31.26930818
v 26.09615587 -15.95775224 30.31535633
v 25.86902864 -15.89669846 33.84643421
v 25.19071661 -16.35701582 35.17839313
v 25.71242861 -17.01745205 31.00056387
v 25.41447990 -17.92262681 33.30333903
v 24.11907166 -16.32469706 36.38919815
v 24.16025102 -18.38749647 36.25874594
v 23.64949137 -17.54967496 36.97816655
v 24.39483628 -20.08686215 33.32727030
v 23.63719791 -20.41606978 36.35669500
v 23.77096005 -20.31254768 35.42913124
v 23.99675176 -19.66586895 35.28507426
v 20.73446102 -21.92896418 28.59769948
v 23.84136431 -21.34395577 34.11277384
v 23.83376472 -22.70466648 34.47099030
v 23.75984378 -21.90173976 35.93140841
v 23.81108701 -20.86033672 34.82463583
v 23.16219918 -21.19010873 37.79906780
v 23.40584993 -19.58295703 37.08208725
v 23.63552898 -22.20397629 37.02862561
v 23.95746484 -23.62693660 34.38117355
v 23.98287877 -24.99533817 32.85151720
v 23.98845926 -23.53658155 35.84605083
v 23.80881272 -23.81777950 37.29623556
v 24.02112260 -26.03085339 34.04231369
v 23.65502156 -24.83980916 38.62116858
v 24.13430996 -25.03949404 37.03085706
v 12.92280760 -59.73550677 47.32743278
v 24.53987487 -26.69309080 38.73475641
v 23.21956679 -26.61988512 39.51752186
v -27.00553276 -42.37349331 33.75076130
v 24.84345436 -28.63474004 38.08117285
v 24.64057133 -28.34372036 37.42816672
v 26.83228813 -31.61102533 36.12249345
v -38.53780031 -57.44646862 25.03424138
v 27.18894929 -32.15861693 36.38366610
v 27.55578235 -33.91831741 36.27302498
v 26.79622173 -32.45707974 39.68612105
v 26.91453323 -31.62277490 37.86645457
v 26.11309476 -30.94881214 39.63195160
v 26.24098398 -30.57173267 38.65751624
v 26.26213431 -30.61182611 37.90441900
v 25.48811771 -29.96208332 38.29494864
v 25.62872320 -30.79550900 40.12902826
v 25.69622360 -30.28617054 39.44458067
v 25.09133331 -30.40833585 40.32319784
v 42.61500016 85.23787558 17.99235865
v 27.29851194 -33.29807892 38.35934773
v 27.85568312 -35.88733077 39.64711726
v 27.31348947 -34.12168473 39.94105384
v 27.41996944 -33.74743089 37.95983642
v 27.30073780 -33.69351476 39.95499387
v 28.08338031 -36.52416542 40.12197629
v 27.44423039 -34.59679708 40.41309282
v 28.66466902 -38.57674077 40.12447968
v 27.93572657 -36.33489832 41.22603685
v 28.63715217 -40.12087733 38.21691126
v 29.19520624 -41.53040797 38.52484375
v 29.10085022 -40.61327502 39.38313946
v -46.94475606 -54.40216884 23.08894508
v 29.26956117 -43.68399084 37.03846037
v 29.14167941 -42.70389676 37.16709837
v 29.63194996 -43.01582649 39.09043595
v 29.39131856 -43.19376126 37.66031563
v 29.69776653 -41.91329330 40.89722037
v 29.94952723 -44.13715750 39.86279666
v 29.92917784 -42.81737283 41.70528427
v 29.69742753 -42.29874536 43.39738190
v 29.55758385 -41.35649279 40.95459357
v 20.05884983 -41.56351089 33.00391883
v 28.97125669 -44.85151917 36.56225652
v 29.53307517 -45.51571980 37.74034977
v 30.11769056 -44.77670044 40.09748250
v 30.23095056 -45.06451637 40.53253680
v 30.24014086 -45.24429142 42.18749329
v 29.61672470 -43.97621751 44.70416158
v -7.27196038 -62.29193509 51.88461021
v 28.31854112 -43.04869100 45.57410255
v 27.46715397 -42.36643761 45.58344558
v 28.21698412 -46.99630290 36.72124818
v -47.69310728 -53.15139145 25.07998049
v 30.12011200 -46.04410008 39.04550150
v 30.56942299 -46.75181583 41.17868096
v 30.19100986 -45.86943612 43.71214658
v 29.08184938 -47.13013396 37.55993769
v 29.46941182 -46.46074772 37.90707141
v 30.29063158 -46.92927748 39.41356763
v 29.82987091 -46.72070220 38.41507807
v 30.48644774 -49.52431470 39.72773254
v 29.87933345 -48.04095998 38.65981475
v 30.93499877 -48.31277207 41.92784056
v 30.89937940 -48.42577502 40.99424928
v 30.44549003 -46.30668089 42.46192798
v 30.67520447 -47.37260565 42.77131334
v 29.57431786 -45.72099447 45.83878443
v 30.07252701 -46.75864428 45.16012594
v 29.23226357 -46.76202685 46.91086709
v 29.71641906 -46.99383676 46.33532837
v 26.79366805 -49.19555783 36.82728112
v 28.52459811 -49.21161383 37.72716224
v 29.55030836 -47.97234759 38.24812919
v 29.59534712 -49.93172735 38.92213479
v -50.01194403 11.50676701 9.25670471
v 31.03990853 -49.18401316 41.30304605
v 31.24540299 -49.65610057 42.87771881
v 30.92733771 -48.99704829 44.23102364
v 23.52171950 -14.91379086 36.42443940
v 22.14125358 -14.74352088 36.77881137
v 22.05855213 -16.26030169 37.30147332
v 28.73106860 -50.61588064 38.65452483
v 30.03049456 -51.08721927 40.06386548
v 31.10401332 -49.94617775 41.59683362
v 31.24000132 -49.92000014 43.01000014
v 30.91786988 -48.95020649 41.87854752
v 30.68872541 -50.04670843 45.50711438
v 28.62556092 -48.72620106 48.56134951
v 25.35066381 -51.91599578 38.60860690
v 28.69858406 -51.45961791 39.22639415
v 27.72262134 -51.75358057 38.89283910
v 29.57861684 -51.94438621 40.23835808
v 31.02797084 -51.22148246 41.17055237
v 30.52570485 -52.24248394 41.44330695
v 31.21458925 -51.58312991 42.54851863
v 31.03035688 -51.19392276 41.93165898
v 31.24477714 -50.90624839 42.57631674
v 31.10456094 -51.16447434 44.52982545
v 30.43339774 -50.97475648 47.25902528
v 31.09461255 -51.97191983 45.82796991
v 28.48421596 -52.88208649 40.40749371
v 29.77095917 -53.24904993 41.79029912
v 31.59787133 -52.30165645 42.75871441
v 31.27730638 -54.19418588 43.64710674
v 31.48999810 -53.30000073 43.15999895
v 30.89452162 -53.17325145 45.84027827
v 31.24237247 -52.35581100 44.68441010
v 31.39301389 -52.95950547 43.84959862
v 31.16546571 -51.84311047 44.34179887
v 30.65401874 -51.72785744 47.50897735
v 29.33009900 -51.02590099 50.25677383
v 30.32467514 -51.96443200 48.95320162
v 26.43239684 -53.32601443 40.00307992
v 28.12868170 -53.87315899 41.43244401
v 29.21094932 -54.32333052 42.61730984
v 30.09321354 -53.76107618 42.54554585
v 30.70100583 -52.94231698 42.45918617
v 31.08075075 -53.74565348 46.72482610
v 30.90234287 -52.52446979 46.59678787
v 26.50796250 -54.39919606 53.10877040
v 30.39734066 -53.74086648 48.65305871
v 30.72514199 -53.20688337 47.16005549
v 29.55631353 -53.02333459 50.12924969
v 28.32337283 -52.08155140 51.36550590
v 24.28903617 -53.98730189 40.64505175
v 27.72251889 -54.74175513 42.65335202
v 29.94089760 -54.78047207 43.62165555
v 31.27983585 -54.88834158 44.95648295
v 17.10207202 -62.41846830 57.09594861
v 27.77925506 -53.38770151 51.82377994
v 22.25453407 -53.27172577 39.39701244
v 23.77350442 -53.26493457 39.75808620
v 29.73710559 -56.23329058 47.12291807
v 30.33133782 -55.79590797 46.75291106
v 30.49338795 -55.25867268 47.96015099
v 30.84091097 -54.22704294 47.31024802
v 28.83132733 -56.54692277 49.58704486
v 30.04565276 -55.74118346 48.81248251
v 29.50815670 -55.68654090 49.46012050
v 30.16939759 -54.78711799 48.81522059
v 28.16409804 -54.57366630 50.97340420
v 28.44875120 -56.27421290 50.03707856
v 27.47813798 -54.67049405 51.80222541
v 19.70626041 -59.13739279 47.93599620
v 18.46514083 -59.40563232 48.16535488
v 27.50846557 -56.18483201 50.80372095
v 26.56168863 -57.16947094 51.00813881
v 26.84265934 -57.28417262 50.61559379
v 25.83761699 -54.83049899 53.51868644
v 19.53561977 -59.59870294 49.57350343
v 17.86657237 -60.41033566 51.08574405
v 24.81000684 -55.39919063 53.78938839
v 25.15426092 -53.37284133 53.55048552
v 23.87184463 -54.60673198 54.01823297
v 24.07887764 -55.77253178 54.50329185
v 25.27576499 -58.10119957 51.21202394
v 24.61157367 -57.86223337 52.91833729
v 25.15023388 -57.07461014 53.17190289
v 23.78306724 -56.36313558 54.79212478
v 24.22947623 -56.82330951 54.14779112
v 21.98205702 -57.38449097 56.04511127
v 23.46066944 -56.30812794 55.25361374
v 21.67489566 -56.16426095 55.68219721
v 22.59051986 -54.87599596 54.79896069
v 21.13259211 -56.06503412 55.59850484
v 23.34576659 -56.70642108 55.37010729
v 21.56609111 -56.87056482 44.46783662
v 22.67288603 -56.90299347 44.88375410
v 20.95935866 -57.58138001 45.40077969
v 22.21556380 -58.97284299 55.20474538
v 21.62564918 -59.94508415 55.25684729
v 22.00504579 -59.59685147 54.24469337
v 22.91260846 -58.12051520 54.96707931
v 22.43110724 -58.50830302 55.51006645
v 22.73921855 -59.06588957 53.52734774
v 20.74233629 -56.62965029 43.84258017
v 20.67228965 -60.66067889 53.37397382
v 21.90817147 -59.92354825 53.52048576
v 21.75994404 -59.79476497 56.42672628
v -3.23097501 -65.20693004 48.99885505
v -1.97758782 -65.23992866 49.74193498
v -2.03255541 -64.72322345 54.39890176
v -4.05439036 -64.87885863 53.12025920
v 20.76614462 -60.59879810 53.05096135
v 20.44077218 -60.51050499 52.62393132
v 21.40205912 -60.05349755 52.61438340
v 20.24578489 -61.14022434 53.78106982
v 20.95118351 -61.23908609 54.48608100
v -4.75353003 -65.31128287 49.91124198
v 20.86217143 -60.83720550 53.82585153
v 20.35290375 -62.21687794 55.80419302
v 21.10465616 -61.02192402 54.57035080
v 19.38369870 -62.24790961 54.65105921
v 19.95683648 -62.45578825 55.23810163
v 19.53634806 -62.14292347 57.05762282
v -0.09455575 -57.81761557 39.47700188
v -1.40146608 -58.02869424 39.06542063
v 0.11838089 -59.00569260 40.91212153
v 19.13448423 -62.89464235 55.61279878
v 19.81308870 -62.63446063 55.76963723
v 19.60561052 -62.60232627 56.40880764
v 19.04284768 -62.88222969 56.28288537
v -30.57399765 -49.12893474 22.68639952
v -3.45434365 -57.13237450 37.23672405
v -2.16176128 -57.33877793 38.07185218
v 3.12940264 -58.74400958 42.24484041
v 18.65921542 -61.91392988 53.95971611
v 18.33962277 -62.95815110 56.33299053
v -3.11633106 -59.22155082 39.37581927
v -6.91235438 -62.13091686 40.70785642
v 31.39905259 -54.83078584 46.12746462
v 28.90213579 -57.01316893 48.01610112
v 8.39653146 -65.00580162 55.25544286
v 9.03010555 -64.76113200 55.96081167
v 7.52081396 -65.28714299 55.32796681
v 6.06414862 -65.64560533 54.37405035
v 6.94619352 -65.66353887 56.24182522
v 8.09653290 -65.21749496 55.95514923
v -1.41348923 -63.92286718 46.93723097
v -5.70865907 -65.36117196 49.76044968
v -4.65950835 -65.23459405 48.47279191
v 2.43622367 -64.39245492 50.09314790
v 17.69591868 -61.41057238 53.16678807
v 19.36671324 -61.03515625 53.16486955
v 20.15834302 -60.27738377 51.82104930
v 20.36114596 -60.71786210 53.33933979
v 21.18878439 -59.16324258 48.84271696
v 20.68732679 -59.41775069 49.70157519
v 20.52352577 -59.59760398 50.28427765
v 21.59214206 -59.28103253 50.26003718
v 21.69912681 -59.00875479 56.50004745
v 19.58039403 -57.86186457 45.39517313
v 19.71890964 -58.34934488 46.29562050
v 22.92090841 -58.98887664 51.29192770
v 23.83225970 -58.63985419 52.10918561
v -9.40587837 100.53984821 11.48398314
v 26.13610402 102.55833715 23.17341603
v 22.22729474 -58.19400027 46.87127471
v 22.52324298 -58.83049592 49.02018607
v 22.81221002 -58.69277567 48.74425381
v 21.89008147 -56.35948107 43.71840134
v 24.39967543 -55.13164774 42.33232141
v 26.37941018 -56.18865043 45.16058415
v 26.43936686 -55.20628765 43.05947572
v 27.35888958 -55.25070429 43.47924143
v 25.03292635 -55.89945987 43.89681295
v 28.40799466 -56.72026053 46.67739570
v 27.26160735 -56.57372996 46.43256962
v 9.91885364 107.17410594 24.33164231
v 10.39174944 107.35951364 23.79923873
v 9.91080794 107.46633261 23.59922044
v -52.99738795 51.53969303 9.54791345
v -52.69696936 51.57686397 8.66297819
v 27.15768106 -57.62515217 48.93057421
v 30.44782206 -54.51947823 48.13938215
v -25.43505840 64.26956505 8.13510176
v -24.98619817 65.42665511 8.22238997
v -24.33377318 65.10485709 8.14500358
v -49.67040196 14.38803133 9.32820886
v -49.23612624 15.35453089 9.07303207
v -49.37752709 13.85558862 9.47763585
v 31.00239672 -52.02537775 41.52929038
v -47.09903151 13.69528659 9.34628025
v 31.24630079 -51.17366835 43.41333732
v -45.81878334 19.67279799 8.80971551
v -46.18067294 20.65045759 8.77021719
v -55.86000159 14.03999981 11.76000014
v 2.13197176 -65.99023193 55.98292500
v -25.75189061 60.98168716 7.70441024
v 1.87169807 -63.72482330 56.70559779
v 28.53213064 -38.19456697 39.81014714
v 27.54905261 -33.94928947 35.94238684
v 27.12415159 -32.50125423 38.62529993
v 4.16342774 -66.23493135 56.32258952
v 3.12914164 -66.24520570 56.12976477
v 3.52404360 -66.57779962 55.42872846
v 23.19647931 -58.77056718 53.32992598
v 21.85150236 -59.85665694 53.22078243
v 22.30846509 -59.41811949 51.86628178
v 15.53596184 -24.37599003 26.31437592
v 24.21536855 -25.27805418 36.32236645
v -46.79746926 -25.33880062 13.88574298
v -35.53728759 -57.23667145 33.91887620
v -36.29889712 -57.47887492 32.18974918
v -35.11047736 -57.81447887 33.23319927
v -46.29412293 -13.71307950 12.06483226
v -44.85730827 -15.08088131 12.50124443
v -47.13726416 -15.38259536 12.53912784
v -7.39756413 101.68346763 11.67799719
v -9.14055016 101.52388364 12.30983343
v -48.53009805 16.55118167 9.17571690
v -3.13351909 -64.82202560 47.47389629
v -35.69399565 -56.69973046 24.85697158
v -14.89158254 -64.26259130 39.24177960
v -35.57723016 -57.41767585 25.52668378
v -32.28874877 -59.10431221 27.64766291
v -24.77922477 -60.86175516 33.43245015
v -26.52117796 -60.80704555 32.58695081
v -22.42055163 -62.80792505 33.84569660
v -16.26931876 -64.16998804 39.50930014
v -15.13123047 -64.36496973 40.25441036
v -18.37015338 -64.00922686 37.28341311
v -38.03035244 -57.36418813 24.91846308
v -35.53109616 -58.79414454 27.26710588
v -29.02614139 -60.55934727 32.16873854
v -31.31124005 -59.66947228 31.00153245
v -21.90075442 -63.07809800 34.16918218
v -23.76300655 -61.87013909 35.66090763
v -21.60782926 -63.67237121 37.67116740
v -22.12714218 -63.52593005 37.49502823
v -44.57889125 78.83730531 20.35085298
v -42.20271483 79.31747288 20.64261399
v -43.19853708 80.15472442 20.63460834
v -47.67856374 81.85731620 11.65819913
v -46.54964432 82.14855194 10.81117336
v -46.66239396 80.28443158 9.99005046
v -38.45617175 -57.94536322 26.57532133
v -2.38546939 54.34134230 23.57904240
v -3.46643501 52.26330087 23.70331250
v -4.78177983 57.66497552 23.48934487
v -5.01023745 56.33774400 23.53214845
v -3.40203266 56.58618733 23.47919159
v -5.98730147 60.84600836 23.29838648
v -6.77015679 60.77003106 23.22524413
v -4.97291656 59.68513340 23.41934480
v -1.60188717 50.63153431 23.81564490
v -3.37135047 53.69896814 23.64104986
v -4.26805532 54.47641015 23.56004342
v -5.39496541 58.13954026 23.46040122
v -3.72707378 48.58918861 23.82566966
v -7.56248226 56.62808940 23.28606509
v -6.21477189 62.06554919 23.17840420
v -10.34789160 63.56390566 22.78499864
v -9.12150741 64.37727064 22.89804071
v -10.25530510 64.92581964 22.80202881
v -13.44045438 72.37891108 22.50304073
v -14.15157225 69.00119781 22.36001566
v -12.13161089 69.21005994 22.59054966
v -15.09401854 73.24600965 22.41158858
v -14.78097215 73.91507179 22.47216552
v -14.36525863 70.73406130 22.37736247
v -12.00868282 66.19361788 22.59781212
v -14.35174420 67.32606888 22.32844196
v -15.48321638 68.76004487 22.24115096
v -16.68204553 74.13845509 22.36903459
v -18.29333045 74.54127073 22.30639197
v -16.52560756 76.41597837 22.61899412
v -18.22792180 78.40688527 22.76073955
v -11.53873559 -63.66566569 46.08831555
v -11.75884251 -64.54493850 43.43411699
v -12.77243998 -62.28943542 47.65876755
v -14.45800811 -62.72837520 45.49702629
v -10.89876518 -63.23802471 48.55602980
v -12.81037647 -64.66937810 41.36842489
v -14.35030717 -64.19108063 42.12978855
v -14.37105052 -64.44721669 40.81846029
v -13.88707198 -63.60765547 43.86362806
v -13.59899808 -60.97911298 47.52513394
v -13.27541564 -59.71275270 47.78919742
v 35.18474847 93.59079599 9.68336221
v 34.22912583 93.96912158 9.39795282
v -16.09513350 -63.52453679 42.67699271
v -15.63869789 -62.61095405 44.70446333
v -17.00743288 -62.11614981 43.93868893
v -16.85056090 -60.66739559 45.31236738
v -18.27938482 -61.33438274 43.69730130
v -19.09354702 -60.25896221 43.80278662
v -18.16295646 -63.52509558 41.26256704
v -19.13565770 -64.07585740 39.21301663
v -17.46379957 -64.06480074 39.19400275
v -18.80528964 -62.76354939 42.17391461
v -19.17673834 -61.92718819 42.82022268
v -20.51415853 -64.14064765 36.99376807
v -19.13846657 -64.20103461 37.75682673
v -21.29620314 -63.55556846 39.14533183
v -21.79674432 -62.24600971 41.48423299
v -21.14693448 -62.06118315 42.09867865
v -21.74983732 -61.30476296 42.52757877
v -20.82469128 -61.02239713 42.91855171
v -22.00333215 -63.53647262 35.24539992
v -22.48697542 -63.24094534 38.08331862
v -22.01325074 -63.49534541 37.75871545
v -24.26074073 -62.36293912 38.89913857
v -21.52156085 -63.63924593 38.19669783
v -23.51818047 -62.27077916 40.00106081
v -22.53830805 -62.92103231 39.31845725
v -23.87258410 -61.66784093 41.05036333
v -25.21317825 -60.14783308 40.96404091
v -24.89244565 -61.15381792 35.23652256
v -25.98944120 -60.60437113 34.18276086
v -24.37054738 -61.36763841 34.16918963
v -56.67030439 40.17964005 8.90042447
v -57.04250932 39.56116363 9.26425681
v -57.21048638 41.17752612 9.50530730
v -56.62997440 41.40100256 8.94776173
v -55.94553798 40.88664427 8.40481650
v -25.33855848 -61.22334301 36.27746925
v -24.58422072 -61.82447821 36.88387573
v -26.73924342 -61.10874191 37.73816675
v -32.83436969 91.41911566 10.72601322
v -33.22326019 92.39594638 12.16218527
v -30.67109734 91.96625650 10.99652331
v -27.34491974 -60.64544991 34.40353647
v -26.38274431 -60.63210964 35.62023491
v -28.02125365 -59.62588266 36.03112698
v -29.42243405 -58.97701159 37.45279089
v -28.68678048 -59.32082981 38.25885430
v -30.03992327 -59.73638967 35.08216515
v -28.64808403 -60.40703505 34.12202746
v -29.86106090 -57.90431798 37.87011653
v -31.12385795 -58.04635212 36.20515019
v -31.89174831 -58.60269070 35.33977643
v -33.34595263 -57.43901059 35.44299304
v -32.71702304 -59.13609266 30.83370999
v -33.38818997 -58.72777477 31.91214800
v -33.36354718 -58.41359496 33.58853608
v -34.16112065 -58.64341557 30.86194396
v -35.57316214 -58.09883401 31.03010543
v -35.99444404 -58.37077647 29.55810912
v -38.41601685 -56.22405559 32.13842958
v -50.11523888 77.04124600 9.81710386
v -40.22238404 -57.22276121 27.72275358
v -40.59552029 -56.53783679 29.23999541
v -41.92391410 -56.26602471 26.81956999
v -44.64174062 -55.25771528 26.80177800
v -44.03277859 -54.73684520 28.38187478
v -45.70493847 -54.25542966 27.13328041
v -46.68299854 -54.03750762 26.00350790
v -46.70135677 -53.21049690 26.70779265
v -49.66420308 -50.60155317 24.32611957
v -46.70589417 -51.86926201 27.12632716
v -42.34410822 -55.36836386 28.65234762
v 1.48749491 1.22780795 16.73379727
v -40.06040096 -55.43415993 31.06893785
v -37.04377264 -56.67778105 32.85119310
v 65.88745862 62.74513900 4.99483012
v -31.04364499 -59.67460945 32.34069794
v -29.34192680 -60.40886790 33.29061344
v -28.99587713 -57.93279409 38.58533129
v -25.46242252 -61.01635844 40.12801871
v -27.41959877 -59.34201926 39.33633864
v -26.50686353 -58.34686756 40.13587534
v -13.74750677 95.48051655 10.27675997
v -12.59328332 96.38208896 10.40097047
v -11.99784130 97.15311229 10.45743842
v -13.20278086 98.21533412 10.64096205
v -10.67176275 97.80180454 10.48679743
v -8.70515313 97.04794735 10.48963238
v -7.94339832 95.88104486 10.32133121
v -9.78028774 95.71561217 10.29732078
v -6.11891551 102.11933404 11.46466192
v -9.17283818 98.57340157 10.71331371
v -10.08353382 -64.46564943 45.82263529
v -9.69515834 -64.11773711 46.67271301
v -6.23720372 -65.27151167 46.33177072
v -8.07477906 -65.22161514 46.23528942
v -8.99000466 -64.60999697 48.95000160
v -6.25026505 -65.41909277 48.33902791
v -5.65363606 -65.00454247 51.36021227
v -5.74017223 -63.88197094 52.85961926
v 6.19341619 108.13406110 20.01327276
v 4.20370651 108.49294066 18.78215745
v 5.01469010 108.24124515 20.51365189
v -4.44927905 -64.23281878 53.56075242
v -3.28574120 -64.16559964 54.20664698
v 0.30128603 -65.98916650 54.80179563
v 1.32252928 -66.59839302 53.54243144
v 1.22018147 -66.29990786 55.07237837
v -0.43909601 -65.22067636 55.02200499
v 28.35233882 100.24730116 22.07917348
v 29.33141775 99.18484837 22.14813419
v 29.23841402 99.72158074 20.85777931
v 5.37559623 -59.10430104 43.33445430
v 2.67688278 -66.71728939 54.56373468
v 2.45024310 -66.46469235 55.46630919
v 1.92031718 -66.28262252 55.52985519
v 3.72270332 -66.30484760 53.23073268
v 3.47190839 -65.33244997 56.97241053
v 3.15246196 -63.92520666 57.14153871
v 3.84071958 -66.67069346 54.61861566
v 4.01336653 -64.45644796 57.28988722
v 4.74664103 -66.50619209 55.16601354
v 5.29146940 -64.74915147 57.36696720
v 5.89465583 -66.12990797 55.64038455
v 5.53853111 -65.96159935 56.56353012
v 4.62800730 -65.65650553 56.92353100
v 6.30853232 -65.29296190 57.07948655
v 11.40706055 -59.33378264 45.86483538
v 6.15346478 -64.09789622 57.49459937
v 5.90540981 -63.34252656 57.63160065
v 10.20786725 -64.33711946 55.90401590
v 9.37957317 -64.79274482 55.59971184
v -30.65300360 0.75277290 10.97797137
v -32.51325712 1.39684835 10.70749853
v -30.39089404 2.50645378 10.72772872
v 8.66227783 -63.95581365 57.29636922
v 9.34103411 -64.35292214 56.82482198
v 8.73696897 -62.86987662 57.48401582
v 11.03387028 -64.28536773 55.59269339
v 29.91871908 -9.23512597 25.79482645
v 10.86237933 -64.08322603 56.49027973
v 10.86991653 -64.23414499 56.01816252
v 12.25828193 -62.81685084 57.28314072
v 66.95653498 67.57857651 5.98451868
v 15.78923129 -61.01812050 57.71966279
v 18.99314113 -62.70705909 56.70094863
v 18.48638430 -62.49415502 57.06597120
v 18.42442714 -61.68797985 57.51089007
v 20.21425962 -61.70283258 56.94263428
v 19.29541864 -61.03690714 57.59818852
v 20.79928108 -60.62504277 53.37735638
v 21.02168091 -61.44047156 55.71206287
v 24.11369793 -58.45390633 50.68808794
v 21.56022936 -60.19314006 54.43473905
v 22.37529866 -59.10165608 54.43965644
v 22.02401124 -59.32391807 55.76880276
v 21.39907517 -59.91647393 56.84269965
v 21.39129117 -60.54734439 56.43085763
v 24.80670251 -57.88328871 52.38857865
v 23.04889075 -57.46523291 55.35693467
v 21.66459337 -59.47159231 56.63564801
v 21.78424411 -59.49658900 56.44804239
v 27.12660655 -57.60073289 49.90052804
v 24.12370220 -57.56552517 54.18232828
v 22.70034514 -56.70066178 55.74132130
v 26.38548985 -56.77597597 51.80193484
v 23.65542576 -56.78436533 55.03521115
v 22.83090167 -57.15625733 55.67505956
v 24.01538938 -56.65422976 54.69506979
v 28.39201130 -57.25829676 49.04195294
v 26.50086768 -57.59817362 50.73257163
v 25.52981675 -56.03330210 53.53289470
v 28.60107832 -56.16146326 50.02357066
v 29.46677618 -56.58992380 48.74400049
v 27.75640972 -55.18154055 51.06281489
v 26.80180594 -54.41742763 52.74667218
v 25.88739060 -53.95240337 53.38669568
v 30.91223538 -52.55211517 41.89845175
v 17.34040678 -60.76117232 57.60991573
v 29.62713316 -56.55136332 47.99839854
v 30.06699495 -56.04965240 48.18165302
v 29.58184667 -56.04179576 49.19400066
v 27.91794203 -53.37029323 51.65217072
v 26.36612579 -53.87514457 53.14227939
v 27.19913609 -52.38604546 52.11829767
v 31.77701309 -54.41376939 45.19277439
v 30.31947650 -55.47663569 48.42058197
v 31.01567365 -54.94374037 47.28760570
v 30.38016707 -54.26760018 48.68886992
v 28.97831239 -54.25269157 50.22668839
v 28.98372523 -54.63745072 50.17066747
v 29.53939326 -52.20913887 50.28863996
v 28.57788838 -53.78103256 50.87210983
v 28.33946049 -53.16687003 51.36198923
v 28.81500311 -51.93279684 51.01110786
v 31.77369013 -54.19011042 44.42570731
v 29.83262762 -55.53015321 49.20768738
v 31.30129725 -51.90784857 41.89103842
v 31.19784221 -51.45574734 41.88355058
v 31.89859539 -54.11823094 44.81464997
v 31.89097717 -54.03984338 45.07181793
v 31.36169538 -54.30602655 46.68711498
v 29.15735729 -51.11807585 50.44152960
v 28.37854624 -51.07924342 50.93110353
v 31.84579313 -53.30822244 43.64908859
v 30.45464121 -52.72020027 48.65279794
v 30.37345409 -52.06426606 48.94279316
v 29.99250591 -52.04329267 49.83508587
v 30.21823242 -51.77799240 49.33710024
v 29.86285277 -51.13672465 49.73226786
v 31.92063794 -53.68332565 44.58189756
v 31.70960769 -53.84308845 45.63006759
v 29.91537191 -50.91040954 49.53949526
v 29.42259796 -50.39717257 49.78690296
v 17.61634275 -59.31263044 57.03315884
v 18.35440099 -59.36339125 56.91098794
v 16.26823656 -59.15584415 57.04713240
v 8.86836462 -62.48799711 57.51700327
v 9.75833647 -62.08429486 57.40232021
v 7.21634924 -64.14817274 57.24592134
v 8.00474454 -64.97775018 56.81674555
v -42.33208299 -54.42344025 29.96647544
v -50.80943927 -48.95552248 21.71051875
v -48.32280427 -37.06048802 16.70693606
v -46.59866169 -29.59580719 14.47756682
v -48.56990278 -26.66213177 15.23787435
v -46.51226476 -27.12535672 14.37638607
v -45.91219500 -31.19090945 15.13910294
v -34.75661576 -23.96979369 14.69294727
v -40.67217186 -25.60271882 14.16926458
v -39.79987279 -23.67275208 13.91361468
v -47.96996713 -24.61841144 14.14966118
v -48.30506817 -25.44170059 14.54137266
v -49.73385483 -23.65536802 14.79240227
v -49.86360297 -24.58784729 14.82253522
v -49.23217744 -22.39814587 17.87295751
v -49.09938201 -26.15955472 15.08423500
v -49.49999973 -23.76000024 17.89000072
v -46.84256762 -21.80879936 13.25131394
v -47.89717495 -22.22097479 13.68956733
v -47.95442149 -21.00702748 13.86875939
v -47.21897095 -20.77246457 13.57853040
v -45.52211612 -20.41802555 13.26276455
v -49.20971021 -20.90831287 14.03993089
v -48.97340760 -22.65565097 14.53897357
v -46.12748325 -16.89874567 13.31187971
v -46.99636996 -19.13484186 13.55737820
v -47.92824388 -18.34275760 13.02771829
v -35.94946861 -17.64246076 13.37984111
v -31.15113638 -13.88047729 13.12240865
v -30.35823442 -12.90619001 12.99256366
v -37.84459457 -11.86663099 11.82534173
v -43.20774972 -15.48543386 12.17421982
v -46.61925510 -12.48894073 11.67471893
v -47.18346149 -14.13495932 11.98971830
v -35.55263579 -10.30938514 11.83921751
v -39.39024359 -9.83405486 11.36272959
v -36.47361696 -9.13016312 11.94568444
v -32.21543133 -9.49512515 12.26378419
v -39.48191181 -6.78901793 12.45530788
v -41.19614512 -6.74506649 12.50928547
v -40.16540945 -6.00558426 12.22200133
v -36.52849793 -8.06799158 12.19917275
v -38.11190650 -8.55368003 11.91425882
v -37.79340908 -4.83966339 11.34299859
v -40.02557695 -4.93340753 11.55150868
v -40.02457112 -3.07650305 10.59700735
v -41.24810174 -4.40334389 11.50914561
v -41.51462018 -5.11123706 12.05609366
v -42.59132221 -4.06299904 11.63909677
v -43.87591779 -4.65870555 12.59332430
v -44.15992647 -4.27932898 12.39849720
v -44.81445625 -3.82693345 12.00154051
v -42.97789186 -4.71232506 12.41823845
v -46.20747641 -3.40673537 12.28592359
v -46.38303444 -3.92210810 13.13563809
v -46.73238099 -2.31495826 11.60179451
v -47.12999985 -1.38000131 14.12000041
v -33.19728747 -4.36300877 11.55400462
v -32.40358084 -1.63467007 11.17504388
v -31.33916855 -3.20140691 11.54337265
v -38.97628188 -2.00409978 10.48305165
v -36.99937835 -3.18723917 10.91857255
v -42.33584926 -3.05264047 10.91274619
v -35.13352200 -0.86306641 10.78596339
v -32.95098990 -0.02437110 10.87051351
v -41.39991105 0.14146214 10.19982249
v -39.69771788 -0.20383333 10.32495219
v -42.33670235 -0.61746559 10.25021356
v -43.24510321 -0.97864959 10.27569827
v -44.30652037 -0.24947166 10.05272474
v -43.78800467 -1.18278281 10.33829991
v -45.06914690 0.69777301 9.80033726
v -34.74638611 1.25431130 10.53840015
v -39.41789269 2.10975367 10.12926921
v -41.38088971 1.31812179 10.06273646
v -50.50813407 2.24259263 12.91541196
v -49.32290688 1.25035399 11.97365951
v -49.44053665 1.21074077 12.76846044
v -50.58794841 2.08270131 12.10020948
v -51.66865140 3.34622338 12.53232453
v -33.65978599 2.74816225 10.43569949
v -30.09007126 3.93317826 10.56421362
v -34.61267427 4.04617842 10.21466590
v -36.56364977 3.43698426 10.17207839
v -38.71527687 4.17117449 10.01412608
v -42.46124253 3.41504184 9.85191576
v -45.09062320 3.75768123 9.54502355
v -43.26691851 0.91863441 9.94654186
v -45.39820179 2.06336938 9.67191625
v -48.93775657 2.87579256 9.35331918
v -47.48561978 4.05104971 9.19931568
v -32.21530467 5.46991872 10.19253582
v -33.09110180 4.59783245 10.23332309
v -35.91828048 5.31191053 10.05414501
v -34.00352225 5.53817255 10.10000333
v -38.31984475 5.90982335 9.92127042
v -48.48055542 6.05666731 9.52460431
v -46.84939981 4.97734081 9.30164196
v -48.87214303 5.49666910 9.54120792
v -48.38501662 6.91360375 9.15639661
v -48.21395874 4.13446501 9.34316032
v -49.97457191 5.05777076 9.52547323
v -50.44360459 6.91553392 9.37792752
v -50.81689358 5.45123965 9.62989219
v -51.76187307 5.61082736 10.29385626
v -51.84617639 4.76386584 10.81979554
v -51.98086798 5.52677736 10.39660070
v -51.20610446 5.24403015 10.08978486
v -52.02956125 5.91319939 10.18371619
v -53.36079374 6.90410193 10.49491018
v -53.14362049 6.21088315 10.95612161
v -53.91940475 6.85893465 11.47988532
v -52.49809846 5.49600925 10.80023590
v -53.20283398 6.10822905 11.33258920
v -32.01912344 6.77659223 10.07572655
v -30.41322529 7.78382225 10.13044454
v -39.41046819 8.05272348 9.77802463
v -42.40644723 8.90370272 9.61212348
v -45.86438090 6.64592814 9.46430396
v -47.16543108 8.42846651 9.36181098
v -49.42048341 8.52699950 9.07566119
v -49.57728088 7.92457629 8.92000366
v -50.95382035 7.86257815 9.19276197
v -50.79143122 9.07980464 9.12427064
v -51.91284791 7.03356881 9.80450958
v -54.54736948 8.65274388 10.58961730
v -54.81572822 8.08581617 11.45063620
v -54.03999984 8.16999935 10.13999991
v -28.18404697 7.73960724 10.38651261
v -32.95559064 8.58322997 9.84947383
v -33.45471621 11.13088243 9.59539507
v -37.91770339 9.28240735 9.72765218
v -44.93881017 9.32829734 9.38020740
v -43.34721342 11.62772160 9.30926949
v -50.02513900 10.13602782 9.37159266
v -53.79527807 10.98592766 9.60415974
v -52.47489363 9.92587861 9.25241504
v -53.84733900 9.67370346 9.59398970
v -53.81568149 9.42466781 9.64511000
v -53.78331989 9.06087272 9.71881021
v -54.30887640 9.20876209 9.85013600
v -31.60513192 13.22088111 9.56452545
v -30.44203110 10.80393326 9.86503623
v -38.23202476 11.74936164 9.50540323
v -44.86603290 13.05364352 9.19085275
v -51.51374638 13.38223927 9.28364042
v -52.93170363 13.23037222 9.13990289
v -37.51800582 13.43598124 9.32121929
v -39.88141194 15.14328085 9.11730155
v -41.86849296 14.23474401 9.16403905
v -46.09701782 16.10616781 9.06422827
v -53.40277776 14.98528942 8.64313543
v -51.87296122 15.65794088 8.81601218
v -51.29688606 14.56016768 9.10400320
v -29.63014506 13.70075624 9.65829939
v -32.90254995 17.10458659 9.05123353
v -34.52217206 16.10675082 9.06158146
v -42.68771037 15.49693011 9.03524272
v -44.18804497 16.69202931 8.92921444
v -44.51173544 15.37714992 9.05248709
v -50.41883513 17.32973941 8.83312896
v -50.11225492 15.66337422 9.06111579
v -51.52604356 18.39860715 8.54646135
v -53.05813253 16.60081930 8.60371161
v -54.08401787 17.20006391 8.63595121
v -36.76287457 19.20082234 8.68226867
v -35.15436873 19.67127435 8.68700724
v -43.36483777 19.66787502 8.71241651
v -44.88104209 21.61955275 8.69200472
v -53.32599953 20.23309097 8.10994767
v -54.48329449 20.52460425 8.08631815
v -54.95634302 19.61447671 8.19184445
v -42.41990671 22.68073522 8.49806331
v -47.35654965 21.43806033 8.72353371
v -49.33515564 23.13339897 8.42598639
v -54.48707193 23.63292687 8.25497042
v -53.65680158 22.45021053 8.25610850
v -56.06608465 22.65692689 8.11200589
v -39.36652467 22.92563766 8.37892760
v -52.29540542 21.79514617 8.22365843
v -51.88155174 25.24861321 8.01012106
v -55.15230820 24.40194041 8.06497317
v -55.21688610 24.00923148 8.05696473
v -57.74701014 23.02245982 9.46379546
v -56.43608049 23.73625338 8.49713199
v -34.43175182 24.58042093 8.27882346
v -37.82055900 25.12620203 8.17384105
v -49.50776324 24.64624494 8.09474289
v -46.44751176 24.94618483 8.60818196
v -49.56291988 25.59657767 7.86077790
v -49.86841977 26.62769146 7.72566022
v -41.68350622 28.42278406 8.08750838
v -41.85774922 25.76448768 8.24324507
v -44.30356249 29.02941406 8.43932386
v -51.64104700 26.32092871 7.74953980
v -54.17237058 26.93882957 7.83281960
v -53.12793702 27.92024985 7.47126434
v -56.02386966 28.55830267 7.92557746
v -54.81251329 27.67317928 7.72886863
v -57.15072155 27.74362452 9.24974866
v -57.09904805 25.96500143 10.07721759
v -57.60270357 28.02548185 10.02666354
v -38.64469007 28.71482819 7.94503465
v -36.34919971 29.13939022 7.92573113
v -36.08515114 26.04172006 8.11404176
v -47.03223333 28.91300805 8.12699366
v -44.36625913 26.45726129 8.36798083
v -49.97162893 29.17955071 7.20169349
v -51.59256235 27.56487764 7.48511776
v -53.10467258 29.22189049 7.30928872
v -28.23964879 28.70670520 8.23317096
v -28.23131904 25.72886832 8.41064192
v -32.35703334 29.18929420 8.03577714
v -31.44083917 26.89656429 8.20633862
v -31.66113049 27.47536451 8.12933873
v -35.06078944 27.60523558 8.04551970
v -40.71012884 30.51079065 7.97235407
v -43.08053851 29.97492254 8.10166821
v -49.09731448 27.34090015 7.52684288
v -48.61127213 31.10588528 7.47990049
v -52.45827883 31.54243901 7.36560626
v -57.05030635 29.96314317 8.31477437
v -56.17480353 30.58761358 7.53429066
v -26.63238347 30.05406447 8.26382358
v -54.48320135 31.01181053 7.29322247
v -39.09416869 31.74270689 7.91548751
v -37.68263385 31.91506118 7.89663382
v -37.45657578 30.37448600 7.85829127
v -43.42044145 32.73513541 8.09244905
v -42.17606783 32.34415874 8.06706678
v -47.59985209 32.45866671 7.53726857
v -46.37993872 31.50412068 7.85473455
v -56.05223775 32.59782866 7.30102463
v -56.88058957 33.32925215 7.80772138
v -55.66256493 34.58636627 7.31225591
v -29.36113626 32.07289800 7.97707587
v -33.42094272 30.34747019 7.97257200
v -34.56760943 32.42512792 7.96573889
v -34.05071795 31.29691631 7.95982685
v -36.88095137 33.73878822 7.96824694
v -40.66214710 32.20265359 8.00753944
v -42.52882674 33.71956572 8.43078643
v -39.43088651 33.22961181 7.98741076
v -48.24333265 33.09881315 7.40413927
v -51.22124776 34.42735597 6.83140149
v -50.47419667 32.51790255 7.08715199
v -51.69993639 32.22987801 7.30755599
v -54.54684794 34.49579328 7.06902239
v -52.29994655 34.08356011 6.97736908
v -56.23229593 34.99297053 7.58383796
v -44.68116537 34.01302174 8.22535157
v -47.00722173 33.41992944 7.62870582
v -46.53632268 36.05456650 7.65393116
v -48.48163575 34.85635296 7.27069238
v -49.64893311 33.64048526 6.98592700
v -33.83730724 39.93424773 7.83353113
v -35.81440821 33.41889754 7.95632042
v -40.04097357 35.08983552 8.22543539
v -41.65456444 36.94133461 8.31174664
v -42.48723760 36.23653576 8.24579410
v -43.69623587 35.96078232 8.11715890
v -47.62044176 36.08088568 7.50134792
v -54.44315821 37.06486896 7.41425110
v -56.62678555 36.68326512 8.24068487
v -57.26861954 35.47936678 8.37998837
v -26.08405612 33.15532580 8.07544403
v -24.15479906 33.04411471 8.16509034
v -24.76483956 33.34681317 8.10730830
v -30.63301183 34.71634910 7.85104744
v -48.80461097 36.15089506 7.26953289
v -49.17978868 37.90647537 7.26300664
v -51.55734718 36.17634624 6.75182138
v -55.89382350 37.83630580 8.07350129
v -56.85276166 38.36404905 8.91889818
v -39.13713992 37.16688231 8.23917426
v -36.51317209 36.49903461 8.01637024
v -37.75074705 35.79391912 8.10169522
v -44.23107207 37.56262735 7.92954955
v -46.32124305 38.13667968 7.73408823
v -47.66257480 37.52649575 7.52819330
v -52.26493254 37.82849759 6.80699944
v -55.44446409 39.30966556 8.03973060
v -15.44004306 33.97744521 8.26199260
v -29.15175259 38.83709386 7.76978442
v -29.31716479 34.75463390 7.86545221
v -28.46209146 34.87836570 7.89373647
v -40.66720605 38.67468983 8.35524034
v -40.28217494 37.06973419 8.31804145
v -42.52408445 38.50477189 8.20288993
v -39.16291147 41.00347683 8.24056845
v -37.86380589 38.87505829 8.10956489
v -45.63880339 41.29900783 7.92765431
v -47.13300988 39.13812339 7.64330057
v -49.36649278 40.20965472 7.23824883
v -54.30615693 39.11943361 7.43431691
v -53.52568626 38.44942898 7.10902456
v -33.00534934 41.95136577 7.69058708
v -42.07271710 39.89738971 8.28823727
v -43.80423203 40.93834385 8.04874580
v -47.40766063 40.58466479 7.68823130
v -51.80262402 41.03579000 6.92457799
v -53.29275876 40.62742740 7.14596780
v -54.66777831 40.17455503 7.66833965
v -31.55674785 39.58280012 7.77934212
v -36.56854853 41.96253419 7.86498189
v -40.78375548 41.11116379 8.39752518
v -49.22347143 43.16198453 7.55683566
v -54.12444845 42.07411781 7.59316236
v -9.79538728 38.64635527 8.26258957
v -26.17170103 39.45101053 7.71278329
v -38.39458153 42.53873229 8.11897218
v -42.67073795 42.94444993 8.17744806
v -20.55006847 42.13684425 7.69069465
v -31.49410337 41.80879891 7.66181573
v -26.98638849 41.75586253 7.57268863
v -34.57133844 42.14537516 7.72614777
v -39.19760138 42.37326980 8.24263971
v -41.26178473 42.61245951 8.38485640
v -44.25245523 42.04101861 7.98587222
v -44.86688972 42.84899682 7.90739618
v -46.12826928 42.72851720 7.87743088
v -48.09696600 42.96833277 7.67275412
v -50.71623623 43.06752980 7.35511072
v -51.91101879 43.19422692 7.21601769
v -52.76592448 43.21101308 7.26171350
v -55.28191477 43.63632202 8.21699668
v -53.91266942 43.38405654 7.57197663
v -39.94254395 43.38892177 8.29522591
v -39.05067593 43.86697710 8.20688717
v -44.16229576 44.15450245 7.88304582
v -46.60525173 44.46217790 7.66812684
v -32.56728873 45.13594508 7.45749334
v -53.11746523 44.43021864 7.39167165
v -8.15323740 39.96735439 8.29633139
v -7.37990579 38.74928877 8.34300276
v -13.49328179 43.42851415 7.97786377
v -14.68090992 40.77050462 8.00328888
v -54.18165773 45.35696283 7.94785004
v -6.51689153 38.92263770 8.38564802
v -39.54795375 30.28647415 7.89667200
v -45.09628937 32.83092380 7.94367027
v -54.52781171 28.85273844 7.40674837
v -45.94605044 26.68504044 8.27087555
v -47.34444246 26.88818052 8.00897926
v -48.65043983 26.61981434 7.74447806
v -50.38259178 27.20189095 7.49195460
v -44.48212683 23.29426259 8.62160325
v -41.46581143 23.70530926 8.37147515
v -47.35528305 23.17789197 8.69316142
v -46.18359357 23.22625183 8.72869976
v -46.39213160 21.46999910 8.74761306
v -51.61556229 20.33219673 8.31809640
v -52.61918902 18.41325127 8.39664694
v -51.58772320 10.26190817 9.26372409
v -51.88948289 6.56030513 9.95822437
v -36.44990548 0.52848383 10.48775576
v -51.17447302 2.76518730 11.59428805
v -52.00980604 3.76303354 12.22557668
v -51.21797696 3.42374085 10.67195740
v -48.61981422 0.00301475 12.17156369
v -50.66309124 2.59787752 10.80981642
v -50.24898052 1.94363610 11.46077644
v -37.46870160 -1.28650386 10.58923546
v -48.03999886 -0.26999830 13.88000045
v -48.36000130 -0.48000022 12.41000090
v -31.60648048 -5.19452244 11.89578976
v -34.17592868 -6.06269622 12.12425996
v -35.08218378 -3.57824261 11.15516946
v -40.91278091 -3.56754917 10.90265065
v -25.55419505 -7.75527721 12.96350081
v -38.26250508 -6.32857904 12.26008963
v -34.99386087 -9.51271225 11.92030031
v -42.96021536 -9.81942099 11.08642668
v -42.82262921 -11.54000033 11.00403257
v -43.86740923 -9.79518704 11.13071851
v -44.71024126 -11.47815306 11.55425701
v -46.81755602 -14.24201671 12.19030563
v -32.73919225 -15.86290263 13.39675672
v -46.98738828 -16.48478210 13.05085048
v -48.65811765 -20.39932460 13.81037850
v -40.80852121 -19.70401406 13.19996547
v -47.87127301 -22.92715572 13.71866278
v -48.14589024 -22.60000817 13.95532396
v -48.32717404 -30.94100766 15.12374170
v -32.20836073 -32.45154396 17.04615727
v -13.03645689 -11.93373930 16.60186052
v -47.38268256 -12.89310865 11.57635450
v -40.69177434 -10.26923303 11.20970957
v -47.70981520 -12.08247058 11.27258036
v -46.00690678 -10.96682437 11.59199141
v -21.09685913 -11.42253913 14.27827030
v -24.68847670 -11.89902332 13.55679147
v -45.36499456 -9.70263127 11.51758898
v -40.56759924 -9.17831715 11.32739056
v -45.55226490 -4.70610522 13.64093460
v -44.79207844 -4.12586797 12.28805073
v -46.39391229 -5.47713693 12.88942713
v -45.88332772 -4.61008912 12.61610165
v -46.13111913 -2.39608181 11.18111238
v -48.93394187 1.94288814 9.90090054
v -49.19927195 3.95773957 9.15869046
v -49.77861047 4.58636275 9.27609857
v -49.50299487 3.22234025 9.40753520
v -50.01090467 4.00645379 9.40741040
v -48.39196801 4.38485015 9.36547667
v -51.37115717 6.03711186 9.87347495
v -52.17210203 7.30987405 9.67688765
v -51.10497028 7.04433070 9.49637219
v -52.80224979 7.34721124 9.77868401
v -50.28554052 8.48984439 8.78594443
v -51.30968243 8.63957871 8.91209673
v -50.35237223 7.70222722 9.00449604
v -52.15447769 8.37340765 9.18788649
v -56.37211725 17.18704589 9.75046493
v -39.85116258 25.42578243 8.18767771
v -57.39624798 24.80274625 9.35683493
v -57.12611973 28.56059372 8.82879179
v -57.52119049 28.98618020 9.21843760
v -57.91829899 29.17818911 10.22254862
v -57.70251900 29.79486622 9.18797869
v -58.42068046 30.69122508 10.06491203
v -57.96052888 31.44768625 9.01597925
v -30.17912805 30.29281460 8.01507477
v -28.33415940 30.24885058 8.12630355
v -57.20311776 32.43831545 8.15382041
v -56.77532032 32.54968300 7.75033096
v -57.68946558 32.66036883 8.67568050
v -57.92805180 34.14158151 9.36042424
v -57.94332176 37.03998774 10.02153475
v -57.78969824 38.16359118 10.09859424
v -58.00560489 39.86091167 11.13110781
v -28.32660638 44.73249614 7.43104191
v -36.08829901 42.95668751 7.82956742
v -35.01336649 43.77618432 7.66093982
v -35.95938534 44.45120320 7.71838380
v -40.19919038 44.73736882 8.12154450
v -41.52544215 44.48654130 8.02598055
v -42.99358279 45.25266588 7.84164201
v -49.20681939 44.76638883 7.35889701
v -55.21486700 44.97998208 8.57635774
v -55.50623313 45.68998888 9.14686639
v -54.60843071 46.52667418 8.62853602
v -56.05943874 45.97875848 9.95381456
v -56.31224439 44.47793588 9.37653147
v -48.23370650 47.35966399 7.31629459
v -52.03410611 46.35966942 7.44876685
v -51.25781894 44.71864551 7.19700847
v -53.12580243 46.70263454 7.81933684
v -53.12446505 45.73431239 7.57928193
v -26.31104738 45.55189982 7.40187475
v -39.32784498 46.42842337 8.01531877
v -41.18542001 46.12060264 7.92114437
v -42.85259917 47.01812193 7.71294348
v -45.64213008 48.30222204 7.53535237
v -50.66652223 46.43442482 7.41893612
v -50.05279183 47.77328670 7.39197759
v -52.32651159 47.79097810 7.74785690
v -23.64710532 45.64192519 7.44490372
v -27.78564021 47.10847884 7.35316146
v -32.10786358 46.77512497 7.39750313
v -30.89980595 46.99881747 7.36081973
v -33.87851268 48.45724627 7.55111594
v -35.74778512 47.21428081 7.67873041
v -36.56207025 47.40100354 7.74780428
v -40.51392525 48.79499972 8.01713299
v -46.31565511 49.36349392 7.57176196
v -48.31817001 49.09881204 7.35800993
v -50.70846528 48.30448329 7.46995443
v -31.20353259 47.60285467 7.35845184
v -32.51713514 48.01353812 7.42498785
v -42.62390733 48.34516346 7.66080199
v -42.68297181 49.48819056 7.59332068
v -44.01243478 49.94186759 7.54379481
v -50.56481063 50.84142089 7.62881711
v -51.53392255 50.60728267 7.76745193
v -27.67757326 49.36303571 7.35010905
v -29.95903231 48.99558425 7.34898681
v -36.32055223 48.84019867 7.79189356
v -45.74744031 50.67076907 7.68075837
v -47.90354893 51.90051347 7.56245246
v -49.47823286 51.69370025 7.49432389
v -24.26386438 49.53906313 7.38631142
v -23.05054665 49.33229089 7.41255563
v -28.99933793 49.67352375 7.35945627
v -31.26433492 50.51958561 7.41702504
v -33.06347504 49.55008626 7.51330378
v -36.67994961 51.42088607 8.02993029
v -39.46389630 48.59459028 8.02536123
v -39.16597366 50.38040504 8.12578294
v -26.65557712 50.96770823 7.40195252
v -41.66268185 52.15597898 7.64925964
v -43.83169487 52.33261362 7.59866275
v -46.54923454 53.41910943 7.79977813
v -24.21600744 51.18336529 7.22645223
v -34.58011150 51.24833062 7.72601599
v -35.44143215 50.39249733 7.77310552
v -39.49595615 53.97241935 7.73853483
v -26.58472024 53.41758206 7.53578497
v -24.70134012 52.55438387 7.37050408
v -28.15217525 51.71505362 7.41988886
v -34.00941566 53.70355025 7.82050844
v -35.25643796 53.28596756 7.94485025
v -44.37862337 53.86074260 7.60873640
v -42.48682410 54.63612080 7.44651118
v -47.35498130 54.71874774 7.87438359
v -24.69532937 54.20236290 7.63032353
v -30.14250845 54.94733155 7.45163020
v -32.20992163 53.24878171 7.55535858
v -37.02513129 53.86173725 8.19287449
v -38.54995221 52.82545462 8.00553802
v -40.43666646 55.01267314 7.52330432
v -50.63614249 55.69072068 8.92716553
v -49.21414331 55.69387227 8.12024809
v -51.12553015 54.71387506 9.11041815
v -50.91778561 56.64539710 9.53031890
v -51.36774853 55.42764813 9.85511485
v -28.10265869 53.18874493 7.50109646
v -28.38839591 55.50968647 7.67218042
v -51.59594491 56.12086505 10.78001503
v -51.27150938 57.03702942 10.26949380
v -32.02234954 55.76285347 7.87527394
v -38.60541433 56.06109276 7.88626540
v -39.22718391 58.05414170 7.66112376
v -37.43414953 57.53350258 8.19050428
v -41.24534130 55.43697253 7.42082251
v -41.50795564 57.63841793 7.42996298
v -50.42907968 58.05121735 8.88007972
v -48.84165898 59.03482437 7.98973534
v -49.27710071 57.71370232 8.12986400
v -31.20446391 57.14002624 7.90119078
v -35.96856818 56.93618208 8.44373461
v -35.48427299 58.56683850 8.56041536
v -39.39760104 60.12855843 7.68020237
v -51.59692839 59.32567269 10.82418300
v -51.09286681 58.22737888 9.87942796
v -51.46687105 58.13912302 10.79124585
v -41.29093885 58.99374187 7.50659313
v -23.16980436 57.47348815 7.58631527
v 47.13812470 1.11895369 18.56833324
v -26.56356804 59.61038545 7.57987751
v -24.48916435 59.95847285 7.60689750
v -26.16095357 58.07600170 7.52953906
v -42.11064801 59.97036025 7.58460909
v -41.35075957 61.97420880 7.70916184
v -44.89370808 60.58597565 8.08776449
v -43.36628318 59.81736258 7.68315280
v -47.19049856 62.72619218 8.45316797
v -47.26279154 61.56640500 8.37087538
v -48.84830117 61.56678498 8.05632863
v -50.68851262 62.17338145 8.35965294
v -51.82544515 61.27468124 10.29710472
v -51.04310811 60.47269702 8.95201229
v -24.19791929 60.97062677 7.67897861
v -28.04036066 60.87316200 7.88618904
v -38.39522973 62.21115962 7.75186671
v -51.94106698 63.00862134 9.73738171
v -50.93242601 64.12860751 8.41439981
v -51.30657926 62.48838454 8.82137474
v -30.31903878 61.69493869 8.17299914
v -31.17281012 61.14947051 8.30522086
v -32.16053173 62.91267276 8.41495767
v -36.42448410 62.82865256 7.95374997
v -38.87119144 64.38406557 7.80309783
v -42.29346290 64.36621398 7.86314718
v -45.47917843 65.64704329 8.49988777
v -45.29261217 64.18748945 8.35496280
v -47.13809863 66.24437124 8.58477969
v -48.97329211 64.17445093 8.24818574
v -47.16186598 64.32901323 8.58169608
v -51.78141594 65.07133693 9.03783273
v -50.13028532 65.28957188 8.13430361
v -33.31346437 64.65250999 8.38829484
v -34.71507505 63.74299526 8.13781098
v -34.77805853 65.20956755 8.10738746
v -35.83386168 64.58555162 7.95128662
v -52.52587795 65.76769799 9.83822998
v -32.40265325 65.56320190 8.49497225
v -33.89514238 65.65054506 8.32012482
v -35.92098504 66.02500379 7.86923990
v -38.57293352 66.50106609 7.76688894
v -39.49359432 65.41992724 7.81885162
v -39.52570632 66.93025678 7.84587860
v -43.78189147 65.52319229 8.15188885
v -44.72897947 68.38952005 8.40705819
v -48.31313342 69.05075163 8.41734372
v -46.85326666 68.52349639 8.68742168
v -49.57565665 67.70439446 8.02800432
v -52.15647444 67.46801734 9.06301197
v -51.73153058 68.44647974 8.61823093
v -52.89894342 68.22803617 11.28751598
v -52.46742442 68.86774302 9.68130399
v -33.73987600 66.81364030 8.41460284
v -32.38280118 67.15931743 8.54369160
v -35.15954316 67.08069891 7.99240172
v -34.25991163 67.12058932 8.16514995
v -37.00110316 66.63846225 7.74219166
v -36.61649674 67.60588288 7.79177714
v -35.64112633 67.51950830 7.90559035
v -37.67874837 67.02642888 7.80921243
v -37.28521988 65.20066410 7.83763733
v -50.63730851 68.81224364 8.03456176
v -51.74008012 69.55269724 8.67549330
v -45.68472132 86.45386994 17.64616743
v -46.33706808 85.19274741 18.00114848
v -46.01530731 85.90208739 18.81227829
v -37.96091676 68.10307503 7.83826970
v -40.65193608 69.08057630 8.08685739
v -43.33981127 68.70347261 8.28092638
v -42.41368920 67.62547046 8.09687842
v -43.49943623 69.84618306 8.40796996
v -45.79642043 68.79407167 8.62045959
v -50.84564909 70.74706256 8.11668672
v -48.39374870 70.39384544 8.42620991
v -17.19872840 65.64100832 7.63684697
v -15.80913365 66.29920751 7.59200798
v -19.49770935 67.27519631 7.98172969
v -16.75541140 67.44908541 7.76170054
v -20.20327561 66.97443128 8.01171549
v -37.20219806 68.14052910 7.82579836
v -36.53597832 69.36426461 8.03400949
v -35.84351018 68.79227608 7.96161871
v -38.73548284 68.78527999 7.99610931
v -37.49797866 68.86894256 8.02449416
v -37.58253157 69.38535720 8.03487375
v -45.07206380 70.53358108 8.62071943
v -44.44623739 71.01510465 8.64977390
v -46.07434571 69.97935474 8.68011452
v -13.47847749 66.99246168 7.52473949
v -13.63557018 65.50531834 7.37961242
v -15.19399323 69.04215366 7.77009921
v -45.24928331 71.96728140 8.80306680
v -46.99239135 71.99978083 8.69299844
v -47.26413637 70.83015889 8.59526917
v -49.62174594 71.35039568 8.14046524
v -51.35169998 71.46343589 8.37990735
v -51.81229487 70.83071023 8.70878436
v -52.32981220 71.64067030 9.34373401
v -51.85169727 72.51621783 8.89497809
v -18.36127974 68.95658374 7.95753580
v -19.38737556 71.17176801 8.19617976
v -21.87127806 69.15532798 7.97012541
v -22.33654447 70.93380392 7.91963656
v -23.80021662 68.26169044 8.08501802
v -24.55734648 68.57258081 8.10175017
v -24.97713640 67.70197302 8.15174822
v -24.94275197 69.75066662 7.95198698
v -13.61696515 69.19623911 7.72842346
v -17.72071421 69.93966550 7.96900969
v -15.93471318 70.09422779 7.87869282
v -46.06722295 73.08243215 8.90064705
v -50.05594715 74.02492315 8.31013359
v -47.73047939 73.02541286 8.66436865
v -14.87150975 71.32274657 7.95184821
v -18.53736304 72.54684716 8.20725784
v -23.35622720 71.97260112 7.96153676
v -25.65435320 72.23807275 8.06676503
v -28.22743542 70.38316876 8.23278725
v -26.87694505 72.42970914 8.15373007
v -26.77317895 69.83811408 8.02545063
v -48.16034809 75.21139830 8.57234746
v -45.40195689 75.44834167 9.20484122
v -21.53092250 73.21202755 8.08853563
v -29.64546531 73.45996052 8.69773701
v -30.65570444 71.47301733 8.64909869
v -32.02044219 74.22078401 8.51572026
v -11.61196176 71.61051035 7.86248967
v -28.66066992 71.94249332 8.32762104
v -27.23072469 74.20588285 8.48464761
v -28.36026438 74.05927777 8.58191680
v -29.89062108 75.51944256 9.10724420
v -48.76806587 76.51722431 8.97446182
v -46.82366177 76.15943998 9.16100107
v -16.17497019 76.15949959 8.58192146
v -14.26206809 73.79660010 8.20154324
v -16.07833616 74.04379547 8.32948647
v -22.65703306 75.37534833 8.40418600
v -25.58909729 75.45511425 8.45716335
v -28.32320519 75.68909228 8.89227074
v -20.29046975 74.43518192 8.26982595
v -19.88563687 76.64693147 8.45998339
v -21.26884460 75.88537037 8.33440013
v -32.61019289 75.88876039 8.64006020
v -22.47867733 76.99251920 8.43316689
v -24.16418865 77.03407854 8.43145419
v -26.98099427 77.44251192 8.64688028
v -29.54114228 78.45519483 9.26155597
v -31.29220009 79.48198169 9.22674965
v -37.39789128 77.40102708 8.68430082
v -38.89882937 79.00823653 8.62836558
v -35.81158072 80.06249368 8.87292996
v -41.30696878 80.99237084 9.00006667
v -8.11518542 75.56698471 8.14968813
v -24.99006502 79.79621738 8.95256177
v -23.17691036 80.43462038 8.94661993
v -35.15065834 81.38443530 8.98348633
v -34.02963281 79.25015688 8.73267092
v -36.40123829 82.42401481 9.16199479
v -41.82730243 82.31774718 9.33327526
v -39.74763677 81.75636828 8.98510683
v -19.04363744 78.63350213 8.71076714
v -19.78263445 80.75845242 8.84862430
v -17.36312546 80.11629432 8.84927623
v -15.69957845 82.49826729 8.98082554
v -17.85884984 82.20921457 8.88917316
v -20.58731392 83.34019780 8.85254703
v -26.34406090 82.78667927 9.34497453
v -28.22847851 80.92868328 9.58122872
v -28.45652401 82.29111880 9.56893899
v -32.79514238 82.05316216 9.22323111
v -34.21795741 82.91531354 9.06755123
v -32.71181136 84.97617394 9.27833375
v -37.61040047 83.14547688 9.34240688
v -37.99033910 85.72521061 9.50712431
v -42.31533036 84.30483937 9.81833786
v -41.60561785 86.24324948 9.80584789
v -14.30233847 81.58268034 9.02907643
v -22.42035232 82.31942356 8.93249456
v -22.55844697 84.48509127 9.01719928
v -21.33493312 82.73314685 8.87510087
v -35.42045504 86.42020822 9.31492914
v -14.62933607 84.42739397 9.08930693
v -26.26800910 84.37052369 9.35187656
v -24.43867363 83.18813145 9.11394879
v -29.99154106 86.94359660 10.12616977
v -29.64148298 84.45163816 9.81784519
v -31.44475073 85.11134237 9.74898413
v -32.88705274 87.94171363 9.80835967
v -34.70859304 87.57673204 9.60198790
v -38.54409605 88.13579381 10.11746097
v -35.78951210 88.31939101 9.75281745
v -41.82107002 88.08587492 10.63884329
v -43.08220372 87.24272251 10.77904366
v -42.80240461 88.47127855 11.59497537
v -43.43466461 88.07519823 11.82275917
v -24.74931628 88.17349374 9.36308503
v -27.31892280 86.24341339 9.50824656
v -27.52213739 90.24643898 10.09774767
v -37.38391027 89.27778155 10.34826040
v -39.16174918 87.23247796 9.88604501
v -38.18231821 89.54112977 10.62080450
v -40.48861563 89.40546215 10.98206546
v -16.20095596 84.22105759 8.99758190
v -14.55778163 88.01742643 9.13563091
v -28.97525020 88.55917305 10.27390733
v -29.31769937 90.69833159 10.64937282
v -33.36007521 89.68815207 9.99264326
v -35.35493836 89.75390345 10.15273295
v -35.62752157 91.09892696 10.90479083
v -36.54559702 89.78766203 10.36237180
v -37.13044524 90.64284712 11.00626029
v -38.87683526 90.39666504 11.50371414
v -15.01141954 88.38447183 9.14433412
v -20.02622932 89.06903863 9.43432748
v -19.29049566 88.82911503 9.36897192
v -31.17282316 91.05041623 10.76653134
v -25.00288375 89.93281424 9.65701044
v -26.94062889 90.32496810 9.96927172
v -28.37314084 90.84266424 10.39505005
v -13.14399019 87.99352497 9.16166883
v -24.33026396 92.42338687 10.15829574
v -26.00231953 92.26737171 10.09578537
v -11.52280625 88.11260015 9.21460148
v -12.71805353 85.40613949 9.16807167
v -10.07011440 87.57652342 9.11646336
v -40.73976353 87.88658679 10.22263616
v -14.47364222 79.14762199 8.86777882
v -30.65542132 82.99469203 9.72589198
v -31.70941398 82.04618841 9.35475901
v -39.81655836 83.54637027 9.33228526
v -16.09449461 77.71009952 8.74029845
v -13.75644747 77.72751898 8.71253852
v -20.53047344 79.96129990 8.82007834
v -21.87955193 79.32362705 8.79521389
v -24.78459477 81.64408058 9.13655758
v -26.73361264 80.55590093 9.27588809
v -30.35593219 81.21088147 9.66256857
v -29.62401509 82.59478956 9.62834153
v -32.62700513 79.07874882 8.89802445
v -15.19049797 78.08218896 8.78283195
v -17.53581874 78.11376452 8.73012654
v -26.63260326 79.56141233 9.14073084
v -27.39983611 78.38217169 8.95499997
v -22.16241695 67.25176424 8.12248699
v -23.96806516 66.37913734 8.18697549
v -27.29025669 68.28502566 8.27632193
v -41.27195850 66.99544936 7.93667696
v -52.48611793 70.35436481 9.69627593
v -42.09562019 65.88394195 7.90914986
v -43.23600605 63.42702359 8.03059619
v -34.41762552 61.53619662 8.45548697
v -44.76547241 63.52641433 8.27695243
v -19.31517012 56.83813989 7.43870065
v -21.77001163 57.28005990 7.54749402
v -21.73719555 57.90697038 7.53722899
v -47.15191945 83.90279859 19.06502433
v -46.43786326 85.16453952 19.19271611
v -30.07436916 60.38724631 8.01795535
v -28.67306769 59.79556218 7.80369947
v -30.22681549 58.22756514 7.87067972
v -37.78937832 59.95964259 7.96436053
v -45.88190466 60.19338593 8.28373339
v -45.86579651 61.97420508 8.38155951
v -52.35305801 62.79924512 11.08914521
v -31.85104951 59.00106952 8.14830698
v -23.50064553 53.18015441 7.46269384
v -22.75429852 52.46476829 7.38878129
v -48.25887829 57.05714226 7.84346275
v -49.78442937 56.34829402 8.40045419
v -22.93438278 50.74346438 7.21007958
v -22.77274616 47.72183299 7.64340302
v -22.11441286 50.21962523 7.39307608
v -20.56711912 48.53791371 7.73581257
v -23.61830696 50.19021034 7.22937286
v -19.28873360 47.02724144 7.50510674
v -18.38789880 47.93844372 7.47955684
v -17.52691157 47.06453159 7.26862065
v -20.62741667 46.11964524 7.46703055
v -19.73650232 48.43266308 7.72967516
v -18.61238666 48.11071232 7.52205262
v -18.90402101 48.24206606 7.58484704
v -21.96632884 45.83825171 7.45899929
v -22.58825116 45.89599743 7.51221832
v -17.36594550 45.18760368 7.76614714
v -17.11978950 47.02023417 7.09124561
v -16.17841236 45.67418247 7.72776641
v -18.79138127 45.23736984 7.52372015
v -21.16167918 44.64299232 7.47922668
v -31.98573366 43.61654818 7.53075769
v -53.85107175 47.45713994 8.30802601
v -55.27761206 46.58007249 9.31265857
v -58.31945315 36.71389446 10.99972054
v -53.26379091 49.62167144 8.30901973
v -54.39267308 48.39571938 8.87052901
v -57.10060894 30.98824807 8.18395056
v -57.85657465 32.26935118 8.92129168
v -57.55989254 32.45890141 8.60395376
v -25.34621581 24.10117164 8.66810791
v -36.71778366 55.41766435 8.36416427
v -20.07182315 60.45446545 7.55090965
v -21.69752121 59.13574621 7.58013921
v -22.23815583 60.11442468 7.61714112
v -45.84519193 58.40715021 8.09620041
v -32.88050741 59.48567390 8.35085008
v -50.56940392 62.88087368 8.25679302
v -28.73785049 60.84550172 7.91094452
v -33.34186599 61.13062426 8.50310363
v -48.37851226 66.72655791 8.27897247
v -23.13801646 65.23770839 8.05114955
v -28.43694016 67.89755821 8.41037743
v -29.57281657 68.66274774 8.50187708
v -29.50378321 69.74279135 8.45183339
v -30.48182465 70.29164582 8.61952081
v -32.10894763 72.05551118 8.56796373
v -31.59492835 70.74563950 8.66347924
v -33.20678324 70.61459869 8.44708085
v -31.51117265 69.37836111 8.65081511
v -33.67562220 72.42197543 8.43203999
v -34.54206511 74.30883497 8.44217651
v -35.63700989 73.54002446 8.31914786
v -36.51834279 74.23758507 8.33452027
v -11.12708915 69.94436681 7.69434497
v -10.32525767 71.00778073 7.75268348
v -34.63895619 75.74259490 8.54146574
v -35.55002809 75.46128333 8.49980954
v -37.60728985 75.46276599 8.44322983
v -39.09108415 75.42678714 8.41606408
v -13.30972649 75.40002465 8.37468728
v -10.69880743 76.40448213 8.37775879
v -40.47891498 79.41005379 8.63723736
v -40.96861184 78.19319516 8.57291650
v -42.91283339 79.75271344 9.04239155
v -43.67302731 81.41665906 9.47978627
v -43.53060573 82.79729635 9.89376847
v -20.77261545 78.99063081 8.73619411
v -44.22453046 86.55007184 11.37722936
v -24.29488301 85.25616676 9.21933167
v -22.84834720 87.30363846 9.24571138
v -20.85364610 86.78231388 9.17942636
v -37.76331246 91.47562832 12.20870297
v -35.25914252 92.13456511 12.06231117
v -15.99172503 88.84014934 9.19105764
v -17.32012443 85.88036895 9.01173241
v -16.45066775 90.79986066 9.50689707
v -27.55806781 92.89836884 10.56122314
v -29.11899984 91.91303700 10.49580704
v -10.73261630 89.02303874 9.39173531
v -20.13141848 91.62424505 9.80683416
v -22.28315175 91.07780457 9.73762479
v -29.31969613 92.73657203 11.31221280
v -25.25947616 93.07482839 10.42596810
v -8.45511258 90.08128196 9.49669071
v -12.82467227 90.42885154 9.54745896
v -23.34216982 93.49247068 10.31600498
v -30.09256348 93.10046583 12.76239660
v -42.96582192 89.18013424 12.76070718
v -44.09139231 88.05131912 12.76207995
v 0.70586120 75.41444898 7.50776520
v 2.22722627 73.46210629 7.30686635
v -9.51743312 70.41386515 7.64849968
v -10.53357776 67.09654629 7.35024828
v -11.06228400 67.88256764 7.47166155
v -11.60621550 66.58871472 7.36670569
v -12.58096844 65.62601775 7.32727628
v -12.62834016 66.79157168 7.46972300
v -33.27762336 71.35228068 8.47599842
v -48.56458306 77.91297138 9.59683582
v -13.97083886 64.87342715 7.28418585
v -15.05878661 64.14834410 7.28308316
v -17.47490093 63.76138330 7.48721464
v -17.87312515 61.62165850 7.34800985
v -19.35090125 63.10225278 7.64364423
v 10.55158488 43.19259152 7.65480194
v 10.96136402 41.18078202 7.77248945
v -19.19399388 61.88568473 7.54833175
v -21.37407102 62.72628158 7.74080167
v -31.90153465 60.65944582 8.30854196
v -34.85333174 56.61141127 8.44252389
v -44.69842091 56.75666407 7.75850937
v -45.83255574 56.63381889 7.90024735
v -51.70257762 56.87112734 11.61297783
v -45.99559307 54.70538884 7.81491213
v -25.31386912 31.99478984 8.19722842
v -44.84375939 81.05903119 9.68247373
v -45.96161842 81.38609678 10.12503169
v -47.80902714 80.64977080 10.98176092
v -45.52477226 79.50128615 9.42310505
v -48.33642766 80.88131249 11.71434391
v -49.26923290 79.13213968 10.88913064
v -44.34821010 77.81352848 9.31821950
v -43.01823303 77.54718512 9.07031819
v -45.90802267 77.62362808 9.52626765
v -45.61000690 77.29048282 9.45653580
v -40.99075869 76.29250735 8.69802758
v -41.61768407 72.26143777 8.46531149
v -40.26148468 74.43454862 8.47660471
v -41.44490510 75.64837486 8.75888020
v -23.79336953 96.23523057 13.04993592
v -25.05328692 95.26970983 12.10538577
v -24.22990277 96.08535469 13.73143028
v -39.69646990 71.60548866 8.22300091
v -38.10600936 72.23102450 8.18653312
v -39.30949420 74.05418158 8.32696725
v -50.15455559 79.68394458 16.79117605
v -50.47271401 78.87286693 15.39701596
v -50.82736537 78.27343792 15.94989933
v 0.67322026 107.02983290 12.85727415
v 2.08069384 106.78447783 12.09821552
v 0.60126139 106.31204396 12.09654659
v -31.28843382 68.32827628 8.54386389
v -31.74923360 68.80895793 8.57587904
v -36.73629835 70.91051340 8.06201249
v -50.19739270 78.72664928 12.75722589
v -49.84921589 78.94803584 11.71485800
v -52.85343528 65.87321311 10.56956034
v -13.31266854 91.99565649 9.75373946
v -35.14364362 67.40909070 8.10403936
v -35.23188829 67.71186739 8.08201451
v -37.60686517 67.46486574 7.76172616
v -51.89264193 59.51020494 12.52397615
v -20.24837770 61.87918410 7.62149924
v -21.79750055 61.36649102 7.66347954
v -22.99110219 60.58130413 7.64199160
v -23.67508970 62.98932433 7.74417352
v -30.07359803 61.02003902 8.07397719
v -28.14788744 58.02312121 7.62876356
v -52.18365043 54.41758409 11.97956316
v -52.81792954 52.19953507 9.94718540
v -52.15417966 51.08324811 7.93878082
v -54.50154841 49.01898652 9.37092025
v -55.18492684 48.88211563 10.23338642
v -55.50131202 48.63699898 10.62266435
v -55.64761162 49.34692755 11.71190385
v -56.38725683 47.12576047 11.12483907
v -56.56352267 48.18780720 12.68336363
v -57.45393783 45.87189108 12.10450660
v -57.70602077 45.33972964 13.27276509
v -57.25199729 43.98727044 10.23813896
v -57.07742274 42.88264364 9.58748348
v -57.83198774 38.20348158 10.35541762
v -57.98813328 36.79558635 9.98587068
v -58.12652037 35.14526039 10.21712646
v -57.50605464 36.43269092 8.98001622
v -58.41132253 35.28753668 11.08252537
v -56.32703751 36.28063574 7.89180025
v -57.46695772 35.85642576 8.68605170
v -57.62155354 34.61999819 8.89391266
v -58.59816074 33.65449980 10.50405391
v -57.29526281 34.78844836 8.25964194
v -56.92768097 33.65185112 7.87778571
v -58.04861709 32.55872428 9.40158591
v -58.71047825 32.87058696 10.32778434
v -58.53719264 34.98777375 12.84814626
v -58.70528519 32.28469193 12.09564973
v -57.35125765 32.79032558 8.30549374
v -58.30192193 31.96987137 9.48958844
v -55.50421774 47.41336033 9.96499881
v -53.39685827 52.93684453 13.33506778
v -52.83166096 53.04807052 11.54499874
v -54.41441759 51.60535127 12.78471667
v -31.17987700 55.38006127 7.62266433
v -43.61713305 55.99928647 7.54679134
v -51.75107718 53.50735411 9.09661688
v -27.63530053 56.65029213 7.65442569
v -42.68055409 59.47197974 7.55907316
v -52.07603797 61.66037545 12.42655888
v -21.47593349 96.73006088 11.64824702
v -22.41424657 95.95603496 11.21087931
v -9.85858310 66.40422344 7.21222814
v -10.67152899 66.25205278 7.25757470
v -30.28899804 67.98391044 8.55074450
v -33.04049745 68.89928132 8.78287666
v -7.68283708 68.12166423 7.32799759
v -35.85146740 72.11691886 8.24307371
v -36.06930748 70.05138695 8.13854858
v -41.68034345 71.08510286 8.36480316
v -52.72154510 73.67721200 11.18118875
v -6.36279350 69.31697577 7.44570186
v -38.22147101 73.44281673 8.21808726
v -43.50775108 74.97768104 9.05682985
v -43.58084127 76.29333436 9.18108504
v -51.34919658 76.93162560 12.59293780
v -52.00663954 75.85737854 12.77289353
v -51.38842389 76.84893906 14.18305561
v -52.30044946 75.24653524 13.20200227
v -50.01964793 78.12377810 10.65479405
v -50.12051016 79.09517735 14.23855592
v -49.66656864 79.81712371 13.89674842
v -49.75177720 79.45996523 13.06281984
v -49.35130849 80.90379834 16.36245102
v -48.77619073 81.75287396 16.05083793
v -49.61837456 80.28912544 15.33249579
v -49.00679365 81.16565645 14.25655000
v -44.58408803 82.28520304 10.08371636
v -46.85688391 83.33453536 11.99681405
v -47.75942117 82.86523819 13.64520565
v -46.61662877 84.35509354 13.36012688
v -45.66046596 85.72041988 13.69772851
v -46.39849812 84.90931988 14.35576472
v -46.68062553 84.57829803 14.94055055
v -45.52776366 85.98721772 14.98396043
v -46.92668095 84.46584642 16.63533039
v -46.94569483 84.21273530 17.36919582
v -45.03668100 86.81403100 13.80778197
v -46.15645483 85.59135348 16.56800695
v -45.67850754 86.42163873 15.98874852
v -44.42538694 88.23163062 14.10010736
v 25.39137378 102.70939767 23.65048975
v -45.43208331 86.65966988 19.61118728
v -45.69957405 84.69747752 19.86474916
v 20.05865984 104.96520996 22.29860052
v -45.12855411 86.47385985 13.41606677
v -47.44355753 83.54867995 15.03163762
v -46.62094265 84.90258455 15.65978862
v -48.09271544 82.63190836 14.92489688
v -48.60642925 81.42108470 13.05215992
v -48.94962162 80.82644641 12.91054394
v -49.41958189 80.75295389 17.61524938
v -12.08575722 66.26639515 7.26397661
v -11.49000041 66.00999832 7.12999934
v -51.08140409 77.48634368 14.94135708
v -51.37734860 76.87712461 16.08493552
v -50.55277422 78.62639427 16.18186571
v -50.35456643 77.54249871 17.27197133
v -7.59560894 99.03798997 10.69160923
v -42.96459630 73.99851829 8.81371088
v -51.82265490 75.91553777 11.24486700
v -52.21267790 75.32066107 11.55357715
v -51.93368345 75.70978999 14.73796554
v -6.52060006 103.20845246 12.37568632
v -5.74043300 103.79962623 12.42523547
v -5.42259263 103.30057144 11.85554266
v -52.01296508 75.20122081 10.61962266
v -1.12627563 105.19668460 11.84230577
v -1.83580047 104.28738594 11.47489529
v -1.99866784 105.93197495 12.77659461
v -31.52982518 67.25441664 8.54368974
v -31.39533103 68.39154661 8.58093053
v -6.34617824 97.75722772 10.49742755
v -25.08400008 95.43538839 14.09283374
v -52.70890519 73.83167744 13.11295293
v -52.35807970 72.24436104 15.99268988
v -52.17982829 74.70171899 15.86474851
v -53.35470662 51.84430629 15.25063813
v -52.99301073 53.16447839 14.46076576
v -54.04062569 52.10215598 14.05347232
v -0.96768187 106.17647320 12.58632913
v -32.89074078 67.70390272 8.59755836
v -52.69338191 70.66348940 14.71186057
v -51.78435519 73.64740223 16.64904878
v -19.39877868 59.68324840 7.48126069
v -54.64642867 51.00293830 14.70761746
v -52.11231112 69.75688040 15.64461924
v -51.07999966 70.71000338 16.65999740
v -52.81405151 69.43695247 10.91800537
v -52.06231400 67.93022156 15.23866039
v -52.41504312 66.99401140 15.04097879
v -52.27068812 68.27159226 14.04493861
v -48.05859551 -44.17950287 18.34195293
v -48.27736691 -41.51856527 17.66590960
v -53.23304608 64.05990571 13.32173869
v -53.02275717 67.09440798 12.30701245
v -52.74637789 65.26059657 14.39791266
v 20.60683817 -18.77764799 38.13880682
v 19.22742091 -19.03270371 38.25986385
v 18.94151978 -20.59421130 38.64426538
v -23.12092297 55.05456403 7.61350524
v -53.16637829 64.78884071 11.74564287
v -24.28696863 54.66005206 7.67474622
v -52.31839791 63.30309063 15.41157719
v -10.99765208 92.47251600 9.84660164
v -52.48055607 61.68873236 14.38642666
v -52.93305963 62.53975630 14.25482612
v -52.11535096 59.71374363 14.07050714
v -52.51000077 61.00000069 15.15000034
v -52.11025104 58.26800317 14.57072888
v -51.92596838 58.18167701 12.49365602
v -51.77322403 58.05453658 13.68291397
v -51.49412528 56.79454654 13.11230846
v -51.52443051 56.59611523 14.46881983
v -51.87444016 57.61570483 14.21929616
v -51.80672556 55.77450246 12.35915069
v -52.03589052 55.60895428 14.15426191
v -51.43411085 55.52647635 15.13594948
v -51.60000175 53.83000150 15.57000168
v -52.63100192 54.48442698 13.81871384
v 9.34663415 38.76722604 7.91568216
v 13.65064550 39.58813101 7.96290301
v 10.97864751 39.55011070 7.82492291
v -4.30981955 104.55545038 12.25907914
v -2.80781114 104.89947349 12.03940902
v -3.93581251 103.65512222 11.52115967
v 8.92191753 42.55241528 7.72552146
v -18.85327883 51.39071122 8.23696703
v 12.00840715 42.72967204 7.67738745
v 8.91954917 44.45395246 7.61774741
v 11.18290331 45.53036019 7.48287188
v 7.41688814 47.68311605 7.52362655
v 9.55225434 47.85875976 7.38683436
v 5.54610603 49.47965220 7.55946105
v 5.93811879 51.74973607 7.38557428
v 16.87481627 54.31411415 6.57555368
v 13.54715414 56.67206645 6.70942850
v 4.64544725 59.07646567 6.95635984
v 9.74558294 75.17374307 7.20156683
v -34.27048400 92.57903695 12.89839298
v -31.13636002 92.90225804 13.04530166
v -30.22460826 93.25429797 13.83811049
v -28.86553109 93.29193830 12.13216130
v -26.16991475 94.27165240 11.90403011
v -27.20420063 94.02071685 14.02719319
v -26.04575641 94.63635832 13.03580776
v -26.26375481 94.56626326 14.09897022
v -20.03654651 94.83879805 10.41031256
v -22.03029767 95.44169903 10.80787461
v -23.90966192 95.17364949 11.07332855
v -23.76576886 95.50924599 11.34280302
v -19.98977549 96.61933780 10.96108276
v -20.90160549 97.40554541 13.01572099
v -21.79752849 97.17945755 13.93243391
v -20.04363015 97.55672514 14.65210225
v -22.73730747 96.71697766 12.97414210
v -22.85327576 96.83139622 13.96103390
v -17.86735095 96.04483098 10.50789189
v -17.52553694 94.86801922 10.22670697
v -18.89356039 96.59170359 10.74059121
v -18.23547296 93.42800081 9.99471638
v -13.40087317 65.34838676 7.25903828
v -16.35750197 93.32967550 9.89884976
v -14.76150099 93.91125292 10.00862289
v -15.92025720 95.11519969 10.22116095
v -14.63648956 97.45496511 10.66231355
v -16.41767099 97.21942991 10.74618381
v -14.95449524 98.28654677 11.12221088
v -16.22991264 98.39455038 11.79369725
v -13.50470539 96.94993496 10.48504654
v -13.68003897 94.48977560 10.11563279
v -3.88129824 68.12385470 7.36547168
v -8.34660511 92.35372394 9.81694739
v -6.35897135 90.89120477 9.50555690
v -8.22250918 94.45863217 10.11976507
v -8.64594430 95.44894844 10.25304943
v -11.23926137 99.59977865 10.89049317
v -9.92148276 101.78226978 13.53725977
v -8.01012944 102.80399770 14.10864480
v -9.81583260 101.30407661 12.34124415
v -39.38551992 91.68146551 14.79643583
v -5.92623791 94.88248825 10.08906681
v -7.77190784 102.15593129 12.21197564
v -2.94127082 94.38921511 9.83178336
v -3.54200602 97.30307013 10.28195862
v -3.71810794 99.30501133 10.51325537
v -4.20406368 101.58417374 10.80580801
v -1.56459969 99.22501445 10.43958869
v -2.51461635 103.06874663 11.09674852
v -0.94278448 103.12329978 11.07584592
v -1.68005098 101.56789422 10.74224524
v -2.54377699 103.89763117 11.39780693
v 1.04828167 101.10234469 10.60807705
v 2.65285233 102.70052403 10.81818622
v 2.21829442 104.16427255 11.08224317
v 4.36386419 102.65895724 10.71674004
v 3.36392201 106.65545613 11.71559468
v 2.79109017 105.71235418 11.39462087
v 1.60839770 107.67240822 13.51809595
v 2.00945814 107.56451637 13.04901484
v 3.27693787 107.70538449 12.65818160
v 3.01465555 108.19857568 13.73789273
v 2.31024367 108.18364471 15.08900616
v 4.59934073 105.64877838 11.24023553
v 5.56867803 105.92757910 11.37016714
v 4.22490016 107.19139129 11.88029628
v 4.38408321 108.05793107 12.62050588
v 5.30278822 108.34284872 12.73055281
v -23.66070636 94.65202689 22.55964652
v -22.15166204 95.22908926 22.48712257
v -22.02897333 95.46411037 21.64365165
v 4.58124932 108.47385228 13.35801277
v 6.48333086 107.70364106 11.93103939
v 7.34920474 106.36651516 11.56208664
v 6.70742337 108.66750032 12.92167790
v 19.73111555 103.51429880 10.25008224
v 34.88996625 90.02110362 7.84254633
v 33.63702819 89.32189643 7.94697925
v 34.13986787 67.12862849 7.20902719
v 35.19415110 67.70361960 7.27014244
v 35.24129093 93.34514290 9.07148048
v 36.73585504 67.48482585 7.31139863
v 36.82325035 90.87724239 8.16431083
v 36.87627986 91.64018929 8.44310038
v 38.00101578 88.24587613 8.60419963
v 37.74213791 88.40048313 8.34471174
v 37.65920177 88.90418708 8.36619828
v 37.50206530 90.60687572 8.67214240
v 36.97561845 90.42992443 8.14693049
v 37.32587025 91.04161710 8.57089926
v 36.93319857 92.00489521 8.84966552
v 38.17974776 87.35090494 9.03774705
v 37.84500435 87.80048043 8.52402020
v 39.68626261 78.14684510 7.11013703
v 37.22081706 91.60160273 9.71625745
v 36.58296168 92.16733277 8.57523829
v 36.68078035 92.19814837 9.00176447
v 6.11643121 108.64380002 13.28751724
v -4.18754295 104.45390642 13.44007254
v -3.43685225 105.16528040 12.63345592
v -14.96682595 95.80776095 10.29862091
v -14.12726287 99.80031848 12.10913993
v -12.86273729 99.71849620 11.26893982
v -16.27029292 99.00858253 14.42008931
v -14.18532804 100.20136088 14.84116539
v -15.56285005 99.40733016 13.20496015
v -16.49587229 98.77442569 13.01382761
v -17.79181883 98.04164618 12.43582182
v -18.12251471 98.11989963 13.56129814
v -15.74840024 98.66882861 16.82392322
v -18.47787574 97.94449806 15.15777595
v -19.22651753 97.18552232 18.68877560
v -17.12548174 97.97509760 18.35478097
v -18.44713464 97.53563255 11.56937890
v -19.70063336 97.56402671 12.19507679
v -19.62431893 97.49274701 16.78830944
v -18.56602542 73.85051996 8.34280532
v -21.68315463 97.09932655 12.62661070
v -22.03910239 96.82334214 16.31570235
v -25.13623610 93.62678975 23.33851717
v -22.61243947 94.56384927 23.45085517
v -24.40516837 91.78302437 23.89554121
v -56.38587847 20.70353553 8.28647241
v -23.88548851 94.75114942 21.73389122
v 19.17032339 105.20858318 22.37585187
v -26.26822516 92.53184497 23.21416512
v -21.87933028 94.79872137 23.83157983
v -22.92595245 93.06056052 23.79663661
v -21.87095769 95.15290707 23.26530032
v -20.94896697 94.95481104 24.17377941
v -22.10493013 95.78443319 20.25184408
v -20.49694397 95.66059709 23.32973108
v -21.04263753 95.61358392 22.51784317
v -19.66395602 94.55318749 24.37947132
v -19.90789734 95.25031596 24.12678674
v -19.27369647 96.08021379 23.63005467
v -18.43978837 95.02948821 24.52117763
v -18.80006865 93.89978647 24.03154224
v -20.57999931 93.87999773 23.73000234
v -37.02717274 92.41738915 14.52002116
v -36.15691140 92.37460792 12.97354605
v -18.35463941 96.30693495 23.87313172
v -16.62247628 95.37731856 24.63519014
v -16.71040803 96.28953785 24.28857051
v -14.48869333 98.42874855 21.04708180
v -16.30512252 97.75798768 20.83536610
v -15.15033934 98.04060310 21.92635648
v -12.10098714 99.88337755 20.68267949
v -13.26011959 98.98693115 21.68472856
v -12.40836643 99.37173128 22.12817036
v -10.82347985 97.17984498 25.45567043
v -11.43021975 98.34682196 24.99546856
v -12.25422136 97.36098349 25.19395575
v -9.70003661 99.81998801 23.46487530
v -11.14324108 100.24009645 21.31946199
v -10.48576832 99.03891385 24.30287749
v -9.10738111 98.05501252 25.40647984
v -10.24225075 98.47979993 24.98167381
v -12.24539336 101.00398213 13.74475285
v -10.88039391 100.98822415 12.19039503
v -9.49312374 100.34737736 22.64212631
v -8.31014849 100.77372938 23.38303998
v -8.33562762 101.29664838 21.54445834
v -8.94199498 99.61211681 23.54809642
v -8.06000177 99.43000227 24.36000295
v -9.31344088 98.89182448 24.98402819
v -9.88257024 99.02946651 24.50973913
v -8.76616035 101.77562386 17.50938036
v -9.95486043 101.69381648 16.70355536
v -10.14222577 101.19568557 18.81374419
v -10.08190867 100.74079037 21.08243667
v -6.73468644 101.44400597 24.15773086
v -8.03429075 100.08192062 24.77751486
v -4.95879585 101.18989646 25.52247047
v -6.89266156 100.13488680 25.66788159
v -6.34240359 102.78593004 16.75967686
v -6.70278817 102.27392614 19.93531547
v -5.79855638 102.21035779 22.78363332
v -4.33619507 102.33484209 24.54161458
v -3.76880844 104.43636030 16.54942706
v -3.52724921 104.34635729 18.33860017
v -3.08301602 103.87627780 23.80613610
v -4.67083603 101.69736296 25.17000213
v -4.07643616 103.29607129 22.49329165
v -4.84825298 103.30736637 19.94084194
v -3.85264936 102.05785930 25.25917627
v -3.15246754 104.70926762 14.07758612
v -2.14945595 104.76983339 22.56266586
v -2.62855110 104.04228419 24.46413226
v -1.58018211 105.47234118 20.88822983
v -2.32517836 103.16939652 25.05258098
v -1.56030653 103.69924456 25.07496253
v -1.45924883 105.77845573 14.65571392
v -1.03138620 105.50028086 24.08455499
v -0.01362980 105.34517467 25.26962385
v -1.00540183 105.85772246 17.79723912
v 3.05455341 106.45854473 25.48187971
v 1.22818979 104.54688221 25.48141032
v 2.04364373 107.73847252 17.04960875
v 0.83716406 106.57738149 22.78861962
v 1.88299548 107.31059313 22.99709991
v 2.07512523 105.49204797 25.63632838
v 4.36017662 105.09075969 25.07965080
v 4.79783723 108.25619847 23.56161550
v 4.39702952 106.74764961 25.56741238
v 4.92664473 105.58159649 25.00695735
v 4.29094862 108.77319425 14.76242114
v 4.81154863 108.80209506 16.24131575
v 5.12502436 108.35909098 22.30527811
v -18.30428466 97.03634679 20.97827755
v 5.57623478 107.31985420 25.29303916
v 5.53308195 108.69999230 17.18578488
v 6.48318836 108.06197673 20.99650912
v 5.66602498 108.20884258 23.02427404
v 6.12977473 107.98220336 23.96426164
v 6.07770542 108.61320049 14.91205301
v 6.15155557 108.60955715 17.55787060
v 6.61896914 108.06941986 23.41933548
v 6.22280501 108.20098221 22.77541906
v -5.53181162 96.42250091 24.78711307
v -5.26726991 94.08794343 24.56633560
v 6.09455537 107.74649680 24.75660853
v 7.92833790 108.36697370 16.71218686
v 7.72603415 108.13767463 18.52407865
v 7.96741992 107.80134797 20.56961693
v 8.20345059 107.70595819 22.67648652
v 7.13635189 107.92080313 23.02572876
v 6.90840185 107.83914477 23.84974435
v 6.59817690 107.40991682 25.04244633
v 7.49933580 107.63538629 24.37731437
v 7.18916813 106.46993667 25.14667623
v 8.55075568 106.89828545 25.00309050
v 7.50307785 108.53438824 15.44887945
v 8.91918316 107.55167902 23.73321354
v 9.21428856 107.18966275 24.61343817
v 9.75614693 106.70902580 24.80239421
v 8.53374507 108.04323107 18.72223243
v 9.41511430 107.71650076 19.95459571
v 9.14198812 107.60841519 21.04672603
v 8.44047964 107.51084983 24.44959432
v 9.68349166 107.92054981 18.81427690
v 10.92497073 107.34516382 22.78653346
v -6.86378963 96.30952775 24.91831407
v 10.93186159 107.52542317 20.12445033
v 10.73816791 107.44768381 21.81567997
v 10.77798381 106.56313598 24.62120354
v -55.04427478 10.23716107 9.79048479
v 11.16247289 107.82688111 18.30838807
v 12.13388704 107.23946989 21.62148617
v 12.05303799 106.92547262 24.03446287
v 10.15737280 106.33316636 24.72374588
v 12.25788333 107.65710473 17.97125675
v 11.25057787 108.27443004 16.44052565
v 12.53835950 107.35394806 19.46411468
v 13.05780187 107.15898126 21.37891203
v 12.92223204 106.84521496 23.66341650
v 13.23689055 106.76362365 24.43932742
v 10.42850409 106.36848211 24.67657067
v 13.97474110 107.09288716 19.16402392
v 15.10164980 106.73658550 21.72962017
v 13.64029665 106.81875795 23.44538271
v 15.11150319 105.74054718 24.94510263
v 13.81879393 107.34968632 17.28889160
v 16.36689529 106.84654862 15.95225371
v 15.35746176 107.81279206 13.37823272
v 15.60932770 107.49068111 14.41433188
v 16.80375636 106.84379935 15.12342971
v 15.35393391 106.83423281 18.11927184
v 15.16162977 106.79743439 19.22551170
v 15.31401929 106.72538728 19.89426278
v 15.56777116 106.40869290 22.96140790
v 14.23387043 104.91817445 24.13787879
v 13.23435921 105.68757355 24.14622717
v 15.89712501 106.05621338 24.50756356
v 15.90906084 106.89181089 16.58660732
v 16.49078913 106.54192418 17.58733578
v 16.69024862 106.35024309 19.12047714
v 16.51491784 106.40369356 20.81458457
v 16.06896520 106.18134588 23.90302718
v 17.17863418 106.12487793 23.28026295
v 17.16956124 106.15269840 23.93480018
v 16.93344116 106.03376478 24.68397096
v 17.49525219 106.91482574 12.40054518
v 17.03899540 107.02560097 13.89957964
v 18.32730882 105.98998517 16.37927815
v 18.81606132 105.62895238 17.43849553
v 18.35318096 105.73497415 20.22049390
v 17.45455712 106.11607134 23.90363254
v 17.36280322 104.80865836 24.15811084
v 18.76845770 106.54427856 13.14279716
v 20.05733550 105.89499027 14.97582719
v 20.00849321 104.82141376 19.11290549
v 18.34991388 105.87356985 24.06046167
v 18.09458993 104.30231690 23.90631475
v 18.80278066 104.81154919 24.30055290
v 20.02035081 104.70984876 24.99371208
v 19.42061633 106.22906685 11.65845338
v 20.23322321 105.15159369 17.28929020
v 20.22679150 104.68816757 19.75368150
v 19.79261823 104.91663218 21.94873057
v 19.27676238 104.21364009 23.87666889
v 20.44466510 104.24570739 24.06627685
v 19.90724169 106.32479191 13.56101595
v 21.21834271 104.57867384 21.84661105
v 21.32759057 104.73900288 24.27444234
v 21.99368179 106.01313412 14.05959111
v 20.94469592 105.68354279 15.24891891
v 22.19116502 105.26899993 16.43371396
v 21.72314748 104.70854491 18.01390573
v 21.82752267 104.32150215 20.07136308
v 22.34446071 104.26327586 21.27094381
v 22.11801149 101.47327930 23.65667373
v 21.70511149 104.38163579 23.25776592
v 22.64839411 104.18678075 21.51000686
v 20.60596831 104.97556627 23.88933860
v 23.69275317 103.50296646 24.28083681
v 23.90465699 105.32617569 15.16793575
v 24.09450710 104.97245938 16.93477854
v 24.11588095 104.40036654 18.71018112
v 23.28549139 104.06503826 21.07176371
v 22.51606435 103.63004357 24.64208938
v 25.52179433 104.04255986 17.84312166
v -55.66643551 23.76809157 8.10402725
v 25.38802102 104.86470908 14.54047766
v 25.69127269 104.41517830 16.36910439
v 25.26125126 103.82222384 18.93764175
v 25.70970356 103.13341767 20.23240551
v 24.44881760 102.80954838 24.01396260
v 26.18667297 104.47660834 14.37210385
v 27.04522386 103.68788987 15.32979310
v 27.43288316 101.39904916 21.68398350
v 26.45680308 103.16840559 18.22183095
v 27.16815844 101.34142637 22.71440998
v 27.93502435 101.78493708 11.00670081
v 30.18636256 98.91153127 20.44131793
v 27.94055827 100.19212216 22.67021313
v 31.62062541 96.66045010 21.62605710
v 29.90473248 99.29720312 18.39084364
v 30.53911030 98.24725986 21.52996324
v 28.32741290 94.88849342 9.07544140
v 31.03147447 98.31322730 19.21045408
v 31.15591221 97.95042127 20.80293745
v 31.38504177 97.10935503 21.62216045
v 34.81066972 93.48349273 10.74929629
v 35.67345440 93.33312511 10.73738374
v 34.86097232 93.35520118 13.17558903
v 32.92916343 95.02250701 13.39873485
v 35.92711315 92.83860028 12.68889848
v 34.00246426 94.25062686 15.74079692
v 34.52144563 93.63186359 14.11020570
v 35.68301350 93.19040179 14.62293975
v 33.79268572 94.48064864 15.73743485
v 34.73619744 93.70858222 16.82888158
v 34.69172493 93.71866286 15.47088567
v 34.31453556 94.02373433 15.82429372
v 34.27960724 94.07613426 18.90720055
v 36.02461517 93.52348000 17.27030799
v 35.67668051 93.68558228 16.39275812
v 32.91999921 95.43000162 20.40999942
v 34.09910575 94.52013671 20.62385529
v 33.98431465 93.89749169 21.50021121
v 34.76768360 92.65863895 21.36256918
v 36.17827967 92.31107682 21.00358158
v 31.44393116 96.57161683 21.74181119
v 36.13033146 92.88413078 9.21976101
v 36.77169979 92.43464470 14.62614629
v 36.25619039 93.17306429 15.48297424
v 36.24352813 93.37285906 16.54785126
v 35.80781072 93.47984940 15.74432664
v 37.00327501 92.91058034 16.57975838
v 37.07338125 93.04627031 17.91032963
v 36.65014356 93.07456762 19.51011084
v -57.36474320 20.55769973 9.41796508
v 36.91139817 91.89896286 9.53771360
v 37.31928766 92.26494282 20.53333260
v 37.05015779 91.69574827 20.61026357
v 37.90336102 90.53453803 12.79044617
v 39.05988857 89.41296488 14.61425051
v 39.60065171 90.32148868 18.04183610
v 38.13244402 91.30670130 15.82953893
v 37.90667653 92.26045012 18.61736178
v 38.53433952 91.90475196 19.59512569
v 38.62605244 89.23507482 12.93335203
v 38.85051236 91.26152843 19.49916221
v 38.78554329 91.06411785 19.54446547
v 39.14811835 90.91468900 19.06688139
v 38.88652846 89.01464939 19.29452829
v 39.01814297 90.33749253 19.17184703
v 38.78097981 91.70299023 19.24435236
v 39.02516514 87.52189577 11.49913948
v 39.68140855 87.63884753 13.46805505
v 39.99751806 89.11249042 16.73363335
v 40.05504772 88.92489970 17.50821248
v 39.39833120 89.71542865 18.80549267
v 40.62310979 87.44668961 16.28766954
v 39.64876756 85.99341661 10.76163165
v 42.01595113 82.80223608 9.71852895
v 42.34486818 82.42455870 9.33073368
v 42.35644266 84.45604891 18.88266578
v 43.34999993 83.54000002 18.48999970
v 44.52166706 82.78507739 18.49812269
v 44.31733489 83.44527334 18.37865449
v 44.01690513 83.51898193 18.43958721
v 43.64030063 81.87760413 9.98851284
v 44.22915354 83.78449082 18.08387600
v 44.78524253 83.17396790 18.28647591
v 44.81059313 83.23295414 17.70474948
v 43.57948527 81.69542998 9.55687463
v 43.94033179 81.46854490 9.45666153
v 45.25200650 82.75166899 16.84138365
v 44.44009811 83.57125521 17.59323664
v 46.51528597 81.07354492 18.08653586
v 46.59387842 80.48604429 12.57860102
v 48.32823947 79.19998467 11.86861191
v 48.01729321 80.20747453 14.52132780
v 47.50217125 80.20054549 13.71726766
v 48.23380709 80.60723543 17.46079139
v 49.36767370 79.24547046 14.12049308
v 49.81211200 79.00419831 17.19785854
v 48.30091447 78.94749939 10.59376635
v 49.10348728 78.47270370 11.15794294
v 50.32945052 77.91105658 12.53982168
v 48.67342487 80.10660857 15.35437815
v 48.88957366 80.23689687 17.02339202
v 49.71545935 79.55464721 15.99753648
v 48.18556830 80.57420701 16.73066989
v 49.06980693 79.87578958 15.93478210
v 51.59844458 77.61755586 14.90657963
v 50.47918856 79.06153053 16.73215255
v 51.00247264 76.91346109 8.78005568
v 52.10866779 77.11160183 13.45734857
v 49.87918586 79.23393697 15.34104533
v 50.57118833 78.73436064 15.85035399
v 51.91729218 77.52684504 15.74029028
v 51.28791183 78.34119350 16.64476655
v -42.19640791 90.37010372 14.68240283
v -41.04096070 90.35090357 13.07104714
v 53.15757543 77.31742412 16.07558317
v 53.61998454 76.36742294 12.26436067
v 53.06160823 76.88354701 14.46163282
v 54.12497744 76.37587190 14.97157570
v 54.33058366 76.34326816 13.36028520
v 56.71178177 75.56555420 14.41278495
v 55.97599596 75.35783201 11.97614521
v 55.92315271 75.93332231 13.99226300
v 57.70818144 74.97426867 12.31330913
v 58.95883217 74.67469573 11.36033610
v 60.08439884 74.47743416 11.77293435
v 58.47748369 74.55967367 13.49918917
v 58.66154283 74.96536523 13.00715283
v 65.20783901 52.68376321 8.26324709
v 65.55806845 46.79873213 6.97297137
v 62.35541031 31.76012263 9.10835527
v 66.17383659 42.13853925 9.07620229
v 65.21251053 53.64520848 7.93282595
v -25.23374371 -58.74915794 40.97541794
v 66.55049324 69.70869750 7.98648316
v 65.91386348 70.86346298 7.82367866
v 66.09899551 69.98479366 9.76494141
v 65.16999751 71.30999863 7.19999988
v 65.67894667 71.14113867 7.85127748
v 65.00560790 71.41499221 10.12059953
v 64.19355422 71.55245543 10.71453746
v 65.46416879 70.83634287 10.19422896
v 65.09053707 71.06703520 10.45369171
v 59.48505551 74.22562689 12.74850871
v 62.35285103 70.20624727 12.24452537
v 64.63976204 71.31877542 10.62138937
v 65.26025385 70.32031566 10.71661990
v 4.14401293 -63.78087401 57.36947060
v 43.03983971 82.12475479 9.73889790
v 40.93468189 86.51313931 15.30911494
v 40.95642269 86.75040305 15.90370759
v 41.66314006 85.92457324 17.13819988
v 41.08878598 87.20710129 17.37880334
v 41.34923592 85.78299731 19.02678423
v 38.08402270 87.55493164 8.75992421
v 38.46516833 88.98451179 12.18440104
v 39.59153220 88.87363225 18.73752847
v 40.50788283 87.68009394 18.37038994
v 37.52811998 92.86504984 19.49938014
v 29.54895794 99.90876168 15.16505331
v 31.58895299 97.15774655 15.06138500
v 33.21235999 95.27497739 17.46568643
v 31.35990724 97.60034084 16.50480554
v 32.59745240 95.94767541 15.92819393
v 32.28820115 96.88338637 20.16033605
v 33.32535923 94.75098550 21.10491879
v 31.09719791 97.63942659 11.80233806
v 30.72624467 98.20408374 13.46331183
v 28.54128927 102.13579983 14.75119311
v 27.00376324 102.63781250 18.06321740
v 28.90104242 101.12293065 16.47937484
v 27.57896110 103.44348103 13.71850166
v 25.34530312 100.03922135 9.78314877
v 26.91014856 104.02401537 12.96880748
v -2.69312784 102.22753137 25.15011653
v -3.04000010 101.35000199 24.94999953
v -2.50184909 101.52658075 24.86418933
v -1.39500352 102.21156478 24.64012988
v -15.58427699 -59.86332521 46.45392671
v -9.65058990 98.64336252 25.01436323
v -8.58999789 99.05000031 25.22999421
v -12.14136370 100.13742000 18.57201383
v -13.33931275 99.50975329 18.16163026
v -13.22869305 99.34774786 19.31810938
v -13.32485676 97.73062915 24.96761642
v -12.66828831 98.61266613 24.46242422
v -13.94957211 98.34592044 24.32166971
v -17.24745706 97.58000076 20.12792788
v -15.15459362 98.38360548 19.00730468
v -16.74914174 97.01634198 23.59291911
v -16.58566482 97.36697376 22.68153988
v -19.08589527 96.99302167 19.81336996
v -20.95059119 96.32574022 19.79399100
v -23.37650396 95.81030905 18.61498691
v -23.36020581 96.30071372 16.75682887
v -24.02139269 96.16718441 15.48068225
v -24.14363623 95.97489238 16.46713167
v -22.89307863 96.72681242 15.36853425
v -23.91197905 95.43000162 19.10741068
v -25.03057010 94.93333101 19.15537193
v -23.76557142 -59.12283808 41.53204337
v -26.03162453 94.36950833 19.90512200
v -25.71050636 94.74014491 18.21354032
v -24.71148781 95.39578110 17.68283732
v -26.40379779 94.14911270 21.17808908
v -26.00515820 93.89518201 22.70839363
v -25.75031295 94.95266527 15.12300037
v -25.88706464 94.85910088 15.77025279
v -26.42448433 94.51402724 16.57632738
v -26.91103891 94.18981522 17.98163727
v -26.55730024 93.98628026 21.78863809
v -26.49012208 93.35461259 22.80533127
v -26.57559328 93.67639571 22.49121666
v -39.89213333 90.35145491 11.86068635
v -12.57521659 -31.97102621 36.58199683
v -14.02834896 97.45178372 24.83415976
v -14.26520571 98.48975390 22.78750576
v -15.26929811 97.69543260 24.30407144
v -16.00974239 96.95293754 24.43369292
v -16.52899757 96.78628296 24.14207906
v -20.13357729 95.92346847 22.80266397
v -22.04065397 96.61474079 17.32492819
v -27.95170248 93.74896437 18.08716543
v -25.94727278 93.32518280 22.95913920
v -27.17359737 91.53999388 23.38069119
v -24.78489093 92.78459847 23.75338413
v -27.19056420 94.06549484 14.92572110
v -28.46359834 93.59694272 17.16467179
v -27.55144984 93.90333295 15.47146775
v -27.54866704 93.74404699 20.68110369
v -28.36583555 93.48233044 19.69733648
v -28.92644145 93.12090278 20.82296088
v -27.23539621 93.76528114 21.20126225
v -27.56910585 92.59150922 23.17643352
v -28.55257876 92.17835963 23.27234484
v -28.53280120 93.52649748 14.70377948
v -29.00958620 93.40175241 18.35990511
v -30.68145178 92.88684279 19.90718395
v -28.99166755 92.82495826 22.70529419
v -30.90008721 92.30816364 22.22615853
v -30.21277301 92.15347469 22.83259295
v -29.26167659 92.24655479 23.11413735
v -29.17000093 91.62999690 23.21000025
v -27.71403268 91.35910124 23.37544039
v -31.02638759 93.07182580 15.80294222
v -30.50926886 93.12849492 17.73871481
v -30.34450300 91.66416526 22.91077375
v -31.82705119 92.87070483 17.93009043
v -32.11560845 92.26714075 20.97169869
v -31.93386644 91.91310406 21.78007551
v -31.21918440 91.56798571 22.57867157
v -33.83978456 -42.84853488 30.21038324
v -33.09189528 -41.28140584 30.06798774
v -31.76528588 -43.00057143 31.39624372
v -35.91574728 -43.28240082 29.33486737
v -33.47986192 92.66482294 17.33053848
v -33.37179497 92.30601043 19.21281777
v -33.41481835 91.44488722 21.30094357
v -33.21440890 88.39100599 23.01569283
v -33.00525993 -39.26546127 29.46209721
v -33.92194957 -38.25078532 28.69219147
v -35.18953919 91.51592851 19.93875578
v -34.84217823 90.46144783 21.87710442
v -35.43647379 89.36976641 22.64361642
v -46.07891291 -42.82714054 24.68749508
v -47.79330641 -44.29895058 24.26509559
v -46.64442688 -44.83679682 25.14401264
v -47.34589905 -46.31647095 25.42207204
v -48.28774929 -45.36972195 24.41915311
v -48.06252196 -42.97922179 23.73601124
v -48.87749627 -44.77853701 23.90085720
v -49.00604859 -47.81253636 25.30027181
v -50.19072071 -47.69368097 24.51437712
v -49.49310049 -46.80160806 24.56562594
v -47.13965952 83.86402577 17.49783941
v -47.59015515 83.24636519 16.89586416
v -47.66990989 82.92771876 18.71413365
v -50.95710605 -44.30678487 23.05570059
v -48.81727323 -49.56147820 25.71101300
v -50.17145351 -49.11568016 24.63239804
v -48.81252348 82.00930804 17.44383015
v -48.29000682 81.23333007 18.58386025
v -49.80035126 -41.05472565 22.26211503
v -49.14238304 80.08809388 18.00101250
v -50.51039532 78.23358476 16.74943976
v -49.19999093 78.64999771 17.56999642
v -51.49184167 75.64836740 16.77144505
v -55.02854288 50.11404306 11.53303962
v -55.48419803 50.30815676 13.75667658
v -54.82171848 51.12117529 14.01137467
v -55.47422171 50.11256039 14.56543431
v -55.15255034 49.45863038 15.29195160
v -56.27375469 48.39963466 14.64437321
v -56.21537939 49.10717532 13.12270295
v -56.81155249 47.64258489 13.81918229
v -57.09944293 46.94221914 13.57587799
v -56.86409026 45.97987235 14.47376329
v -58.11095610 42.63591394 12.63403427
v -57.22968653 42.63135046 14.66208324
v -46.76640779 84.50071514 16.79713279
v -42.89911687 90.34136683 18.58833991
v -43.93019155 88.49777281 20.24368197
v -42.71647707 89.71819282 20.25756054
v -43.66797581 89.53973651 19.27282289
v -44.20829192 89.16507661 16.59295335
v -43.44366491 89.61889893 15.05227759
v -44.42378506 88.63970637 15.40257130
v -44.16809231 88.68843317 14.38911725
v -44.66919973 87.79436350 14.18007351
v -44.92199793 88.10341358 16.89435542
v -44.43243146 89.06024694 17.72649214
v -42.92382672 90.29575437 16.24936983
v -42.52384603 88.78746629 21.05575427
v -40.68974406 89.43292499 21.62251994
v -43.93623397 86.92939579 20.66711709
v -41.34522006 90.92653543 15.03273193
v -41.84604436 90.95669538 18.00540648
v -41.28174856 91.16207808 16.25005528
v -38.24178129 90.97976983 19.51559074
v -38.95210102 91.43170714 17.68776588
v -40.79275951 90.87173641 19.70386505
v -38.98276761 90.57467431 21.04842477
v -39.22167048 91.19758755 12.76571862
v -37.38700226 91.82991087 17.05204882
v -37.93196008 91.87448770 15.81694931
v -37.43213415 91.44533426 18.56476627
v -38.14403713 89.61839974 22.17894234
v -36.80493310 90.55176377 21.39328793
v -35.19872949 92.74644405 14.64341208
v -34.08941254 92.81920642 14.82155267
v -34.08337012 92.77255833 16.14264399
v -35.28003395 92.58049726 13.30361236
v -36.76455095 92.08877385 12.59254850
v -35.21757945 92.08314121 17.84886606
v -32.65858069 92.85687655 14.89042304
v -26.52186714 -46.17886990 35.52503511
v -25.41279234 -44.60352659 35.48681363
v -18.75656471 -39.63891044 36.95217147
v -17.89629459 -38.74409944 36.99804470
v -18.57726090 -38.14681247 36.45601869
v -17.32287370 -39.53327611 37.52771765
v -16.91365056 -37.66673431 37.00780496
v -20.51194943 -44.57097873 38.04555908
v -19.14099604 -43.18639636 38.18181902
v -20.68668790 -43.34758595 37.51256317
v -19.79644410 -45.33492401 38.68414089
v -17.52406731 -41.31248221 38.16502914
v -16.99621044 -43.66287589 39.28814456
v -17.36825518 -7.44918641 28.08433026
v -18.91726628 -7.43193459 27.62658522
v -17.78623462 -8.62193853 28.29057351
v -17.45643280 -10.02535503 28.82399596
v -15.96868038 -8.84868111 28.87402661
v -19.78384145 -11.48541830 28.66538800
v -18.97289231 -12.59575877 29.24860641
v -18.41955446 -11.79385372 29.11702543
v -17.43545011 -30.51697277 34.65802968
v -18.57094280 -29.32921238 33.85499120
v -19.39844713 -29.62507866 33.42606127
v -18.78775097 -27.89756469 33.29663351
v -15.63154534 -29.84372713 35.09230912
v -16.29542932 -28.54602598 34.51490030
v -17.92342216 -32.87273645 34.98736024
v -16.53003693 -40.35168886 38.17109019
v -15.47194086 -42.23906994 39.27410394
v -13.31705600 -45.04104704 41.10260680
v -16.37801155 -14.46186844 30.41445278
v -17.89293438 -14.45310190 30.05657718
v -15.73321223 -15.72428271 30.89769185
v -18.59494112 -15.76277986 30.22805415
v -15.45989793 -31.91915154 35.62494367
v -14.26514145 -31.42062202 35.90566665
v -13.91300559 -35.71202606 37.44880483
v -14.48681951 -39.56099600 38.56639192
v -12.89812662 -42.23098606 40.07101431
v -12.82805670 -17.68533327 32.13047609
v -14.08472098 -21.08945884 32.76516497
v -15.63516259 -21.16620727 32.50264004
v -13.01666163 -24.86984618 34.21206027
v -12.64928188 -38.10323030 38.65421936
v -10.94324328 -41.10806808 40.26298225
v -9.76143777 -41.81068018 40.91668129
v -12.57446967 -43.80039871 40.81317410
v -12.56279647 -21.82843909 33.35083276
v -15.78407548 -26.68657713 34.11612287
v -12.33609114 -29.18060310 35.74784100
v -13.52377702 -30.44154122 35.82271934
v -8.57592188 -35.70681810 38.95201907
v -10.75006649 -40.18971324 39.98028487
v -8.95942561 -39.50327635 40.21532834
v -7.75193609 -38.98342699 40.33872113
v -9.62780975 -38.24515641 39.54582289
v -8.08503386 -42.15686023 41.57444090
v -10.38338058 -7.16992049 30.13478406
v -12.14410644 -6.69598207 29.52187322
v -5.64803276 -36.10430285 39.88395259
v -5.74019831 -38.93293440 40.90048000
v -5.27258404 -36.98715940 40.29968753
v -4.49750246 -40.59842974 42.00994968
v -8.51109624 -7.45286606 30.72058037
v -3.69120622 -38.96495327 41.57733172
v -3.21737374 -37.41956130 41.09903052
v -2.46756524 -36.04899347 40.82629085
v -14.39124718 97.05137461 24.89267848
v -3.90833290 -28.11761945 37.75986284
v -12.99932878 100.02011061 16.81953296
v -14.41294234 98.92782569 18.10999773
v -6.80187671 27.77168527 24.95956607
v -11.73628774 26.20717324 24.12467450
v -8.85294378 25.52809380 24.81495775
v -7.88983516 24.88656528 25.08535050
v -14.29223362 99.14667159 17.44284853
v -12.18928955 100.91235489 15.18905256
v -12.83066627 100.41424632 15.88408463
v -13.39489035 99.00101274 23.12528528
v -13.48691806 -33.78542513 36.94866225
v -19.43092421 -4.80847945 26.95428766
v -19.99255084 -5.74518368 26.89928561
v -18.48468743 -26.38316341 33.00817311
v -21.71127871 -7.05973757 26.61849000
v -19.94530484 -6.94170734 27.16838196
v -21.44535445 -5.70098590 26.43145993
v -44.55205798 87.97296882 14.21957556
v -51.43262073 74.64154810 16.97121188
v -47.85989970 70.87659836 19.11398210
v -49.62296411 69.86241043 18.11455935
v -51.00246146 50.89559034 16.56653360
v -57.01103806 36.10712662 14.16799799
v -57.58594722 38.40449825 14.18087166
v -12.33644970 100.45200586 11.91702113
v -10.33999957 66.28999859 7.20999995
v -11.49124932 100.80745816 17.42062159
v -2.64468277 56.49624765 7.19095021
v -10.05280484 101.82609409 14.73554224
v -6.31990656 29.56435829 24.93459918
v -5.12962276 29.94776145 25.09047650
v -4.09020297 28.92276645 25.24534054
v -5.27915871 27.27096528 25.26434325
v -7.33629707 31.10457398 24.70242046
v -2.95117660 27.60306560 25.46754107
v -0.55316254 27.80196443 25.62914044
v 0.49446221 26.85523592 25.85152909
v -0.76909526 26.19335987 25.83027445
v 0.38866664 28.38786133 25.71195923
v 1.87087525 24.44979362 26.26970783
v 5.96018368 27.17885934 25.73786862
v 4.05602483 27.87728235 25.85361525
v 3.90848564 28.75120007 25.77628754
v 5.63268457 28.16925570 25.78488179
v 6.49295002 25.43118969 25.92089958
v 5.10055758 24.48447421 26.01369284
v 4.60026041 26.27205104 25.83085187
v 6.71267416 26.01176314 25.86421743
v 7.97867216 27.48254873 25.75415187
v 7.09298858 27.71606855 25.86789243
v 8.56107660 27.05940604 25.61077662
v 8.28975812 26.17516741 25.89191310
v 9.73990373 27.18224376 25.81350878
v 12.49642856 25.40405840 25.96191503
v 11.37122232 26.37085132 25.84500983
v 13.42097577 26.89581364 25.76665394
v 11.68066822 29.23920378 25.47067404
v 13.29087839 25.65370686 25.87755024
v 12.92753126 25.83540045 25.84091946
v 15.17564058 25.00451729 26.13518760
v 14.61552270 26.01938508 25.92775598
v 14.97106254 24.39103834 26.22905001
v 17.61471108 23.75813760 26.53989010
v 16.84140041 25.10383353 26.19472146
v 16.35889895 23.11138622 26.61123686
v 22.25014567 23.34840596 26.01700649
v 22.77392894 24.72169511 25.71414597
v 21.66323736 24.63598549 25.85968003
v 23.77145924 25.26530810 25.60075559
v 25.46912804 24.16250668 25.53043328
v 24.19647761 26.66245773 25.58200993
v 24.27680977 23.71030301 25.66077188
v 25.90586618 23.00573699 25.54857917
v 25.28203465 22.19316550 25.79722367
v 23.46753143 21.02240361 26.23962797
v 26.48248151 24.11943860 25.35202168
v 28.44094485 22.72002026 24.93667044
v 27.03160606 22.74631523 25.32709017
v 27.24887803 21.70757949 25.43094568
v 27.23246627 24.13626574 25.13916604
v 31.76505119 22.85471931 23.80200103
v 31.40866384 21.52298391 24.20061082
v 32.77415782 21.18142508 23.94494414
v 33.26411918 22.53050357 23.52271788
v 32.15978667 24.16635863 23.35779741
v 31.23566508 23.29392172 23.80144969
v 30.77395074 22.07549289 24.25659075
v 27.44266018 -35.33025458 41.41129553
v 33.85581449 23.82290922 23.15373532
v 34.74005684 22.18321338 23.23945425
v 35.68499163 23.43376353 22.92682789
v 36.07046604 20.88180184 22.98776805
v 35.11959687 21.03109471 23.25927094
v 35.22876278 20.21041512 23.57758768
v 36.22269258 21.83675766 22.93380722
v 37.49910370 23.03876542 22.58395962
v 36.37162223 19.72149312 23.27755466
v 38.75692561 20.93819156 22.56648615
v 37.48382255 21.58765495 22.74419554
v 38.36482391 18.90489645 23.06775004
v 37.44123504 20.44427954 23.11756462
v -5.67063224 32.58269653 24.80752766
v -5.71401278 32.06215799 24.98469129
v 5.31720184 30.15100956 25.69819428
v 4.29581013 30.38981743 25.74001439
v 8.69718101 28.83900888 25.55120364
v 10.84080990 26.91375278 25.79451166
v 12.85075769 27.94549242 25.61214566
v 12.26531155 29.36530486 25.45125782
v 14.23321851 29.30587530 25.47530644
v 28.83184515 25.01024492 24.44148250
v 29.66917865 26.33971348 23.81078526
v 28.39001641 26.15478449 24.47921038
v 30.54136038 24.56411719 23.93994480
v 31.49042651 25.95357038 23.65075797
v 34.50665250 24.06595834 22.92199247
v 36.71887890 23.74594100 22.74654992
v 34.59179774 25.24198405 22.95510098
v 36.96200252 24.74529482 22.65747637
v 40.40353373 22.49198407 21.92976139
v 39.55511004 23.62726815 22.00563066
v 39.52434659 25.03577806 21.91044949
v 40.81159830 23.98321405 21.58854157
v 40.95208645 23.39882776 21.58252522
v 41.80967063 21.76628448 21.71481028
v -7.55247660 32.08778799 24.59371649
v 4.00509080 31.40861169 25.68913437
v 2.84302118 31.32909909 25.79649538
v 3.05945799 30.56703694 25.82105063
v 10.80923621 30.03267199 25.46065487
v 10.30212734 29.64746021 25.44200979
v 12.60871813 28.59020047 25.39764717
v 14.72169999 31.08422458 25.27258731
v 13.76652252 30.15943058 25.71696788
v 28.52231264 27.35549957 24.46969971
v 27.97222510 26.82704851 24.78981204
v 29.50702608 28.08783390 23.68312515
v 30.98404408 26.89553611 23.91939610
v 30.49396910 25.85239708 23.99229258
v 31.48636967 28.12889963 23.40446040
v 33.00889954 27.06376091 23.22044969
v 34.29346904 27.37640217 22.65279740
v 38.05723786 26.77552775 21.93160728
v 37.21139207 25.94885044 22.23140188
v 39.71134871 26.54558606 21.56546526
v 42.29705408 27.07585506 20.67243122
v 43.12911630 24.13163148 21.34198882
v -2.61747814 34.27879512 25.19468963
v 4.06166213 32.39029646 25.67103319
v 3.20504629 32.60024264 25.83416551
v 5.00143087 33.14499930 25.66109784
v 16.54812507 32.72741288 25.02380870
v 18.63964833 30.44444136 25.47342330
v 18.60302314 32.18203411 25.08661710
v 18.29999313 29.27568182 25.62143095
v 20.11795901 29.44147773 25.56353621
v 21.22853696 29.59265001 25.32746084
v 21.56000026 30.21000139 25.24000034
v 27.52605826 28.59639004 24.06210825
v 27.49444544 30.34388460 23.57531711
v 26.92609839 29.42609601 24.15520139
v 29.90695834 30.62356077 23.38488027
v 28.64662372 29.16316874 23.63293432
v 32.20501915 30.08288518 22.85900526
v 33.86196122 28.85052748 22.44797163
v 36.06611863 27.11087093 22.10644074
v 35.77219695 26.66174993 22.21091650
v 35.12471169 26.27616376 22.77749032
v 41.46739095 26.73949674 20.98859474
v 44.74629089 23.20373803 20.80096118
v 44.56561431 26.33895352 20.02005465
v 45.12382299 23.66858348 20.49998380
v 46.51397094 24.26919155 19.78543773
v 46.19836435 26.02699026 19.30956542
v 47.67657071 24.08993430 19.71923001
v 47.21065983 23.37545343 20.00647411
v 49.44881424 23.08859304 20.03246360
v -7.38600362 36.36243194 24.21065047
v -7.24094547 37.40938008 24.15870689
v 22.29838632 32.49510750 24.63430539
v 20.80783248 31.77212924 24.92757142
v 35.20718589 30.40947206 21.97109908
v 36.28296033 29.61791679 21.76867798
v 35.80321372 28.41016278 21.98396064
v 37.27766499 28.62623148 21.65008709
v 38.35962713 27.69787982 21.61024697
v 39.75552320 27.66316384 21.25272900
v 40.36451131 28.90125476 20.76401189
v 41.69785231 29.00251746 20.36311850
v 44.25557330 27.08098106 19.90030147
v 45.82354799 26.80050582 19.34246905
v 48.12538996 25.78653395 18.87913421
v 3.74523830 37.62171417 24.82174151
v 5.61633613 36.47981584 24.91744049
v 35.66115350 31.58633411 21.73326164
v 37.14156151 29.89212610 21.52496018
v 39.28141296 30.14185466 20.89628763
v 45.75772583 28.53958495 19.13710125
v 43.42152923 28.84447575 19.78744194
v 51.73284188 28.28048356 17.70528592
v 52.52858251 26.58057027 17.61164702
v 53.38106304 28.38574350 17.08456315
v 25.61597899 35.56554019 23.80871587
v 25.34300461 36.16137803 23.79743569
v 24.28537607 34.84698012 24.07729253
v 29.27923575 32.66781569 23.40868302
v 54.80964854 28.29768695 16.51134528
v 54.84964326 30.29084019 16.37890562
v 57.38814920 26.04172938 15.77699184
v 55.36369234 26.71563625 16.33553952
v 55.28997630 24.77248199 16.55097492
v 58.42882022 26.02308244 15.11088572
v 58.51004645 27.14203484 14.77798633
v 59.25506353 24.90385622 14.68586177
v 59.81796980 27.68570185 13.84093985
v 60.05918235 26.47538297 12.95474172
v 60.62565371 28.00161019 13.30767013
v 59.45323035 25.41826479 12.93216553
v 59.22525004 24.29655753 13.64342589
v 1.91446592 41.19020328 24.56808276
v 45.90826482 33.89594331 18.45712960
v 48.62705991 33.56894478 17.65681431
v 49.97635260 29.49210256 17.70195551
v 49.19070005 31.22135438 17.76423492
v 54.99761924 32.13837743 16.05312712
v 54.08281833 30.76031432 16.55159332
v 61.22320890 28.85807119 12.34600041
v 61.18194386 29.36259843 12.89615501
v 61.36968359 29.18682247 11.63621992
v 61.64838746 29.96954136 12.26593368
v 48.91006276 34.35945138 17.44207740
v 50.84140599 33.45335647 16.84391871
v 0.36134431 45.15264556 24.36282858
v -0.24385894 46.32927105 24.15151708
v -1.24134345 45.39891705 24.17043969
v 3.53296311 45.73269933 24.08678085
v 20.52093111 41.97532311 23.76040258
v 20.80284618 44.46004704 23.49426970
v 24.66185950 42.98593104 23.34370092
v 26.29662864 43.87929291 23.11970294
v 29.09256704 39.30960223 22.91589044
v 57.72881582 34.83538330 14.86038044
v 56.45845085 35.34060717 15.37986938
v 56.19147047 33.99460390 15.62863216
v -1.24711031 47.59081453 23.98303896
v -0.82312746 48.08813334 23.95756543
v 1.57670374 47.72932827 24.02019314
v 1.11659395 47.19112813 24.10801128
v 2.29480164 47.13459685 24.09822308
v 3.50175146 46.82778567 23.99029583
v 4.69254050 47.63004929 23.81575294
v 6.49385620 47.02509567 23.69099483
v 8.71937256 46.51467502 23.59060384
v 16.23193547 45.32967508 23.58120680
v 18.32886785 45.20207271 23.53575267
v 22.44943939 44.93311793 23.33144099
v 24.29321595 45.33572122 23.17042090
v 33.99666399 41.92836583 21.41591348
v 32.75068104 44.01249066 21.60743997
v 30.71138263 42.80036688 22.22985029
v 37.86700591 41.21602327 20.11963725
v 35.36558896 41.38154536 21.00867406
v 43.37894917 43.34268719 18.51397380
v 46.53858021 38.24768215 17.94192195
v 44.48574781 39.82468694 18.44302937
v 44.53176260 40.55773094 18.39039102
v 54.82319370 40.10100663 15.14162868
v 53.75779420 37.55774349 15.67664370
v 51.01300031 38.91303390 16.41850173
v 63.76144290 35.27858108 10.17503999
v 64.17597085 37.39229962 10.06803662
v 63.98113817 36.31943464 11.08884998
v 63.58900666 34.91306677 11.46808360
v 63.10974061 33.58249366 11.64049376
v 7.76202790 48.32638428 23.47948030
v 5.21916337 49.84923452 23.55641127
v 8.66049621 50.17737299 23.32424372
v 10.12410875 48.25783893 23.38955738
v 11.65602077 50.78426749 23.18011783
v 14.55373038 50.87368563 23.09533209
v 16.47385210 47.78105393 23.31813611
v 16.97429083 50.47463998 23.05376716
v 27.38605812 45.99764571 22.75114879
v 25.67162551 48.45684022 22.80467004
v 31.08267859 46.29890621 21.83208428
v 29.30567041 45.41697726 22.32978120
v 35.63551605 48.04841802 20.54119855
v 38.76972944 43.65786538 19.77950521
v 40.25903717 41.57052189 19.42114905
v 48.61733317 44.09463331 16.90280437
v 45.13886943 42.46599972 18.06136221
v 46.53518647 40.73504731 17.76446030
v 57.21439794 42.33583808 14.45046440
v 57.29455501 36.68047860 15.11505619
v 56.87377602 39.04299065 14.90028761
v 57.85158277 38.88188303 14.60954733
v 60.42205170 37.63573989 13.49167340
v 60.71617827 41.76073894 13.24521564
v 62.01648340 40.23831710 12.54919451
v 62.49867007 38.94429654 12.04721071
v 63.28848004 37.91642562 11.66673191
v 63.09111416 38.86869550 11.90066431
v 63.95574659 38.19796443 11.36841159
v 63.00777942 36.83916852 11.87032182
v 61.30773574 35.95953062 13.11579067
v -0.18218880 52.01163143 23.68595637
v -0.20551344 54.65042964 23.51740561
v 4.28442657 52.50974000 23.44324999
v 19.55594681 50.84284022 22.95514196
v 23.62662368 47.69460857 22.99267426
v 21.22869715 50.10807514 22.94915915
v 24.29992892 51.06126145 22.65178412
v 30.21218814 50.29394850 21.79729007
v 28.63404900 51.51833966 22.05593325
v 32.61517733 50.42955279 21.24011144
v 37.60417551 45.85228860 20.04931308
v 35.01091152 44.60788891 20.92713863
v 41.59171134 44.14287582 18.94750074
v 56.70691654 46.03052512 14.39731382
v 54.67525870 44.23950240 15.05382359
v 62.17500940 40.95365107 12.87264563
v 63.00567091 40.47154635 12.53253501
v 63.84758651 39.29223493 11.81350183
v 65.53603709 41.42711684 11.06239110
v 65.72756171 41.10041633 9.15597007
v 7.15694390 53.98985744 23.22907187
v 15.40593524 52.65762284 22.95866050
v 12.71179505 53.92026901 22.99907431
v 15.76077379 54.42495272 22.86587842
v 17.55834371 52.35403404 22.91915566
v 20.23811638 53.88172343 22.73847722
v 22.41255902 51.33587122 22.78795093
v 21.87793702 53.60182375 22.68187329
v 32.74047747 48.53057861 21.29465528
v 53.63217369 49.93928596 15.12563974
v 53.08128893 45.56716606 15.45784064
v 52.00396478 46.72819749 15.75189084
v 54.58301306 47.94593900 14.94414452
v 61.88170984 43.51058230 13.64689507
v 61.75359711 45.85897923 13.46756890
v 60.74227393 48.92949387 13.56175821
v 59.75049362 46.44044489 13.64845131
v 58.47065523 46.21807113 13.93643115
v 66.21000171 42.89000109 9.61000007
v 66.36101007 42.74234548 8.81496537
v 11.23074256 55.15202507 23.02398533
v 13.60099856 55.05955592 22.93224633
v 17.70880818 55.52638322 22.76570350
v 27.29525976 54.81144786 22.05576003
v 26.47141181 51.85467005 22.37241156
v 63.60504031 47.74198681 13.49034999
v 65.99795073 43.86234656 10.62196586
v 66.28999859 44.38000172 8.70999973
v 66.06555730 45.81660032 9.88193322
v 65.19711763 43.87811944 12.35395763
v 11.37503516 59.02552605 22.97106758
v 13.93412892 57.47513846 22.88915589
v 16.10490121 58.00030753 22.78382517
v 20.22041008 56.21429905 22.66358025
v 18.97471212 57.79480934 22.67448418
v 22.55947888 57.76597187 22.41485752
v 24.17585626 53.17183584 22.52691425
v 25.29882453 55.94218522 22.22000621
v 39.64210302 56.86730146 19.00536753
v 63.55757266 48.97854105 13.32932618
v 63.09717894 52.13147774 13.44664488
v 62.55897880 49.07860234 13.40519171
v 1.08464377 60.70841476 23.21011387
v -0.19403495 59.57716703 23.30132015
v 33.45683217 58.44974890 20.81511728
v 34.92892534 54.77735773 20.48905380
v 50.57747290 53.43269557 15.81810415
v 53.80776525 61.49733067 14.44916427
v 52.27904022 51.62003636 15.43047000
v 60.02037600 54.13784459 12.77858019
v 59.48064476 49.78655279 13.59183900
v 58.81656706 49.64714125 13.73015624
v 57.79219419 50.21101236 13.92279752
v 10.51526330 61.17331609 23.02051894
v 20.31274512 61.84903532 22.55557477
v 20.25192603 59.76200104 22.57642150
v 55.39479107 52.87978053 14.40670434
v 56.36473000 57.19514936 13.86810094
v 58.13442171 53.45505849 13.47892359
v 55.99536747 53.43460664 14.20192793
v 55.36672100 55.06844074 14.29669559
v 57.52301961 52.54466459 13.80764600
v 62.07808107 51.61283910 13.20824493
v 65.21219760 52.09123343 9.04740021
v 65.25541842 51.69016495 11.94041967
v 65.73390216 50.52941665 10.68609860
v 6.46912027 63.45354021 23.14113826
v 10.88206377 64.02127445 23.07809517
v -0.16580385 67.56558269 23.26647006
v 1.19912298 64.38177079 23.19951542
v 3.53217265 64.18853253 23.17087352
v 8.96485522 65.63448906 23.17968942
v 25.43604560 67.31726229 22.02029340
v 28.90914679 59.58677828 21.54032513
v 26.65389888 63.45976144 21.81495726
v 26.88495629 61.98856607 21.79562114
v 24.82673526 63.37167323 22.07584307
v 28.23637985 60.36037579 21.62092738
v 28.87851000 67.02617556 21.39759436
v 27.67619491 65.83309919 21.65060863
v 27.64574811 62.95555830 21.65680751
v 34.83205661 63.79027665 20.07739246
v 33.28672051 61.94822118 20.53305134
v 33.25251490 62.61921674 20.50751634
v 62.83190101 58.71524289 12.12412957
v 58.96082520 57.32689425 13.09265010
v 59.03614685 56.07255548 13.06162030
v 64.92169946 56.50553480 13.04112468
v 63.40682507 57.97876418 12.39396352
v 9.73621383 67.36999750 23.19005504
v 9.40244552 68.65750253 23.19177240
v 20.30933090 65.67078084 22.53700979
v 20.67827061 63.77746165 22.53237180
v 42.97976196 67.11734831 17.67438278
v 64.10011649 59.07303840 12.10146304
v 64.50215727 62.09682673 11.61990874
v 67.45464355 58.17631632 10.96598804
v 67.43352115 57.33236298 10.28450951
v 67.49815494 58.90225619 9.57321655
v 66.94839895 56.35831878 11.49217412
v 3.45189893 71.57569379 23.25165644
v 2.96031684 68.99278611 23.25183712
v 5.97535959 70.26477158 23.25039543
v 28.32273208 68.59753281 21.59435675
v 35.21721438 68.53681058 19.80439946
v 33.60874951 65.86212665 20.29646374
v 37.04968095 67.22463667 19.33650114
v 37.23727539 65.36903977 19.34814267
v 41.21809453 64.36891109 18.24544743
v 51.05303228 68.61013174 14.89310525
v 46.58671096 66.03783369 16.55565761
v 49.16400462 64.03654814 15.75614139
v 49.84375834 65.46142697 15.46985470
v 60.53311750 65.99088758 12.33789604
v 60.23040041 62.22956628 12.65505422
v 62.51276284 60.95373631 12.08706200
v 66.93924218 61.04600802 11.81106642
v 67.41718203 59.53848362 10.98127756
v 67.30760634 60.80328301 10.20254381
v 4.37078532 73.34993035 23.28335680
v 5.21488488 72.13020325 23.25836383
v 6.46542106 71.87777758 23.22660387
v 8.82243179 72.68269360 23.15722406
v 26.27058700 71.72557712 21.74856886
v 33.25720504 69.74893808 20.29464766
v 30.63015640 71.17171586 20.90629004
v 54.19170484 64.31335956 14.19671625
v 55.73821440 63.25127929 13.81405722
v 63.22417408 65.56044519 11.68069243
v 65.16842544 63.72332573 11.88872568
v 65.77399373 60.93110889 11.73638459
v 2.92151095 77.17206329 23.41691218
v 4.77909949 75.50897449 23.32238480
v 13.91383167 75.13330132 22.87692018
v 19.38167401 75.89729130 22.58738875
v 21.30294964 74.03590530 22.40748145
v 24.32439663 74.41326976 22.05295302
v 26.37579851 75.11718571 21.75736614
v 36.93842515 74.00358468 19.35721748
v 37.04078868 70.59007883 19.29895580
v 39.47093338 68.52383167 18.66242662
v 62.04379350 66.50833786 12.41853274
v 59.76716802 70.01192123 12.27349136
v 61.84220314 67.86672771 12.83411682
v 62.63566017 68.43166053 12.62270659
v 5.50203351 76.88843459 23.34854193
v 8.41864944 76.83662325 23.18362147
v 7.59702595 75.81479102 23.23630080
v 9.48865432 75.98961145 23.11234176
v 10.47860458 79.14698869 23.00512046
v 16.26584493 79.78004962 22.83654734
v 28.55216712 72.53637165 21.36928774
v 33.84324536 76.44403726 20.27035691
v 30.70885129 73.22002202 20.87683603
v 32.67608956 71.66315615 20.41496336
v 41.00165889 76.46802068 18.33038218
v 39.91767764 71.99451327 18.52785610
v 40.65577686 72.36894220 18.35119352
v 47.38304019 76.24856383 16.25849307
v 46.38426006 68.07584316 16.58841968
v 48.34832624 71.89182192 15.82118683
v 46.57460377 70.01326978 16.47461206
v 44.86857727 70.76484710 17.05719344
v 49.55953360 69.50210780 15.38912207
v 54.20525745 72.52041250 13.78697064
v 57.69298226 67.07753241 13.07129487
v 57.06274137 67.77228415 13.20552174
v 58.40357766 69.90487128 12.71769870
v 58.46841261 68.65783036 12.81062420
v 1.00524875 79.96664941 23.56257848
v 5.60044590 78.24225724 23.34928513
v 13.10161967 78.44827324 22.87054062
v 32.58873522 76.20052248 20.56006156
v 50.60489476 71.70947641 15.02178144
v 51.69820413 69.59949434 14.63925745
v 51.63228884 71.69788331 14.65353463
v 56.24975264 73.65860045 13.16811144
v 62.04666942 69.70266253 12.52310164
v 60.20840630 72.98862189 11.91628817
v 62.53000349 71.20999694 11.48999855
v 64.32197243 69.40269470 11.79928705
v 64.59999830 70.88000327 10.88999957
v 65.36340714 69.28887218 10.85998770
v 66.61007553 68.29692423 9.41219274
v 66.20768458 67.58740544 10.92443336
v 65.96315652 70.62568516 7.62162870
v 2.78507825 78.90626043 23.48055504
v 4.03556554 78.59436423 23.43321592
v 6.97610714 81.14005625 23.21397886
v 12.22616341 78.95009965 22.89663441
v 14.28079046 79.25792038 22.83488028
v 29.34838645 79.39811051 21.46582119
v 38.50774467 75.91935992 18.96155067
v 45.34514621 76.69290155 17.13072136
v 43.60515624 74.64446872 17.56334864
v 43.35427284 72.23794609 17.55640842
v 42.64765233 69.82722133 17.75787212
v 46.34958878 75.76982677 16.66408032
v 45.50315440 74.11879301 16.88388176
v 54.47383225 73.94918054 13.69043719
v 62.73400038 72.52852619 10.76557860
v -2.13007396 82.52662420 23.70533347
v 3.54570011 83.36648345 23.53370935
v 1.35135511 82.23162591 23.63878302
v 6.04512403 82.59361237 23.29216897
v 10.51978115 80.39115369 22.96294086
v 12.45965436 80.90301603 22.85309695
v 10.94865147 81.85739815 22.90902287
v 20.56030184 82.23190904 22.71825634
v 18.54027063 79.48730141 22.77847193
v 31.04450181 76.49867237 20.94044536
v 49.61182922 77.42138952 15.73814638
v 50.72461814 76.29406452 15.39428718
v 51.69733241 74.91780072 14.55483865
v 53.29071730 74.48969036 14.12317902
v -2.95482925 84.33984965 23.80277589
v 5.10054594 84.96395499 23.41749892
v 6.32383022 84.08365399 23.26620929
v 8.30177497 83.56485516 23.06998149
v 24.00723472 82.91850984 22.43817411
v 22.54507318 80.61967790 22.49548398
v 23.18517864 78.89370620 22.34460227
v 25.05905181 84.00402218 22.36845344
v 32.90899843 82.36393332 20.88917233
v 32.25232288 79.06890661 20.82535252
v 31.96818009 80.46816289 20.99067159
v 37.18917072 83.45790952 19.87712830
v 35.51540896 78.90059799 19.98128928
v 36.66514903 80.72252572 19.80850846
v 43.02649945 81.42723143 18.14710721
v 43.15237701 77.82405615 17.82116294
v 43.90708730 78.65847647 17.70239137
v 47.34189436 77.61187106 16.82670973
v 48.45000058 77.84000039 16.06000029
v -1.44337933 87.37604320 23.94519188
v 3.35034868 85.91057360 23.64052460
v 12.83040177 86.04129404 22.77247421
v 15.45152813 85.57157218 22.75593020
v 18.02059449 86.23295277 22.71639369
v 17.57964492 81.92074299 22.80642092
v 20.82554623 86.58348769 22.66432345
v 28.85800041 81.59145713 21.68425359
v 27.52154320 82.48654008 21.96761779
v 40.50167277 82.08382875 18.90777797
v 45.39588839 81.09425753 17.56997220
v 47.88286984 79.18576896 16.94764569
v 46.95478827 79.98830080 17.20033959
v -4.10567736 87.69351989 23.96689542
v -2.83170305 86.46688610 23.91016856
v -4.69526881 85.34593880 23.82705547
v 5.71930362 86.95323765 23.40678126
v 8.00830126 86.45921946 23.10346253
v 10.01514029 85.63886583 22.91572094
v 16.67655446 84.16887373 22.77281508
v 21.26547880 83.72787386 22.66634628
v -0.66751568 88.45002204 24.01421405
v 4.31224657 87.49386668 23.59807678
v 9.06851981 86.45365387 23.00170250
v 16.74868539 86.97804064 22.74045162
v 23.19164574 86.28933132 22.55071327
v 40.21722078 83.42672139 19.07702535
v 42.63487831 82.80106634 18.72048154
v 45.32942176 82.40627497 17.88514294
v -2.83745094 90.10960907 24.15538207
v -3.98987206 89.77192640 24.11800623
v -1.55229284 89.19326216 24.07390252
v 7.19446223 88.37086707 23.29620905
v 5.37921349 88.36290240 23.52806926
v 9.18943901 87.26388961 23.01815897
v 8.81069154 89.05717731 23.16222526
v 13.81648704 90.03339708 22.85631746
v 28.64482813 87.50534803 22.07794227
v 28.59219722 84.15818214 21.87769115
v 28.26005220 83.54559541 21.89607173
v 37.93031722 84.73161608 19.78991553
v 43.68999973 82.68999308 18.18999462
v 12.35661004 89.50184286 22.89940603
v 11.48317568 89.82126415 22.98936434
v 20.07004246 88.97615969 22.74176665
v 21.68358862 89.50508386 22.73045667
v 22.93425053 88.93144131 22.66670018
v 25.67224950 86.61373705 22.38431759
v 26.70895867 85.72777361 22.29278162
v 32.31969848 83.72572064 21.10844292
v 32.95265883 85.40503681 21.03792131
v 31.54821694 85.05455405 21.31671086
v 39.78478909 86.50829643 19.52776499
v 37.63435408 87.06486225 20.02501301
v 0.16490808 92.25703031 24.30669032
v 3.05974577 91.88696742 24.05401133
v 5.40257851 91.68127924 23.78428541
v 16.82597212 91.17340297 22.84095250
v 26.48722939 93.25563908 22.46359363
v 27.23310702 88.72217685 22.28923142
v 25.39914288 89.68168497 22.49304205
v 33.97496045 91.75197035 20.90738341
v -1.11565471 93.82002801 24.48178269
v 8.30456894 92.29183942 23.50987867
v 7.65030272 92.75480360 23.62419106
v 6.57026144 92.27873385 23.70091900
v 10.86974517 92.37825871 23.26808125
v 14.94468190 92.74822474 23.03341217
v 19.69617233 90.55762738 22.79760875
v 20.02684958 91.96923673 22.85295539
v 21.93566039 91.53274447 22.79731445
v 31.34899959 90.00705183 21.48918994
v 28.21993269 90.88919312 22.16486447
v 32.17274696 91.51922911 21.32892422
v 37.65750304 88.92076463 20.13926022
v -6.47396315 94.60532665 24.68761429
v -2.53869733 95.24977207 24.63645115
v -0.89968689 96.45310789 24.69800971
v -0.61319460 94.86507624 24.57327954
v 0.10309138 94.28128600 24.50122498
v 1.30422402 94.94352341 24.48305860
v 4.21185838 93.17045659 24.04585108
v 4.98016318 94.63110566 24.10594746
v 4.27731499 94.66979653 24.18475412
v 5.57898777 92.88924932 23.92021939
v 5.95778460 92.97584742 23.83452281
v 7.07353698 92.51600504 23.74960110
v 6.90243579 94.41857040 24.24517088
v 9.09210369 93.80107373 23.60168286
v 8.22000019 93.46999973 24.07999896
v 10.12600213 93.88560802 23.48364145
v 32.62972087 93.38013828 21.36839367
v 35.81123427 91.52078629 20.48650198
v 37.20394149 91.06481075 20.21319233
v -4.91282577 97.00057656 24.76647124
v -4.57360689 95.54515779 24.65449832
v -3.65445623 96.94152325 24.72850122
v -3.31234210 95.75045854 24.63250794
v -2.56842840 96.65682167 24.68265034
v -2.30442220 96.59988433 24.67012033
v 1.38025673 96.38890624 24.59807135
v 1.05750398 95.28321773 24.54129234
v 3.37737030 94.85808760 24.38504621
v 2.56184861 95.00795603 24.50381406
v 2.39587645 96.16688639 24.50396493
v 23.34249020 -18.37588660 37.25889698
v 11.46909036 95.34890950 23.49047549
v 9.26804263 95.06321698 23.65517803
v 12.04890106 93.89290214 23.32589030
v 9.27779358 94.28888559 23.67427759
v 15.52037988 94.67212856 23.19506928
v 35.10593995 93.45608205 20.73850483
v 36.41743958 92.96074510 20.62757500
v -8.15277454 96.32811695 25.03565140
v -4.24448308 97.97488898 24.70915578
v -2.67623737 98.49726409 24.76536110
v -2.14218604 96.76652402 24.72002245
v 1.43588043 98.27645123 24.65421334
v 2.80657527 96.25459462 24.46358278
v 3.21704685 98.36419672 24.55322444
v 3.33383540 95.77424079 24.37343448
v 6.35185931 95.90586275 24.05641600
v 4.61330265 95.44591606 24.21057038
v 8.38438142 96.58468515 23.87404814
v 8.51287693 94.45010126 23.68711494
v 13.46223801 96.75748646 23.49633537
v 20.46992257 95.96487880 23.13626744
v 30.50000034 96.30999714 21.99999988
v 28.81519869 94.32140738 22.13453688
v 32.10999817 94.82999891 21.60999924
v 38.20450231 92.40631759 19.17328499
v -4.45154775 100.41293502 24.90421198
v -0.61132555 97.87433594 24.72444996
v -0.76522527 99.64542091 24.73622374
v -2.72993394 99.94127601 24.76162091
v 2.22939812 100.86826235 24.80595373
v 6.17203629 98.40216488 24.25207756
v 4.15250752 100.35426170 24.61652458
v 7.89263286 99.25320745 24.11244996
v 11.99447922 98.17013890 23.68172072
v 22.03537710 97.94814885 23.23998883
v 20.86860128 97.50455618 23.25520106
v 23.14609848 95.40873766 22.95235544
v 30.05000018 97.54999727 22.15999924
v 31.97584674 96.27698362 21.43718302
v -6.58998359 98.23922068 25.06259829
v -6.09873235 99.57087040 24.54870567
v -8.03523976 98.58454764 25.28658323
v 0.26758158 100.63208640 24.82105419
v 5.48570650 100.55107623 24.49272946
v 11.20051090 99.31700677 23.82079326
v 17.25648902 98.57489169 23.48476835
v 20.11358738 98.58655930 23.41017872
v 27.64948085 99.29881990 22.70184830
v 23.28314446 97.44849056 23.10864255
v 25.77972971 97.65903652 22.81055972
v 28.29989418 97.73007780 22.43926376
v 0.94893150 101.16430372 24.87833798
v 0.31801048 101.96195543 24.88169260
v 3.18360818 101.24769062 24.80617538
v 11.46334875 100.93604773 23.94528314
v 16.28524624 99.66003150 23.61365221
v 18.21226627 100.34468025 23.64953980
v 23.69086258 99.56457466 23.27337116
v 3.15663568 102.52854973 24.93535727
v 4.13307827 103.30608487 24.96847510
v 9.95882135 101.51210427 24.10615049
v 10.95870230 102.95100510 24.18299206
v 12.54577097 101.92778707 23.98230880
v 14.89563845 101.70561820 23.81011285
v 13.74377869 101.55132413 23.87477458
v 17.23612472 101.03286058 23.70351925
v 16.09029621 101.45200044 23.74532074
v 18.70302483 101.32142156 23.73082750
v 20.26983723 100.70981830 23.64813723
v 25.11000074 101.24000162 23.22000079
v 0.99190709 103.82565856 25.19311942
v 5.50079439 103.87243330 24.99707043
v 9.08353366 103.29835117 24.33733456
v 20.15260421 101.45080835 23.76337722
v 26.71000175 101.09999776 22.98000269
v 2.46500247 103.74421626 25.17925203
v 10.50985698 103.82894427 24.32331443
v 12.47871015 103.68923843 24.21596833
v 14.10017069 103.62817347 23.91257696
v 15.86183161 103.39423269 23.87799509
v 17.53634587 103.26571018 23.77409860
v 19.71456222 103.28945518 23.92399311
v 24.21999909 102.26000100 23.39999937
v 25.81000142 102.11999714 23.15000258
v 6.08738977 105.04194349 25.00296943
v 7.39464210 105.14517128 24.91613850
v 16.79462194 104.36698049 23.97061512
v 2.82601779 105.07199913 25.56621842
v 3.63022252 105.53311557 25.25486611
v 8.01629387 106.39938712 25.09836107
v 11.45593636 105.27091473 24.32266250
v 13.03263567 104.61384058 24.09273945
v 15.63377492 104.75116223 24.09406193
v 4.16600006 106.00174218 25.23302846
v 12.04012427 106.34895414 24.45208654
v 5.83125651 106.49161041 25.49630217
v 9.66427010 105.77540100 24.45820905
v 5.11643710 106.12438619 25.18971078
v 12.75795791 106.75175488 23.86684343
v 9.29538161 107.29063302 24.18850362
v -13.12494744 96.24931961 24.86919612
v -13.45179975 94.99272704 24.42748100
v -11.90639380 95.86731344 25.09215474
v -8.95995926 95.75299919 24.95275810
v -6.79760100 93.99091452 24.63832311
v -23.53000082 94.01000291 23.39999937
v -23.20813015 92.71954745 23.90845679
v -21.85772918 94.21671927 24.07891117
v -19.31774616 92.06126630 23.49584177
v -20.98513208 91.30164981 23.49965461
v -18.38997193 94.75953132 24.43954349
v -17.11006276 93.50655228 23.94343540
v -17.72798039 95.60306370 24.48911220
v -15.97095095 94.62291747 24.50875565
v -16.12745412 92.20715612 23.66903238
v -14.52241838 93.49969029 24.36615899
v -12.93520536 91.31252021 23.99501763
v -14.35675472 95.42265534 24.39193241
v -14.87370487 94.74121034 24.59329553
v -15.13999980 96.79000080 24.87000078
v -16.11083001 95.19211948 24.63945933
v -11.57332584 93.69974583 24.46349524
v -10.07025782 95.55601329 24.86514114
v -9.91491135 92.76442230 24.49998073
v -9.63604636 93.78354251 24.58326891
v -8.77257250 93.04811805 24.51948263
v -8.35398678 90.56282789 24.20799062
v 9.38528590 92.82090515 23.89102243
v 12.29851693 92.89063513 23.20566587
v -29.36221845 88.99863064 23.16065319
v -30.70162609 91.27716720 22.78275415
v -22.69560471 88.46083283 23.42297509
v -17.62133837 90.67633748 23.54205400
v -14.12461977 90.68958461 23.84016104
v -15.41620679 89.01070803 23.57416414
v -10.79969481 89.70678598 23.94956909
v -8.23601894 88.40350807 23.97381514
v -6.23054942 88.19684386 23.98427017
v -35.78501940 83.46785605 21.77875116
v -35.93515232 85.25422215 22.04389125
v -34.38962623 87.04676479 22.60066569
v -31.80208430 83.31882954 22.15377614
v -32.74329752 86.18801832 22.60647155
v -33.14815834 88.27579021 22.94392139
v -30.72803281 88.51714432 23.00912887
v -28.59830856 86.58014238 22.86593243
v -26.80965327 88.46201748 23.18852395
v -24.71297421 87.87697554 23.27122539
v -20.37287690 83.84670317 23.28332700
v -20.86460590 87.83955127 23.45053852
v -19.97885108 88.23163807 23.49877357
v -17.17394218 85.29567719 23.42097089
v -18.41517538 87.09365129 23.48389849
v -14.33094125 84.92854983 23.45406078
v -12.53360230 87.80533820 23.62610213
v -9.96994413 87.02905476 23.74755405
v -42.17407852 87.34094352 21.36824094
v -41.39783233 85.18847823 21.11680247
v -43.68211329 85.18891037 20.48033476
v -38.91608864 84.50694382 21.38948627
v -38.06296736 87.53252774 22.02867530
v -27.07894519 81.29908890 22.36089669
v -25.77426285 86.51227504 23.07224087
v -26.30547993 85.29439569 22.90239744
v -25.99147148 85.14462411 22.93084748
v -22.94887044 83.90928805 23.08974229
v -24.34612252 83.62022787 22.92464487
v -22.82751724 84.75200087 23.16870540
v -10.87710075 84.09004658 23.53306301
v -6.74614264 85.50141752 23.79292808
v -7.53532024 83.65903795 23.64907600
v -42.47904941 83.56379718 20.31908557
v -40.21817446 83.44056457 21.11567557
v -37.62250021 83.66604149 21.50101587
v -33.44569728 81.44921809 21.78785577
v -33.68315101 82.73816109 21.91629261
v -29.10546586 83.84575695 22.47675881
v -21.39791660 78.28397304 22.65417017
v -24.76949245 81.88069612 22.68229052
v -21.19961753 80.37123829 22.90944569
v -21.87785879 81.60184324 22.97341265
v -17.39471778 81.24481887 23.07140641
v -16.37461595 82.70901442 23.21871370
v -44.62704808 83.48643035 19.82021704
v -45.02940923 81.94535971 20.21178417
v -43.31354424 82.24470913 20.51228471
v -45.93543336 83.17035437 19.30419914
v -41.44341126 82.15212822 20.79746500
v -40.12208059 81.84367418 21.09908313
v -41.34883359 83.59613270 20.73720284
v -39.09181803 81.63909614 21.18652128
v -38.19445893 83.02838355 21.35915495
v -37.21576929 81.94909990 21.48162574
v -14.90749791 79.65411991 23.05510454
v -16.70144685 80.25898784 23.00694026
v -12.97813933 81.35959506 23.28713797
v -44.47066411 81.25824481 20.45642585
v -46.33696377 81.25901967 19.71754991
v -43.69512945 81.12432808 20.52093670
v -36.33101657 79.27221060 21.28833346
v -25.44758096 78.41455936 22.15057611
v -26.34806372 79.09424603 22.16159739
v -7.28653790 79.13549989 23.41559157
v -45.24824768 80.09852469 20.26657388
v -39.94454071 80.61622828 20.95259912
v -41.97306931 81.04751259 20.81704885
v -41.52432829 81.88693970 20.81154473
v -42.91751236 81.15804940 20.51401325
v -30.61579540 79.25894856 21.82503045
v -20.03172785 79.50460166 22.86005393
v -46.48644105 79.24024016 19.67457123
v -47.74617776 80.41206002 18.68252642
v -48.40317741 79.45489883 18.13216507
v -31.02605231 76.51029527 21.59569226
v -27.90336683 78.56476307 21.98263630
v -28.92208658 78.03346217 21.85926400
v -22.34518155 76.09498501 22.09311165
v -13.17814179 76.98245347 22.96747826
v -8.00626166 75.93479753 23.21762033
v -44.37277466 77.28955150 20.17981932
v -37.84502670 77.32351869 20.95212787
v -35.42460874 76.99135691 21.18242532
v -33.31155330 77.19769329 21.41460218
v -46.47956416 77.27988809 19.64065246
v -28.92043069 75.33872873 21.68138325
v -24.78149161 75.69199055 21.87120356
v -6.42557954 74.78045672 23.24287407
v 66.61903113 67.42204726 5.38489362
v -41.72281921 76.73089206 20.45811154
v -27.08827704 76.19033009 21.80450782
v -9.24848858 74.89637285 23.10210839
v -4.14010650 75.06521791 23.32967520
v -47.28033766 75.59873164 19.31070350
v -43.47672686 75.61672479 20.17347515
v -45.64148188 75.27864724 19.71795224
v -26.88616514 74.72295314 21.76208980
v -10.46224032 74.12994653 22.97719568
v -8.40199180 72.63737917 23.07685278
v -50.30599982 76.14602149 17.64024235
v -44.62752491 74.40979034 19.94403079
v -33.45017880 72.45470583 21.12342231
v -4.76247026 72.81287014 23.25264551
v -47.28483781 73.28431308 19.66243610
v -44.76333782 72.34437764 19.92356591
v -41.90183431 73.74166697 20.26793733
v -36.82058677 72.56080955 20.71369812
v 0.35340435 71.35936618 23.26457202
v -1.76930032 71.04438543 23.26244861
v -42.50076786 72.83811271 20.18362843
v -35.55088118 72.12751359 20.84149793
v -31.96449205 72.00516015 21.28353529
v -29.00270186 71.26369327 21.52239159
v 25.11330321 68.41820478 22.04993181
v -49.19999838 72.83999771 18.42999831
v -40.10633007 71.60180807 20.27743310
v 24.89821985 -9.42695420 33.17850828
v -37.79996559 71.75298035 20.53285763
v -32.52200782 71.59110159 21.09728195
v -33.94776955 72.09202647 20.94992436
v -30.75649776 70.72824240 21.33723907
v -10.58749482 68.24395806 22.74332568
v 31.73419461 68.70983541 20.69274150
v 32.02845156 67.07982719 20.65602317
v -45.74698210 71.82738930 19.70394515
v -35.65080464 70.60597837 20.71463503
v -33.29095989 70.14288008 21.00143954
v -46.40703648 69.38400865 19.32301745
v -43.25366393 67.11707264 19.41601001
v -43.34460944 71.68112695 20.04940249
v -41.71694815 70.84292918 20.07288486
v -38.91658783 69.73750144 20.13146505
v -35.14863551 69.33739036 20.67106776
v -3.65382922 71.39486074 23.26449566
v -40.61760381 68.33132356 19.62641813
v -39.82793540 67.45301932 19.69379373
v -31.38217703 67.46442616 21.08111233
v -33.59669819 67.50199199 20.76422237
v -46.77442461 67.02853739 18.27239245
v -46.76147178 68.50048155 18.64884421
v -37.96690702 66.73870981 19.98774521
v -35.16403958 67.46409088 20.51348798
v -30.02704121 66.33409113 21.18278295
v -28.54764834 66.45941734 21.32624201
v -19.73510534 65.44369459 21.85116522
v -6.48789387 65.87774307 23.09171483
v -2.92006112 63.17204982 23.32687937
v -2.46007694 68.33928078 23.28292094
v -0.32393911 64.11961466 23.24921452
v 12.12477963 63.29246610 23.01785722
v 16.46544598 61.70741469 22.76802063
v 30.00096045 65.27974457 21.16281725
v 30.74744530 65.69650769 20.98527364
v 30.16160615 63.21077049 21.16313390
v 30.67897260 61.44043058 21.07470110
v -41.62413999 66.31392241 19.46717128
v -40.57690129 67.13408232 19.46044154
v -25.59425309 66.05497003 21.52059786
v -35.83258390 66.25281274 20.30484751
v -27.86650322 65.02873451 21.31832205
v -42.40305722 65.70599973 18.73227023
v -36.51861474 65.76547027 20.13441175
v -34.67099741 65.04134089 20.43075114
v -32.15781599 64.57973272 20.81691101
v 0.77165395 62.71953881 23.19174260
v 2.86048977 62.17832491 23.12440984
v 4.77864686 61.93930656 23.09497632
v 6.77982252 61.58873811 23.08749035
v 13.23572267 60.86330861 22.91320264
v 35.58349237 59.82205644 20.09240165
v 36.38953716 59.84301120 19.87049356
v 37.48711944 62.32574955 19.42465827
v -38.01560402 62.65787780 19.62878369
v -36.01266816 62.72105873 20.06107382
v -39.46951404 62.71170825 18.77513714
v -33.16807002 63.78419697 20.63924074
v -33.83032233 62.62143701 20.51452547
v -32.00529888 62.91416287 20.89620382
v -29.51245382 62.86150962 21.06727473
v -26.97865106 62.98638135 21.32813632
v -24.42314290 62.35863268 21.54423110
v -16.92732051 62.71593273 22.00372517
v -12.55066134 60.27884409 22.53622748
v -9.74693615 61.82427332 22.88190648
v 5.37730288 59.84259769 23.08685705
v -29.72073667 61.84225529 20.99862881
v 9.22834501 59.07245353 23.02809805
v -33.80171955 61.66746095 20.41395381
v -24.86764640 61.17036194 21.48439921
v -17.47652702 61.16453186 21.94542624
v 27.05541998 58.80324915 21.84381336
v -35.00031680 60.83619222 19.84772086
v -34.95833278 62.06355989 20.19548416
v -23.35458621 60.42726338 21.61069401
v -2.81513552 61.53273955 23.36090244
v 27.97468193 57.02942982 21.82250284
v -32.00270236 61.11351401 20.81613056
v -17.54083857 58.99795145 21.94412611
v -35.57889163 59.18952078 19.16503720
v -32.91393444 59.76569280 20.14667913
v -27.12145634 59.90069732 21.17729560
v -25.87715909 60.38751081 21.35607973
v -25.52165836 59.14530158 21.37162909
v -13.45714647 59.21715498 22.41124772
v -9.47931129 55.00290543 22.99517393
v -10.37925947 58.60905349 22.83814736
v -9.40951426 59.81984362 22.94665202
v -0.06824411 56.69750646 23.40748720
v 44.51709986 55.00643328 17.56078750
v 45.13113946 56.46299198 17.29081199
v 41.21572897 56.00034818 18.54072325
v -29.85247225 58.86873230 20.76792903
v -28.91854383 59.19073150 20.91715857
v -22.87920751 58.27025697 21.64098620
v -21.23301663 58.49960446 21.71247266
v -33.90230238 59.20770019 19.52581294
v -26.96751431 58.62870067 21.12386934
v -24.87537451 58.30227211 21.43141255
v -21.09289728 57.77029321 21.70615271
v -19.51892115 57.73543194 21.80141583
v 33.56342763 52.18770728 20.94077691
v -31.13961034 58.27949941 20.49461380
v 31.91917762 56.07551336 21.27331309
v -32.50454739 56.71332031 19.73662898
v -30.35293333 57.95154721 20.56837454
v -29.67040613 57.10446090 20.53189464
v -28.45826559 57.05331638 20.72444744
v -26.41173638 56.59479275 21.03853971
v -27.90933289 58.10022354 20.94490640
v -13.95364385 55.67717552 22.39363827
v -30.43212183 56.71165511 20.30290477
v -24.20915291 56.03664368 21.56829834
v -28.42105739 55.46543375 20.45400999
v -25.57906881 55.57652563 21.22630924
v -25.02337471 54.52438816 21.31951228
v -26.56330355 55.02082407 20.89334279
v -23.04885536 53.86744812 21.60170116
v -22.10520580 55.15266210 21.69225365
v -19.52416264 54.02326211 21.83503471
v -15.30696079 54.81186509 22.24087156
v -6.16508536 53.18817869 23.41682091
v -27.70787105 53.30846459 20.37148923
v -24.28177372 52.98341811 21.21907473
v -22.98983559 51.84501410 21.31202817
v -20.70287988 53.00853029 21.71708271
v -18.76611263 52.20995471 21.97050303
v -16.30366966 52.97192559 22.17745967
v -14.41365108 51.67708173 22.37438597
v -7.86885619 50.74853078 23.29408377
v -26.14357695 52.55606771 20.79159394
v -25.13101697 53.17825451 21.11148275
v 22.44349383 -17.04043709 37.39016503
v -14.72621970 50.65567419 22.39051461
v -12.88477890 49.54431579 22.60321565
v -10.24540141 50.50153658 22.93879911
v 19.10457201 48.58331010 23.16991799
v 29.01563421 47.82273993 22.21858874
v -24.81065877 50.45866594 20.92958055
v -20.32126486 50.86964369 21.91240899
v -22.66209945 50.97180977 21.41978778
v -20.91445588 49.84752089 21.93171158
v -17.35587977 49.82045293 22.23689482
v -11.12325396 48.62121120 22.87057042
v -7.46482844 48.31834882 23.45993370
v -4.41472093 49.55665022 23.75943400
v -22.89081924 49.98356849 21.50668390
v 21.57370187 -17.62660220 37.79432550
v -18.92602071 48.81932214 22.20350318
v -18.04325357 48.13750833 22.31518738
v -15.18861670 49.04473945 22.43762836
v -9.96863097 47.31065407 23.13135937
v -5.73758548 47.52703756 23.71412143
v 33.56190398 46.54418677 21.19709924
v -19.52956431 46.64849490 22.29290269
v -19.48508620 48.50455001 22.20109291
v -20.07709444 49.60272461 22.05268294
v -20.50560154 50.13662577 21.94726840
v -12.53208984 47.78880626 22.74437249
v -7.19194859 46.71370983 23.59345183
v -4.79128072 45.97448185 23.87334779
v -22.74774201 46.88630253 21.07425593
v -22.93004096 47.53717780 21.32371813
v -11.52358484 46.22013494 22.96397090
v -7.51203811 45.09729519 23.64096604
v -2.64019868 45.87305710 24.02854338
v -2.31762673 45.15406862 24.09995906
v 6.48051547 44.47480291 23.94388616
v 40.53924978 39.82536495 19.52243410
v -13.24267220 44.94229704 22.85128646
v -4.49657300 44.24447194 24.00642075
v 2.47794762 43.28725487 24.37593415
v 4.86245006 43.82017627 24.13568087
v 31.41617030 39.65914622 22.37241529
v 32.70952404 40.23579508 21.94367163
v 63.97069246 37.37309948 11.23524830
v -16.56406559 44.98554766 22.64241688
v -5.97194815 45.29991746 23.80592376
v 6.52282871 42.89775714 24.11362529
v 34.10311416 38.31962496 21.66464552
v 59.34345350 35.20366177 14.10654932
v 5.03545534 41.66299105 24.32829700
v 22.01922797 38.69235516 23.92443083
v 22.14997821 42.35909879 23.60516228
v 54.01516333 34.65972096 16.00195654
v 62.59032339 35.43390706 12.29344122
v -19.00414936 43.95806044 22.34878391
v -14.93658870 42.55691916 22.74693176
v -8.18402879 40.90004042 23.78019318
v -9.21807345 42.78181121 23.53194915
v -3.17364326 41.09336808 24.43971485
v -1.01849320 41.49077088 24.52864870
v 33.19168836 38.12499717 21.94856107
v 35.97211838 37.44508699 21.12180181
v -6.81372825 40.49293324 24.00400862
v 49.60089549 37.51760721 16.98346063
v 51.64305866 37.03418002 16.29479975
v 52.85941809 34.97031704 16.13520086
v -4.49070381 39.71231356 24.35801364
v 11.22025587 40.38725421 24.24091846
v 18.79689656 38.77913579 24.18865077
v 25.56571551 39.06682506 23.44566211
v 26.56458877 38.99504617 23.30806665
v 60.17086655 34.42296758 13.61078955
v 61.74416468 34.02590379 12.58831285
v -15.16763959 41.89850762 22.67653868
v 27.20042318 35.72019190 23.64456467
v 28.91741134 36.55338287 23.26028235
v 43.61920431 34.98871624 19.05382983
v -0.30015674 39.78139162 24.73150194
v 5.74370055 39.64291885 24.51048233
v 16.06212743 38.74401376 24.28251691
v 20.61486803 38.23559731 24.10817146
v 34.30106118 36.02348268 21.75284177
v 52.46414617 33.79649296 16.38865285
v 59.65308845 33.19058567 13.90710473
v 57.53550678 32.91637450 15.15633333
v 61.16382778 33.36992115 12.89329957
v -12.94301357 40.34805298 23.02697301
v -13.49215582 40.33664986 22.86967076
v -3.16596427 37.05396131 24.74099211
v 0.94735302 38.40187564 24.79303256
v 18.15077104 37.38865629 24.36667308
v 21.03712969 37.24309430 24.19106103
v 31.69599548 37.83629462 22.44665101
v 53.70423198 32.99046680 16.21087268
v 62.30507419 31.30793944 12.11785991
v 2.61512469 38.81778196 24.71853234
v 7.50372466 38.40147331 24.59813841
v 21.94317989 36.04349121 24.25107546
v 59.24094468 31.62476420 14.12899978
v 60.79432368 31.68003261 13.04717455
v -1.47564057 37.24510595 24.90993403
v 22.56304771 34.63095427 24.35374632
v 32.21965954 34.52612832 22.46156894
v 50.40905625 31.46061674 17.34625548
v 9.40043479 36.28746048 24.78671819
v 16.69514179 35.63141450 24.62970838
v 18.83065887 34.90232304 24.66902882
v 36.55328974 32.97751397 21.33579180
v 52.40273848 31.17761575 16.87108539
v 57.01068789 30.23495525 15.52813500
v 58.14257264 31.95867687 14.84714262
v 60.13656408 30.49370088 13.46172579
v 7.72111258 36.04718298 24.91465583
v 58.13467875 30.49511649 14.84329719
v 1.62445451 36.77457199 24.98876117
v 19.71820928 34.57141295 24.68568273
v 59.49652195 30.49036115 13.85834906
v 59.17790532 29.35109474 14.07342032
v 0.36557831 37.47482225 24.90819991
v 21.74820006 34.09621492 24.52482283
v 26.79639868 33.58944878 23.96065183
v 45.45474052 30.54236434 18.96892674
v 22.33988792 33.54878724 24.51640554
v 43.30326989 31.12764470 19.55635101
v 52.44152620 29.06698920 17.33243465
v 0.06771576 35.24700552 25.20336956
v 8.36282596 32.21282363 25.48049018
v 24.61618930 32.14693069 24.18083511
v 33.33356231 31.26251698 22.41889015
v 56.87880889 27.90164016 15.53410292
v 11.56189851 33.52732211 25.07040091
v 12.48909347 33.10560063 25.03771521
v 19.48491484 33.36073831 24.83184077
v 25.34728684 30.93202040 24.24018458
v 47.94925451 27.74801105 18.44052598
v 50.14576763 27.40846574 18.30101758
v -0.69407892 32.63017535 25.64810030
v 6.61532814 31.31207079 25.57491697
v 10.44351887 30.67191131 25.41514114
v 23.26207981 31.28856421 24.66554940
v 25.19784123 29.71428446 24.66640621
v 50.02064630 25.36264621 18.91454309
v 56.98946491 23.90676923 16.42969623
v -3.48697556 31.64092451 25.22226423
v 1.20682106 30.71002476 25.89421347
v 5.18670166 30.84414266 25.66230483
v 8.60925857 30.91549687 25.74058436
v 11.33041270 30.03078140 25.61616339
v 14.37319629 29.88230623 25.43616667
v 25.26174299 28.71279232 24.63645302
v 52.26705596 22.38620445 18.40095967
v -1.06669555 30.51978908 25.54158308
v 6.86769793 30.37026338 25.56613833
v 8.61918088 30.11988103 25.43205209
v 12.44717091 30.21951020 25.79637803
v 26.83946863 27.53963321 25.11634678
v 27.75893547 27.63143927 24.70994368
v 55.88917062 23.00363034 16.83686301
v 2.54075159 28.42098102 25.97032860
v 13.38812616 29.39072065 25.69860779
v 13.45890202 28.32755074 25.54203011
v 13.59007042 27.86738798 25.63565597
v 16.90644026 27.80315652 25.76259524
v 17.36579090 26.67023800 25.92380159
v 19.55819316 27.56157890 25.91325529
v 21.72826044 28.60505134 25.75702779
v 20.36098763 28.37349288 25.60966648
v 23.83382805 28.91361341 25.10297857
v 22.03164995 29.15834822 25.36154352
v 22.19196595 26.85870230 26.08944476
v 25.94535612 28.11429836 25.08106641
v 24.65978079 27.83024311 25.36700480
v 31.54810891 25.40891431 23.68027158
v 32.02107176 26.80083923 23.69513921
v 36.81816161 24.92965199 22.68837765
v 36.05743125 25.68077669 22.79337682
v 35.46143696 25.04879795 22.93151990
v 33.88128057 26.24218911 23.12178537
v 57.03999847 22.08999917 17.03999937
v 56.64154515 23.32210913 16.75322838
v 57.76575953 22.71832526 16.43171161
v 58.49251524 21.81273885 15.36424737
v 58.66479874 23.53254892 15.40680882
v 58.69304016 22.47558720 15.00692498
v 58.18999931 21.70999907 14.20000009
v 13.19697965 28.18687074 25.58873780
v 18.87894608 26.29203349 25.95492639
v 34.07405317 24.66834150 23.11976999
v 46.05785385 22.28857018 20.82785405
v 50.50149933 21.61899209 19.74670961
v 53.45072225 21.02377266 18.49002019
v 54.61021513 22.19800279 17.95275882
v 54.94239926 21.46077342 17.49995165
v 57.54608288 21.48878016 16.21476561
v 58.21986869 20.89650370 14.40382935
v 58.40308964 20.32159828 15.23413043
v 4.14157985 27.60540880 25.83331056
v 7.64332525 28.29220891 25.55434778
v 20.28455026 25.58489516 25.89230984
v 26.35089681 25.63277818 25.40487982
v 27.89083868 25.33519641 24.76394176
v 29.41156924 25.05394444 24.37912486
v 28.28302607 25.03798902 24.74026009
v 29.34417129 23.83715287 24.48744886
v 34.93034095 23.18583243 23.12408946
v 43.92924905 21.47562616 21.32288553
v 45.65759748 21.48401365 21.05490863
v 54.85343933 19.99435574 17.73741469
v 58.03344771 18.86522770 15.76202177
v 7.65509205 26.36001073 25.86192265
v 9.81244352 25.94621852 25.92322230
v 15.58076963 25.56677908 26.04737319
v 18.17484386 24.69255775 26.29185468
v 29.16313522 22.22828008 24.74207990
v 33.92635658 23.08012359 23.26720208
v 35.38208455 21.93741500 23.11873622
v 32.39057958 22.37011679 23.74140173
v 35.72114557 23.98091182 22.90211990
v 35.74385121 23.10906351 22.94370532
v 37.01075166 23.30918983 22.68594876
v 37.54191101 22.44009636 22.61606045
v 39.06701878 23.42812344 22.16489986
v 39.76495937 21.79148421 22.19121531
v 39.71023113 20.74907348 22.38377184
v 40.91155156 22.06825651 21.85782976
v 48.17144200 20.36797069 20.83790861
v 48.27573895 19.69975978 20.86043172
v 49.16891083 19.42792721 20.75662650
v 47.23585024 20.12747712 21.15467004
v 47.81614617 21.97668143 20.69770359
v 52.31500417 20.10023408 18.98456179
v 50.24159700 20.45521326 19.75999214
v 50.51747710 19.09807138 19.86521296
v 52.41039023 18.68847758 18.60202104
v 57.28294328 16.10019431 16.49077795
v 57.26405233 17.59248041 16.85749739
v 12.21404504 23.52035046 26.26844123
v 17.52951927 22.40753546 26.84068866
v 19.38347518 21.77517489 26.80565976
v 19.90151405 23.98086153 26.23706125
v 29.71108258 21.34232968 24.73142743
v 34.71542522 20.63655667 23.57024886
v 34.33661163 21.58441395 23.44649844
v 33.21606666 21.05166018 23.88849854
v 40.81829637 20.19086853 22.22014964
v 43.34367439 21.44609205 21.46881819
v 43.68256032 20.06094158 21.57657221
v 44.97684911 20.43830231 21.24434710
v 45.94395310 19.88724992 21.11533098
v 46.52003571 18.46967079 21.16473578
v 50.74204877 17.77550392 19.92783695
v 48.74908179 18.15893315 20.97651549
v 54.62269485 18.32663268 17.97136106
v 52.58653685 17.33991504 18.61469075
v 57.68187344 16.99000224 14.78672959
v 10.40764060 23.12511951 26.33372694
v 12.70940900 24.08756502 26.19122714
v 16.74528979 20.93283646 26.98563039
v 14.98298068 21.55476250 26.73878148
v 20.89188620 22.68727310 26.33265778
v 20.20070888 20.12293227 26.78412572
v 21.65278792 21.42781764 26.42690949
v 23.03201519 21.20377123 26.25710145
v 25.55734664 20.62813751 26.06172860
v 40.09797052 18.30116473 22.72086963
v 41.71131179 17.82094315 22.54718356
v 42.76256636 16.96960256 22.28549495
v 49.10420999 16.83840342 20.84428817
v 51.08300224 16.45406708 19.86425556
v 50.01885444 17.10962132 20.58122866
v 54.80974540 16.98307320 17.95827225
v 52.99632996 16.04667306 18.67843419
v 52.06650868 16.19230025 19.16245557
v 54.37706783 15.43107349 18.19868386
v 55.08734658 15.07511269 17.89868996
v 57.12783337 15.18055424 15.79591446
v 56.74505234 15.06880391 16.90086722
v 19.06704158 20.05179040 26.95693821
v 22.04069309 19.72032152 26.52990259
v 23.92363735 19.47383024 26.33015625
v 26.05719678 19.23627965 26.18209831
v 27.70813741 19.55330931 25.78445151
v 32.07340464 20.53266391 24.31699820
v 41.56100750 16.78561606 22.59176038
v 44.83576864 16.50009491 21.99345641
v 47.06888273 17.17423834 21.29681967
v 46.26549408 15.64010978 21.99763991
v 48.69189858 15.13677370 21.33026533
v 49.43187907 15.19321837 21.00183628
v 51.72283947 14.91958741 19.71572265
v 50.54655671 18.14291254 20.00608295
v 53.59702185 14.18921072 18.92909408
v 56.42781407 14.23309930 16.92392305
v 56.26475811 14.30380438 17.20266603
v 55.92964590 15.67330956 17.59620383
v 16.24356024 18.65305752 27.31492184
v 16.70992002 19.84083839 27.15093270
v 19.98759061 17.51677878 27.12735161
v 23.67720008 20.35057545 26.38107724
v 26.12095699 17.88856462 26.35683306
v 27.35386789 18.41508597 26.08719654
v 31.75697476 17.77997985 25.02269670
v 37.35422716 16.77287184 23.72164465
v 39.33066875 17.04223454 23.12677726
v 50.22184923 14.25832696 20.80474794
v 51.67795718 13.53715453 20.10639571
v 55.37109822 13.18466663 18.09867658
v 56.17394298 13.19569722 17.07092486
v 14.70395271 18.82663183 27.17071958
v 17.84001850 18.40888523 27.34144591
v 39.78917748 14.51863162 23.58004823
v 43.01575944 14.58092313 22.85989560
v 41.76085442 14.15014267 23.26059341
v 44.25566643 13.73386662 22.96616696
v 48.00368473 14.51847330 21.71300910
v 55.41791394 12.37437874 18.08206178
v 53.36733162 13.05615623 19.34020966
v 15.53323492 17.86243543 27.40147524
v 16.44454710 16.97449014 27.65993401
v 46.21853307 13.79502565 22.52297290
v 47.43208736 13.57654016 22.12301269
v 48.01566154 12.38874439 22.03141339
v 48.77045378 11.54699642 21.77363448
v 50.45455694 12.41548359 20.96863836
v 51.41683295 10.69149654 20.57877928
v 53.80754918 11.62334438 19.31094378
v 52.57929862 11.58532966 19.91451532
v 55.42187393 11.11541782 17.79881492
v 16.97830111 16.13776758 27.96784043
v 25.69275722 14.46007658 27.40659565
v 25.08776821 15.73215052 27.09982544
v 41.04156420 15.14019258 23.11502583
v 40.16690701 12.78180629 23.92740734
v 42.64670610 13.61468062 23.24963734
v 46.44202068 11.68476697 22.71340974
v 49.99878258 11.91919111 21.20899968
v 54.80352789 12.00088020 18.66770908
v 54.64468151 11.33206487 18.73114333
v 23.60651642 15.13415482 27.41372027
v 24.88035709 14.96611442 27.37702057
v 24.19620007 15.13444725 27.37950347
v 24.37647060 16.66657627 26.81224234
v 27.26743929 14.56590928 26.97332948
v 29.11972441 15.20058326 26.29544213
v 40.75047746 10.76531876 24.34974164
v 43.23491082 12.08335906 23.58564734
v 45.77044398 12.62321882 22.86557108
v 45.20576820 11.67409029 23.21175858
v 48.78859967 10.53409278 21.79824561
v 50.60167983 10.76575182 20.99272795
v 52.31345072 10.04913263 19.99427378
v 53.12152207 10.33863518 19.52859014
v 54.27981541 10.60620230 18.81093346
v 54.87916991 9.48220957 16.76611789
v 20.27305402 14.15758673 28.19054388
v 21.02405950 14.53770977 27.97631733
v 24.32780899 14.29055165 27.68608741
v 26.00797452 13.59154563 27.51797810
v 27.20645256 13.57390825 27.19471231
v 36.23908386 11.98254246 25.03391542
v 38.70515898 11.25627477 24.62879941
v 43.04063320 10.19641850 24.12525937
v 47.50914872 10.47835965 22.38414995
v 53.08271945 9.18979105 19.04445142
v 17.76193641 15.23402240 28.16310152
v 21.26274258 13.06767017 28.59879471
v 23.17981794 12.20829412 28.51367369
v 41.83069617 11.51769795 23.95799570
v 42.02043638 10.21218020 24.26417172
v 44.42345724 9.94495489 23.85456301
v 45.03990710 9.11827572 23.76813442
v 51.06102303 9.76876542 20.77637427
v 16.58174954 12.84911763 28.29715982
v 17.21577905 13.99372146 28.17719430
v 25.13278835 12.19066978 27.98585966
v 26.15488507 12.45382987 27.68803760
v 28.36233377 11.65340655 27.19145268
v 35.40505841 9.84333456 25.68872645
v 36.46907955 10.83480287 25.22713318
v 47.58731648 7.62515841 22.89355733
v 50.90576783 8.48830771 20.84665373
v 52.72623524 8.54216889 19.01166886
v 53.31713706 8.14344175 17.57388376
v 52.39344761 6.73036277 18.13286543
v 18.87106895 12.35760003 28.88047323
v 19.38416809 10.76284889 29.30061147
v 21.63682319 11.98365632 28.89849618
v 41.19362682 8.91799293 24.71053787
v 43.73961315 8.18995945 24.28727038
v 46.14663124 7.64877582 23.45531434
v 49.31265116 7.73487939 21.83790691
v 51.52890459 6.31246669 19.16682161
v 22.66574092 11.55783050 28.75802107
v 23.71121384 10.91866475 28.55032124
v 24.82206747 10.52251924 28.32343243
v 25.97837150 10.30418277 28.06787938
v 40.48633575 8.20794143 25.03061295
v 42.74294898 6.72926940 24.80017953
v 44.44370791 7.16635631 24.12463911
v 48.15326259 6.27751090 22.67022245
v 48.38476703 7.33855413 22.47126400
v 34.29609165 7.58275529 26.41883679
v 36.94197163 7.03750690 25.98121949
v 41.41506553 7.36729521 25.00546165
v 40.38577527 6.68679643 25.45317449
v 49.21211302 5.81686664 20.93509212
v 49.76547882 5.92287257 20.38010582
v 17.84894429 11.43874880 29.12765555
v 19.60943453 10.01516636 29.44212407
v 21.36451192 9.54215880 29.28701974
v 24.70820583 8.62763450 28.69406343
v 25.65005980 8.82230047 28.42753939
v 35.96708179 7.20920600 26.12237446
v 38.42878714 6.71112351 25.83214082
v 42.28011519 6.32540323 25.06616153
v 44.72076893 5.68152592 24.28853884
v 47.00832814 5.68536855 23.39544892
v 47.37757891 4.06269450 22.14894444
v 48.30116406 5.15825162 21.69947140
v 49.45233092 3.93206300 19.61981878
v 18.06549728 9.68950707 29.61558104
v 34.92469341 6.45111501 26.55132674
v 48.14931750 2.32558534 19.06122640
v 47.45903984 2.22110236 20.36253363
v 43.98562387 5.27972542 24.74294975
v 19.62527074 7.98121747 29.91586365
v 22.47413993 7.68868392 29.40330654
v 37.02446073 5.77584468 26.36511438
v 39.21265528 5.27736964 26.16270073
v 40.21830484 4.89590969 26.11482143
v 42.62365773 5.00671752 25.49752593
v 45.26558518 3.72218178 24.14930798
v 48.58920351 3.25763971 20.13103105
v 21.81989327 9.25266836 29.23906781
v 32.53605589 5.42661455 27.40221843
v 34.48826820 4.49030101 27.24923380
v 42.03080013 4.13701870 26.08925849
v 43.33231598 4.09516832 25.49228258
v 46.56033590 2.73527834 22.03734033
v 49.05180633 3.06403288 18.88636686
v 28.16311270 4.26292466 28.79246511
v 36.70727462 3.21928877 27.22035721
v 35.45800596 3.25927278 27.35364065
v 39.01318088 3.50775290 26.77614056
v 40.16896710 3.50141735 26.68525092
v 41.08531028 3.18759517 26.68943442
v 42.73004830 3.20988032 26.13456175
v 44.60900649 2.41002813 24.65627156
v 45.24327442 2.15694797 23.49500731
v 20.05105093 6.42710505 30.24922684
v 42.02928394 2.14056624 26.70361660
v 43.52648556 2.25302647 25.77888593
v 20.09078860 4.96437680 30.66654503
v 21.36050723 5.30941365 30.33563122
v 23.76223356 4.19039838 30.04955314
v 22.93138392 4.76890942 30.13213351
v 26.89062431 2.83934525 29.54453602
v 26.38438903 4.33931965 29.27875519
v 31.56446666 2.61433981 27.95151621
v 30.87612428 4.07081936 28.11223455
v 32.60242939 4.21613595 27.68247388
v 32.75495395 2.39320518 27.74925902
v 33.80620107 2.98975594 27.57668681
v 38.69488463 1.94031792 27.18395367
v 40.25658965 2.44036224 26.97281539
v 44.23243552 1.51342701 24.86546896
v 44.87417266 1.28240488 23.59081246
v 21.85827121 3.69154895 30.65449931
v 25.65493248 2.90578324 29.88597006
v 28.24817039 2.52590538 29.21206132
v 29.90804240 1.75511069 28.80993485
v 33.87385979 1.86282629 27.44428627
v 36.25140712 1.19372166 27.56968513
v 37.52043843 2.31753150 27.27277391
v 40.88276252 0.75792236 27.13860385
v 42.99583286 1.04993163 26.09646879
v 43.80308837 1.30712986 25.33311211
v 44.07420009 1.09431508 24.88730103
v 44.04687136 0.53876080 24.34642799
v 19.63727921 3.95640405 31.01879545
v 27.90556662 0.50667860 30.05394898
v 28.74033153 2.03542365 29.22825515
v 31.15252033 1.23743922 27.93336660
v 32.45398775 1.44413370 27.57423185
v 33.13393146 1.38458493 27.41990052
v 33.34144503 1.66039320 27.38813870
v 36.01780906 0.03952521 27.46433020
v 34.81275216 0.28567691 27.28606574
v 34.68112275 0.97550498 27.40918100
v 38.88244182 0.36200139 27.36626938
v 42.77399182 0.05113984 25.72628483
v 42.12065414 -0.82868384 25.33801831
v 25.01577511 0.38473975 30.90216964
v 31.27088770 -0.16598028 28.08842435
v 32.58186579 0.73726894 27.58683823
v 33.09911489 -0.40939689 27.48127654
v 31.92861006 -0.92582637 27.69160643
v 31.40672669 1.23098411 27.80085802
v 33.64316374 0.91629132 27.28019096
v 37.92778775 -0.05395135 27.46033110
v 39.76405412 -0.53970248 27.04872563
v 36.78594157 -0.01454625 27.51016431
v 41.07843339 -0.78013050 26.34930052
v 41.20464623 -1.47233286 25.03562905
v 28.78676169 -0.49556728 30.20172566
v 30.05549870 0.08244895 29.16404232
v 30.61281890 -0.68783178 28.83816138
v 32.90513903 -1.08901563 25.47460422
v 31.55829012 -1.97032979 25.79397708
v 31.18013963 -1.56044692 27.94133499
v 33.91772136 -0.96063584 26.03350207
v 33.22000057 -1.94999925 23.93000014
v 32.41592273 -1.90565409 24.11396429
v 36.84550896 -1.27321458 27.01313421
v 36.93672270 -1.89766567 26.32969804
v 34.73410755 -1.16261991 26.64203383
v 38.21182624 -0.92856155 27.23879740
v 39.48635608 -1.63539452 26.18338168
v 22.04403467 -0.34893738 31.94482625
v 29.74180691 -1.59844535 30.12573160
v 30.54014221 -1.57473050 29.18625250
v 31.15625493 -1.24511693 28.10758539
v 31.41014650 -4.33894666 22.59683795
v 31.63029626 -2.32381606 24.58606102
v 31.34997189 -3.90979694 24.05101247
v 31.46981820 -2.97682127 25.31639300
v 34.72121432 -1.75682863 25.64032748
v 26.39840543 -1.80218474 31.33661300
v 33.02500397 -2.89738644 22.82238938
v 32.54000098 -3.16999899 21.90000005
v 29.52357195 -2.51243170 30.53995781
v 28.58584002 -2.67505297 31.07047826
v 31.07265569 -4.23270091 27.56971866
v 31.39234707 -3.74476565 26.14486031
v 31.42076731 -2.43415753 27.15183236
v 31.09448776 -5.10677043 26.06668323
v 31.37264773 -4.06115688 25.13308264
v 31.25775978 -4.87279613 24.05566908
v 21.49307355 -3.56376776 33.10570866
v 23.86834845 -3.34898056 32.46111050
v 21.67123742 -1.18587317 32.36998618
v 23.78530987 -2.07567308 32.18522295
v 30.65356053 -4.89793345 28.22330035
v 26.53711103 -4.25112853 31.73698857
v 26.16526745 -5.94096771 32.50845149
v 30.50480969 -5.99096436 27.49910206
v 23.80268276 -6.50789915 33.36944431
v 27.48658881 -4.85378131 31.85440972
v 30.17161041 -7.14102853 27.38667652
v 22.47338556 -5.91440639 33.52906927
v 30.16148694 -8.35668389 26.14275552
v 24.87272024 -7.24032335 33.15162286
v 27.06201375 -7.73854647 32.25392103
v 29.52293865 -8.90973583 27.53875218
v 25.61697364 -8.47927853 32.90640563
v 23.91259372 -8.10242724 33.53656828
v 26.03107132 -9.53100063 32.45154768
v 27.36465633 -9.51299164 30.76702170
v -51.16843805 -42.66178235 17.80473813
v -48.61443862 -45.41207477 18.68933998
v -49.27885160 -43.63332689 18.13314296
v -51.37231201 -45.20462081 19.11358163
v -7.80999986 97.69999981 25.39000101
v -42.89950430 82.31641352 20.64440586
v -43.99944842 83.06121081 20.14973946
v -44.85936463 84.15500820 19.79794353
v -50.85000023 73.45999777 16.93999581
v 23.82325940 -11.65475883 34.99181569
v -47.34241217 68.74961406 18.45232770
v -50.92713982 67.70051271 17.10763760
v -51.11932009 68.30634177 16.27533138
v -50.57319254 64.99233097 17.14488864
v -49.23247173 67.18276441 17.82933064
v -51.54806748 66.83059037 16.06120169
v -41.66287929 62.71529198 18.38282309
v -49.37783629 65.08287042 17.54655130
v -46.67956010 64.98111039 17.92332530
v -46.20864987 61.92928180 17.53966138
v -51.56721920 65.09585679 15.74945450
v 20.74877359 -20.46138793 38.42571005
v -38.73346001 59.07803774 18.26702431
v -39.31578621 59.95266140 18.29760708
v -49.67339337 61.51834875 16.91516116
v -49.53010008 62.32944503 17.07470603
v -48.99765924 58.52062255 16.79063961
v -47.99748957 59.05796215 16.97798818
v -27.80852281 48.77353087 20.14589310
v -39.13590685 53.42571065 17.86096953
v -37.23726049 54.42890897 18.32393929
v -36.83185577 54.89858240 18.42532679
v -38.06355596 57.49341100 18.31001230
v -40.03324360 56.92157522 17.94550195
v -40.41116685 57.58756027 17.93289557
v -48.94942418 54.30973321 16.42730460
v -47.18692973 57.49170110 16.98400825
v -46.67509347 56.77986145 17.00781286
v -49.97000098 56.07999861 16.03999920
v -25.88130720 48.18011448 20.64737491
v -30.51083721 54.82929945 19.90559325
v -38.85378689 48.56110364 17.79477485
v -34.70801562 53.89929563 18.85429770
v -36.93324700 51.05029047 18.25749129
v -35.93091667 54.47107181 18.61302182
v -41.50938988 49.01973903 17.86176302
v -40.74189067 53.87898535 17.78168231
v -41.35935009 53.38488519 17.69782603
v -44.94774714 54.34442684 17.20938832
v -45.07927224 51.87007412 17.30660163
v -45.17712444 52.76038870 17.22520962
v -36.44959629 51.49472132 18.38721707
v -34.11589563 54.47553471 19.03414913
v -43.99388283 49.80175570 17.70760678
v -20.30699141 44.16033626 22.09505439
v -21.57633379 44.74945366 21.71523124
v -22.53834158 44.24250871 21.48857340
v -24.05575849 45.30131817 21.10347524
v -26.51098371 45.87535188 20.48920840
v -43.69962215 46.96617648 17.68952794
v -41.14076123 46.49084061 18.43414456
v -40.39712995 47.71913588 17.80307107
v -49.17694256 53.24256048 16.51737280
v -48.98454249 53.02367732 16.61138982
v -44.92213950 48.88147861 17.52362587
v -51.13279447 48.52056131 16.54213108
v -16.73631556 37.01819107 22.63915539
v -20.37720382 41.95636883 21.93691954
v -18.81538890 41.20771214 22.21868560
v -17.37013273 40.56258500 22.39256352
v -21.74841985 41.46338254 21.61991037
v -21.24051191 43.33702847 21.76310681
v -23.30505289 42.47079790 21.26794681
v -32.09210560 44.83089596 19.22976412
v -37.72372380 45.07915676 18.17592978
v -38.52700442 46.02114111 18.01711135
v -39.06871751 45.09640485 18.03241856
v -42.03988612 45.91170698 18.33201386
v 22.44687453 -22.64280804 38.84486109
v -46.40308022 48.10528457 17.28122123
v -14.50747345 38.12799230 22.89343253
v -13.06106430 37.50407323 23.14944565
v -11.20790187 36.25622764 23.66124652
v -21.34629712 37.58911788 21.72177657
v -19.44233291 38.84511441 22.08414115
v -19.51121166 37.40944341 22.09287882
v -21.01512812 39.92671520 21.76894434
v -24.86869693 38.69278729 20.88869549
v -22.79530652 39.62745145 21.37555741
v -33.68486837 42.65261069 18.91771518
v -33.06804597 39.98591006 18.98664609
v -34.38382596 40.95490277 18.77876185
v -41.24825820 43.25281456 17.51929894
v -40.12164474 43.16464812 17.72429422
v -40.26915878 45.03995553 18.06936227
v -43.65418479 45.27756944 17.90433936
v -44.34501007 42.49166697 17.23008044
v -42.88012907 45.23825273 18.06258969
v -49.81671646 45.57915032 16.94867946
v -51.29949376 46.10144719 16.52049646
v -52.54085362 45.72002590 16.36267640
v -53.68994549 46.65137455 15.84349573
v -55.61532825 47.11297899 15.19588195
v -55.40353432 45.07259652 15.67523926
v -13.33377417 33.95571560 23.72297645
v -11.82340924 34.95427966 23.70186895
v -16.38586074 33.65302086 23.27537537
v -18.89706589 33.82439911 22.55223133
v -17.28868857 36.97607294 22.54413441
v -23.84952456 36.36099771 21.16706409
v -25.98356269 36.34994477 20.62193491
v -27.13239565 38.97342086 20.31189017
v -28.45132351 36.68218851 19.96949315
v -30.56463040 35.93677282 19.40273680
v -29.41352315 39.33426365 19.73727532
v -31.47694841 39.63015229 19.28448677
v -31.24029376 42.06636176 19.38980259
v -35.12790799 39.07165304 18.58548447
v -36.85934469 41.22085124 18.34788173
v -37.38339245 40.28846696 18.25095899
v -39.52596337 39.66117278 17.84218661
v -38.61418366 43.48321632 18.05410907
v -43.61242056 41.02470353 17.17835851
v -41.95364937 41.86245799 17.36461557
v -45.34861818 42.02285036 17.19092764
v -53.98267880 43.86911169 15.84503241
v -11.27878018 32.99885988 23.98626320
v -13.35185021 31.57376498 24.06450547
v -21.38183825 35.11161357 21.81114815
v -31.56491742 32.93781355 19.13679577
v -32.75807947 34.15320069 18.80894974
v -33.71935710 36.63827851 18.54791306
v -36.67255118 33.69781002 17.94375479
v -35.97879782 37.56380081 18.31140369
v -37.63734922 37.52811253 18.07138138
v -39.77007419 37.33066097 17.63857156
v -41.70610383 39.72026706 17.44535938
v -41.57422855 34.99083966 17.08246954
v -44.85742748 37.09409386 16.82721451
v -46.17407545 40.25520384 16.91978797
v -48.61204326 40.30720890 16.80169255
v -47.57616669 41.93099588 17.11848937
v -50.57743937 41.32086784 16.69647917
v -52.13855952 41.62397236 16.15402475
v -52.12518573 43.91990602 16.26705192
v -53.88547853 39.83667493 15.46409447
v -55.98460883 42.33323038 15.04633669
v -5.11869183 31.15697764 25.00252239
v -11.05672307 30.89207597 24.15034361
v -11.78829186 28.85288931 24.06626008
v -16.72285423 31.68865293 23.28137308
v -14.45553545 31.96731955 23.68813753
v -21.08730190 32.91059658 21.97363600
v -23.39829691 33.08730945 21.36160620
v -34.07363594 33.26917440 18.42777431
v -39.24110159 33.85948390 17.48306677
v -42.35602170 34.00658071 16.94776490
v -44.13620383 35.79407185 16.70272462
v -46.41423374 38.02364320 16.35713689
v -47.76305333 34.83517841 15.99870063
v -49.04061928 38.46235946 16.20305516
v -53.19640413 38.48251328 15.48874751
v -56.03696406 40.32986984 15.00313822
v -57.96523020 40.84954783 13.78914807
v -0.88500784 23.65111746 26.34995617
v -13.60829361 28.34073827 23.81907590
v -16.93774574 29.42401730 23.10794219
v -24.14681204 31.12492152 21.21457644
v -35.32966599 34.91429240 18.22314598
v -44.47146133 33.31946209 16.56321250
v -49.63564128 35.86927056 15.60090389
v -51.83345452 34.50570628 15.16488846
v -54.20180038 36.91289574 14.96491116
v -54.46027964 35.51018611 14.56838474
v -3.20047280 20.61190270 26.53626725
v 0.57030423 22.13585377 26.80529281
v -5.99308265 23.27002771 25.62808618
v -2.95292749 23.67234603 26.12229437
v -2.38165958 25.31762794 25.93762055
v -15.93430899 24.95323680 23.53579551
v -14.80011363 27.51897834 23.65014516
v -20.63117363 27.00835280 22.26605825
v -23.55724573 26.31789632 21.55598998
v -23.67523685 28.13025936 21.42674103
v -29.88039702 29.17681634 19.67070997
v -31.94011003 28.44948322 19.09596846
v -34.43175182 31.03358857 18.36409047
v -35.15526652 29.85335514 18.19999330
v -39.32065517 31.67427704 17.44994521
v -37.36316413 29.13746238 17.77902059
v -37.70902008 28.91291492 17.75286719
v -41.55988619 31.94424510 17.05864817
v -44.25066710 31.09428287 16.57054201
v -49.57223311 33.10497478 15.68875089
v -51.85959116 32.85148367 15.27351793
v -54.88478020 33.85452554 14.37950786
v -53.94291133 32.01039881 14.86054249
v -56.76241219 32.69656375 13.71710468
v 0.72407990 18.29421334 27.52288245
v -1.51495077 21.06670849 26.70761012
v -3.26330308 23.17825705 26.12620778
v -15.69521055 20.91920190 23.98869582
v -12.68739998 23.02182280 24.36580323
v -13.62316124 22.96633646 24.20769818
v -12.36130018 26.36450343 24.12368916
v -20.72506584 24.61662702 22.40264788
v -18.73054542 25.00502206 22.85834588
v -26.12111717 26.56788006 20.85020579
v -27.62594819 25.08704178 20.53741366
v -33.84626284 28.50537188 18.54905300
v -34.22865272 27.92486735 18.46757531
v -35.20496935 26.19638853 18.34613830
v -36.56249866 27.83218585 17.91027002
v -37.35242784 25.80490708 17.88181625
v -41.89813510 29.26324680 16.97487012
v -45.52555084 29.52504717 16.32367633
v -51.97729543 28.78889628 15.03256429
v -49.89481717 30.85595556 15.70453867
v -48.79582301 29.32688035 15.80990851
v -51.12856999 31.39566630 15.52082691
v -53.13903093 31.43757582 15.10441769
v -55.15952036 32.84176812 14.23644740
v -0.39013644 13.69449217 28.05987373
v -3.76932719 18.58735643 26.75035596
v -0.66165585 16.94789715 27.51753852
v -1.66163314 18.20125058 27.16449276
v -12.97882013 21.22313343 24.54511821
v -22.79946022 22.09579013 22.08718285
v -34.78107229 23.94542098 18.60206760
v -38.29438239 25.21584928 17.69461483
v -40.11518508 24.30453710 17.35185273
v -40.30083492 27.88201906 17.28430204
v -41.38465971 24.82221462 17.06679165
v -43.28050837 27.82989666 16.68884233
v -49.40495640 27.53339522 15.63570090
v -52.11253464 27.45023370 15.03082179
v -54.73242700 28.79549935 14.00682423
v -53.40578780 29.67879362 14.83057067
v -57.32999742 29.41000275 13.43000028
v 0.83817932 13.05225119 28.34230103
v -3.30491783 14.68806714 27.42463537
v -11.36704534 15.81371203 25.62720515
v -8.61331541 21.29054442 25.39400570
v -21.38345502 19.85070109 22.67125063
v -25.25495552 19.77343857 21.64890058
v -35.49909219 22.11420797 18.51433329
v -37.08476201 23.39483611 18.03340204
v -38.55923563 21.22961171 17.73339137
v -41.46027938 21.18934691 17.05389470
v -45.71197554 24.88773130 16.13645256
v -50.24404824 25.42323992 15.43427072
v -53.37820947 26.19378641 14.35312722
v -55.93366548 26.50756016 13.65376264
v 2.71995901 11.70947682 28.78908068
v 2.14234530 12.89762650 28.52477506
v -6.24861056 17.25796424 26.46411583
v -8.26337188 13.60410824 26.60651319
v -15.11051971 16.28921926 24.72467721
v -31.45945445 19.65595037 19.85930279
v -38.31128031 19.93292011 17.81990565
v -43.21303591 22.61889167 16.63624123
v -45.65348849 20.72845586 16.05062373
v -50.20457879 23.50136451 15.34667239
v -51.14042759 22.62501419 15.00051562
v -49.35968295 21.66518755 15.32302052
v -53.24677750 24.48168769 14.47609439
v -55.29246479 24.50772561 13.55215162
v -56.73890188 23.34376983 13.06120213
v -57.06696585 21.72619849 12.86552381
v -58.03259462 22.59477973 11.33598853
v -57.91708827 24.63436127 11.53959706
v 2.10812106 10.32940112 28.96084264
v 0.85462024 10.39242465 28.80904824
v -13.00982945 13.32378946 25.60147643
v -16.16800949 14.94508237 24.61929619
v -21.23411186 13.33650015 23.40348437
v -27.85511874 15.56313410 21.28149197
v -30.02102859 17.40417071 20.46342380
v -29.78435904 15.18283319 20.70957236
v -31.89820424 16.57164469 19.92870122
v -35.90745479 17.99115539 18.60637218
v -34.00864825 15.98999090 19.28512938
v -39.25501183 18.39208975 17.58698560
v -37.60170192 17.35468768 18.11120845
v -43.52173954 17.70159788 16.49729908
v -48.05989191 19.24803481 15.51490743
v -50.21011829 18.86966452 15.04725311
v -54.17118222 22.78955281 14.11218755
v -52.34839022 21.66176029 14.51839879
v -53.76699194 20.36827058 14.12803028
v -57.43999779 21.27229236 11.85582578
v 3.72297736 8.68679583 29.47806753
v 0.05856091 8.53504520 29.07905355
v 1.05099229 7.59036932 29.42560241
v -2.40262947 7.06334086 28.98775972
v -2.21835729 9.57386848 28.49624306
v -4.24764492 9.90046561 28.06544676
v -4.51442786 11.86287869 27.68441103
v -10.95103007 12.39463780 26.19760297
v -13.55953049 8.51385202 26.20858699
v -15.28068352 11.95710618 25.24424903
v -18.94718967 12.73796149 24.15287495
v -24.33618158 13.15345149 22.55561016
v -25.72764829 14.66795709 21.98707685
v -26.32676996 13.47304322 21.96734399
v -30.36555275 14.07168806 20.61733231
v -32.33693540 13.51763774 20.01636662
v -38.84941339 16.13863744 17.76519231
v -39.22907636 17.28498004 17.63471775
v -41.23590142 17.24384911 17.10052416
v -42.03373939 13.22649792 16.76548272
v -44.80562732 15.19285608 16.07210189
v -46.16091773 17.87342317 15.88021964
v -47.72183672 17.29228534 15.52007813
v -49.64591190 18.21488142 15.16551152
v -52.35682800 18.08365062 14.50427994
v -51.31738633 16.39101841 14.80481680
v -56.94848299 19.95324902 12.65127398
v -55.20693213 17.58788712 13.65714055
v -57.87590519 20.80104500 11.04017999
v 0.53664297 6.25499059 29.65317480
v -2.97845807 5.35563147 29.26360629
v -8.88091978 7.12352479 27.59348787
v -5.96450130 7.08856434 28.27171981
v -26.17437951 11.23829652 22.33302407
v -30.69760092 12.40627375 20.71742713
v -33.60975534 11.38643920 19.77695711
v -36.02568805 13.03118281 18.79765838
v -39.72623125 14.38048389 17.54044555
v -37.28540242 11.80330757 18.45258847
v -39.10635784 13.22788280 17.77627133
v -42.97132418 14.15782608 16.74758643
v -45.90915516 14.23299871 15.68545960
v -47.02891037 15.50413202 15.59207868
v -47.51864821 13.66853714 15.53788502
v -49.62704331 15.57425316 15.18688910
v -52.86433175 16.70779660 14.42944165
v -50.71132258 14.13748693 15.08439332
v -55.22110313 15.00552986 13.62371724
v -2.18941085 3.03616677 29.98214215
v -4.06762632 6.78537553 28.73194404
v -4.65892209 3.23604909 29.39638309
v -24.66669865 11.00448705 22.80792221
v -29.02201377 8.49625189 21.81666531
v -27.02453732 8.03735573 22.54584804
v -39.06717151 10.43480728 17.90962555
v -38.74121606 9.03635286 18.14341731
v -39.64570910 11.73041295 17.66527072
v -42.47634485 12.09499873 16.72020741
v -42.08060727 10.25165897 16.71571098
v -44.76193711 12.62232661 15.84883407
v -48.37387055 11.74831856 15.51210694
v -53.53292823 14.94430937 13.98135908
v -52.50763148 13.15454487 14.72115889
v -49.72342029 11.74210291 15.29664826
v -54.76592481 12.59579509 13.71929422
v 4.66364715 -0.42168135 32.10131451
v 4.80284076 1.70782558 31.44407272
v 3.39373690 2.23228009 31.10635839
v -0.02930902 2.54511111 30.49809858
v -0.74640627 1.52152148 30.67218699
v -9.27435048 4.12782049 28.09806727
v -25.98508261 5.87530527 23.20358530
v -28.27427164 7.18132500 22.24783786
v -31.99980780 6.30499795 20.97947523
v -35.89466214 8.15985911 19.23802868
v -39.70444202 6.88926829 17.96445996
v -41.87080637 8.87310877 17.13624410
v -44.68020052 10.78103762 16.02501795
v -47.56011814 9.80818737 15.73843136
v -47.45042324 6.53865933 15.72597958
v -50.93749240 8.28439556 15.39729629
v -49.48934913 8.74452386 15.59606288
v -51.47220939 10.12066472 14.72202316
v -51.82954669 12.27603666 14.91172891
v -54.37000096 9.85999964 13.63000087
v -55.81712723 10.73397975 12.13213149
v -56.13999814 11.64000016 11.42000034
v -0.21459158 -0.95467945 31.51959926
v -1.88020361 1.23448530 30.52941710
v -6.17741840 -0.36912566 29.84076738
v -25.01994558 4.39723535 23.74785207
v -31.07002378 5.65995276 21.43502608
v -33.69770944 4.23823809 20.63453943
v -34.51615199 5.78210177 20.08091472
v -42.47611016 6.85059512 16.82851277
v -44.29168254 7.60695664 16.14685543
v -46.73463106 6.42437255 15.83952829
v -52.14931443 8.54208507 14.86629806
v 0.37796979 -2.92534195 32.18340874
v 1.55368331 -3.65311303 32.56338090
v -1.71455089 -1.68710866 31.32862598
v -0.22467486 -4.18880256 32.37705678
v -23.12789485 0.44472088 25.04295483
v -26.13358945 2.75216112 23.68997037
v -28.31301466 4.14647395 22.69273065
v -41.27101600 4.25184006 17.78169349
v -39.76618871 5.20640099 18.19121651
v -42.64147580 4.60704835 17.21224561
v -44.15827245 6.33756071 16.31069556
v -43.21195558 3.98701336 17.21215807
v -44.47088391 6.04380900 16.29853621
v -45.00599578 4.34749341 16.90735482
v -46.08326033 5.73332468 16.16117172
v -47.56692052 4.71464451 16.23887755
v -49.29679260 6.05302397 15.59865754
v -51.70766637 5.77790989 15.11428226
v -52.85464600 6.51150662 13.94173596
v -54.21420559 7.64423516 13.08930106
v -53.14861611 5.79835800 12.43839413
v 7.32993148 -6.04001712 34.05038640
v 1.14480092 -6.01559551 33.21040794
v -1.70463417 -3.92138865 31.86449409
v -26.53974295 0.66906086 23.90586026
v -28.18507142 0.87806833 23.26154709
v -35.94585136 2.30471091 20.09875514
v -45.71710154 2.64985324 17.06253737
v -47.31515422 3.41275684 16.69958979
v -47.91735113 2.71796365 16.65605977
v -49.83079433 4.97327792 16.09562896
v -49.28888381 4.26684693 16.38844609
v -49.79899526 4.51845815 16.23627730
v -50.42000487 3.44999740 14.83001560
v 3.74660315 -8.22016131 34.28357840
v 3.33813112 -6.33926038 33.64244476
v 1.88889145 -7.78013747 33.81068632
v -0.35246275 -7.44149089 33.14781934
v -2.78416020 -5.22773527 31.83687478
v -25.08778870 -1.48447498 24.82791431
v -24.17054214 0.16636509 24.78488535
v -31.70273453 -0.89969340 22.12245017
v -31.41363710 -1.94297545 22.32927829
v -33.01412240 0.38571985 21.48022689
v -29.87154201 -0.74105646 22.84739539
v -34.76989269 0.31853159 20.86571231
v -42.01474041 2.09344621 17.86611043
v -41.05341062 1.14113779 18.30647141
v -40.95183313 2.78384984 18.15302297
v -42.19380021 -0.35396160 17.98837818
v -42.98839346 0.70160866 17.47555658
v -43.13390702 2.08856119 17.47376844
v -44.12340000 2.80996924 17.24381931
v -44.75262761 0.91122265 16.77587070
v 6.08741771 -8.55649449 34.69849750
v 5.06593008 -9.67216678 34.89660844
v 2.87034572 -9.76840686 34.56710652
v 1.08223583 -9.65055171 34.12559628
v -24.33672547 -2.65114265 25.19909665
v -25.15733242 -3.36140278 24.90216494
v -27.38639712 -2.73801899 23.91296066
v -29.41972204 -2.05286359 23.09820987
v -28.24008837 -2.44327192 23.54838140
v -30.14887311 -2.96736346 22.86056988
v -32.27888420 -1.62929215 21.98358439
v -35.69897264 -0.28632191 20.63358203
v -36.76860034 -0.97912003 20.37336305
v -34.94467214 -1.25758455 21.02914266
v -39.62868452 1.24470249 18.81851256
v -37.85111755 -0.61461283 19.84517276
v -40.44071957 -0.22137370 18.75676028
v -44.97506842 -1.47656957 16.69846289
v -44.97739673 0.77452220 16.68912917
v -45.81283778 -0.00003615 16.53691195
v -44.15446520 -1.00267632 16.86481200
v -48.79580811 1.38567097 15.15690330
v -48.23509604 0.49439009 14.51891661
v -48.22264612 0.69910847 15.86803794
v -48.89776185 2.07383232 15.66280425
v 7.91656971 -10.42821724 35.35905853
v 7.11362157 -11.45286206 35.56470945
v 9.46600270 -9.04979836 35.02336890
v 5.21496171 -11.22567710 35.32047942
v 2.96343747 -11.24837063 34.99738127
v 0.99458161 -10.98233648 34.48694572
v -1.22408476 -9.45708808 33.42699260
v -7.26166135 -9.19628330 31.51206300
v -14.21019342 -6.11964287 28.79858389
v -23.17830734 -4.67091799 25.76578781
v -25.20438842 -5.30821225 25.06994270
v -23.80682528 -6.59655966 25.81256256
v -22.44150639 -4.90671722 26.00633539
v -31.15532920 -4.90320008 22.51189388
v -41.93125293 -1.60278415 18.20385829
v -41.51292518 -1.08587591 18.40895042
v -42.50053689 -1.04486663 17.86817424
v -41.75627604 -2.66163843 18.24704185
v -47.13359848 -0.60184306 16.41826890
v -45.39215565 -3.58813186 15.29701240
v 9.78544727 -11.00253593 35.59641540
v 8.30289721 -12.29928900 35.89162603
v 10.22082008 -12.58615125 36.10573336
v 5.91759989 -12.72253413 35.77229008
v 4.06033266 -12.97222730 35.58786586
v 2.10844143 -12.33280357 35.14690325
v -24.91687797 -7.38147460 25.50037578
v -28.12662162 -4.55370918 23.69249612
v -28.64615060 -6.61361171 23.59313145
v -32.09205717 -5.51875541 22.11238071
v -32.88482130 -6.62190001 21.89314738
v -33.72598067 -4.44664480 21.33464813
v -33.14301744 -4.08311281 21.58279717
v -36.97003052 -3.96450935 20.24384402
v -35.79340503 -4.66826372 20.51649801
v -37.05517203 -2.87412037 20.41490562
v -38.92113268 -3.44887539 19.35169660
v -40.48524424 -3.16868164 18.77676696
v -38.97365555 -3.93556338 19.20641586
v -37.55450621 -5.10061113 19.54573020
v 7.21801259 -13.68653774 36.19482368
v 9.19454172 -13.87098338 36.48622707
v 6.59375684 -14.98320885 36.47363186
v 2.21625017 -14.65064473 35.81107408
v 0.04286693 -12.36649789 34.66964141
v -0.86586102 -11.94605231 34.27757695
v 1.17985730 -13.29814177 35.24713591
v -14.01439495 -10.62484086 29.95523438
v -20.79185098 -9.16991942 27.65076421
v -28.86024676 -8.75993632 24.09952506
v -32.48194605 -8.02091509 22.34089933
v -36.54656559 -6.10527955 19.94207315
v -35.53678840 -7.86025077 20.91901004
v -38.58206421 -7.16399308 19.36849579
v -37.43683547 -5.73119335 19.67249997
v -36.65906936 -4.82555758 19.96432804
v -40.99905491 -8.21762811 18.56053993
v -39.41808268 -5.09491796 18.66230741
v 8.65913276 -16.09122381 36.91115603
v 9.38100275 -15.01055993 36.80087253
v 4.46136156 -15.39123617 36.37171537
v 0.87667041 -16.07751474 35.90943664
v -0.61219314 -14.30796273 35.06084904
v -13.08054104 -11.99194975 30.59532680
v -15.89276083 -11.87430043 29.81090918
v -19.15823668 -9.25189815 28.12819742
v -26.63394436 -9.86558013 25.29300191
v -22.00889587 -8.32569227 26.97054297
v -31.34328499 -7.37201609 22.69956470
v -32.07148984 -9.94538702 22.87445217
v -36.99982911 -8.28242674 20.31381987
v -41.41648486 -5.19572524 17.82675274
v -43.31802577 -5.40948147 16.90304838
v -42.23273695 -6.67854119 17.67436229
v -42.52525046 -2.80326465 17.76262373
v 8.82576965 -17.82463305 37.26864606
v 7.54041271 -18.35482754 37.27069125
v 10.18999424 -17.85009913 37.39621863
v 3.29257804 -16.70430228 36.56481951
v 1.86154828 -15.65398835 36.01280600
v -10.96383668 -13.95728160 31.70895204
v -12.54520752 -14.14436568 31.30842000
v -14.39729799 -13.38357478 30.62522039
v -20.84025741 -10.53705066 28.03920954
v -24.11037683 -11.23505924 26.75119974
v -25.35223030 -11.04343124 26.13266930
v -29.89967540 -11.97863184 24.24373850
v -36.78284958 -10.01080964 20.74110508
v -38.90123963 -8.34488682 19.50455830
v -43.95671934 -9.85532813 17.72142760
v -46.77975178 -6.48967922 15.20830300
v -45.20167410 -6.12469250 15.89535549
v -46.06918618 -5.58709307 15.18887188
v 4.44008410 -18.40655506 37.05031425
v 1.77066249 -17.53900945 36.53132170
v -0.10735587 -16.22139849 35.68795696
v -10.22954192 -15.66060819 32.36804903
v -11.61986310 -16.59015752 32.19399974
v -14.37496580 -16.65399596 31.46372736
v -13.41979206 -15.63588344 31.46392852
v -20.52133903 -14.39587306 29.31969799
v -42.91648418 -10.78946609 18.38746294
v -41.74574465 -10.26868820 18.72738078
v -45.55486143 -9.84679163 16.92312583
v -47.23950103 -8.38744268 15.71846567
v -48.58942702 -9.35187936 15.02823737
v -48.29521477 -7.54688075 14.64935020
v -47.68961295 -7.25228712 14.94326815
v 9.09143128 -19.23225075 37.56131977
v 8.93184077 -20.25922947 37.92062029
v 6.09435979 -18.42610165 37.22525015
v 7.30058458 -19.24127527 37.55161911
v 8.00158922 -20.29339410 37.74005547
v 6.85234834 -19.23233643 37.52776608
v 5.69691323 -19.24397983 37.43480518
v 2.09125737 -18.86887290 36.92043200
v -12.65799347 -16.62510633 31.90658987
v -41.15718231 -11.73815504 19.25420947
v -45.70909962 -11.21344976 17.16764830
v -48.37464914 -11.24001667 15.80817811
v -48.06609079 -9.65538900 15.50475881
v 10.27453784 -21.77081071 37.96679527
v 9.18351207 -23.47570658 38.72535378
v 10.81498526 -19.67183501 38.01123053
v 6.38631918 -19.91558075 37.58804128
v 6.92666508 -20.43288201 37.88383678
v 7.54727656 -21.15119062 38.15404698
v 8.17322358 -21.14910260 38.23573142
v 6.07243693 -20.98311111 37.93418035
v 3.06352205 -19.80461739 37.29303926
v 1.48966699 -20.57064325 37.26864234
v -1.08590792 -19.94334720 36.40726581
v -8.61414149 -17.84959994 33.46365690
v -11.00041438 -19.48367432 33.14118460
v -12.12920807 -18.87067221 32.62641281
v -16.11932740 -18.02167296 31.42488375
v -20.77121474 -17.40901172 29.89651449
v -41.93687811 -12.88480964 19.16800998
v -43.29280183 -12.97571510 18.65341328
v -44.33134571 -11.49788406 17.86087826
v -46.36518657 -13.84283416 17.59769581
v -48.50388318 -13.86095118 16.21073857
v -50.08896068 -10.02104767 14.00114410
v 8.98000039 -22.94000052 38.05999830
v 6.07510470 -22.38163352 38.34607825
v 4.94475244 -21.30980417 37.93053702
v 4.83749015 -22.21895568 38.08293864
v 3.64623498 -21.74311504 37.89245710
v 1.76437024 -22.07748219 37.66222298
v 0.14773701 -21.56623080 37.17375547
v -17.33485423 -19.32797022 31.62859380
v -16.53640345 -16.71622507 30.98117933
v -18.51566881 -17.48166792 30.67020886
v -16.66875742 -16.26135409 30.80639057
v -18.83550920 -18.70111749 30.91160581
v -33.23670477 -16.62358083 23.60666730
v -41.17699340 -14.67588730 19.80489306
v -43.85685921 -13.99411447 18.66957732
v -49.19747636 -12.54578866 15.57132602
v -49.74250868 -11.75423153 15.24849143
v 8.17016605 -23.16290885 38.13954815
v 8.75352137 -24.60324764 39.12268206
v 6.90959720 -24.05057847 38.44779357
v 7.22000003 -22.52000012 38.52000087
v 4.60951636 -23.61647785 38.46805543
v -9.04669333 -21.71517350 34.39061716
v -20.03335394 -20.03981732 30.77702969
v -34.79118645 -17.27037318 23.01545069
v -35.57857126 -18.33185926 22.87483029
v -36.78520769 -17.80309528 22.23086357
v -39.55041617 -16.66003093 20.83805576
v -42.27493703 -16.01900160 19.67995055
v -44.62585226 -16.38641953 18.95612851
v -50.17971992 -13.34232837 15.33769164
v 6.32386422 -25.62912740 39.19559345
v 1.66806357 -23.35068025 37.87783161
v 3.23067117 -23.68597500 38.26470301
v 0.90453465 -24.15007725 37.90204599
v -0.44660972 -23.55966344 37.45709360
v -3.18948226 -23.06855470 36.55925766
v -2.84475065 -24.67403747 37.07068786
v -7.87592307 -23.24963175 35.17610580
v -9.15196724 -23.36874232 34.81949866
v -17.37534627 -20.71785741 32.05797821
v -18.73453893 -21.79975063 31.86438978
v -33.81431848 -17.72355661 23.41617458
v -34.39665958 -19.56458390 23.67188968
v -38.94827142 -18.96914467 21.55437320
v -41.45362228 -18.25966127 20.48285678
v -43.83628443 -18.61942001 19.83815804
v -45.51196471 -18.06493849 19.10495572
v -47.96794802 -17.16551557 17.72996411
v -49.83443767 -15.17292205 16.04696549
v 9.53294709 -26.12929232 39.95047510
v 6.21806923 -26.29822493 39.47258368
v 5.24095492 -25.17252788 38.92188147
v 4.48915083 -25.99490620 39.08964619
v 2.67566694 -25.57171509 38.67735714
v 0.67087647 -25.91669746 38.36430609
v -0.28041817 -24.67409708 37.77080402
v -2.07976485 -25.96869133 37.65136003
v -18.09820160 -23.54775928 32.42009878
v -16.47660322 -22.69831300 32.76495636
v -16.31365716 -24.25985038 33.26664120
v -20.47700807 -24.16432463 31.59813955
v -33.03679451 -20.03254928 24.41524342
v -36.45287454 -21.06733434 23.02143164
v -34.12894160 -22.01221138 24.31812510
v -38.24187070 -20.83290555 22.22454362
v -39.80686888 -19.99456808 21.43904008
v -40.62651843 -21.90102264 21.59914747
v -42.20111296 -20.92331834 20.83110064
v -51.04306713 -17.35406555 15.88795334
v -50.28136075 -18.69004965 16.56944491
v 5.74137969 -27.57599391 39.94662687
v 3.78158526 -27.55424753 39.60659355
v 2.00487347 -26.84859559 38.99895027
v -4.33483487 -26.49993449 37.13338077
v -7.85021856 -26.57639794 36.12477332
v -15.42043500 -25.12534894 33.70547295
v -18.64464954 -25.44908784 32.70955011
v -36.62282228 -23.09069224 23.32042716
v -38.12536225 -24.01284128 22.73939364
v -45.68933696 -21.68613859 19.96443979
v -48.08963090 -21.73454687 19.01261695
v -48.93461987 -21.35503106 18.00527051
v -50.76126009 -20.61311714 16.99492522
v 2.81439815 -29.46598642 40.14519230
v 2.67941551 -28.08744274 39.59156945
v 2.11400818 -28.50126289 39.62221742
v -0.19136127 -29.50514480 39.32096437
v 0.69687760 -30.54092266 39.92650285
v -32.89903328 -25.65486357 25.76853521
v -34.09035504 -24.25220609 24.82773177
v -39.70113397 -22.81790413 22.14663848
v -41.88060760 -24.52422120 21.82407863
v -43.23096201 -22.43709564 20.88957466
v 4.30145347 -33.34786743 41.83465987
v 7.51240039 -33.03950652 42.27655008
v 4.59428784 -32.51704946 41.63380340
v 2.55042105 -30.80671653 40.58628157
v 2.10493966 -32.26880357 40.96256569
v -22.87393063 -28.59359421 31.39810264
v -21.75715007 -26.84078552 31.55555949
v -25.02870932 -30.06876074 30.69491871
v -31.45490214 -27.22870931 26.84853412
v -36.63294017 -25.59055947 23.71823974
v -37.65735403 -26.97819844 23.56417850
v -40.20695388 -25.95799044 22.67713286
v -42.84732044 -27.11569145 22.07557671
v -46.91983014 -26.06257051 20.43893188
v -45.61856017 -24.32352677 20.53753287
v -50.85999891 -22.66000025 17.27000065
v 5.64743346 -34.23818573 42.44237021
v 2.31014378 -34.12990645 41.59572721
v -24.47796054 -31.33135289 31.33423999
v -31.46700561 -31.55389801 27.93681622
v -36.01333499 -26.84756741 24.49146472
v -37.34641150 -29.19927798 24.43513274
v -40.66783935 -31.26876429 23.72749336
v -42.36540198 -30.37459962 22.87926339
v -38.47188875 -27.37766132 23.67443033
v -47.31490836 -28.62217464 20.69276571
v -48.57823998 -25.66448785 19.15336214
v -51.03611574 -25.46975203 17.32448116
v -50.12337863 -27.62640454 18.55539717
v 3.47158033 -36.43669561 42.80619696
v -20.33216879 -34.62162614 34.41435099
v -21.13788016 -32.65201673 33.42050686
v -22.02811092 -34.14236009 33.42656046
v -34.12580118 -30.16806208 26.27523802
v -34.69212353 -31.82862699 26.44749172
v -38.41269389 -31.51158616 24.67968129
v -45.64055055 -34.41962600 22.51121402
v -47.05663770 -30.62681481 21.14846930
v -45.30937225 -33.51446986 22.41996862
v -45.40770501 -29.78125960 21.62558585
v -48.70277271 -29.27821130 19.78592761
v 4.98097902 -39.64185715 44.50152442
v 6.54687174 -39.55812752 44.77623850
v 7.50135491 -37.94375435 44.29861903
v 3.32981977 -38.11313957 43.43351722
v 1.69946824 -38.94860670 43.32229123
v 0.03425916 -37.82673553 42.32057557
v -1.50182692 -36.81652620 41.42151028
v -1.67516165 -38.60436380 42.07674041
v -10.61378606 -37.61291876 39.09056261
v -18.87084730 -36.27859801 35.65114737
v -28.30634639 -33.22131187 29.94892187
v -32.51506016 -32.49385208 27.67184936
v -33.54064375 -34.62728858 27.79329754
v -42.97773540 -33.98098052 23.49065244
v -50.94393343 -30.76839447 18.51955429
v 4.81150998 -42.94387996 46.13380134
v 4.01124964 -40.97426683 44.95564476
v 2.27519637 -40.41798785 44.15828362
v 0.72587602 -40.49394652 43.68115216
v 2.93427915 -39.18381780 43.77245530
v -1.63525925 -40.52310064 42.91809723
v -0.37120021 -42.12793708 44.07951608
v -3.89697868 -41.57018661 42.63488948
v -21.81675844 -38.17306086 34.89122540
v -20.32801509 -37.28607297 35.31032056
v -22.62676135 -36.83734313 34.01878849
v -30.62829934 -35.33930704 29.43390608
v -50.05661398 -33.49459544 20.19059099
v -48.78840595 -36.29213944 21.26455121
v -46.85160890 -33.60310942 21.76894993
v 2.02904828 -42.64728725 45.13334483
v -0.37325843 -43.01438853 44.50568557
v -2.63710949 -44.01836917 44.22381893
v -5.47619257 -43.46933961 42.97437519
v -6.94589736 -43.10812801 42.35601425
v -20.95008641 -38.93036768 35.61537340
v -20.32670006 -41.86847806 37.12549061
v -24.77356791 -38.89646009 33.64099935
v -23.17871340 -40.95691815 35.26131809
v -30.44172376 -37.67341748 30.26759252
v -45.72594911 -37.92325780 23.38832431
v -0.10317210 -44.74258050 45.54836825
v 3.14088166 -44.79499161 46.66991159
v -1.51064806 -44.64266822 44.96769235
v -4.19000490 -44.30940375 43.81780699
v -25.62491968 -39.95139152 33.58703479
v -37.42188215 -39.23850134 27.41719596
v -48.10423031 -37.32125834 22.03213423
v -49.38403144 -37.17489541 20.92866041
v -48.83892089 -37.03917190 21.33122459
v -51.66557059 -37.19979525 20.07725462
v -2.71661044 -46.28794268 45.39379850
v -4.73353500 -46.14427313 44.58126426
v -7.29757827 -45.98297179 43.60940680
v -9.14207567 -45.07533461 42.54748672
v -11.09623630 -44.80249807 41.76126420
v -13.86468392 -46.27184570 41.43025726
v -45.56523636 -40.60604423 24.26915802
v -47.82286659 -40.86842388 23.29937927
v 3.09315207 -47.45030403 48.20733145
v -1.00361474 -49.03224856 47.63736203
v 1.68676325 -51.04726553 49.78350922
v 1.03964098 -49.76191744 48.82164672
v -1.27306674 -46.46047577 46.06626928
v -3.10206320 -47.44241387 45.91119662
v -3.43694608 -48.87825996 46.57549039
v -5.41871320 -47.52250388 45.06370798
v -5.63326990 -48.79463837 45.66225037
v -7.69470632 -48.01334068 44.48158666
v -9.19364858 -46.54816166 43.22926700
v -11.83818188 -46.86312005 42.44618863
v -12.82946393 -48.24925959 42.70745441
v -14.43654764 -48.40763286 42.13809967
v -18.27979460 -47.71023989 40.28132558
v -17.39685424 -45.82704604 39.95332122
v -19.79030110 -47.93417081 39.69177976
v -20.72006650 -47.47198895 39.04702887
v -28.68036926 -45.99284381 34.25781056
v -29.53814715 -44.67735067 33.24541077
v -52.00628564 -42.24524274 21.57276869
v -2.82641128 -50.85679516 47.97557369
v -5.79432258 -50.67070574 46.65897042
v -7.66767329 -50.66011474 45.92366517
v -9.36178025 -50.46075583 45.17013207
v -9.44943726 -48.70847985 44.20609772
v -22.59108983 -48.50631207 38.53850812
v -24.53419752 -47.86568135 37.27547452
v -34.93047878 -47.28731886 31.47647157
v -34.95977074 -45.65660655 30.78095056
v -35.63645110 -50.64352974 32.58834034
v -40.19686207 -46.33406177 28.50455791
v -37.75312752 -47.68521711 30.22058494
v -38.85563090 -43.01397502 27.95781381
v -43.96749288 -44.81511563 26.31633542
v -43.90929639 -43.58563945 25.92946030
v 2.65611243 -53.10351029 51.34387687
v 0.82542817 -52.96822637 50.68224296
v -10.99338662 -50.10261014 44.32838783
v -13.19805346 -49.88900200 43.32669452
v -12.70582620 -50.70312321 43.92690957
v -15.65238088 -49.92660135 42.31388494
v -18.25122908 -51.54081061 41.93751886
v -21.07183076 -49.87319186 39.88600150
v -25.20205826 -49.00729284 37.41615638
v -23.91079441 -50.54099858 38.76967728
v -28.03366259 -49.47376251 36.13111004
v -29.56071310 -48.67408052 34.94517133
v 1.03921618 -54.71178889 51.82994157
v 2.50759861 -54.79251966 52.46607959
v -0.73583686 -54.61158976 51.09178647
v -6.43922808 -54.11504209 48.39735106
v -9.52193327 -51.56813562 45.72268948
v -10.26461273 -53.09056863 46.29381001
v -11.88861392 -52.47626454 45.19642889
v -13.29212543 -51.78174376 44.21728849
v -14.43074178 -50.44880137 43.08196902
v -15.83608240 -52.14136466 43.27803105
v -14.13158793 -53.43779922 44.66789216
v -17.53583364 -52.29418352 42.63053462
v -20.71806230 -51.69602111 40.83054513
v -23.11626077 -51.66165158 39.68114406
v -28.02974731 -51.08540878 36.86799854
v -29.37381156 -50.55559054 35.91962159
v 6.58424990 -52.82873660 52.39614472
v -2.16627959 -54.54947427 50.46633258
v -8.61081108 -53.33816633 47.13224992
v -10.03607269 -54.09416184 47.00359330
v -11.24749985 -54.17385697 46.49243876
v -12.66471297 -53.96895856 45.65141723
v -15.49743954 -53.18161100 43.90220717
v -21.01791464 -54.40465361 41.96302593
v -21.67882025 -53.46136913 41.23926163
v -23.84575270 -52.53203586 39.71783817
v -25.91071092 -51.25766993 38.08977082
v -29.22106907 -53.15218866 37.09178418
v -32.69625455 -51.79196969 34.54913571
v -30.95574863 -51.72834918 35.47771275
v -33.37713704 -50.87514222 33.84040296
v -38.65898028 -52.11799964 31.61538020
v -38.98935765 -49.79482293 30.44223599
v -38.36748749 -51.75147206 31.63579851
v -42.71106794 -51.95156485 29.21112254
v -40.85137323 -50.49752071 29.69710529
v -40.87834805 -51.05577782 29.87499908
v -43.15303266 -49.43631217 28.20228972
v -42.12727770 -48.56374860 28.38039584
v -47.60283977 -50.83576590 26.53609402
v -45.65808177 -50.05338416 27.28179842
v 65.90979546 61.24671176 4.94081806
v 64.75596875 62.63141334 4.91086487
v 3.85260605 -56.30158633 53.78389359
v 4.75539360 -55.03680557 53.36039141
v 1.51775125 -56.49621412 53.10967937
v -0.79915888 -56.31500483 52.05283687
v -3.48790572 -55.70314080 50.58149993
v -5.69533138 -56.27963692 50.02394319
v -8.88006948 -54.53640223 47.72538319
v -7.55956070 -56.02862686 49.07925427
v -9.53788590 -55.88370189 48.16478863
v -11.32730115 -55.75195700 47.31559008
v -10.39373409 -55.73568493 47.70902172
v -12.73070648 -57.46606365 47.24143445
v -13.95220868 -55.40383607 45.86375132
v -15.17252345 -55.26896194 45.21538690
v -15.76000080 -54.45247889 44.47706416
v -16.57042280 -53.97075042 43.79234836
v -17.14022830 -55.12345210 44.11446303
v -18.46893691 -55.84112927 43.80514473
v -19.43922415 -54.42866683 42.76048765
v -23.12455699 -54.52715233 40.91553390
v -26.56552568 -52.92771012 38.53584453
v -25.52396059 -53.54209617 39.38359767
v -27.98220329 -54.51495200 38.39408606
v -30.82860820 -53.83948609 36.31361201
v -36.80571914 -52.34880373 32.77399391
v -35.64945236 -52.11580545 33.23422372
v -40.56033865 -52.65771970 30.66257946
v -43.86872798 -52.02310905 28.68536673
v -45.22290826 -51.67504027 27.90639736
v -51.04724690 -47.89178818 23.70833419
v -50.87430775 -48.96120727 23.27560633
v 5.51597867 -56.80791289 54.48336527
v 3.34526086 -58.61563608 54.63813990
v 5.90881938 -58.51182342 55.45598269
v 1.66723481 -58.26729536 54.15060371
v -0.16458942 -57.54619092 53.07917297
v 0.52842492 -59.58707258 54.65896428
v -1.73079269 -57.08914623 52.10939422
v -1.65799214 -58.08862299 52.74150521
v -3.96347279 -56.87655136 51.05021223
v -3.88787733 -58.05035308 51.72621459
v -6.18842663 -57.97109753 50.69360510
v -7.78197171 -58.03269148 49.91378263
v -8.50975327 -57.19282851 49.16954041
v -10.27112454 -57.33674765 48.36255312
v -15.18481690 -55.89254200 45.54200545
v -18.12562533 -57.91927129 44.74540800
v -19.67056282 -55.96448109 43.21137816
v -21.64665051 -55.75217679 42.10371897
v -26.57857910 -53.99850011 39.06810656
v -29.43073586 -55.10747805 37.36408055
v -33.04248676 -53.68832126 35.03715992
v -34.82662886 -53.42861265 34.23700854
v -34.58448499 -54.83273044 34.98073667
v -38.44880685 -54.40912023 32.50696510
v -42.42215678 -52.94424295 29.80707027
v -42.99556464 -52.66059935 29.33688648
v -45.98123580 -52.54197866 27.56490745
v 3.72629450 -60.34187227 55.64756691
v -1.70136872 -59.70050395 53.85444313
v -0.74468373 -59.45808440 54.17650938
v -2.53995135 -58.29942599 52.44934931
v -2.50233640 -60.16998366 53.19901556
v -3.93549120 -59.94392186 52.44823918
v -5.81047544 -59.46972221 51.63442716
v -6.86233258 -59.37678367 51.09530315
v -10.26995573 -58.82221088 48.87232557
v -9.21639428 -58.82386863 49.47546870
v -11.80124097 -58.42559785 47.92425036
v -11.10654511 -57.79455975 48.08997735
v -14.00793716 -56.71814829 46.38105258
v -16.10076241 -56.67838454 45.37367448
v -14.89348244 -57.90686607 46.37308791
v -20.20798437 -57.63189122 43.44162717
v -20.85714228 -58.63977224 43.12643036
v -23.42101000 -57.95955285 41.51111469
v -25.90018511 -55.51868305 40.04805535
v -25.03980696 -57.96669424 41.00961238
v -26.62106231 -56.54278025 39.96906430
v -26.86352842 -54.78984118 39.28270563
v -28.04482915 -55.60112000 38.69535029
v -31.28541261 -56.04870617 37.00117022
v -32.20435604 -55.76162413 36.45180166
v -33.89590234 -56.07448891 35.64981744
v -35.24637222 -54.49455604 34.53003988
v -36.56212613 -53.38960513 33.35342184
v -44.52585429 -53.67437005 28.61691453
v 2.10855319 -61.61594763 56.22817948
v -0.04627864 -61.05672568 55.28157204
v -2.14196416 -60.64527482 54.21205610
v -2.08031572 -60.19743159 53.73078585
v -5.82011510 -60.25812030 51.94497481
v -8.10693018 -59.77631733 50.54842308
v -10.20023134 -59.71418694 49.20770228
v -11.37782261 -59.42796171 48.41037095
v -16.37525298 -58.18436295 45.52861303
v -18.69043149 -58.68206918 44.43275183
v -27.36344002 -56.33799359 39.51150179
v -27.47305483 -58.16311017 39.57322240
v -28.12383883 -57.89712816 39.12513703
v -28.80878374 -56.55299500 38.39494660
v -30.35815060 -56.32387847 36.95965186
v -31.57354891 -55.28084934 36.34458408
v -30.12987971 -55.67338690 37.11193055
v -31.33313358 -56.82638288 36.86836362
v -32.36852586 -55.59383705 36.03470698
v -34.96686369 -56.28860369 34.96482223
v 4.21314966 -61.03477627 56.27166480
v 4.25272668 -60.74691564 56.06627092
v 4.05077916 -61.19634956 56.34287372
v 3.95141449 -62.05509603 56.89871311
v -0.53776620 -62.41223589 55.49837276
v 0.20296946 -62.14453280 55.77608570
v -2.14897096 -62.12159246 54.72128466
v -3.78829637 -61.74607202 53.65894735
v -5.98040828 -60.86948887 52.16378346
v -5.03605651 -60.70218235 52.49601975
v -5.66679426 -61.59796938 52.50621215
v -9.98417009 -60.89629233 49.71689358
v -9.29506775 -61.33566052 50.21845922
v -17.01777987 -59.31042507 45.19968480
v -32.13103488 -56.94609880 36.59177944
v -32.65638277 -56.32250011 36.44835949
v 4.19885293 -61.11658737 56.37189746
v 4.70205536 -60.81769988 56.24235794
v -2.84739281 -62.59282678 54.39501256
v -4.18886775 -63.07354569 53.86365950
v -5.73723391 -62.91581690 52.88953334
v -6.79731090 -63.16163391 52.39232257
v -11.75631955 -61.78840250 48.57450351
v -11.09878719 -61.39105931 49.03646559
v -11.74095832 -60.19319594 48.40227589
v -9.52573214 -62.36751005 50.19237101
v -27.61201188 -57.17223138 39.30716217
v -27.15948597 -57.72429705 39.59855065
v -31.55402839 -53.23576927 35.60068831
v -43.30519214 -53.13163251 29.40037474
v -51.33887380 -32.28287399 18.75753328
v -51.69638246 -33.60899538 18.64168793
v -20.69008164 -4.55637416 26.52456984
v -35.76553613 -2.83542345 20.88118903
v -44.27394643 -5.60956961 16.26628637
v -45.31574249 -5.12643438 15.33205900
v -44.47357357 -5.13908686 15.94531722
v -18.67252402 -4.16180817 27.08095312
v -20.21741308 -2.01886380 26.28161386
v -22.61242457 -3.41711845 25.81966296
v -23.46786112 -2.02518492 25.40185861
v -26.58928372 -3.99384741 24.31510948
v -29.02612276 -3.57615994 23.30652252
v -33.61331671 -1.03842781 21.41973935
v -34.08780321 -2.19812407 21.34360932
v -34.39228237 -4.00437182 21.14263363
v -34.88290682 -2.88139377 21.14736475
v -36.20695323 -1.95891992 20.73005214
v -40.28623924 -1.58853340 19.02767085
v -38.47752139 -1.81011774 19.75801587
v -39.91154954 -2.72813463 19.10773106
v -38.34210709 -2.83689681 19.71335150
v -20.42720094 -0.22721435 25.92079900
v -37.14233637 1.87207048 19.71063577
v -37.36267984 0.12616992 19.89980601
v -39.61835057 2.60644243 18.64388026
v -38.17699850 1.19551842 19.39490624
v -42.93085262 3.39631783 17.44181663
v -43.92128065 3.45784659 17.26617850
v -44.49341074 3.16569256 17.26455241
v -44.13467646 -0.10157494 16.91051014
v -45.05244270 2.86840857 17.13908836
v -46.15744948 2.04994180 16.95669815
v -50.04672334 2.61499826 14.10883293
v -26.48754232 4.75647440 23.22544344
v -40.06709531 3.64466826 18.32082681
v -41.40504450 3.02459719 17.94165187
v -52.60225013 5.12838364 12.89433613
v -22.97002450 7.23041221 23.89666624
v -57.24634230 26.68110281 12.54263520
v -26.15777217 40.95934331 20.56385763
v -36.07697412 43.21495816 18.48696917
v -47.14712501 42.92364046 17.26933569
v -50.17769709 43.47526282 16.91091619
v -47.03513533 45.46063021 17.27307029
v -49.06861857 45.17771676 17.19251461
v -48.84178564 45.59600726 17.03912392
v 48.86006191 23.18742126 20.03552578
v 47.73126170 24.37143028 19.55123246
v 43.55534166 25.12720786 20.97833343
v 44.87762228 23.12545478 20.77499405
v 43.16715151 24.16966856 21.30505629
v 41.11075401 24.46557768 21.44201286
v 41.75639525 25.39285459 21.24103345
v 39.76709396 25.75267851 21.73463069
v 38.99902478 24.84489605 22.11286873
v 37.66646981 26.10593848 22.27752656
v 36.90966591 25.22298135 22.62526006
v 38.01185265 24.31416698 22.44429477
v 32.83413500 25.87943710 23.31464179
v 25.95539019 26.43242292 25.48820153
v 6.86606020 29.21118028 25.63321963
v 27.79079415 26.05992183 24.70900491
v 1.33452506 27.49940567 25.92259459
v 56.22325838 18.94205622 17.64054410
v 54.56600711 17.43226126 18.02811772
v 48.46196994 18.55514385 21.05412632
v 2.61494028 25.02799779 26.11399814
v 3.75868287 24.37670343 26.04907565
v 0.07915123 24.76476878 26.17905103
v 8.91949236 20.44546418 26.80854313
v 8.00935552 22.31394127 26.45340003
v 7.25956820 23.32379110 26.24007128
v 5.61270211 22.26722613 26.43231302
v 54.73142117 15.24755266 18.05626415
v 17.21425354 19.89560202 27.14155428
v 9.23143141 17.89742522 27.21393481
v 2.91369297 19.41777952 27.11447328
v 17.08605886 17.28229783 27.35370025
v 16.74288325 17.88013242 27.19893120
v 16.31545834 17.64256507 27.28313208
v 13.85398675 18.82899553 27.13857032
v 12.47875486 18.31696928 27.19110996
v 14.83144518 17.86584780 27.36391872
v 11.14651840 17.27643237 27.37349086
v 4.31685662 18.97372864 27.13978104
v 5.84315090 17.50203036 27.42546238
v 15.20777866 16.03098586 27.84913033
v 12.45178655 16.51731133 27.56533027
v 12.45579217 14.90779035 27.95833722
v 15.88444598 17.01376401 27.37604640
v 15.41491598 13.84880766 28.33320573
v 9.76685807 15.44144750 27.80776098
v 11.14694215 15.49081691 27.77969278
v 7.08842743 16.44608565 27.62752958
v 4.32113418 17.34695770 27.50060707
v 17.76517928 12.92273216 28.71020883
v 12.80647796 10.82892995 29.15254235
v 10.67319885 12.74164487 28.51358987
v 3.54028563 12.85675727 28.61361951
v 2.74590077 14.76527099 28.19084376
v 14.34005145 10.27147938 29.43283878
v 16.21082798 9.99578368 29.55665812
v 8.02165456 12.30353955 28.68453600
v 5.99731365 12.50918861 28.69216725
v 6.90458948 11.42351702 28.90466154
v 4.52387193 12.58815732 28.69705111
v 11.05817407 11.33773848 28.93050388
v 11.09805889 8.76976829 29.60517816
v 4.48821299 10.98211017 28.99298631
v 17.97246188 7.87416473 30.08958697
v 18.20698008 6.82023354 30.33898026
v 16.06553234 7.39236968 30.28061055
v 15.74297994 9.13078059 29.79875542
v 13.04877363 8.06172006 29.94533442
v 11.03442628 6.96239807 30.12214415
v 8.99020955 7.06972694 29.99232151
v 8.95304047 8.64726584 29.54179421
v 6.46947743 10.20260993 29.18242477
v 4.61681047 8.44984688 29.56594527
v 4.23873868 6.77800085 29.95613776
v 6.19891752 5.46913361 30.45008890
v 12.54028920 3.13230627 31.36561438
v 14.90715891 4.81625833 30.94526194
v 12.11990044 4.56956774 30.93300946
v 1.63457065 3.97121720 30.37187643
v 17.00958423 1.71664567 31.77763149
v 17.69969612 -0.46484603 32.61552006
v 18.63466948 0.65680011 32.13012964
v 19.64910887 1.05073221 31.86004236
v 17.67905988 3.57576599 31.20419569
v 14.60459363 1.00494898 32.05018491
v 15.34716319 1.43999711 31.90241754
v 6.42323261 2.62716180 31.33266047
v 7.06601143 3.60720884 31.06220439
v 3.83159169 2.91668507 30.94729222
v 4.56396118 4.47884109 30.59053048
v -5.94430557 3.05124512 29.14674580
v 20.35263367 -1.17725274 32.63238817
v 19.19027418 -1.17701746 32.77766332
v 18.67626049 -2.03931634 33.10721740
v 15.37363417 -0.12746046 32.44302794
v 6.41108444 -1.33064645 32.59361163
v 10.93341131 -0.68384001 32.55784512
v 11.07582450 0.50065789 32.16629475
v 5.74657042 -0.81270741 32.35876560
v 2.29073921 0.53471827 31.45269305
v 0.57205168 0.88940066 31.07549250
v 19.95722577 -4.01320215 33.50448981
v 18.20199750 -2.81754951 33.37995708
v 18.38224381 -4.54036938 33.82250294
v 20.91128565 -3.08622792 33.10463950
v 16.31859876 -3.41616455 33.61920640
v 17.23485813 -4.34333645 33.84256363
v 12.23505661 -4.44942527 33.74513984
v 14.07502033 -4.97579342 33.92120078
v 14.53681570 -4.05270746 33.71407837
v 8.63253791 -3.44066648 33.39022398
v 6.09992351 -2.33482523 32.87243098
v 7.07504153 -3.77683761 33.40165317
v 2.89846212 -1.72077783 32.24795684
v 19.86765116 -6.78281393 34.26464647
v 20.43316886 -8.44808854 34.81298313
v 21.32164873 -6.98294025 34.07319263
v 20.57363093 -4.96525364 33.64484385
v 17.73392782 -6.05130196 34.29906815
v 17.29136333 -7.84817804 34.73081440
v 18.64176244 -7.45603116 34.61179137
v 16.94359444 -5.53196436 34.15874764
v 14.26792983 -6.42180163 34.24918652
v 15.07699303 -7.73356855 34.56020728
v 10.28222684 -7.20087904 34.44818035
v 12.35850528 -6.75872480 34.30661187
v 10.71704365 -3.25719477 33.37641433
v 8.26403871 -6.75808499 34.27922353
v 4.40467568 -5.46798110 33.55253860
v 23.61794561 -9.52452049 33.89804065
v 21.95632271 -9.15387832 34.71462056
v 21.75248414 -10.18420979 35.28982773
v 22.09905908 -11.32922154 35.67999229
v 22.09131047 -8.31067283 34.39497203
v 19.02141795 -11.59374509 35.96259281
v 20.27045563 -10.47440525 35.62823683
v 17.98759960 -9.12100170 35.08720919
v 19.82055046 -11.46565285 35.94051674
v 19.43278871 -6.57380605 34.25579146
v 16.29618183 -8.75804480 34.81579572
v 16.44751430 -10.95419936 35.38145870
v 13.86464387 -9.02909692 34.74552929
v 12.68337388 -9.70957335 34.98364985
v 12.93866523 -10.65482665 35.28395668
v 14.60047718 -9.79790371 34.89802778
v 13.89837544 -7.49878166 34.45615247
v 9.05034132 -8.02602340 34.70373526
v 10.34638379 -8.03974457 34.68469530
v 20.60817182 -14.24808986 36.74378246
v 21.49234153 -13.19934148 36.34213284
v 19.88083310 -12.51131762 36.22633964
v 23.05691503 -12.54799403 35.85275263
v 18.61079596 -12.67044432 36.20580584
v 17.09116250 -12.54672278 36.00939736
v 18.48700456 -14.02075589 36.59851104
v 14.97018337 -12.14754023 35.74499488
v 14.33872711 -10.98216139 35.30399501
v 12.92620972 -12.41266262 35.92507169
v 13.64827808 -13.64622638 36.32485121
v 46.15740478 1.37839280 15.69889858
v 19.51051876 -14.33175337 36.76766530
v 19.53876205 -15.98772407 37.38968447
v 20.41631378 -15.38233459 37.17782348
v 20.55254020 -17.12011173 37.75797039
v 15.50689992 -16.72476903 37.37717867
v 15.28226770 -15.57355560 37.00215369
v 16.90088026 -14.81358707 36.79969907
v 15.99862427 -13.18037417 36.17671877
v 16.22119173 -14.08584882 36.51312366
v 12.93878537 -15.67267627 37.03686595
v 12.32986990 -14.99153860 36.85639054
v 10.99712774 -16.77977107 37.22119331
v 14.42174893 -15.08028340 36.81779653
v 11.30202785 -14.36527353 36.68389842
v 9.78872553 -14.27048072 36.63136810
v 18.13920401 -17.57009514 37.74373606
v 52.44975165 6.51946617 15.39146714
v 13.89538962 -16.84843190 37.38992289
v 12.38893811 -16.76032506 37.31746227
v 9.36325174 -18.29601265 37.45033219
v 21.36433311 -21.91590704 38.72014955
v 20.37215233 -22.53624983 38.96126524
v 22.27506600 -20.40925436 38.22960332
v 18.30889098 -21.81369625 38.95529360
v 16.98567532 -22.03776687 39.03419152
v 14.73179366 -20.30946501 38.46448287
v 15.48516937 -22.80461788 39.22380507
v 12.80518249 -19.81313154 38.22332248
v 15.38286358 -18.53237115 37.93943673
v 12.39679661 -22.28801697 38.85903209
v 9.09675565 -21.51258662 38.10179606
v 4.61994531 -20.39510198 37.59498149
v 6.03861688 -20.64729296 37.87011281
v 19.35966872 -24.47442338 39.67098892
v 21.28866315 -24.24312197 39.33717310
v 20.79938725 -25.64682811 40.04765302
v 22.12074213 -25.15451796 39.75699097
v 19.36274022 -23.29545282 39.26326334
v 17.62294397 -23.24781194 39.36276212
v 13.61065079 -25.11946112 39.86636177
v 15.57605062 -24.51137267 39.75042701
v 14.31482378 -23.76241423 39.44670036
v 15.60040936 -26.05585009 40.29827192
v 16.52309299 -25.48226528 40.10799155
v 16.75737277 -24.21529777 39.66355324
v 11.88818272 -24.66544323 39.59683701
v 13.32761161 -23.96558411 39.45500031
v 10.95217373 -23.56957272 39.02871907
v 5.96592249 -22.81396836 38.41120750
v 6.30403310 -21.60244063 38.15602884
v 22.06232771 -28.67159434 40.50602391
v 22.23416045 -26.90741047 39.98784721
v 21.50966600 -27.65802480 40.38164765
v 24.81122315 -29.51149829 39.77475315
v 22.95001596 -28.78060378 40.71249068
v 20.57596669 -27.10741200 40.50376639
v 19.22849007 -26.29470825 40.44073075
v 19.89421435 -28.90325151 41.04324430
v 17.63485931 -26.93451755 40.60193151
v 17.84707606 -28.86421420 41.13565758
v 18.08181405 -25.51046573 40.14536738
v 14.31017183 -26.46763436 40.45179486
v 14.19212949 -27.03780495 40.65678641
v 14.65619728 -28.20457891 41.09248519
v 16.01146720 -27.91491710 40.95825925
v 12.69431040 -25.80405772 40.11660069
v 9.64865182 -27.98137069 40.78701884
v 11.07663475 -26.43069066 40.27838632
v 10.17387211 -28.58576365 41.12873226
v 12.05102820 -27.60720067 40.81878811
v 5.77399228 -24.60233867 38.80461678
v 25.27741157 -31.74827248 40.78242183
v 26.16629191 -32.52775595 40.57225958
v 22.91322872 -31.05632216 41.25475511
v 21.99182473 -31.26749396 41.48520157
v 23.37285690 -31.26541153 41.24857485
v 21.68525942 -30.89872561 41.48244858
v 21.56413533 -30.19800782 41.02256522
v 23.39387685 -30.54425679 40.95387459
v 24.42326955 -30.48591875 40.51152617
v 23.38236198 -30.28943576 40.89418799
v 22.82896638 -30.47240153 41.07881710
v 18.32604595 -30.64400889 41.60896316
v 16.26547240 -30.49943037 41.80762917
v 16.62133634 -31.24434315 42.06465557
v 19.24947836 -32.24497288 42.15421155
v 20.32613754 -31.86984360 41.87666997
v 19.60769854 -30.07428162 41.30992666
v 16.51314087 -29.43252213 41.41275957
v 12.38105632 -29.51362729 41.56147689
v 14.55888059 -30.87102436 42.08599031
v 14.76665493 -29.08280306 41.40793160
v 12.69369293 -30.77858686 42.03325137
v 15.33986256 -32.48050809 42.72401333
v 12.76428066 -28.42355892 41.14713520
v 10.90632658 -31.03095666 42.01824591
v 12.00961974 -32.40520135 42.56143421
v 11.21972594 -29.96491082 41.68590903
v 9.89900995 -29.99836020 41.58318415
v 23.98461476 -34.56817567 42.83940792
v 24.29564297 -35.63146293 43.24139282
v 26.22430958 -34.36484188 41.99841246
v 24.69941415 -32.64497593 41.68673605
v 24.33563210 -33.04847702 42.05401987
v 23.54491688 -32.18397498 41.82200134
v 21.74197882 -34.19975936 42.85575449
v 19.84470524 -35.72389111 43.68508235
v 22.83920720 -35.96255183 43.56411099
v 22.90119417 -33.71232376 42.56564379
v 19.15720850 -33.89936686 43.00950840
v 20.07412538 -34.10806879 42.98070446
v 17.42820069 -33.56858343 43.02841797
v 21.86236717 -32.67519176 42.07441583
v 14.47686926 -34.06563029 43.34326461
v 16.11853763 -34.42899883 43.45790669
v 16.37737080 -32.92486444 42.84389690
v 11.22624241 -33.48187357 42.87803173
v 12.61520572 -33.48062187 42.98134148
v 13.16256635 -32.81281888 42.77243465
v 9.04010795 -34.48865935 43.02255809
v 10.07756498 -34.02511775 42.96799004
v 26.68457478 -37.36166656 43.44120249
v 26.42162144 -38.95119578 44.33189705
v 27.31800266 -38.31288218 43.64994541
v 26.54018253 -35.76789051 42.60238260
v 24.34987389 -36.66117042 43.66887361
v 25.86625889 -36.23886779 43.21952537
v 25.18677525 -37.90516779 44.07284781
v 22.25599624 -37.24547103 44.10819337
v 22.10668102 -38.18835691 44.51004788
v 20.23724653 -38.53619844 44.80849206
v 16.18442126 -36.01570800 44.01892796
v 17.03925990 -35.64622626 43.86274144
v 18.82183924 -36.83676943 44.19731349
v 14.55187425 -35.96713766 43.97185519
v 11.96394861 -37.63537109 44.50207204
v 5.98589564 108.64362121 13.72786518
v 6.51867455 108.67923498 14.17074446
v 12.16967683 -34.58996117 43.36711764
v 11.44227665 -35.71602702 43.74401644
v 9.61110834 -36.79827228 44.01508346
v 6.77519292 -36.11496836 43.38525236
v 8.94966908 -36.01129726 43.61910000
v 26.83185600 -40.22229463 44.87095773
v 26.81137994 -41.17784277 45.23762316
v 27.30901912 -38.94694895 44.03068870
v 28.36714312 -39.87541422 43.79451647
v 24.36849475 -40.23842886 45.25984079
v 23.24634790 -40.45144096 45.45737430
v 24.38980341 -41.82214290 46.14534602
v 20.84355056 -41.15409032 45.96077278
v 21.69317938 -39.70929980 45.21786794
v 20.41231096 -40.51877558 45.67042738
v 22.44930156 -41.21110588 45.89821398
v 17.32248627 -39.87052664 45.60098052
v 17.89230481 -40.28833285 45.80928013
v 17.34468713 -41.63892195 46.57908529
v 14.57091793 -40.13923556 45.71270943
v 12.27083430 -40.32585397 45.76602951
v 10.29887423 -39.31646422 45.15911639
v 9.75266565 -40.58234394 45.75707018
v 8.45615845 -39.35135156 44.98769343
v 5.74321207 -40.94762728 45.25015876
v 24.79290776 -43.38769242 47.11244255
v 25.35595186 -43.24463010 46.84995487
v 26.80876479 -42.66566038 45.97896338
v 27.02025697 -43.25867072 46.25561088
v 20.80745064 -42.55305231 46.87934369
v 22.71351032 -43.99060085 47.74611816
v 23.17611128 -42.93227568 47.02751711
v 19.13320832 -42.77399555 47.17654362
v 17.33806357 -43.63022000 47.72780091
v 18.84776540 -41.57432914 46.51537538
v 13.77584040 -42.03616828 46.66097090
v 16.33617282 -40.32608867 45.84277421
v 11.49017923 -42.14284196 46.69898748
v 12.77131867 -44.83059421 48.23984951
v 8.98538809 -42.02356189 46.41723260
v 7.52809085 -42.76940227 46.46366462
v 9.85322148 -43.84916276 47.53660038
v 6.60001207 -41.60399362 45.69242522
v 5.08014113 -44.44730282 47.10803553
v 25.79054795 -45.99829391 48.49596694
v 24.90944229 -46.87437043 49.27659407
v 26.44467726 -47.54779488 49.09842834
v 26.70959570 -45.12974992 47.56346717
v 25.35608783 -44.34294254 47.60395736
v 27.01156028 -43.95356029 46.68811709
v 19.56753433 -44.37327757 48.16013947
v 19.13639531 -46.29119113 49.42539334
v 17.79889874 -45.55812106 48.96610975
v 14.66001850 -46.13193125 49.20624197
v 18.49929802 -44.09942031 48.01425338
v 9.00855009 -44.83443871 47.93006927
v 11.04817260 -44.98170316 48.21034893
v 6.67902036 -45.23339868 47.88533598
v 4.87151043 -47.06192389 48.57973754
v 24.75368045 -48.32841083 50.12597516
v 26.24525502 -48.47545549 49.66832697
v 25.51729232 -47.68117145 49.52862486
v 25.65171383 -49.10323024 50.28031394
v 26.34297311 -49.97310787 50.59181154
v 27.08778530 -49.54184219 49.95041341
v 27.74489485 -47.84548655 48.60342294
v 26.88742429 -46.91390693 48.53378981
v 22.68535458 -48.06114361 50.36594346
v 24.04392324 -48.94503951 50.67096278
v 20.84719203 -48.01671952 50.57945102
v 17.24435575 -47.72102088 50.42915046
v 19.99955438 -49.90394041 51.80929229
v 18.34132895 -48.49509522 50.97241700
v 22.28138968 -46.83514312 49.59399253
v 15.31784236 -48.81795123 51.02794617
v 11.47089992 -47.41382599 49.78885129
v 12.50966173 -48.62546548 50.63999444
v 8.07499792 -47.01700062 49.22161251
v 26.01299435 -50.57618394 51.13144219
v 25.27002059 -49.63039607 50.77217519
v 24.50726554 -50.76126009 51.93142593
v 23.46983366 -49.83523488 51.32521689
v 23.32738414 -51.03412271 52.38356441
v 22.51728252 -50.76687783 52.13134736
v 20.98622173 -50.32937601 51.91712454
v 17.61509292 -49.65265095 51.75349116
v 19.66856234 -52.26653069 53.49758640
v 15.87861776 -49.79177937 51.77380517
v 14.19147197 -51.33820325 52.73588747
v 8.46352708 -50.09138212 51.00999400
v 7.24085700 -50.45896396 51.00253969
v 25.78599378 -52.39253491 52.77080461
v 23.61231111 -52.02820525 53.23228240
v 22.78021351 -53.45575511 53.83774638
v 24.56228808 -51.87421292 53.01509425
v 21.14833891 -52.01531574 53.10495570
v 17.22106710 -51.69295892 53.07635665
v 15.70785977 -51.59448460 52.90381238
v 15.59904404 -53.28502506 54.31835726
v 12.42947020 -52.00982094 52.82824114
v 13.95021752 -53.18230018 54.08494174
v 9.57391318 -51.22600868 51.86391249
v 11.19134482 -50.25158823 51.50409415
v 21.52432129 -53.74962464 54.28762361
v 20.59025131 -54.26391214 54.81681228
v 18.88584718 -54.81718481 55.25449291
v 17.51937903 -54.54556644 55.11919409
v 16.74289070 -55.58744073 55.73159456
v 14.39446677 -55.04849553 55.26975170
v 11.99501008 -55.35238236 55.08857965
v 10.49456280 -52.73675919 52.95782536
v 9.94118024 -52.75257304 52.87489295
v 6.75413571 -54.83752862 53.67603526
v 5.30924974 -54.47226763 53.12722176
v 24.55439791 -57.72118270 53.12336981
v 20.21123469 -56.69564754 55.93543872
v 18.26919802 -55.76081201 55.81746995
v 15.67058824 -57.23770335 56.36688694
v 16.89000055 -57.81278759 56.65272102
v 17.98257791 -57.30368197 56.47465959
v 13.91552761 -58.96460265 56.86110258
v 14.72417172 -57.48933554 56.38220906
v 12.47107703 -56.87354878 55.89503422
v 10.10155864 -57.56656453 55.71129173
v 7.83698168 -56.78796768 54.86244708
v 5.60509320 -55.27880788 53.68349329
v 20.14634944 -58.53107572 56.52261153
v 14.99802992 -58.72415379 56.85981736
v 12.51691300 -58.24277923 56.41433597
v 8.14917684 -58.65152180 55.94827607
v 6.82090875 -58.14445391 55.47977984
v 14.53522872 -59.81764942 57.23283067
v 9.95688234 -58.82547796 56.22119457
v 9.36258212 -60.52941456 56.85453117
v 11.26341708 -59.63860825 56.73173070
v 6.65799249 -59.73038450 56.37827516
v 4.81532561 -60.06776169 55.84648997
v 12.96851877 -60.43067202 57.26078153
v 10.73401421 -60.75092033 57.07570538
v 8.04220978 -60.63754112 56.98449910
v 6.96328981 -61.60272658 57.49650672
v 5.89675782 -60.90049818 56.93813786
v 5.29416930 -62.08003312 57.40587041
v 7.76767777 -63.27973306 57.20770732
v 6.04301831 -62.32874095 57.63038993
v 7.29116192 -62.81545758 57.23661184
v 8.40663444 -61.18512526 57.16097727
v 9.22617409 -61.67599931 57.23465234
v 23.37948792 -57.82524124 54.79592457
v -35.77148169 -56.33050203 34.48788449
v 23.90652336 -57.98466504 53.57243121
v 26.44619346 -33.50956738 40.99718109
v 23.86073396 -29.77286652 40.40078446
v 22.65057527 -24.62046035 39.42942619
v 6.45311130 -20.90240270 37.91905567
v 20.14910802 -16.15689509 37.46826947
v 23.11073057 -13.37099541 36.14768758
v -23.33822846 -3.85687174 25.64176545
v -38.91977668 -4.62740194 19.01366189
v 18.80519465 -5.47743728 34.04491022
v -31.46915510 -2.97882780 22.34656923
v -43.44684631 -2.54935957 17.20869727
v -45.35804689 -2.52644322 16.61986671
v 12.02619728 -2.98202806 33.33139792
v -47.09907249 0.04576746 16.46629162
v -46.87815905 -1.30901369 16.25050604
v -46.03822902 -2.00535264 16.47600159
v -47.00297490 1.12968171 16.93577878
v -47.82096297 1.72532862 16.83620736
v -48.33529517 1.46095536 16.43426344
v -47.79084399 0.94910635 16.58550650
v 17.23236032 -1.76350574 33.10094029
v -47.80561849 4.00476996 16.46485925
v -47.08144441 2.44850758 16.88170433
v -49.60388318 2.73171254 15.87508060
v -48.63706231 3.06365127 16.62648283
v -49.84889179 4.38546063 16.19691029
v 21.11604437 -2.24074465 32.83196315
v -46.40086740 3.75980209 16.74684696
v -49.47002977 3.53972102 16.35325514
v -49.22251776 4.03932994 16.43577963
v -49.66503009 4.20889445 16.32019505
v -49.95276406 3.84797784 16.03019796
v -45.66177726 3.60532291 16.99217595
v 9.77339316 3.65574402 31.13235720
v 9.55784973 -1.73207489 32.86675364
v -48.70357364 2.22030096 16.56905934
v 19.75217834 -7.51041714 34.52761471
v 11.89890411 -7.79025489 34.57115963
v -40.50071165 -2.84694019 18.83774251
v -33.01244602 -3.05631454 21.69627324
v 4.37734416 5.52134123 30.30472994
v 16.02791436 3.22916033 31.35494515
v 9.04518273 5.30146528 30.57792038
v 16.71450213 4.98586055 30.86858615
v 12.73478195 6.35938067 30.41426092
v 14.64207750 6.22489769 30.55745922
v 9.54180025 10.84473915 29.01430242
v 21.18846960 -9.49029252 35.14127061
v 36.78075969 92.18014777 8.91031697
v 24.47989956 -31.84770048 41.26859084
v 24.44846183 -30.40721267 40.48626497
v 31.45022690 -52.33842507 43.10132936
v 8.42961296 -61.91371381 57.46146664
v 18.73565838 13.98460753 28.37043628
v 19.10941303 15.04974160 28.00222300
v 16.97682776 15.26439190 28.20050158
v 20.10299824 16.23707078 27.47653052
v 19.16087605 17.35670678 27.29267254
v 20.62807418 15.25333244 27.75069326
v 23.70510995 17.35028252 26.64336003
v 20.66880651 18.81997474 26.82626806
v 19.07103881 18.82103086 27.07843482
v 17.68502221 18.19560491 27.38754638
v 24.16880615 18.55937019 26.38815530
v 23.52136001 20.48433572 26.28914639
v 14.16719146 21.77519724 26.64608508
v 55.05553260 9.59815644 15.38357697
v 56.30952865 12.55511772 16.32505655
v 55.75149134 12.29529735 13.89221847
v 56.30591139 14.03080113 15.47425985
v 56.00816384 13.77116330 13.37669790
v 56.73325434 15.21157194 14.24224954
v 55.70552498 13.65739387 11.20531932
v 56.57798797 15.01648780 12.39561569
v 57.02878535 16.21065848 11.79792639
v 57.32975155 19.92118917 12.95000687
v 57.05000088 16.03000052 10.21999959
v 57.59178847 19.69223842 10.50173398
v 57.21589550 20.17097734 11.89938653
v 57.54999816 21.50999941 11.11000124
v 57.92788044 23.12317304 11.13259699
v 58.74000117 23.22000079 14.53000028
v 57.86027387 24.98264238 15.87783732
v 58.31356347 24.02266860 12.48954982
v 57.76415765 24.74639378 8.81524105
v 58.86999890 26.17999911 10.54000109
v 60.19494683 27.81326696 11.88393310
v 59.67367813 27.78491750 10.15689876
v 60.86897105 29.06369232 10.95564850
v 62.68996745 41.62709415 13.20256293
v 63.44874203 44.29697618 13.43225967
v 61.95738912 44.53317076 13.64163961
v 63.41456622 46.14467546 13.65312748
v 65.20905346 46.11406475 12.39780895
v 66.35393202 43.09266806 8.37793201
v 64.61066753 47.13822156 13.21303751
v 62.75409460 47.41100594 13.34285643
v 65.68246335 47.66417295 11.72385365
v 65.83260000 47.50075564 9.46302153
v 66.28114730 44.55437884 7.47613795
v 64.06721473 46.82428390 6.24308595
v 64.28912282 48.01021889 6.34543225
v 63.34380805 46.91856354 6.19502412
v 63.89387697 45.64530402 6.30694395
v 63.47065419 50.27208850 13.58512416
v 65.08108974 48.80978167 12.76982762
v 65.20551443 49.84612018 7.27860583
v 64.51243162 49.40529540 6.88144378
v 64.39039856 50.49315840 6.98239543
v 64.40588087 52.79177055 13.15511577
v 65.26042521 50.67946389 12.04504352
v 65.36516547 53.32493037 8.83578602
v 65.59219956 53.64523456 9.97410342
v 64.23959881 51.21756718 6.93374453
v 62.27352470 53.31777781 6.18438516
v 63.15892190 52.10848898 6.43211510
v 61.81568280 50.90029538 6.31132629
v 63.60302866 50.75421184 6.48413599
v 66.00800902 55.63494936 12.55150232
v 66.05275720 53.89025062 11.77398022
v 65.09217620 54.04226854 7.63805583
v 65.30736387 53.63649502 8.29754118
v 64.81342018 53.95785719 6.97013503
v 64.84612823 54.77124080 6.39580609
v 63.43774498 53.88484150 5.90183120
v 63.69027495 55.15706167 5.62045164
v 67.20281392 56.38931319 10.06932557
v 66.44187868 54.89570275 11.01398934
v 66.80499017 56.44759908 8.38319492
v 67.34098494 57.42789060 9.18346178
v 65.47454000 55.72134629 6.54883031
v 65.39228559 56.50404096 5.56625286
v 65.23957849 55.56096137 6.45538280
v 64.88624215 55.60453609 5.71155874
v 66.80604070 58.80483240 12.15699781
v 65.81184268 57.92904645 5.31255314
v 65.39515406 58.11468512 5.01560839
v 64.17778879 56.69280142 5.29458839
v 65.28271735 58.63103271 4.88982908
v 64.08674270 59.44174156 5.17456699
v 67.19551980 62.87411600 9.29458253
v 67.11192429 63.10839951 10.61493903
v 66.65750593 63.48670274 11.80876512
v 67.11214781 63.43823671 10.04400477
v 65.94839692 64.08660859 4.93163290
v 66.94666296 64.72612172 10.33022255
v 65.41437656 66.12633169 5.03580179
v 66.48995727 65.46054780 5.42858802
v 65.83686918 65.76138735 11.83213107
v 66.64980948 66.32282585 10.70521120
v 66.78525358 66.88293070 9.53138620
v 66.14121050 68.57787818 5.24481060
v 64.49982524 68.52488220 11.92808151
v 62.42989004 69.57623363 12.50669546
v 64.25555795 70.43279707 11.35647483
v 36.53420880 93.25820953 16.76538400
v 65.82880765 71.00566477 8.76548886
v 64.86160308 54.09144238 6.78581838
v 61.90599874 54.67664078 5.92660438
v 65.40981680 52.79923975 10.83125453
v 64.90142643 52.17553675 7.61771528
v 63.07426095 49.38327521 6.33149361
v 65.49757719 49.41500723 11.57158054
v 65.64674526 48.72629046 10.93330327
v 65.53480029 49.45531860 9.66724847
v 63.58983368 48.71493950 6.27267640
v 62.49352172 48.10557142 13.45967408
v -56.76162615 26.05031990 9.58896242
v -57.27503821 23.85728806 8.86789989
v -57.68343806 24.00277182 9.36264824
v -57.07395077 23.10357243 8.56053084
v -57.52878636 21.81760035 9.96294338
v -57.19859526 21.91315591 8.79277661
v -55.96209317 10.85621305 10.79862099
v -54.86887693 9.29858256 10.43694839
v -55.54926395 9.57528967 10.69601811
v -55.19722402 9.03145783 10.71600616
v -55.40438369 9.24993493 11.91642694
v -52.84349620 8.48690700 9.40849353
v -53.21874842 9.51264892 9.46166925
v -49.68063161 7.71034043 9.12360474
v -52.78324336 4.93059214 11.92183234
v -53.29288915 6.32407796 10.95916424
v -52.71000043 6.09000027 10.51000040
v -50.56593195 5.91602596 9.61513352
v -49.92368072 6.67849509 9.38205793
v -52.24262178 4.24152426 12.60821801
v -50.50432310 4.65314602 9.77521203
v -50.65818131 3.69443721 10.03132574
v -47.32919112 -5.90659212 14.31379095
v -49.55163226 -8.21883418 13.98180798
v -50.60351267 -8.55423138 11.25222258
v -50.16890541 -9.36946273 10.49172692
v -50.83583668 -9.75310337 11.38198469
v -51.28073320 -11.77147496 12.37448119
v -50.96292868 -10.25864854 12.41113711
v -50.93961582 -10.88935137 11.56703383
v -49.08258095 -10.62169485 10.35816222
v -50.11876300 -10.75039711 10.60521323
v -49.56009239 -9.91221145 10.22816543
v -50.50909519 -11.95082348 14.75256123
v -48.03825170 -14.75105435 11.82611380
v -49.38194528 -14.46812041 11.40853018
v -48.36514220 -13.65512330 11.43564563
v -50.04384369 -13.72017991 11.33973990
v -51.89849809 -15.23555070 13.76225799
v -51.27224326 -13.00801430 13.97405751
v -52.07569525 -18.39746721 14.14668281
v -51.42302811 -17.32716896 12.87252177
v -50.98007619 -15.42934310 11.93020772
v -51.32554844 -14.41598218 12.05881871
v -51.49462074 -13.26920465 12.54815236
v -49.41774160 -17.31256209 12.12059986
v -50.76938123 -18.99721287 12.92027812
v -52.05866322 -20.07342502 15.03448281
v -50.96291751 -20.75527608 13.90038803
v -49.10580814 -20.26371285 13.68782762
v -50.22282526 -22.52621762 14.22892325
v -51.53644085 -22.54232764 15.02414607
v -51.27362907 -24.57706071 15.92722721
v -50.69224536 -24.14177358 14.83021304
v -48.82764071 -24.45008233 14.40761331
v -47.51227051 -25.07556602 14.00293130
v -51.62864178 -26.42946318 16.23016782
v -49.94490370 -26.01355873 15.29248897
v -51.36229843 -27.91316621 17.49737002
v -51.44757777 -27.96666324 15.75879008
v -48.17502946 -28.39108557 15.20076953
v -51.37424171 -29.41500582 15.93046263
v -51.62266269 -31.69647977 17.57654548
v -49.63793606 -29.82613817 14.95493203
v -49.10922796 -34.14615616 15.83676226
v -48.32540825 -32.22973272 15.99312015
v -52.17793211 -35.94754264 18.09908822
v -51.31133646 -35.60882434 16.32789522
v -51.17518455 -32.60638192 15.98425396
v -47.01965675 -32.83028677 16.17338322
v -51.72662809 -35.60330346 19.11705732
v -48.38916659 -35.51048413 16.05861261
v -52.00086534 -38.05250302 17.22539403
v -52.55921930 -38.58729824 18.76162738
v -50.34035817 -38.36258501 16.35941491
v -49.49878901 -36.74208373 15.88338055
v -52.54401639 -40.68256170 20.01133747
v -52.30640247 -41.27793387 18.35887134
v -52.58671194 -42.73791984 20.34434490
v -52.18759924 -44.73374039 21.79551311
v -52.13970691 -44.45272312 19.85268667
v -51.21557042 -46.47792503 23.49939756
v -51.72939971 -46.97933421 22.03465067
v -51.39663815 -46.70125991 20.27635649
v -35.93818098 -55.25473133 34.36755389
v -37.14468330 -55.26010692 33.56450796
v -36.23902053 -56.32042140 34.08376127
v -31.73470870 -56.46258593 36.85992956
v -32.02132136 -56.08159304 36.71031445
v -47.25661129 -25.92383698 14.15199693
v 30.67239188 -5.76063106 18.32226664
v 29.90019321 -4.91846167 17.82726496
v 32.01221675 -4.02860111 17.51416735
v 29.34713475 -4.74811578 17.96868257
v -47.53139988 -22.06886560 13.51721585
v -47.53771052 -17.28224941 12.87851948
v -47.57361859 -11.94287185 11.25411503
v -49.17959496 -12.05903664 10.91387682
v -50.71651563 -8.87904130 12.65939884
v -51.01785436 -12.03729212 14.08332679
v -48.89992625 -9.74659622 10.13710257
v -49.78855327 -12.32242864 11.02552097
v -48.19918424 -6.99496688 10.02811268
v -48.05504531 -7.50278914 9.97282937
v -48.48885164 -7.12164957 10.06768178
v -48.10379073 -6.67583337 10.15470736
v -47.27923125 -7.26059126 10.05948149
v -48.70215803 -6.24589436 10.84380876
v -48.26478288 -6.19507022 10.61651576
v -48.30197617 -6.30491227 10.44560596
v -47.73799703 -6.12027384 10.59718709
v -49.39495400 4.29478101 9.15574934
v -49.18316007 4.33788123 9.16263368
v -53.60513553 8.66627041 9.80897900
v -57.91136622 24.18774553 10.09103190
v -55.76709658 24.03174154 8.20377748
v -56.40648305 23.87160622 8.57392326
v -49.48214442 -6.52757566 12.38643471
v -49.53279346 -6.93955133 13.19861598
v -48.30119759 -5.89580368 12.38469034
v -43.70846599 -5.50500629 11.59891393
v -44.00218651 -3.99483647 11.91731170
v -43.00715029 -6.31199405 11.51387393
v -45.21553218 -4.65378305 14.56092577
v -48.43392223 -6.87028700 14.19786923
v -49.73378032 -7.39523862 10.61498653
v -49.21003431 -7.74297398 10.11162251
v -49.16191101 -6.88823359 10.45130100
v -50.22845790 -7.63450889 11.07505709
v -50.23981258 -7.71024125 12.93398533
v -49.09375682 -8.94305483 10.13516635
v -49.89769682 -8.25704914 10.40853374
v -50.44059083 -7.70082371 11.96184289
v -48.49077761 -8.01587291 9.95036401
v -50.02100766 -7.04586646 12.40719017
v -49.71741885 -6.76690182 11.46337204
v -51.38798803 -12.49602437 13.26241344
v -50.97981915 -12.01790478 11.34317275
v -46.06918618 -6.98786229 10.43467596
v -44.29340735 -6.81204628 10.74887812
v -55.21966144 8.74023605 11.10932510
v -55.38738146 9.12990980 11.10486221
v -46.08697444 -5.56182535 11.26906369
v -48.59360307 -6.58969162 10.31063776
v -51.07235536 -13.38138711 11.72707789
v -5.26168663 32.74897859 24.85977300
v 62.53176183 53.94998193 13.11497670
v 2.09941110 -20.80890164 37.43739426
v -11.84054930 -59.43726003 48.21254686
v 12.54588086 -18.35212670 37.77935728
v 32.60018677 70.95259428 7.20284693
v -0.56789158 -51.03720352 48.98691922
v -3.65995779 71.62181288 7.59422639
v -38.38199750 47.99863696 7.95312505
v 21.19301260 -46.40982300 49.43674430
v 43.60063747 58.49473178 17.69049652
v -2.24417821 14.21901211 11.64891571
v 31.66082501 14.02608491 25.81807226
v 8.94881040 -31.88895434 42.05509275
v -17.29729213 35.21050140 8.12887214
v 1.75505853 -46.09738663 32.45794028
v -5.69673534 71.25349343 7.61662563
v 44.12672296 46.06328160 18.14427413
v -16.62451401 -35.20630673 36.36985645
v 9.05451830 81.52503520 23.04177918
v 33.92557427 87.86111325 20.89578472
v 44.84626278 17.54100807 21.74654789
v -39.72315043 -36.96325049 25.71960539
v -21.31846361 -40.99253565 22.00299688
v -16.04090072 63.23893368 7.26876920
v 17.09097251 77.90403068 7.37335999
v -39.82269019 66.49381667 19.54679005
v -51.53657123 9.44045279 9.13538318
v 17.32740365 36.05346009 8.69880710
v 29.33133394 29.27969210 9.62139014
v 57.72319809 58.95235389 13.42404727
v -27.78138779 11.75846811 21.77317999
v 0.16218470 -33.68070349 26.60044283
v 7.15431478 59.37978253 23.06694724
v 31.13218211 7.79828476 27.21406147
v 28.63204479 12.76906487 26.91492811
v 13.00317794 99.97409582 9.98090301
v 56.38509989 64.49799240 13.56184483
v 49.72396046 57.83342570 15.81812277
v -16.76941849 51.09846219 22.21245132
v 20.06353438 -40.63800350 32.55280480
v -22.38697745 -1.33726222 25.58215708
v 17.45288819 34.82425213 24.72292446
v 30.45765497 16.23748802 25.70547163
v 27.32031047 -33.01321715 37.76301071
v -9.48455464 30.73287569 24.41803738
v -10.19249391 91.41188860 9.71803349
v 12.20358815 74.96318966 7.18931714
v -11.51342597 2.21978500 27.90725790
v -10.94788685 38.87043893 8.19086377
v -11.44023985 -28.70906703 21.20036259
v 32.73537382 41.30572826 8.13505985
v 27.32511051 38.10776770 8.42870399
v -29.74224463 -17.56751537 25.47253296
v 54.75303903 37.98926994 8.25856812
v -35.41904315 17.54089631 8.88172258
v -18.02276447 -0.11611963 26.58010274
v -20.18853836 -17.39202626 15.92488773
v -1.75181846 13.56058009 27.86601521
v -39.33855891 -0.85186539 19.31724697
v -31.89152852 -17.54734479 24.42961559
v -13.58634606 16.96066000 10.51973552
v -3.43357958 80.17440140 23.57330918
v -28.09642442 -29.62512709 17.04284921
v -35.99549085 -15.16471244 22.05082588
v 15.32308944 94.25450861 9.04602464
v 10.15859563 38.61793876 24.47471209
v -2.32084515 28.55731547 25.44114739
v -3.08263046 50.76142773 23.77795987
v -7.98359513 -15.16396459 32.93287382
v 39.70498964 12.30448671 12.23449036
v -30.99155426 -27.66770683 16.07882790
v -22.00504206 -21.34339325 30.13230860
v 7.41488487 -10.06138790 35.23184732
v -29.84024771 -21.34956419 26.26200765
v -29.59937602 -14.97235242 24.98650178
v 14.42074031 37.71474212 24.44146574
v -31.78224713 -26.35333501 15.64525440
v -19.34006438 -19.20557953 16.52005129
v 37.46187314 76.91564411 19.32047307
v 4.13602917 -20.81848495 37.69299015
v 29.15205993 45.81318051 7.56576704
v 2.50107725 -19.67957243 21.67448774
v -27.78641880 19.57115158 20.96362226
v 9.36152320 -39.09010813 31.20028228
v -19.19060573 59.93856117 21.82002366
v 35.09383276 68.76327842 7.26127299
v 32.53458440 6.56657107 13.95795867
v -22.01308124 2.29585590 25.01816675
v 29.69187684 64.09616023 6.94629271
v 18.21558736 -39.16239738 31.90173954
v -9.79946088 -34.89882126 38.35909441
v 14.29621875 96.06858343 9.33086965
v -21.51839249 69.89261508 21.88245021
v -18.26251857 65.51364809 21.94189467
v 11.37650106 78.45763862 7.39129959
v 9.67177283 52.77153105 23.16183969
v -10.41383669 -30.87037057 36.80829331
v 16.67724177 -32.35833347 29.14820425
v 27.92205475 15.98358527 26.46184154
v -9.59030353 32.35299513 24.27895181
v -3.91382864 -7.18349591 31.97314590
v -37.19405830 69.96322423 20.43620683
v -11.26862504 -1.32556399 28.68683636
v 12.58473657 -0.66192792 32.57075325
v 40.15374556 70.83422691 18.46845821
v -31.03632480 -19.46444437 25.25434643
v 35.26227176 43.08500513 8.04463867
v 28.30222435 75.48481226 21.45927958
v -0.59890386 -31.54363111 39.87269849
v -15.41556232 -37.30053827 37.45071590
v 5.65671781 1.70903443 31.54811636
v -13.80069274 13.50911614 11.07255742
v 0.37507850 96.83344513 24.67340976
v -14.69178312 -19.41782236 32.16390684
v -20.21757327 -39.93758559 21.93707228
v -20.23072168 4.92441189 11.81344409
v -22.52203971 -35.51011905 19.82427947
v -13.69519066 63.08950484 22.37853594
v 45.40435597 43.99973154 7.99815636
v -7.39786122 1.80934346 29.05740589
v -10.95403545 19.66060139 10.20205393
v -0.47128304 97.91388363 10.17258037
v -0.97910990 5.78440353 29.51723151
v 7.15175597 58.05063620 6.89481664
v 29.39212136 18.49336736 25.52282810
v -36.45591438 2.87535461 19.80448700
v 51.72588676 36.65167838 8.41143448
v -40.64345360 73.31316173 20.36350407
v 21.33965679 60.56308001 6.61767414
v 6.87641418 -43.42954606 32.51302987
v -22.56608009 22.34873548 9.10419505
v 47.53249884 57.94081092 16.48861170
v -15.21737315 -2.14704568 27.74567343
v 13.36990390 64.51698393 6.76264800
v -17.21538976 66.52282178 22.04051800
v -54.70582098 49.69476536 10.32320596
v 3.56594566 36.48159280 24.98494834
v -14.05255590 -4.09566332 28.44593301
v 15.33663087 19.54018883 27.09991485
v -3.50057310 -45.50607875 30.23806587
v 3.42379534 -39.58158940 29.93360162
v 12.67312095 69.52494383 6.94004819
v 16.76359400 60.02600864 6.63523003
v 6.64414652 80.01021296 7.47956894
v 18.23700219 80.23922145 7.55242258
v -23.30750972 -16.26023091 28.31970155
v 21.79476060 87.19193190 8.12683627
v -26.92757174 -33.76971185 30.81856668
v 30.11402860 73.66729528 7.24062789
v 49.59442839 13.56983185 10.54689288
v 9.11033154 95.78010440 9.42587852
v -20.01714334 17.54281297 23.27183075
v -7.37140607 -53.06607485 32.57568181
v 11.01906411 43.08405519 23.94367568
v -28.24479900 -29.32307497 28.93370949
v -32.59987757 24.21247400 8.38760100
v 16.36796445 -20.73439211 38.64689916
v -18.50065775 56.49313703 21.88990638
v -6.31356006 -38.29381242 40.46740010
v -5.52139152 -14.63969145 33.57319534
v 40.30818492 45.33624649 19.26544495
v 8.45607463 69.78694350 6.97352691
v -5.77681139 6.35912642 12.92695478
v 5.45244990 94.55467016 9.37222037
v -17.33127236 -16.23397507 16.59171283
v -1.05098076 -28.19174714 38.63722458
v -15.38367197 -5.01029566 28.23342942
v -10.83335839 -11.86663285 31.18588962
v -2.88833887 66.05978310 23.30022864
v -7.91928172 -27.96104550 36.53723747
v 15.25212452 28.03848498 25.66772327
v -26.00327879 -32.32749924 30.84376641
v -28.39560993 -31.68551624 29.46682833
v -23.28176051 -36.54689714 19.96771991
v 22.16000482 58.73348564 6.59010606
v -46.54536396 12.50454877 9.29877255
v 14.75689188 69.34708357 22.88902178
v 0.50252065 90.98381549 24.18376505
v 25.45206808 83.56179297 7.79820420
v 48.06256294 66.57747924 16.04040526
v -21.25151269 -36.19253263 34.48679671
v 15.28188307 75.51331073 7.20452005
v 0.52791077 16.74444973 11.38157211
v 17.48615690 73.03594053 22.68416062
v -22.52433635 63.88834864 7.89060537
v 19.18734983 22.22857997 10.62694658
v -5.39759034 -53.59323695 48.51549119
v 41.02179408 36.93234921 8.67237896
v 44.18055713 51.03239790 17.88163930
v 46.43231630 80.22511005 10.80573536
v -24.85026792 9.43857431 22.99625240
v -31.51365370 69.05619800 21.16833068
v -5.39978687 37.05355525 24.43995513
v 10.56428067 20.94274200 26.70800500
v 5.84934698 -7.12672109 34.24627334
v 30.54019809 26.07303672 10.08844003
v -4.52086050 -32.62907639 39.04451430
v 48.12899604 11.29684597 11.16504706
v 18.73473451 -31.70574084 29.04314175
v -14.37710412 -17.84189604 31.77233785
v -0.57995564 -35.38032994 41.18084162
v 33.55695307 10.76225471 12.90194783
v 3.35832615 59.67738852 23.15749787
v -21.19436115 61.33059785 21.72401920
v -6.93659391 -52.99446359 47.54470289
v 3.24194739 92.65840054 9.20192059
v 10.92215814 64.37669694 6.76415488
v -40.02664238 18.00047606 8.81386269
v 47.59404808 45.73196545 17.14480668
v 19.04085092 -39.37499970 45.24443671
v 1.11217611 -27.75259688 39.11172226
v 4.60587908 -3.98339704 33.15815702
v 7.15867709 102.19401121 24.42613803
v -14.34064098 20.27852647 9.99907870
v 17.67928153 91.35141224 8.61530565
v -23.92896451 -33.33268687 32.21071512
v -8.47635604 3.08931433 13.43780477
v 6.20115688 -5.61797991 33.83173794
v 1.41567027 -33.18889067 41.03617370
v -11.82229072 57.68572912 22.64912613
v 39.55498710 33.23436528 9.10981093
v -33.95785019 -14.10123054 22.76472934
v 16.23428054 95.80823034 9.25033726
v -11.68227382 79.66092974 23.24119397
v 47.30853438 79.60949838 10.59602201
v -32.70370141 14.98849224 19.76185665
v -11.83098182 9.50918160 26.45463124
v -4.09470778 -5.86475246 31.59543127
v -13.63083813 -23.13647978 33.48716348
v -16.52521454 -3.43346107 27.60039084
v -29.23055179 -35.47862917 30.18151224
v -23.93139899 -35.01016647 32.74642304
v -23.19025248 -38.32704574 20.58555745
v -31.34482726 -14.53901269 24.07379821
v 36.79434583 2.88653723 14.65662383
v -9.08702053 -42.96567291 26.83538198
v 41.79421440 62.53264844 18.11566949
v -35.47097370 -37.22363710 27.67996117
v -4.13481845 1.62455533 29.89689820
v -21.22984082 67.80361384 21.82701603
v 7.81772844 -28.00818905 40.47107697
v -24.78095703 -19.30291578 28.28792296
v -36.04023904 45.50287873 18.46414432
v 15.65504260 26.58402734 25.88506229
v 4.68734093 57.60910362 7.01983180
v -0.34470813 81.42002672 23.63996021
v 47.06090689 62.94623017 16.46566764
v 41.37521610 52.36543715 18.66209134
v -4.19688271 -19.37304065 20.53847536
v -9.27602779 79.42682505 23.34707975
v 2.73833447 23.02432992 26.39770508
v 11.87215373 61.98915839 6.71863090
v 6.71327813 105.77170551 11.37947384
v -33.96202251 56.31997436 8.30874220
v 13.22280988 89.12194520 8.39415472
v -7.36265490 38.38774562 24.06349592
v -15.40583558 -9.84486472 29.32395227
v -21.10083401 -24.31794629 17.20129699
v -5.21616451 -36.33164987 25.74639022
v -21.95222490 4.90732864 24.58124235
v 23.88406545 44.12013292 7.55882822
v 27.40641497 61.82911247 6.80908840
v 4.92102141 55.98561093 23.24543148
v 35.60173884 50.86884275 20.43602802
v -9.32633132 -32.58015960 37.68879548
v -12.58316170 1.29376829 27.81149000
v 37.85225004 35.63210741 8.81222822
v -46.72050849 22.61571027 15.86879417
v 33.89532492 20.39665170 23.87760207
v -24.55369942 40.23965076 7.68630067
v 54.98174578 67.20965356 13.80125061
v -25.37401021 -46.38817534 23.09145033
v -22.90511318 -23.29057269 30.13880923
v -12.80628331 -2.08585849 28.41218002
v -29.53151986 -43.50978509 32.80048072
v -30.53107671 -22.09922671 14.89075460
v 1.95355620 1.75675086 31.02683648
v 1.54060870 -28.44202332 24.93218891
v -28.78460102 -31.73637018 17.47603342
v 29.38295528 10.46597399 27.13334933
v 23.47312495 61.04935333 6.66028494
v -40.53246230 29.83903699 17.23289862
v 2.35196040 -35.52189097 42.12244973
v 1.97776221 70.33561915 23.24709296
v 22.77374826 15.38752671 27.42582001
v 32.34879300 9.32356250 26.57450177
v 28.72871421 12.32631877 12.66083587
v 0.01480795 -5.36285620 32.78061375
v 26.24252252 -42.44711995 46.03800923
v -3.05562420 -32.03004226 39.28649798
v -15.05327690 -24.23504554 33.51779655
v -6.76816655 21.78392000 10.01664903
v 34.07315910 31.55363351 9.31616873
v 1.18513859 -35.10669246 27.45782956
v 7.90310279 49.70343783 7.37922266
v -5.74990828 -6.24580635 31.21546842
v -2.27504154 76.53236389 23.40885252
v 5.04781352 91.89529717 9.00566485
v -33.05879980 -23.18207547 25.10342933
v 36.53438389 29.52308953 9.57928039
v 36.27480939 45.14852539 7.90617336
v 30.94223887 6.33812509 27.58600563
v 11.63915917 -5.31774759 33.96850079
v -1.62303145 -20.95888183 21.50688693
v 47.98102006 73.43255728 6.52923156
v -35.36331281 -27.82303095 15.45120589
v -5.15286904 37.28479519 8.42999946
v -22.41731621 66.13164395 21.71882242
v -35.61879694 13.06443289 9.36953630
v 16.71101525 -44.32675987 34.50559452
v 19.99937557 65.15120715 6.72277296
v -20.34261450 64.34296817 7.82110915
v -37.30778769 6.16648188 18.94678734
v -9.62455198 1.78760791 28.48800458
v -5.54584293 -33.42992440 39.01316971
v 15.59965219 -11.86411269 35.66720709
v -15.03989007 7.83384684 25.95797740
v -5.13366191 -30.68050928 38.21598366
v 8.18469375 40.30798748 24.34288897
v 17.50876941 66.29814953 6.77356729
v 15.55210911 53.90252545 6.65625464
v -24.19933677 4.63239709 11.30866818
v 12.72861194 85.59878170 7.98610598
v 55.38638681 40.71850702 8.16909876
v -4.54049511 -51.45275593 47.61462286
v 22.99294993 -45.02464458 48.41376469
v -22.63949998 6.67690020 11.25383098
v -19.98721249 22.04616740 22.79453538
v -4.16806852 -35.93365848 40.26145488
v 8.44698492 -23.35535735 24.34084192
v -16.01354219 28.06914598 8.79821274
v 29.30025943 72.03267515 7.13372696
v -29.25326861 80.32398671 22.05450647
v -6.59069140 67.72589684 23.08796346
v -2.36458844 -39.94636610 28.22062373
v -3.19813681 -26.95853822 37.61864826
v 41.90873727 11.24765445 12.14932092
v 43.57082024 3.79174110 13.58575653
v -43.75781491 14.29247577 9.10062063
v 24.62565713 38.52978721 8.38673208
v -1.35968719 -17.27902517 35.62467173
v 5.10879792 -34.23804045 28.21723931
v 5.15310699 54.47362363 23.29799905
v -12.26106565 5.48489019 27.08386630
v 55.34318835 65.35690278 6.70823129
v 27.56892517 50.19748956 7.04760430
v 25.01319535 21.55643143 10.79879515
v 8.11256282 63.59702349 23.12524244
v 10.82064956 72.24869728 23.06297421
v 33.77969563 11.14699151 25.83032846
v -3.46194813 34.18495879 8.67805257
v 12.43159827 51.90036073 6.93614781
v 46.27349973 56.58015981 7.29689654
v 31.06497414 31.70124069 23.01858366
v -3.08062742 -10.89571696 17.75729656
v -18.47363636 70.89468837 22.09592983
v -9.19632707 -8.78895260 30.84958717
v -7.97599647 69.55637783 7.50887673
v 23.74422364 38.70705515 23.72044884
v -37.85295039 70.82956284 20.43679915
v -9.69306193 15.36772586 26.04085766
v 42.37987846 40.33255577 8.28573667
v 34.52569619 22.46001177 10.61714347
v 9.35271103 99.95276481 24.02119339
v 7.05366395 -26.80436149 25.63926764
v -2.15530465 -23.53418432 36.97597608
v -30.91737442 66.07349962 8.52556340
v 38.92624751 25.87164566 10.01747604
v 34.17115659 13.13424576 25.31831153
v -33.68390724 44.82174665 18.90247688
v 5.13630640 -41.33592919 31.11763857
v 44.29236427 28.27494405 9.59957857
v -5.24963858 -41.86494648 27.91024558
v 25.07497929 78.89709622 22.11959474
v -8.46979395 -6.03421312 30.41773289
v 6.84083859 60.23123115 6.82596723
v -43.98936406 18.13607477 8.83486588
v -1.94698677 -12.96058763 34.24173221
v -30.51623330 -45.73699832 33.13728794
v 5.59599651 41.71999544 7.72863021
v -6.98333746 -31.69587627 38.02245855
v -17.36904681 -4.88501368 27.61202678
v 1.55652757 -29.97985110 25.56198649
v -17.83286035 64.39154595 21.94553055
v 30.13881296 47.98159748 7.42154429
v 26.87086165 45.90868577 7.43834907
v -31.14829399 64.02731687 8.47928040
v -11.62877586 -33.35483745 37.33432665
v -2.40954361 -63.67596239 45.75333744
v -7.78301293 -61.76325306 39.72732276
v 48.15689102 54.46765572 16.46889746
v -22.39647880 -30.48264608 18.44727807
v -10.94176713 -18.88762042 19.02978122
v -6.53993012 -27.68455073 36.84117645
v 9.97245591 67.00745225 6.85500074
v -3.18159442 76.06808096 23.37855846
v 10.32718364 97.16790915 23.72423746
v 13.68262619 -20.80670185 38.56875002
v 0.90494985 106.86215758 19.45936680
v 0.11156929 -22.57036604 22.37204276
v 39.76372257 48.99461195 19.27951537
v -10.14822535 25.07832646 9.45971999
v 42.01040417 34.81237590 8.92331637
v -16.80907235 -2.59785331 13.68108764
v -26.88183077 -47.85904661 23.27369153
v 12.22857926 -42.73349792 33.31226856
v 13.34896218 20.26094869 26.86681040
v 40.50854221 81.14810288 18.80468987
v 37.36145422 9.31791123 25.38054250
v 8.87283962 54.29948866 7.03171687
v 44.53011602 53.97210643 7.44957291
v -19.16110516 62.48499081 21.83768153
v -33.56933221 20.12523450 8.71407893
v -0.34784866 -10.56623552 34.01659057
v -17.75576361 -16.37745649 30.57656251
v -8.21815338 -44.46210340 27.88288333
v 26.40682086 -43.58107969 46.70072347
v 16.29302651 63.04559857 6.69822423
v 23.96570705 59.38844010 22.21086062
v -7.58528244 71.09596580 23.08284119
v 9.36103612 61.00056693 6.73255511
v -20.51232569 96.62993997 19.15922575
v -50.00258982 18.87515746 8.70806258
v 16.42316021 -16.48046263 37.32346743
v -37.77210414 23.08356948 8.34016129
v 4.92685148 96.69704735 24.28224497
v -34.07007083 -8.74974392 21.75061591
v -43.60407963 21.70771919 8.60477053
v 43.20643097 37.36387566 8.61908682
v 16.68362133 64.05229121 22.77662978
v 5.71865728 -40.36646709 30.85808456
v 9.47997626 60.76592952 23.03631417
v -16.31088555 65.16923010 22.09450863
v -33.70205313 -43.71145740 20.00570856
v -45.40299997 86.24322712 14.10540193
v -34.48963165 66.26867503 20.53994872
v -17.19268225 -39.44254294 22.60220051
v 33.66652876 63.53214383 7.15380954
v 19.34152097 63.08185309 6.67140540
v -13.49613536 39.70430419 8.07001535
v -1.55381451 -42.27562621 29.52974662
v -7.64967036 -38.05364668 40.01135752
v 44.96407881 48.68884012 7.73774320
v -29.54975143 4.86773299 22.11694233
v -20.10610886 30.35924584 22.28418924
v 14.78016376 97.75190055 9.57200397
v -20.88178135 72.35192508 22.01816998
v -28.14294957 -26.54756792 28.30652706
v 31.99811652 28.51629071 9.73442197
v 49.41774532 60.21053717 15.81737213
v -6.02874998 -39.93259370 26.77176893
v 4.55193128 45.07488757 24.05172959
v 14.56952747 60.37746370 6.67371368
v 2.40172120 8.37064721 29.42083590
v -31.38650209 30.99329583 19.19862814
v 6.71902858 79.60747182 23.25795032
v 23.40303361 -39.05303404 44.78206858
v -2.26750970 -11.39054261 33.67681056
v -4.39721812 -13.83357402 18.61301996
v 9.76666901 70.67202032 7.00043095
v 53.36039141 58.72285739 7.13282451
v 19.39699240 92.64622629 8.76478106
v -27.28828043 -17.99259335 26.75722167
v 37.02822328 75.39855689 7.27665983
v 25.26064217 94.87055242 9.04514641
v -5.57072833 -34.95929390 25.13962984
v 36.67587414 54.80666086 19.98007670
v 41.42180085 8.12930893 12.90489919
v 28.69649045 59.31926146 6.84748264
v 17.97873341 74.53563809 7.13333115
v -8.52691103 -14.45984375 18.36779900
v -23.29938114 -27.27332339 17.41017215
v 3.16485227 89.03452009 23.81857298
v -3.66586284 -15.77796787 34.50122103
v 2.86090863 -37.45538741 28.89926173
v -11.05846930 -48.29311371 43.40258613
v -15.23144543 0.36225998 27.27145143
v 7.95887411 62.74564564 6.76536001
v 6.60832552 57.46491253 23.12562615
v -14.58485611 6.41397759 26.32542700
v -6.52846182 81.69288188 23.57690036
v -12.13712897 -4.49689478 29.07538600
v -45.78974098 85.19276232 12.78187986
v -17.23657921 41.55611247 7.87042174
v -17.81695895 -49.44436625 26.40541829
v -10.18870529 -4.67995135 29.65998091
v 13.86630628 -49.21542108 36.58872843
v 2.22549168 -6.49262359 33.51717815
v -26.61737613 -47.52369970 36.04013100
v 4.24532220 33.09763223 8.72610416
v -34.17942673 13.52351904 19.37811635
v 12.97683176 22.41239510 26.48072690
v 38.29176351 62.77833879 7.30816042
v 4.39916644 -2.41572596 32.68380463
v -27.24075876 -5.29975723 24.12716299
v -18.34423654 4.15729405 25.72689764
v 3.98344407 -17.78087951 21.18570916
v 8.43298808 44.22718287 23.86374399
v -37.39664331 -29.06945348 15.42741712
v -41.81095585 75.25387406 20.35702392
v 16.92936383 -38.70560601 45.07196322
v -2.12555449 -17.52888039 20.21088079
v -12.75145262 -16.33387618 17.96148717
v 19.02697794 42.92635620 23.74353260
v 26.36524476 -54.79036644 53.17897350
v 17.79380813 -33.46929327 29.60249782
v 37.82869503 31.47555143 9.32477321
v -24.22631718 -40.10971263 20.93123272
v -3.38671682 93.76720339 24.48512614
v -2.31460505 -25.71754344 23.08393642
v -12.35047728 30.59715778 8.69919453
v 0.57450088 86.00919694 23.82786386
v 22.13558927 -18.99677329 37.97490895
v 12.68161926 91.47144109 23.04378338
v 44.25439611 59.84290689 7.11891940
v 5.95232006 -29.71211821 26.61404200
v -30.18412925 24.47044663 19.85255443
v -45.00135779 -47.12678120 26.66320093
v 17.25937985 82.72075653 7.73937162
v 6.35024952 65.38271904 23.21504243
v -35.55700928 21.07796818 8.54433142
v 12.33720966 35.29400751 24.79206584
v 2.66783056 95.90797126 9.70109552
v 43.25018451 33.59673172 9.05870553
v -47.19954357 -23.58115651 19.88097094
v 53.66898701 46.40295357 7.94920139
v -1.15217327 91.57715738 24.28036369
v -6.44198433 -15.51953238 18.96463893
v 7.75539689 89.15690333 23.28253165
v 45.37870735 61.76325306 17.02209190
v 7.08144484 -34.19945017 42.66291484
v -5.89830102 15.21485392 11.19699143
v -24.80143681 12.47875579 10.23334265
v -11.39036007 -35.39891168 38.10631111
v -14.12348729 3.09765246 27.05949731
v 28.76152098 43.12460124 7.81309698
v -35.90236232 68.99254769 20.53813450
v -33.73771161 21.58335224 19.05051805
v 4.72703390 -29.21601757 40.43610021
v 6.41745515 -47.59758711 34.54705700
v -30.70524149 10.47896687 20.96165903
v 7.75404135 93.47347170 9.12502781
v 49.25384745 41.70560464 8.22689012
v -23.35870638 37.89225593 7.83415791
v 25.45879781 74.59905744 7.19699403
v -24.47353490 -28.79251912 17.52803288
v 35.22922844 37.44207695 8.57971143
v -22.33860269 -1.67281227 12.47089915
v -16.28814265 -7.34860916 28.40401232
v 13.00077885 47.93117940 23.37246202
v -9.32932459 -28.17357145 21.76749147
v -1.91694056 73.65880907 23.30447547
v -3.01466603 11.37902215 12.12771982
v -5.84778422 75.48929751 8.01565684
v -41.46099836 20.71059495 8.59390479
v 25.52459762 23.70876260 10.43889485
v -29.03155424 41.38259962 19.86337639
v -27.96236239 68.48883629 21.47591114
v 12.44164631 51.00808665 6.98162662
v 18.58961582 96.74528986 23.26936089
v 29.79228087 35.87126359 8.72675516
v 6.59333356 51.54393613 23.36297184
v 15.65316133 85.44839919 7.96123128
v 5.85133117 40.66269472 24.39246885
v 38.91108185 12.37234101 24.30206910
v 42.00648889 29.36393209 9.53867380
v 6.08104607 95.07036209 24.02294241
v 11.56777516 -18.08159240 37.60832548
v -6.99902931 -43.93645376 28.13800797
v -15.57069831 46.06859386 22.60963991
v -23.88441749 10.03648527 10.63451730
v -9.28398874 -15.30247740 32.56866336
v -9.94351227 76.78243518 23.15932140
v -26.61668882 -35.73469445 31.60843998
v -38.05446625 -10.71809139 20.31520382
v -24.54790659 -13.87596969 27.16154046
v -35.95551476 14.81780037 9.16577224
v 11.27293427 -11.61490381 35.75862944
v -28.07548828 70.38668543 21.55199088
v -8.69011506 -29.44135852 36.79690883
v -19.41885799 72.76772708 22.12939970
v -24.36468564 23.22419919 21.58240043
v 13.86470534 1.35880359 31.93015233
v -9.07264184 -12.51162589 31.87099844
v 15.83464444 38.76947239 8.22900794
v -43.64996403 20.23850754 16.50044322
v 19.67015117 -41.57052562 33.04391727
v -2.36297469 -10.28062403 17.65003055
v 32.32625872 87.95424551 21.25149034
v -44.76067424 27.19368786 16.38645120
v -5.16237412 -25.82791261 36.68833897
v 14.39026929 82.92420954 7.72698596
v -2.24164594 -30.25073558 38.94758970
v 36.42709181 40.26753083 8.30008369
v -35.10557860 10.61383542 19.30410787
v -33.89132768 45.99402845 7.50407670
v -31.59813583 2.69811880 21.66332304
v -0.08050591 99.90270436 10.46021469
v -39.13678601 -14.45758156 20.56121267
v -32.75559470 -47.69320041 32.77084604
v -4.89395019 -5.12527162 31.20048158
v 2.26425915 87.38858998 23.80219102
v -40.02701119 -45.36925629 19.28125136
v -10.06920543 -17.98138022 33.03640708
v -7.14837573 -36.77027673 39.68944028
v -4.53292066 -20.15772089 35.41410342
v -3.09037720 -20.80326341 36.02407128
v -0.65596326 -13.52963503 34.82234105
v 43.10628772 44.47335377 7.93011207
v -3.65385716 -46.50535434 30.64982593
v -14.08406813 91.79113805 9.69651341
v -4.54795593 -33.66822377 25.11926740
v -27.12288499 4.97966120 10.83437260
v 3.82042537 90.30018747 23.84098805
v 50.55676028 46.95145786 8.02093931
v -23.41811918 36.51150689 7.91730452
v 9.94203147 71.75488770 23.11358228
v 17.50465110 68.52774322 22.72274159
v -30.79947270 -34.28978100 29.03209813
v -1.60118414 88.27707171 8.76300782
v 5.58225065 89.76488560 23.59673567
v -6.71192352 -28.75724621 22.84759097
v -17.03334413 -2.31317594 27.25314721
v 23.85824360 -55.60834706 43.02327335
v -30.92042916 -49.81495067 34.68604013
v -44.46033388 7.83492066 9.53685399
v -45.77738792 77.18008012 19.79543269
v -9.87183582 40.83349556 8.18191189
v 48.27993363 45.01614347 8.03469028
v 40.06841406 55.93966320 7.38668861
v 0.62735786 -47.26015031 47.23919183
v 6.10945048 75.22267103 23.28045294
v 18.51128414 -46.91227898 35.78617424
v -9.83399432 -10.25834680 31.03982285
v -27.93980204 -12.83360459 25.32274835
v 18.21024157 61.54524535 6.64417632
v -23.26096781 -19.48412508 29.08136696
v 18.42282899 85.45306325 7.96899851
v 17.87213236 -15.02353046 36.92331538
v 2.96762725 72.73119688 23.26912060
v 44.07376423 19.21114698 21.61685191
v -33.01469609 66.32494926 8.47840030
v -3.34467250 -1.87388912 30.93228117
v 9.30922199 91.39489383 23.31151068
v -25.00305697 -54.06251550 39.86330703
v 23.31436053 -58.28533694 54.21966687
v -26.48885548 -24.57179315 28.65730785
v 31.00669011 55.08135259 6.98238192
v 27.09547803 58.55593085 6.75339904
v -0.99781691 83.86824280 23.77045900
v 10.62036026 -43.99699345 33.62325579
v 10.41686535 91.47866815 8.75718240
v 13.46200518 93.61819923 23.19692075
v -8.30661785 19.80126090 25.67248046
v 38.15432638 31.86524659 21.00360394
v -35.90629622 24.07751232 8.26960150
v -26.90667287 0.38940934 11.45783626
v -40.33148661 76.64012164 20.61690763
v -36.25172377 6.75326539 9.92879085
v 2.39189039 87.98104525 8.50868691
v 2.18003918 55.54584786 23.38597178
v -15.01603425 -28.05862576 34.74186733
v -22.67740481 17.56090298 22.54288830
v -32.76889399 -28.41567434 26.50952898
v -16.26176760 -0.28325155 13.34904227
v -36.68331727 30.85743077 17.91704819
v 4.42288164 -21.11899666 22.59091474
v 19.84749734 -37.04786301 44.21878606
v -6.19777851 5.37487911 28.57466973
v 38.91224042 59.84637514 19.11399700
v 38.71044889 28.55029143 9.68274102
v -30.48518486 27.44131535 19.57057416
v 44.67278346 72.29714841 6.76047197
v -4.82334476 -50.56449026 32.17278793
v 18.85332912 100.64409673 9.83731356
v 15.33139311 43.30943525 23.82283472
v -20.21199651 -30.72779067 33.31926838
v 12.94793468 44.77085918 23.71399663
v -26.43143013 36.14124283 7.87200220
v 1.46558089 -38.05933148 28.74449454
v -36.51158512 0.81345486 20.11228167
v 6.18313346 -41.81768000 31.59305453
v -6.05082372 32.97359869 24.72662181
v 3.13743297 -43.57783869 31.61156550
v 47.20978066 79.35155183 9.04088374
v -40.81915691 78.54652405 20.70936933
v 31.61963448 14.39194195 12.16707285
v 34.12017971 80.30022681 20.45777440
v 29.12575006 8.07488803 27.68452466
v 19.09940876 41.70010984 7.93332048
v -43.91095042 24.39450845 16.50033146
v 37.63131052 3.63421207 26.93407983
v -0.34241765 77.29416341 23.44900742
v 16.09189250 98.21344912 23.49333465
v -15.09549376 24.01684970 9.45291203
v 15.52493963 39.92987797 8.03043507
v 1.70943502 5.91761665 29.89171073
v 15.08643385 35.05179659 24.74325523
v 39.61729631 34.42544118 20.29647306
v -16.04250818 60.39984152 22.07599580
v -17.99677126 84.34209228 8.94253328
v 21.92999981 17.41451398 26.88368596
v 6.55784877 53.72701585 7.19865412
v -29.85380031 -38.73346373 30.92140704
v 13.94997444 52.84305289 6.78480975
v 38.16102818 54.22452092 19.55547929
v 13.84630334 25.19533783 26.03700012
v 24.02953245 87.26233989 8.13113805
v -20.56543157 36.32368892 7.97721371
v 33.17861259 16.50127582 11.72483992
v 17.04294980 26.93617158 25.88707395
v -11.13956422 52.85979807 22.78331481
v 7.85392709 78.01592350 23.20615575
v -37.13498637 -36.19789332 17.08724722
v 39.46958482 64.83234465 18.73308420
v 5.63261285 89.85090256 8.68282653
v 5.20458166 20.34567110 26.84210427
v 11.45971008 97.57979214 9.64795891
v -1.39384356 27.69929357 25.57974309
v 27.15741098 64.86503035 6.84324652
v -18.19722354 15.78815095 23.96596596
v -24.92706291 21.70041203 8.96867830
v 0.48937858 -31.41251579 25.83493665
v -10.05020086 82.08300918 23.46633188
v -6.52582804 -16.63923264 33.81146491
v 27.18676068 48.60377312 7.17042293
v -5.80534339 -18.43941957 19.99701373
v -3.36307148 -44.04119402 29.61466089
v -25.49705282 -42.86649823 34.76202115
v -38.20645064 79.35588062 21.08915150
v 14.63039499 -38.37433457 44.95452717
v -40.94807804 5.87812858 9.81601328
v 8.06550309 1.00701605 31.95574135
v -37.84767911 2.22762814 10.21208428
v -4.69551003 30.60596995 25.09573288
v 10.74566040 100.36633909 10.12765057
v 5.01311431 2.68509472 16.57079160
v 5.49457222 97.97852486 9.89283901
v -26.94756538 28.03943865 20.54371126
v -22.53306098 16.00258797 22.73001336
v 1.31855183 58.98371711 23.25883694
v 23.47579971 69.53892112 6.90069189
v -23.53839576 43.81414875 7.51448981
v 3.12795001 27.14001387 25.92605725
v 33.41735527 15.46271238 25.04744940
v 7.44273979 7.85533991 29.74865399
v -12.85848673 -63.97610903 39.31185603
v -29.83092144 70.24786621 21.41778357
v 22.44181558 20.71321569 10.93559526
v -11.23275422 -24.18727614 34.44415703
v 45.27041689 35.31238437 8.83474015
v 2.85401079 2.90196156 30.82558699
v 30.80914915 78.40934396 7.54441367
v 38.20685297 36.36954352 20.51548660
v 6.61854912 36.63127869 24.85620603
v 3.96871939 -28.96823734 25.78440122
v -41.49958491 68.23761761 8.07106029
v -33.39527920 48.38990420 18.90937798
v -4.92739026 33.14732760 24.87904392
v -29.32996117 47.57916555 19.79569905
v -47.05865681 26.45368129 15.96695185
v 18.15508120 70.42710483 6.92429347
v 53.82449552 43.24901104 15.33347834
v -28.18595432 17.79396087 20.99302411
v -39.91522640 16.88101329 8.92296620
v -1.98680907 -30.07626347 24.70678650
v 16.27497748 29.29749340 25.55650473
v 49.24342036 40.79228640 16.88634232
v -11.48713194 -21.62330039 33.59121457
v 31.23549186 18.66569556 11.32742316
v -32.79127926 -36.22522950 28.62946875
v 1.98487472 66.68720394 23.23386073
v -9.26936045 13.92448321 11.20480802
v -38.97816315 73.80332053 20.55982873
v 9.36066452 40.76939449 7.78154610
v -14.95237555 -22.96175808 33.13531727
v 18.76746677 61.70220301 22.65496179
v -27.97075175 61.69531867 21.17663436
v 5.18890005 -37.88987175 43.77448931
v -5.59417764 76.69939846 23.35725911
v -16.57363959 -20.01075260 17.52566732
v -33.86396170 -35.70920229 17.54664443
v -30.70977330 7.98023865 21.26187459
v -5.22285700 -11.98938675 17.87550561
v 13.31202406 -38.68429735 45.04586011
v -36.77114472 -31.90818429 16.17193408
v -19.98212747 2.54371413 25.55465326
v 6.08318252 81.07770234 7.56614795
v -11.83426008 -26.57484636 35.05436331
v 56.92321807 47.67018184 14.27005790
v 11.73015032 93.91862154 9.07291193
v -33.47802162 18.68556812 19.30855773
v 11.58008445 67.49232113 23.10807630
v 7.87180662 -35.59517115 29.52109650
v -28.06860767 -41.35742784 32.79898688
v 19.59611475 95.86513042 9.17948503
v -6.52024755 10.73853485 11.97299361
v 18.08864810 -52.57051438 53.76718193
v -28.31032127 34.58197787 20.01869865
v -35.17331928 -33.94553065 26.83536708
v 37.56799549 89.86658603 8.63580126
v 20.45359090 46.43018171 23.30381796
v 18.86966452 69.01562214 22.62200974
v -31.51616827 73.75253737 21.40024304
v -44.83246803 3.50840366 17.10127294
v -23.89667742 34.82919559 21.19607106
v -31.56519309 -17.40162820 13.87016103
v -32.10088238 25.60704574 19.22088116
v 28.85457873 34.40862894 23.40040915
v 22.13495597 70.59023529 22.35018276
v 6.42973743 -28.28008309 26.12857893
v -21.05016448 54.91676554 21.70638926
v -27.54659764 -37.86141053 19.38782074
v -11.80808153 -20.98362707 19.20783333
v -17.64468849 7.11887376 25.40421300
v -31.91806376 -48.00951108 21.91421576
v -34.67058390 70.46543807 8.25780071
v 11.03971340 45.42882368 23.66847731
v -43.57395321 4.73757507 9.70797520
v -3.55704897 -9.34274588 32.67678246
v 6.29794458 -37.72434592 29.93603610
v -41.57536104 -38.77759352 25.44595860
v 5.18780714 -21.81414515 23.02486263
v -7.82417320 -32.80287981 23.60135689
v -23.32577668 10.46199817 23.27100188
v -5.41015621 -32.06034377 24.30762723
v 11.80902496 25.43261088 25.96819773
v 10.62215306 -35.52269191 30.07853776
v -29.94776331 65.65406173 21.14411443
v 24.23397638 49.52377826 6.90242834
v -36.83448955 -19.99327540 13.70919496
v -21.91365883 11.34383399 10.68959292
v -25.38280748 16.24935679 21.92649432
v 11.89935207 38.85532171 24.38626252
v 1.38135173 75.32048970 23.35670218
v 27.61681937 -44.99147460 47.03516141
v 43.69344935 49.95900393 7.65332300
v -38.33737969 -14.86936864 12.54118420
v -25.19646659 -25.21318942 16.47973061
v -26.85127035 63.99351358 8.22564866
v -29.40915711 17.07794704 9.31292213
v -25.18291585 67.05941260 21.58723399
v 16.15140028 52.80613899 6.64678914
v 5.08579379 -6.70407666 34.02050957
v 3.13632982 64.69151378 6.99059945
v 24.67912436 5.83305443 29.36601825
v -36.07808426 -5.73169440 11.67712454
v 3.16698477 -34.52152386 27.79602818
v -17.36312918 54.93215844 22.01821841
v -30.47818691 -23.55606109 15.20377677
v 37.06911951 13.94267846 24.39382859
v 1.79178058 -18.78670417 21.21402696
v 11.27993409 2.87714344 31.41201660
v -12.34090608 19.17949878 24.95478280
v -1.82724639 80.00385761 23.57930318
v 2.71075708 -29.00511585 25.46329796
v 25.12739040 60.52063778 6.70289947
v -27.64384821 14.16564919 21.49310149
v 48.00983518 43.33746433 8.10579117
v 25.00088699 64.25555050 6.75913645
v -30.00781313 -1.58347993 11.40022092
v 6.17956882 -31.73530102 27.49490365
v 39.63257000 41.18425399 8.22021347
v 30.98963015 55.68782985 21.46973275
v 5.04129054 80.73641360 23.37825671
v 45.41426525 32.81746805 18.70912313
v -20.06722800 8.15382786 24.56738614
v -40.63641280 9.64055862 9.67561081
v 10.94097272 24.69605207 26.08523890
v -27.72507630 23.18299189 8.64778459
v -33.69613364 2.54772324 20.89705691
v -7.95098580 -30.66976368 22.94490300
v 50.33877492 49.31341857 16.13491401
v 8.52110889 -31.29702806 41.80524871
v 33.28594938 25.54195933 23.23476039
v -16.86531305 78.85975391 8.80853180
v 10.98088548 -58.99712443 56.43662438
v -18.17901991 -42.99591854 38.54969144
v -16.43438824 16.59834571 24.34634976
v -7.84631073 3.84179596 28.50688435
v -11.90703176 95.47123313 10.28014533
v 2.41548032 51.76171660 23.57917093
v 27.08052658 9.36669298 27.95944735
v 5.90741821 -4.33898624 33.43412280
v -34.44022685 70.12862712 20.81411146
v 34.19973701 18.71396601 11.28769107
v -12.53793761 -31.06296435 36.29048169
v -21.33564465 -3.84697760 26.23476274
v -19.43688095 10.55996306 24.34951253
v 21.27717063 16.73080400 27.17011794
v 5.51166432 15.38754161 27.95523033
v -26.11228824 15.54144826 9.74136684
v -35.24127975 -12.45679427 21.86294273
v 37.52927482 50.30743778 7.58049544
v 7.61218416 18.82987842 27.11140551
v 27.07369626 32.75537863 9.12844483
v 0.35693875 89.36639875 24.04996753
v -23.59011583 4.47499380 24.17477220
v -37.72047162 -34.98656303 26.00599080
v 23.86397310 9.31116939 28.74875069
v 0.67947980 34.99913961 8.49552918
v 11.91178430 19.79392394 26.90268494
v -12.67257240 -9.71809961 30.08693457
v -37.15167940 75.20925254 20.86291835
v -21.53591067 65.45511633 7.97848310
v -8.37275479 71.93009555 7.77602941
v 6.80950144 -12.99328543 35.94330326
v -7.70141557 -2.61830096 29.91321869
v 14.36303649 -33.73128921 29.53340299
v -9.40401386 -25.73394775 35.43802723
v 12.51132786 -60.21886691 48.78570139
v -40.94155878 -27.71002240 14.61260766
v 28.04139256 78.06484401 7.46949017
v -25.31121485 44.31602731 20.79524286
v 3.00505571 -46.40976340 32.99586102
v 4.39459924 -50.06308109 50.07912964
v -26.32312477 -39.83281180 20.31862736
v 21.13047987 1.74313388 19.95495707
v 9.24436655 -20.63324302 23.26511405
v 0.19187451 -22.77022041 37.44473308
v -2.18537915 -2.97663035 31.50148317
v -9.10563767 22.92917855 25.08742735
v 16.64335653 77.80629396 22.79052883
v 12.22571824 39.89475965 7.85895716
v -23.88809994 68.25675070 21.70007862
v 2.37026997 93.33677590 24.23878387
v 43.61969605 7.41413888 12.72354927
v 19.57265101 16.23326726 11.77998539
v 15.14624152 100.64431280 9.99200065
v -16.94919355 -13.06201890 29.88505736
v -26.23097040 72.47694582 21.72745019
v -5.03753731 -24.02038313 36.24134511
v 15.53125121 -44.03821751 47.88658395
v -11.62212063 7.66915735 26.82919614
v -26.24634095 44.33728755 7.44473282
v 18.83544773 56.78462982 6.55250624
v 12.70493679 -36.02287546 30.39055690
v -12.05001492 -44.03417557 26.09770745
v -1.64608017 -21.98331431 36.75046563
v -1.38178177 -45.66764459 31.11891262
v -9.31574311 37.63157502 23.81325327
v -8.38823430 10.57412568 27.07160451
v -6.18601358 -7.75455358 31.45060316
v 34.82736647 33.94387290 21.75162546
v -36.48089990 -12.53565494 21.32751048
v -16.57818258 -38.32401708 22.37231657
v 53.18835005 56.80832267 14.84101638
v -27.39799768 -19.20684054 14.81455192
v -24.82381836 3.07374820 11.41477656
v -14.56472464 -34.96556729 21.73476107
v 4.80741449 62.47727573 6.87382510
v 19.86921206 -25.79834126 40.25729373
v -18.24108511 69.46633011 22.05815725
v -29.19899113 -40.30811414 31.80883452
v 20.40334046 -36.16131842 30.64033762
v 41.21963307 31.00160323 20.20340785
v 2.66742753 -21.39754221 22.37575501
v -1.29223196 95.90402991 9.93097853
v 3.07307579 39.56996277 24.61583354
v 9.68039967 79.14647460 7.42140925
v 17.13098027 -19.84647103 38.39389607
v -14.58828151 72.35611975 22.40400761
v -7.73292966 -25.02938546 35.70315987
v -17.72590540 23.74835499 9.40527394
v -4.68218792 -21.91928402 21.34449780
v 8.77220649 56.49457872 23.08241092
v -26.15461126 -15.18107578 26.68571658
v -8.89281463 -25.45212023 21.15895599
v -6.95694331 -42.08373651 41.88376293
v -36.34580597 -54.36395109 33.92711282
v -1.87447830 4.78442619 29.61260825
v -26.59304067 31.84429184 20.53485997
v 36.13942116 4.30140318 14.35501222
v 3.66991898 69.48282570 7.11424043
v -41.74030945 18.78925227 8.74638464
v -29.77385558 64.32634592 8.45594704
v 22.80578390 63.83806467 6.70580799
v -14.22569621 48.25851694 22.55673520
v -42.55725816 72.26173580 8.58554151
v -46.02371156 17.78597012 8.94354843
v -35.29967368 -41.36732593 28.97770889
v -3.23607400 69.42597032 23.26546609
v 29.07704376 55.45017868 6.82185311
v 9.34003387 -32.92833641 28.72931026
v 23.79841916 -37.94066235 44.25407946
v -3.41675500 -62.39395961 43.28439385
v 36.60311177 33.77368674 9.03197564
v -24.69393797 2.51821522 24.18955415
v 33.20496529 7.25803245 26.79480799
v 17.57426187 30.85993417 25.36771633
v 18.54765788 37.32177988 8.56888108
v -38.49359974 -45.65171152 29.05739844
v -15.29751252 57.25671351 22.19584025
v 24.96938594 78.30762118 7.43414415
v -34.56652910 -51.90948769 33.68411213
v 7.39412941 69.97729093 23.23681489
v -41.28618166 -41.38514027 26.37421712
v -25.74985474 -37.62795776 32.69184753
v -37.56118193 17.76929013 8.82635359
v -29.65012006 -5.22818696 23.12508412
v -4.92535578 -11.63661666 32.90558979
v -20.58167569 96.16395086 21.00145631
v -4.72676288 15.30016772 27.06233598
v -41.16560519 -45.40621117 27.73884125
v 1.40500255 27.81891078 9.42343101
v -15.82386717 9.46253445 25.48429742
v 4.61657997 93.29204261 24.02261086
v 46.20005190 27.76645496 9.56567377
v -38.93716633 69.41453367 8.04228988
v -12.75508199 -40.52209854 39.47047144
v -2.11217813 -16.64225385 35.23045778
v 13.96043878 84.38048512 7.85244256
v -22.68636040 89.41376209 9.51684173
v -29.98281457 73.73076677 21.54302970
v 5.98225417 -36.22159362 43.28209162
v 7.99968094 -31.60652518 27.88820863
v -40.97247124 70.20384818 8.21013190
v 16.41181856 -7.34118279 34.53348577
v -26.81170963 29.51391228 20.52436396
v -6.56642625 -10.17512847 31.98101372
v 33.52838382 38.71156275 8.41610599
v -4.37061070 35.02639756 24.77310412
v -26.91904828 -43.87126118 34.37472507
v 47.25417122 50.85053667 16.96602814
v -7.32809771 -41.62510112 26.96713433
v -43.37776080 59.13903564 17.67457463
v 16.25389978 -49.26045612 36.77301109
v 7.03781983 91.39225632 23.56350608
v 18.64083484 81.30456507 22.79404178
v 14.73846007 99.23638403 23.62364344
v -6.50550192 -12.23311573 32.57429600
v 12.40510866 107.91580379 16.58092812
v -40.82705081 73.38850945 8.48635845
v 35.34666449 17.74375699 24.04777333
v -33.59609842 35.46638787 7.90088065
v -20.08205652 15.05017374 23.51971529
v 30.70693463 -5.15209744 17.90959574
v 21.51226439 94.35694665 22.96631224
v 28.95631269 54.16282266 6.83814241
v 41.61764681 23.77410792 21.42678760
v -42.58066416 75.60762018 8.97040404
v -21.04367316 28.02011743 8.68237671
v 50.46737194 66.34785235 6.57209475
v 52.67475545 42.63759032 8.18603393
v 14.62182775 2.82634702 31.48685396
v -27.44727209 -39.16882724 32.33348206
v -18.84643920 -2.53516156 26.76087618
v 24.60646443 11.83134969 12.77985796
v 41.60268977 42.92011261 8.04519467
v -30.87963723 22.04683796 19.84452643
v 0.33374125 73.31569493 23.29542302
v 16.07106067 58.05067345 6.63566170
v -25.07770434 64.53271955 21.52664214
v 12.26146705 66.06065482 23.07590470
v 2.33145291 -31.84970841 26.51054040
v -32.97973424 48.86612669 18.97408068
v 0.54445304 4.48087370 30.08780815
v 30.89317493 33.72790664 22.88253419
v -28.36254053 44.62838173 20.03863268
v -41.14401713 3.73561145 9.90750734
v 7.23975804 40.51084071 7.81424716
v 23.99999835 76.58094913 22.16542698
v 8.57378077 24.84229580 26.05375275
v -10.20311657 -28.19750085 35.98894551
v -11.86801586 -8.30742344 29.96114455
v 46.64137587 14.08112980 10.98304056
v 7.83693604 65.19354880 6.81757648
v -30.03320470 53.38982493 19.80007626
v 1.93694932 89.18461204 23.93972874
v 57.42327496 49.03141037 7.49912951
v 50.89063197 34.39713269 8.60609114
v 7.12526962 67.66077131 23.24894816
v 43.18899661 46.52225971 7.81530421
v -46.34787887 31.47215769 16.22654684
v 33.73262286 71.93133235 20.14140785
v -30.16511910 0.88058878 22.50565588
v -17.59823412 -0.94646338 13.21642287
v -13.09093274 42.93800518 22.92525582
v 46.01876065 80.62308282 11.41245570
v -28.73588912 10.64507570 21.63048089
v -29.12696637 6.47498248 22.04342186
v 7.25919288 -44.95971650 33.36039186
v -36.48926318 20.91327868 18.30082573
v 0.13026915 -18.33286509 36.33546829
v 11.88993081 74.10393655 22.97874913
v 38.22923824 38.49834204 8.48976802
v 4.69550304 -31.10755049 41.14917666
v 1.16897572 -26.59071982 24.08331819
v 12.19179295 90.32978117 8.56320933
v -5.59048261 24.00168963 9.79217421
v -5.96217578 -19.68257502 34.83237699
v 40.58131576 50.38759485 7.61061907
v 43.38768125 47.95056581 18.26927625
v -38.27727586 -15.04430734 21.03280462
v -39.88181800 -9.30245407 19.28091608
v -15.60944691 -44.45619136 24.94237758
v -27.27453224 1.85035507 23.43997732
v -34.72967073 73.38360697 21.02664299
v 21.81971073 97.13880718 9.31471121
v -1.37739454 -53.24327946 50.00877008
v 40.58602080 31.21054731 9.35045723
v -0.77247730 -35.27932987 26.93550847
v -16.37157239 -18.15788634 17.25709438
v 21.25734277 73.16694409 7.05576129
v 7.91350566 -8.63348786 34.86846387
v 23.38130586 16.20802470 27.05768310
v -26.60482004 61.65273488 21.32469602
v -5.08835120 91.91543609 24.34903383
v -14.66524880 -0.94095623 13.76976445
v -13.47081456 15.73217846 25.17997660
v -33.54808688 78.83536816 21.52037993
v 26.40846558 6.74789539 28.68331969
v -3.22179263 -15.93742520 19.50521395
v -26.96547098 93.97620708 12.52633147
v 21.47471346 80.68381250 22.61647582
v -41.85384139 -35.46662256 24.37502332
v 15.76704532 89.97869492 22.79052511
v -1.86283141 -6.50405372 32.43091702
v -40.47419131 -19.01506633 13.12309597
v -4.99674445 9.23049543 28.06390449
v -22.41417393 -46.42695561 37.78975457
v 3.01682530 80.54217696 23.50845560
v -10.44848561 9.68018826 11.89485006
v 23.50401878 68.61571223 22.25059643
v -34.63810310 -42.00015962 19.24670860
v -1.06788671 28.82378176 25.54885857
v -22.72471413 62.20293790 21.65191621
v 9.94076766 58.74094740 6.76353415
v 11.25693042 17.07058027 13.97992484
v -12.33682223 11.39063388 26.03187971
v -3.90446652 -35.41747853 25.91172233
v -33.87578577 7.59358518 20.08804120
v -23.26652780 72.47597724 21.88264020
v 13.69520556 81.38746023 22.82111533
v 42.29076952 19.14073899 22.04181440
v -23.63849245 95.21970153 20.20300180
v 60.10603905 60.84859744 12.74097804
v -17.92102121 -53.82174999 28.78702059
v 3.39435856 -38.24792057 29.37556431
v 25.47824569 86.15397662 8.02562386
v 30.45951016 -54.83166873 43.86979342
v 21.40920050 1.09237782 31.53771535
v 36.82108223 22.99190499 10.47415845
v 37.00033203 80.76532930 7.46031431
v -2.35420954 12.11535465 28.01326290
v -48.26269299 31.36209026 15.91489278
v 42.39278659 36.44007817 19.28725652
v 8.12058337 -21.34359442 23.37383106
v -11.18957531 -24.49272014 20.17592452
v 4.52095410 -26.72490850 24.95640330
v 24.25691672 30.64790927 9.38854087
v 13.30204960 -34.88314897 29.93845753
v 11.89841144 -43.81191730 33.76666829
v 2.60569761 -4.70554642 33.04233775
v 17.28190668 -37.59031743 44.59837452
v 35.27607769 73.68241251 7.31358305
v -33.81128237 8.80181044 9.79399588
v -43.16237941 63.19104880 18.21305230
v 11.51576545 54.90029976 6.85275951
v 6.94095343 -29.27026525 40.82590714
v 45.90690881 33.03740919 9.06402897
v 33.63947943 44.28813979 7.90558476
v -5.06861275 -38.63142803 26.64265782
v 7.48001179 -25.05508065 39.11013156
v -36.01080924 11.09850127 9.56583768
v -2.43255519 72.82362878 7.63439201
v 23.17211777 91.04667604 8.55962094
v 58.34164098 63.13274056 13.10488861
v -16.33140072 3.91738862 26.32023394
v 18.04469153 93.53630245 23.00131880
v -15.42015187 -23.52838777 18.56481284
v -25.50648153 7.57787889 23.08693156
v 9.89572145 -29.26837280 27.37531997
v 8.32133461 -40.72028399 31.62530437
v 30.28547019 3.64000653 28.34664099
v 31.70891479 51.99902505 7.20043760
v -31.51239455 -45.03237456 32.31151775
v -25.91550350 49.94588718 7.37004448
v 12.64150627 76.16148889 22.92959765
v -20.01577057 -37.75265068 21.24370262
v -17.85520837 46.03220522 22.50976115
v -5.95508562 14.10073787 27.01760083
v -19.47993785 58.62651765 7.48163182
v -38.40567172 3.74829746 18.92416738
v -8.92263837 27.46058069 9.23704915
v -14.19563033 34.67931971 8.29452742
v -15.86549170 64.30050731 7.38605391
v 17.19642803 42.75022075 23.83275516
v -35.98407283 14.84015957 18.71210337
v -43.75568032 52.87231505 17.40926318
v 9.61589254 102.54402459 10.53488813
v 31.92840517 11.20722760 26.30281448
v -10.79312526 -43.19873080 41.16704687
v 8.65051989 74.18900728 23.16636033
v 19.38661188 35.76329350 8.80792923
v -37.90443763 20.31636052 8.57438799
v 5.07039530 -18.54121499 37.13356331
v 12.12221570 60.63539907 6.70379447
v -26.70676820 23.51834066 20.91731131
v -40.39955512 73.01886380 8.40198342
v 8.99380911 26.44737996 25.87611228
v -3.42270080 -24.52011406 22.49076217
v 7.95446057 85.25933325 7.99351558
v -8.13995209 77.30489224 8.29978567
v 7.71425106 -4.75107180 33.72920305
v -26.05307661 -41.65772721 21.02899738
v -21.56865597 28.39706279 21.96132950
v 30.30897677 -49.31423813 46.26331851
v 23.39950018 16.74684323 11.70668565
v -23.16758223 -15.36425110 14.78738524
v -22.33084291 96.00390494 19.24977824
v 32.13069588 -2.71125534 23.24104123
v 32.01917186 -1.46939512 25.28792061
v 31.96000308 -1.17479544 26.43799409
v 33.83507207 -1.30666688 25.21421760
v 37.09802777 -2.63749016 22.47335203
v 41.47304595 -1.83741399 20.38771287
v 39.78464380 -1.89867907 22.00294659
v 39.80462998 -2.04901304 24.72095564
v 38.77807409 -2.09939037 23.84344116
v 35.01567617 -2.15732050 24.29278009
v 34.86789763 -2.67348508 22.76554517
v 38.12683374 -2.29014573 25.17172880
v 36.27845272 -2.33903388 25.22433735
v 37.03081235 -2.44106771 24.26393516
v 41.11747071 -1.49854959 21.74739353
v 58.59936774 22.81969413 9.55488905
v 58.77366662 25.75290017 9.39045195
v 61.53661385 30.14141694 9.79817193
v 57.77502432 18.56025867 10.26064996
v 58.24203044 21.40858769 10.07332187
v 61.81854010 29.87367474 11.19521167
v 59.07235295 24.27941561 9.05592367
v 58.34356323 24.24156852 9.71779972
v 58.27211961 25.03524907 10.46178024
v 54.93795499 75.41326433 14.98321351
v 51.78263038 77.69014686 16.23100415
v 56.53064325 74.57192242 14.24553990
v 53.20012569 76.62642747 15.56269359
v 49.81012642 78.41729373 16.51876420
v 45.06165534 82.15900511 18.40787008
v 57.97525495 74.01654124 13.63526098
v 59.11535770 73.90872389 13.07448186
v 35.37188470 93.10948104 21.20254934
v 14.43891879 106.58357292 24.21529964
v 17.47495495 105.24748266 25.04174225
v 18.95461790 105.68492115 24.71873164
v 21.96415327 103.53621095 23.86037260
v 17.72940718 105.76453060 24.98774603
v 18.05047691 105.96230626 24.59249087
v 16.68892056 105.74387014 25.05805157
v 17.26076379 105.72893173 25.06694011
v -3.25989886 103.08946669 24.87157844
v 3.37666227 105.85343838 25.64392798
v -0.62828138 103.72801125 25.16545728
v -43.55656728 -55.25035784 22.48614095
v -3.13628372 40.54255411 8.05935450
v -11.94882486 55.94866723 7.30203139
v 0.16763859 57.97945336 7.12930178
v 6.55263616 58.00303817 6.94149919
v -12.68592849 65.27244300 7.26007298
v -18.37107725 50.31462014 7.48759508
v -6.06746273 41.59072042 8.14939290
v -0.59304206 41.99392349 7.74387736
v -0.63931808 40.02957419 7.96373747
v -15.01519792 58.73116851 7.26493495
v -5.15971193 61.99157983 7.11727329
v 0.66719926 61.64554134 7.01871281
v 4.04462358 54.41711843 7.25840684
v 4.23705764 59.38207731 6.96629938
v 6.27859775 56.42626435 7.04753352
v -14.26855382 48.45660552 7.68169109
v -18.59274134 47.47930542 7.55050033
v -20.27023025 51.43519491 7.43023632
v -8.24114028 42.02114791 8.15759972
v -1.61457970 47.03190550 7.58184865
v -3.39266961 43.17670688 7.85723049
v -17.16630533 57.77100101 7.35996477
v -14.01147619 62.01062351 7.19061075
v -10.36652178 63.08013201 7.12659955
v 1.01189117 63.67596239 7.04346877
v 5.39885834 55.36320806 7.17007741
v 5.46844816 57.97806382 6.99834060
v -17.41039008 53.42442542 7.40672974
v -7.65930908 48.47266153 7.67660746
v -9.92070325 43.81693900 8.02997407
v -1.76240422 53.06426808 7.35487789
v 2.47818371 49.11927879 7.48349214
v -1.10582064 44.37565804 7.65138492
v -16.32478833 60.16622856 7.29717035
v -2.24204874 63.51821125 7.10829860
v 3.32853035 57.21878260 7.10917404
v -5.94865996 45.28684169 7.84839131
v -6.23666542 64.97924030 7.17829540
v -4.43155924 48.35706204 7.60811521
v -7.16469018 53.80616710 7.36996206
v -20.97984403 48.80065843 7.50142941
v -14.14533705 66.88216329 7.50973308
v -2.90453970 59.44915861 7.12459628
v -7.06703868 58.39870125 7.18342233
v -16.53589122 49.28021505 7.57105788
v -15.95457830 51.63072422 7.47779943
v -14.51329887 54.27996442 7.37824244
v -11.66363340 51.67153105 7.51064159
v -12.75584660 58.90830606 7.21612340
v 2.57341121 62.53502518 6.96154311
v 3.49367852 61.04125828 6.93083415
v -17.65091904 55.78903854 7.38064526
v -19.38728616 54.05777320 7.40255183
v -12.09823135 46.27557844 7.85203930
v -9.03345179 46.14257440 7.86186475
v -3.30180279 45.58676109 7.70655181
v 0.77114778 46.04317993 7.56305223
v -7.79163418 43.78747940 8.02395865
v -3.31777357 65.58325142 7.20916828
v -2.50678393 56.33901432 7.22509809
v -8.36580619 60.94843894 7.13473558
v -16.55118726 47.34483734 7.68054742
v -14.80109058 50.36528409 7.55917979
v -13.80118541 52.00157315 7.48357037
v -14.02825397 56.86463416 7.28932628
v -11.38313673 61.17140874 7.15136202
v 1.95401348 59.62852761 7.02693639
v -15.90200141 56.20973930 7.33682234
v -11.01269852 48.99581894 7.67508522
v 0.14095039 48.57690260 7.50442827
v -1.82923116 49.95664209 7.48215429
v 0.67639019 51.27995461 7.40945013
v 1.17796287 54.74925041 7.26161851
v -1.06057455 65.31403214 7.16387853
v -9.89837293 58.29469487 7.20523717
v -9.45693254 55.68731949 7.29863439
v -14.91515059 46.21207342 7.80509226
v -13.15283310 50.32848939 7.58286752
v -12.47135457 53.54455113 7.40987994
v -10.31706482 53.68533731 7.39739975
v -9.06226877 51.25221983 7.52450293
v -12.13569473 63.29548359 7.15703983
v -0.40080736 60.04606560 7.06865173
v -4.29055560 51.69859901 7.44136609
v -6.51226658 50.72410405 7.52303097
v -4.23686625 54.26519364 7.32430257
v 3.11725098 52.34159529 7.36226281
v -11.25388872 64.62312490 7.15925219
v -9.48673487 64.59011883 7.14457687
v -2.00204365 61.35673448 7.08031794
v -5.59386751 56.29141256 7.24867219
v -4.75709327 58.11556801 7.17762159
v -8.09289701 63.21760267 7.12918863
v -7.85490684 56.53305724 7.25384662
v -5.68923587 59.83718112 7.13945134
# Number of texture vertex coordinates: 0
g Polygonal_Model_1 Triangles_0
# Number of triangles: 20374
f 1 2 1074
f 2 1 9569
f 1 1074 4674
f 9569 1 4673
f 4673 1 9797
f 1 4674 9797
f 2 9458 8901
f 9458 3 9864
f 9458 9864 8901
f 9458 2 9569
f 12 2 8901
f 2 12 1079
f 1074 2 1085
f 2 1079 1085
f 3 9458 9569
f 3 9569 4
f 3 4 9563
f 7 3 9563
f 3 7 9864
f 4 9569 578
f 578 9569 4673
f 9563 4 579
f 4 578 579
f 5 6 7
f 6 5 9213
f 5 7 9563
f 5 9563 9134
f 5 9134 13
f 5 13 9213
f 7 6 9864
f 9864 6 10068
f 6 9213 10068
f 8 9563 579
f 9563 8 9
f 9134 9563 9
f 9 8 581
f 8 579 611
f 8 580 581
f 580 8 611
f 9134 9 560
f 9134 10 13
f 10 9134 15
f 15 9134 560
f 560 9 582
f 9 581 582
f 13 10 14
f 14 10 15
f 12 10068 17
f 10068 12 8901
f 9864 10068 8901
f 10068 16 17
f 11 12 17
f 12 11 1079
f 11 17 22
f 11 22 1090
f 1079 11 1090
f 13 14 9213
f 9213 16 10068
f 16 9213 18
f 14 15 9409
f 9213 14 8925
f 14 9409 25
f 8925 14 25
f 9409 15 9259
f 9259 15 560
f 9409 9259 8954
f 20 9409 8954
f 8954 9259 9599
f 9259 560 9703
f 9259 9703 9599
f 17 16 24
f 16 18 24
f 22 17 518
f 17 24 10024
f 518 17 10024
f 18 9213 8925
f 18 10024 24
f 10024 18 9769
f 18 8925 9769
f 9409 19 25
f 19 9409 27
f 8924 19 27
f 19 8924 9894
f 25 19 26
f 26 19 9894
f 9409 20 27
f 8924 27 10035
f 8924 10035 30
f 21 9258 29
f 29 9258 10049
f 9258 9219 10049
f 20 8954 9258
f 20 9258 21
f 20 21 10035
f 27 20 10035
f 9258 8954 9599
f 9258 9599 9219
f 10035 21 28
f 28 21 29
f 23 22 518
f 22 23 2708
f 1090 22 2708
f 49 23 51
f 23 49 2722
f 51 23 518
f 2708 23 2722
f 52 9769 8902
f 9769 52 10024
f 9434 8925 26
f 8925 9434 9769
f 8925 25 26
f 9434 26 9894
f 10035 8980 30
f 9174 10035 28
f 10035 9174 8980
f 9174 28 9767
f 9174 9767 32
f 31 9174 32
f 28 29 10049
f 9767 28 539
f 28 10049 539
f 8980 9174 39
f 9174 31 39
f 32 9767 9965
f 9767 33 9965
f 33 9767 539
f 9769 9434 9166
f 9434 9860 9166
f 9434 9894 9420
f 9860 9434 9420
f 8924 30 9894
f 30 8980 9467
f 8980 39 9467
f 9894 30 9467
f 31 32 53
f 39 31 9736
f 9736 31 9922
f 9922 31 53
f 32 9965 9946
f 32 9946 53
f 9965 33 35
f 33 9503 35
f 33 539 990
f 33 990 9503
f 9710 9965 35
f 9965 9710 9946
f 9284 9710 35
f 9710 9284 519
f 34 9284 35
f 9316 9710 519
f 9284 9226 519
f 9284 34 36
f 9226 9284 36
f 56 9226 57
f 9226 56 519
f 9503 34 35
f 34 9503 540
f 36 34 540
f 9226 36 9388
f 37 9226 9388
f 9226 37 38
f 9226 38 41
f 9226 41 57
f 36 540 9388
f 38 37 530
f 530 37 542
f 37 9388 542
f 38 40 41
f 40 38 530
f 8902 9769 9166
f 9860 9420 9140
f 9322 9166 9173
f 9173 9166 9380
f 9380 9166 9860
f 8902 9166 9322
f 9420 9894 9467
f 9467 39 9736
f 9946 9710 9316
f 9334 40 45
f 41 40 9334
f 45 40 530
f 42 9334 45
f 9334 42 58
f 41 55 57
f 55 41 70
f 70 41 9334
f 42 43 44
f 43 42 45
f 42 44 58
f 44 43 46
f 43 45 9218
f 46 43 9218
f 44 46 60
f 58 44 60
f 45 530 9916
f 45 9916 9218
f 46 47 48
f 47 46 9218
f 46 48 78
f 60 46 78
f 48 47 1015
f 532 47 9218
f 47 532 1015
f 62 48 63
f 48 62 78
f 63 48 1015
f 50 49 51
f 49 50 9059
f 49 9059 2722
f 50 51 9429
f 50 9429 9220
f 50 9220 9622
f 9059 50 9622
f 9801 2698 9059
f 9801 9059 9622
f 10082 9801 9622
f 9429 51 52
f 52 51 517
f 517 51 518
f 52 8902 9069
f 9429 52 9069
f 52 517 10024
f 9069 8902 9322
f 9959 9420 9467
f 9420 9959 9140
f 9467 9736 9959
f 9959 9736 9235
f 9061 9959 9235
f 9736 9922 9235
f 9922 53 9482
f 9922 9482 66
f 9235 9922 66
f 9482 53 9946
f 8992 9482 9946
f 8992 9946 9316
f 9482 8992 66
f 8992 9316 9502
f 66 8992 9732
f 9732 8992 9502
f 54 9316 519
f 9316 54 9502
f 9502 54 9488
f 54 56 69
f 56 54 519
f 9488 54 69
f 55 56 57
f 56 55 512
f 55 70 72
f 55 72 512
f 69 56 512
f 59 58 60
f 58 59 74
f 58 74 1025
f 9334 58 1025
f 59 60 61
f 59 61 76
f 74 59 75
f 75 59 77
f 59 76 77
f 61 60 78
f 76 61 78
f 62 63 65
f 78 62 79
f 79 62 81
f 64 63 520
f 63 64 524
f 65 63 524
f 520 63 1015
f 64 520 521
f 64 521 525
f 524 64 1018
f 64 525 528
f 64 528 1018
f 2600 1280 501
f 2600 502 1280
f 9173 86 9322
f 9173 9380 9544
f 9544 9380 9974
f 9094 9380 9860
f 9380 9094 9974
f 9860 9140 9094
f 9140 9061 9094
f 9140 9959 9061
f 9061 9276 9094
f 9061 9302 9276
f 9061 9235 9302
f 9302 9235 88
f 9235 66 88
f 9302 88 102
f 66 9732 9416
f 88 66 106
f 106 66 9416
f 89 9502 9488
f 9502 89 9732
f 67 68 9399
f 68 67 512
f 69 67 9488
f 67 69 512
f 9488 67 9399
f 71 68 72
f 68 71 503
f 72 68 512
f 9399 68 503
f 70 71 72
f 71 70 90
f 70 75 90
f 75 70 1025
f 70 9334 1025
f 71 90 503
f 73 75 77
f 75 73 90
f 73 77 92
f 90 73 109
f 91 73 92
f 73 91 109
f 74 75 1025
f 77 76 93
f 76 78 94
f 93 76 94
f 92 77 8719
f 77 93 112
f 77 112 8719
f 78 79 94
f 94 79 96
f 2545 2412 2575
f 82 80 514
f 80 83 85
f 83 80 513
f 80 85 514
f 82 514 515
f 85 83 516
f 83 513 8708
f 516 83 8708
f 84 85 516
f 85 84 8711
f 84 516 3469
f 1136 410 1135
f 84 5148 5927
f 84 5927 8711
f 514 85 8701
f 8701 85 8704
f 8704 85 8706
f 8706 85 8711
f 86 87 9069
f 87 86 9236
f 86 9069 9322
f 86 9173 121
f 86 121 10016
f 86 10016 9236
f 100 87 119
f 87 100 9069
f 119 87 9236
f 9173 9544 121
f 9094 9276 9974
f 9974 9276 9397
f 9302 9624 9397
f 9302 9397 9276
f 9624 9302 102
f 102 88 103
f 103 88 106
f 89 9488 9399
f 89 9399 9917
f 9732 89 126
f 126 89 9917
f 9399 9943 108
f 9943 9399 503
f 108 9943 129
f 90 109 110
f 90 110 9943
f 90 9943 503
f 91 92 8675
f 109 91 111
f 111 91 8677
f 91 8676 8677
f 8675 92 8719
f 93 94 95
f 112 93 118
f 4783 942 936
f 936 5168 4783
f 2545 2549 2412
f 504 97 507
f 97 504 7926
f 507 97 514
f 514 97 515
f 515 97 3401
f 3401 97 7926
f 98 9220 1122
f 99 98 1122
f 98 99 10082
f 9220 98 9622
f 98 10082 9622
f 9220 100 119
f 100 9220 9429
f 9643 9220 119
f 9220 9643 1122
f 9160 99 2723
f 9560 99 1122
f 99 9560 2723
f 10082 99 9160
f 100 9429 9069
f 9643 9583 9560
f 9643 9560 1122
f 9544 9974 9439
f 9241 9544 9439
f 9544 9241 121
f 101 9974 9397
f 9974 101 9439
f 101 9397 10034
f 9439 101 9245
f 9245 101 10034
f 9397 9624 10034
f 9624 102 105
f 9624 105 10034
f 102 103 105
f 103 104 105
f 104 103 106
f 105 104 123
f 104 106 107
f 104 107 125
f 123 104 125
f 10034 105 124
f 105 123 124
f 107 106 9416
f 107 9416 126
f 125 107 127
f 107 126 127
f 9416 9732 126
f 9399 108 128
f 128 108 153
f 108 129 153
f 9399 128 9917
f 110 109 111
f 110 111 156
f 9943 110 129
f 129 110 156
f 111 130 156
f 130 111 8677
f 3139 3126 8536
f 113 145 8684
f 145 113 8689
f 113 146 8689
f 146 113 8691
f 113 8684 8693
f 8691 113 8693
f 144 114 8681
f 114 145 8681
f 8692 115 8696
f 115 8692 8698
f 8696 115 8697
f 8697 115 8699
f 115 8698 8700
f 8699 115 8700
f 117 116 146
f 116 117 8696
f 146 116 1030
f 116 505 508
f 505 116 8696
f 116 508 1030
f 117 146 8691
f 117 8691 8692
f 117 8692 8696
f 119 9759 9643
f 9759 119 9236
f 173 9759 487
f 487 9759 9236
f 9583 9643 9759
f 9241 120 147
f 120 9241 9439
f 147 120 488
f 148 120 9245
f 120 148 488
f 120 9439 9245
f 121 9241 10016
f 9241 147 10016
f 9245 10034 149
f 9245 149 9881
f 122 10034 150
f 10034 122 149
f 149 122 176
f 122 150 176
f 10034 124 150
f 124 123 9944
f 9944 123 9000
f 123 125 9000
f 150 124 151
f 151 124 9944
f 9944 9000 152
f 125 127 9000
f 127 126 9917
f 127 9917 9197
f 127 9197 8927
f 9000 127 8927
f 9917 128 9197
f 9197 128 153
f 9197 153 181
f 8927 9197 181
f 153 129 154
f 154 129 155
f 3196 3139 8536
f 131 130 8677
f 130 131 8678
f 133 130 8678
f 130 133 8722
f 156 130 8722
f 131 139 8674
f 139 131 8676
f 131 8674 8678
f 8676 131 8677
f 138 132 139
f 132 138 8721
f 167 132 499
f 132 167 8674
f 499 132 8721
f 157 133 497
f 133 157 8722
f 497 133 8669
f 8669 133 8678
f 134 135 136
f 135 134 144
f 134 136 139
f 134 139 143
f 134 143 144
f 136 135 8721
f 137 135 144
f 135 137 8721
f 136 138 139
f 138 136 8721
f 137 144 5146
f 137 5142 8721
f 137 5146 8682
f 8672 137 8682
f 143 139 8685
f 139 8676 8685
f 140 141 142
f 141 140 2242
f 140 142 1031
f 395 140 1033
f 140 395 2242
f 140 1031 1033
f 142 141 1066
f 1066 141 3616
f 141 2242 3618
f 3616 141 3618
f 1031 142 3945
f 142 1065 3945
f 8683 143 8718
f 8684 143 8685
f 143 8684 8718
f 5146 144 8681
f 8681 145 8682
f 8682 145 8689
f 8684 145 8718
f 146 1030 8689
f 9583 9759 172
f 171 9583 172
f 172 9759 173
f 147 488 1087
f 10016 147 1087
f 148 9245 9881
f 148 9881 479
f 478 148 479
f 148 478 488
[truncated: 333,215 more chars]
