# Supplementary material for: A Centrosaurine (Dinosauria: Ceratopsia) from the Aguja Formation (Late Campanian) of Northern Coahuila, Mexico
Source: PLoS One. 2016 Apr 13;11(4):e0150529. doi: 10.1371/journal.pone.0150529 (PMC4830452; doi:10.1371/journal.pone.0150529)
Supplement: S4 Multimedia — (OBJ) [file pone.0150529.s004.obj]

# Studio
g Polygonal_Model_1
# Number of geometric vertices: 10444
v -16.02310129 28.66327390 6.81336224
v -16.93094149 28.57192047 6.67898497
v -16.75728336 27.94690989 6.82882918
v -17.14295708 29.36055139 6.36621611
v -16.08293504 27.74328925 6.99862512
v -15.41808154 28.38448994 6.91997493
v -15.21932893 27.94406004 7.03115202
v -15.02382103 27.15701610 7.09974905
v -15.95354639 26.80412866 7.10180588
v -15.53279161 26.00549906 7.31990580
v -14.68303427 26.88228339 7.10822036
v -14.47691768 25.34707822 7.52652762
v -15.35478327 25.00700764 7.55140651
v -13.64523172 25.50686523 7.52051175
v -13.88254296 24.24984984 7.86548574
v -14.24796879 22.98198640 8.23151972
v -13.20464537 23.10667001 8.20570439
v -12.72102073 23.99304323 7.93947838
v -12.34840043 23.15688692 8.17724224
v -12.87108753 22.48685807 8.41378141
v -11.82278246 20.97197436 8.96889623
v -11.50762569 19.43282597 9.58369952
v -12.93109078 18.63754354 9.87355877
v -11.34478953 16.92744903 10.71933936
v -11.12408750 16.29962958 11.01648342
v -12.15445995 17.20538922 10.58053970
v -9.43495147 15.11901710 11.54829748
v -10.54308377 14.44368903 11.86873298
v -11.29725110 15.67186043 11.30517758
v -10.08935552 13.73538468 12.00316660
v -8.74509662 14.57760204 11.69676334
v -9.17623471 13.50788586 12.07744237
v -8.02961458 13.52204010 11.95257902
v -8.51447042 12.59306911 12.19931338
v -9.90554504 11.63739711 12.67883927
v -8.53908621 11.87520847 12.53979746
v -7.45423604 13.03179841 11.98968291
v -7.38571119 12.00098172 12.23959308
v 45.54849863 14.59992025 14.54599947
v 46.61670327 13.52685317 13.57709989
v 45.54146901 14.76005185 13.18023447
v 44.40070689 16.61325619 12.90737465
v 44.21674460 16.68927260 14.14621435
v 43.67864132 13.68587837 19.04199272
v 43.38066280 12.73926720 19.44615506
v 43.52035001 12.42567878 19.61825974
v 44.31022704 15.96685499 15.23418538
v -7.63423555 10.00233181 13.31782807
v -8.23100377 8.96018837 14.00743518
v -6.44862372 9.15667694 13.85742985
v -7.55407801 10.87412238 12.94967160
v -6.86603505 10.54462604 12.77014520
v -8.07994325 10.57902351 13.20639346
v -20.51534690 -11.07213460 11.72338240
v -20.40537819 -10.67892089 12.43395451
v -21.28051966 -10.61881520 12.21278869
v -6.66438881 7.58580398 14.41558450
v -6.00742130 5.96076623 14.99137748
v -4.76256991 6.29056338 14.56490811
v -4.07149689 5.26471063 14.82961047
v -4.52604145 4.67679929 15.14758542
v -5.17471228 3.86000681 15.65332897
v -4.16151201 2.90123909 15.82677104
v -3.85993789 2.95590609 15.70865698
v -4.34542121 3.24764708 15.69315977
v -4.93695633 3.04091442 15.88856615
v -4.10967646 2.43267370 16.06466249
v -3.51145118 2.95103341 15.58802649
v -3.48394061 2.50270450 15.75547457
v -11.45809796 3.30721168 17.53966510
v -12.20051013 3.89701687 17.39000529
v -11.45435311 2.43226136 17.91712828
v -11.09168772 3.10194772 17.56072789
v -3.69706820 1.82770006 16.10647887
v -3.20088654 0.77984552 16.38074778
v -2.75300443 1.48089335 16.04913361
v -2.80936062 1.91878260 15.91771282
v -2.89973314 0.82818297 16.31165855
v -2.70905346 -0.26282031 16.74618013
v -3.85641004 0.22123205 16.80359803
v -2.32600537 0.84483973 16.21555164
v -2.65564839 0.31730783 16.44940488
v -24.26440455 20.61955072 8.42522644
v -24.55972880 21.06924169 8.47594440
v -25.71574226 20.08079924 8.41274112
v 31.62443638 -17.66479015 16.81428775
v 31.14286996 -16.88656956 16.85259305
v -2.39552348 -0.14897564 16.78015664
v -1.37344562 0.64020959 16.55770466
v -1.75445527 -2.30840640 17.08854735
v -2.14160769 -1.82713743 16.99699461
v -2.37827911 -2.12937477 17.17769541
v 50.65805465 -5.92048652 16.08028822
v 50.62235147 -5.12584299 16.31506532
v 49.87468198 -5.63909765 16.22660458
v -2.05616071 -0.82492194 17.01770537
v -3.07626463 -1.20516855 17.04182662
v -1.23206200 -2.37835315 16.85149595
v -1.25733227 -1.29131449 16.90547727
v -1.74306915 -2.70694867 17.19390228
v -1.97476265 -3.15852999 17.26149581
v -2.57477514 -2.43988982 17.32255891
v -3.61767737 5.81466500 14.51302879
v -0.41666726 -1.52748020 16.64169878
v -1.31874450 -3.30123631 17.04968512
v -0.85956074 -4.25970880 17.07448997
v -0.70909678 -3.49900429 16.97898097
v -1.33107905 -3.64613696 17.20232144
v -7.14369072 27.89187618 -0.38386989
v -6.34388905 27.69789472 0.22587208
v -6.64825551 27.80660056 -0.05583027
v -1.04633160 -4.79686540 17.14892313
v -0.36144140 -4.42445138 17.03458838
v -0.13144077 -5.28388331 17.12538674
v -1.09520089 -5.16199367 17.15769805
v -0.21718226 -6.23717858 17.18765125
v 35.79648584 2.45712721 22.07797393
v 36.04766354 1.15229888 22.10828662
v 37.07430512 1.77498523 22.36316912
v -0.23482385 -7.44028296 17.18280837
v 0.89287927 -7.23789027 17.28529297
v 1.01469038 -7.92430993 17.31123216
v 0.75430714 -8.76260642 17.16886461
v 1.96976494 -8.75385478 17.22104475
v 1.72737893 -7.68909883 17.34848320
v 36.96314245 -18.60241219 15.77936299
v 37.02452034 -16.91966876 15.76351933
v 36.63301468 -17.65306480 15.79585113
v 33.17742795 -4.64747520 20.78560926
v 32.95426816 -5.36765391 20.47091722
v 1.03965192 -9.28464159 17.07968302
v 1.80887873 -9.40385927 17.08731055
v -1.13419793 26.84512362 3.24915838
v -1.83662772 26.79958753 2.70992424
v -1.97236123 26.94313228 3.13658942
v 1.76786177 -10.05863491 16.99178480
v 2.42006476 -9.53841954 17.14311913
v 2.47135665 -10.73462423 17.05251075
v 1.72685622 -10.58133412 16.86306857
v -24.67516810 13.52370623 11.96226664
v -25.50181560 12.68720534 12.27329765
v -25.03146417 12.21882645 12.56718300
v 2.99438415 -12.47205772 16.46251231
v 3.22142825 -11.74664963 16.79470763
v 2.63008429 -11.90431044 16.64554141
v 3.72943073 -12.15961482 16.70275442
v 3.49910930 -11.38002798 16.93849638
v 2.93145562 -11.43710036 16.93619229
v 3.60428169 -13.10796943 16.30805805
v -26.74357966 12.42630091 12.32967712
v -27.08762884 12.30134722 12.32965942
v -27.41017193 11.96831372 12.33690232
v 4.19970369 -12.65285071 16.60401933
v 4.61870339 -13.99864536 16.27235115
v 3.69326025 -13.93793151 16.02938958
v 3.96293588 -15.12510888 15.43260459
v 34.78793800 -17.26703718 16.09561779
v 35.21285951 -16.68708585 16.05351642
v 34.49605033 -16.22209698 16.25767164
v 40.88243842 -26.11321583 9.43375751
v 41.23901948 -26.99261345 9.58539080
v 41.13544524 -27.46840194 9.79579706
v 40.35991430 -27.72154659 10.04728302
v 39.73368555 -27.94602700 10.16987022
v 39.96060044 -25.48247576 9.34525486
v 6.74364949 -17.10020006 15.24214912
v 5.84214507 -16.96946658 14.89508059
v 6.24510972 -16.28731191 15.52298386
v 6.18701568 -17.58215576 14.66541272
v 7.04549579 -17.58195274 15.12339897
v 7.54837459 -17.57037453 15.35248663
v 7.38944020 -18.46787520 14.88508005
v 7.08522508 -17.86504686 14.88521509
v 6.93645934 -19.06204037 14.44078796
v 7.51914736 -19.44041625 14.52359557
v 7.29327789 -19.45404150 14.38960806
v 7.53458450 -19.87262815 14.09665681
v -6.55762805 28.03932317 0.53702242
v -5.63538400 27.22521313 0.95466117
v 8.27106554 -19.55746673 14.65726458
v 8.00876692 -20.38963325 13.86724412
v 8.18860624 -21.09600231 13.54906149
v 8.72380845 -20.29815316 14.31867201
v 7.57361436 -20.55570856 13.49340379
v 8.58410075 -21.52950317 13.53493333
v 8.18114635 -22.02052437 13.09221983
v 9.00577009 -21.87187970 13.61838356
v 9.34369862 -22.22164907 13.56916782
v 8.90682824 -22.32186683 13.26708216
v 9.58482083 -23.37562665 12.87071500
v 8.81452486 -22.96067402 12.61956431
v 9.94956028 -22.52554521 13.72959279
v 10.57801582 -23.00153300 13.72006908
v 10.01078077 -24.21080507 12.34576851
v 10.61097905 -24.56635796 12.50400115
v 10.55478305 -23.92304502 13.06986343
v 10.77599172 -25.14746785 12.02053111
v 10.28635632 -25.54426901 11.26532070
v 11.53491810 -25.04030243 12.81867269
v 11.14814263 -25.87301284 11.79724094
v 10.85080579 -26.54851787 10.85594017
v 11.36474218 -26.33016557 11.54830214
v 11.45769656 -26.77597292 11.19045820
v 11.52837370 -27.32952870 10.73966082
v 12.13846542 -27.76073478 11.06824726
v 12.42283173 -27.56473981 11.59302518
v 12.83118129 -28.91805395 10.86942386
v 12.54821010 -29.32827920 10.05500089
v 12.83923723 -28.33602577 11.48488093
v 11.69150975 -28.64989266 9.80857760
v 11.49583515 -27.80539356 10.25029365
v 13.25660571 -28.85401994 11.46171987
v 13.50265276 -29.24826555 11.37372851
v 13.53520900 -30.01804277 10.52161213
v 12.94641104 -30.01901507 9.77087300
v 13.36562168 -30.31567298 10.02138201
v 13.58750928 -30.93939275 9.80641786
v 14.05701600 -30.34962341 10.96395310
v 14.26141616 -32.43643045 9.55170486
v 14.38900176 -31.75848722 10.18929016
v 13.88960425 -31.66716546 9.66984872
v 15.02548624 -32.13845193 10.61362959
v 15.35402332 -33.57755393 9.78047680
v 15.96342772 -34.64974090 9.46341828
v 16.43431745 -34.62694585 10.20968985
v 16.06988721 -35.27639434 9.07163508
v 16.98769815 -35.55632383 10.26079897
v 15.24738967 -34.81488302 8.84647574
v 16.06018096 -35.92740372 8.80260020
v 16.74790494 -35.88333353 9.60739236
v 16.82141423 -36.74033284 9.00953636
v 17.36592874 -36.63218021 9.60381329
v -14.56302311 28.17622945 6.91259420
v -14.69143201 28.37789617 6.87145861
v -14.23643623 26.74828283 7.15280557
v 26.20076016 -31.33860603 9.38754063
v 25.80267005 -31.61995113 9.42106824
v 25.75824223 -31.94016963 8.50808714
v -11.12660207 22.23313786 8.48419033
v -8.47053062 16.24436118 11.03006303
v 37.38908470 -12.59447355 15.76580293
v 38.07434067 -12.16149982 15.77220298
v 37.46226802 -11.42777409 15.94846137
v -6.60457788 13.40619102 11.85373683
v -6.63392199 11.89665124 12.19714060
v -6.88587083 12.44761702 12.11737841
v -4.92732134 9.12807789 13.52470741
v 49.51138422 0.26765789 20.01331933
v 50.13833195 0.72053517 20.77419870
v 48.87537286 0.29016752 20.94608359
v -3.39923217 3.59120849 15.34503233
v -2.37320922 4.24871780 15.03466628
v -2.71993945 2.33417773 15.67335427
v 51.03223398 -4.24442487 16.48829505
v 50.89339241 -3.48143023 16.75849594
v 50.20540953 -4.11066692 16.63881354
v -2.12236913 1.56491552 16.19563252
v -1.00735354 -0.27311040 16.65204950
v 36.36807948 12.18164526 18.48505996
v 35.75857729 12.21007947 18.32129247
v 35.39929166 11.66138519 18.19149218
v -1.21319294 -0.92357845 16.87461510
v -0.26701507 -2.50580558 16.81949943
v 0.43923801 -2.91210669 16.87720232
v 0.17732193 -3.45902401 16.91452041
v 32.97236562 -4.37805150 20.89966834
v 1.82019582 -6.77306112 17.29357801
v 3.19203082 -8.18442274 17.30665937
v 2.23638001 -8.01332016 17.33791083
v 2.70589814 -10.24920773 17.15330593
v 3.52234230 -9.87606309 17.21811667
v 3.79655696 -10.71990002 17.08753966
v 3.79589084 -11.14254259 16.96898602
v 4.33912873 -11.61591895 16.92940481
v 4.67379997 -12.15979457 16.85660705
v 5.15898736 -12.73398753 16.81789197
v 6.45278767 -14.64741118 16.42905176
v 5.46872336 -14.48262669 16.23543538
v 5.40179480 -15.24823345 15.74801654
v 5.78007801 -15.82189091 15.56711178
v 7.50006130 -16.53382741 15.84353112
v 7.63195707 -17.19482988 15.59068821
v 8.34106654 -17.59537123 15.68785124
v 8.22109450 -18.42710562 15.29156882
v 11.29647903 -23.67123030 13.68436031
v 11.97151560 -26.17177553 12.31113356
v 12.33794447 -26.92765184 11.97481528
v 13.08212057 -27.46614628 12.41036132
v 13.42100278 -28.31592225 12.19887752
v 35.44696048 -9.00389813 17.30460487
v 34.89331156 -8.42235517 17.81529002
v 34.16422755 -9.40507371 17.48440228
v 13.77422642 -29.01973017 11.97003759
v 14.16665781 -29.35830690 12.08560541
v 14.70908802 -30.66048212 11.50596421
v 15.50935302 -32.36274421 10.99896897
v 16.18945785 -33.58544409 10.80181729
v 18.51120777 -37.33538464 9.58308484
v 17.54737459 -37.07358986 9.29434877
v -14.29199148 28.98725495 6.60191197
v -13.95345107 29.71950360 6.17983704
v -15.31853154 29.38997373 6.37386134
v -12.25244068 25.55237338 7.54482672
v -12.85563316 26.08979493 7.37992860
v -12.10013963 24.61933158 7.76161533
v -11.62152179 23.38635735 8.08292720
v -7.44849211 16.12779498 11.02258638
v -6.84656622 14.84567951 11.51133608
v -7.13312393 13.99884745 11.76249515
v -6.19156426 12.47901935 12.07059808
v 43.34805533 16.17484353 17.68791489
v 44.39685494 15.26440401 18.33726652
v 44.16461661 16.23212919 16.59918390
v -5.98943280 10.00974327 13.38764187
v -5.09889331 9.89801902 13.26037198
v -4.85954480 9.99562070 13.13049626
v -3.85231059 27.32778154 3.17787402
v -4.29167971 27.20882930 2.23552645
v -4.81373211 27.51692384 2.71961233
v -5.01399254 10.74315049 12.72104587
v -3.04819387 6.53493637 14.12261464
v 48.47025499 0.03388869 20.47486790
v 48.27890545 -0.06735491 20.49259469
v 48.27604070 -0.18867347 19.99142393
v -2.24865577 3.83990095 15.21968842
v -10.17332543 26.61215700 7.20258243
v -10.22334304 27.68475004 6.72810664
v 2.35284586 25.43816343 5.47489710
v 2.09404668 25.73866956 5.14940312
v 2.39157700 25.10669269 6.03742851
v 49.84956980 -4.83978260 16.47084579
v -15.93906619 -7.48222368 18.82853545
v -16.70671254 -6.32384466 19.53903399
v -17.47871749 -6.68242620 19.22379062
v 1.51005480 25.79308674 5.98086044
v -0.79802267 -0.50505938 16.45147428
v -0.05156831 -0.83474460 16.34847000
v 0.08305743 -0.15668174 16.02058671
v -0.52430946 0.55629574 16.07882045
v 0.66723442 -2.25127256 16.85192622
v 0.98571950 -0.64963737 16.38098992
v 1.31852459 -2.81218369 16.93300158
v 42.45029390 -25.55352263 16.33580588
v 43.35090891 -25.22302233 16.14774391
v 42.34086722 -24.77144264 16.20031521
v 43.78528520 -24.85259622 16.10548235
v 43.03947836 -23.58905226 16.00832306
v 1.64605817 -4.09967406 16.99622534
v 2.29924335 -4.81007108 17.09687151
v 31.22935258 3.69602488 19.39259656
v 31.67552128 4.38814191 19.06812005
v 30.37083894 3.79878236 19.38875765
v 2.77974783 -6.34904578 17.27228053
v 2.40142737 -7.53273210 17.35649444
v 30.74271046 2.59953807 20.05434036
v 29.99235131 2.51130434 19.93387565
v 30.84032796 2.11174786 20.25026269
v 31.35143220 2.75429571 20.03955655
v 4.12888452 -8.51224270 17.41705649
v 3.32471472 -8.83461535 17.25051925
v 2.84825615 -9.07694548 17.20123552
v 4.08895733 -10.49298327 17.13683084
v 4.83759586 -11.12273056 17.08908938
v 5.40993176 -12.23659609 16.96784236
v 5.43555571 -11.56843174 17.12501608
v 5.82380220 -13.74179684 16.62391424
v 6.08388567 -12.54710834 16.96680672
v 7.03512039 -15.38899262 16.23055153
v 7.32028252 -14.87948187 16.50683396
v 7.86172040 -15.60471393 16.34395868
v 31.33213148 0.21417536 21.04486153
v 31.38514981 0.90552930 20.83716355
v 30.82004189 0.62954507 20.76047286
v 9.36292950 -17.85998419 15.85120149
v 9.20278858 -18.94850656 15.31540696
v 9.12677404 -18.49881373 15.50531760
v 34.91481766 -4.91605280 20.47070488
v 35.36330909 -4.39881254 20.69212683
v 35.10088846 -3.66717367 20.83037421
v 9.27662104 -19.76554468 14.97369260
v 9.45095345 -20.48060484 14.64467589
v 10.10462269 -20.30891553 15.13574924
v 10.52598655 -22.02597074 14.38103057
v 11.87920105 -23.11785519 14.34872951
v 11.75424177 -24.37550761 13.47947679
v 12.12115865 -24.28506687 13.76655605
v 1.97320106 -24.34739470 2.70522595
v 1.78267364 -23.69997837 1.78092753
v 2.48378050 -24.53088947 2.75694719
v 13.78258411 -27.96725743 12.77844980
v 13.54480255 -27.36219577 12.91449089
v 14.17283434 -28.96524779 12.46505044
v 14.79529776 -29.82284874 12.34818622
v 15.84368385 -30.90773150 12.65439484
v 16.41577482 -33.11772645 11.49742398
v -7.56664108 -6.85904920 17.78638177
v -7.73859816 -7.58616021 17.66433381
v -6.80065202 -7.46412808 17.53790490
v 17.43928716 -35.18329933 11.14272047
v 40.86097702 -31.31419793 15.49797971
v 40.21786898 -30.94448149 15.81603661
v 39.75719959 -30.79397976 15.62714204
v 18.12199876 -36.73293069 10.14199853
v 18.73496734 -36.81242839 10.21243446
v 18.39908399 -36.29086167 10.73534414
v -13.36118206 29.06322479 6.52485481
v -12.84001488 30.01396731 6.10884698
v 31.63657710 3.55457771 19.54569854
v 31.65074065 3.93095380 19.31950450
v -13.34301382 28.34357880 6.83120405
v -12.68165000 28.20966579 6.79421332
v -13.89977522 28.54491584 6.81169238
v -12.72107381 27.79654227 6.89984020
v -14.17286787 27.67877467 6.96632918
v -12.02013437 26.13979578 7.37994025
v -11.88829355 26.80830657 7.22174020
v -8.12187139 17.31721312 10.53640060
v -6.07189955 14.45434708 11.54094003
v -5.57446014 13.39658909 11.82077546
v -5.41448127 12.41918094 12.06985861
v -3.44093237 7.96761457 13.65240570
v -1.41585572 5.00169350 14.57618363
v -1.21579180 3.01025994 15.57764038
v -1.33903965 3.90072283 15.15608374
v -1.56964874 2.24480638 15.82057774
v -1.25948049 2.56849779 15.75689018
v -0.72054606 3.27190151 15.42981528
v 3.13656125 2.67453399 15.19452129
v 2.39478867 3.26924119 14.88034334
v 2.17313669 2.43476592 15.13948105
v -0.88426360 0.46330938 16.40712470
v 2.94838636 -4.43349453 17.03846641
v 3.62119637 -6.45994768 17.29400642
v 5.84000163 -10.92544384 17.28876308
v 5.43719577 -10.25960781 17.30947942
v 6.48650248 -11.46604773 17.29016006
v 6.50540553 -13.43088690 16.79641567
v 7.93604832 -14.34224471 16.77648537
v 7.26431329 -13.94543611 16.78342558
v 8.03907774 -16.50282554 16.02493972
v 8.43510497 -15.98498411 16.34312235
v 9.41592921 -15.83604142 16.58873446
v 8.92553851 -17.36102067 15.93395881
v 10.29147953 -18.21880601 15.99743776
v 9.69662704 -18.79520528 15.55146463
v 10.40232927 -19.19317991 15.63870907
v 10.49776562 -20.00497468 15.38862847
v 11.68660820 -21.23676986 15.30966070
v 11.31438836 -20.71312815 15.36545344
v 11.53118256 -22.22531103 14.72032256
v 11.15063019 -21.80431224 14.81521130
v 12.29507197 -22.78742567 14.78069928
v 12.24526484 -23.70003797 14.21104185
v 59.23990905 -3.24320421 16.91903733
v 59.95636433 -2.81581003 16.14538580
v 59.71100926 -2.92800949 16.68343879
v 13.16198055 -25.13512410 13.86587229
v 14.12706729 -27.35776827 13.42181768
v 14.35095444 -26.84184536 13.94093689
v 15.28707054 -28.50574255 13.75749521
v 16.78247936 -30.59772402 13.69341649
v 15.49406070 -29.59723771 13.20011076
v 17.12916419 -31.89262748 13.22335191
v 16.81267843 -30.97024560 13.51676323
v 19.24250647 -35.33131257 11.57618221
v 18.35832000 -35.29097140 11.75275911
v 18.29693094 -35.71259975 11.28551364
v 31.16914444 -0.54725003 21.13349363
v -12.81815860 28.65887061 6.48416439
v -12.52390444 29.22257967 6.22879528
v -11.90929860 27.86125243 6.87063672
v -11.61163859 27.77871303 6.85613137
v -12.10471056 28.69039029 6.51036808
v -9.44086071 24.05346371 7.87667744
v -8.87048431 23.02533947 8.18714499
v -7.83106778 22.19183184 8.48965533
v -6.06178073 15.87226242 11.02491189
v -6.17124559 15.20227548 11.30269561
v -4.80791647 13.73147033 11.73102297
v -4.71717399 14.89343215 11.37017086
v -4.19568270 12.58638781 11.97019778
v -4.53992002 11.98291313 12.18480896
v -3.94822704 11.63642947 12.23886199
v -4.54949634 11.53845154 12.34644745
v -3.82510503 10.87896340 12.51952630
v -3.35155730 9.16117430 13.17150425
v -2.32379092 8.71198997 13.13247159
v -1.56733452 7.30607985 13.57661095
v -1.93058106 6.09296188 14.14530911
v -1.46658230 6.85661146 13.76230177
v -1.00614154 6.02882029 14.08301946
v -1.54280837 5.83426375 14.26600665
v 38.48720714 -2.41962844 22.54865691
v 35.84844992 -1.28333375 21.83123678
v 36.68708727 -2.21855589 21.66329697
v 32.90812671 16.00576378 15.97857103
v 33.49623829 15.42761177 16.46121033
v 33.93008560 15.75345360 16.30636305
v 0.89151814 0.91513729 15.67986049
v 0.82680269 1.58185221 15.81352949
v 0.24232815 1.53887598 15.97173139
v -16.87952317 -7.95209501 18.22078228
v 1.68240932 0.05237865 16.06971584
v 2.25514686 -2.07880791 16.85057953
v -15.89105651 -8.45351256 17.42310449
v -15.27360454 -8.33181851 17.81157963
v -16.86188206 -8.28982610 17.42769778
v 1.88625022 -1.33428199 16.72826707
v 3.01949563 -3.14461626 16.76574908
v 4.18734644 -5.67990355 17.31096581
v 4.61452687 -7.76012801 17.49204099
v 6.95431791 -10.12363844 17.52324775
v 8.62176530 -13.75858113 16.99393801
v 7.52522051 -12.39029039 17.21118949
v 10.52529085 -16.85045101 16.55630395
v 30.75214848 3.27059347 19.75127682
v 31.14364855 3.17436107 19.76638101
v 10.85104793 -18.74170825 15.96600562
v 13.61152995 -22.91189134 15.34799393
v 13.27932719 -23.43251556 14.98276740
v 13.34882062 -23.93530868 14.77232110
v 13.73522356 -23.47643115 15.16705658
v 15.24866652 -25.67688748 15.04689176
v 13.78849149 -25.21196567 14.34940659
v 14.32410534 -25.98962933 14.35921341
v 15.65008610 -26.59127861 14.95462004
v 17.89064333 -30.63341044 14.59771488
v 17.46764965 -30.13021499 14.40855861
v 17.59206317 -31.09656647 14.09485471
v 18.28259788 -33.89685228 13.38330191
v 19.26414669 -33.97443146 13.64555582
v 18.74583773 -33.08509663 14.39655665
v 19.63275485 -34.33656320 12.68636249
v 19.09005642 -34.50220823 12.76965719
v 19.80909333 -34.76557136 11.85385138
v 47.80974984 -23.13960157 12.21228763
v 48.11521247 -22.94025943 11.30223274
v 48.12190309 -22.46176451 12.67770212
v 48.58019203 -22.17249386 11.88854221
v -24.40666035 9.62236524 13.54884356
v 46.10189795 -12.80366909 15.43215197
v 46.56868055 -12.71849591 15.41532483
v 46.23782262 -11.40560769 15.49668796
v 19.82368901 -36.79053113 10.01750864
v 20.74052766 -36.54045984 9.76246316
v 20.12547106 -36.14474088 10.44923160
v 20.21430060 -37.23059967 9.26369149
v 34.92335975 5.25039528 19.77543347
v 35.14073044 5.91918733 19.38603073
v 34.21456739 5.31258807 19.55522969
v -10.96822880 28.02448720 6.51486730
v -11.51031442 28.30282040 6.50116010
v -9.68685094 26.13562718 7.34288245
v -7.91324023 23.69343303 7.95894861
v -7.29128253 20.04945278 9.36092716
v 37.10724786 -3.19619942 21.57218941
v 38.51617128 -3.07498989 22.20891230
v -4.20072488 13.89835216 11.70736179
v -3.71399312 13.13408744 11.79215312
v -3.30395252 12.16803864 11.95875183
v -2.73728929 11.24915387 12.13225164
v -1.17221614 8.56017787 13.04445229
v -1.52095745 9.27133020 12.78067660
v -0.34010533 6.57934556 13.77584413
v -0.31990965 5.98971313 14.01943527
v -1.22733857 5.72610134 14.26730491
v -0.70411537 5.15133655 14.41892330
v 0.07655354 5.46409842 14.13245033
v 0.31828944 4.87952959 14.38889187
v 35.88598594 13.44372705 17.98469760
v 36.85138747 13.91243469 17.96898246
v 37.63571754 15.34154639 17.18096994
v 37.20351309 15.67352749 16.84151590
v 37.55332157 -6.30763453 18.48648861
v 38.32446411 -6.59228163 17.71135442
v 38.24988008 -5.65734552 18.69996451
v 38.80133107 -5.75429993 18.18879135
v -0.20781509 3.12600820 15.35352413
v 0.28661257 3.33053363 15.19971900
v 0.23722244 4.30625351 14.74249829
v 0.78672048 2.29093153 15.62287565
v 1.96980312 2.09748535 15.26383497
v 1.34804775 2.70293560 15.16320277
v 0.69159758 2.65783933 15.56033548
v 0.43925556 2.58378778 15.67781530
v 34.60996971 15.30589722 16.68024808
v 34.33853015 14.46409617 17.09438302
v 35.43465212 14.79930524 17.14546420
v 2.62645306 0.58145169 15.88873751
v 2.06403877 1.15476863 15.57273977
v 2.03484856 -0.41128905 16.32648148
v 1.53529213 -1.11381838 16.65353775
v 2.69181817 -0.26053158 16.22954570
v 2.01518438 -0.92451781 16.56919718
v 2.61121639 -1.23938953 16.60324819
v 2.73604807 -2.03526183 16.73001796
v 3.68397194 -2.99605820 16.73446223
v 3.81736387 -4.18837136 17.04219915
v 3.43780569 -5.31954505 17.19843037
v 5.78963384 -7.27023184 17.71816611
v 5.14131505 -5.58017846 17.46145450
v 5.89033635 -7.89605081 17.66718924
v 5.72828483 -9.37320758 17.53289811
v 9.32577532 -14.70742375 16.90873131
v 11.01240795 -14.64431826 17.27415808
v 10.93020849 -15.64779691 16.99717343
v 11.67149376 -18.86281744 16.18363149
v 10.99490561 -17.86439680 16.32265933
v 11.06792968 -19.33521405 15.81583172
v 12.93483842 -21.52282000 15.64812846
v 13.86705413 -21.94630913 15.84283076
v 13.07418942 -20.08701302 16.22272469
v 13.14134058 -22.18800969 15.46974294
v 14.12661653 -23.00320379 15.49368259
v 14.37422354 -24.06440862 15.19877929
v 15.46239760 -27.49033272 14.50151205
v 16.52373932 -26.86478384 15.42687323
v 17.53193699 -29.02260795 15.05239401
v 16.71896875 -28.52105349 14.88538180
v 18.60733703 -30.93841299 15.16751479
v 17.72370934 -31.62967786 14.06907476
v 19.04404350 -32.27461502 15.04298765
v 20.03779821 -33.24562684 14.42426164
v 19.95829307 -35.47798470 11.01767831
v 21.33845910 -34.60253030 11.02679130
v 20.39537579 -34.74109247 11.47115231
v 21.36821114 -35.29258817 10.34949627
v 21.60928212 -36.37599573 9.15326830
v 21.00122161 -37.04811260 8.92572850
v -6.32103486 -8.13404471 17.36385934
v -6.29704818 -9.67320614 17.04573445
v -5.60227921 -8.51811748 17.22444035
v -9.01244767 27.71304548 6.73581939
v -8.42832029 25.36390349 7.46913487
v 39.06695545 -6.53799716 17.45108701
v 39.53837976 -6.58391323 17.22549647
v 39.37160596 -6.03285106 17.68267900
v -7.01111415 21.33817412 8.82296078
v -3.11593246 14.67814110 11.38335746
v -2.98834057 13.74121383 11.60670631
v -2.36946018 12.65275758 11.70352660
v -3.10354400 12.77847774 11.77883334
v -1.33893965 11.38307340 11.84279937
v -2.61913124 10.78862045 12.31772453
v 39.18893635 -5.40350517 18.46772619
v 39.61398080 -5.54771535 18.04988831
v -0.03969041 7.47851655 13.41546047
v -0.43677050 8.51584785 12.99593132
v -0.84685656 7.04124337 13.60948104
v 0.45356259 6.15303544 13.83088529
v 0.85952989 5.31181367 14.11362737
v 35.42222455 13.92682176 17.65075885
v 1.65022432 4.74147499 14.38253745
v -4.75027505 -20.38342692 3.59596126
v -5.15514240 -20.39930597 3.05965869
v -4.32366738 -20.58290876 2.66726036
v 1.35621661 3.84033564 14.73948173
v 1.83953473 3.14045418 14.90265224
v 1.17211312 3.01405508 15.11397772
v 2.81853718 1.33447652 15.64783603
v 38.83935884 -3.33659910 22.02220261
v 38.44000399 -3.58651974 21.75621502
v 3.29725607 -0.95891533 16.39977098
v 38.92679885 -3.48102138 21.89578675
v 3.88376648 -1.22465857 16.46126620
v 3.64966504 -0.64691494 16.31246507
v 4.90055652 -2.21753493 16.80516452
v 3.90068744 -1.88672927 16.59396663
v 5.15875407 -4.47559636 17.34187454
v 4.66787722 -3.53268324 17.03741029
v 6.44365605 -6.93448633 17.73862354
v 6.68389583 -8.15196335 17.70393178
v 8.67709704 -11.20985020 17.59587415
v 8.73288140 -12.74684351 17.24234037
v 9.29349288 -11.95741631 17.48087071
v 9.88478400 -13.74655124 17.23179780
v 11.79042831 -15.97299799 17.08836854
v 10.80933772 -17.28076860 16.47726260
v 12.00285088 -16.86629094 16.80643111
v 12.22164929 -17.83041097 16.66770317
v 14.50386923 -21.71455882 16.22046717
v 15.43332264 -22.99466543 16.15427993
v 15.85525833 -23.87893014 15.99010639
v 18.39964464 -27.40214206 16.00809954
v 17.79631712 -28.80501747 15.31413849
v 16.97366312 -27.22967602 15.58474172
v 18.13629642 -29.69730087 15.24368674
v 18.56070571 -29.45281006 15.60633909
v 18.02371815 -30.36433458 14.87313304
v 19.81657743 -31.57642111 15.75633883
v 19.32834461 -31.56132996 15.48226923
v 19.71310750 -32.59383887 15.13312478
v 19.84561794 -33.89355913 13.53932451
v 20.47646604 -34.09213200 12.33030390
v 21.93607762 -35.03980488 10.03760938
v 21.96292952 -35.66633910 9.50627308
v -9.78253782 29.03848886 5.89608168
v -7.47429905 24.66004714 7.63992313
v -7.02802045 23.74384552 7.95316696
v 39.02505338 -7.12496368 17.11450145
v 39.83628005 -7.06859818 16.87579043
v 40.46041891 -6.57885848 16.92676172
v -6.39100606 22.83391356 8.28446541
v 40.02765566 -5.62926056 17.79903099
v -6.84110681 21.75557055 8.65811016
v -4.13374137 17.43699051 10.31187922
v -2.98965792 13.17209750 11.69168204
v -1.32750976 11.92696672 11.65988762
v 0.35432412 6.69915695 13.66708335
v 1.37233618 6.58686366 13.63526937
v 1.45014119 6.03513373 13.80206738
v 1.94239058 4.22325870 14.58865032
v -17.64219254 32.06641972 4.81492607
v -18.27387325 31.84196353 4.75878781
v -18.22954975 31.45400435 5.16859582
v 3.87628307 1.77714590 15.58345743
v 3.77938920 0.32962611 15.99903032
v 4.71407967 -1.35928544 16.61293581
v 7.40900449 -6.80577196 17.68031344
v 7.16498122 -5.71250869 17.62288436
v 9.79744736 -11.12786960 17.68914610
v 11.18848938 -13.28967512 17.52710529
v 12.66863290 -17.10666157 16.89327508
v 17.39275269 -25.72563291 16.11572504
v 19.18105595 -29.34957854 15.99994674
v 20.40980384 -30.94987199 16.22468978
v 20.06841637 -30.36283143 16.23175479
v 20.46620287 -32.50009194 15.01158066
v 19.99632083 -32.13279322 15.49951639
v 20.83447948 -33.12831372 13.50550726
v 20.66496201 -32.82093257 14.37499002
v 21.08419500 -34.21789035 11.59031037
v 21.49650827 -33.21935609 12.38114573
v 21.78279124 -33.58549252 11.46798208
v 22.15278149 -34.27775949 10.50429046
v 22.27426879 -34.91828218 9.80913453
v -8.83086119 28.05233188 6.50923653
v -8.60847812 27.07166597 7.06436206
v -7.76646100 26.68155544 7.13282870
v 40.76560587 -5.98276360 17.27089286
v 40.96396640 -5.96430572 17.20112935
v 41.11552984 -5.90614649 17.19347201
v -7.13383127 25.81313811 7.28143286
v 41.63244367 -6.13415707 17.11132564
v -2.54622079 15.20666666 11.12716831
v 42.83427447 -12.65410241 15.80964588
v 42.64681041 -10.92753280 16.05381817
v 41.69155285 -9.04512126 16.41353406
v 41.31588340 -8.50468781 16.48815908
v 41.19954631 -8.97912681 16.39244147
v 1.26722909 8.23218562 12.96479255
v 1.04932138 7.37130549 13.40073161
v 46.45649716 -13.37965950 15.39451536
v 47.73011059 -13.38564232 15.37952293
v 3.05267284 4.28960472 14.72410280
v 6.09487668 -3.83000216 17.29021966
v 5.45865484 -2.84210336 17.03757606
v 7.23378593 -4.71525779 17.54330657
v 9.17743146 -8.32861569 17.79096574
v 7.63961114 -8.89110845 17.76791550
v 12.71982584 -15.98400995 17.23355241
v 20.63618042 -31.46631271 15.97080193
v 21.39055729 -32.19435364 14.72557522
v 20.70630528 -32.00002760 15.46874642
v 22.30318449 -32.76081756 12.23904174
v -6.96522463 25.10211989 7.48462230
v -4.78797778 21.94181830 8.61149188
v 45.22551224 -11.86778769 15.53051826
v -3.13885463 18.20532791 9.99513827
v -3.12433229 15.61734453 10.99346206
v -1.57245086 15.16356040 11.02656219
v -1.86765054 14.03028425 11.30141132
v -0.83281886 13.05179391 11.32741012
v -0.42603814 11.79635152 11.55417878
v 0.55368256 10.07468347 12.22854760
v 1.85038184 7.39006745 13.30468804
v 2.62473105 4.91894502 14.44671396
v 3.32534639 3.63129866 14.92619794
v 4.39146953 0.96228573 15.98851196
v 5.05313789 -0.13562523 16.55696146
v 5.18167298 -1.21747551 16.73616096
v 5.52630099 -1.97430002 16.96844585
v 6.16735592 -1.87919231 17.09476858
v 5.39087318 -1.18271285 16.80517942
v 5.88743389 -1.39151537 17.03157276
v 6.28000591 -2.61308975 17.14573242
v 8.62426311 -5.73034026 17.68467203
v 8.73979274 -6.67234603 17.76837930
v 9.04643256 -9.87653248 17.67619886
v 10.68743411 -10.76030266 17.83359051
v 10.13041195 -9.36025754 17.87989959
v 14.08763416 -16.31394774 17.42734760
v 14.11693823 -17.48814620 17.23485254
v 13.59088626 -18.62172037 16.86578616
v 14.88859858 -19.52615939 16.88362099
v 14.70277458 -18.25173944 17.19209366
v 17.40781218 -23.05177040 16.82777330
v 17.59696379 -24.16045219 16.59845188
v 16.52395353 -21.81682177 16.81591757
v 17.07610488 -24.86739308 16.30425081
v 18.88393238 -25.63230135 16.79819450
v 18.07137951 -24.82584305 16.55489393
v 18.58326979 -26.41666681 16.50163718
v 19.27445643 -27.91993693 16.29828103
v 20.19658126 -28.34740654 16.67859033
v 20.01127042 -29.10801955 16.47693478
v 20.18770576 -29.83662859 16.45448431
v 19.30897124 -29.98669073 15.89888521
v 40.15845433 -2.13638926 22.72175252
v 39.64185342 -1.32666854 22.98061550
v 21.32585831 -31.49693832 15.56138229
v 21.80994488 -31.92297742 14.62233253
v 21.81694098 -32.10393712 14.34665173
v 22.49203995 -32.85315260 11.79252286
v 22.57112041 -33.30556676 10.95854957
v 22.44502306 -33.88100863 10.52895840
v 23.05738069 -33.66554901 10.05839556
v 22.72788249 -34.48105231 9.71833244
v -7.27850990 28.10907364 6.41721254
v -7.82853924 26.98297054 7.06885895
v -7.02363765 27.35280432 6.70702104
v -6.70849485 26.08971484 7.14639435
v -6.56779809 24.61753599 7.63772568
v 52.59338394 1.39175483 19.74152960
v 52.50462890 2.05394416 20.86209692
v 51.25684664 1.29627949 20.49949020
v -3.57762491 19.93936859 9.30516887
v -2.22615665 16.54838771 10.62722038
v 43.65164414 -16.32672548 15.81504941
v 43.89869794 -15.13291709 15.65927267
v -0.89496374 14.32234701 11.06414013
v 0.60161325 11.39096543 11.59137115
v 1.97677664 7.80542521 13.07771914
v 2.92523997 7.15545285 13.40630278
v 2.07218900 6.93556108 13.49838451
v 3.48520814 5.46024926 14.26427905
v 4.01801802 3.37265013 15.08575398
v 4.48924722 3.17730568 15.23941010
v 5.29572414 2.42864876 15.69329388
v 5.81227150 -0.12482710 16.75411314
v 5.66399610 -0.78247517 16.80718549
v 5.37453964 0.31722407 16.59934781
v 6.72368798 -0.82044845 16.94917306
v 6.99426280 -2.01050495 17.11618155
v 7.44249532 -3.83395213 17.43642241
v 7.50969350 -3.18082585 17.33201742
v 13.08295131 -14.04727343 17.64742844
v 13.25704623 -15.44763520 17.43375137
v 18.35887134 -24.33905005 16.74186811
v 18.91936548 -24.89172667 16.88411459
v 19.42066476 -26.65697224 16.74676500
v 20.69033496 -30.22414073 16.60212502
v 20.86176537 -29.44187261 16.90630242
v 21.43670432 -30.40253744 16.52456261
v 20.87826468 -30.90519644 16.31201245
v 21.88493870 -31.46778047 15.06474521
v 49.42537472 -15.80545492 15.45728650
v 49.61433634 -15.51755611 15.44900611
v 48.47307876 -14.86566383 15.38139209
v 36.66301072 5.96411759 20.05377784
v 36.38639301 5.49565349 20.31432092
v 37.08046302 5.55739412 20.62950097
v -6.20450312 25.23423918 7.38573121
v -5.28978230 24.44931120 7.75140012
v -4.06992389 22.27053232 8.45069811
v 49.46757108 0.44946573 22.78067358
v 48.53872955 0.24361392 22.92602696
v 48.83921891 0.35802077 22.72650041
v -3.39519628 20.96785232 8.89420882
v 39.83305395 1.58558693 23.34999479
v 40.30580446 -0.16564148 23.55367877
v 41.29461199 1.26763864 23.92519824
v -2.57350574 19.14082468 9.60977189
v -1.94500771 18.22459884 9.99856275
v 43.18213463 -8.98308214 16.33472368
v 43.37371513 -9.82154626 16.11818373
v 44.07438636 -8.98130983 16.13592356
v -1.25623774 16.68659970 10.56173723
v 38.39536384 5.64540597 20.75548843
v 37.80154884 5.31002367 20.86278237
v 38.10086101 5.47965663 20.78083344
v -0.72570494 15.28558042 10.89894120
v 0.43033206 12.27840036 11.30460575
v 0.03514962 12.52600830 11.28145214
v 3.01138405 8.56104866 12.83102855
v 3.64865665 4.90150973 14.50990792
v 4.28088987 4.12106048 14.84988723
v 5.61526138 1.54031732 16.20119065
v 5.27382595 1.24549319 16.26873761
v -9.60090198 -11.68377325 14.05404881
v -9.29976348 -11.93273254 13.68786115
v -9.36003216 -11.56586595 14.37851135
v 5.91046643 0.90740813 16.47163928
v 6.17036270 0.34977359 16.66000672
v 42.82805696 -4.26376984 17.62893423
v 42.01697186 -5.16021205 17.30781980
v 43.45460609 -4.76508681 17.36531965
v 6.05363864 0.11572284 16.67518169
v 6.94622891 -1.40424271 17.04136282
v 7.76131498 -2.34946609 17.19006337
v 8.55965912 -3.37904994 17.43806899
v 8.01964849 -5.10953274 17.61116460
v 9.07380693 -4.32995846 17.59698428
v 12.27279473 -9.44703910 18.07539538
v 12.12976966 -10.44619922 18.00120808
v 14.53722734 -15.47736023 17.64353178
v 15.15840646 -17.04075187 17.50548556
v 15.75591415 -18.53944547 17.21510291
v 16.25813171 -18.98077875 17.32738130
v 15.63472860 -19.20425892 17.07135327
v 15.66725597 -21.09187655 16.70527644
v 16.89605042 -20.45775950 17.11460389
v 17.69236848 -21.57219872 17.24323817
v 18.14714074 -22.33905345 17.13502780
v 18.68923008 -23.61662686 16.95986278
v 19.59629171 -25.66399798 17.08921231
v 20.10018751 -26.58788301 16.95045829
v 20.62357590 -28.32342125 16.92790538
v 21.22304589 -28.42560969 17.14469865
v 21.86965942 -29.46431190 17.00733788
v 22.13842236 -30.34019470 16.11938886
v 21.52219228 -30.85098788 16.04724117
v 22.45076746 -30.83518147 15.13263397
v 21.75731771 -31.04590252 15.66303708
v 22.55497128 -31.30158037 14.41970747
v 23.27581868 -31.84436634 12.49858458
v 23.28594029 -32.05808625 11.96482498
v 23.15946855 -32.40020946 11.54663414
v 41.51463881 -4.28363914 18.29428971
v 42.10078344 -3.66010470 19.03933100
v 41.09986871 -4.36262740 18.49565655
v 23.32898788 -32.91636333 10.51348913
v 24.04672652 -32.75807202 9.82210599
v 24.27205630 -33.09154510 9.15246457
v 24.09862168 -33.41387585 9.03769210
v -5.52206626 25.84687993 6.97016669
v -4.46981424 24.62000027 7.57948915
v -4.65632649 24.96129833 7.41284387
v -1.54555670 20.25661245 9.09560639
v -1.73395150 19.47319135 9.44816601
v -0.31216667 16.11930318 10.61162259
v 0.92433929 14.50703852 10.65742318
v 0.88188192 14.05855548 10.71658265
v 0.65356359 12.91589066 11.06072683
v -0.17625371 13.26614805 11.15855481
v 1.57571724 11.12366933 11.69942878
v 1.71327568 12.23501842 11.29677240
v 3.50728701 7.53180031 13.33056483
v 4.17664880 6.33560214 13.98018096
v 4.63069789 5.33689465 14.46447615
v 5.22418972 3.49728763 15.28529450
v 5.91744063 1.39794883 16.06066898
v 6.28745835 0.99392980 16.25051536
v 6.24249177 1.74896745 15.99474996
v -22.28477597 -8.73601809 15.78157023
v -20.80369182 -8.46818276 17.09498838
v -21.92635089 -8.49022530 17.18063094
v 43.29177737 -4.14094795 17.65703596
v 6.23008003 0.57920947 16.48374088
v 6.89563528 1.21928658 16.32852666
v 44.62832212 -3.97891831 17.36432128
v 44.66360807 -4.93100146 17.14161225
v 6.37708837 -0.23223857 16.65489562
v 9.20972228 -2.41697347 17.29191467
v 15.86049423 -17.64064096 17.46403240
v 17.26153307 -19.05740611 17.47659035
v 19.49418522 -23.40424806 17.20668375
v 19.34556104 -23.78603630 17.15075225
v 19.75568011 -23.60049635 17.30526984
v 19.40112002 -24.14854243 17.15234108
v 45.79290375 -4.08272957 17.50462502
v 45.15165463 -3.43497028 17.59749651
v 20.27215809 -25.88644065 17.17718691
v 20.35080083 -24.71758239 17.41322130
v 20.72499506 -25.24096332 17.38641039
v 20.01717314 -24.41173606 17.39437506
v 20.73879912 -26.02010779 17.19967276
v 20.87116987 -26.62960440 17.09905267
v 21.44731022 -27.80392952 17.20161177
v 22.48920314 -29.02160026 17.13781804
v 13.82738817 -35.01011804 5.64616546
v 14.24056571 -34.84093770 4.53462638
v 14.25271109 -35.27436405 5.21670654
v 23.01968075 -31.06420487 14.16057721
v 23.70299771 -32.02163801 11.16204914
v 23.88744056 -32.42346644 10.37812792
v -4.94709797 25.99998750 6.83173072
v -14.76706471 -9.69661400 15.42550139
v -15.62335715 -9.95623134 15.16408194
v -14.26467020 -10.45618113 14.45797179
v -3.62009066 24.90589209 7.37869088
v -3.00220866 23.90158363 7.78402435
v -1.92852819 22.63608575 8.16779118
v 55.56340888 -11.12419553 15.85392281
v 55.49508706 -10.36051009 15.85757919
v 55.23944646 -10.78190468 15.80918767
v -0.87993901 18.15333217 10.04517730
v 0.25856332 19.41296831 9.41479299
v -0.61976217 17.05000736 10.32658573
v 0.16924858 16.65287279 10.22975333
v 0.01895348 15.21392912 10.76307241
v 0.32537212 15.65030962 10.60008444
v 0.79627900 15.68044163 10.48279461
v 43.02183539 -1.68704381 22.79658802
v 43.04696247 -1.06053997 23.34031649
v 42.01544449 -1.25931285 23.34034815
v 42.06285626 -2.96505098 21.41413651
v 43.12575981 -2.54287012 21.00181580
v 43.44725236 -2.17785523 21.65686525
v 2.18421454 13.86912446 10.72627213
v 1.74791995 12.89003529 10.99058241
v 2.46069394 12.57683337 10.98653674
v 2.06670118 11.64944470 11.52065117
v 2.90574669 10.14703792 11.99133042
v 1.57704961 10.22936683 12.07883470
v 3.02570895 11.12152450 11.80895232
v 5.09621017 5.53235924 14.47581593
v -27.79009007 0.75446040 0.77666587
v -28.22314389 -0.76845777 1.44841673
v -28.69706601 -1.31084339 2.63779098
v 6.16119243 3.41728725 15.53572249
v 7.22301006 3.76479304 15.62483143
v 6.84998231 4.23483178 15.38275648
v -10.57797484 31.09038062 5.04477788
v 7.12809106 -0.21212641 16.64990187
v 7.42278714 0.93026890 16.39276184
v 6.51653809 0.32112340 16.61184616
v -29.36098166 8.47832579 0.64713712
v -29.18062545 8.26036464 0.45181907
v -29.25271727 7.77811976 0.52040984
v -20.77456005 -8.76947958 16.41450077
v 7.64981285 0.07453757 16.71337523
v 8.25969782 -0.41025330 16.81311429
v 7.88479205 -0.89658058 16.88342355
v 8.35113693 -1.17132964 16.95961319
v 8.74847732 -1.97167858 17.16025360
v 7.94550125 -1.68604963 17.05602556
v 10.03074273 -5.18745044 17.75577292
v 9.63883847 -3.83733655 17.58765057
v 18.24988425 -18.75974983 17.75196195
v 18.74971390 -20.90578340 17.42010191
v 19.40066367 -21.86653763 17.40460470
v 18.01285706 -20.44254169 17.34471135
v 20.04295029 -24.35898595 17.42896251
v 21.68710716 -27.19014697 17.27023348
v 21.87268808 -25.88980086 17.54350215
v 22.84117788 -28.26508880 17.35214889
v 22.23867178 -28.01387385 17.41950959
v 22.80115709 -29.14801240 17.00109243
v 23.31037074 -29.42479961 16.39143564
v 22.51856588 -29.73303571 16.54540747
v 22.94494770 -29.85361777 16.01277478
v 23.21583591 -30.29328957 14.97452985
v 23.81432243 -29.82005849 15.12402762
v 23.32675271 -29.78056110 15.71188495
v 23.70751463 -30.88371456 13.62824813
v 24.33664352 -29.99835275 14.43407219
v 23.90729077 -31.24225698 12.78399955
v 24.53134581 -30.64207174 13.24313786
v 24.82877672 -31.26000986 11.28576789
v 24.61199835 -32.07839280 10.07546391
v 25.25622398 -32.22197294 8.96371808
v 25.36297962 -31.88040480 9.56732873
v 24.74664152 -32.46118873 9.33204312
v 25.10166541 -32.61230886 8.42971914
v 37.48935461 14.63394519 17.61676744
v -2.40704021 24.77899194 7.48233916
v -2.12388579 25.56335926 7.15779839
v -1.70744222 23.29760790 7.90032838
v -1.87927519 21.79336175 8.48235097
v -1.17697031 20.94237320 8.79639108
v -0.31153896 21.18738368 8.65549408
v -0.00518304 20.20069957 9.06865951
v 0.57607482 18.37350056 9.84963123
v 0.68586378 18.14573817 9.90145840
v 0.60648343 16.83028042 10.12110431
v 41.60870984 6.99783815 21.80227451
v 40.32319784 6.57522073 20.87699063
v 40.69129750 6.23975554 21.41254209
v 1.50866876 16.73791930 9.95867699
v 1.46468449 17.37681776 9.81689058
v 40.19567743 5.47434390 22.21482806
v 41.79757088 6.75237179 22.09374681
v 1.67897204 14.91872221 10.53417102
v 2.42176419 15.23774676 10.21036413
v 1.83962425 15.44204447 10.22884808
v 3.35735874 13.25416565 10.95405035
v 3.18698958 11.73644140 11.46981493
v 6.16136752 4.61176876 15.07222839
v 7.06052268 4.82720742 15.11313394
v 50.79526454 -20.35070769 13.69010471
v 51.23646185 -19.73472722 13.67837377
v 51.11714080 -19.55759898 14.36443068
v 7.85254966 4.40323213 15.32165706
v -29.84121256 8.48704670 1.10609981
v -28.91157568 14.01557866 10.31709556
v -29.06496450 13.54694832 9.70196910
v -28.89375575 13.43913656 10.12215484
v 8.64479877 0.58253820 16.52935147
v 8.21844488 0.62506937 16.60236157
v 8.42831470 0.42008440 16.66773483
v 8.99665337 -0.06123179 16.72406495
v 10.13227273 0.12924799 16.77336358
v 9.90197342 -1.42598327 17.12629758
v 11.27178781 -2.58450932 17.55058952
v 10.20316593 -2.05588853 17.31562428
v 14.58590664 -11.10347360 18.29695143
v 13.73559143 -9.62086022 18.26474443
v 14.93265759 -9.94396210 18.47542264
v 20.89444175 -22.69979380 17.70991646
v 21.10988088 -22.47940563 17.77589135
v 20.10467835 -22.88101427 17.45535433
v 19.52195354 -22.58445509 17.31263101
v 19.82254721 -22.06272632 17.54273660
v 21.89410850 -22.91879430 17.80121028
v 20.66884562 -22.99932204 17.65318401
v 21.18253894 -23.90626632 17.80844666
v 21.75889723 -24.49771948 17.82657765
v 21.64568938 -25.00760742 17.70287566
v 22.14485221 -25.68478137 17.64217764
v 22.34590426 -24.41234887 17.90577732
v 23.62747304 -26.12497658 17.73328707
v 22.85314351 -26.61885694 17.58402586
v 22.81670831 -27.60026231 17.57150516
v 24.25855026 -27.23838016 17.73570850
v 23.64055626 -27.86490135 17.35674217
v 24.41870980 -27.90552750 17.21202210
v 35.39261594 21.04703709 13.33249081
v 35.24709493 21.04335278 12.42280472
v 34.21040624 21.07949555 12.29095645
v 24.58201721 -28.60184573 16.70190133
v 23.61071110 -28.81537378 16.94253646
v 23.96597527 -28.93820591 16.66771434
v 23.83445203 -29.46786210 15.77646285
v 24.32928048 -29.33965810 15.53883776
v 24.33039434 -29.61944975 15.02981223
v 25.52664466 -29.27912772 14.69982974
v 25.79117194 -30.43265268 11.96640171
v 25.07123351 -30.62882274 12.54546084
v 25.61302669 -31.12251125 10.72039548
v -1.19202200 24.40423518 7.39471102
v -1.38738751 25.08824877 7.16582453
v -0.50626544 24.08705465 7.50230113
v -0.59214915 23.08457717 7.89900124
v -1.09807181 22.44072407 8.19444377
v 0.54016779 19.94016394 9.16240644
v 45.04014924 3.84926563 24.87146296
v 45.72719336 3.74056771 25.04713088
v 45.29972374 4.58646566 24.96440522
v 2.54379772 17.67898910 9.67840012
v 1.70011038 18.60132255 9.69136134
v 2.64792005 17.13690534 9.68236476
v 2.74753454 15.98324068 9.97173134
v 1.71936513 15.83621837 10.24655532
v 2.48746178 15.47768433 10.08523535
v 3.38873058 14.27171566 10.57791337
v 2.92971800 14.77202214 10.30660886
v 2.76319659 14.50872701 10.55813767
v 3.85968224 14.12886847 10.68313979
v 7.22624920 8.27047136 13.72377574
v 8.06524418 5.22231730 14.99491930
v 7.83855282 6.33101305 14.54213168
v 9.06728208 4.44496889 15.35113994
v 8.70302971 3.92357586 15.55175520
v 8.20306409 3.61072342 15.68386517
v 8.10686965 1.60867290 16.28617384
v 9.76358727 2.29672482 16.13639295
v 8.54187552 2.88026012 16.04667492
v 9.81936231 1.29093905 16.32923260
v 8.77611618 1.31936360 16.35413989
v 12.27780152 -4.13732184 17.91560464
v 12.99501862 -6.40807347 18.14782433
v 13.62982579 -6.72054850 18.24268885
v 13.82200979 -6.00785948 18.23484153
v 21.20965160 -20.76114900 17.83338189
v 20.88831924 -20.31031810 17.83972792
v 20.41232213 -21.08550258 17.88144559
v 20.10656148 -20.16034164 17.75955968
v 20.79724893 -21.99568599 18.00899208
v 21.56454325 -21.55768871 18.01293157
v 22.29536697 -22.78695814 17.88605191
v 21.85499668 -22.19544910 17.80188829
v 22.61152677 -23.77745882 17.91197434
v 23.54280464 -23.59692752 18.02357845
v 23.26699160 -24.17238802 17.92087033
v 23.32534827 -25.24164319 17.83253811
v 35.74869409 -10.71961038 16.50413498
v 36.38920560 -11.45262178 16.10941067
v 36.41998023 -11.00458484 16.19137079
v 25.88136308 -27.79990807 16.68009721
v 25.06813221 -27.93007344 17.04888046
v 25.79566278 -28.72238867 15.38218930
v 26.10550262 -28.92176248 14.71629087
v 25.43462254 -29.69555557 14.07332346
v 25.87639354 -29.69637886 13.61417491
v 26.07049793 -29.77696620 13.19254935
v 26.55130997 -29.53094803 13.05085607
v 26.17790364 -30.46503849 11.40710060
v 0.02554716 25.25059134 7.08072493
v 0.64727728 23.07791822 7.71149155
v 0.70115447 22.46121876 8.02205876
v 1.36930135 20.76318674 8.70419666
v 1.85162388 20.57567798 8.73769727
v 1.57688744 19.66352388 9.22835805
v -28.22113037 12.48716470 0.04565427
v -28.92239951 11.45461295 0.51361445
v -29.20356207 12.03968935 0.79641759
v -30.30099347 11.63381804 2.18354352
v -30.51625378 11.46291010 2.73004780
v -30.56603298 12.03316078 2.81851017
v 46.95036262 9.40251630 22.23094553
v 47.38793522 10.68612095 21.40435390
v 46.64805532 10.42699069 21.18365653
v 3.36515345 16.15716517 9.86484811
v 3.94141860 15.85154608 10.01695078
v 3.47229070 15.60229249 9.99638438
v 4.38341033 15.75215720 10.13366971
v 3.94242816 15.15711565 10.19262802
v 4.43590898 14.41565249 10.64383984
v 4.75487951 13.38418946 11.14687696
v 5.17692417 13.57621700 11.15678530
v 4.08518361 12.96718232 11.25944033
v 5.33694122 13.51537276 11.26312558
v 4.81120730 12.32414786 11.61433477
v 6.57959236 10.21509245 12.76331116
v 9.42568108 3.42159835 15.76049626
v 10.66910569 3.44304065 15.81845246
v 11.16632018 2.25290237 16.27669670
v 12.55198102 -1.97145226 17.55994186
v 12.47224119 -3.22058215 17.84231886
v 13.30563612 -2.88347597 17.89965294
v 14.24667612 -4.89783008 18.25939678
v 18.67163926 -12.80635875 18.46829802
v 17.01832935 -12.02641241 18.43826473
v 17.13216864 -14.07597959 18.18805560
v 20.58703080 -17.05292054 18.19131710
v 19.65468563 -17.26844907 18.09263043
v 20.42313479 -17.70471968 18.11718382
v 21.07540146 -19.42047477 17.98014343
v 21.64007351 -20.13931051 17.91661605
v 22.39185944 -21.23288997 18.03383790
v 23.12733792 -22.10375480 18.32080260
v 23.11236039 -21.29302733 18.24695617
v 22.69704454 -20.87449655 18.10224541
v -29.78106402 13.49013858 1.50247908
v -29.94314581 14.44215234 1.72160903
v -29.40074541 13.98237515 0.92757097
v 24.24164861 -24.12124164 18.03227700
v 24.02585559 -23.53278920 18.09533685
v 24.04031530 -24.81190301 17.97823608
v 39.31043670 11.39321830 19.26284097
v 38.64750266 11.14735939 19.09719408
v 39.37758505 10.91949269 19.37838830
v 24.72314425 -25.31326748 17.99324341
v 25.55333450 -24.63223040 18.03170890
v 24.57489073 -24.45697226 18.03007536
v 25.67815222 -25.43240413 17.99718477
v 24.97155406 -26.48018859 17.91098900
v 25.84347688 -26.52332559 17.70178601
v 25.68473108 -26.98902413 17.50765368
v 25.07662587 -27.45492198 17.44073816
v 1.94560178 -24.44034629 3.25595750
v 1.22982764 -24.02577363 2.94494559
v -30.32633662 8.36995244 2.17727828
v -30.20791523 9.40453727 1.94612180
v -30.25645390 8.27402808 1.65269035
v 26.51124075 -28.24959904 15.32600634
v 27.31189877 -27.71100402 15.24502784
v 27.23396011 -28.64631824 13.76679074
v 26.32823028 -29.15693261 14.05265834
v 27.00118348 -29.12062407 13.22070602
v 27.14923769 -29.56860326 12.00411096
v 27.18304284 -29.17299792 12.81020697
v 27.26778015 -30.14616109 10.84034052
v 27.28307992 -30.41540459 10.01192629
v 28.14298309 -29.63696420 10.67025959
v 0.88410074 24.38920923 7.23468699
v 1.36123819 24.20457639 7.27848802
v 1.77671271 22.43292890 7.96294957
v 48.00126329 9.98744089 22.01423049
v 2.53052544 21.40308172 8.29285663
v 1.54791074 21.73540927 8.26753676
v 1.71171851 21.13594487 8.48120451
v 2.91920430 19.27624457 9.22919158
v 3.40444967 19.80553567 9.02206171
v 2.48281797 20.17210796 8.92979838
v 4.35473258 18.59391481 9.26899724
v 3.80908349 17.98173971 9.49709490
v 4.25979402 17.67349243 9.47702024
v 3.14007164 17.63941348 9.50448308
v 3.45273945 17.32129417 9.54163168
v 49.73486811 11.40742749 22.26843126
v 48.85619879 11.59262564 21.70548216
v 49.24775288 11.30201202 22.11993560
v 4.70034778 16.22243784 10.05362440
v 3.80885485 16.77260175 9.61466972
v 3.90122388 16.17509313 9.90997814
v -15.61509632 -11.98634505 11.20290440
v -17.27969199 -11.67064253 11.22031547
v -16.88518189 -12.16420438 10.52927040
v 6.29343558 13.13310862 11.50957216
v 6.41362043 14.15622327 11.05287950
v 5.62087400 13.05224933 11.47413906
v 5.57811651 13.75440508 11.09298132
v -25.92307329 21.82429843 0.77374943
v -25.68573505 21.09125070 -0.10315442
v -26.48267150 21.09993435 0.54963795
v 7.58871110 10.55791881 12.75635697
v 7.65851140 9.74281225 13.16151209
v 9.09615681 7.01185875 14.39147443
v 10.47854964 6.97397487 14.50894773
v 10.78131795 4.90584457 15.31808451
v 12.64212560 1.32863712 16.74243435
v 12.70336471 0.49669121 16.97100140
v 13.73691205 -1.73171563 17.64310710
v 16.76310226 -5.93526103 18.81619915
v 17.08695292 -7.58280186 18.83086376
v 17.41990075 -6.86939806 18.91252771
v 17.38986932 -8.68002977 18.80096272
v 15.97460546 -8.37663934 18.73638853
v 18.38438027 -8.40446632 18.92304420
v 21.07931115 -16.52989537 18.24697293
v 22.85696939 -18.91499758 18.30145530
v 22.57623710 -19.89609003 18.12450215
v 23.51250499 -20.48921585 18.27049628
v 26.80080384 -26.36514232 17.48993620
v 26.02882497 -27.23518386 17.16273651
v 26.77976526 -26.66584589 17.24814996
v 27.00843662 -27.42846683 16.09729417
v 27.69913897 -26.53573826 16.65021852
v 27.06512995 -27.03121305 16.60485938
v 28.06385420 -26.67373419 16.06446318
v 26.73782408 -27.13111974 16.80653729
v 27.61725895 -27.22189017 15.64475521
v 28.05093303 -28.09545770 13.43247294
v 27.44665742 -28.34935673 14.03086726
v 7.40568386 14.13588971 11.11722272
v 7.14249723 14.68768809 10.79982612
v 6.59836270 14.69095703 10.77296864
v 8.10463261 12.32683565 11.99450251
v 10.66040434 11.14761643 12.75081187
v 14.87151720 -0.05122494 17.36538112
v 15.17793071 -1.02560059 17.65169390
v 15.05215559 -1.54580595 17.75761694
v 15.71217738 -2.54671299 18.11070554
v 15.89684002 -1.39953592 17.95028895
v 19.92069930 -9.34529584 19.00829934
v 24.58410338 -18.95543188 18.15421134
v 24.92669970 -20.11527680 18.03829148
v 24.00866151 -18.94700900 18.29194278
v 26.18353069 -20.26937902 17.89023355
v 25.21730587 -20.89717053 17.95209572
v 26.41405724 -21.61454968 17.91279949
v 26.13129653 -19.91957240 17.87618175
v 24.97085184 -22.71720394 18.11894216
v 26.32326446 -22.50851691 18.04985106
v 25.14382079 -21.82412148 17.97846705
v 28.55220623 -25.74334480 17.13329926
v 27.96617150 -25.91669373 17.25065336
v 28.94965373 -25.99634603 16.56151563
v 27.71397308 -26.11219138 17.17772521
v 29.13081273 -26.36687271 15.79142362
v 28.63564901 -26.87263861 15.19552805
v 29.02228199 -26.57293156 15.45480080
v -23.30517024 24.18959513 0.35260062
v -23.79663102 23.43319356 0.23868706
v -23.64022098 23.98358658 0.61531732
v 29.17456999 -26.74911544 14.92456812
v 29.03112955 -27.12731808 14.22088500
v 29.91024218 -26.59701556 14.56886157
v 29.49209325 -27.45374851 12.99585123
v 30.59902601 -27.48946100 11.43888477
v 29.56892177 -27.56984718 12.42805831
v 29.85413000 -27.73110755 11.47884969
v -20.10646835 30.65888956 3.89577798
v -19.70658451 30.50682694 4.89328755
v -19.59401369 31.22630157 4.26359149
v 29.35857512 -27.77984552 12.07361184
v -20.27650736 31.14345111 0.79796551
v -20.19474097 31.40618652 1.34883728
v -20.14252357 31.41257539 0.86789177
v 8.66349135 14.81211465 10.87983884
v 9.30216815 15.70068486 10.53417008
v 15.49142320 1.76392053 17.10858382
v 16.32589661 0.67567179 17.56712049
v 16.03863947 1.78522593 17.27094501
v 14.97324556 0.95317018 17.13003591
v 17.14725234 1.20294199 17.66971685
v 17.37303473 0.39488371 17.89711043
v 16.86408371 -1.47470261 18.23885553
v 16.97833464 -0.75164164 18.10679398
v 18.36507209 -4.35461290 18.88203062
v 18.04956049 -2.99991155 18.67750473
v 16.45781286 -3.22711794 18.49330403
v 18.82916503 -5.50707895 19.06407252
v 18.02655682 -5.46746934 18.85203086
v 23.17798883 -12.64558267 18.59411225
v 25.24714731 -16.43982902 18.16188172
v 24.82448332 -17.74210483 18.09269749
v 25.59399977 -17.54665561 17.96527952
v 26.37639455 -18.21774431 17.82990061
v 25.83855018 -18.34832318 17.90356077
v 26.58122033 -19.05226707 17.80785993
v 27.79410593 -21.68208547 17.75400899
v 27.66155265 -21.29405364 17.72686467
v 27.41225250 -21.84599265 17.80394651
v 28.15725282 -22.50614576 17.86967926
v 30.41497990 -26.11227892 15.41939192
v 30.07847443 -25.91967583 16.09855518
v 29.76755984 -26.16318688 15.81965014
v 31.57878295 -27.20090561 11.55054197
v 31.15989268 -27.05541998 12.64479011
v 30.32848798 -27.16591954 12.95212936
v 11.54802088 13.10441364 11.93087641
v 12.98642997 13.19005620 11.99891698
v 13.15145288 12.10810710 12.51909696
v 14.33420088 7.72693241 14.64596856
v 14.08072654 8.64190888 14.19222448
v 12.97853421 7.85044860 14.41285945
v 13.80427554 9.31909028 13.85840960
v 11.25871111 8.77468754 13.83993123
v 15.62928222 6.63145538 15.32188430
v 14.97096848 5.91654517 15.55356756
v 15.14532883 6.93617063 15.11406153
v -1.44558935 -14.05055355 14.61366378
v -2.23072595 -12.80959230 15.28417319
v -2.71658204 -14.06685077 13.82981893
v 13.92971911 6.03046129 15.32159280
v 18.18348654 -0.03117368 18.06546003
v 20.55612206 -5.09779900 19.18585226
v 21.62948623 -6.25943346 19.38494854
v 21.68196253 -4.82926751 19.43484135
v 25.83076991 -14.07388318 18.15113053
v 26.44643188 -13.83746415 18.02828535
v 3.26052005 -12.47335784 -0.13663065
v 3.60040274 -11.80045214 -0.01453338
v 3.79581773 -12.85265479 0.02006549
v 27.76983380 -15.23447223 17.72673056
v 26.47925168 -16.33816026 17.88974553
v 26.17464401 -15.56599233 17.99515262
v 27.92116627 -17.81453378 17.63744839
v 27.79579721 -16.57032780 17.66336150
v 28.10130455 -19.41155083 17.67680794
v 29.50156480 -19.23162676 17.38834754
v 29.26478535 -18.77636835 17.43566059
v 29.04032543 -20.18663660 17.51432382
v 28.64271030 -17.98527502 17.52595231
v 27.73445658 -18.68718490 17.68768951
v 29.51167151 -20.48396319 17.44210161
v 28.30391750 -21.03608102 17.65741408
v 29.25793454 -21.41432837 17.59976521
v 30.67986108 -22.37872407 17.44303666
v 30.77263385 -23.20730872 17.32158847
v 31.32546693 -22.64276706 17.23082550
v 29.93363515 -24.01820011 17.54323393
v 31.27908334 -23.99128675 16.77115075
v 32.41575137 -26.14574879 13.10294680
v 33.10641274 -25.30706115 14.04124219
v 32.26127103 -25.44340678 14.47570603
v 31.55199811 -26.18977241 13.78762536
v 13.05524353 15.73089696 10.94728522
v 10.79933066 14.98987805 11.02623064
v 12.85584457 14.54502437 11.42260712
v 14.12183791 11.83797233 12.72182725
v 14.75695428 11.74947154 12.85708789
v 14.92836419 12.36053184 12.49500737
v 13.60090636 11.54115517 12.80436572
v 14.17357195 10.51878277 13.31834029
v 15.12423903 8.98404513 14.09083791
v 15.99111967 8.47401097 14.40778933
v 16.53334498 9.29377507 14.04426713
v 16.01719856 9.90786124 13.62338196
v 15.36481641 10.45081578 13.26995715
v 16.59367047 6.78603863 15.35559352
v 50.06108060 0.44609385 20.08473687
v 22.61272445 -22.87358232 17.94310845
v 22.71059155 -22.85109274 17.98691228
v 22.73268439 -22.80035801 17.97989011
v 16.92541502 3.12928017 16.89811982
v 16.30292460 3.98505060 16.43691026
v 17.65071973 5.24541736 16.20300114
v 18.10314320 4.32061730 16.64574817
v 17.73562469 2.73606787 17.23750681
v 19.24429275 2.82584503 17.31607690
v 18.40478368 2.37529259 17.39559881
v 21.51440084 -1.00760662 18.85490306
v 20.67814581 -1.02040835 18.68538186
v 20.30383050 -1.69861491 18.76486279
v 23.18028547 -8.49851035 19.21524294
v 24.99298193 -9.18445550 19.04767565
v 24.24713224 -7.30114384 19.44893226
v 25.68081953 -10.00664197 18.87992211
v 26.04825050 -11.22118626 18.65708269
v 27.11384743 -10.41704044 18.81214790
v 25.77891387 -8.64026230 19.17594671
v -6.53906725 -14.40263726 11.08866744
v -5.73554030 -15.30362200 10.59393585
v 26.12429671 -12.09174283 18.39591376
v 25.35066009 -12.00691797 18.65720376
v 25.72588250 -13.00854422 18.27492379
v 26.57410502 -11.48578711 18.31461862
v 27.81980857 -14.01879452 17.81056263
v 27.09347010 -13.55721150 17.93061756
v 27.53422968 -12.70898432 17.91863702
v 45.11196539 15.56437090 12.89151795
v 27.00746432 -12.79713027 17.94772781
v 29.75453436 -16.04191586 17.32809283
v 29.37428467 -16.81416854 17.36147515
v 30.25595471 -16.65089279 17.15714112
v 28.45886536 -15.83480276 17.58237742
v 42.62341559 16.10242948 17.64586568
v 41.69806838 16.43070392 17.61916652
v 41.87573120 15.71195573 18.00578274
v 42.36319289 15.36481548 18.20771024
v 35.02999619 -5.91336889 19.93668638
v 34.17427838 -5.79584111 20.09110153
v 35.00628471 -6.20079599 19.71565001
v 29.64793891 -17.55490527 17.29208604
v 32.31889755 -21.47139981 16.92555845
v 32.32051060 -20.98884061 16.87971130
v 3.42178671 14.95002303 2.54133227
v 4.17040242 12.83400320 2.69379863
v 3.80824576 14.12323304 2.74107233
v 30.60711361 -20.52766457 17.21371338
v 31.52775392 -20.20753920 16.98546670
v 32.17199445 -22.05052599 16.99144952
v 32.97106922 -22.63674326 16.79557376
v 32.72731975 -21.93743549 16.71889983
v 32.04686567 -22.52985351 17.01631024
v 32.26742893 -23.48592691 16.61357097
v 33.23623538 -23.13011885 16.46081172
v 31.52128682 -22.06508070 17.21480675
v 33.68318826 -23.94919284 15.18233493
v 32.93865547 -24.61520769 14.92094714
v 33.58659893 -24.74109642 14.25819565
v 32.94378519 -24.14020896 15.47972579
v 33.74123201 -23.31287041 15.98733850
v 33.06045011 -23.70089293 16.01482555
v 40.15676305 -8.72145686 16.40775055
v 32.25818276 -24.28996935 15.86183347
v 31.57587722 -24.38106760 16.32720791
v 34.38803554 -24.78106692 13.35783862
v 35.02163291 -24.70221929 13.74496706
v 34.04503688 20.50419152 11.40790805
v 34.22303870 20.16170882 10.85548103
v 33.83573890 20.25960758 11.14989631
v 35.14948860 -25.47313087 11.64468564
v 34.67965499 -25.34710616 11.90289669
v 35.31000018 -25.72000027 11.02000009
v 33.78644958 -25.98052472 11.80942915
v 34.35444087 -25.14035627 12.63024379
v 33.50782022 -25.60861222 13.25442828
v 14.35941271 16.51015505 10.80302149
v 14.53565527 16.07852802 11.01515535
v 15.13057202 16.52369462 10.99436451
v 16.14261791 14.65125475 12.06404623
v 15.33219777 14.19760380 11.86385751
v 16.05668664 14.00198322 12.07659114
v 15.54760244 14.96454328 11.73784770
v 14.80053179 14.84855358 11.58251800
v 15.93095809 13.53222225 12.14764640
v 16.30691253 12.32346520 12.72089686
v 16.62853360 13.44117988 12.36244664
v 14.64076247 13.92444875 11.81992423
v 15.08928929 13.12126219 12.12670747
v 15.73064178 11.81636099 12.89086044
v 17.73402654 10.94808243 13.52535002
v 16.50296338 10.85978653 13.29742838
v 16.65440388 10.07411908 13.65846116
v 17.33439974 9.78636928 13.92122265
v 57.77213722 -8.72279331 15.52380901
v 57.51324072 -8.03251565 15.76235890
v 56.75587431 -8.82694498 16.02237672
v 58.27602372 -7.66556058 15.29390551
v 1.08799466 23.29964936 1.92252500
v 1.00427016 22.27040939 1.70423067
v 0.59819041 22.88767509 1.53644220
v 20.41365020 4.07160725 17.11251959
v 20.64408548 4.97544697 16.80133864
v 19.66088638 5.06722927 16.63835719
v 18.86467263 3.74248601 16.97338000
v 19.97645386 0.99425158 17.99668744
v 21.64931223 2.91554700 17.64562167
v 19.99799721 2.59452290 17.49466173
v 22.44276740 -1.18981558 19.16097663
v 21.96002752 0.96255523 18.33134890
v 21.28443122 -0.16111501 18.56978796
v 23.56447652 -2.16661463 19.48442124
v 23.94494787 -0.47884943 19.18365806
v 22.34559506 -2.66254437 19.25096475
v 23.32375012 -3.37350462 19.50336248
v 24.54837225 -3.65697383 19.83550005
v 25.98025091 -5.62638836 19.88172717
v 26.09147877 -4.32624947 19.98222992
v 24.96207878 -6.16938761 19.62170750
v 26.17983334 -6.55801129 19.58976313
v 26.15227923 -7.41815334 19.41806450
v 26.77542716 -6.94563100 19.69650388
v 26.91870742 -8.15045368 19.54543591
v 26.97675861 -9.26682912 19.18258704
v 27.81960368 -8.41346756 19.40749586
v 3.89397657 15.42209089 3.06532695
v 5.74996881 13.98951933 2.37962836
v 27.45629847 -9.41260345 19.09587719
v 26.54964849 -9.51066427 19.09737475
v 5.33479685 13.25557288 2.30595516
v 28.94128114 -9.86294355 18.66169646
v 28.37768197 -10.62553283 18.53791438
v 28.82370912 -10.97972970 18.32814701
v 28.39557081 -9.94913653 18.78902875
v 28.07679586 -10.64923219 18.58830824
v 26.76049992 -9.73413978 19.03128810
v 27.14753523 -11.81174628 18.16350967
v 27.59339102 -10.44219825 18.74148473
v 27.70110406 -11.73507888 18.24039407
v 29.33332138 -12.35370617 17.72946864
v 29.87373434 -13.14275246 17.51300506
v 30.02451174 -12.02203613 17.74124429
v 28.32735144 -11.93496957 18.06933805
v 28.16825919 -13.07540853 17.79870875
v 28.87676284 -12.68303115 17.72926003
v 28.57788093 -13.11344747 17.71517657
v 30.93329445 -14.91999347 17.14850776
v 30.62180616 -14.30292148 17.27238670
v 30.20589612 -15.08657727 17.30599813
v 29.66625243 -14.58750479 17.44879782
v 30.35366721 -13.57552223 17.39666983
v 29.18670699 -14.14916571 17.55866408
v 28.68740447 -13.56100291 17.66259409
v 32.23530576 -16.30749553 16.62918925
v 31.59805015 -16.07409865 16.78665355
v 31.98424727 -16.73984155 16.65222086
v 32.60933608 -15.87058976 16.76011458
v 30.16972542 -17.55983569 17.15658978
v 32.97421709 -17.11467095 16.49520546
v 33.17167982 -17.82964543 16.46992005
v 32.01681748 -17.38884300 16.69309102
v 26.86908096 -5.70444856 19.86755803
v 27.45764516 -6.21373206 19.98916082
v 27.45381184 -5.72300749 20.05975321
v 34.04140845 -20.82248032 16.54072851
v 34.56706926 -19.35266331 16.27971977
v 32.56970271 -20.29120922 16.76369086
v 34.11164135 -21.34376392 16.51961543
v 34.61834043 -21.88211121 16.48869738
v 34.37340260 -21.24446072 16.47705771
v -21.74881287 27.39283256 0.99540886
v 18.20272394 17.68479124 3.32924561
v 16.72350988 17.90284738 3.31325759
v 17.48342253 17.98767038 3.37566528
v 35.17045081 -21.66080289 16.30425826
v 33.64475816 -21.90704085 16.51098579
v 34.05179456 -22.39131182 16.54894650
v 34.04947743 -22.95313962 16.24466106
v 33.65410864 -22.70376123 16.52225479
v 33.52152184 -16.39374718 16.50258526
v 33.80354121 -16.97196066 16.37258008
v 35.52723303 -23.49567786 14.79688659
v 34.68785062 -23.87290634 14.79394548
v 35.66042706 -24.18129705 14.20112606
v 36.33716330 -22.93349244 15.09634033
v 34.84583646 -22.12988958 16.23474620
v 34.26797688 -23.10406975 15.98224603
v 36.00822762 -25.26886389 13.03127315
v 35.29280052 -25.21398664 12.44109683
v 35.78565642 -25.40274709 12.70531211
v 35.12024134 -24.25243892 14.24786728
v 34.97347981 -24.89873022 13.03091366
v 34.05499086 -25.00344813 13.36652786
v 35.22830456 20.34179121 11.01388317
v 36.98613495 -25.45810305 14.01658170
v 37.43668646 -26.84188075 14.22902290
v 37.79301047 -25.65502375 14.67720047
v 37.36103699 -27.52181701 13.82390782
v 36.55173257 -26.12631395 13.13397847
v 35.99251434 -25.76921880 12.71637157
v 36.72300279 -26.70694701 12.59681489
v 36.53991595 -26.85501054 11.17790770
v 16.80674590 17.07085036 11.39087882
v 15.88284597 16.82762057 11.14540454
v 16.20330289 16.20717533 11.55309752
v 17.07388274 15.57674166 12.18128484
v 16.98655076 14.78994545 12.38525938
v 17.25599729 15.10038413 12.36151252
v 15.26936609 15.45615587 11.47937775
v 16.22200757 15.68114944 11.80589758
v 17.30279624 13.50717060 12.70585041
v 17.87696965 13.50300293 12.65849173
v 16.96746424 13.87325674 12.50206400
v 0.99321641 -21.23329230 8.60315282
v 18.14172976 11.82525046 13.28937802
v 17.42736064 12.41344027 12.89719343
v 18.20200868 12.79367041 12.94121891
v 18.67764629 11.38861198 13.65187392
v 18.89410429 12.11224589 13.40054814
v 18.75191182 10.43505128 14.01557308
v 18.49286258 10.78993920 13.83467112
v 18.16611923 10.06829366 14.00230825
v 18.90800148 9.38497577 14.38453514
v 19.59285513 10.36503725 14.15470708
v 20.71551234 6.25362713 16.18817821
v 19.62991804 6.81936834 15.80179669
v 21.46988362 6.24472089 16.30174741
v 27.67374180 -3.64081329 20.45808546
v 26.92827210 -3.63111403 20.21362074
v 26.86554566 -4.54280851 20.00031061
v 28.37377787 -4.97768447 20.40151879
v 28.99427898 -6.94560492 19.88222823
v 27.67333761 -6.61762012 19.94155347
v 27.87361480 -8.22104048 19.48831603
v 29.14512902 -8.74272734 19.09773797
v 29.02223356 -7.85368774 19.49908398
v -27.93253772 14.46051523 -0.14897600
v -26.80207230 14.31743801 -0.46774736
v -27.38346346 14.57126997 -0.46584578
v 28.75704318 -9.18354932 18.98079552
v 29.43611704 -9.60936118 18.64399947
v 29.41384539 -10.47275495 18.34973693
v 29.04451638 -10.44684276 18.46287027
v 31.37095645 -11.88823394 17.53325574
v 31.72270954 -11.09033916 17.66564883
v 30.86916916 -10.72579063 17.96621084
v 31.32548183 -9.57674533 18.24167185
v 30.86025082 -9.73185338 18.28224957
v 30.47886863 -11.88425999 17.70924591
v 29.81516346 -11.15250308 18.06334034
v 30.24907596 -10.63807029 18.13922264
v 32.54693002 -11.97291445 17.21124537
v 32.45578706 -14.33273405 16.96382649
v 32.90323913 -13.57712969 16.99302346
v 30.90670705 -12.21845765 17.56283641
v 30.46339564 -13.09929322 17.44565926
v 28.92410569 -23.92252535 17.86879078
v 29.13587727 -22.81785570 17.79485308
v 32.89389983 -14.54493497 16.85001887
v 33.61632302 -15.79074189 16.55794866
v 33.89521688 -15.27760457 16.52086712
v 32.11073577 -14.84322641 16.94102958
v -14.35913704 -15.76413400 6.62087370
v -15.21929167 -15.56755230 6.42657466
v -15.03291447 -16.24690741 5.73090278
v 36.45638376 -21.39826305 16.04896411
v 36.91106662 -20.36557533 15.88264480
v 35.60945764 -22.45982736 15.63054323
v 37.70604357 -22.87635766 15.52603953
v 38.46836463 -23.34303223 15.75900428
v 37.24317998 -23.21898937 15.08602127
v 38.10829297 -24.59338307 15.48295654
v 36.40452400 -24.44862016 14.00665194
v 36.88655049 -23.89103174 14.64331802
v -25.99260397 -12.04620954 9.33625549
v -24.13193695 -11.87324990 9.69793089
v -25.67243762 -11.68236509 10.02632920
v -27.00655907 -8.51108041 11.01953816
v -26.97374485 -8.93899892 11.74290292
v -26.87684819 -7.54325325 12.27684971
v 37.53198311 -25.39223619 14.51913826
v -2.96711945 -4.82099550 17.48764142
v -4.56753699 -4.24772780 17.68479683
v 38.33740205 -26.04881860 15.49759135
v 38.70267048 -25.49506538 15.87366499
v 39.27064314 -26.38305537 16.28207229
v 39.20791298 -24.93446320 16.06296003
v 39.79974985 -26.50355548 16.54229872
v 40.14720023 -25.83619021 16.44990593
v 40.00356793 -27.31568366 16.84384048
v 38.58687729 -26.54359490 15.79703949
v 38.34797442 -27.44949423 15.68633504
v 17.61377789 15.90839773 12.07851339
v 17.46152528 15.12767375 12.31931895
v 19.83744465 13.99816293 13.21754232
v 19.72771622 15.65591991 12.71453127
v 18.82655174 13.91128823 12.87287101
v 19.05165613 13.45992088 13.04781158
v 19.80641484 13.26675061 13.36699445
v 18.81860010 12.84187566 13.11974134
v 21.45427838 9.10386629 14.92002327
v 20.73537558 9.95663833 14.48965725
v 20.51073872 9.21159517 14.75940552
v 21.96694724 3.76581470 17.42062159
v 22.78012224 5.24744298 16.88730717
v 22.70663343 5.89953782 16.59021154
v 25.84560588 -1.04084855 19.85042356
v 25.54419823 -0.30750150 19.56095919
v 24.77874793 -0.62075799 19.57704686
v 27.84754150 -1.31198799 20.32720298
v 29.09323201 -1.88216032 20.74317075
v 28.99830788 -1.18909916 20.64331807
v 28.53770368 -4.20239801 20.60903050
v 28.88273261 -3.44975013 20.71480267
v 29.48297001 -4.27886238 20.74446902
v 30.44469282 -5.44910412 20.47182806
v 29.94186431 -6.18133042 20.19718662
v 30.54405376 -6.16987236 20.20461857
v 29.66856398 -3.19862668 20.85075527
v 30.61356209 -4.34157392 20.99767886
v 15.69704339 2.10032868 17.05503091
v 31.87871352 -8.22839141 18.90158281
v 31.61027655 -6.89043896 19.86305788
v 31.05983883 -7.72906654 19.45151389
v 32.40922466 -7.36355642 19.29040253
v 30.35573289 -8.03228468 19.32213269
v 30.82889318 -8.36954825 19.05452646
v 40.67786783 -28.17279473 10.16471907
v 33.77352282 21.10719681 12.94655725
v 32.28670731 -9.05994512 18.26039329
v 32.55217522 -10.12204774 17.76137017
v 32.86678344 -8.82714987 18.25750247
v 31.83506802 -8.82698689 18.51121150
v 32.76848421 -10.45718510 17.58122817
v 33.16485882 -11.08561456 17.24578254
v 33.96230564 -10.60269773 17.10102148
v 37.98102960 14.64798022 17.72558317
v 33.80134702 -11.46966685 16.97537862
v 36.34700179 20.85942030 13.09199724
v 31.98198229 -10.21844894 17.84727164
v 32.69131854 -10.87625977 17.44424738
v 34.52682123 -12.92139851 16.51234925
v 34.81385484 -13.63014989 16.33142680
v 35.08575261 -13.07868119 16.29653946
v 29.17595021 19.23154853 8.15411750
v 29.41952832 19.01570335 7.81937968
v 32.89844841 -13.20646331 17.03122631
v -6.55170763 27.70470642 -0.06968716
v 35.28731316 -13.87086138 16.18248783
v 35.26995704 -13.36142235 16.21183939
v 34.72175077 -14.57220968 16.32366888
v -8.19726381 -12.84927316 12.30499521
v -9.33554955 -12.42526714 12.54693884
v -8.89420416 -12.62028702 12.33253721
v -15.70501737 -15.92107862 6.03405340
v -16.23252593 -16.06649160 5.66961383
v 34.97017547 -15.64635523 16.18512161
v 36.42578423 -16.56966284 15.86163417
v 35.33319756 -17.95640029 15.99727012
v 36.10769287 -18.52621883 15.91325365
v 37.87450865 -18.64622533 15.65296762
v 36.96741164 -19.32589523 15.84781520
v 38.26311976 -19.26163025 15.66342078
v 38.22191805 -17.03838632 15.63924737
v 37.36459836 -19.64035258 15.82547091
v 39.44553435 -21.52274735 15.76191187
v -15.75216651 -11.27380598 12.47487031
v -17.03439653 -11.14000380 12.36545481
v 37.71960363 -21.15055919 15.86034521
v 39.85986114 -22.58151583 15.89133777
v 40.27087614 -23.34763668 16.06518030
v 39.76630047 -23.78599718 16.12656750
v 39.43375126 -23.38289842 15.95120318
v -16.11509174 -11.53382659 11.82249747
v 39.78637978 -21.86831832 15.81174321
v 38.75309974 -22.34026231 15.90509899
v 38.84765506 -24.09655973 15.90050571
v 40.74492306 -24.12190102 16.19708911
v 40.40265083 -24.59402941 16.25479385
v 41.16328433 -25.74258298 16.53197035
v 41.52591154 -24.06998165 16.15573280
v 40.13770819 -24.87657033 16.26641490
v -15.45672398 -11.63987443 11.87480148
v 42.96414182 -26.42722055 16.52203128
v 41.96910560 -27.71863714 16.82339609
v 19.22287419 16.77789539 12.15708256
v 18.90701614 15.79627022 12.38977443
v -16.44729823 1.84146373 18.88938434
v -15.61999973 2.11999984 18.88000034
v -16.07995667 2.44407495 18.61564443
v 20.94088309 14.98176437 13.27765640
v 20.55626176 13.74061685 13.52981292
v 21.53634094 14.60136846 13.58004194
v 21.44785598 13.44738901 13.86767812
v 20.49415186 12.87038717 13.67437746
v 21.58023044 12.41505519 13.99717666
v 21.62897959 11.94305532 14.10558075
v 22.27189392 11.88546885 14.18125164
v 22.97072858 12.19168957 14.10817634
v 22.35440910 12.61120569 14.03473690
v 23.97642657 11.26918010 14.46287334
v 24.80229177 9.81708243 15.15843906
v 24.86219071 11.48478780 14.61653877
v 23.51758815 11.34715229 14.37062118
v 23.29972573 9.71549191 14.87998664
v 23.30129407 10.59282664 14.59441427
v 22.06308208 10.54432429 14.49707430
v 30.60183302 -2.70218588 21.03751153
v 30.67273274 -1.65054761 21.12253010
v 30.01698665 -2.36901385 20.91561258
v 29.79133092 -0.77642896 20.70363052
v 29.41877954 -0.34653413 20.57700790
v 31.42614290 -3.86028877 21.08853869
v 32.23986179 -3.54192406 21.15492895
v 32.96218440 -6.18690299 19.96450499
v 33.38824585 -6.23844005 19.83644255
v 32.40475804 -6.21677656 20.08334920
v 33.99137035 -7.42198201 18.85684207
v 33.94446522 -6.95687486 19.18923855
v 34.52922404 -7.64771970 18.54316518
v 39.50228915 -20.18398419 15.70419967
v 33.65472704 -8.21015891 18.40968989
v 35.38529947 -9.75197926 16.96491987
v 36.01413593 -9.93320718 16.61084965
v 34.15684402 -8.76082107 17.83589274
v 33.45236927 -9.66030080 17.66677946
v 36.69571504 -11.93470042 15.96313156
v 35.76457873 -12.43456081 16.14861563
v 34.42173451 -10.49456373 17.01041684
v 34.37841684 -11.36513706 16.86594635
v 35.02283245 -10.77767275 16.79078862
v 35.37610173 -11.41473744 16.51352644
v 34.41876546 -11.94692962 16.73933677
v 34.20788795 -11.60190906 16.88077860
v 36.39740497 -13.23541347 15.84262773
v 36.13276035 -13.96783255 15.90455882
v 37.40085661 -13.82786874 15.63302614
v 38.05506229 -13.51054478 15.57408832
v 37.27132082 -13.39272130 15.67053050
v 36.70254722 -13.86128273 15.74230567
v 38.60626370 -2.84432084 22.34642021
v 38.46133873 -15.63570835 15.59108403
v 37.84114122 -15.12391400 15.65796509
v 38.10278699 -15.87634534 15.63578844
v 38.35531697 -17.93367043 15.58617037
v 39.54342380 -18.78940687 15.64060524
v -15.32568596 -12.51213532 10.11572592
v -16.64055698 -13.50896619 8.69037490
v -15.67207463 -14.25542589 8.06984212
v 41.44714400 -20.70605755 15.70336521
v 41.32714123 -21.42911404 15.75736888
v 42.07099602 -21.20313793 15.76654054
v 40.29975086 -20.11730336 15.70687070
v 40.35286233 -21.01613954 15.72675258
v 40.53874314 -22.00676128 15.83726890
v 42.54459962 -22.07971923 15.82679339
v 41.51051119 -23.31251837 16.03466272
v 43.86857525 -26.15823038 16.16760716
v 1.51947595 26.05409175 5.46457898
v 49.79224876 13.35164718 20.04714683
v 48.72229695 12.64789421 20.54405026
v 49.43275824 12.75895722 20.60421556
v 23.96106534 16.09109156 13.65640294
v 22.38205262 15.19560907 13.75284605
v 23.61521684 14.69591074 14.06650059
v 23.55630882 13.51449639 13.97783216
v 22.25726284 13.97514530 13.90291937
v 25.91777034 12.80143019 14.65908997
v 25.77539720 12.17951346 14.68581986
v 26.25724487 12.30467483 14.79257550
v 25.11953562 12.48154044 14.45936039
v 27.70009451 10.94181929 15.58745932
v 26.82702616 10.71472187 15.32582007
v 27.21760049 9.99072194 15.71444049
v 28.13093737 10.26378479 15.91515541
v 26.65817179 9.82023217 15.51701874
v 26.31597035 8.31571966 15.96810110
v 30.37097864 4.78266831 18.65264215
v 29.55929935 4.76859976 18.40600185
v 30.83141148 1.25026994 20.58438957
v 29.21970561 0.76703238 20.25789581
v 30.22976592 1.60198763 20.33393271
v 28.60396169 1.25063281 19.93541233
v 29.98094074 0.35473210 20.59675008
v 32.71936998 -0.48676468 21.57912217
v 33.87470543 -0.97932015 21.64318413
v 32.93142840 -0.10904580 21.60590142
v 61.48416176 1.91263296 18.66826415
v 61.48599461 1.06534990 18.22173409
v 61.84891984 2.14490108 18.39366555
v 32.11269528 1.14414364 21.00221068
v 31.13174625 -1.46077841 21.23055607
v 33.46601501 -2.99758115 21.23570628
v 34.73010287 -3.17429821 20.96940950
v 34.48062763 -2.22926796 21.34567127
v -3.34607949 -4.06051660 17.51847565
v -3.86259425 -3.67630320 17.70551503
v -4.28116694 -3.60121927 17.64556207
v 31.84552863 -2.60503171 21.34004794
v 32.62521327 -1.96496584 21.45081572
v 33.66618603 -1.53636211 21.54165134
v 33.22128206 -1.24595140 21.57494798
v 32.62480348 -2.99847149 21.26628906
v 32.85481036 -3.83481174 21.05909027
v 35.82042456 -5.50891599 20.08922771
v 36.05088964 -4.45429282 20.71322873
v 35.43231264 -4.57677385 20.63481510
v 33.42341259 -4.37799282 20.87029815
v 34.09660980 -5.13907336 20.45730315
v 35.40165350 -6.64293300 19.18873936
v 35.65655276 -6.10157335 19.60275695
v 35.73452681 -8.10034294 17.69193448
v 34.99745205 -8.07679258 18.02111790
v 35.66255420 -7.38911610 18.33271980
v 37.43049130 -8.50706641 16.76683873
v 36.31687164 -8.42178892 17.21549779
v 38.01850602 -9.43141617 16.32805541
v 37.51593456 -7.74258189 17.21790619
v 36.23547032 -6.74856314 18.65521260
v 36.52195260 -7.35863158 17.97279157
v 36.56917810 -9.69048776 16.54319279
v 37.43885458 -9.88708809 16.31935127
v 38.45644742 -10.15281957 16.12304896
v 38.22870925 -10.86395141 16.01180062
v 39.31629658 -11.28622610 15.86794853
v 36.72168404 -10.56675985 16.23498090
v 39.34118897 -12.95934524 15.61225485
v 40.14280066 -13.27760052 15.67287743
v 40.16934708 -12.05002144 15.75717516
v 39.19973597 -12.14905269 15.69804363
v 38.83664683 -12.99994253 15.58845118
v 50.44425651 12.04236038 21.91569842
v 51.72161758 11.36564277 22.81116135
v 50.97370595 12.61117216 20.86870000
v 38.87795284 -14.84980062 15.58731869
v 38.44191134 -14.61397763 15.59404004
v 41.47055373 -14.49281443 15.77590033
v 39.12556916 -14.20898829 15.60645737
v 40.50308838 -17.21272990 15.68710245
v 41.56305641 -16.98805764 15.80229588
v 42.42819175 -18.27590726 15.89236036
v 42.42356867 -17.18582027 15.92667401
v 41.38843715 -17.45604910 15.78311622
v 41.10705853 -15.79209417 15.72668552
v 42.20582917 -15.53891972 15.82130976
v 41.23380408 -19.79813725 15.73877595
v 43.53432357 -20.25076561 15.96030593
v 44.17927936 -19.68803816 16.00222848
v 43.83947328 -19.12241802 15.96389525
v 42.64997318 -19.02336068 15.89385234
v 42.78022051 -20.53640224 15.86511731
v 42.76855290 -19.94441450 15.86634479
v 43.20083186 -21.13370225 15.92209563
v 43.93177852 -21.63895592 15.99204168
v 58.27165022 -1.36580376 17.64728129
v 57.76186287 -1.06972863 17.73087308
v 58.10614303 -2.09432770 17.50524342
v -18.00324023 -12.65601721 9.57679562
v 43.38990152 -23.29185605 15.98418131
v 44.62555423 -22.17530645 16.00284874
v 27.07415447 11.50473859 15.13677463
v 27.52599493 11.77309360 15.21355938
v 26.98601782 12.03014329 15.01062512
v 30.70507012 9.54041630 16.83551632
v 32.23127499 5.47624985 18.84240098
v 32.15217963 7.35100871 17.98409037
v 30.91692366 5.61921345 18.28414015
v -16.02321863 31.83408827 5.24306437
v -15.75568132 32.38200769 4.41110367
v -16.68379083 32.16150030 4.82042041
v 31.97921813 4.18901211 19.44796182
v 1.10207801 -14.79104254 14.71972279
v 1.21509645 -15.54270182 14.15687893
v 1.89080706 -15.69559984 14.47369810
v 32.32473135 3.53741320 19.83034983
v 32.30686858 2.75733555 20.27025633
v 0.26445923 25.95311031 1.96903711
v -0.66813151 26.48152225 2.33710371
v -0.05605758 26.49081498 2.80329701
v 34.75203365 0.51688321 21.94615267
v 33.95649418 1.71167043 21.39594220
v 33.54799375 -0.24767956 21.70338668
v 32.05879033 2.02518119 20.58395743
v 34.62218866 -0.98139781 21.67353220
v 35.45398638 -1.93830265 21.46309614
v 35.87563708 -3.14440485 21.06555924
v 35.10239348 -1.59111898 21.54596709
v 36.31962836 -2.56928103 21.39477246
v 37.45387867 -5.19601116 19.80830543
v 38.06630149 -4.72251093 20.10479197
v 37.62461245 -4.53368109 20.44027112
v 38.13165799 -5.06725768 19.68341321
v 37.08620742 -4.23319358 20.82079463
v 36.52061149 -5.17008686 20.17095499
v 36.31331772 -6.00141287 19.40726861
v 36.56980023 -6.39669923 18.82060990
v 37.44231164 -6.92366017 17.94142649
v 37.27367520 -5.82782412 19.18512955
v 39.67321664 -8.01148918 16.60287566
v 38.72629628 -7.77001865 16.83209278
v 38.29152137 -7.58346356 17.02569425
v 38.06699067 -7.20056519 17.36122742
v 38.15767542 -8.23923666 16.71739481
v 39.33759406 -9.83080734 16.11032523
v 40.70250690 -11.78041939 15.86071402
v 39.98723999 -10.38746815 16.02854952
v 42.87378863 -14.85277619 15.70496336
v 43.37351024 -14.65302799 15.63548855
v 42.55732894 -13.96009885 15.75364172
v 43.74054447 -13.80679756 15.57150576
v 43.40060800 -13.22418638 15.69240727
v 44.21876743 -16.68966748 15.77935182
v 43.35977137 -16.87841490 15.89673199
v 42.64805466 -16.03406295 15.86110704
v 44.71873492 -19.08378117 15.95813781
v 46.30317539 -20.84439620 16.06534980
v 46.94819078 -21.75912075 15.91983996
v 47.58161306 -20.47930285 16.07239246
v 46.35463282 -19.91032250 16.00742154
v 44.53323781 -20.92477493 16.05814509
v 44.62562874 -20.30272782 16.06133394
v 45.37905380 -21.88444696 16.10326953
v 44.80370507 -21.44569717 16.08095318
v 31.29818663 11.84250973 16.81683958
v 30.98574281 12.44665496 16.67302847
v 30.68219684 12.07669545 16.49471372
v 33.22527185 9.50882863 17.68149436
v 31.78274259 10.81690285 17.03482121
v 30.95396049 10.59842296 16.67453907
v 30.61285242 11.26710977 16.47264883
v 29.84457090 10.95546316 16.16386883
v 33.12983364 6.33132411 18.64116825
v 33.08719769 5.67018753 18.92738044
v 34.80814770 4.97695152 20.03742196
v 34.45378318 4.98104189 19.93807964
v 53.10888961 -17.12433621 12.59879116
v 52.99068987 -17.05589518 13.86834588
v 52.79058963 -17.67387427 13.38040456
v 3.04377894 -24.96481687 5.16216364
v 4.40913578 -25.82839876 5.03235590
v 4.45398083 -25.95887147 5.85017819
v 33.80507603 3.26708658 20.91544308
v 33.30806270 3.87394312 20.42489499
v 32.81276301 2.54093506 20.66930197
v 35.42680293 2.58195307 21.80579491
v 34.38621759 2.94058747 21.18664607
v 35.05016863 1.85940671 21.73206210
v 33.82770345 2.49331514 21.11302502
v 35.34047306 1.81542453 21.88013494
v 35.59223562 1.16005167 22.11529016
v 35.52220762 -0.69430924 21.89661562
v 35.10970250 -0.12382583 21.93342708
v 35.20716354 -0.89038088 21.78987302
v 37.41978109 -0.76680823 22.63551764
v 38.23849559 -0.68670517 22.92621322
v 37.24219650 -0.30139857 22.63696678
v 36.55421361 -0.90416207 22.24873379
v 35.75306758 -0.04726762 22.06007019
v 36.46915779 -1.07281003 22.16338180
v 37.57415339 -3.88121745 21.17914520
v 35.88534519 -14.72074818 16.04098827
v 39.15493190 -4.98752994 19.28145252
v 40.69646448 -8.03202763 16.54323004
v 41.49444401 -7.43918819 16.70213044
v 2.29333830 -23.97359535 6.37247134
v 1.78700488 -23.27558585 6.67113764
v 2.41377531 -24.39023182 5.58963744
v 42.91450232 -8.22492130 16.58010669
v 41.80435464 -10.13857964 16.23876207
v 44.10268739 -10.01945138 15.92805237
v 41.71579331 -12.32386101 15.91243967
v 41.54515266 -10.93440969 16.08050801
v 44.04089227 -12.87492830 15.66160284
v 45.65542564 -14.98096623 15.53001720
v 44.23563555 -14.49444238 15.58323298
v 45.00732571 -14.09848221 15.48151392
v 46.93986475 -17.02098735 15.64994454
v 46.89778760 -18.48576590 15.84675349
v 46.37162015 -16.37391932 15.60474746
v 47.66751826 -18.69108900 15.83339646
v 47.38857597 -19.49674264 15.97566158
v 48.55960980 -19.13258806 15.88566415
v 49.40437526 -20.12866922 15.58431517
v 48.08308929 -20.63546143 15.97417705
v 48.65569249 -20.95692605 15.62515832
v 30.29483929 17.48196408 14.54943512
v 29.94727716 16.12599567 15.19327797
v 31.58959746 16.70645364 15.41100815
v 32.84004703 12.62918394 17.49768667
v 31.95594251 12.35500909 17.14918576
v 35.96530110 6.08705217 19.60454881
v 35.46820581 7.26586347 18.98192242
v 35.71628034 5.39193116 20.01174353
v 3.87118221 -22.28671126 9.28650610
v 3.67186032 -22.69714326 8.80378950
v 4.77029057 -22.94078097 9.39693674
v 38.82291913 -0.60092233 23.08013290
v 38.87801617 0.08378271 23.14656042
v 40.37652910 -1.63061032 22.96600118
v -12.27698103 31.24810196 5.36013441
v -13.89366481 31.92518651 4.78427717
v -13.51096667 31.45468235 5.39808581
v 41.26466438 -3.94194713 19.37542297
v 44.18826476 -8.39863997 16.28307439
v 45.02340779 -9.93677787 15.80209285
v 45.74728012 -8.50291643 15.89957066
v 45.76457664 -10.58979891 15.61302878
v 45.01539841 -11.06905751 15.63295349
v 47.37953469 -14.86722287 15.41266777
v 46.87900469 -13.93443812 15.35926387
v 47.79252410 -15.72977006 15.45236725
v 48.35390300 -17.98835024 15.68580419
v 49.88180846 -18.04360934 15.61038475
v 49.69162121 -19.20669526 15.71282931
v 31.24288097 17.63520390 14.71913420
v 30.62986769 18.94791238 13.62602226
v 31.52725846 19.14635859 13.76132574
v 31.67651594 14.55546729 16.44052193
v 34.78697315 11.89355925 17.97771454
v 34.19526294 11.27779484 17.87742414
v 36.79335862 7.15437904 19.45392601
v 36.47454083 6.57114806 19.59170960
v 37.43818775 6.45780889 19.94597167
v 37.93694079 5.82250301 20.45661956
v 12.73321826 -26.13453567 12.99098041
v 42.47778654 -23.88652973 16.06728509
v 32.26680681 -26.87133290 11.09968778
v 31.58034012 -27.45714597 10.44396404
v 38.16814721 3.59303411 22.84320816
v 38.68407756 1.46448845 23.00676331
v 39.41974044 2.86606909 23.46573956
v 37.46602684 2.32977024 22.55402692
v 39.13898394 1.05129380 23.14512059
v 39.56477344 -0.19127512 23.33422936
v 45.04720122 -27.52576210 12.37465069
v 44.92177442 -27.41115168 11.81374211
v 45.56018114 -26.77663416 12.50125468
v 23.08037877 -36.08355299 6.99710241
v 23.64351228 -35.03193706 7.36728171
v 23.28902669 -35.52705795 7.68748997
v 43.14799979 -3.82004050 17.97066629
v 43.75659674 -3.74543061 17.73807779
v 43.64649206 -5.74928848 17.02862233
v 44.14498806 -6.30022725 16.88730344
v 43.15307736 -6.95445621 16.88626409
v 43.69319230 -6.86137332 16.86982065
v 46.03813961 -8.48180521 15.81202634
v 46.52202502 -10.49195323 15.51761664
v 46.15253955 -9.82005056 15.62732272
v 46.89319804 -11.59345917 15.41761216
v 47.91785032 -11.36259641 15.34704678
v 49.57198352 -13.62355053 15.42504784
v 50.18630251 -15.21174237 15.46740718
v 50.58418959 -17.27717556 15.44390619
v 51.02455616 -18.15284416 15.18956851
v 49.48244616 -16.77644998 15.49134683
v 33.34864601 17.94810034 14.81482480
v 32.66309202 17.21414179 15.23478981
v 33.70147198 17.24181883 15.37533943
v 33.70738775 16.38555527 15.91845416
v 34.69861671 15.99490084 16.29713550
v 34.68265012 13.46541382 17.69042388
v 35.53571925 12.74976693 18.14789139
v 34.47562829 12.50440534 17.83827506
v 37.86861151 7.57743232 19.61784437
v 38.13636675 8.42315704 19.56975833
v 38.66600618 7.25489063 19.96637322
v 38.50869462 6.21996261 20.41125670
v 39.29671645 7.04008294 20.27854137
v 38.14470023 6.53295126 20.08359320
v 38.76335174 5.70514333 20.94923705
v 39.02298957 6.17009914 20.67856677
v 39.56111148 2.16409890 23.31561595
v 40.19765928 2.69375532 23.75710197
v 41.18311405 0.08944202 23.83124083
v 41.99092090 -0.23703466 23.86572957
v 41.52237251 -1.81050540 22.96069823
v 44.52143610 -3.42775160 17.72728190
v 44.16000098 -3.22999945 18.16999912
v 43.51858795 -3.31579708 18.43938604
v 49.18863624 -21.33857273 14.19141889
v 49.64087158 -21.08067460 14.02849052
v 49.50740188 -20.99572308 14.55586124
v 50.43696240 -19.90933903 14.79581650
v 50.11345819 -21.05802670 13.19040637
v 45.20092905 -25.17025359 15.41417371
v 45.68788409 -24.20976199 15.66833816
v 44.37864199 -25.29903688 16.11985080
v 46.26454413 -4.82631242 17.14420877
v 47.19898105 -8.50358792 15.62211663
v 47.60497063 -7.80924316 15.79111814
v 46.66149244 -9.13644861 15.58427978
v 48.36401716 -9.45412833 15.46600088
v 48.13021794 -10.12017205 15.33552073
v 49.05342311 -9.91299655 15.39498288
v 47.27023467 -9.77382157 15.44497162
v 49.11713675 -10.84483135 15.32462053
v 50.28067902 -12.26748712 15.39406739
v 51.31354555 -14.36419878 15.67042246
v 50.42623729 -14.04175442 15.57795051
v 50.68828538 -12.98082434 15.47203492
v 51.11627281 -15.87471366 15.60730487
v 50.16213655 -16.07238501 15.53549059
v 34.36184302 17.20524952 15.53756837
v 35.03450006 17.47509278 15.60225803
v 34.43679586 17.62311347 15.35930485
v 51.46836489 -19.48555559 12.94345036
v 51.42647028 -19.48849112 12.39192951
v 51.75877735 -18.57049763 11.43765263
v 52.27714032 -18.08251813 13.08137272
v 51.80755258 -18.88878085 13.74896057
v 36.29091755 15.20606037 16.96826704
v 35.99508107 14.82249796 17.18970761
v 35.74943915 15.35508502 16.80063084
v 35.71242467 14.42042273 17.42476411
v -19.89976317 20.41102946 9.12381988
v -18.90457608 19.53852735 9.43276752
v -18.79490912 20.62729001 9.00542177
v 37.02764958 12.27347646 18.52322370
v 37.25928068 11.75470371 18.56928505
v 37.09320724 12.52137031 18.49195175
v 38.67089376 10.18227357 19.24806647
v 37.19523177 9.48554836 18.99470761
v 39.71233964 6.16824813 20.86976543
v 40.23197666 6.22812659 21.05325274
v 40.20478204 6.14829082 21.13096416
v 40.37829116 6.28212048 21.09950222
v 41.40313342 3.76271456 23.72887917
v 41.11599922 3.63296433 23.67638424
v 41.64671525 3.41263413 24.07650277
v 41.76963866 1.99333415 23.98646064
v 42.60234535 0.72506454 24.38821271
v 43.19323227 -0.20709478 23.99366535
v 44.26462576 -1.61673978 22.69716375
v 44.04100776 -2.05496326 21.23341151
v 44.46599633 -1.94241700 21.07033320
v 44.51077804 -1.94998761 21.23400569
v 43.99051145 -2.13712454 20.89513838
v -8.88500270 10.20369772 13.41728587
v 44.83495653 -1.87262590 21.33762836
v 46.06037214 -3.11675947 17.65114442
v 45.06107420 -2.97983363 17.94661023
v 40.97947478 -3.79190454 20.09312063
v 41.71041027 -3.61805991 19.60442960
v 41.54039919 -3.47023574 20.27842589
v 46.36367410 -6.33673137 16.43969119
v 47.23641649 -5.12654940 16.74388722
v 47.02355713 -7.04731885 16.07547514
v 47.15116322 -7.78795965 15.82183503
v 46.34257406 -7.29658967 16.14463702
v 47.68768325 -6.93207514 16.08679257
v 48.30843955 -8.26019701 15.72653838
v 49.55159873 -8.57040193 15.56773018
v 49.95588586 -11.45555824 15.34359250
v 50.59044436 -10.77084895 15.34402184
v 51.49623007 -13.49821873 15.59553202
v 51.44805461 -12.53190078 15.46586957
v 51.93571746 -14.58786614 15.49178734
v 36.65559366 19.53614689 15.42658173
v 34.78784859 19.10384744 14.90575261
v 35.95479578 18.18412729 15.64358547
v 38.09491172 13.72962259 18.39399710
v 37.02279553 13.32426071 18.30683462
v 38.58872876 12.96095178 18.76308210
v 37.90675849 12.28915900 18.62982661
v 38.61337155 12.14738190 18.88578571
v 37.92818263 11.51675265 18.77957769
v 39.29280490 10.03050990 19.43254285
v 41.99228808 3.98838101 23.73183146
v 41.70498997 2.55286833 23.93999882
v 42.45689139 2.89933151 24.28999543
v 42.42037609 3.60090355 24.19883199
v 24.70089868 -34.54951197 5.05526131
v 25.38867481 -33.81562978 5.46815014
v 24.94240738 -34.55281258 5.86890522
v 45.34236342 -0.90972648 23.06000143
v 45.26912794 -1.26734923 22.77602069
v 45.78859359 -0.55922335 23.37598614
v 45.61792687 -1.26612035 22.50924520
v 22.87506685 -36.16704047 7.73129379
v 22.30309322 -36.72418743 6.91261003
v 46.77732289 -3.44616151 17.60247536
v 47.22548276 -3.01117101 17.81148091
v 48.63198102 -6.13602158 16.15043543
v 48.11282083 -5.00821089 16.60547033
v 49.42160100 -6.50972594 15.97744785
v 48.67285118 -7.07148574 15.95380716
v 50.35464838 -6.62393030 15.86876251
v 52.22775415 -8.84356909 15.56583401
v 50.28352886 -10.02743375 15.35072923
v 51.36726424 -9.76943318 15.50109684
v 50.51663518 -8.49456061 15.49276803
v 51.86860263 -11.97939087 15.46398178
v 51.17452145 -11.38118841 15.40117990
v 52.14325339 -13.07145599 15.56125376
v 52.95039341 -14.34591692 15.62081650
v 36.91676259 17.42978767 16.09108038
v 36.58616170 16.72358252 16.19625837
v 37.36336902 16.33970439 16.56796783
v 38.86960447 13.42265960 18.71009730
v 39.16832432 13.87031842 18.57936382
v 39.59571198 13.39953113 18.85532402
v 39.92112726 10.93655638 19.51636001
v 40.48539698 9.96116176 19.76791210
v 40.73432833 10.55777352 19.76230741
v 41.10096022 7.38317752 21.02491632
v 41.47860780 7.82762002 20.92354931
v 39.81987014 7.82200601 20.31013370
v 42.44641215 7.48816133 21.65799960
v 43.07565093 5.03788283 23.76057208
v 42.49851778 4.39479994 23.77347276
v 42.49982908 5.10657718 23.54649827
v 43.77849028 3.28722736 24.65151623
v 43.13280806 3.99583485 24.40075018
v 48.12772200 -3.29178316 17.44614542
v 47.06707224 -2.13557342 18.11948232
v 48.75293002 -5.00112679 16.51971973
v 49.10476506 -4.92484262 16.52056538
v 48.99241775 -4.23268788 16.79852419
v 48.81072417 -5.83650777 16.22282155
v 50.13924837 -7.88360741 15.59638418
v 52.49248818 -11.43747475 15.50495345
v 53.18427458 -12.10428309 15.55259805
v 52.50839517 -12.48011552 15.52781183
v 54.02145907 -13.68074212 15.54917824
v 53.38372290 -12.82164641 15.55832475
v 38.88157755 17.04707555 16.83288626
v 38.27552125 17.82986708 16.22253098
v 38.67920861 16.42028987 17.00452901
v 52.40583047 1.67905237 22.66892605
v 53.21093649 2.40776432 21.79808356
v 52.87950858 1.79223332 22.70276286
v 39.61180151 14.44446389 18.35406385
v 40.47676548 14.49175738 18.48575473
v 40.20801187 15.18063620 18.09920184
v 39.87580910 13.89077492 18.69725063
v 41.16773605 13.52999732 18.94624159
v 39.93445635 12.66921498 19.08025146
v 40.84412381 12.27175444 19.38300766
v 41.02490097 11.48283016 19.61227693
v 41.63186997 11.93745900 19.57661472
v 41.57134145 10.87433100 19.88321170
v 41.74729809 10.33943798 19.98867467
v 41.34635627 9.06126108 20.34214512
v 42.29625687 8.49778019 20.89227922
v 43.84178296 9.12901014 21.07469179
v 44.46419701 5.32197021 24.49167892
v 43.95966232 5.62272128 23.98473583
v 44.83145103 2.54579005 25.05106106
v 44.00936887 4.57631145 24.63007346
v 45.80497742 2.63506593 25.25039203
v 45.14011368 1.40532607 25.00383556
v 46.43953964 1.51554821 25.23740754
v 44.97217387 1.72907300 24.87176657
v 45.93079910 0.93356258 24.81006458
v 45.74446753 0.38981691 24.35391769
v 47.03533277 1.05541188 24.51981418
v -17.08140597 32.56914392 1.67832244
v -17.23494008 32.63838589 2.30631512
v -16.42301679 32.25370497 1.89245830
v -22.78948762 -9.84634273 13.67591973
v -21.74710855 -9.68152285 14.19566758
v -12.14149501 -4.17329278 19.29514483
v -12.96266261 -3.68810375 19.61346716
v -13.11046723 -4.50542383 19.17433180
v -12.08117325 -5.02436887 18.93175580
v -11.27459947 -4.92601097 18.77629571
v 48.34241793 -1.06342358 18.69091764
v 47.49945551 -1.30577630 18.76581460
v 47.82344028 -1.61817216 18.28597113
v 49.25222695 -2.55298475 17.65139960
v 49.12966862 -1.93256617 17.97352917
v 48.42934757 -2.78325193 17.66549423
v 50.18713698 -3.47604370 16.87848009
v 48.86401817 -3.20048234 17.34889857
v 50.50726607 -3.05096991 17.06262864
v 51.35395378 -5.00937598 16.25812985
v 52.20519379 -5.75735513 15.99576697
v 51.26639456 -6.47803163 15.91703109
v 51.88590661 -7.59308459 15.61610680
v 53.20960283 -7.14956224 15.77581465
v 54.58563566 -12.26269919 15.71791805
v 54.64956909 -13.49459775 15.44418838
v 54.32357639 -14.36904538 14.92041629
v 54.81506884 -13.74893356 15.26119839
v 41.26456752 14.05194122 18.71987060
v 41.06950387 14.53564782 18.53360608
v 42.18091071 12.85205595 19.29421537
v 42.45555401 14.09752294 18.76152866
v 42.84226149 13.79951276 18.91522668
v 42.28157550 11.29481196 19.89074238
v 43.19255054 11.83019672 19.86862905
v 40.05165026 -19.45071667 15.70337638
v 45.20080611 6.64499868 23.51129428
v 43.89623180 6.32114988 23.16079475
v 48.54276404 10.31859871 22.29111642
v 46.59746587 4.49159555 25.36485530
v 46.77502066 2.20868550 25.48669651
v 47.36416787 2.52605299 25.69893375
v 46.67895287 2.96518602 25.50995722
v -0.52533805 -16.25098288 12.66613789
v -1.39138382 -15.50958026 12.99177296
v -1.03582419 -16.39990322 12.28931174
v 47.38591984 0.05625713 23.59324880
v 47.93217406 1.26119819 24.59550090
v 48.11509699 0.75560424 23.88452366
v 48.43765497 0.84708014 23.96939695
v 48.13697562 0.59579802 23.75687286
v 47.80229181 0.02869516 23.29662442
v 49.10651594 0.53539861 23.64188619
v 48.40664938 0.94222021 24.13628809
v 47.87000269 -0.18734354 22.61413075
v 48.53098467 0.20349963 22.31232263
v 47.54277319 -0.63098740 20.58216557
v 3.10882321 -22.84986898 8.17445572
v 2.77129514 -21.97402343 8.76518805
v 49.61299151 -2.49782787 17.63947494
v 22.57510461 -22.57088199 18.00833456
v 51.74831674 -4.58382023 16.33389480
v 52.46509239 -3.92140029 16.45779796
v 53.81422862 -8.09451193 15.68904892
v 54.74348739 -8.01532250 15.90983756
v 54.37288061 -9.67916008 15.74061625
v 56.26899004 -11.99279353 15.52150585
v 41.31523892 17.04011671 17.33587123
v 40.95784575 16.84627868 17.43959635
v 42.38662496 17.37738028 16.67461172
v 41.33164138 17.60404184 16.98936522
v 43.54277253 14.81440570 18.59393530
v 42.34709963 14.81370442 18.50472763
v 43.77660528 11.45885140 20.09956911
v 44.53779384 12.50404492 19.52653378
v 44.05541718 12.91790605 19.38744448
v 44.68493164 11.67682651 20.04990168
v 44.18351129 10.99912357 20.41537128
v 44.20999438 10.28187573 20.73579840
v 44.89453882 10.09158418 20.91200463
v 44.74648461 10.78317128 20.60925961
v 44.74828020 8.45524948 21.78833447
v 45.56320980 8.91377218 21.86345682
v 44.97719929 9.23951715 21.33806795
v 45.94784975 9.62896924 21.58270776
v -2.99467705 -21.82986774 3.12548480
v -2.85007991 -21.83333412 2.66635045
v -2.39879126 -22.07785659 2.59705167
v 45.75534165 7.81434402 22.65627123
v 44.36484352 7.94350728 22.00617269
v 45.74612156 8.20529740 22.36171626
v 46.13077268 7.85872992 22.82348275
v 46.70979828 5.45084989 25.23939870
v 47.43091390 4.04204708 25.80568381
v 48.74245822 4.39425884 26.05746314
v 47.62905464 3.52202263 25.76651238
v 48.08314517 2.45532929 25.80080368
v 49.00435358 3.74550978 26.13230795
v 48.90915751 2.66514462 26.06623434
v 48.10502753 1.75362371 25.13521537
v 48.75824973 1.89819082 25.61226115
v 48.70583862 2.34184484 25.85485578
v 48.09039831 2.18847161 25.69112740
v 54.98623103 -14.32389766 14.05719668
v 55.71342260 -13.67119979 14.30077199
v 55.40570244 -13.27060908 15.27542528
v 49.63909090 0.95825584 24.45767447
v 49.19482023 1.01536536 24.42292869
v 49.57019910 1.15383114 24.76538531
v -6.71111466 -19.56033707 4.92933160
v -6.88902847 -19.75054108 3.91157810
v -6.24562800 -19.83961277 4.22071107
v 50.63165352 1.10243831 21.14193514
v 50.96948519 1.25518884 20.90635709
v 46.69617489 -23.29085022 14.43814114
v 47.14669287 -22.38983661 15.28381277
v 46.46731541 -23.00286479 15.64227603
v 49.86150935 -0.00595857 19.33989301
v 50.47323182 0.27665423 19.52145807
v 50.68037659 -1.01752020 18.30139011
v 50.71815476 0.02859098 19.07116175
v 50.29254779 -0.91904483 18.38351227
v 51.54401064 -0.47290517 18.52923259
v 51.39048398 -0.97575533 18.22550409
v -8.89280438 -17.13598892 7.35768164
v -7.56663037 -17.48524234 7.64820259
v 51.92171037 -2.07857112 17.26658456
v 51.76229775 -1.65733800 17.62261242
v 51.32225528 -2.05889088 17.67425612
v 51.34921148 -2.29739561 17.41581596
v 52.05072463 -2.70671630 17.00088009
v 51.53206736 -2.93656508 17.09316485
v 52.35340819 -2.82531627 16.96985587
v 52.13814974 -3.56798014 16.62235707
v 53.16124111 -2.86169443 16.77143574
v 53.54859307 -3.10019776 16.65915735
v 54.03015763 -4.29306831 16.39651880
v 53.02767828 -4.87473374 16.15683176
v 54.51876670 -5.20909671 16.17026702
v 54.42791060 -6.32600207 16.01514034
v 55.48940599 -6.89415075 16.01592079
v 40.34283012 -3.24789784 21.78588510
v 41.12731665 -3.39599280 20.96073516
v 41.21961445 -3.06701078 21.83875255
v 44.32855174 13.97684868 19.03865114
v 45.20734772 12.85241172 19.30995286
v 45.22193968 14.19598330 19.01592501
v 45.23304477 12.30747625 19.59466003
v 1.99081982 -15.12422785 14.94765282
v 45.33505067 10.79360675 20.69732919
v 47.75335267 7.76636088 23.62612076
v 46.52925208 8.21992010 22.60820009
v 46.98494822 7.75201572 23.23872596
v -11.84033975 9.51374508 13.91467359
v 47.08560929 7.43191550 23.55821989
v 47.86477610 7.33425841 24.05581251
v 46.72542214 7.31570041 23.55409600
v 48.24786261 7.20560038 24.24533479
v 47.61544988 6.84556225 24.31394905
v 48.97673056 5.15204947 25.96374042
v -19.31714453 22.31675200 8.47532135
v 28.62658352 -21.94146998 17.74781942
v 29.41817604 -22.26900496 17.70389825
v 51.71575025 1.77864649 21.61954157
v 50.88792369 1.24442508 21.92700654
v 53.76011133 -0.50544663 17.98703149
v 52.10692063 -1.00632664 18.00070144
v 53.03332210 -0.99759432 17.83649065
v 52.72887275 -0.14667299 18.35967787
v 52.35003680 -1.30038266 17.75748283
v 52.77219415 -1.95539719 17.35282689
v 53.51911113 -1.40958570 17.50228368
v 52.54685879 -1.47388957 17.65277609
v 53.93151566 -2.34968890 17.03128032
v 54.37104031 -3.12323961 16.63527638
v 55.78881875 -3.40357516 16.75922424
v 55.70806935 -6.10935269 16.36983082
v 56.42281845 -8.06570705 16.08037204
v 55.30308932 -8.13541096 16.02436788
v 56.74053729 -6.88989367 16.19595848
v 55.87548390 -9.64751653 15.99756069
v 56.11504614 -8.67736805 16.07676595
v 45.69237307 14.16493300 19.01067235
v 45.90603337 14.63377941 18.77994463
v 45.94725370 13.47653568 19.17846687
v 46.26127332 12.93719653 19.39283870
v 46.35000601 12.38597371 19.73608509
v 45.81554979 12.17752229 19.72699910
v 45.64232007 11.79916784 19.99417879
v 46.79428041 11.92628499 20.21193504
v -2.37227720 -7.68321473 17.36346260
v -1.68460305 -8.70251190 17.16000587
v -1.48176728 -7.72872660 17.29143038
v 47.54343256 9.64394212 22.08567411
v -1.72715297 -7.42399599 17.33295992
v 48.11678454 9.25116055 22.60376140
v 48.42648283 8.52727704 23.37493002
v 48.90390486 7.37857679 24.74277839
v 48.62598702 8.09215382 23.73051085
v 49.08770695 6.95239287 25.13700724
v 49.51503873 6.05171639 25.65637231
v 49.83044416 5.16014034 26.27892792
v -5.78186614 -4.40127309 17.77022704
v -5.18907560 -4.31951415 17.73055084
v -5.73282782 -3.54365679 17.80902594
v 49.56098273 4.13929950 26.30280331
v 49.66918379 3.31779826 26.43404156
v 49.80630800 4.37859818 26.41504444
v 50.97229034 3.46715678 26.64800733
v 2.79107550 24.10935052 6.54877676
v 2.87282374 24.60759878 5.70044247
v 2.67172465 25.04569851 5.43898810
v 52.05195770 1.13352237 19.67477985
v 50.91613531 0.86675998 20.25395446
v 51.18208006 0.54477429 19.54331994
v 54.28844690 -0.97550376 17.65239984
v 55.05548790 -2.35595647 16.97534695
v 55.96389994 -4.58896719 16.47335291
v 56.99506402 -6.06780918 16.50717668
v -10.77805646 8.87956377 14.26481828
v 57.57702515 -7.16351951 15.96908271
v 57.64432251 -6.19550981 16.41996205
v 46.23141885 13.97219952 19.06771213
v 47.06585407 12.51250971 19.89255100
v 47.11452872 11.30674314 20.88780515
v 46.53569683 11.42556686 20.51842958
v 46.26384750 11.13142725 20.63651755
v 51.11359432 2.91137630 26.34862810
v 50.86380988 3.11897951 26.41106211
v 51.79306492 2.24717497 25.84982477
v 51.80487409 1.84148457 25.48540942
v 52.50460654 2.22385000 25.65958910
v 51.31969601 1.57604355 25.28961748
v 51.90400407 1.25907420 24.83280934
v 52.56704614 1.50646630 23.25699106
v 52.50137672 1.38010550 23.74080755
v 51.90649629 1.34224829 23.39511737
v 53.13431099 0.98336081 19.06041801
v 52.16714740 0.84026362 19.24641430
v 53.50903422 0.48533117 18.62283424
v -11.25888713 -10.77491604 15.00046998
v -11.73492428 -11.17684878 14.25592881
v -10.82917396 -11.50144637 14.01256025
v 47.37581685 13.58794793 19.35765333
v 47.36833647 13.05603329 19.62474734
v 47.69993201 11.30836364 21.26280591
v 48.25189710 11.06912829 21.74909972
v 48.82587492 9.89229418 22.73088880
v 48.07598144 8.96095391 23.01529981
v 48.62898216 9.06320009 23.05333316
v 49.14855957 7.98696838 24.31196906
v 57.21234158 -1.76033983 17.49623008
v 56.86923116 -0.89388771 17.78820157
v 56.11005425 -1.34258764 17.56738499
v 49.84141514 6.91596698 25.30966327
v 56.22280389 -2.42682919 17.15781167
v 50.55287853 6.51099114 26.23076551
v 51.17563158 3.99921695 26.83641203
v 52.25926265 2.89917504 26.22568235
v 53.23110893 1.37668371 19.43062805
v 54.98500913 0.31136975 18.59785244
v 55.18021435 -0.86190586 17.79323444
v 57.98485875 -5.14933700 16.77021571
v 61.31490320 6.55348506 22.47779816
v 61.37325615 5.35533857 22.22313546
v 61.87004223 5.82331186 21.95290104
v -13.86867091 10.09019744 13.57460208
v -13.95175606 10.74497681 13.24932184
v 43.15479845 15.47130477 18.23096722
v 45.30576617 9.91289411 21.10780030
v 46.34256288 9.17942263 22.10957929
v 50.58320239 1.09179213 24.75895360
v 49.85713214 1.66087493 25.39305761
v 51.47835240 0.03031623 18.90846528
v 56.80336431 -9.61420964 15.97937383
v 57.40270391 -9.11634974 15.72922617
v 57.33360350 -8.89059342 15.80605470
v 57.79534578 -9.77811776 15.14684688
v 57.16277286 -10.32859646 15.63502289
v 41.45826772 15.00750799 18.41931976
v 40.84666446 15.64993709 18.02229322
v 45.93831301 -25.38105100 12.90849969
v 46.04827985 -24.90192093 13.07415776
v 45.77802122 -25.91068111 13.47228512
v 43.13565418 10.40489320 20.38750425
v 45.70242018 6.31349953 24.25386570
v 45.43503746 5.54594770 24.71961640
v 46.24181241 5.07444888 25.11730604
v 47.29039595 5.22625493 25.65817907
v 7.71441404 -24.83899333 9.72572342
v 8.39276519 -25.43328516 9.60630178
v 8.54420010 -24.77758750 10.14782209
v 50.18578470 -1.29434792 18.15800369
v 50.70878938 -2.03377800 17.83983409
v 51.23768747 -1.53621403 17.97682047
v 22.29150198 -17.04405434 18.26602221
v 22.28669077 -18.15618388 18.31148937
v 22.88385853 -17.33052917 18.33086275
v -0.97100378 -17.15406775 11.57821808
v 56.41734600 -10.70098393 15.91322944
v 40.11569172 -3.59858107 21.23074420
v 39.62577879 -3.95562267 20.79575695
v -18.53919402 23.85601215 7.93139264
v -19.53484491 25.05615912 7.51260016
v -19.81758513 21.61641233 8.77907127
v -18.43102835 21.69327065 8.54690280
v -19.11226846 21.21704258 8.80259462
v -19.15586554 22.78237417 8.31203163
v -20.84811963 20.57426423 9.00372025
v -16.34784415 20.88165097 8.90404079
v -17.85352081 20.10174841 9.20978654
v -15.67279361 17.74707809 10.22724342
v -15.36114048 14.83773626 11.77087147
v -16.47634432 15.21868259 11.50249876
v -16.66525193 14.21968080 12.05983944
v -17.72060059 15.38154669 11.33822277
v -15.16525447 15.21612052 11.51092257
v -14.86824360 16.09658636 11.10566501
v -13.93573359 14.43826221 11.94943767
v -15.19809756 12.72469666 12.58863788
v -15.33326693 13.50833289 12.34131958
v -16.39829017 12.87371945 12.66118046
v -13.75103835 12.32529525 12.72880938
v -12.20167894 12.91516703 12.47833483
v -12.90161628 13.49431556 12.44059019
v -12.57461309 11.60117704 12.84584124
v -11.52479183 10.61711740 13.14053871
v -12.90506776 10.37451439 13.43406737
v -14.28509038 9.53920279 13.87637295
v -10.80029458 10.35584044 13.40844948
v -11.92528475 10.16929839 13.48775439
v -9.78693273 7.02893920 15.26453905
v -9.57391225 7.73243466 14.87018820
v -11.33555453 7.60895247 15.13903681
v -11.88167185 8.39584228 14.62896168
v -11.22646779 8.50015972 14.52948339
v 12.81024795 17.56093837 2.88461661
v 12.15974428 17.22809300 2.59397528
v 12.01919746 17.61025563 2.99925730
v -7.44663272 3.48483864 16.37028903
v -9.22950171 4.71130386 16.33248664
v -28.62146497 19.60226148 2.63845781
v -28.14266644 20.00113577 2.06503063
v -28.25551108 19.39711347 0.64394576
v -7.35336961 2.06559733 16.87525213
v -28.00186910 19.87088472 1.17418985
v -29.52381596 14.67360184 1.05892285
v -7.93944485 -1.59464276 17.93918945
v -7.06560770 -1.37881539 17.68455282
v -7.69427931 -0.84765459 17.72998460
v -4.99590859 -0.64616464 17.34472625
v -4.83471761 -1.65307336 17.51871221
v -4.65031108 -0.77050406 17.24815927
v -24.36661161 22.86716178 0.68023428
v -24.42598529 22.37151191 0.19024956
v -25.05028993 22.58786000 1.05879211
v -6.48268359 -3.36935534 17.71754399
v -6.25839271 -4.08996502 17.78196171
v -6.05585519 -3.01688467 17.63456874
v -18.36223714 31.02344461 5.32428268
v -18.78674701 30.98492324 5.25797671
v -18.01350899 30.69857880 5.45244478
v -3.95063730 -4.38561896 17.60689728
v -2.97108269 -3.67688574 17.52190478
v -3.50398361 -3.37904110 17.59191602
v -5.27312793 -5.73188113 17.64217019
v -5.61243808 -5.33579290 17.70509034
v -4.41690022 -5.67809679 17.57406630
v -2.38279952 -6.25331653 17.41104946
v -2.11028103 -5.18899690 17.37099513
v -3.00059072 -6.23076083 17.47711748
v -2.66378745 -4.38227598 17.49459282
v -0.67833520 -6.99363463 17.19844714
v -0.54242508 -8.19213036 17.20166579
v -3.06779589 -6.94932602 17.45306142
v -2.56132940 -6.68340456 17.43990183
v -1.50692579 -9.30591952 17.07275584
v -1.64956460 -10.76239999 16.69033803
v -0.97416801 -10.14364790 16.93749800
v -0.53996843 -10.01016423 16.91270992
v -0.31302063 -9.64277796 17.11446047
v -26.53472498 12.21152395 12.39353977
v 0.56386593 -11.33644488 16.65421017
v 0.74505195 -12.26848736 16.36274345
v 1.56919914 -11.45963650 16.65931381
v -0.24657481 -11.72127295 16.46698453
v -1.04705570 -11.84313279 16.28188044
v 1.98759884 -13.10404018 16.08376019
v 1.57362293 -13.81242741 15.58112167
v 2.27240426 -14.02264833 15.61130863
v -27.11177245 12.51602639 12.25752849
v 1.97642599 -12.19205372 16.46661386
v 1.43967720 -12.70521712 16.23491384
v -18.91973242 12.55438011 12.66442519
v 19.62154731 16.42998122 3.24726012
v 18.53291690 15.11330716 3.27867363
v 1.67475338 -16.38769545 13.70621007
v 4.78042616 -17.04580896 14.47882690
v 2.77129747 -15.81624523 14.75713868
v 2.83337571 -16.30631275 14.36583139
v 2.17272528 -17.21787639 13.17133754
v 2.64531258 -16.90989733 13.65078427
v 3.61312693 -17.27217808 13.81714363
v 5.29654743 -18.10054295 14.17357381
v 5.35697257 -18.44711043 13.96035496
v 4.71635489 -18.21369492 13.78081553
v 4.40278044 -17.69277826 13.97840772
v 3.57471895 -19.30823550 12.10222673
v 5.86060155 -19.81371641 13.24897539
v 6.33557513 -19.97033879 13.43334932
v 6.24574162 -19.78344657 13.52487691
v 4.75042267 -19.42418143 12.59426959
v 4.16560937 -19.24384385 12.40199059
v 4.30142740 -19.80804093 11.99732069
v 7.61240209 -21.57860808 12.98720483
v 7.53312418 -22.37765305 12.11132761
v 7.56755657 -21.98065817 12.66460959
v 7.15748733 -22.06817642 12.09530234
v 7.48268329 -21.02892473 13.12932000
v 5.97321754 -22.05213904 10.93501225
v 5.51391812 -22.48370647 10.29953267
v 6.32783119 -22.86879160 10.47553401
v 7.03182397 -22.92762697 10.90700459
v 6.23588171 -21.58723399 11.64668333
v 9.24799033 -23.77755381 12.08948996
v 9.05187801 -23.39786477 12.35945150
v 8.33057612 -23.39931764 11.46449242
v -19.80857737 -13.28423433 8.46261717
v 8.03349260 -22.40838297 12.47038879
v 7.44495913 -22.69062586 11.56655513
v 6.63576322 -23.99225719 9.81539581
v 6.80398988 -23.43430184 10.27256064
v 6.06694026 -23.24779518 10.04225016
v 7.24216271 -24.19982664 9.99632571
v -18.01807061 1.89998269 18.96321774
v -18.52969453 1.51583250 19.26225238
v -17.33466238 1.29842525 19.23970692
v 7.36311311 -23.56749959 10.47316380
v -15.94999991 3.69000039 17.66999997
v -15.75139537 2.77909823 18.23573932
v -15.18134307 3.67018254 17.87011512
v 9.29471757 -25.19326098 10.58285963
v 9.71427839 -25.46618320 10.78409795
v 9.59512778 -25.09281412 11.01524383
v -20.46942897 -12.86986377 8.91426485
v -20.74734494 -13.37459218 8.19371734
v -19.96306330 -12.69362122 9.22468398
v -16.72300324 3.40278912 18.02798919
v 7.70689733 -25.83748847 9.00811329
v 8.62449594 -26.10636130 9.33206454
v 10.18822566 -26.51084587 10.30685380
v 10.59148274 -26.92473121 10.23127139
v 10.14653221 -27.12076344 9.73318331
v 10.94408892 -27.42649615 10.08895691
v 9.72364284 -25.65292828 10.64672973
v 9.80440620 -27.39688940 9.28227231
v 8.50343518 -27.02620998 8.69265385
v 8.49751569 -27.68352441 8.22461583
v 8.97779409 -26.42610669 9.36468225
v 10.97018365 -27.91841514 9.73929651
v 11.28311362 -29.10389751 9.17873345
v 10.65659430 -28.84619124 8.88958387
v 11.08277682 -31.28017485 7.32238265
v 11.66944951 -31.44226223 7.82425143
v 10.18029079 -30.16577475 7.52608385
v 10.93078870 -30.10777943 8.16049986
v 11.66861132 -30.24294786 8.63953959
v 13.50907236 -31.81698546 9.19196010
v 14.05654661 -32.81575069 9.05684102
v 12.91274466 -30.78634851 9.24428646
v 12.61311490 -31.58159554 8.61432217
v 13.10286298 -32.30115026 8.46482255
v 11.93262078 -32.91027993 6.32319273
v 12.53581978 -32.65358880 7.65329599
v 11.33874524 -32.17239678 6.39424380
v 12.74759695 -33.27745944 7.15094525
v 13.21008243 -32.99626336 8.02928675
v 14.70184699 -33.23463723 9.44494549
v 13.11847847 -33.90182927 6.85268734
v 13.67647294 -34.09568965 7.62499962
v 14.85709660 -35.21951661 8.02611373
v 14.52990435 -35.48171371 7.24453898
v -17.76689291 23.82829972 7.88567122
v -18.18407699 24.54950847 7.68550066
v -17.91962795 25.18954314 7.47634936
v -18.52000691 25.34162998 7.46542122
v -16.26943052 22.53869921 8.29465780
v -16.78884402 23.03762548 8.12305417
v -17.34491996 21.50760964 8.60386807
v -16.19700529 21.78828418 8.55190028
v -13.42184376 15.98579809 11.19238883
v -13.00584711 17.12154970 10.61014645
v -12.28784025 15.96959308 11.24217734
v -11.26157399 13.08945753 12.33778801
v -10.56143176 11.39292587 12.67653331
v -9.30019841 9.11517255 14.07961641
v -8.72972887 8.32813233 14.42275010
v -8.44065472 6.60828920 15.21315891
v -9.43903159 5.94414212 15.76819457
v -8.60558078 7.36230658 14.97626677
v -6.46878220 5.42559987 15.34864586
v -7.53433164 5.19549241 15.70631750
v -6.39718678 4.40857606 15.75097628
v -7.18845753 6.30778400 15.14011621
v -5.93033805 3.59569420 15.94549976
v -6.53420761 3.13037913 16.29562117
v -5.61200175 3.01054073 16.14078693
v -14.59707413 -14.81508836 7.59883970
v -14.55995720 -15.30824322 6.96030771
v -13.34569510 -15.29700868 7.38909421
v -4.67950199 -0.45723547 17.22668670
v -4.93300427 0.28224787 17.14057848
v -2.99058342 -2.60793022 17.51779206
v -1.87434733 -4.05943673 17.36135595
v -2.45631766 -3.18091991 17.47965999
v -1.26769196 -6.57923426 17.24148169
v 2.32795486 -11.12154685 16.86608046
v 2.91352510 -14.85135593 15.39822388
v 5.05529577 -15.79379290 15.29135182
v 4.34115808 -15.77232964 15.06255940
v 5.05800638 -16.32090658 14.95586243
v 7.42262276 -18.95473152 14.76584747
v 7.55149964 -20.26791498 13.71354051
v 7.07811071 -20.33319138 13.36890832
v 13.10497988 -26.64662153 12.95210607
v 12.45828997 -25.66178888 13.07738479
v 12.02995330 -29.47514132 9.41510033
v -17.45389216 26.31417289 6.96086697
v -17.33038761 25.54771863 7.30313407
v -16.33854769 25.55671893 7.31508387
v -17.04231650 26.69980563 6.91512274
v -16.99793525 24.82434176 7.54572591
v -16.72554575 24.19290319 7.74197932
v -11.30169537 14.15928919 12.10840885
v 14.42260668 -35.62097624 5.83090307
v 15.16374201 -35.85814685 5.11174230
v 15.46835620 -36.28194705 5.65260602
v 9.50662419 -19.39143799 15.23137093
v 14.49184306 -28.55627798 13.03006057
v -17.77377538 27.81426534 6.48688665
v 4.95860074 -8.99092667 17.52225123
v 8.48582573 -15.09755198 16.66023768
v 44.25771534 -0.38220861 24.03111197
v -9.05538350 29.59902398 0.96449279
v 6.21116720 -26.85553022 6.83951424
v 6.74256822 -27.22617239 6.92617008
v 6.59780018 -26.64741501 7.59482617
v -4.34064493 27.60036103 3.53135890
v -22.22948149 -10.77190414 11.69930864
v -22.58452587 -11.19673532 10.65529417
v -21.70060389 -11.21369004 11.20026689
v 16.47163928 -25.58635175 15.85031860
v 0.95254288 26.11329034 5.76982042
v 0.24277536 26.72241442 4.61891200
v -8.92668962 29.88551185 2.55015003
v 5.65250684 -26.86263621 4.20041382
v 6.61821244 -27.78181992 3.57300323
v 6.98743481 -28.19704451 4.28239163
v -26.55866183 19.80892941 8.49764142
v -26.92889422 18.67353357 9.20045003
v -26.24236047 18.53178628 9.58826579
v -6.24570018 27.10364759 -0.21809801
v 10.25597285 -27.68890187 9.40554868
v 10.54538228 -6.13021292 17.87622273
v -21.33351937 5.97074628 16.34346507
v 0.00529875 14.45281785 10.87052748
v 19.02416162 -19.83761229 17.66726561
v 19.90349777 -23.44835363 17.29975082
v 31.22106940 -5.18389419 20.62780596
v 31.65547177 -5.68631338 20.42668872
v 22.79719524 -26.12334676 17.64106564
v 22.25695737 -26.71808004 17.46855304
v 33.23258832 20.86245827 13.39508966
v 32.71960095 20.66216245 13.38448655
v 33.58547390 20.86506598 13.54448497
v 25.68032406 -28.41628715 15.97140357
v 24.80310947 -28.96021865 15.91715217
v 26.58324502 -30.66374920 10.56492329
v 35.62827408 20.91901004 13.93263973
v 36.12991795 20.77377401 12.25728448
v 36.48302332 20.76251246 14.26613983
v 3.86509718 10.85753087 11.99951023
v 33.25352445 21.00712247 12.32894696
v 7.86913373 2.21838593 16.26455411
v 40.47806934 3.87535547 23.54421839
v 39.93840888 11.80378161 19.30230856
v 7.38065038 0.36868372 16.67125896
v 9.16485582 0.49873168 16.56175964
v 13.93246464 -7.77197490 18.31245236
v 15.05381614 -7.29573146 18.56110245
v 12.57972047 -7.15473434 18.11753027
v 14.32808861 -8.48525390 18.38926785
v 15.71122557 -10.95628459 18.45239475
v 20.12184262 -16.38945751 18.20586994
v 20.86329833 -18.26386899 18.11487228
v 23.55747484 -21.47619985 18.42454076
v 24.99745227 -23.77841063 18.11923087
v -22.86090702 5.95702371 16.25057124
v 25.75183287 -23.95801619 18.12159084
v 0.83009998 18.82337220 9.69477464
v 1.97876175 18.94452237 9.50795133
v -16.36530086 -12.19007745 10.65960899
v 0.76094532 18.58324371 9.78249591
v 0.72442577 17.39542186 10.02194453
v 5.46917086 14.68240097 10.71725786
v 5.41742798 13.86123430 11.13184914
v 4.67052311 11.24214940 12.00354565
v 7.98732881 9.03695822 13.52139190
v 6.66472921 -8.33508279 1.57913461
v 7.19172042 -8.47492367 1.64385920
v 7.65154138 -9.08330455 1.72057620
v 12.52047531 2.36026035 16.40754193
v 14.23603669 -2.86327512 17.96053909
v 13.94206844 -3.77711561 18.13562959
v 13.31297308 -4.50863782 18.08905788
v 15.85711166 -6.01798855 18.67870428
v 16.96668752 -5.04448125 18.77030730
v 20.46478167 -10.58837585 18.91617477
v 20.34916542 -12.23476790 18.66285130
v 23.66699465 -16.24613628 18.32442358
v 22.32080512 -16.07701555 18.29724386
v 20.94773389 -13.71804811 18.48880015
v 21.66059427 -17.39349216 18.24495941
v 21.69410512 -17.96534099 18.24689284
v 25.41985549 -18.24211329 17.95012318
v 23.47649075 -17.57101156 18.37045886
v 23.55405502 -18.34185421 18.38216186
v 21.98355645 -20.69329470 17.92566478
v 26.59225650 -20.61225101 17.86801033
v 27.48371661 -24.89756607 18.08763295
v 27.25168504 -24.06760678 18.27585138
v 26.19788051 -23.62117544 18.18791404
v 29.19857018 -25.43895319 17.16129854
v 27.96116658 -25.03724210 17.82580093
v 28.58872898 -24.76630919 17.77964085
v 27.31888741 -25.71066283 17.73958467
v 27.85142697 -27.39788033 15.12019150
v -20.15826479 29.70346063 4.03221464
v -20.26446164 30.12193181 3.65542457
v -20.37068829 30.04055470 3.03349830
v 28.67750637 -28.09209563 12.33198307
v 15.06954990 -36.17024422 6.09494746
v 5.18746395 17.30999537 9.56853386
v 5.97954029 16.24515094 10.01967862
v 5.82433399 15.33395611 10.46533603
v 5.00577642 15.33232164 10.41295007
v 5.68339275 14.91440367 10.64275671
v 5.59473271 14.63535428 10.77742409
v 6.72652852 13.65614217 11.31476928
v 44.98950765 -26.00142919 15.44812042
v 10.38109139 10.17707307 13.18522543
v 12.86291890 6.38789916 15.01847524
v 11.20297704 5.92813361 14.98120278
v 14.16168921 1.40595157 16.92672260
v 13.59293051 2.73548532 16.44330844
v 13.34780920 1.92066643 16.66937768
v 14.43461701 2.17133714 16.78588241
v 19.84234340 -3.09543335 18.92363839
v 15.73739946 -3.22395028 18.27037707
v 18.33317243 -6.45307638 19.01266724
v 17.58561097 -5.95892686 18.89200881
v 21.94286138 -9.82489344 18.98626238
v 21.08506858 -9.31446906 19.16225068
v 23.15896191 -14.57848493 18.37157644
v 22.18597755 -14.89735208 18.40050146
v 24.72191490 -15.26558399 18.34707707
v 24.43271503 -15.07958304 18.36579107
v 24.33102764 -15.92465118 18.33817549
v 17.18446426 16.28841832 2.97009153
v 27.89880708 -23.29149283 18.07661913
v 30.85797094 -24.97466654 16.57810993
v 30.22499755 -24.75425415 17.14875363
v 5.79325808 16.37398824 4.55973344
v 6.74765604 15.80449194 3.86821502
v 5.02942642 15.52281342 3.39896348
v 29.61461991 -26.38166584 15.40867146
v 30.71599267 -26.79665945 13.53911404
v 30.96812777 -26.17547847 14.58687708
v 30.90411238 -25.93973465 15.26074670
v 31.41052276 -25.73703788 15.04939049
v 30.98877147 -25.60300007 15.79836942
v 32.81348944 -26.29881166 11.96752116
v 32.00521693 -26.86344460 12.03031000
v 32.89251775 -26.38485469 11.36586629
v 14.63441085 9.82086640 13.64100259
v -14.75645229 -9.60501097 15.58126975
v -14.27741814 -9.83150117 15.40730335
v -15.24514426 -9.35060717 15.92977718
v 15.85088484 4.47468180 16.18431881
v 15.90846665 2.84389337 16.82086848
v 17.95198582 1.28928036 17.69896410
v 17.47125946 1.67640846 17.57492125
v 3.41141107 14.28599656 2.64372467
v 3.41997598 13.95378076 2.66615115
v -11.62485592 -12.73686253 11.22732740
v -12.35428639 -12.57320400 10.94043069
v -11.50753442 -13.14986404 10.57555154
v 16.80666208 2.66357837 17.09328406
v 19.75018531 -1.04695768 18.52291636
v 18.30333658 -1.75084604 18.47254671
v 18.93710904 -1.64334266 18.53652298
v 20.31837404 -7.38375634 19.09889653
v 21.40803449 -8.05964414 19.27660778
v 22.04542793 -8.81501939 19.07918788
v 22.49947749 -7.10698962 19.24131811
v 24.30281416 -10.56074630 18.74417812
v 24.19186942 -11.88752521 18.62967201
v 25.10249615 -13.06982432 18.45200360
v 25.86217597 -15.37371054 18.08165945
v -7.79397180 6.85215928 14.94365837
v 31.57124296 -25.24973266 15.67811146
v 34.31968018 -25.44847876 12.13750616
v 16.94204099 5.78749971 15.89993201
v 22.98219688 -22.86835015 18.05224270
v 18.55921000 6.05708500 16.06095396
v 18.65156926 5.40647982 16.40331745
v 17.97829196 6.34412840 15.78798145
v 22.07816765 2.16189562 17.96192676
v 23.44977856 -2.77869776 19.48583312
v 22.90480025 -4.95617837 19.47553083
v 23.84624444 -4.82834363 19.78933252
v 22.59519696 -5.97045524 19.37153377
v 23.63268286 -5.95580926 19.59346794
v 5.65548148 14.85528331 2.68699042
v 27.84201317 -11.85119059 18.19384843
v 27.21969038 -11.97678782 18.22757535
v 28.14865857 -11.08790934 18.47493276
v 28.41052599 -11.25194877 18.31225306
v -13.78868986 -15.98830707 6.65810937
v -15.62049985 -14.97585978 7.14624580
v 30.78491054 -15.92878439 17.05414802
v 35.49315408 -21.23443969 16.24405012
v 35.58714688 -21.98450081 16.08000323
v 33.68860111 -21.66039869 16.55756496
v -1.41951977 26.86764114 5.62578719
v -1.65005436 26.55387297 6.43429579
v -1.15597167 25.95346794 6.74202014
v 36.19550169 -22.23626897 15.75191692
v 35.33804417 -23.12492765 15.20674769
v 35.92236713 -24.64878000 13.62640224
v 39.22319412 -27.51417458 16.49585739
v 40.73415324 -28.21079083 17.06615649
v 39.49609399 -29.14058603 16.37166925
v 40.59936106 -28.82968634 17.02668145
v 39.93326798 -28.01079489 16.90967195
v 37.67384216 -28.02740782 14.50280286
v 16.86828770 14.49502911 12.41577696
v 20.03558725 11.20907161 13.93039804
v 17.78258197 9.07750893 14.34736419
v 19.16748285 7.42880674 15.43215942
v 19.43493821 8.75060353 14.77721892
v 19.36685294 6.15136232 16.11261256
v 22.21546881 6.91917166 16.05473645
v 23.11152406 4.22118558 17.45728776
v 44.45301741 -26.74831636 15.59431665
v 30.01764417 -6.98244246 19.89490539
v 31.32161126 -10.44551469 17.93308556
v 30.12733348 -9.18540917 18.66991259
v 30.76835908 -9.35364794 18.46991107
v 29.67574634 20.33256926 11.78741362
v 30.06438166 20.29087953 12.17112597
v 30.08327074 20.27652971 11.36917714
v 33.99990499 -14.28046823 16.55768976
v 40.89539498 -2.61547160 22.44980447
v 35.28857231 -18.94580200 16.08864777
v 4.43033827 -26.10333450 3.53676802
v 5.12801018 -26.48103796 3.57572339
v 4.52424353 -26.16566606 4.31261491
v 38.04290667 -20.12937889 15.67200385
v 36.80270165 -22.08647877 15.45170136
v 41.03472084 -27.19782479 16.88264497
v 49.40803349 12.27721479 21.33687772
v 40.17370939 -25.32161959 16.32826962
v 42.11113229 -28.21321785 16.82980359
v 42.32467711 -28.64706144 16.75390266
v 42.53861308 -27.86328271 16.64623432
v 18.42626184 17.54585654 11.68267988
v 17.96679758 17.20782556 11.68203820
v 18.27056706 16.23569056 12.08524685
v 19.61146295 12.64309604 13.47008627
v 20.77481523 11.35293115 14.02938459
v 21.53398469 11.00775599 14.27671034
v 24.75222014 3.28091881 18.07837561
v 25.22584237 5.09447092 17.38128252
v 24.34589900 5.33402432 17.10814796
v 23.62405322 2.70185224 18.07900891
v 26.85168572 0.92930894 19.54560913
v 27.77874842 1.39380898 19.69232783
v 27.07483433 2.48086685 18.99169199
v 27.50316076 0.30071754 19.95965280
v 27.00553089 -0.73814479 20.14946193
v 27.11798809 -2.80712056 20.26885748
v 30.85983358 -6.93812780 19.89698969
v 33.46871585 -12.84686662 16.95139706
v 37.18562424 -14.65632394 15.70847817
v 47.94419184 12.34424300 20.48285864
v 48.24043810 11.85049210 21.19231783
v 36.82757169 -15.49039874 15.82046784
v 37.54335269 -16.33029245 15.71489871
v 38.65889460 -19.52153258 15.63422568
v 43.46622527 -27.03393809 16.27063751
v 25.94077401 6.90551009 16.52623154
v 24.77418073 6.67718099 16.49950445
v 25.77631176 6.09640032 16.94557443
v 27.88873203 5.34429634 17.67462306
v 25.70972778 4.57220385 17.72719994
v 27.26959065 4.32640081 18.16465892
v 28.21863443 3.26583209 19.05095205
v 29.44731340 2.34966120 19.84725334
v 29.59382720 3.76917375 19.16798204
v 30.08988872 3.15619982 19.68646236
v 61.99676543 2.74754153 19.04829219
v 52.14116350 12.09666394 21.72565646
v 36.22858226 -8.84610694 17.02647284
v 35.93304753 -8.56491458 17.29709469
v 37.82980517 -14.33979534 15.62473364
v 40.90141505 -18.23625341 15.73364623
v 42.05156490 -20.00852861 15.80771804
v 44.82670501 -23.42793718 16.03840478
v 45.78191787 -22.20921405 16.11713134
v 44.20815036 -23.28112908 16.02254063
v 44.05948147 -24.23427813 16.01879485
v 44.87333447 -23.85522798 15.93406685
v 24.17186834 13.84657994 14.11873754
v 25.02247319 13.93679064 14.38865345
v 24.51011166 12.88607623 14.23005573
v 24.01295677 12.95349188 14.09732737
v 26.05362423 11.62568759 14.86258581
v 55.13305590 11.38992049 23.20088446
v 54.14792895 10.90863161 23.86951819
v 54.32560295 10.34075487 24.54209700
v 28.02585252 4.22530342 18.42257008
v 28.60784158 5.63835865 17.67684333
v 33.07577223 2.01101648 21.05218731
v 61.26032397 1.35600904 18.69289763
v 32.37374127 0.33487601 21.39165252
v 32.93093666 0.80963195 21.41372114
v -6.04609028 -13.47939018 12.57980522
v -5.73054282 -13.87751102 12.24973239
v -5.44575648 -13.45950458 13.05902470
v 40.66728428 -13.44921533 15.73650725
v 42.29259491 -13.31813075 15.81929997
v 48.21188375 -21.68346941 15.27597662
v 26.91773698 16.96963795 13.79522868
v 24.77973513 15.56583121 14.07499611
v 28.98577042 10.89143474 15.89983143
v 0.50576968 -14.55736440 14.65023961
v 0.61800773 -14.14910518 15.05575422
v 31.50488809 4.90876101 18.69820617
v 32.11416677 4.57335124 19.29567754
v 18.57768558 20.11158504 10.11423022
v 19.37712729 20.04989795 10.15637070
v 19.39242147 20.15479468 9.75208264
v 38.99966925 -4.16046334 20.62437870
v 40.16043618 -7.41480896 16.70905575
v 41.13884270 -11.26043592 15.99783078
v 5.48212603 -20.02327144 12.45990861
v 5.72079932 -20.46364360 12.26075273
v 5.65212406 -20.03717422 12.54110783
v 0.00261965 -13.28700595 15.55102225
v 35.03487259 3.15178349 21.42086811
v 38.01151365 0.95141155 22.83659950
v 39.48949650 -3.43006011 21.85087837
v 39.26447779 -4.49870573 20.01165040
v 40.44829309 -4.27304814 19.58997920
v 41.01987183 -6.01837225 17.16596074
v 41.65237397 -7.95797445 16.59474894
v 42.21084714 -6.27048267 16.86654985
v 42.85316914 -9.38378926 16.29629545
v 32.79004619 20.98922059 12.78887596
v 32.38311782 20.82942426 12.36991119
v 32.23519400 20.84538154 12.59709056
v 48.26798290 -16.99814014 15.56894276
v 31.71551228 13.59057054 16.83311909
v 30.73698096 12.77924888 16.52100496
v 33.20049122 10.40684432 17.62643084
v 33.63329917 8.87831952 17.90481992
v 33.47146884 7.52558885 18.31309684
v 34.22321752 6.86448999 18.75737496
v 37.87703440 1.74835778 22.77224511
v 20.90521157 11.96580753 13.93337082
v 50.56701228 -18.65899935 15.41110594
v 29.53758836 17.55742915 14.21012450
v 29.92165275 15.73152281 15.38444590
v 32.86127746 14.41805344 16.96475036
v 40.93727097 -1.82187383 22.92902209
v 44.93695870 -27.79108286 13.78883421
v 44.55126449 -28.21713686 13.68744019
v 45.51686347 -26.90431476 13.43233697
v 42.50566661 -2.45500426 22.14381285
v 42.36406833 -3.35166045 19.38381977
v 42.52073914 -3.72728519 18.48455705
v 43.23857650 -2.84915953 19.30677891
v 42.33345017 -3.06292367 20.47345415
v 23.58048037 -34.85747799 8.02949164
v 48.36568981 -22.01180533 14.43650015
v 48.49791899 -21.81407437 14.73764516
v 48.05009812 -22.03877270 14.94544838
v 51.61195993 -17.03284495 15.26807435
v 51.32003501 -18.51706207 14.97324463
v 52.08730698 -17.33413525 14.90989700
v 52.43001133 -17.92590506 14.06937465
v 52.61540040 -17.33130403 14.33127560
v 33.95394981 13.67658656 17.44193956
v 33.86259079 12.52731681 17.69886352
v 34.85055640 9.61054303 18.16744171
v 36.41381115 11.31036598 18.49765517
v 34.90621969 10.57527401 18.12527142
v 36.36956960 8.03467166 19.05390248
v 36.54997423 8.94406997 18.91808398
v 43.46520454 -2.47340742 20.54985054
v 44.28356513 -2.61498103 19.03319545
v 52.11372674 -15.61944745 15.37070796
v 53.16122994 -16.48321375 14.45924211
v 52.58831382 -16.52991772 14.97766841
v 52.88100243 -15.86494222 15.22319764
v 53.60415205 -15.99321701 14.48612753
v 33.17819908 19.26209778 14.29518871
v 32.31776878 18.94861832 14.09232989
v 39.09025714 5.80914458 21.24886215
v 39.61821645 5.79554960 21.47058770
v 43.25811192 1.70409540 24.46427941
v 42.31385887 1.71305507 24.14880507
v 43.92943531 0.37248101 24.47892353
v 52.37645656 -18.23492162 13.60720862
v 53.53930965 -15.03827050 15.22949059
v 33.92706811 18.70639808 14.72628117
v 35.43504700 16.31420292 16.18464291
v 37.84777224 10.87546535 18.89147237
v 45.31971738 0.52538665 24.54580180
v 45.56664824 -1.57144060 21.51129767
v 46.22372985 -1.09107047 22.58542553
v 53.33868414 2.29436764 20.62599920
v 53.54622751 1.86520431 19.87938024
v 53.55153978 2.21257773 20.33253573
v 46.41663656 -1.86758337 18.57905276
v 47.10473493 -1.69480767 18.33605021
v 46.55072838 -1.36934198 19.31348071
v 47.04419151 -4.32169717 17.13711396
v 47.96754569 -4.27448563 16.93846658
v 48.39185998 -3.76608921 17.10128970
v 51.94689333 -10.46878193 15.48625901
v 36.50161624 17.93251373 15.86431637
v 36.06240451 17.28314906 15.93594067
v 36.39304265 15.98379016 16.45898074
v 38.61734644 14.35676403 18.12009700
v 43.15660894 5.74636739 23.42057973
v 46.36136070 0.11941596 23.84896018
v 46.50027305 -0.43355991 23.34205434
v 47.02719674 -0.67813072 22.57866599
v 46.79508135 -1.12869521 21.47391252
v 46.32322490 -1.26060785 19.94496956
v 47.54287377 -0.50162402 21.54182456
v 47.09732905 -1.36098720 19.00950447
v 51.25511810 -7.91914575 15.79094306
v 39.33393955 14.82900791 18.02836359
v 43.70860010 8.00060574 21.67717554
v 47.66690731 1.49662467 25.15371144
v 47.42250592 1.19092723 24.79782142
v -11.16222236 -7.30054872 18.24306138
v -10.76371130 -7.87136983 17.98732206
v -10.39581746 -7.05415616 18.26324686
v 49.02067780 -0.12969165 19.53563280
v 47.22245038 -1.09667901 19.66710947
v 49.59912971 -0.65005553 18.73165369
v 48.59334230 -1.12653663 18.60825531
v 49.80218038 -1.18631602 18.28046888
v 50.03309622 -2.77736620 17.22104847
v 49.75574091 -2.61379196 17.50917919
v 50.69439858 -2.72670225 17.25660078
v 10.36602445 -31.03964776 4.07562451
v 9.72819608 -30.60472943 4.66513680
v 9.15812794 -29.98793498 4.39410098
v 39.87306729 17.19080471 17.08051749
v 41.47818312 12.66265754 19.33205873
v 47.90000245 1.83083955 25.35879239
v -3.28048994 -14.44151998 13.12476117
v -1.52681081 -18.40447448 9.97627899
v 57.34368414 -11.10449526 15.11689369
v 45.09623721 8.74372199 21.74304985
v 45.22733390 8.39110464 22.06548303
v -1.80185132 -21.96132392 1.73096370
v -2.85665737 -21.67802118 2.20376626
v -2.88560404 -21.27112076 1.53577630
v 10.50826255 -27.51895785 9.68191866
v 48.80183935 1.65522308 25.25079809
v 49.06679690 2.26844032 25.84601007
v 50.58038235 0.73327479 23.81553687
v 52.34181881 -1.53824349 17.67572202
v -13.91752250 -13.17370124 9.49325226
v -13.86169530 -13.58921453 9.10734851
v -13.40459753 -13.86644505 8.78411066
v -1.67902419 26.25014260 6.74518012
v -13.83343432 -12.68241741 10.06541774
v -13.91514950 -12.44036760 10.68916917
v 51.95999891 5.48999989 26.90000087
v 51.80117860 3.66109796 26.68620460
v 51.98734626 4.36633639 26.99964866
v 52.75633559 3.86495795 26.65000409
v 53.32354084 1.80962938 24.95649643
v -11.51997410 -14.49880283 9.00790654
v -12.64559384 -13.56040407 9.68256686
v -12.65276410 -13.61585688 9.38663632
v 57.11868405 -3.15571646 17.09411107
v 57.36263096 -4.07606550 16.89041033
v -6.97166333 28.50443497 1.67672953
v -7.62525992 29.04041670 1.94429618
v -6.89059403 28.75086106 2.73034442
v 48.25520515 13.00919428 20.01239732
v 49.13831502 10.85556578 22.37068117
v 49.83111471 10.68622805 22.74794877
v -10.68179868 2.86676525 17.61077158
v 52.65501887 4.49041836 26.97709203
v 53.70958894 4.47093509 26.65924467
v 54.01606858 2.65277503 25.55347979
v 53.57790738 3.10108392 26.04044229
v 54.37574908 2.23299698 24.47840758
v 53.82604152 2.03710492 23.23620953
v 54.62133884 2.56288308 23.55072089
v 54.22531441 2.72125076 21.11504413
v 55.21077663 2.96696299 20.80646344
v 54.86837402 2.98166042 21.89759538
v 55.49650639 1.02040614 18.90408807
v 54.81804907 1.53666607 19.37829889
v 55.94439805 -0.17024904 18.20621267
v 58.27357247 -3.17191985 17.30509289
v 50.93883350 1.35064137 25.06954782
v -14.82554153 -13.91809992 8.72250646
v -14.90426157 -13.56184576 9.17766802
v 51.48233101 10.05902234 23.98609184
v 50.99572614 10.22318564 23.61147478
v 50.49345270 9.92002245 23.56773056
v 51.00461841 10.66307630 23.26943539
v -13.75794783 -0.94614452 19.57129128
v -14.26657848 -1.37947465 20.01168020
v -14.19763826 -2.75600143 20.01216821
v 53.93818021 8.29883944 26.04339272
v 53.14077064 6.49474189 26.95042081
v 54.70046774 6.68280013 26.79465897
v 54.46392670 5.38416672 26.91299282
v 53.01492661 4.86599049 27.03604847
v 53.41324583 5.05733490 27.02691779
v 51.71385780 7.01256935 26.55072510
v 55.27884886 2.90283654 24.44129996
v 56.40749633 3.45344678 23.49670045
v 56.34400994 3.41976993 24.40765873
v 59.68518928 -1.85659877 17.68419333
v 59.25040320 -2.55670026 17.35190488
v 58.89534205 -1.41905248 17.68390834
v -13.45988177 -11.69369370 12.31101993
v -14.45574500 -11.97739784 11.40491571
v -13.33293598 -1.86966208 19.76681314
v 55.73521554 7.37817399 26.34095959
v 53.11095715 9.20742098 25.60857497
v 56.00754544 5.87538816 26.40481479
v 54.94578183 4.38293116 26.21628903
v 55.56595698 5.41861728 26.54602006
v -18.05037446 4.16870601 17.64223166
v -18.73140596 3.90658388 17.88623817
v -18.53926852 3.16715101 18.56613159
v -17.71798357 5.11965901 17.01389812
v 58.08649585 2.74651288 20.09178326
v 57.04157054 3.21574556 20.86853236
v 57.34407529 2.38388218 19.71773617
v 56.77193031 2.94759660 20.45964077
v 54.68924716 10.57305653 24.15155433
v 54.60726842 10.08949801 24.77922477
v 54.91188914 8.81946459 25.84503777
v 55.94642460 8.27285647 25.76455474
v 56.02838472 9.09587741 25.34916438
v 54.16980758 9.02589783 25.43883212
v 56.20346218 6.51062513 26.28126182
v -10.33562515 -5.61394030 18.57950911
v -11.56245451 -4.33124788 18.97090673
v 58.21495876 3.27253458 20.89644596
v 59.06494707 3.51907965 20.60607448
v 58.17381665 3.71895125 21.84921131
v 60.47222391 0.58306719 18.58980581
v 61.21477112 1.91787630 19.26763915
v 59.54773352 0.66071370 18.69777404
v 55.42999133 12.56893016 21.97140083
v 56.36020377 11.41429413 23.28359894
v 40.16313702 -31.56284988 14.84262384
v 40.11645913 -31.82049468 14.03295062
v 40.55173695 -31.83703125 13.90229724
v 57.66095221 7.01209577 24.69420061
v 58.34675208 7.20528793 24.20578338
v 58.28142539 7.94110540 24.23091419
v 57.42021278 7.68669415 25.14409274
v 41.60630703 -31.50961176 13.77448067
v 56.83072656 7.77559215 25.67079850
v 58.39106068 6.53620576 24.17149581
v 58.12482536 5.72108710 24.30760488
v 58.82520974 5.82356472 23.78349006
v 59.30231139 4.66633495 23.15572463
v 58.38197842 4.69973357 23.65330234
v 59.57241356 5.31255314 23.07971194
v 59.79927629 4.35190555 21.78916335
v 58.43577906 3.97231570 22.50607125
v 60.89858711 3.94009240 20.88505961
v 60.22833660 3.42509034 20.36665566
v 60.98644063 2.73536099 19.71624047
v 60.18123031 2.42503034 19.51204240
v 57.08666518 9.87678114 24.20030907
v 56.39819056 10.36107633 24.38077703
v 57.38863349 8.72997660 24.79155175
v 57.74604529 10.57312358 23.45347963
v 59.99858677 6.48901612 23.41252752
v 59.20049921 7.36100273 23.86096865
v 59.99882892 8.04598443 23.43591303
v 60.52847579 5.63574536 22.95586839
v 60.85242331 4.68345871 21.85019478
v 61.66879088 4.77767782 21.39555290
v 2.48859636 -22.71696366 7.83838890
v 2.69577396 -23.48403633 7.37469364
v 62.24501505 4.54441784 20.33592947
v 61.84599921 3.58773605 20.00091039
v 60.56419015 8.41203332 22.99384028
v 59.27181989 9.49712377 23.07073213
v 60.75605378 7.40210712 23.06958847
v 60.92420965 6.48573600 22.72009291
v 61.40608713 7.11383764 22.46172354
v -24.43080023 0.69808419 19.30011809
v -22.70566858 1.74021116 19.80573498
v -24.18012917 2.17102678 19.04140785
v -8.37176107 -3.62779759 18.04283448
v -8.49676225 -2.47714878 18.18221249
v -9.68099385 -2.50232872 18.51286180
v -9.16904397 -4.06144047 18.30652729
v -8.05262383 -5.25443302 17.95279607
v -7.10675027 -4.50903317 17.83940755
v -7.76892575 -3.15507059 17.90653169
v -18.93825829 4.48885234 17.49350876
v -19.39097792 3.86302173 17.95876212
v -7.36406958 -5.74915111 17.82315783
v -6.33860845 -5.29927574 17.77002588
v -6.94579445 -6.31987536 17.73302443
v -6.08714018 -5.85067924 17.69441180
v -6.66450383 -6.91548409 17.61140116
v -6.26593595 -6.55399216 17.61299372
v -5.95636247 -7.28503941 17.46209152
v -5.28940652 -7.83991255 17.32798852
v -4.66374913 -8.17955472 17.23983511
v -4.97467257 -9.14348569 17.06003956
v -3.79360747 -9.87511501 16.88112319
v -4.48564626 -9.74339992 16.93248749
v -3.34152044 -9.68993455 16.91384986
v -3.14575317 -10.41887142 16.65988378
v -3.16175236 -11.20473817 16.27020165
v -2.78545124 -10.91319788 16.42002538
v -2.32586870 -11.19491179 16.30817726
v -2.43154331 -10.82285307 16.53037965
v -2.41936324 -11.71274111 15.93124121
v -1.89785741 -11.83462795 15.96704870
v -2.03579525 -12.02261169 15.77462070
v -1.80125784 -12.43810169 15.64576104
v -18.11896265 1.09640067 19.43192072
v -19.14179139 0.87252015 19.63455230
v -17.65677147 0.53643726 19.75022815
v -0.06712489 -14.10283055 14.87060729
v 0.02731761 -14.77303822 14.26121965
v 0.75170392 -15.15574753 14.21739534
v 0.67786488 -15.90494253 13.57465610
v 0.03445692 -15.52169304 13.59839365
v 3.30447080 -17.86406524 13.13577499
v 2.05879845 -17.92508177 12.53237948
v 5.02305338 -20.04165947 12.23194320
v 5.36675751 -20.65308578 11.89872995
v 4.70582210 -20.57849616 11.53987832
v 5.63256117 -21.44138515 11.33255009
v 7.60742323 -23.35584909 10.74299682
v 7.34720053 -22.89788984 11.08249556
v 7.80639704 -22.98194729 11.38848998
v 7.74694327 -23.75015803 10.52882615
v 4.95028170 -19.46381107 12.93245051
v 40.71950540 -4.77569457 18.18688959
v 8.62230733 -23.98478054 11.11693960
v 9.29494854 -24.93749745 10.83270367
v 9.66891367 -24.57163297 11.61398552
v 9.41947196 -25.94803832 10.09388082
v -16.30442962 1.31495774 19.10094544
v -16.13995433 0.65451744 19.51356791
v 11.20269392 -28.55578251 9.48332250
v 12.54583523 -29.96215969 9.41800606
v 17.18230359 -36.04402393 10.03112551
v 18.37682351 -37.81287745 8.56587943
v 18.71703006 -37.88602725 8.40883981
v 18.36639643 -37.70803288 8.88134260
v 18.05534959 -37.79068589 8.39459244
v 18.92933622 -37.76376694 8.86201765
v 18.58500205 -37.87881881 7.61172595
v 18.66825670 -37.68164665 6.86372863
v 19.47885379 -37.80862689 7.20380433
v -2.70380313 -9.38850734 16.99401811
v -1.14685902 -12.57760078 15.77693969
v -0.20763051 -12.47591525 16.11068100
v -0.42953604 -13.86100147 14.97624721
v 3.99254914 -17.75091141 13.63421790
v 4.27887449 -18.52137037 13.14809639
v 5.27849421 -19.13808100 13.29207141
v -24.28426594 -10.51089726 11.55913621
v -25.08496493 -10.24400163 12.08607852
v -25.18100105 -10.52781008 11.53913233
v 6.10763021 -20.88648267 12.19215989
v 7.36665353 -22.39016630 11.84542291
v -19.53090541 5.34449797 16.91706106
v -21.83835581 -10.64785849 11.99743804
v -22.15817198 -10.13964973 12.96411920
v -14.83676396 6.04268583 16.39037021
v 7.94143602 -22.80626819 11.87305897
v 8.16220511 -23.53750169 11.10091619
v 17.30770804 -37.39665449 7.18241744
v 16.45148173 -37.04033047 7.85214175
v 16.28385857 -36.92106530 6.72575086
v 18.94359291 -35.09952873 11.97241526
v 18.03563908 -34.56287831 12.37768121
v -21.50198258 3.78723117 18.05478707
v -20.77288926 4.70044650 17.41879620
v 17.77187735 -36.32617369 10.33601537
v 19.38001625 -37.08478808 9.84995067
v 19.36751045 -37.91139647 8.22737440
v -6.18872419 -4.69382061 17.78976060
v -4.21649264 -7.34389341 17.39509217
v -3.59433633 -6.51957933 17.50844531
v -0.99707162 -11.36920601 16.49310254
v 0.88564825 -13.01421039 15.99170268
v 1.43096922 -14.47835192 15.11995215
v -19.64786462 -12.04604283 10.19883435
v -20.57002299 -12.12645508 9.94515792
v -19.76806484 1.45447173 19.46630701
v -19.64432746 0.87372749 19.74137872
v 5.00960276 -18.69165897 13.58801406
v -22.71654643 0.89702045 20.33588290
v -23.22498150 0.69351401 20.13435774
v 5.87423053 -18.95757020 13.87112029
v -22.62590826 -10.07879432 13.13837152
v 6.07992988 -20.04411444 12.96411082
v 5.87275485 -19.94657516 12.90973369
v 6.76136976 -20.54383606 13.02467939
v 8.32724012 -21.53959870 13.37354816
v 7.67227495 -22.47915603 11.93386596
v 17.19440147 -36.80589050 5.81499143
v 18.54587346 -37.19265386 6.03106944
v 17.83590205 -37.12682426 6.11787848
v 17.60278828 -35.77674925 10.77017933
v -19.56896298 6.13872195 16.32654108
v 20.65714076 -37.64183447 8.15289374
v -3.52825155 -7.34325452 17.39261113
v -0.37778079 -10.77280566 16.72727056
v 0.27862628 -11.66625693 16.54073596
v 3.82917491 -15.78807086 14.96071275
v 6.24000002 -19.13000084 13.91999982
v 6.51673181 -19.44715716 13.80520407
v 6.88531622 -19.64924671 13.76223285
v 7.07580382 -20.25838383 13.38235941
v -20.58903314 10.23887284 13.33600655
v -21.95745520 10.23727842 13.30296881
v -21.14741318 9.49482340 13.75439204
v -1.75872725 27.06217207 4.65768063
v -2.49770703 27.21002884 4.23322106
v -2.70645670 27.43777633 5.16964495
v 19.35670897 -36.40545905 10.54589450
v 20.79671994 -37.66418993 7.37940799
v -23.36678654 24.80734512 2.66519934
v -23.14209007 25.50068684 2.35480303
v -23.43424782 24.80217814 2.04600720
v -26.90227889 11.15353219 12.59568520
v 0.56945556 -9.91677120 17.01213419
v 1.10845722 -11.31755207 16.66792482
v 1.72466098 -12.10671477 16.48931950
v 2.78356834 -13.34561221 16.05972648
v -27.09864080 8.70967750 14.01509531
v -27.66862884 8.74016713 13.75806052
v -27.25763991 8.27304088 14.27466236
v -26.32682212 9.01215989 13.90751265
v 8.07397999 -17.04682223 15.81902243
v -26.03665926 18.96873489 9.31530073
v -25.24260245 18.50969158 9.71869100
v 14.96019214 -29.30263430 13.06875050
v -3.46416188 27.61516348 4.60732030
v -1.30886328 -5.96360629 17.21980795
v 0.07701281 -8.25610384 17.19512232
v 9.03452188 -20.03294975 14.57387116
v 8.61256476 -19.86316219 14.49306868
v 17.95193925 -32.82156214 13.51859327
v 22.34932594 -36.59530729 6.25365367
v 23.03354815 -36.09098867 6.29951339
v 32.15281665 20.78675292 12.95769494
v 30.80909327 20.46753839 12.40810379
v 30.46879917 20.27983218 12.75063306
v 30.73821962 20.34307271 11.87914424
v 23.09772559 -35.50503403 8.33326764
v 22.57386968 -35.40353104 9.18761548
v 22.56054059 -36.10855713 8.49080551
v 23.64617214 -35.57975218 6.08506519
v 23.35625142 -35.79852730 6.54530386
v 23.64633046 -35.58482975 5.39006386
v 23.19131605 -35.98686308 5.35078207
v 27.37288736 19.41475272 7.82267749
v 27.79645100 19.55003105 8.42598360
v 28.15356292 19.46254261 8.21364485
v 28.80731970 19.07349937 7.35397032
v 15.67323320 -25.36290139 15.58431238
v 24.21169728 -35.02867743 6.70198910
v 24.92249385 -34.42946449 6.67031715
v 24.07483011 -35.26088595 5.80171868
v 11.97652426 -19.70604435 16.00584202
v 12.61159219 -19.90076154 16.14838839
v 23.06633815 -32.73687884 11.11553330
v 5.18981880 19.33304593 7.04472559
v 5.60736796 18.57910305 7.06149125
v 5.34418784 18.94823276 6.91495510
v 24.80830625 -33.95856172 7.40840891
v 24.44648370 -33.49776193 8.28671455
v 24.26892333 -34.01511163 7.86892790
v 24.94522743 -34.29839760 6.87754899
v 25.23310110 -33.97391364 6.90654712
v 24.49007705 -34.46745500 7.23715592
v 14.61641584 -20.85939050 16.54261909
v 13.97452317 -20.25221661 16.48339629
v 23.25830236 -31.40173480 13.37684225
v 25.69495142 -32.75462985 7.13895168
v 25.32574162 -33.29882026 7.50797009
v 25.59719235 -33.36433321 6.59650657
v 25.92315711 -32.86905959 6.35953527
v -24.04617146 10.92107967 13.11450079
v -23.47495593 10.26855502 13.13439384
v -23.65987375 10.68363432 13.05154432
v -23.41927402 10.86445805 12.99603656
v 26.19861066 -31.11262433 10.01617033
v -29.13932689 2.81884335 10.64418722
v -29.30970304 2.21689022 9.21129156
v -29.16507423 2.58672982 10.14278736
v 23.76933955 -28.06853876 17.21934602
v 23.37337844 -28.48101407 17.01976918
v 23.95842969 -28.27587351 16.98930934
v 25.04223026 -30.17311357 13.59285507
v 25.29695071 -30.36028892 12.89303228
v 19.62802187 -20.83563618 17.65710488
v -28.80601399 12.58077659 10.29140968
v -28.38503011 13.31342384 11.23815309
v 26.19323879 -28.13111432 15.89347981
v -29.05587107 12.88284920 9.40604787
v 27.87264995 -29.00452353 12.09931634
v 28.21454220 -29.27847579 11.19763125
v 28.75582315 -28.43199112 11.45294867
v 28.81772630 -29.22343835 9.99407936
v 28.86996046 -29.06019241 10.22789907
v 29.00581807 -29.16057967 9.19804443
v 28.50915305 -29.58924510 9.67010017
v 29.50678207 -28.62247080 9.91582125
v 8.50654952 1.07869890 16.44703746
v 7.28066871 1.65849249 16.21364616
v 6.59670727 1.88314589 16.03792049
v 8.02195817 1.52614282 16.25245437
v 16.93945751 -13.28068692 18.28240603
v 19.57135275 -16.10020734 18.19616929
v -30.02903052 6.08184701 1.67772861
v -30.18843569 5.91341499 3.44593194
v -30.26127443 7.02232961 2.57633138
v -28.88575755 12.92443834 0.82835607
v -22.57287689 25.95173568 2.17697490
v -21.15199529 27.34582685 1.52450125
v -22.17885107 26.64172277 1.70981244
v -14.99345060 32.11582452 4.89106448
v -14.53998871 31.93540871 5.11129620
v 28.95995788 -28.59428711 10.79109032
v -22.60765806 26.35887451 1.32065511
v 2.31798156 15.59551712 10.09557769
v 21.45324089 -19.00696196 18.10465381
v 23.91825058 -21.97363414 18.38130690
v 24.31154065 -20.98802291 18.13272201
v 27.88182162 -24.51308444 18.05258356
v -21.43946290 27.35651098 0.38865747
v -21.82027511 27.26219594 0.65772218
v 5.37352310 -11.09423023 0.93870261
v 4.90652490 -10.26016008 0.75265591
v 5.83302090 -9.82858706 0.97054662
v 29.62210961 -25.90657026 16.38474129
v 19.60069314 18.18485558 3.71837406
v 20.06384730 18.33301783 3.95473512
v 20.61566338 17.92899147 3.77584528
v 18.93732883 18.41436699 4.19735955
v 20.05894296 18.59975420 4.44746064
v 19.53247935 18.43737252 4.08436218
v 14.36408609 -2.07347260 17.79755019
v 14.82118294 -2.58779107 17.95257814
v 21.64030448 -12.37789635 18.66685040
v 23.73282053 -15.46873804 18.42393354
v 22.89189212 -15.34120552 18.36496033
v 24.05605093 -18.16243120 18.25475320
v 24.23764952 -17.01689512 18.24789122
v 4.58196411 -10.88930387 0.54437126
v 24.90213327 -18.30326952 18.04723404
v 26.84433572 -20.09514533 17.81850494
v 28.23861130 -24.09857325 18.09179783
v 5.25234779 16.08600281 3.99408210
v 10.85819677 7.72791356 14.23059404
v 14.50079866 2.92589841 16.52797870
v 15.39193280 0.52795111 17.32608862
v 25.16003326 -15.39400220 18.16925034
v 25.08569509 -14.98056669 18.24115030
v 24.78278428 -14.83561471 18.35796610
v 24.66568537 -15.11634979 18.36954243
v 24.79298599 -14.17746395 18.38348433
v 5.94828930 17.01487973 5.21954754
v 5.30896615 16.53654687 4.36678436
v 4.76140715 17.13673212 4.16109897
v 31.63895756 -23.10622111 17.00550690
v 32.71044046 -24.35269020 15.41029755
v 33.71441737 -25.11121891 13.66132870
v 34.68000144 -25.55000037 10.52000001
v 33.95498917 -25.92068538 10.63316222
v -3.77504807 -21.15514502 2.41268915
v -3.92381754 -21.17514424 3.19190300
v -4.34081536 -20.66881768 4.12823772
v 26.53300203 -12.74700928 18.06195267
v 5.26263751 18.88240129 6.53296290
v 5.32411877 18.20102707 5.86820440
v 4.96822735 18.99095625 5.64261246
v 38.83644938 -30.65686114 14.33084067
v 37.60042414 -28.80356833 13.31282780
v 38.49232197 -29.26023118 15.02138935
v 37.10928932 -27.57783793 12.15661969
v 38.18102926 -29.37653102 11.76119410
v 39.41822052 -31.47317842 13.98203988
v 38.88194636 -30.79316579 12.94028945
v 39.68662024 -31.68249875 13.53864837
v 39.75163028 -31.55215457 13.01505323
v 39.47115317 -30.98278865 15.08151647
v 39.85857964 -31.72783181 14.15167656
v 39.84043747 -31.77980334 13.75151519
v 40.21560773 -31.85205907 13.47870659
v 39.87476975 -31.77012503 13.43616098
v 19.32084560 0.42172542 18.07393879
v 18.73347722 0.49384229 17.98492111
v 26.59256011 -12.13580370 18.14163104
v 40.25928304 -30.59425950 16.17112756
v 41.06144980 -30.78730404 16.21250995
v 40.59845209 -30.10087274 16.62221737
v -5.61982160 27.77318656 2.26748525
v -6.17295271 28.14100683 2.43629352
v -5.96759142 28.15325931 2.93882191
v 41.41519219 -31.20152280 15.62672481
v 41.91855341 -31.13059700 15.26119560
v 41.69055820 -30.88821471 15.96965641
v 13.96284066 13.06590252 12.07447890
v -16.14079252 6.59218850 15.99386521
v 40.42454809 -27.66717039 16.98770747
v 42.75383428 -30.59310094 13.61782569
v 43.30946878 -29.97676842 14.04054277
v 42.22381115 -30.97639233 14.91566561
v 13.59826792 14.87992983 11.36166882
v 16.42716676 11.33071166 13.10689747
v 31.57755733 -12.93784659 17.29699969
v 16.24346711 13.98824900 12.19375618
v 16.60750806 13.66209704 12.31123786
v 29.60770205 -9.20878630 18.76544766
v -8.32783617 11.23856660 12.93254178
v 43.91304404 -27.68688649 15.54803550
v 43.36751252 -28.15318853 15.95820859
v 43.78222302 -28.41323428 15.09296335
v 24.77553114 19.85264383 10.87690517
v 24.04730581 19.75950785 10.27061604
v 24.01049994 19.68482509 11.29051577
v 23.88967201 0.64885418 18.82174425
v 24.48193170 2.16652802 18.43787357
v 25.53052083 0.48739192 19.42502707
v 26.31764486 1.67321530 19.14986037
v 44.23793778 -27.40681358 15.40263835
v 45.01547664 -26.96545422 14.79400508
v 44.99772564 -27.50460617 14.24862538
v 45.50821707 -26.27596259 14.37046472
v 18.37952621 15.25857300 12.36667298
v 17.81332679 14.82271310 12.40468584
v 18.32826994 13.93772662 12.70364225
v -8.15667212 -12.42734585 13.10328860
v -8.58809799 -11.92005817 13.94421980
v 45.58710381 -25.05640313 14.86366522
v 37.84461692 -3.43638752 21.71136998
v 23.93966541 7.39830732 16.04298316
v 22.90870436 8.15390702 15.51901828
v 27.18807757 3.50357546 18.55452918
v 25.77112615 3.03844269 18.46385933
v 20.95150761 15.79382457 13.07125390
v 23.23622443 12.79539149 13.99812289
v 23.57089147 12.32971158 14.10304662
v 24.11181852 12.24623621 14.21818603
v 27.67085470 6.22738199 17.13143103
v -25.61177313 21.18671872 8.14663898
v 47.75433242 -22.56379463 13.61903828
v 47.37373069 -23.12756702 13.24689481
v 49.01969060 -21.26236632 14.98534996
v 48.65091294 -21.85911126 12.95206323
v 49.09461737 -21.61101252 12.55245600
v -3.69621627 27.72032470 5.47579397
v 48.97591472 -22.03426510 11.53741218
v 48.47067967 -22.59192057 10.96000895
v 49.41892996 -21.43720724 10.66342276
v 49.20116439 -20.87884210 15.23462404
v 26.76846460 13.17630149 14.89144284
v 26.47130750 13.91048077 14.78535589
v 27.15439536 14.71531764 14.87947349
v 28.29528600 11.67590637 15.53190593
v 29.24859710 11.95875555 15.79604857
v 32.57055953 5.08980127 19.13234778
v 32.80999884 4.71000001 19.57000047
v 30.78727610 3.61112459 19.53861117
v 50.68763345 -19.30418238 15.07912297
v -11.59959566 -12.37586048 12.02373952
v 29.70814705 12.55352236 15.98089375
v 30.20077758 13.23692501 16.17552340
v 29.07513827 12.95162551 15.73490538
v 33.13700110 4.32036119 20.14723979
v 34.34984013 4.71187569 20.25560476
v 40.02482444 -4.72929981 19.00872216
v 38.33906353 -30.06514721 12.99266797
v 42.80088469 -5.82852447 17.03388244
v 38.81176561 -3.01873544 22.23380283
v 40.21757841 -2.76675820 22.35079370
v -17.37639122 31.63776174 5.31467330
v 52.75838822 -17.66482927 13.67618609
v 32.31877834 13.26438785 17.16804691
v 45.82953826 -26.10531636 11.45403460
v 45.77071965 -26.13049001 12.21105177
v 45.49599811 -26.15928277 11.11005899
v 44.77551207 -1.88117567 20.63238993
v 44.65343431 -2.95118010 18.53053458
v 35.57389602 11.19293272 18.25075783
v 45.03733665 -2.09597475 19.59825307
v 45.88964581 -1.78482046 19.32543702
v -4.75128554 -20.32981627 1.95909734
v -4.02660156 -20.70319839 1.68938562
v 47.54426703 -2.29525613 18.15687679
v 1.86851411 24.55826476 2.85624177
v 56.54475465 -12.84857467 14.50093556
v 41.34370387 6.28043851 22.33868465
v 42.36172140 6.21493394 22.68683352
v 37.08072007 18.88213865 15.79735428
v 37.99510002 18.69142428 15.75478353
v 37.52771020 19.40330118 15.56246262
v 52.10505798 -1.29781920 17.83044264
v 51.03857815 1.14109879 22.68328145
v 49.22148585 2.52781529 25.97067133
v -10.99228766 -14.38004989 9.29677207
v -11.46438532 -13.55170924 9.92936455
v -2.26506568 26.16812289 6.96622254
v 58.75606462 -5.50576346 16.08515531
v 58.68360773 -4.45096986 16.79261588
v 53.81124094 2.39121309 20.52699402
v 54.74456400 2.07470264 19.92932707
v 55.36627024 -0.24136691 18.20356213
v -16.72135852 5.09275915 17.00544171
v -16.37276076 4.32863040 17.48555526
v 59.05866995 -5.18454704 15.73196426
v 59.25124511 -4.22310876 16.18836634
v 53.21490392 1.58486422 24.06376787
v 54.34551835 2.64260871 22.60456607
v 55.59257790 2.27163360 19.95127089
v 56.40653148 1.73387735 19.28878389
v 57.24743009 1.36900612 19.14974488
v 58.48845467 -0.98394731 17.82354154
v -25.46243370 10.25964692 13.12037557
v 52.20201612 4.78859432 27.03010291
v 55.60760200 3.09506920 22.90877327
v 58.19725618 -0.42557606 18.10764894
v 59.80833620 -2.60870275 16.93078130
v 54.60341275 4.05438058 26.09363385
v 55.20352349 3.29485815 25.29712021
v 55.64516038 3.28886090 21.41695656
v 59.25824121 -0.73604297 18.06331612
v 58.63288790 0.32754935 18.52838509
v 56.75601959 3.49979429 21.71101607
v 58.59444290 1.63291511 19.22891289
v 60.02653390 -0.30929930 18.39649491
v 59.99291688 -1.15090678 18.02512631
v 55.62438443 4.05634847 25.80809966
v 60.74841321 -0.60134142 17.90176705
v 60.60678512 -1.11761340 17.43023470
v 56.22266978 3.67588946 25.12149513
v 56.75694346 3.54124536 22.66744711
v 57.22539499 4.05952521 24.48827587
v 60.98663434 -0.47015623 17.16523618
v 53.01346630 1.63606019 23.27696048
v 52.04883218 1.55099714 22.82271907
v 42.66630113 6.82806922 22.27623016
v 43.26580465 6.49362849 22.75503054
v 50.30154064 -2.98557826 17.14602672
v 57.15025589 -11.92868315 14.68734443
v 35.37305817 16.99580066 15.87122306
v 46.35409266 -1.46886020 19.46375147
v 54.70580235 -14.75582924 13.68042082
v 54.27623913 -14.91881348 14.52918258
v 46.11583799 -1.83847349 19.08976398
v 40.79927877 -31.77106008 13.30387779
v 45.15711963 -3.81863629 17.51945540
v 29.08307500 14.35812842 15.63581452
v 30.36697209 14.07245826 16.14928432
v 29.70617451 14.76014405 15.72030410
v 30.90691566 13.66494969 16.50143601
v 43.34041104 -7.71561777 16.67858288
v 35.36505625 4.59358422 20.71881294
v 36.21127084 5.19083068 20.56472190
v 29.96359579 11.64314989 16.14046656
v 29.68845330 6.02546427 17.74770953
v 50.60429126 -20.69475688 12.41851039
v 23.10533449 19.76002939 10.82054712
v 22.27363922 19.90873180 11.03524584
v 23.38439040 19.69417743 11.35593560
v 26.52860992 12.89211120 14.82206304
v 26.76247247 7.25051342 16.60476997
v 22.48134837 12.81649992 13.94908130
v 25.40745214 9.51676816 15.36545902
v 21.08720876 10.72082389 14.26980924
v 20.30229568 10.76510642 14.11698665
v 19.89930309 8.81339889 14.82352801
v 23.04445393 0.96614030 18.55006069
v 25.50034784 -2.76467227 19.94899847
v 24.54833128 -1.82159711 19.79258657
v 3.99064133 -25.82503483 3.88301490
v -17.12890528 -13.85841612 8.18148442
v 42.09911078 -29.58430164 16.66876487
v 42.77759418 -29.76826206 16.06250368
v 43.02997515 -28.83970365 16.21807180
v 43.59833896 -29.05133553 14.77812417
v 42.60727391 -30.32284603 15.50739631
v 43.26101765 -29.01407145 15.84010758
v 44.38082874 -28.13851833 14.32130672
v 28.53356861 -10.88929735 18.42021197
v 30.87621182 -13.34350184 17.34757982
v 41.57396033 -28.67789008 16.97950251
v 40.96115008 -29.48842198 16.93051867
v 41.50995240 -30.61744943 16.33372158
v 41.36298597 -30.20903282 16.61725529
v 42.38181934 -30.22828326 16.13104902
v 21.27896994 -3.08483094 19.08193156
v 34.71026570 -20.83344385 16.41604304
v 36.97175160 -26.75011382 13.21314089
v 3.67448432 21.17286809 7.15636462
v 3.32223158 21.17391117 8.17791559
v 3.79319140 20.77717334 7.79277598
v 20.73568292 -4.29191394 19.13574338
v 23.77953380 -9.31952801 19.03391257
v 22.87971973 -9.27288830 19.05365475
v 35.70875898 -25.93887970 10.26490889
v 37.25015000 -27.67878771 10.62839292
v 36.52773798 -26.39386989 10.15392877
v 38.43209893 -27.46794559 10.00816282
v 16.64737426 1.98390312 17.33895205
v 17.12653041 -1.85654138 18.38209108
v 23.42359908 -10.33180859 18.88537407
v 24.19288456 -12.62118760 18.55332404
v 33.37106854 -26.24889091 11.50894817
v 33.44398737 -26.34300478 11.01941429
v -26.91561915 17.30411313 10.04708372
v -25.82473308 16.96696877 10.32268722
v -26.53777599 18.09072867 9.78016481
v 29.20573950 -24.59783480 17.66688563
v 32.76624158 -26.63167380 10.54157130
v 33.57602656 -26.28020011 10.19039936
v 33.24399143 -26.36245824 9.49254353
v 30.52401729 -25.25280789 16.60016924
v 31.77996725 -25.71622282 14.47911561
v 31.96460009 -27.01869793 9.58286319
v 31.28841147 -27.40191668 9.70406458
v 37.12411225 3.22897430 22.31390402
v 14.99914099 -3.86476447 18.28799956
v 30.45459837 -27.94840001 9.89660155
v 20.25775425 -13.22207879 18.51068437
v 22.19447494 -18.69536377 18.25568639
v 23.49179797 -19.18172650 18.31477880
v -23.11784960 25.55336989 1.74298859
v 23.36494252 -22.10914716 18.41674186
v 23.41965400 -22.31360972 18.38844083
v 28.50214019 -29.40679900 8.17734096
v 29.33227271 -28.66002917 8.33254959
v 27.59071067 -30.33176251 9.28409118
v 17.24974252 -15.92737436 17.98218116
v 27.11498365 -30.65521270 9.33223218
v 20.64005844 -22.03531936 17.95302145
v 20.59748583 -22.07442559 17.92440377
v 20.53589374 -22.03507349 17.90026575
v 20.43295652 -22.20406197 17.78872125
v 26.73011087 -30.85606918 9.72745661
v 15.79861157 -15.72272368 17.79641584
v 17.39874110 -17.29003340 17.79941842
v 20.22685856 -22.13623747 17.63867401
v 20.26646212 -21.86001651 17.72471331
v 19.73776706 -23.01396243 17.32050627
v -29.18386087 -3.49662569 3.64830066
v -28.21709216 -4.70072730 1.73063460
v -27.62267366 -5.97104104 1.41349842
v -28.57531048 -4.26783366 2.55137496
v 17.37036556 -17.83147827 17.72872917
v -13.47820554 4.76095360 17.13323221
v -14.29933310 4.76889266 17.22730510
v -14.30396270 3.85657838 17.63432473
v 25.72807856 -32.51551837 7.37854559
v 26.52316540 -32.00380132 6.34714449
v 25.76007694 -33.38896483 5.44575974
v 23.47607911 -34.55917165 8.68109148
v 23.83270487 -34.37582031 8.07067193
v 15.32640588 20.24246566 7.38218008
v 14.69021291 19.83349584 6.97165634
v 14.87687416 20.15983313 7.86913559
v 22.17889205 -36.73131391 8.08982644
v 22.20187336 -36.28699854 4.60699946
v 21.50393650 -37.06262261 8.40094686
v 21.51602320 -37.30889037 7.60132307
v 17.54370518 -31.92493692 13.63005210
v 21.24299854 -37.38455847 6.63005002
v 21.71003260 -36.93704307 5.95566025
v 18.94471981 -35.83057970 11.18914690
v 7.93890562 -18.75225455 14.98830784
v -24.65012856 6.09786296 16.09064452
v -25.08755028 5.36400639 16.54637419
v -24.32646975 5.67376148 16.39866270
v 41.67502746 -31.40264750 14.83573951
v -2.13539926 27.03261748 5.97455446
v 19.64709722 -37.57799789 9.01756901
v 20.93764395 -37.22979128 5.99087914
v 20.05975135 -37.36734763 6.17266865
v 19.94572207 -37.13927045 5.45651652
v 21.01406083 -36.86610982 4.96946275
v 18.84573512 -36.95322573 5.39180776
v 19.47675832 -37.36625239 6.15621172
v 19.14567314 -36.84435412 4.95751342
v 2.10138015 -10.97608358 16.87752455
v 4.95025096 18.28489080 5.10348892
v -11.19586453 -8.04902799 17.91498624
v 6.87241508 -19.25043575 14.26647697
v -5.87437442 27.77846344 1.78540125
v -26.17000416 -10.70002001 10.92001516
v 6.59604790 -20.64437792 12.79735565
v 6.61996519 -20.79632506 12.66575698
v 14.10299540 -33.44207630 8.70174635
v 17.57792756 -37.60591522 7.71442289
v 17.40585081 -37.43458167 8.56432132
v 18.06321368 -37.56804392 6.87627215
v -17.69008301 2.36013182 18.61492172
v 12.18745299 -30.45544960 8.87180958
v 14.90828767 -35.94198078 6.71546906
v -14.92309291 3.38336267 18.17960478
v -14.40439187 2.90871831 18.52935180
v 15.68194106 -36.53432429 6.19456219
v 10.27594972 -29.51110527 8.13715067
v 13.71128671 -34.81174260 6.71265973
v 13.28234375 -34.34292972 6.40255120
v -2.62402836 -9.93617717 16.84688777
v 5.12046646 -21.68016136 10.74660383
v 6.90415595 -24.98818189 9.23687220
v 8.94055516 -28.59196998 7.81505462
v 12.59742212 -33.60071406 6.20424282
v 14.66599852 -35.45802087 4.93288226
v 3.75236059 -20.23556828 11.30990777
v 6.00828230 -23.77972193 9.60317440
v 9.45710763 -29.57405895 7.33922934
v 12.12705299 -33.22438151 5.22869872
v 12.81365100 -33.74533355 5.06677432
v 13.48075829 -34.46466103 5.15383901
v 13.17980047 -33.84296596 4.56301682
v -1.17675797 -13.45410664 15.15439432
v 2.41057691 -19.19153333 11.67959906
v 2.96343630 -19.92668957 11.20344270
v 4.13704850 -20.63534595 11.16889156
v 3.98490997 -21.05785348 10.62600501
v 4.37919376 -21.95749059 9.89588257
v 6.11037621 -24.78648722 8.87230039
v 6.72710128 -26.16696246 8.19483120
v 7.29009882 -26.99796297 7.86717515
v 8.30284972 -28.12874131 7.67598348
v 10.29919367 -31.15157224 6.10550400
v 11.45275496 -32.58722648 5.41957980
v 1.14376517 -18.30451377 11.77524123
v 3.33759328 -20.44084109 10.87368187
v 3.74382967 -21.58830315 9.81969014
v 5.19317063 -24.17798340 8.64228886
v 8.13746359 -28.53636444 6.94015203
v 8.52753501 -29.36967835 6.26929570
v 9.19902138 -30.10260314 6.13659853
v 10.79079602 -31.66822344 4.77742078
v 11.71284635 -32.41864964 4.40516649
v -4.89783706 -11.19305193 16.18842036
v -2.86237034 -12.13965658 15.64668305
v -3.22230626 -12.02726830 15.69017395
v -1.97281921 -14.67951108 13.55809532
v 1.81044603 -19.16239597 11.43415645
v 0.84110117 -18.83012801 11.14304550
v 1.99732953 -19.77629215 10.83966997
v 1.89912552 -20.70900612 9.69550386
v 3.14764236 -20.70124075 10.45911852
v 3.06325895 -21.11868560 9.91954096
v 3.45582725 -21.80868015 9.40206368
v 3.96830356 -23.35905470 8.24864302
v 5.47368685 -25.29794164 8.00908636
v 5.72529528 -25.82583763 7.62733491
v 7.72254355 -27.61153877 7.64419371
v 7.45346257 -28.22307870 6.34220568
v 7.30889151 -27.87018381 6.70946483
v 7.63232773 -28.63738313 5.87384962
v 8.57106876 -29.54156883 5.04194060
v 10.05395502 -31.03558905 5.18316263
v 9.31932870 -30.34985997 4.99149691
v -7.98504427 -6.34737965 17.94029400
v -5.36623318 -10.08398086 16.78950340
v -4.30025626 -12.03110255 15.60165640
v 37.61081398 4.83738026 21.44500986
v -3.79469595 -12.67833170 14.97819554
v -3.05160461 -12.86487747 15.01255948
v 0.51421643 -17.70853810 11.90617122
v -0.20052119 -17.63256080 11.56129222
v 38.15993667 5.39148971 21.22122608
v 0.56886749 -19.15800758 10.63799765
v 1.23101287 -19.91128922 10.22133511
v 3.01182340 -21.42093889 9.49439220
v 4.22268268 -24.52521399 7.67901819
v 4.30477504 -25.23734421 6.51665451
v 5.62779931 -26.62811615 6.28542900
v 39.33663666 4.93444689 22.39027433
v 6.66451175 -27.59036981 5.61710354
v -9.52653028 -6.65180339 18.28850992
v -8.72020517 -7.06597511 18.02152954
v -8.37101694 -7.51036778 17.81661995
v -8.23912397 -8.43146071 17.36288704
v -7.80056836 -9.48091503 16.80204831
v -5.90094272 -11.03170123 16.18633233
v -4.47686855 -12.95432262 14.31651972
v -3.48819839 -13.34047224 14.27316479
v -4.09870688 -12.35801354 15.04249685
v -2.46771611 -15.51276539 12.40625419
v -1.94120221 -15.23793582 12.99064327
v 0.63441496 -19.76700127 9.95934755
v 1.78100925 -21.79591171 8.43396317
v 6.34637801 -27.24769711 5.06236218
v 6.88098092 -28.05901878 4.91155498
v -10.05718205 -3.92918568 18.55459251
v -9.70891770 -4.99545410 18.43430102
v -9.41964518 -7.05065904 18.18449609
v -9.52671561 -7.92421494 17.87202433
v -7.59538449 -9.09867883 17.18386635
v -6.88322587 -11.70229353 15.16138017
v -5.31659741 -11.71807200 15.52590914
v -6.11943565 -11.44801546 15.49823023
v -5.30744111 -12.21623830 15.08531440
v -4.93405899 -11.73486654 15.54159727
v -6.27458282 -12.16839906 14.69284575
v -4.77677304 -12.46664394 14.93861899
v -4.65933699 -13.09644431 14.10266291
v -4.07987600 -13.81064393 13.47087044
v -3.40333837 -13.91748525 13.67853209
v 0.12236038 -19.19638552 10.24714764
v -0.20336620 -19.78954673 9.38298367
v 0.97746309 -22.40943536 7.29934871
v 2.77396804 -24.15478416 6.80415519
v 3.47482762 -25.01124330 6.02568034
v 5.12029044 -26.25412494 5.11726690
v 5.67545928 -26.68109350 5.08553023
v 6.07177289 -27.00848877 3.15403449
v -11.67764142 -5.90789691 18.72399636
v -10.07611770 -6.44832710 18.40946451
v -8.83146841 -8.14086944 17.62395725
v -8.48330371 -9.46961809 16.68166555
v -9.50393360 -8.52450449 17.61834882
v -8.98926333 -8.85726418 17.23113842
v -7.39391567 -10.99721901 15.79078659
v -6.99237222 -12.25553919 13.96282669
v -6.20447565 -12.63186242 13.92283197
v -4.58312640 -13.88720889 13.00422847
v -4.10268316 -15.59713669 11.26556192
v -3.05214780 -16.22313075 11.27923094
v -1.49653153 -19.06267740 9.27568134
v 0.07515919 -20.36371641 8.93863384
v -0.01298285 -21.26639523 8.11918918
v 3.17221996 -25.07352270 4.69656009
v 3.55420355 -25.26166104 3.62871843
v 4.00923193 -25.64335987 3.27290781
v 4.73838579 -25.98672733 2.70805601
v -11.27425395 -6.78836089 18.42848957
v -10.28246153 -8.24687444 17.75644161
v -9.94955376 -9.18955915 17.16670953
v -2.15408532 -11.98347844 15.73639736
v -6.13831496 -13.12758122 13.10673356
v -1.63695391 -20.06133273 8.16583913
v -1.01670192 -20.95498703 7.72687281
v -0.17874374 -21.91084251 7.13480450
v 0.29026385 -22.66581915 6.26624376
v 0.97984029 -23.24504778 5.91906626
v 1.12499646 -23.53310399 5.36461407
v 1.94642693 -24.39786680 4.58049821
v 2.57443846 -24.72093515 3.67240258
v 2.00909539 -24.46613275 4.02336102
v 3.25039565 -25.02919547 3.62547417
v 3.43472208 -24.84374680 2.69512902
v -11.86408661 -6.87448913 18.46546680
v -8.99706408 -9.56108887 16.81669988
v -9.59497131 -10.28831210 16.07636921
v -8.80580861 -9.87306423 16.40457846
v -8.42138194 -9.32464749 16.80807956
v -8.25466029 -10.45924798 15.96472040
v -8.92422535 -10.42968035 15.91617614
v -8.35800823 -9.90221370 16.34394750
v -8.30736943 -10.79436019 15.56851342
v -7.56674446 -11.44790556 15.17636236
v -7.94215966 -11.52717229 14.90602084
v -7.07970606 -11.84010878 14.59745318
v -7.78094679 -11.90030482 14.13043309
v -6.53721998 -13.29891011 12.53653504
v -6.42565731 -13.71168345 11.97547466
v -4.51237243 -15.90467244 10.69331169
v -3.40520497 -18.91682670 8.36722087
v 1.34513248 -23.87040667 4.64699790
v 2.33801431 -24.60071631 3.22435168
v -13.19933869 -5.74064720 18.93322542
v -12.06701435 -7.41858315 18.29029247
v -10.80690604 -8.59311037 17.51646586
v -7.99516495 -11.40258368 15.16693365
v -8.25563073 -11.65213529 14.34788667
v -7.06296088 -12.94591650 12.85523362
v -5.95099293 -14.28884640 11.55376527
v -0.39330081 -22.15919457 6.40414516
v 0.50569238 -23.07387441 5.57513954
v 0.72617945 -23.36125821 4.98269591
v -14.63005692 -3.93710332 19.55416612
v -14.02513217 -5.66623081 19.23259348
v -10.75011957 -8.98870919 17.15900749
v -10.68628673 -9.78921074 16.36562683
v -0.78977895 -21.73933387 6.80720992
v -0.18733229 -22.44146727 6.00967789
v 1.19455880 -23.80631864 3.50678922
v -5.34470705 -15.76542668 10.36080532
v -5.35856280 -16.33229852 9.81888361
v -4.27535968 -17.59531908 9.19964723
v -2.98129325 -20.22036351 7.09805032
v -2.06389744 -20.93342692 6.91624451
v 0.19670835 -23.02099206 4.85490542
v 0.56590477 -23.13510887 4.27601021
v -14.50524107 -4.90339333 19.51329783
v -13.79805617 -7.89075438 18.36488023
v -11.76961046 -8.53515603 17.61314273
v -10.59779711 -10.59152372 15.43032657
v -7.80165941 -12.73707114 12.75547035
v -7.39084883 -13.80661316 11.35680266
v -1.35439041 -21.52777277 6.60944823
v -0.93130191 -22.04830199 5.68117155
v -0.84612076 -22.33395912 4.71260911
v 0.03757224 -22.83142880 4.12875274
v 0.82520873 -23.62653241 3.22468975
v -15.44916630 -4.55123233 19.79365945
v -15.90091735 -3.59394867 20.12256905
v -16.56576432 -2.26674578 20.58827318
v -13.70077953 -6.35078223 19.01414990
v -12.21026387 -8.82900320 17.34593324
v -12.37103343 -9.08329524 17.05295965
v -10.15402470 -11.56477351 14.09927942
v -7.99713563 -13.34561128 11.62722427
v -7.36866798 -14.47905134 10.66008024
v -6.31680153 -14.89004865 10.66769473
v -7.37017393 -14.90100287 10.19345503
v -6.45554997 -15.36676008 10.02562139
v -6.15829136 -16.19557478 9.51675419
v -4.99953888 -18.24174076 8.29032622
v -4.25459305 -19.28769983 7.74171250
v -2.70823343 -20.82806081 6.43882016
v -1.79888657 -21.62523940 5.76139288
v -1.25894079 -21.99072391 5.18135726
v -0.38796288 -22.70990051 4.47924342
v -0.47171453 -22.60834910 4.24717180
v -0.39598995 -22.67048508 3.23136896
v 0.29200187 -22.93124236 3.76954884
v 0.70007943 -23.43939245 3.68093234
v 0.48114563 -23.21570180 3.20955808
v 0.62478340 -23.52954075 2.75567733
v 0.28944403 -22.96465635 3.52874515
v -15.17786365 -5.62185002 19.50997300
v -15.27735963 -5.02970302 19.67068948
v -14.48645908 -6.00808347 19.28198524
v -10.11017058 -12.00310700 13.32717016
v -9.18065384 -12.67973892 12.15850748
v -6.83777872 -15.85446112 9.50702652
v -3.16625275 -20.43350227 6.53188489
v -2.52983486 -21.25514299 5.81635581
v -1.91368884 -21.66794240 5.22657018
v -0.71407342 -22.49380574 4.45124926
v 0.03498235 -23.05431105 2.76376586
v -0.51068986 -22.81424776 2.35996512
v 0.13601137 -22.92475477 1.78567972
v -15.97679965 -5.05085429 19.87676881
v -15.33222385 -6.14694366 19.36845668
v -12.43624650 -8.56933556 17.58619025
v -12.17743475 -9.70833004 16.33166708
v -11.99814025 -10.48923098 15.40015452
v -8.94101057 -13.34568951 11.22881472
v -8.23214464 -13.95585481 10.82744636
v -6.77464064 -17.35976711 8.23951419
v -5.96717093 -17.14361645 8.79072398
v -5.00509562 -19.37435754 7.09385797
v -3.84678598 -20.30523308 6.08833786
v -2.17561750 -21.77768387 4.71054995
v 52.19611526 -16.03457332 15.33493586
v -1.61001855 -21.93113044 4.74933488
v -1.80379592 -22.10031264 4.18068841
v -1.49004441 -22.02785015 4.61083464
v -1.29095803 -22.05900662 4.78293374
v -1.24136766 -22.35072665 4.27849544
v -1.14930002 -22.51822874 3.56521527
v -0.95610548 -22.37295918 4.55093570
v -1.43757381 -22.16429077 4.05999320
v -0.73851342 -22.68996835 3.05021810
v -15.65947942 -6.69516157 19.23483238
v -15.17041121 -7.35058589 18.82683113
v -14.90387134 -7.87153468 18.36175472
v -14.42375872 -8.28753598 17.95384847
v -14.03130498 -8.68460350 17.49649830
v -13.73228710 -9.11796559 17.00192504
v -10.30436065 -12.34159805 12.63367943
v -9.83315054 -12.97221798 11.69279963
v -8.48554820 -15.27869422 9.39822942
v -4.67763701 -19.86544952 6.41458668
v -2.64997128 -21.53764293 4.89327079
v -1.31726952 -22.51878940 2.62506213
v -2.30261451 -22.19365537 3.39382468
v -17.17868820 -4.84516053 20.53986490
v -16.00794122 -6.26411568 19.47593130
v -13.33048940 -9.55502037 16.51641540
v -12.94430718 -9.94796306 16.03447646
v -11.70537528 -11.81073394 13.30943499
v -11.07910927 -12.10350450 12.93982845
v -10.31710859 -12.63382286 12.09730282
v -9.76948906 -13.21570482 11.32121682
v -8.71066190 -14.38398194 10.18321048
v -6.55988650 -18.12275872 7.61739165
v -5.88211976 -18.89127120 7.00913602
v -5.26421564 -19.49582063 6.65727351
v -3.95874074 -20.89596726 4.81613306
v -3.11170937 -21.33007720 4.98556951
v -3.22034559 -21.50451392 4.36976831
v -3.07090860 -21.76959440 3.83311952
v -0.49469067 -22.54641987 1.63241161
v -17.34592766 -3.68999387 20.69781534
v -17.59164222 -4.66627721 20.80373093
v -16.50931127 -5.69021842 19.92730796
v -17.06237346 -5.89059480 19.98675428
v 54.81098592 12.30887417 22.32644521
v -17.53461547 -5.62003907 20.31586505
v -16.18009433 -6.78578019 19.32612620
v -13.73922545 -9.74577107 16.11258462
v -13.25347088 -10.50050557 14.99072183
v -5.40930405 -19.69598420 6.02556532
v -4.62442264 -20.37920430 4.92870016
v -3.46916285 -21.50765248 3.04770400
v -12.47870829 -11.10603847 14.13730998
v -10.09015180 -13.66824470 10.58303285
v -10.65322384 -12.89775688 11.32138073
v -14.59710393 -8.87707528 17.24518463
v -4.88701416 -20.22559196 4.24449425
v -9.11355484 -15.40472079 8.98963213
v -6.87372219 -18.36591400 7.05292029
v -6.64693397 -18.84756424 6.40607439
v -6.09733863 -19.39930581 5.93032269
v -5.55997388 -19.77924630 4.90793958
v -18.50867458 -4.41126339 21.15418203
v 43.32678020 16.88998193 16.79845341
v -10.46376675 -14.36856203 9.50164255
v -8.00104905 -17.80706458 7.01164501
v -6.61304127 -19.04674806 6.06900081
v -5.39091323 -19.99416761 3.87719669
v 21.39139734 17.37770811 12.48314697
v 23.37211929 17.68340170 12.78528851
v 22.41734788 16.43505134 13.18456046
v 23.56873453 19.07285117 12.06615753
v 21.86480351 19.38264817 11.72452327
v 22.78484032 19.55204085 11.53115369
v 24.79616739 19.51949112 11.82849798
v 18.16402934 14.46486730 12.53599953
v 16.74156822 13.65692075 12.38071546
v 17.35371351 20.26895061 9.78543703
v 17.98493415 19.44375597 10.72143763
v 13.98074254 15.34417458 11.22206170
v 13.70127220 16.30203985 10.77084988
v 14.05539084 17.17601158 10.50840784
v 12.90236600 16.35500789 10.67745686
v 6.26268517 2.71120202 15.78381471
v 6.89787418 2.94853398 15.86054638
v 8.98500159 16.30460098 10.20543743
v 8.22191313 16.42954536 10.06362401
v 7.24543678 15.62807709 10.22494212
v 6.89928560 15.42511024 10.42464096
v 6.74942974 15.04960191 10.65647416
v 7.36586424 15.06610960 10.62109321
v 7.61829969 15.60429763 10.34317352
v -1.98114384 -12.16357667 15.65747522
v 1.61879614 -1.88423763 16.87815972
v 5.96000021 15.20999987 10.45999955
v 6.27822476 16.89494215 9.67137981
v 6.40335772 16.69755951 9.77523718
v 7.43985642 16.55146852 9.90459137
v 1.30102108 1.56330119 15.67006670
v -16.50455594 2.95528932 18.34016666
v 5.66172879 17.50946976 9.45900474
v 5.99739840 17.05417596 9.64160264
v 6.08364725 17.48642698 9.38385539
v -0.99016225 2.92388373 15.60204476
v -2.00102082 -2.01640651 17.07594655
v -1.51014922 -0.69438742 16.92881249
v -0.41562310 -0.94878889 16.50506631
v -0.74270944 0.87465893 16.15358330
v -0.24828248 2.64933868 15.72523452
v -0.29111217 2.94179772 15.55300131
v -0.75525325 4.64775041 14.67359252
v 0.28144653 5.16812457 14.23729863
v 3.18156648 15.20406734 10.13659034
v 7.53877219 3.36013758 15.80933854
v 3.00273485 16.71776175 9.70967021
v -1.19609991 1.64380763 15.89419693
v -3.72066861 -0.44705794 16.85952395
v -2.43421900 -0.46658612 16.92175679
v -4.60157683 1.82522519 16.42049663
v -3.14566400 0.88231516 16.34907164
v -3.18416464 1.80104701 15.99901728
v -3.80071695 0.80402079 16.50189422
v -3.44635057 0.71509811 16.47942886
v -2.80757970 1.84050645 15.92917740
v 1.16761948 16.14594273 10.23915969
v -29.45688553 9.22413357 1.02211302
v -28.65789272 9.40578897 0.35919959
v -28.92053872 8.50526989 0.36693504
v 0.76758571 25.67368373 6.49149111
v -4.94889636 -3.32067907 17.83483848
v -22.62295596 21.21445909 8.39541852
v -20.93632147 21.53247967 8.56107194
v -4.14130604 -0.73573465 17.09779352
v -4.33552638 0.89105213 16.62086137
v -4.44856565 0.41549467 16.82202145
v -4.80916863 1.24323752 16.79254882
v 2.47900374 23.19557779 7.52797537
v -6.86879689 -1.84780022 17.74329692
v -21.51340805 27.17661113 0.12801228
v -6.28222618 0.64569345 17.30717905
v -5.85664809 0.43590993 17.06811599
v -5.20775840 0.56384091 17.00230688
v -5.71153173 1.75254047 16.82985015
v -4.96125920 2.44342466 16.23069867
v 0.98258222 25.29351413 6.62004529
v 1.69429125 24.95064773 6.78833108
v 1.05453946 25.75826831 6.22882834
v -8.85629281 -1.48548593 18.21958832
v -8.30567256 -0.22109071 17.94175245
v -6.57179300 -0.38307504 17.46762171
v -7.33912690 0.56127412 17.43441448
v -10.53411514 -15.09856991 8.73478036
v -11.42232679 -15.68760909 7.92187732
v -10.62972378 -3.33570992 18.69232021
v -11.26554515 -3.12282518 18.84343289
v -11.14142500 -2.14074645 18.95395853
v -9.58854426 -0.63971308 18.14167015
v -10.38961764 0.39981279 18.11054535
v -10.81339084 -1.11071952 18.57349835
v -8.79687350 0.69533859 17.68418588
v -9.31589492 1.33765256 17.59271324
v -8.60496890 2.08584219 17.21509360
v -8.68332013 4.16919356 16.45294018
v -7.97432940 3.33842821 16.55460522
v -7.90463481 4.82766330 15.95488191
v -13.05478252 -14.32903856 8.35037418
v -12.23371457 -0.75842865 18.97413656
v -11.62363496 -0.07982779 18.77804846
v -11.80768386 0.84810768 18.41937378
v -10.82333177 1.85055961 18.02952029
v -9.39526595 2.16114451 17.39604026
v -9.77373589 3.18838493 17.17611216
v -10.08781791 4.11264831 16.87837392
v -10.68543922 4.86077880 16.60423353
v 46.39921710 13.83232046 14.09570500
v 5.40785026 17.55446382 5.13016712
v 4.01688460 16.08409546 3.44455731
v -3.11736763 26.68330632 6.75829407
v -4.18957509 25.84200352 6.89322501
v -3.08689335 27.32731961 5.94638614
v -12.84688804 -15.28443489 7.79714249
v -12.47363351 -2.07933388 19.23109591
v -14.00906127 1.89153058 18.70779507
v -13.10090069 0.10490684 19.29263584
v -12.48042658 2.04377994 18.36923137
v -12.74454687 2.89577362 18.03832315
v -10.98092645 3.86677519 17.13057235
v -10.46475861 5.66126080 16.14632457
v -11.87878847 5.05177910 16.61643758
v -10.35554521 6.21711928 15.79703577
v -9.50439833 8.19597114 14.58966918
v -5.35458885 26.87493153 6.42551156
v -3.98117956 27.42083371 6.23229286
v -14.08196427 -14.15702049 8.47830251
v -14.44215607 -13.24407943 9.31801647
v -13.58314138 -0.06965912 19.35931854
v -13.87274638 0.64550753 19.35726404
v -12.53096480 4.65755444 17.00180583
v -13.27797305 3.79848550 17.57563651
v -12.98300829 5.54664712 16.57122746
v -11.68621238 6.12877263 16.05212688
v -11.30956132 6.65837107 15.72287828
v -5.81241818 26.62427537 6.66264258
v -5.94846206 27.98377350 6.13473076
v -4.71751997 27.88065374 5.96948620
v -15.70305414 -1.51103921 20.06900497
v -15.17629810 -0.66679862 20.14510892
v -14.45737295 -0.48272448 19.77610216
v -15.30533843 1.79596653 19.09065247
v -13.46600801 6.02383818 16.32529311
v -12.40078732 6.94033550 15.57647996
v -13.44291493 6.93437317 15.67115448
v -16.28924534 -12.87682541 9.70136840
v 55.74124679 -13.82445358 13.55568413
v 56.23995140 -13.36302329 13.42941448
v -18.50568131 -5.90106705 19.96371150
v -17.00389013 -3.07039521 20.72757483
v -16.83962718 -1.58486993 20.66573314
v -16.86158404 -0.27884947 20.34730278
v -17.00787432 0.53842145 19.66548152
v -14.89790063 4.47869627 17.42343977
v -15.29199816 4.89301840 17.17703789
v -14.89533763 5.19163627 16.99829474
v -13.66790105 7.74072390 15.13513923
v -14.57722019 11.47321239 12.93475274
v -12.49051280 14.82126024 11.87813841
v 15.70561901 16.68529585 2.67355843
v 15.44829458 17.91596040 2.98515242
v -7.77941057 29.04017270 5.79084922
v -6.42589619 28.65276858 5.45663340
v -8.07592738 29.66062352 5.44836791
v -17.08134823 -14.69978876 7.18523003
v -18.62658374 -7.17563555 19.04304884
v -19.81347799 -6.02107309 20.14796995
v -19.14926618 -7.32032536 19.13356036
v -19.62087303 -4.90458170 21.02054283
v -18.31094362 -2.68042204 21.26355283
v -18.89507473 -3.13344970 21.28371783
v -19.76562105 -3.42150591 21.52813599
v -19.29816790 -3.23273102 21.41260728
v -18.64121109 -1.65618234 21.28362469
v -19.31999996 -2.21999991 21.46999910
v -17.96717197 -0.61695382 20.65037936
v -18.96999963 -1.06000004 20.98000050
v -17.28544198 3.01784161 18.16497371
v -17.15857536 3.86507553 17.80523732
v -0.01608869 23.95948023 1.08313293
v -0.30852974 23.58923666 0.80619962
v -0.69337472 24.23934266 0.57985639
v -3.71798244 27.52362005 3.93961277
v -3.21304402 27.40476280 4.14436031
v 0.60110947 24.67523888 1.75016664
v -15.38550761 9.01549030 14.23736662
v -13.54500186 15.60431719 11.43047679
v 17.50928536 18.28831621 3.62845254
v -8.81266873 29.43136357 5.59498277
v -20.83598450 -5.34178410 20.64294741
v -20.55245079 -3.52535956 21.36239596
v -20.54960653 -3.04297428 21.48506790
v -19.96869408 30.66274896 -0.15526846
v -20.13416775 29.68556248 -0.27088553
v -20.25365829 30.39970808 0.16016129
v -20.01365833 -1.18579180 21.24364488
v 20.13603598 20.19187808 9.26622935
v 19.82988976 19.91418190 8.32522847
v 19.14807223 19.94528808 8.26160703
v -18.95509847 2.39897589 18.95606890
v -15.65426961 9.64007061 13.84962350
v -19.20115761 31.83687851 3.39505519
v -10.52635629 29.52254005 5.78417024
v -9.83192027 29.97337282 5.67666534
v -19.45102587 -11.73565350 10.68910584
v -21.64226584 -4.92333900 20.53778060
v -21.86114714 -5.77433687 19.97462474
v -21.12856694 -4.44910862 20.94779722
v -21.07641287 -6.81469496 19.41382699
v -21.49399556 -3.82513576 20.94712108
v -20.48848011 -2.39310390 21.55609801
v -21.32485062 -2.78396555 21.18309960
v -20.76059394 -1.44153589 21.36432566
v -20.23088746 -1.83050043 21.53189853
v -29.86807004 15.12354519 1.58298877
v -30.39602190 14.65388946 2.51381076
v -30.22674285 15.31650499 2.17845477
v -19.50669289 0.22906084 20.07617056
v -19.81942728 2.32235109 19.08836514
v -19.62848566 2.85913888 18.75560172
v -19.03997362 2.82172090 18.78650859
v 18.34147051 20.27926967 9.23851598
v -17.24172197 9.09232628 14.23961762
v -16.66670851 10.22332534 13.45014852
v -16.42400585 10.65244246 13.29133008
v -17.08991267 11.12830546 13.05929571
v -15.56498930 11.49508078 12.92866748
v -15.81807621 11.98867243 12.77649589
v -15.08089527 10.87440550 13.20048515
v -15.80734365 12.52433844 12.64361851
v 45.92762887 15.20202588 18.05620641
v 45.36191747 15.54331928 17.64157787
v 2.99497251 24.29547347 4.95726010
v -11.12653036 29.49082293 5.94679220
v -11.59697212 29.09822017 6.18467899
v -11.32208575 30.07677011 5.90436580
v -10.02769917 30.54703958 5.37876459
v -20.85918002 -13.05738557 8.52019805
v -20.74575424 -12.79996149 8.91162641
v -20.87036334 -12.50147168 9.30836238
v -21.10762894 -11.61353011 10.66277642
v -20.46956494 -11.47438865 11.04802359
v -22.63111062 -4.82175313 19.57529224
v -22.24482596 -4.86223400 20.05812712
v -21.37798816 -1.93134428 21.24957368
v 35.82954034 20.36634646 14.71013762
v 35.57918593 19.80013028 14.84023686
v -20.57382837 27.41454169 -0.42174349
v -21.74356766 0.05285648 20.91449685
v -20.79796232 -0.41437877 21.05201222
v -21.28064632 0.33555675 20.80556937
v -21.57535031 -1.01730996 21.06208354
v -21.24507725 1.09313219 20.31350881
v -20.42689919 0.59059326 20.18769272
v -21.18750475 1.59987307 19.83780600
v -20.22151649 1.13894907 19.74009350
v -20.90486325 28.07257511 0.44232814
v -20.40835097 28.20782550 -0.29659580
v -20.68500407 2.16017477 19.24003661
v -20.49671486 3.30949505 18.46683584
v -20.30839585 2.67980690 18.88990588
v -19.76851374 3.35170352 18.37272942
v -19.47085559 4.45172051 17.56199077
v -23.90909940 23.76061864 1.00319216
v -24.26343597 23.26269448 1.39426254
v -23.71940017 24.29419756 1.59612158
v -18.96853559 7.58606149 15.28581325
v -18.28646101 8.10678769 14.92463984
v -18.37378554 9.02098976 14.27184604
v -17.70149171 10.93688142 13.05303164
v -22.47656137 25.89638345 0.42256279
v -22.57090621 26.22469515 0.88033604
v -21.99140377 27.00744383 0.53853745
v -21.44489810 26.58185363 -0.20175627
v -21.89500630 25.91265552 -0.04291621
v -22.26468921 25.66549368 0.01588961
v -23.10870960 -11.98000368 9.67225712
v -22.74455875 -5.78211853 19.33572069
v -22.72013389 0.16071858 20.54296993
v -22.08282240 0.84517332 20.54465562
v -21.01507038 0.73253439 20.45489103
v -21.90785855 2.49631330 19.12429370
v -20.96641436 2.79889442 18.83351803
v -21.43775113 3.34852305 18.41438562
v -20.06897330 4.10345942 17.87655801
v -20.90972476 5.31130657 16.91608131
v -20.25515027 6.77425181 15.81576653
v -19.63118091 8.49970151 14.59550392
v -19.18011904 9.79472511 13.63718789
v -19.76513863 9.43045132 13.92944064
v -18.84329878 11.15170587 12.95805536
v -17.82567613 12.27677707 12.72285078
v -17.97235198 14.35450278 11.87264547
v -17.85312779 13.50122876 12.31297664
v -23.38155732 24.48483184 0.90233376
v -23.31982926 24.84772727 1.53328478
v -12.32273318 30.05520441 6.07567513
v -11.24667749 30.71731701 5.61197009
v -13.40740547 30.59644625 5.75611601
v -29.47849594 14.99544829 1.00394606
v -29.59452383 15.54341801 1.25091663
v -29.52173539 16.92237332 1.49339589
v -29.19650637 16.29003324 0.56486815
v -28.81834842 16.12859406 -0.18261228
v -28.93693931 14.88300506 0.08106258
v -23.31530303 -3.98383569 19.52505484
v -23.02787267 -4.79318155 19.19955201
v -22.82720432 -4.44463547 19.55390908
v -22.70084992 -3.34488368 20.27606405
v -23.86491746 -2.77438806 19.28848401
v -23.61015044 -3.28365201 19.45589855
v -23.34977686 -2.52594985 19.60951835
v -22.80488797 -0.71088132 20.34193277
v -23.71951193 -0.17562119 19.86109838
v -23.23128469 -1.32005336 19.82145570
v -22.22231776 -0.61361905 20.55105194
v -22.54228853 2.82813585 18.88877526
v -28.88733707 18.21387000 0.19312241
v -29.08931486 18.20061542 0.62768115
v -28.68720144 18.39723811 0.05249933
v -20.48604377 8.62073153 14.43044189
v -19.64862086 10.30895393 13.26707564
v -19.16222274 13.62505276 12.10220158
v -30.30409105 7.58619886 2.06765882
v -30.04270419 7.48458598 1.19558908
v -23.06413651 -12.33773120 9.21403244
v -23.98760058 -12.31505536 9.13413148
v -24.59233068 -5.68290520 18.13561469
v -24.90595356 -5.19884145 17.86414348
v -24.75944161 -5.47006819 17.98470318
v -24.41675775 -4.81178751 18.53942871
v -23.65318686 -4.02092328 18.94343086
v -24.34851602 -3.72531102 18.81110668
v -23.00438844 -2.02683802 19.75385472
v -23.64441752 -2.12505553 19.50752549
v -24.49398115 -1.78058026 18.92566681
v -23.44513312 3.03150550 18.51465367
v -20.07496171 12.81097997 12.61983719
v -21.32650092 11.87762711 12.89209165
v -18.72166619 14.46824241 11.75370067
v -19.60505918 14.29472025 11.81668974
v -19.19728518 15.70925303 11.10047568
v -19.60514300 17.00286940 10.43467503
v -29.38004956 6.43175468 0.57595468
v -14.77617864 31.58881888 5.52721461
v -25.12076683 -11.38541289 10.39968804
v -24.68675002 -0.94881229 18.80130731
v -24.90757033 3.35708633 17.92794466
v -24.15138483 3.57468589 18.04382540
v -24.07049015 4.25639655 17.57078990
v -24.04738963 4.77026170 17.15197042
v -21.42625488 10.86519472 12.96828501
v -21.24556340 13.38258479 12.40387931
v -20.18616535 14.91739694 11.50962710
v -20.19525319 15.81574418 11.03546098
v -28.16966921 -9.24043357 8.35111644
v -28.06323208 -10.12745313 8.27106927
v -27.96671353 -8.07120744 9.06626228
v -16.12223312 30.77331558 5.86532289
v -14.42668587 30.09796143 5.98996505
v -26.36071481 -11.51096076 9.89586115
v -26.13294870 -9.53112915 12.45117746
v -25.27277917 1.76904525 18.08537357
v -25.63595586 3.86915240 17.07980037
v -24.74813163 4.52510454 17.29040220
v -25.07954463 4.95609688 16.86812937
v -22.04663679 11.27324905 12.90102117
v -22.86524512 10.60491148 13.05408496
v -22.11313508 13.14982772 12.40553055
v -21.28919400 14.77751788 11.63697243
v -21.53940126 15.65627009 11.16231829
v -21.13031968 17.06452295 10.43999661
v -20.31418495 16.62321016 10.62523853
v -20.37894912 18.00905541 9.98314656
v -20.12465708 19.27846856 9.50589869
v -28.46214175 -1.39419700 1.94912287
v -27.46398747 -7.10130762 1.75220589
v -27.62552723 -7.98109267 2.24535493
v -17.12206379 30.36249429 5.95621485
v -25.72734840 2.52701505 17.25624502
v -22.56521583 9.66580398 13.58876284
v -22.78193086 11.58151776 12.96477672
v -23.21580611 13.17080855 12.37760298
v -22.39249833 15.13587125 11.41931396
v -22.32782915 15.89648239 11.04239281
v -21.90449648 17.41811633 10.33543516
v -21.33931406 19.14406009 9.54203866
v 37.37967834 4.43146797 21.74628899
v 36.34652123 4.02582530 21.56043425
v 36.94356605 3.90117546 21.88786119
v -18.12886260 28.74317020 6.06338959
v -17.75184646 30.16458824 5.92307840
v -18.45522970 29.65910919 5.93884941
v -28.52070518 18.83295737 0.23128733
v -28.73804606 18.74758676 0.46171958
v -17.00732857 31.11841530 5.58804488
v -18.26629229 29.72363494 5.98866958
v -25.96479282 5.51621476 16.36945456
v -25.43751523 6.99748425 15.52377455
v -26.85703151 6.25663064 15.47698863
v -26.82632580 5.80129353 15.50097764
v -26.35683864 7.50275329 15.09646699
v -25.60229599 8.65735300 14.32895567
v -24.63954501 7.36678950 15.21620248
v -24.45769310 8.46978743 14.40724824
v -25.13668500 9.02787503 13.99438269
v -23.97465147 9.98519920 13.31270672
v -23.97796139 14.94684909 11.46699116
v -23.28355610 14.12913203 11.88440621
v -23.14581536 15.33461269 11.23871841
v -23.76740240 16.65670611 10.60621161
v -23.05835858 17.23552682 10.39688662
v -22.92652428 18.04243214 10.00789460
v -22.05855772 18.20558682 9.97569226
v -23.22757803 19.38745566 9.10452474
v -20.60180157 22.94781618 7.71820266
v -20.44466324 24.87893775 7.15131173
v -20.32381110 24.21217039 7.48741440
v -19.28325184 26.05229989 6.90845819
v -20.16102336 27.09954605 6.14576414
v -20.06741427 26.34225227 6.52060844
v -20.84549330 27.26775035 5.89997135
v -20.61572298 27.52772532 5.14045078
v -18.34772341 26.67186037 6.49412628
v -27.49460749 19.89941113 0.32579387
v -27.28066035 5.49582019 14.74263240
v -27.36334503 7.17213564 14.70249984
v -27.46212482 6.15776656 14.73704632
v -26.21054649 8.07791855 14.78193980
v -25.75168945 9.36434232 13.69505096
v -26.64988860 9.83419642 13.35688494
v -24.95234646 15.49929474 11.02622319
v -24.93593283 16.78201556 10.43858100
v -24.39182997 18.09518225 9.88293905
v -23.69909920 18.92755367 9.43250675
v -27.06448548 1.85625651 14.79106303
v -26.18100308 1.20728544 16.29893482
v -26.93047561 3.82175017 15.65411128
v -26.36184543 2.88073975 16.33369736
v -21.80264704 22.96910435 7.82433059
v -22.87166566 22.78501727 7.99551141
v -22.03010023 23.36018719 7.62032019
v -28.13301235 1.48525799 11.85443532
v -28.36618759 0.79102413 11.07057370
v -28.13892625 0.95214043 11.67806797
v -21.57000080 22.36999944 7.95000046
v -21.15934715 25.48600361 6.76576700
v -21.99540287 24.13825318 7.20338337
v -21.11591212 23.99156429 7.45026674
v -22.66010083 24.44289997 7.13096233
v -20.94843425 -9.57878865 14.59889766
v -20.39384842 -9.29077715 15.40497411
v -21.76398411 -9.26520303 14.94679507
v -28.34459767 7.48735713 13.48984800
v -28.62256393 8.44607595 12.80229911
v -27.80447155 9.57750250 13.27205542
v -26.40226856 12.67255563 12.23718375
v -25.93730018 12.89190259 12.14711182
v -27.14632824 13.28406017 11.90827042
v -25.90045519 13.93896155 11.64007746
v -26.75767057 13.71467300 11.70520950
v -26.59524605 14.52332735 11.33823860
v -25.39069019 15.36221337 11.09297108
v -26.31179243 15.32616466 11.09987404
v -26.41933784 16.63888805 10.37261914
v -24.66864325 19.75427940 9.12010390
v -22.84272015 20.15505172 8.87018256
v -23.55330437 21.08797058 8.57708324
v -23.53534475 22.18740061 8.02959222
v -23.37968908 23.75057526 7.35632097
v -23.59122224 23.02148193 7.54209422
v -27.75445208 13.90350889 11.37021184
v -27.98316255 12.65278552 11.84279751
v -28.64267305 12.15168834 11.57613285
v -27.34504826 14.78606369 10.96456964
v -27.37759054 15.67421108 10.40709205
v -27.13764459 16.30513556 10.28527692
v -27.65686437 16.67363569 10.11163555
v 33.46186876 20.86442709 11.99887879
v -25.49897693 19.35803890 9.11874045
v -27.68347412 17.82089099 9.64820292
v -28.80135551 16.71931893 9.36165918
v -28.34686637 17.88504049 9.14629735
v -28.64266932 15.84651507 10.03272459
v 33.73225778 20.72343417 11.74015272
v -27.33665146 10.77943295 12.66618818
v -28.43897603 10.48958767 12.53224071
v -27.90304832 10.12395602 12.90014945
v 30.49494699 18.16735044 6.50850497
v 30.23935296 18.46060716 7.00621121
v 30.75958043 17.72936620 6.11152826
v -19.47142370 29.74624373 5.49126789
v -19.05586571 30.47597595 5.35716256
v -18.93917099 31.51587769 4.64776624
v -18.09038594 32.18216822 4.26096981
v -16.74850099 32.50439465 2.46801972
v -16.39173739 32.30473027 2.65505095
v -28.75719033 1.86244270 10.48033871
v -28.69855240 -0.18103747 2.44050636
v -14.25097417 31.85471520 3.43314768
v -13.85279559 31.84545785 2.53105490
v -15.01883101 32.18044341 4.00975207
v -13.79569247 31.83220699 3.75946495
v -13.82076181 31.73457086 1.27362786
v -14.28112388 31.75851330 0.45597384
v -15.04847314 32.19852597 1.30199327
v -11.74018066 30.43757007 5.85593190
v -11.56806853 29.91627343 5.98457735
v -23.08972180 25.13178997 1.27558957
v 4.04456817 20.58599703 8.06940068
v 23.40148203 19.32939328 7.73380697
v 23.65289815 19.48977821 8.46338831
v 24.55583960 19.56598461 8.67018383
v 0.43425319 26.35643445 2.91264174
v -9.93264373 30.47810681 3.72757204
v -9.22479760 30.10954894 3.33131617
v -9.79873259 30.22780642 2.08327617
v -9.27911792 30.01948819 2.46771984
v -8.47628433 29.85639684 5.41891018
v -8.23339727 30.07455915 5.09708887
v -8.81310087 30.15708365 5.36649348
v -9.27488692 30.24902940 5.46507817
v -7.27944262 29.56358902 4.88249352
v -8.39357264 30.09328991 4.04603546
v -8.80255550 30.39361909 4.85885562
v -7.43562821 29.39568646 3.45026306
v -8.21754523 29.74558435 3.25057050
v -7.93186855 29.14130129 1.47049152
v -7.48264464 28.61781232 0.69865288
v -8.48408416 29.02600355 0.10601015
v -6.12442615 28.59361842 3.91852390
v -7.80180236 29.30505387 2.53300741
v -6.35422999 27.10377984 6.62663439
v 37.56527603 -1.29558006 22.56697603
v 53.59641463 10.15458535 24.79395270
v 9.15687531 -29.80057709 3.93903861
v -4.29523597 27.85059065 5.11293812
v -5.38407685 28.17834541 5.43448515
v -4.27590124 27.75420249 4.14784439
v -3.64560075 26.88875794 1.14086224
v -4.52677766 26.90772898 1.16185390
v -3.16334586 27.28746273 3.76961869
v -2.74746632 26.99088678 2.77641113
v -2.02833139 27.03792602 3.60881700
v -1.37991318 26.97085403 4.48820693
v -6.67652674 -1.44770008 17.68499985
v -5.04958862 -2.36619101 17.87194796
v 1.38565875 26.26503073 4.86758910
v 1.73607969 25.94534308 4.17353772
v 1.21022458 25.95797181 3.04004131
v -4.19778470 -1.27450645 17.44591445
v 2.04808894 24.05273728 7.26034958
v -5.07384120 28.02961692 4.47183149
v -5.75109059 28.38328108 4.35038516
v 2.70244083 24.65211786 4.22305102
v 1.98369147 25.34439787 3.51449545
v -4.27663652 -2.92598340 17.74626411
v -4.06265073 -2.10345187 17.74013601
v -4.41112043 -0.12170681 17.13183522
v 1.56529318 16.74167812 9.92317870
v 2.88028782 22.08945714 7.74302986
v 3.38687189 22.62102440 6.38472894
v 3.20514967 23.20059575 5.52400015
v 3.36913741 22.54937962 5.02963969
v -3.11469380 -3.80205549 17.54120179
v -2.87153409 -2.07435829 17.32182503
v -2.08112225 -0.23107919 16.86993986
v 3.71971098 18.42692867 9.42528713
v 3.08036082 20.64574882 8.71886220
v 0.46808383 4.21093171 14.73190635
v 2.74154334 15.62897675 10.03669295
v 2.82640127 16.65204018 9.74211656
v 4.50037653 20.39489523 6.91063516
v 3.60634155 20.57143860 4.54479875
v 3.97501327 20.46613395 6.01712661
v 4.55168216 19.54316534 5.24966745
v 5.36658429 18.07744615 9.24408622
v -25.82888678 -8.11738893 14.76390474
v -24.65044893 -8.75920244 15.52134752
v -25.35660751 -7.99185410 15.58234449
v 6.33173436 18.19180138 8.72319750
v 6.81827310 17.63874106 9.02057718
v 6.53243763 14.15270567 11.04285102
v 6.87284535 15.69848135 10.22312790
v 7.42851617 17.30574854 9.35819931
v 7.11089233 17.74908230 8.53898376
v 7.02602603 17.86139980 7.33516878
v 8.21632985 18.01017672 8.21296964
v -28.18085067 -7.64748640 4.01358865
v -28.11435610 -7.23351166 3.50573822
v 7.31710903 14.91289027 10.70247777
v 7.92972744 15.02215490 10.69769543
v 9.52850282 17.95529202 9.18344874
v 8.13500769 17.48126000 9.34023224
v 9.05592181 17.32707955 9.64338146
v 8.81462079 18.07226986 8.05807021
v 9.13694128 17.84544811 6.57376414
v 8.00356269 17.91174896 7.04703107
v 6.06355444 3.84543021 15.37348609
v 9.46423039 16.85516164 9.94129572
v 5.71769476 -1.20240345 16.85947925
v 10.36152802 16.37767442 10.36507636
v 10.77780500 17.31913351 10.07639896
v 10.78468654 18.36870052 8.66910536
v 9.80396848 18.17845181 8.45590141
v 10.23122575 18.06782000 9.31442343
v 11.24466769 18.85670796 7.53804762
v 9.74987634 18.09187606 7.11932778
v 45.80757394 -26.05413459 12.98220921
v 12.21313793 17.47599058 10.14925074
v 11.46753505 18.30459945 9.46472771
v 11.72128692 18.88853125 8.27216450
v 10.48146375 17.67113246 3.67459608
v 11.35147735 18.03367585 4.34880517
v 11.97371446 18.04623567 3.84064089
v 8.40101857 0.13712181 16.77323505
v 12.87982054 18.48004758 9.82614793
v 12.02042121 18.76506396 9.22606513
v 14.03420512 19.11203004 9.58491024
v 12.81582564 19.07060854 9.12316982
v 13.91329803 18.29667389 10.08969452
v 13.54353782 19.40976456 8.47137254
v 14.32157867 19.78936046 7.53629440
v 13.17141112 19.35736649 7.33544305
v 14.75668699 18.21560226 10.34079120
v 14.57717549 18.77592877 10.03502682
v 15.57883248 18.02539267 10.71794890
v 15.62033407 18.80889758 10.48487145
v 15.11458028 19.40026879 9.96144116
v 15.63541777 20.08008957 9.45563056
v 16.56201109 19.45490018 10.37055906
v 16.82942547 20.50167695 9.04110260
v 15.62428661 20.39084211 8.43175780
v 16.68025553 20.56920901 8.23305082
v 16.45689271 20.42879723 7.43274391
v 17.14115776 20.39319091 7.54916528
v 16.71090350 20.00926435 6.70140330
v 16.89001918 18.16907898 11.05957478
v 17.66550168 20.50770074 8.66563246
v 15.75376838 12.56919466 12.52302434
v 17.75943302 19.03828420 10.76902542
v 17.97883399 20.24703473 7.89434277
v -5.28030703 27.87654661 3.41409910
v 18.61463860 19.91314255 7.44238216
v 19.07739602 19.68184300 6.89481944
v 17.98474789 19.81266961 6.81965193
v 18.18381064 19.48071644 6.01669960
v 18.84347200 19.56986450 6.23660395
v 17.32941717 15.01562074 12.35876419
v 19.06988584 18.34332384 11.38966996
v 19.17814650 19.38867383 10.97472664
v 20.10687813 20.09353414 10.24129242
v 19.06403154 19.79739964 7.43386848
v 19.78749968 19.78224516 7.83926155
v 19.78088729 19.55114491 6.97765173
v 19.64852214 19.58730817 6.53918693
v 19.75957304 19.47010122 6.20011520
v 19.10826005 19.37249303 5.76321967
v 19.29467916 19.82863061 10.43052878
v 21.13206685 19.58334446 11.38035208
v 19.94939707 19.51402240 6.56744931
v 20.39910294 19.34563741 6.25037542
v 18.77042279 13.27118743 13.01226486
v 20.81752196 20.17407864 9.04954597
v 21.67194150 19.86445487 8.61350074
v 21.47572674 20.14196105 10.34470461
v 20.79840004 19.78460327 7.79599790
v 20.78942768 19.38327961 6.58489577
v 21.43527567 19.37377825 6.83405204
v 20.33264190 19.50360648 7.20559480
v 21.31793089 19.73601431 7.93030113
v 21.36181109 19.26733181 6.58946205
v 21.71676606 19.83032748 11.22450363
v 22.39976637 19.76234280 10.15218347
v 22.37723768 19.62853223 8.80816951
v 21.80175856 19.23671924 6.71923999
v 22.52750285 19.39680986 7.20059313
v 21.94701321 18.90582591 6.21856423
v 20.95826901 19.40890215 6.77842321
v 22.73223922 19.49064992 7.96342455
v 23.08928408 19.45042983 8.20509996
v 22.54540659 19.45029013 8.13393295
v 22.56400324 19.50081810 7.42152287
v 23.27721752 19.35515180 7.28976959
v 22.84768037 19.34200525 7.15423562
v 22.58278616 19.12422664 6.34207157
v 22.52155729 18.61563511 5.40233916
v 22.66010828 18.07817258 4.52395435
v 21.56075463 17.83111319 4.10449551
v 21.90719359 18.32618564 4.70449869
v 23.09194580 18.51004735 5.24723809
v 23.38442206 19.70808581 10.29789168
v 23.53926562 19.59373616 9.25019756
v 42.16443375 -30.73138744 15.74731804
v 23.36015739 18.95976812 6.58371672
v 23.67316373 18.73830706 6.32523140
v 23.83534610 19.04859208 6.89821038
v 23.32926355 18.56838726 5.57149947
v 23.86504412 18.16575415 5.06885536
v 16.97602496 -14.94267397 18.06911267
v 20.95283382 8.23836122 15.23540076
v 24.30224791 18.78192276 12.36724854
v 24.06010032 19.17396113 7.44614005
v 24.65556376 19.41709220 8.10404681
v 25.16561188 17.90922694 12.99448125
v 25.26552975 19.19620670 12.22930104
v 25.35684779 19.84173805 11.44057233
v 24.61948618 19.86236498 10.41609980
v 24.96893704 19.87374574 10.00389270
v 25.30479804 19.79055069 8.91279615
v 25.49038269 19.53571476 8.06272030
v 24.79778975 19.38012615 7.94946216
v 20.11750825 -6.27162633 19.15613748
v 24.35494587 14.85536993 14.16780986
v 25.73374100 19.89939064 10.79717837
v 25.03328957 19.22434196 7.52006052
v 25.94068274 19.33141239 7.57841440
v 18.18043366 -17.20936410 17.94226281
v 25.86071752 19.90039460 10.06586663
v 26.59638785 19.79653724 9.33474582
v 26.07483044 18.91482435 12.71395758
v 22.00263366 19.55640689 8.24276451
v 23.35037477 19.78323422 10.78198478
v 22.47674949 17.94987917 12.48916984
v 25.69285780 17.74475724 13.18378653
v 26.77353658 19.92285624 10.45191661
v 25.52621253 14.63786140 14.54005670
v 26.82319842 18.05874333 13.35760020
v 27.15999261 18.75554025 13.03403918
v 27.50544623 19.79620755 12.01640721
v 27.09367312 19.84123699 9.73962341
v 27.48397365 19.65785399 8.90308525
v 27.72689424 18.86052825 12.95743510
v 27.68520080 17.74592511 13.60188145
v 28.37777138 18.76009069 13.09211459
v 28.76194753 19.91439611 12.18527090
v 28.20808627 19.97752301 11.81891095
v 19.84010823 -25.58035217 17.18023978
v 22.61493728 -11.39262132 18.77933182
v 23.28462899 -7.41581479 19.42124031
v 29.01444584 18.49959604 13.44716828
v 28.83512899 17.88043603 13.76211829
v 29.24077399 19.35990527 12.82414049
v 29.28647399 20.16809769 12.12108135
v 29.41182256 19.81145144 12.59413827
v 21.24752663 -23.56100082 17.82498322
v 27.47710980 13.53827585 15.08595608
v 27.26805210 12.66216766 15.06011654
v 27.99749561 12.86836155 15.33298846
v 21.81954868 -23.89691770 17.91011915
v 21.40571922 -22.45606668 17.85967126
v 28.46941538 14.62793350 15.31974692
v 29.43887375 15.97348787 15.00675268
v 28.11607346 15.59611969 14.75050207
v 29.93748151 19.42816190 13.05822469
v 30.73439375 19.74473149 13.31386529
v 23.34955707 -22.48008549 18.34028400
v 26.82004683 -2.43004505 20.27512342
v 31.31934628 20.58281004 12.58330699
v 31.72758967 20.71461640 12.59062160
v 31.24325722 20.53392678 12.21532281
v 32.06455335 20.54063231 13.22324667
v 31.54901788 20.62937245 12.90386263
v 31.56892583 20.34463733 13.20547331
v 23.27157743 -22.53385074 18.31251010
v 24.75235797 -14.98909667 18.34474690
v 28.93855423 6.63469313 17.36805961
v 31.61943704 20.02477832 13.44010420
v 27.93828398 2.60614208 19.26611178
v 30.59942834 14.85767215 15.93516953
v 31.08310699 20.18426172 13.14002741
v 32.05922619 20.66420764 12.18549721
v 31.61322325 20.50347812 12.08148245
v 31.09425865 20.51033638 12.85325829
v 27.41545811 7.99028389 16.48383215
v 29.28688191 20.29950544 11.46435924
v 27.77012996 14.82439600 15.03541321
v 28.55140157 20.10003477 11.11840457
v 26.16919763 14.24549427 14.71342333
v 27.50567161 19.96281743 11.46852411
v 27.85721794 19.98908818 10.89924481
v 28.40347774 19.99435760 10.54538693
v 27.96369232 19.86130141 9.90848802
v 28.40536460 19.85980570 9.84220393
v 28.43306027 19.92096566 10.09457652
v 27.89518237 19.77340132 9.44836624
v 28.23803760 19.58310604 8.81263521
v 28.78806740 19.63832416 9.15882178
v 29.06877734 19.39104125 8.58187862
v 27.31768973 19.09294724 7.14885537
v 26.47848241 19.87548545 11.39871031
v 27.13560499 19.23334971 7.34073855
v 26.71094798 19.10214685 7.09419418
v 21.79197595 4.29465016 17.21324027
v 26.50299296 15.39222058 14.54865560
v 29.01660092 20.19775473 10.85098740
v 32.63934702 -26.37063526 8.87045730
v 28.13698538 18.73289607 6.89179963
v 29.17535603 19.95606162 10.44844370
v 29.54153530 19.80829053 10.06397326
v 28.84357050 19.84226145 9.81298462
v 31.09880909 -27.03998238 8.98616109
v 31.92945570 -26.15524456 8.34411569
v 29.70482409 20.14019154 10.82410943
v 29.27021682 18.90908740 7.28761358
v -18.14758405 -7.61485286 18.58675107
v -14.12031613 -10.63053310 14.13303334
v -15.00682347 -10.33078600 14.32861108
v -16.07204042 -10.39701235 14.06303886
v -14.83753230 -10.62661782 13.90562858
v 29.39715609 19.66569573 9.56807192
v 29.60517071 19.55701783 9.30522662
v 29.63897772 19.24272627 8.58736876
v 57.52000958 3.69708147 22.28895575
v 30.33654578 19.07812431 8.75193719
v 29.47675064 18.83564331 7.20944442
v 29.80756015 18.67986657 7.11302366
v 30.00068478 19.68057640 9.82784014
v 60.04913896 -2.48761149 16.59546234
v 29.89285253 19.80942674 10.09619515
v 30.84753826 19.61399056 9.76620615
v 29.91611324 18.14935170 6.27881847
v 30.63220531 20.19917965 11.44736446
v 31.07834049 18.67458597 8.55765957
v 30.54104187 18.47054251 7.35580502
v 30.96398897 18.06328073 6.79693371
v 32.65970945 20.53818852 11.78961899
v 31.91509470 20.35106160 11.79695781
v 32.68028796 20.33804730 13.64840288
v 32.71568939 20.89385688 12.32229359
v 31.21223859 16.26123115 15.51666763
v 33.51268172 20.28263360 13.97382747
v 33.27782080 20.96151188 13.23596481
v 32.39202872 19.79422756 13.84188887
v 29.93402630 18.65359955 7.46403541
v -28.14131416 8.62517674 -0.03369225
v -26.92824230 7.86244310 -0.43177750
v -28.36251818 7.69441947 0.01450068
v 17.72875898 14.21601977 12.55906466
v 44.55770180 -28.30418572 12.81330176
v 14.68163729 20.07381991 8.48200824
v 6.54771691 18.11639406 7.76052987
v 0.38321910 2.41994066 15.71781747
v 0.06278413 2.34577851 15.81735536
v 4.73845750 17.86788180 9.41644795
v 4.50648554 19.93508823 5.95684303
v 9.76926927 -30.21126054 3.99127556
v 3.42695578 22.15007693 7.18165142
v 3.45573970 22.24052884 6.17691921
v 3.68109951 21.63987420 6.11231569
v -5.23822708 -1.38933165 17.56349951
v -5.71479509 -1.10208069 17.69927703
v -5.08434279 -0.24105291 17.36545376
v 45.33531517 14.59276676 12.52469048
v 45.80612853 13.97193316 12.60568015
v 42.09874570 -31.21378087 14.35884554
v 9.16669052 11.61944307 12.41188403
v 7.81013723 17.00811833 9.72655881
v 1.67426176 17.11811125 9.81580280
v 12.78579701 -24.31977727 14.18895926
v 0.11513179 17.20986329 10.12642309
v 43.42693835 17.79874414 14.64288682
v 56.07317761 12.95002457 20.87547258
v 54.89866436 13.00615165 21.33804932
v -4.79153823 26.12837963 6.74763974
v -11.58005558 -16.52099751 7.08903512
v -11.94308326 -15.80985077 7.57836504
v -14.13063612 -11.14851795 13.15493137
v -14.88735061 -13.09206616 9.55630466
v -14.91730288 -12.17823476 10.89767832
v -18.38755608 -11.81256119 10.75998880
v -17.38652028 -12.60384079 9.75845847
v -18.17938127 -11.27340458 11.77233271
v -18.62931438 -11.52741071 11.18608564
v -20.13652772 28.95265445 -0.36444169
v -20.56661621 28.92974578 0.38214718
v -20.22731677 -7.09489221 19.30311508
v -19.49379034 -11.16813906 11.62202097
v -21.20827697 -7.16989208 19.09076422
v -22.47999981 -7.32999993 17.99000055
v -20.67207173 -7.65103661 18.74822564
v -20.34167387 -10.07162780 13.72492313
v -21.15725912 -10.22880990 13.12135532
v -23.31905812 -7.98462890 17.31887460
v -23.29839021 -9.16457362 15.22965170
v -23.31669070 -8.67273286 16.24502800
v -24.02941883 -6.64748531 18.05199683
v -24.31502193 -7.92919751 16.89266413
v -24.89348501 -9.64137446 13.67640961
v -24.30680767 -9.89324506 13.07120733
v -24.97514896 -7.57752219 16.21026546
v -25.03065951 -6.21331530 17.15904661
v -25.69197118 -7.30206259 15.58989566
v -24.89147335 -5.43249911 17.60726050
v -24.91635457 -6.12044893 17.67927594
v -25.43496154 -4.46348730 17.28929020
v -24.80390482 -3.96787655 18.22331548
v -25.20037256 -3.34427296 17.66032726
v -24.83096719 -2.42402055 18.24568585
v -24.40979891 -2.78540095 18.63876916
v -25.73336661 -2.28540716 16.85296930
v -17.38383621 26.65491775 6.79715397
v -18.66013370 27.49404870 6.30510831
v -24.78174120 -12.78337557 8.51954054
v -25.91042034 -9.09853633 13.40430975
v -26.33531019 -6.12007361 14.83624615
v -25.91470070 -3.08769057 16.41390473
v -26.35473758 -4.55044443 15.46516456
v -26.10217035 -0.00352431 16.27831906
v -25.31453036 -0.39623538 17.88932830
v -24.08277616 7.24989129 15.29735792
v -23.58759940 8.29540379 14.53443617
v -18.93216185 27.89697796 6.05744822
v -18.46873946 28.25475484 6.07359177
v -18.38782057 28.42497826 6.10994361
v -26.62797831 -7.15394318 13.41766398
v -27.08240971 -4.79767937 13.43587879
v -26.60435252 -0.07206680 15.24677593
v -26.79745108 -1.97348697 14.43090383
v -26.58174187 -1.16585777 15.09155519
v -24.32483248 13.29975855 12.19750382
v -19.96701211 26.20728314 6.60925359
v -20.54385655 25.78534745 6.73448667
v -19.40835826 26.89655498 6.20827591
v -20.03743313 27.94829942 5.84756723
v -27.04782784 -9.76357795 10.78393683
v -27.00027637 -10.85648779 9.85837542
v -27.45379321 -9.16338526 9.75515787
v -27.00276114 -2.79784366 13.87773920
v -27.29515545 -1.66256644 13.27878051
v -27.70838700 -2.54472974 12.20998727
v -27.58242749 -3.71026876 12.56115548
v -26.98431164 -0.39359182 14.35715705
v -26.59051493 -3.41056916 14.74395115
v -27.05492266 0.69036236 14.44743108
v -27.36093290 3.26202950 14.40057997
v -27.65777893 -7.59054115 10.24247240
v -27.92452835 -6.94771018 10.08440554
v -27.79986896 -5.95710287 11.36727259
v -28.17983925 -4.87526832 10.72391681
v -27.76268497 2.28029885 13.02741934
v -27.59256400 1.13868562 13.16189114
v -27.48103440 0.22403318 13.23856786
v -27.92689390 0.56521245 12.12841831
v -27.83605643 3.58656165 13.32343090
v -27.52562054 2.74545164 13.88593577
v -27.72106044 4.49736742 14.10997659
v -27.97229029 5.69274742 13.74783833
v -28.11160870 -0.17393443 11.32040936
v -28.10696885 -0.85501227 11.18070073
v -27.93351188 -1.46759150 11.63590886
v -28.33332121 -0.91901008 10.60553733
v -28.36063877 2.64029833 11.85185928
v -28.01074646 2.49892613 12.51001563
v -28.63570489 4.26133163 12.45495677
v -28.97871844 3.89538798 11.72903087
v -28.92520092 5.33204759 12.18454633
v -28.31895649 4.85442113 13.13591748
v -28.84800732 6.72210939 12.62698974
v -28.76991779 -3.56164644 9.46073979
v -28.57076935 -3.62800900 10.03171876
v -28.82653475 -3.09235207 9.41328518
v -28.84768695 -3.95416748 8.92131776
v -28.63414213 -1.61664130 9.85431019
v -28.76912430 -0.48541019 9.66488477
v -28.65207195 -0.00935444 10.21490619
v -29.26491946 8.96696281 11.56151667
v -29.06540781 7.17951171 11.36119943
v -28.28520536 12.02753186 12.01228611
v -28.28810737 11.45878434 12.31543906
v -28.36927027 15.11000190 10.50473843
v -26.91244707 20.70427872 7.66835362
v -25.34533665 22.16559462 7.45859882
v -29.34231609 3.96290189 10.07640641
v -29.19701114 5.85252000 11.10007241
v -29.17779610 6.45561097 11.12251170
v -29.57608737 6.04667608 9.40892473
v -28.91657874 10.35130583 12.10911013
v -29.01797742 14.90332279 9.79340822
v -27.79581212 18.77860911 8.86020530
v -27.97847986 19.45801452 8.02495517
v -29.34242971 15.72198048 8.89363699
v 41.89206660 4.47885366 23.45560305
v 41.12962261 4.98849759 23.13550189
v 42.01298952 5.73428255 23.00598659
v 41.39477015 4.28599911 23.52654375
v 40.66146538 5.32721216 22.66225219
v 39.84688595 4.48518246 22.94492722
v 11.73975505 18.93481053 7.14518735
v 38.31692785 4.46211360 22.36843295
v 36.60143539 4.72196005 21.20708860
v 35.84751487 2.87589594 21.96558751
v 36.00158170 3.19597917 21.91839181
v 35.35493836 3.22383596 21.54132351
v 33.57172012 4.14546020 20.46436444
v 33.72791037 4.68069408 20.14666051
v 56.32946268 4.40225052 25.66198446
v -25.63370764 0.84371219 17.31584035
v -22.03911543 -1.79994165 20.53868771
v -30.29547632 3.09485523 6.94855489
v -29.98647839 1.59972080 7.72768632
v -22.84028381 -2.39525852 19.91967484
v -24.92963523 -1.10164180 18.33877526
v -27.58895978 -1.05352642 12.55440060
v -29.08929996 -0.27952463 8.71312059
v -29.80595827 -0.18209229 7.29641831
v -29.34008650 2.02580844 9.07197781
v -30.25572933 0.42472323 5.05346619
v -30.35653941 1.22053863 6.57978002
v -29.65187654 1.27310760 3.87129188
v -30.43097630 4.08559572 5.90285100
v -30.38340434 2.81453319 5.95226977
v -24.00017343 -3.23245395 19.10034753
v -30.07943742 -0.17125132 6.48859888
v -30.18336743 1.67134055 4.94153472
v -29.87174131 3.29190586 2.60203821
v -29.06622738 1.70895713 1.88117521
v -30.07932566 -0.22196581 4.63982439
v -23.07946049 -5.26257697 19.16507259
v -28.34078111 -2.90669710 10.76579466
v -29.69643846 -1.97333843 7.11247232
v -29.77801673 -0.72166766 3.92241264
v -22.60109596 -5.21914847 19.64792609
v -30.03636748 -2.30496214 5.37330611
v -23.84000085 -5.23000024 18.50000024
v -24.16135743 -5.59609942 18.28830689
v -25.05939268 -5.11642825 17.45937578
v -29.42370437 -2.13859463 7.88850244
v -29.31419760 -1.40562537 8.15677550
v -29.83999625 -2.56935065 4.60272701
v -28.07855234 -3.59570491 11.38624828
v -29.97200191 -2.76722340 6.21390343
v -29.08316255 -2.26855744 3.22570046
v -28.39151584 -2.13149795 1.72337447
v -25.85007437 -5.72449574 16.35095850
v -25.18951707 -5.44167263 17.17780530
v -27.47021988 -5.03133843 12.37693708
v -28.39049324 -4.50855121 10.23969054
v -29.66210619 -3.46783875 7.06647942
v -27.12989785 -5.93070453 12.92337477
v -28.82479690 -4.57492517 8.60615354
v -29.67540361 -3.76323424 5.07173967
v -27.18048356 -7.29747070 11.86685916
v -29.00281176 -5.81016531 7.60792987
v -29.45558168 -5.17983222 6.63530780
v -28.57332304 -3.53132933 2.20540189
v -28.34373154 -6.15407294 9.37791541
v -28.72768417 -5.61294006 8.50088242
v -29.07137759 -6.79117953 5.94681129
v -28.59958820 -8.18230677 6.85165357
v -28.64379063 -7.01384060 7.75383553
v -28.46750617 -7.29829166 8.10302608
v -28.21231075 -8.46138131 4.75095119
v -28.55123393 -6.86417520 4.43029869
v -28.38093601 -8.96738283 5.84918819
v -28.70024182 -7.30895391 5.25860162
v -28.38118188 -9.41332243 7.79825030
v -27.97465213 -8.87614209 4.25628526
v -27.72388607 -10.32419875 8.78157746
v -27.56136656 -10.05825587 9.30330344
v -28.50057930 -9.29603167 6.61152368
v -28.08545344 -9.66303982 5.87748177
v -28.15807611 -9.32013057 5.16453758
v -28.15095708 -8.99263564 4.84154839
v -27.91707963 -9.28912312 4.20058100
v -27.44148299 -10.65071579 8.95074662
v -27.74810232 -10.75626072 8.32282845
v -28.29030342 -10.00624243 6.88264053
v -22.40074798 -6.02429220 19.51254159
v -22.62156643 -6.36818819 18.86250637
v -29.91386503 2.88531557 3.66674061
v -29.80290353 2.98198871 8.23929254
v -30.30741028 5.66414325 4.65009082
v -29.82369252 3.64754465 8.47211666
v -29.75315042 4.20916872 8.75874422
v -30.26340716 3.78293591 6.70430949
v -30.10237217 4.69756173 7.01275188
v -29.88819778 5.51239308 7.71104312
v -29.99495342 5.64992521 6.68076333
v -29.89405952 4.86208824 1.96093065
v -29.77191284 7.22651137 5.48815401
v -29.93992344 6.00241590 6.76457817
v -29.94558774 6.12447644 6.11417927
v -29.67131324 7.20235799 8.49393383
v -30.22033162 8.05329252 2.98986700
v -30.05998395 7.50144385 3.85689596
v -29.75057065 9.18417238 4.54800250
v -29.93474156 8.24571028 4.02385369
v -28.73665094 6.76205195 0.20335708
v -29.68095988 7.66706467 6.81907963
v -29.18590046 7.67962961 11.12129726
v -29.64845859 10.32431610 7.83913769
v -29.63047288 8.83435085 6.52703131
v -29.61943485 9.16126836 6.00256119
v -29.65179458 8.44571460 7.90672097
v -30.12168780 9.42414161 3.71065061
v -29.37356383 11.00547798 10.55559609
v -29.98985909 12.50634436 6.07313123
v -30.05448543 10.11154614 4.24363324
v -29.62219156 9.32914950 5.43880370
v -29.74926308 10.85196529 6.73447223
v -29.88474071 10.57054661 1.55085872
v -29.18266691 11.84426900 9.45316255
v -29.56446260 11.94446720 8.13399069
v -29.57198955 12.01903913 7.28438143
v -30.55488691 13.07302993 5.42197609
v -30.86178377 13.39299511 4.04226035
v -30.65931052 12.48814538 4.19784570
v -30.07480502 12.81918492 1.96265825
v -28.79486419 11.29239891 11.93540357
v -29.86848168 13.27934768 7.24929897
v -29.69453111 13.01725861 8.30223411
v -30.36524169 13.80698569 2.40829680
v -29.55876105 13.01321946 1.49161275
v -27.67975815 13.58614210 -0.15417181
v -26.85818262 13.23418319 -0.37197862
v -29.83487025 13.67810555 7.79206445
v -29.74404953 14.29635007 8.33739713
v -30.64002655 13.88425007 5.69210807
v -30.33084236 14.55434877 6.89686416
v -30.60386144 15.02095256 6.18291134
v -30.67664057 15.21616243 3.39542539
v -30.44361062 15.61266650 2.68712267
v -30.45141697 16.05686173 2.91160191
v -26.49168111 15.64994454 -0.49379992
v -27.52999961 15.54999966 -0.36999962
v -27.20231004 15.91051556 -0.54776872
v -28.00999954 15.37999976 -0.35000031
v -29.86552007 15.53455461 7.57513661
v -30.17678298 15.64802043 6.80022035
v -29.36629578 17.46656001 6.48039021
v -30.54024465 16.44969732 4.83056204
v -29.88524549 17.21525006 5.48127107
v -30.42649664 17.03672297 4.32163663
v -30.18465266 17.15591177 3.22984834
v -29.14744243 17.18738116 0.29633954
v -29.22786400 16.97683521 0.79994311
v -29.37598154 17.61212200 1.19777850
v -29.10513245 17.00297929 7.98268989
v -28.63321081 18.12724955 8.40211846
v -29.86012585 18.20498146 4.16711392
v -29.52692099 18.50389130 3.29252705
v -29.18486297 18.57114211 1.75071694
v -29.23084423 18.23191158 1.18706317
v -29.11041118 19.11995374 4.31957655
v -29.17561308 18.77966337 5.90501539
v -28.75420451 19.58238892 4.71307617
v -28.90277654 19.30992678 2.97227921
v -29.17029150 18.97579432 3.30283539
v -27.23403461 20.06156556 0.22271959
v -26.64146386 20.48707195 0.07223099
v -26.63566917 19.41574365 -0.44990421
v -28.18895690 19.83598620 6.20950293
v -26.96607821 21.27439901 6.34661084
v -27.80111507 20.64420842 3.28891654
v -27.32853219 21.14154026 3.32780881
v -27.52271108 20.78629471 2.37713451
v -26.96066722 20.55135183 0.44790684
v -27.01121010 21.35281451 4.84167272
v -27.98144147 20.46941034 4.09861701
v -26.44994855 21.94488980 3.60384956
v -26.77779086 21.57414705 2.78232619
v -26.16962977 22.27218822 4.80427640
v -26.43297799 21.84458077 2.70615658
v -25.93766712 22.26792462 3.01746139
v -25.79470538 22.17166126 6.79054623
v -26.32286027 22.13518880 5.76895569
v -25.34050308 22.83995599 3.52917495
v -24.99830537 22.81704918 2.39285594
v -24.18735065 23.61421846 2.06979923
v -23.87277223 23.01228978 -0.02294125
v 34.54975039 3.34654003 21.13166824
v 35.20124778 3.84547655 21.17309161
v 33.97511318 3.85198998 20.74690536
v 33.32548216 3.86895402 20.45833692
v 32.43071586 4.00695903 19.86122318
v 32.11138397 4.37017065 19.42291670
v -24.44115095 23.45837280 6.93673408
v -25.11291578 23.00842479 5.94787160
v -23.85912463 24.21647310 3.37714795
v -24.48085323 23.55415188 3.39548709
v -24.86063726 23.33651856 4.51192679
v -23.71464483 24.20859039 6.23179507
v -23.76076952 24.14496988 5.43399341
v -23.23465608 24.78001080 4.11417941
v -22.92316221 25.40070005 5.13633760
v -23.11513945 24.81795661 6.06288901
v -22.62929641 25.61322413 3.92433489
v -22.02657424 25.61564930 -0.16113589
v 6.11059507 16.19086787 9.99692734
v 6.50722440 16.19472168 9.98891518
v -22.22789079 25.64959787 6.28862251
v -21.93511277 26.19919740 4.89995955
v -21.65330946 26.38935670 3.80359357
v -22.16751315 26.24937706 3.25389672
v -21.15091681 26.97356232 3.23426211
v -20.60459554 28.23348716 3.53111047
v -20.78348398 28.51149254 1.53403124
v 44.28508133 6.50184602 23.19472656
v -20.28089948 28.73576246 4.86711878
v -20.32520808 29.40962650 2.80844653
v 47.27801308 5.36065828 25.46809055
v 44.95930672 6.03306293 24.17242713
v 40.21651670 8.62041861 20.18823475
v -20.49830556 30.21843359 1.00350264
v -20.45747824 29.61690910 0.35363669
v -20.40194534 30.50458245 0.69903804
v 47.42798209 5.52772498 25.40735900
v 47.53823206 6.40558498 24.87573028
v 46.52784020 6.89048180 24.13037419
v 45.85956782 7.21835392 23.26028422
v 46.52107880 7.70141650 23.23986776
v 44.74712908 7.66870519 22.36704342
v 14.51720577 19.71905306 9.25369095
v 14.18028865 19.53689940 6.74771704
v 15.44922963 19.30432208 5.74441068
v 16.27522707 19.52747628 6.05267100
v 14.62035440 19.21528019 5.80931036
v -20.05967125 29.37080711 4.94156266
v -20.23827843 30.85109591 3.07124364
v -20.46687342 30.58957122 1.55851536
v -20.10590024 31.18784912 0.39747875
v -19.79485527 31.14553913 -0.04229701
v -20.30773647 30.72429821 0.46300638
v -19.47626844 31.02557547 -0.36076101
v 49.29284006 6.32318342 25.42106248
v 49.64122921 7.93568976 24.80564453
v 49.77754876 7.87129253 25.09102598
v 49.11927134 7.28599401 24.97058548
v 48.99599031 7.78375240 24.41840060
v 48.64365235 6.97040698 24.92989413
v 46.06072605 8.25440418 22.49628864
v -20.05804516 31.44243360 2.26710225
v -19.83041316 31.75084293 0.96933707
v -19.56242695 31.74312040 0.40876507
v 51.02269724 8.01512599 25.64770542
v 48.33474755 8.12566932 23.62284064
v 49.44822937 8.91160127 23.58104475
v 48.34725708 8.60057864 23.27100746
v 47.31196910 8.69651139 22.87175879
v -19.49123666 31.98685125 1.80782273
v -18.54298264 32.06634521 0.16890434
v -17.67675579 32.23992139 0.14406862
v -18.07042025 31.78352118 -0.35517800
v -17.86430739 32.43158385 0.69701282
v -18.95930991 31.41841665 -0.36347628
v 50.79092458 8.55217408 25.07053129
v 49.94599894 8.49977415 24.52817559
v -18.28367822 32.46525303 1.69785065
v 52.11817473 9.01742186 25.18139407
v 50.90388656 9.27685946 24.40890670
v -16.94393717 32.60933608 3.10978270
v -16.91514626 32.45335445 0.73129666
v -17.49446243 32.62247890 1.67808414
v -15.63314721 32.10842237 0.64557092
v 52.82135308 10.48068050 24.07661453
v 52.73616686 9.78268590 24.96241406
v 52.37307027 11.16578374 23.14883471
v 36.00858897 16.62203670 16.11329801
v 53.26215550 10.94580814 23.59068766
v 53.77282575 10.82983427 23.95203710
v 53.79521102 11.17785089 23.48785661
v 53.30155790 11.74308173 22.51425385
v 52.82810703 12.25385536 21.71553671
v 50.05347729 12.89872546 20.49973421
v 48.22619632 13.99757620 19.40509863
v 46.86285555 14.37939145 19.00061220
v 54.18492109 11.46962028 23.22386391
v 54.27132919 11.91109978 22.74031378
v 53.98426205 12.35599350 22.12201990
v 51.86526477 12.75625546 20.87326720
v 53.06555703 13.03035300 21.13034390
v 51.04438588 13.71215470 19.69332993
v 49.21469465 14.39353824 18.68292131
v 40.35283625 17.43337326 17.05132425
v 33.95312279 19.78262700 14.38666321
v 53.94204333 13.22983019 20.87352052
v 52.32160538 13.09156511 20.63591219
v 53.67206782 13.42466287 19.87452433
v 39.57827389 18.18618551 16.51007682
v 35.24192795 20.14726773 14.65790067
v 32.80903772 20.05611733 11.29326969
v 34.74231064 20.13019659 10.66201646
v 54.23098430 13.29805050 19.78871971
v 53.90577391 13.23807146 19.24675331
v 52.15456337 13.53428885 18.56426895
v 55.38582429 13.18595279 19.45928670
v 40.73786736 18.18633825 16.57971181
v 38.97261992 18.91810261 15.68780467
v 34.20070931 20.75004578 13.90627399
v 40.42942077 18.85305904 16.00530744
v 39.39345106 19.21311580 15.45677613
v 37.16967627 20.00330761 15.18043876
v 58.32484365 -9.69744846 14.16786574
v 58.48224089 -8.69969744 14.19281214
v 46.46697640 15.23928624 17.61500537
v -18.98953132 32.17409179 0.85690484
v 20.54499276 17.96408929 11.97035983
v 12.78968621 18.86084117 6.20747497
v 35.56240723 4.40692436 20.95711417
v 34.66694802 6.56994106 18.98528636
v 34.66365486 4.16017370 20.81751451
v -22.52090722 24.83836748 -0.12717268
v -25.57071857 22.78143354 4.42838250
v -23.07178266 23.81854318 -0.08450419
v -26.51122957 21.50341123 1.48244295
v -25.23669042 22.04039320 0.32340136
v -24.76457506 21.24900185 -0.22982756
v -27.43987739 20.78505978 5.88912237
v -27.17886306 20.94391547 1.62290176
v -29.13523093 18.29989068 6.94956817
v -27.30883099 20.57077922 1.05336739
v 58.63028765 -7.98401795 13.90077267
v -28.15104090 18.87922175 -0.04601961
v -30.10674752 16.51966758 2.45726784
v -29.43358570 13.73554952 9.02019627
v -30.64618446 15.40647727 4.91380226
v -30.64117394 15.74456878 3.85323190
v -30.15451878 15.71331918 2.14633555
v -29.94521335 14.00842331 7.48042529
v -30.62727861 14.72153794 5.32573601
v -30.74680269 14.86594789 4.36137943
v -30.84148839 13.64465989 3.68296448
v -26.17431246 10.57827193 12.93846592
v 56.45006150 -13.17038108 13.72907683
v -28.80337276 17.79642329 -0.05741814
v -21.36390470 25.80700256 -0.41681353
v 34.11371633 2.68719275 21.13967389
v 6.28783088 15.64808562 10.27414855
v 11.86917070 18.71572435 5.87268500
v 10.82990691 18.74329522 6.51145214
v -20.39543726 30.88915162 0.97464886
v -19.48182471 31.32839128 -0.16063251
v 14.59167991 18.79606210 4.84826462
v 13.69774062 18.72881316 5.20715769
v 36.27997264 10.55886131 18.51642877
v -9.34825186 30.63448705 4.96200426
v 47.96237126 4.89115808 25.98020434
v -9.90458764 30.59747443 5.37029328
v 19.84002069 19.02573556 5.31601254
v 6.59463229 -11.37791760 1.12054590
v 7.32569164 -10.43642405 1.45938946
v 8.05303268 -11.33909915 1.11523259
v 6.45736698 -9.15225875 1.45849271
v 8.57871585 -9.78404470 1.43834180
v 6.32813061 -12.52875850 0.66843914
v 7.24601094 -12.23397069 0.78358251
v 6.87968312 -12.94590253 0.56841597
v 5.16417716 -12.63835002 0.46890887
v 6.02240348 -11.92618255 0.83850848
v 6.72626728 -13.23705446 0.47582426
v 6.30390318 -13.89509998 0.01796964
v 7.18387123 -13.77487741 0.29701824
v 5.09598386 -13.26785423 0.03356840
v 21.74337767 19.91937682 9.12505109
v 19.88932118 19.34386790 6.05566986
v 20.13351396 19.26766150 6.17593946
v 19.32275482 19.04888265 5.03419153
v 19.04613338 18.78237724 4.79367701
v 8.87086056 -8.58398806 1.67276699
v 18.93893629 18.91175844 5.01869712
v 18.02468859 18.66167970 4.42908332
v 18.09154823 18.99974234 5.01659326
v 18.23468506 18.23972352 3.87871941
v 5.83059620 -9.05699749 1.22754520
v 5.81799401 -8.08475353 1.37510558
v 5.25736762 -8.91286321 1.06582034
v 4.24830709 -6.46178145 1.05079543
v 5.25875436 -7.21775228 1.33590167
v 4.22330806 -8.26566108 0.98855910
v 4.58673667 -9.39902477 0.79453940
v 4.12324909 -9.88754351 0.50643162
v 3.20253987 -8.66129901 0.62348408
v 16.25684649 19.21607181 5.34908287
v 12.80046254 18.66992190 5.50595950
v 12.85172906 16.18825272 2.10329774
v 11.63381524 16.63883775 2.30564014
v 10.88985801 18.41206476 5.40179713
v 9.95526277 18.32866669 5.83180040
v 5.30145364 16.23486541 4.14285902
v 5.44564752 16.23144187 4.23440523
v 5.38232131 19.62096989 7.83920847
v 4.97633498 20.05341463 7.73807848
v 4.88455594 19.51756701 8.59371480
v 4.03218437 16.85606129 3.66346654
v 4.65285359 16.10411331 3.70924687
v 3.11667519 16.65980369 2.40800902
v 3.41646746 16.01708867 2.58550537
v 3.13545670 15.33139776 2.36229762
v 3.45099135 16.52962901 2.88641569
v 2.52024317 17.34564267 2.20680982
v 3.70104308 21.48611099 5.13842842
v 2.23575369 19.61343177 2.14409409
v 2.28545023 20.17772757 2.30174675
v 2.42657471 19.46802251 2.39230879
v 3.30780912 22.09791541 4.08436544
v 1.84964575 22.95544185 2.43763765
v 2.65502324 20.70157975 2.92844581
v 2.63677980 22.53279462 3.18639982
v 1.75198156 20.65430023 1.83869514
v 1.51067053 21.36377431 1.90016010
v 1.47060398 20.17494850 1.62979914
v 0.84047811 20.82548663 1.25550700
v 2.80147395 23.79286475 3.99533520
v 0.59249124 21.66152745 1.21997902
v 0.29212856 21.14472166 0.92474953
v 1.16417010 20.36627755 1.45541877
v 0.49582007 20.30064911 0.88438019
v -4.84332070 27.96394937 4.81093209
v -0.36260072 21.81063779 0.59492158
v -0.42511983 22.53567241 0.65473933
v 0.12712520 22.72466011 1.15078059
v 0.19486195 25.20002611 1.44418981
v 0.52912545 23.80536124 1.54448708
v -0.51745627 23.30612577 0.65454899
v -0.80097327 26.79299191 5.18088788
v -0.70065662 26.25866048 1.44152145
v -1.27928052 24.92043376 0.44963066
v -1.01924315 25.73552728 0.79003413
v -1.86172023 24.74296838 0.08982979
v -1.88876304 26.44519694 0.92704408
v -2.66991020 25.69030970 -0.09346372
v -1.81161310 25.51102452 0.33593751
v -3.22339009 26.26448125 0.12884513
v -18.92000064 -0.07999976 20.15000023
v -3.81923188 27.77630650 5.05455816
v -2.52666464 26.62765607 1.50859007
v -4.38800408 26.62127838 0.23377924
v -5.30027039 27.25595981 1.44009478
v -7.57602649 28.49608660 0.19250486
v -9.17679071 30.28414957 4.17604577
v -9.17890202 29.43672240 0.44425970
v -10.56205016 30.22116795 5.60003147
v -9.71365348 29.55649979 0.32810320
v -10.55400446 29.75417301 0.19730825
v -9.85582080 29.16735783 -0.40166080
v -11.63827628 31.34805337 4.56877006
v -11.07128244 30.38530611 1.12604152
v -10.34447644 30.55829741 2.86637084
v -11.24863140 31.11371771 3.87506536
v -11.98527869 31.20500222 2.06828467
v -11.40650082 30.06461449 0.11208308
v -12.53138110 31.55084327 3.97612853
v -12.12014537 31.42972663 2.90652341
v -12.20383029 31.06717579 1.09549111
v -12.44270802 30.54917790 -0.21941120
v -13.24829925 31.43114969 1.22808095
v -13.08086980 31.10365197 0.40053227
v -15.69039188 32.17021003 3.41101852
v -5.91919478 26.64586157 -0.16761690
v -4.55755275 26.26133151 -0.36183072
v -1.45043887 26.52248368 2.04344816
v 3.06922896 19.34317127 3.56036820
v 2.70626857 18.44277233 2.64959550
v 4.35193395 18.62166449 4.61048260
v 3.26190423 17.58958399 3.20795295
v 3.59681249 17.29151420 3.38508049
v 3.21705593 17.20150188 2.80287606
v 3.44174262 16.66139066 3.06536746
v 3.39010800 16.75673388 2.99729290
v 3.45395971 17.02003926 3.29093821
v 3.72948474 16.74921066 3.44229653
v 5.94168948 19.02553998 7.89674465
v 5.66509133 18.15630868 6.57658279
v 5.88565227 17.55438559 6.09042402
v 6.00028923 18.38392764 7.46741751
v 6.27086591 17.77655818 6.82686968
v 6.12427900 17.38680340 6.04174240
v 6.39703078 16.95037261 5.36271650
v 6.72029145 17.80566573 7.10266642
v 7.12801702 17.53279381 6.49429020
v 6.40666578 17.27835648 5.99420397
v 7.40509992 17.81025156 6.98108738
v 0.27869202 2.04148516 1.41712185
v 1.59742357 1.62012095 1.67665794
v 1.52138982 -0.24446138 1.49906531
v 0.01885987 -1.21024635 1.09079236
v 0.83955028 0.95238735 1.48006924
v 1.09044719 4.66236798 1.58930314
v 1.18997484 2.80134496 1.64892909
v 13.21663242 18.49308796 4.70929872
v 13.64001632 19.18231510 6.31606160
v 13.33780307 18.27810332 3.73438490
v 13.59247882 17.99092628 3.16816266
v 14.55953345 18.26300472 3.43304221
v 14.59881105 17.62183383 2.75818328
v 15.66116326 18.99336278 4.81816195
v 15.76078311 18.64547282 3.97584448
v 15.78740962 18.51432957 3.64612252
v 16.64203778 18.94428767 4.40550502
v 16.99612290 18.67415197 3.96990078
v 16.76636562 18.38430949 3.55773885
v 17.24366844 19.41798814 5.81927830
v 13.67966831 16.77935198 2.42105289
v 11.19337510 17.36134291 2.86406092
v 6.67008245 16.34167507 4.68523614
v 10.11549775 17.86639541 4.63334890
v 9.99016967 17.00192504 2.93017435
v 8.88052396 16.91949554 3.79098742
v 9.53088235 17.78799854 5.01509290
v 7.67257484 12.54632790 2.29811529
v 7.29878386 14.02838621 2.11730786
v 6.51508337 14.60954547 2.38285586
v 6.70128781 15.36915358 3.06183891
v 8.37809127 14.93087132 2.22000480
v 7.29565881 14.55604099 2.38706055
v 7.58780167 15.94681107 3.09254625
v 8.57235584 15.28216153 2.40130676
v 7.72358431 16.66976325 4.34480840
v 8.37089401 17.40629412 5.89520019
v 5.27196843 2.43163714 2.41768267
v 2.90007074 0.69011282 1.83904858
v 3.87830380 2.82477075 2.16835644
v 3.81330913 3.81060736 2.17791065
v 4.47816495 3.44906375 2.29221443
v 5.99846570 3.86398635 2.61366437
v 5.94122661 2.60950788 2.57340656
v 4.38555097 4.54164576 2.22275988
v 5.54483570 4.94540902 2.41365284
v 9.11395159 15.90025984 2.44498882
v 5.38178813 0.66100829 2.26050732
v 6.36753067 0.88112208 2.46096076
v 5.92062250 2.27575470 2.55889073
v 6.57821819 1.87306653 2.62738485
v 6.97726710 3.17011308 2.80160317
v 6.50807237 2.96697440 2.70179077
v 7.09042791 2.17628432 2.70965858
v 8.04205611 2.92453961 2.85597076
v 10.59410721 16.55884087 2.41654296
v 7.62012973 -0.74696331 2.50011776
v 8.61606654 -1.78119831 2.52320105
v 8.22228659 0.58084994 2.68697366
v 7.97380880 -3.77706182 2.25713290
v 8.13783333 -4.67545306 2.17875442
v 9.73650534 -0.93740918 2.70085479
v 8.67298990 -7.20296521 1.94259081
v 8.30439292 -6.17195852 2.03787955
v 8.86660907 -6.28394354 2.10685516
v 7.18412315 -6.97861845 1.60544994
v 7.63780577 -5.32002887 2.01295759
v 7.02364556 -5.34958532 1.89960143
v 9.14329756 -5.07916417 2.30389088
v 9.63711925 -4.00638906 2.47728894
v 7.50263594 -7.97161367 1.54040055
v 9.44010634 -8.37485585 1.79693452
v 9.69710574 -6.31095516 2.19466048
v 9.24787764 -10.25098190 1.48163154
v 10.04238147 -10.47477219 1.53684197
v 10.75330749 -6.67167595 2.25295033
v 11.04848273 -5.01391105 2.45832046
v 9.13368724 -11.51552144 1.17442862
v 10.47310047 -11.36362180 1.55411474
v 10.79445053 -10.55426151 1.71882717
v 12.63238396 -10.64663101 2.01509637
v 13.23293429 -6.55143149 2.61008414
v 14.14298452 -0.64745994 3.30074388
v 14.83883057 -0.21661934 3.52239260
v 15.20725712 -1.21909648 3.47051490
v 13.84280715 0.46969356 3.29917669
v 13.06466572 0.09801160 3.06895771
v 14.86156788 1.15046988 3.65590840
v 16.02928899 0.45463158 3.93620320
v 13.51106074 1.58801442 3.21462913
v 13.10498454 1.00202928 3.23224813
v 12.22434733 -17.46628992 0.47029764
v 13.06415629 -17.01400615 0.74944273
v 12.63193507 -13.71569838 1.51418487
v 11.73160318 -13.18625081 1.51686009
v 13.09455559 -12.27078959 1.89325982
v 12.57811394 -12.64292281 1.75692525
v 12.14181073 -11.98290940 1.78740663
v 14.37716559 -1.46344118 3.28480033
v 15.40413499 -2.33388017 3.34745366
v 13.92292604 -2.83761742 3.11240577
v 14.84010089 -3.42730386 3.20389401
v 15.88244177 -0.80594001 3.72217456
v 16.28179289 -0.10103355 3.93624697
v 16.30825736 1.45404879 4.02828120
v 16.08784311 2.70937989 3.97043116
v 12.95314264 -17.96730421 0.52032992
v 13.96201644 -18.08125153 0.77784446
v 11.93390973 -18.12059619 0.29108132
v 13.96927051 -15.97874053 1.18012459
v 14.19620682 -13.70026264 1.76468177
v 14.70364444 -14.40370828 1.69452734
v 15.34873992 -13.10981158 2.07797182
v 16.71657711 -2.90971855 3.50770960
v 15.84228873 -3.86554701 3.27836256
v 16.59901813 -1.82575535 3.66751361
v 17.12684706 0.89114549 4.15800093
v 16.94116741 0.07592990 4.07849019
v 18.05526949 2.09425064 4.34687221
v 14.32820875 -19.17514019 0.67274307
v 13.58674932 -19.38045770 0.44243070
v 14.50810116 -17.07798988 1.06400787
v 15.30554611 -17.73771644 1.11086259
v 14.95924965 -18.27737130 0.95641427
v 15.00933524 -17.07699522 1.17076433
v 15.02608787 -15.01752436 1.62540341
v 15.22409171 -16.40222222 1.39597582
v 15.48339054 -13.84203788 1.95766194
v 17.16529392 -4.39955154 3.35583161
v 17.18247682 -5.64204482 3.22312862
v 16.53266698 -4.69766511 3.23627680
v 17.80150086 -3.99308605 3.55636026
v 18.26400496 0.07985281 4.35109250
v 18.33993942 -0.84256235 4.24092542
v 18.42868887 1.58018048 4.42490214
v 19.52483319 1.32745167 4.66985349
v 22.91716449 17.49441214 4.62670578
v 22.55079895 17.47470535 4.42595407
v 23.00772443 18.62152666 5.91892470
v 23.04539829 18.83382350 6.40941458
v 15.09566046 -21.45001292 0.15586922
v 14.60490469 -20.72084323 0.36856701
v 16.00927487 -20.54699138 0.68402535
v 15.49357828 -19.73919943 0.68799494
v 14.25677259 -19.96556483 0.45552923
v 16.15998335 -18.24215986 1.26771082
v 16.30160213 -15.32372367 1.85646024
v 17.68672094 -15.10321163 2.19371007
v 15.99981822 -14.69557174 1.88166159
v 16.56372100 -13.41088302 2.22895620
v 16.59364067 -12.55123038 2.33984226
v 19.53989640 -4.35494259 3.91354784
v 18.01776886 -5.56690805 3.39131127
v 19.46845464 -5.64439083 3.69501743
v 19.82527785 -3.60936602 4.09033755
v 19.58637126 -0.34605639 4.55893110
v 20.22020146 -1.16835756 4.61540138
v 19.05917749 -1.44767785 4.29002522
v 24.04048853 18.47476326 6.31716195
v 16.61248505 -21.21668868 0.77598449
v 17.99191162 -13.15243822 2.51481077
v 18.46996136 -12.74628006 2.64517218
v 20.00609785 -5.26490854 3.81004205
v 20.28957196 -5.01957769 4.02691588
v 20.97609267 -2.09266879 4.68554441
v 20.68079077 -3.73144704 4.32355888
v 20.58756910 0.18324993 4.86862892
v 21.47909068 0.85652363 5.14389249
v 17.12562516 -21.09820396 0.99331513
v 17.22701453 -21.57349326 0.95687940
v 18.26257072 -21.43505961 1.31875463
v 16.85945503 -22.50865847 0.88317163
v 17.37193577 -19.23421212 1.47355848
v 17.24437997 -20.26180737 1.15955330
v 16.72830246 -19.49099079 1.14594260
v 17.45474339 -20.89029923 1.26239087
v 17.89406873 -19.49477382 1.72398693
v 18.12247746 -16.51401818 2.05902080
v 19.08434369 -16.70046523 2.34729890
v 17.95017719 -17.32625253 2.05931417
v 18.70343462 -15.42621385 2.38597603
v 18.63295957 -16.22465253 2.27453397
v 20.50992660 -7.46641494 3.56553774
v 20.62506601 -6.14354201 3.69365909
v 21.68094739 -7.28945201 4.14503273
v 18.96536909 -6.91024959 3.33898747
v 21.77603357 -4.40006098 4.60046344
v 22.56238833 -0.79627690 5.30565903
v 22.41552621 1.98434084 5.46989497
v 26.78453736 18.40102300 6.38600998
v 26.57401375 18.26668903 6.25985954
v 25.81808344 18.53820309 6.40383130
v 26.05118975 18.14075187 5.81934210
v 27.63296477 18.22634228 6.20588660
v 18.42367649 -20.35145462 1.55006978
v 19.11112294 -19.96580325 1.89008482
v 19.87972483 -17.72427186 2.36347388
v 19.28320527 -17.35877618 2.39739614
v 22.54160121 -8.40690825 4.04475024
v 21.16852812 -7.91199133 3.62896128
v 22.59348519 -4.75930469 4.80332877
v 21.45784721 -5.38926525 4.31283563
v 21.61828801 -2.63778516 4.78029111
v 22.50557020 -2.65789544 5.09634847
v 23.01849425 -2.05466338 5.35445753
v 23.47307652 1.49266934 5.67364739
v 19.21697892 -22.55731821 1.37978792
v 18.79331283 -22.15686440 1.34284899
v 19.68159899 -21.95522562 1.62643800
v 18.91879365 -23.10048044 1.14729814
v 19.89553310 -19.58733611 2.16625631
v 19.77547817 -18.87918822 2.25388445
v 20.11455223 -18.60146411 2.39031482
v 20.42096481 -17.53404737 2.60437839
v 22.52236195 -7.64138065 4.23099333
v 22.08466828 -6.46163616 4.35266504
v 22.55691588 -5.72311739 4.65164799
v 22.73283713 -6.94527337 4.44493117
v 22.86958136 -4.02787654 4.99392627
v 23.72699417 -2.82332767 5.51621662
v 23.42077903 -0.54453971 5.54530416
v 28.41810882 18.38044822 6.32916624
v 28.44872698 18.23408529 6.13444205
v 28.86000089 17.88000017 5.87999960
v 20.11277899 -22.25066721 1.69603538
v 20.20110190 -22.75845595 1.60182535
v 21.35707252 -20.13904788 2.44673830
v 21.64984308 -20.82720771 2.37561949
v 20.32044157 -20.75637877 2.04410357
v 23.10584486 -8.18969775 4.17932868
v 23.63179997 -7.27029890 4.57094237
v 24.14440922 -7.95506779 4.52751899
v 23.42484333 -6.13451516 4.81635891
v 24.03381467 -5.30591607 5.15073398
v 24.52225797 -6.50599226 5.00906212
v 24.46225472 -4.40528616 5.46475174
v 25.10299161 -2.10456201 5.92361763
v 25.27917549 -3.11921234 5.93304588
v 29.11495604 18.14381219 6.04987005
v 29.88000028 17.58999936 5.77999977
v 29.19993550 18.76514219 6.91052293
v 28.23269367 18.39397103 6.46444457
v 19.92384344 -23.48084934 1.39741914
v 20.11757344 -25.03015660 1.22121966
v 21.84620872 -22.99833670 1.95482140
v 21.08462341 -22.38832600 1.90342148
v 20.43244801 -21.82130702 1.86411873
v 22.05587365 -18.79085600 2.79243570
v 24.58750643 -5.46127278 5.27682668
v 25.40416457 -4.44532419 5.86884283
v 26.76770277 -1.57078775 6.37809653
v 25.45776218 -1.62104273 6.05114223
v 25.31167865 -0.55275351 6.07252773
v 61.74403057 3.18520935 18.31578650
v 22.74949290 -24.56859685 1.90363952
v 22.82747068 -23.79149199 2.04017852
v 23.51380885 -18.83574761 3.11293523
v 23.28920923 -11.59413904 3.77102825
v 22.63386734 -11.03562210 3.67263821
v 22.80790731 -10.09187475 3.82417324
v 24.60455894 -10.03294718 4.34251549
v 24.26775359 -8.76415987 4.42120060
v 24.78684671 -8.19257647 4.67604585
v 26.34854615 -8.67801253 4.94352169
v 25.52600205 -9.85877775 4.60046111
v 26.15890466 -4.25217114 5.98811312
v 25.92999861 -5.04614739 5.79249579
v 22.41750993 -26.71365067 1.54621329
v 23.65761437 -23.61691371 2.31107557
v 24.07198772 -22.55161665 2.64588743
v 24.52871576 -21.30485140 3.01538641
v 23.14229496 -21.69432119 2.57185986
v 23.71071279 -21.05179057 2.84934859
v 23.68640527 -20.22487298 2.96614924
v 24.03972112 -13.88086192 3.71083501
v 26.88227594 -8.25256202 5.19526703
v 27.79361792 -7.80097302 5.55938249
v 25.63246340 -5.56258019 5.56615135
v 26.78853646 -3.82530689 6.13771565
v 26.48162097 -3.39204422 6.12985808
v 31.94489330 18.04683916 7.15122651
v 32.86872059 17.27513969 6.69076946
v 31.82089329 17.45937206 6.48607779
v 24.46588315 -23.92981760 2.54577235
v 23.61804806 -24.69348535 2.08947225
v 24.28548224 -24.99245666 2.29118578
v 24.84319732 -21.59879170 3.05718649
v 24.65984970 -20.17386258 3.23339761
v 25.38069710 -20.73039860 3.37045174
v 25.70187300 -19.21478473 3.63818510
v 27.93473750 -8.72593559 5.41510433
v 28.79387513 -3.44425789 6.67115487
v 27.82968245 -4.26705694 6.29203580
v 28.52732688 -3.02114943 6.66783983
v 25.30697174 -24.81960505 2.73547904
v 24.38923344 -25.72021820 2.26666476
v 25.02337843 -23.10742810 2.86155753
v 25.03195219 -22.53223211 2.94947275
v 26.10058896 -21.42139338 3.56451096
v 27.10944787 -19.38715018 4.09273664
v 26.00356191 -17.82027446 3.85385309
v 23.99708331 -17.94749685 3.33519350
v 28.28483470 -10.49553137 5.28215617
v 27.27223188 -10.03248431 5.06280223
v 29.25382368 -8.20033532 5.77883935
v 29.33526598 -7.60894502 5.92192309
v 28.16303261 -7.13967532 5.78440540
v 28.34233642 -5.41391689 6.20451244
v 29.88294885 -1.85778935 7.17219803
v 33.04436803 18.72701943 8.66817683
v 34.06167403 18.49539950 8.47578607
v 34.02129188 17.97688380 7.72011280
v 34.06927735 19.52420548 9.89394542
v 33.25372934 19.38212290 9.85087082
v 26.21805482 -22.91426249 3.38183716
v 25.62028542 -24.01860245 2.97666737
v 26.43269114 -23.92181009 3.36568546
v 26.42537095 -22.27003872 3.57968593
v 28.98633294 -11.61017641 5.35199651
v 29.38708290 -9.82054882 5.61780017
v 30.47711775 -2.42345990 7.21575599
v 33.81754830 16.64094441 6.75627077
v 34.32291746 16.80058055 6.90997578
v 34.86166522 16.06181636 6.95848744
v 35.13662890 17.29029231 7.18033407
v 35.57023033 19.31195706 9.77326650
v 35.23520008 19.31874268 9.67579242
v 35.01854464 19.52906512 9.87791736
v 36.41291335 20.08425817 11.10125333
v 35.65974534 19.87821609 10.54236200
v 27.84928307 -22.20702171 4.14669188
v 27.28726529 -23.64367060 3.84173752
v 26.97789110 -21.65153250 3.85211408
v 28.96838076 -13.55225500 5.14397258
v 29.74358015 -8.77743028 5.81696304
v 30.83879873 -9.14681144 6.09263266
v 30.71388416 -7.20791286 6.38109259
v 30.05944937 -6.30872231 6.42076368
v 30.70612065 -5.67381131 6.71923254
v 31.24803305 -4.55765193 7.03453925
v 31.35077283 -3.01932334 7.28492904
v 35.79538316 17.40339212 7.36670755
v 36.32501885 17.09688827 7.37577770
v 35.57401150 17.68983342 7.48652453
v 36.58583388 20.35300061 11.58985309
v 31.82029724 -6.34534657 6.82591321
v 31.46596998 -5.69755398 6.88499073
v 31.87847510 -5.26263891 7.03855976
v 32.44571760 -2.39603221 7.63069326
v 31.83059394 -1.87879754 7.51533313
v 32.76185319 -1.79629656 7.73793878
v 36.53928265 16.35737903 7.25374045
v 35.57765856 17.83997752 7.58647127
v 35.70566326 18.23779941 8.03638995
v 36.84978560 18.34901795 8.74992087
v 37.13252023 18.07362400 8.43389239
v 36.25300899 18.24471354 8.30880646
v 36.05957329 18.77240837 9.22944117
v 37.00248152 18.50899123 9.00371745
v 37.16496378 20.64167522 12.54063938
v 37.25600243 20.75460739 13.86340521
v 31.69946745 -9.75968968 6.27052318
v 32.90197253 -8.75042100 6.66719070
v 31.95881471 -7.33354455 6.66457089
v 33.31125155 -1.86624669 7.85600580
v 38.93749043 15.62070660 7.70725263
v 38.04082423 16.43547229 7.48077640
v 37.72206232 18.36038008 8.92275572
v 36.78126633 18.86031590 9.52742342
v 37.01239452 19.50428449 10.50687954
v 38.60741109 19.11911182 10.42705029
v 37.82510012 19.53198016 10.77930536
v 37.84465417 19.94373277 11.43210474
v 38.66793588 19.92618851 11.68277021
v 37.80496866 20.14641836 11.75045036
v 38.12295571 20.36349662 12.29671296
v 38.56046125 20.53934522 13.52836937
v 37.66864911 20.47731355 14.47904389
v 33.86091441 -8.46809056 6.84827613
v 34.32264552 -5.82957640 7.25910114
v 34.33491290 -2.84572318 7.88671803
v 34.87753123 -2.02003005 8.02972540
v 34.61958840 -0.92135643 8.08481500
v 33.87583047 -1.18511182 7.96735566
v 33.69515762 -0.77261822 7.91703351
v 39.43743184 16.46148227 7.92887993
v 39.27213326 17.46429875 8.52304604
v 37.79136762 17.59252325 8.14602710
v 38.58119249 19.59069818 11.10065170
v 39.19529170 19.29485798 10.92727669
v 38.82572055 20.28861456 12.43118756
v 32.60526061 -11.62399165 6.10443717
v 33.88982639 -9.87084955 6.66767778
v 35.26147828 -10.27332526 6.81422139
v 35.27866676 -5.51878195 7.41533097
v 34.89207849 -4.06006956 7.61876348
v 35.65020487 -4.75340197 7.57250329
v 34.91090611 -3.34204035 7.73819396
v 35.24962440 -2.91030435 7.83861801
v 36.03821993 -3.07106692 7.86606222
v 40.08235782 15.91455378 8.10767431
v 40.17582536 16.55796915 8.43355153
v 39.82907534 19.47655343 11.52842306
v 39.90453854 18.95527728 10.61710063
v 40.43387622 20.03327571 12.73502596
v 39.77932408 19.97932233 12.27800269
v 39.90488127 20.32872103 13.29522952
v 35.45720503 -8.18997063 7.11269351
v 36.75119951 -9.44218971 7.19926180
v 36.81271896 -7.91299250 7.44979084
v 35.60137004 -6.87292079 7.29726395
v 36.63284704 -5.49627421 7.49475649
v 36.28477827 -3.65649466 7.83057138
v 36.67457402 -2.00816221 8.18098243
v 36.94834933 -2.63831066 8.10199231
v 37.61323169 -2.10834690 8.35603010
v 37.29885444 -1.21927238 8.35540611
v 35.98239273 -0.50181878 8.31621606
v 35.42187065 -1.38364208 8.16938933
v 35.87901965 -2.21181638 7.93984532
v 37.98456118 -0.56770159 8.59908294
v 37.03901544 -0.48837560 8.41348805
v 38.66134584 1.36010803 8.62202886
v 36.43991053 0.89123985 8.36700946
v 40.59492797 15.97835682 8.40431452
v 40.60087726 15.26044123 8.21409095
v 40.88171944 16.37565717 8.80367402
v 40.78798369 17.95010827 9.70008224
v 40.91233388 18.31261441 10.08164696
v 41.50968418 17.89332554 10.28985064
v 41.08233005 18.57296377 10.49441192
v 41.27982631 18.72406341 10.94272267
v 41.90947488 18.52244511 11.07573230
v 41.28951952 19.21660639 11.59829367
v 41.05213284 19.67481896 14.77388851
v 41.69797897 19.52534914 14.54335824
v 40.68749025 19.96137574 14.38741572
v 40.72264209 19.39068921 15.30738920
v 52.68005282 -17.79187843 13.53752613
v 36.87940165 -10.97211614 7.10553629
v 37.83239424 -9.75798443 7.47490069
v 38.02090138 -6.94000209 7.45177735
v 36.91983223 -6.65808748 7.36213150
v 37.42295131 -6.10629097 7.51917996
v 37.48582676 -5.46721695 7.67289195
v 38.05407509 -5.96698700 7.65305338
v 38.32981363 -3.81449773 8.22064094
v 38.13556582 -2.68026534 8.38642288
v 38.29901293 -1.12387340 8.63319263
v 37.71342337 -1.03288074 8.49940721
v 39.06235844 -1.03186280 8.85669887
v 38.64797950 0.50919794 8.73924140
v 42.89492592 15.63430764 9.61301383
v 42.38674417 15.55012632 9.16394219
v 42.78719425 16.28434286 10.05830988
v 41.59956425 15.68063349 8.83202255
v 42.35532507 18.89212802 12.05988321
v 42.55395755 18.13711971 11.47830300
v 42.30701178 19.31198500 13.30387406
v 41.41565040 19.59551685 12.39694841
v 43.11013967 18.57893914 12.97973655
v 42.55671427 18.99809577 14.21126071
v 42.46243834 18.72454584 14.96158820
v 41.50620103 19.06530745 15.46125393
v 41.98288172 18.29829812 16.10563882
v 37.47875988 -13.07255961 7.05437409
v 38.78909349 -10.08147653 7.67394947
v 39.10351917 -8.67909938 7.70446844
v 39.03099522 -7.43512623 7.56210042
v 39.44537789 -0.06523322 8.89168028
v 39.20296952 -0.09121476 8.86334572
v 59.78152156 -3.63526097 15.55302180
v 42.99378395 13.01884837 8.98545235
v 43.00552607 12.58706022 8.81140027
v 42.39987954 13.37850746 8.68073106
v 43.80336404 15.06955549 10.57893503
v 43.37178171 16.08126611 10.97162161
v 42.99398139 16.29304513 10.65206807
v 43.40731353 17.02566631 11.72700897
v 43.18071157 17.21808501 11.72026992
v 43.89535263 17.24834740 12.31442392
v 43.28170791 18.09747331 12.22581044
v 43.61732304 17.72521064 13.63752130
v 43.12072694 18.55905727 13.83207459
v 42.99830273 18.42732169 14.33714107
v 39.42165524 -9.61157121 7.77553907
v 40.43149948 -10.83227247 7.93025922
v 40.00752792 -4.48588561 8.49237666
v 40.64227641 -3.57657066 8.65237601
v 40.75994343 -4.73554246 8.35019350
v 39.11603987 -5.18302945 7.93265551
v 57.41109699 3.78933665 23.01620133
v 41.07416421 -0.79301983 9.18076374
v 40.68813473 -0.74409769 9.20129474
v 44.73875090 14.06094525 11.11579966
v 44.13585365 14.46612366 10.46797540
v 44.31515187 16.07592776 12.20830064
v 45.12459412 15.17047081 16.34299010
v 41.99999943 -3.70000047 8.72000027
v 42.52932221 -4.03734064 8.69795680
v 42.78385639 -3.25123593 8.73136707
v 42.01352224 -2.14611925 9.07596108
v 42.39995405 -2.21843342 8.89656879
v 42.89758205 -1.70673337 8.99851136
v 42.59022325 0.31370486 9.33335349
v 43.17195341 1.36002910 9.56699066
v 44.80407760 1.69509789 9.81189776
v 43.26017201 0.09371848 9.41251684
v 44.97629032 10.42176224 9.66706406
v 44.73485053 11.20523270 9.64575727
v 45.49070448 10.74491069 10.06444450
v 44.75365579 12.16561813 9.96559765
v 45.23485899 13.06256372 10.82122140
v 45.28612643 12.12724578 10.34280565
v 44.53898966 12.67056819 10.05289238
v 45.58484256 12.44533062 10.69296338
v 45.76419666 11.45013794 10.43070015
v 45.49314082 13.57699558 11.76158804
v 46.21265829 13.36644962 12.44326588
v 47.04622552 13.42290174 14.13614210
v 46.49427161 14.43056669 15.84300958
v 46.90447450 14.57525603 17.02376641
v 43.60051081 -3.00107314 8.79910309
v 44.49714720 -3.18637444 8.96910485
v 43.50404441 -2.59657530 8.92980304
v 46.31111026 10.16339380 10.33543888
v 49.12624881 13.93284556 16.41596109
v 47.66010866 13.79020698 15.40988684
v 47.89999872 14.68999963 18.20999943
v 47.23317921 7.53211370 9.77597479
v 47.52808437 8.15098267 10.13021171
v 47.97565565 7.33002042 9.95678268
v 47.14090005 8.73247068 10.24122816
v 46.40899599 9.25543811 10.02396178
v 47.18888178 9.81176365 10.66678111
v 46.59318551 9.76889208 10.32551471
v 47.35513031 10.20220015 10.90330258
v 47.70108685 8.92328471 10.65161638
v 48.21582511 13.30933999 14.64330591
v 48.20806161 12.93313038 14.26802762
v 48.48024249 14.13516141 17.14150049
v 27.05219574 -30.71604855 6.92769606
v 27.51052938 -30.31295538 8.10314063
v 49.54867065 7.76200416 10.61766967
v 48.94519597 6.51337346 9.97366756
v 50.58699846 13.43536377 15.97401500
v 48.92355949 13.57051637 15.34057688
v 50.14130846 14.01092298 19.24883574
v 50.55887997 7.64176017 11.03892922
v 50.15131831 7.70328660 10.83552279
v 50.33357441 7.98337813 11.10152155
v 50.02784356 8.04234762 10.97447798
v 50.36911368 9.32438672 12.50350475
v 49.75368828 9.51716490 12.20514625
v 50.45563355 11.10158674 14.15479369
v 49.88889396 11.34455111 13.95978872
v 50.80743507 11.53287012 14.82923795
v 52.07274854 13.11282627 16.54026844
v 51.66421831 12.62633130 15.62654041
v 52.34328657 12.62172032 16.00116119
v 51.15163326 13.52854259 17.59488136
v 50.20187050 13.66110053 16.66680723
v 50.21960288 13.77759222 17.69260690
v 51.68263614 7.18812784 11.53963152
v 51.55844614 6.64931443 11.13889366
v 50.98192766 7.42171751 11.21388562
v 50.72452128 6.80443365 10.79789735
v 50.94454437 7.04830140 11.00496296
v 50.97245425 8.15403275 11.84478868
v 51.82998627 7.61693716 12.06966303
v 51.49178207 9.12407879 13.32669985
v 51.28053948 9.16112680 13.24735954
v 51.35647207 9.57890507 13.66412546
v 52.02826113 10.44702809 14.55086097
v 51.67634040 10.24465542 14.23699129
v 52.90764570 7.00499211 12.65686750
v 52.56652460 7.76826125 13.00648693
v 52.97029391 7.73548102 13.45364377
v 52.28964612 11.87177561 15.52316733
v 53.44071239 11.79517992 16.16619900
v 52.86281928 11.17486227 15.57219122
v 52.97326297 12.79227529 17.06481911
v 54.15000021 13.17000110 18.50000024
v 54.31010947 12.34902721 17.32450537
v 51.88909173 1.98644586 10.17408166
v 53.25859413 1.70814013 10.38601808
v 52.40757391 0.82854071 10.16914006
v 53.90757322 1.12737087 10.33515204
v 53.43776196 5.29670483 11.51916198
v 52.79832333 5.73418150 11.43090148
v 53.45142260 6.27432531 12.52097078
v 53.41585353 7.11529981 13.21474649
v 53.25419828 8.71421117 14.27927986
v 53.63278836 7.61923566 13.95109668
v 53.56549844 8.20338260 14.27273545
v 55.14760688 11.42872404 17.31357165
v 54.16830257 10.94805449 16.36436395
v 54.17074636 11.79561019 16.95290394
v 53.65778878 10.35838202 15.72289877
v 53.50637063 12.45880220 16.84737206
v 53.10728401 12.37588376 16.39425196
v 55.17889559 12.80686725 18.25818233
v 53.02395299 2.64939363 10.45186166
v 54.03531715 2.44516670 10.50935034
v 54.48525399 4.15327912 11.14071347
v 54.20379341 3.89777380 10.83862782
v 53.64310369 4.75121615 11.13269851
v 54.51564863 6.58290787 13.38028256
v 54.91759628 6.15382520 13.24066240
v 54.63940650 6.16031885 12.93262094
v 54.67508733 6.84200274 13.95228039
v 53.75529081 8.31596181 14.53553140
v 54.14332077 8.17317516 14.79788497
v 54.29245904 7.61834485 14.52771667
v 54.80817333 10.03027428 16.07988961
v 53.87850851 9.90056712 15.54667018
v 55.07652834 9.23355296 15.80723375
v 55.21487817 12.15180662 17.63441600
v 55.49862236 1.54344097 10.85050311
v 54.38117683 2.15106271 10.49853023
v 55.19393459 2.38559977 10.97795367
v 55.03909662 5.30751236 12.57194579
v 54.37821150 4.79699997 11.56443730
v 55.61828241 4.63182339 12.85142079
v 54.41044644 4.47751675 11.33549586
v 55.24605140 5.90595137 13.58873583
v 55.07596582 6.75637741 14.06964194
v 54.90539595 6.83267228 14.11214285
v 55.12261018 7.64320046 14.89129569
v 55.21170795 6.43018261 13.97559699
v 55.55259064 7.57745234 14.94576503
v 55.30815199 8.57416727 15.55195916
v 56.78037181 8.03065486 15.68088681
v 55.64231053 9.91453882 16.42942987
v 56.01159111 8.86212755 15.94397984
v 56.00233749 11.24882698 17.63165183
v 56.23418093 10.04712563 16.80744998
v 56.54796213 12.47312874 18.81055720
v 55.25790527 0.97411359 10.69833338
v 56.07363954 0.49042102 11.07615884
v 55.46950921 0.14356564 10.78083925
v 54.76982519 0.54811483 10.52493230
v 54.89668995 3.30648059 11.08299941
v 55.96335232 4.29063430 13.10275961
v 55.60604110 4.03001253 12.42064033
v 56.25768006 5.21568721 13.96849472
v 55.61316758 6.02463819 13.94407544
v 55.87730184 6.27660844 14.34869133
v 55.68644404 6.77612284 14.36090842
v 56.48352206 7.25327525 15.06524626
v 56.19434267 9.24697798 16.25250652
v 57.08875880 9.82489716 16.91211015
v 57.50630423 10.26892196 17.46764779
v 57.62335658 10.72392333 17.94179715
v 57.62452632 11.48302294 18.39307509
v 57.28091672 12.45746017 19.75419186
v 57.02614784 12.37969752 21.64199203
v 55.84957451 -1.57961261 10.52470133
v 55.42211235 -0.67913759 10.68030298
v 56.67861551 2.23973184 12.68463675
v 56.25898391 1.67832384 11.42589003
v 56.22501299 3.03676003 12.56534271
v 56.20092154 3.44062829 12.88689580
v 56.89388141 3.62787792 13.70701939
v 56.84654787 4.26464947 13.94275948
v 56.46534637 5.16971340 14.11388442
v 57.36898631 5.30893076 14.60044179
v 56.53239787 5.99471666 14.54999577
v 56.39146268 4.83462075 13.93054053
v 56.16436899 5.95708005 14.35069367
v 57.57142976 8.19241069 16.04325511
v 57.85402656 9.63361934 16.94975235
v 58.25976655 11.58346329 18.88212748
v 58.18525702 11.94470469 19.69605684
v 58.71261284 11.80236135 20.55306360
v 58.17187205 11.44079026 22.40923420
v 56.79606274 -0.56931039 11.12046186
v 57.34767392 -2.25944817 11.32586692
v 57.56032094 -0.42405276 11.88664418
v 57.46718124 0.15532275 12.01957185
v 56.84600770 1.12718029 11.76324300
v 57.10757151 2.27877544 12.95078453
v 57.41391331 1.34408148 12.57717796
v 57.34552070 2.70405575 13.44773080
v 57.66764283 3.96993477 14.24659789
v 58.15857276 4.73243231 14.72285017
v 56.71436340 5.82030229 14.58775997
v 57.63403699 6.18134579 15.05361870
v 57.51429871 5.67023084 14.83927015
v 58.28541890 6.87636621 15.43199364
v 58.73859674 8.50398000 16.71238430
v 59.13758278 8.74442514 17.10089482
v 59.05558169 9.98252444 17.73140952
v 58.84244666 10.62312443 18.35929044
v 57.68215284 2.00465810 13.23723793
v 57.39293993 1.87803758 12.91333791
v 57.80896917 2.92741344 13.84563372
v 58.40880424 5.68159949 15.11172391
v 58.26395378 7.86186475 16.03368111
v 59.53076109 11.04241423 19.38763261
v 58.70302767 10.40332392 23.07955734
v 58.04527178 -0.28033322 12.48532534
v 57.99166858 0.94184745 12.89986074
v 58.69523436 0.22620714 13.17312382
v 58.79672244 2.10600370 14.01125453
v 58.69219452 2.73942645 14.22632299
v 58.45176429 4.11449233 14.65164125
v 58.53685364 3.26828216 14.38142359
v 59.11694840 3.50496825 14.71484639
v 58.80228803 5.17116534 14.98353109
v 59.14571136 4.61835181 14.90945090
v 59.38639864 5.60980942 15.25557041
v 59.03675407 6.60280697 15.58242179
v 58.83844197 7.46163167 15.92372544
v 59.90870297 6.45270897 15.83733782
v 59.45722386 7.67775532 16.25862531
v 60.00313535 8.25737976 17.16005616
v 59.81161818 9.05913766 17.68304594
v 60.13657898 9.81145632 18.44864897
v 59.94829908 10.39170939 19.10609566
v 60.22774801 10.73070150 20.49646527
v 59.69027430 10.65077074 21.93490230
v 59.44812298 2.59070192 14.55297228
v 59.98525396 4.00066515 15.06858133
v 60.24185941 5.33928163 15.66327922
v 60.13803557 7.28621613 16.40192233
v 60.48122793 8.69147107 17.74930581
v 61.06481701 8.94156750 18.57868955
v 60.61978266 10.00713464 19.39189248
v 60.50083414 1.87723991 15.67909494
v 60.72279438 3.27458396 15.81708528
v 60.97675860 7.98345730 17.73212291
v 60.70616096 10.10998990 21.27065882
v 61.21347472 9.58054699 20.64392343
v 61.19983271 8.83525703 22.02927694
v 61.54177710 8.86349194 19.71251145
v 61.90126017 7.89331645 20.14211193
v 61.78600341 7.73489615 18.94177869
v 61.90788001 8.23335908 20.91783099
v 58.12197924 9.35932063 23.80518615
v 53.92421037 6.37699664 12.78017275
v 54.11751941 6.86588511 13.50047067
v 54.87030745 6.43045828 13.65347859
v 54.37956378 8.34212173 15.06048720
v 53.31664160 10.24181396 15.35599958
v 52.51528695 12.79357169 16.33977517
v 50.69423839 7.78393028 11.31916046
v 51.07638612 9.49126855 13.19297031
v 50.43425784 9.70657542 12.89569121
v 51.64813250 9.32134781 13.60539068
v 50.83305761 10.29303670 13.80592026
v 49.53906313 10.92297025 13.35521322
v 48.54144156 11.36767305 12.98212074
v 48.35881665 11.11382432 12.48670835
v 47.98493907 11.91536803 12.88730279
v 47.48488218 12.90344726 13.68625555
v 47.66547680 12.37229165 13.08511291
v 47.16441780 12.72860076 12.81063072
v 41.07199609 19.95702647 13.34617194
v 41.05415940 19.70032416 12.32698094
v 40.91187194 17.59089530 9.58909839
v 40.60559720 17.47584529 9.31756478
v 40.14654458 18.57126877 9.95811448
v 40.56301713 19.53740418 11.86080556
v 40.81690311 18.91389675 10.79890691
v 8.01051129 -28.86121534 4.47411463
v 39.68522325 20.03785223 14.38967604
v 39.33159634 17.89508574 8.96577537
v 38.75422478 18.24379899 9.10372660
v 38.68456185 19.65053007 15.17744176
v 37.79567033 18.10173690 8.65666196
v 36.22421995 19.22140829 9.90006234
v 36.35427728 19.64546368 10.49266849
v 35.14202312 19.07349750 9.31509398
v 34.68706831 18.73219013 8.74484517
v 34.83865783 18.08984019 7.69129489
v 34.70422328 19.25094984 9.49131604
v 32.12874010 7.78338173 17.82373339
v 32.94795752 9.25570447 17.66050793
v 33.54440257 17.93549396 7.61382328
v 33.69432315 17.64974743 7.30646169
v 32.87365288 18.08633842 7.50790583
v 31.33689240 19.86199804 10.87669283
v 30.59013747 19.46170069 9.42177419
v 30.05236387 19.84451525 10.23021713
v 30.42778559 19.96845938 10.84100269
v 56.23075366 4.87816380 25.97371675
v 56.94531277 5.78236673 25.71639232
v 56.46916851 5.09087602 25.90238117
v 57.15738982 4.69494238 25.14541522
v 56.77461624 6.23627799 25.89814924
v 57.62078241 5.07222861 24.83326755
v 58.21006745 5.27415937 24.13757145
v 61.15830690 7.88479857 22.67170139
v 61.79368123 7.77052436 21.94799669
v 62.26335838 7.19393510 21.31545171
v 62.49922141 6.25662552 20.50395124
v 62.35669181 7.07353372 20.59766650
v 62.43428215 6.68487838 20.88679187
v 62.23342940 6.36458164 19.39030364
v 61.96668744 7.50460615 20.14403045
v 57.76248872 4.08850471 23.61317724
v 62.07979843 6.32408448 21.84168063
v 62.34219298 6.47705188 21.39420249
v 62.50467896 6.11643493 20.98254859
v 62.51580268 5.81894582 20.79240233
v 62.47613207 5.43669472 20.44962905
v 61.74572930 6.14858652 18.38688925
v 61.82000041 5.36999991 18.99000071
v 61.92874536 4.55944939 18.77136528
v 61.48389727 4.65815933 17.73844473
v 61.06469780 6.03841245 17.41411164
v 60.94231084 5.34317037 17.17557572
v 60.73538586 4.93245758 16.51140489
v 61.45518273 2.89221550 17.39163697
v 61.12786382 5.41087287 17.49518141
v 62.07196042 3.62342410 19.15434189
v 62.10137159 4.08325857 19.70975660
v 60.97873300 2.16902583 16.69448428
v 56.13826960 3.37304221 12.76872773
v 56.08541518 3.86481220 13.01707420
v 56.74441904 3.26952734 13.39116693
v 56.77396059 2.81843287 13.07207439
v 56.90695718 0.76668052 11.90468762
v 56.62664771 2.38967361 12.72594091
v 56.60924315 1.98896625 12.38167286
v 56.52353168 2.55066250 12.69833557
v 61.61819398 2.04167143 17.72897504
v 61.26071140 0.89225994 17.21531153
v 61.06446683 0.78559801 16.51411131
v 60.65376848 0.66399644 15.98635688
v 60.03661454 0.58824703 15.02294838
v 59.40600112 0.33586400 13.90192378
v 60.80424413 -0.28604429 15.92275128
v 61.14400551 0.14434905 17.09187031
v 60.42553857 -1.84269284 16.08211175
v 58.72098729 -1.22956606 12.88012043
v 59.16667730 -0.42742529 13.44122365
v 59.55746025 -1.28356810 14.40726034
v 60.21023542 -0.69531373 15.12651611
v 28.99869159 -11.30964048 18.16358604
v 60.31275168 -1.96611416 16.68726653
v 60.03487110 -2.88917916 15.50011151
v 59.58495662 -2.15703505 14.19040281
v 59.17293578 -2.17804592 13.39470129
v 59.42440405 -2.57616094 13.82601541
v 58.33901465 -1.65805884 12.38731761
v 58.84580687 -2.54479889 12.85962760
v 58.55520815 -2.88907858 12.48337887
v 59.46968496 -3.54447030 14.15680535
v 59.10296738 -3.22025176 13.25681619
v 59.16288868 -4.68643801 13.62278778
v 59.30092186 -4.80339257 15.27229138
v 59.26458910 -4.90141613 14.27622139
v 58.29353258 -4.83863521 11.90189179
v 58.67646262 -4.64342721 12.68502977
v 58.55209380 -5.35613904 12.48587947
v 58.68606642 -4.06855252 12.70835660
v 58.84606764 -5.10876579 13.04761227
v 58.60972404 -6.50439737 12.83503510
v 58.28588083 -7.03876978 12.12018915
v 58.33187327 -5.66745270 11.96475327
v 58.57233331 -7.39662070 12.92954385
v 58.68667737 -7.06374692 13.33418489
v 58.56743455 -8.16817489 13.08753807
v 58.36925656 -7.90377334 12.43734360
v 58.40491131 -9.59640834 13.26548867
v 58.05112049 -10.61421726 13.79273646
v 58.22224542 -9.47246328 12.61607651
v 58.37779865 -8.83270241 12.67058589
v 58.37287754 -9.30278935 12.85167597
v 57.51799420 -11.57922577 14.06903006
v 57.31315166 -11.73211914 12.91006710
v 57.08402395 -12.31444720 13.72233406
v 57.93197453 -10.26240643 12.65093125
v 57.58842826 -11.11010835 12.69186288
v 56.90283328 -10.83410997 11.81617286
v 56.40956014 -12.69753184 12.65443675
v 56.77894130 -12.73852959 13.68715055
v 55.55418879 -13.58173229 12.46870682
v 56.80021271 -12.61151116 13.33650760
v 55.55564538 -11.98391244 11.50447689
v 54.47601527 -15.16409311 12.57809717
v 55.11681736 -14.38601781 12.66910695
v 55.17757311 -14.39320948 13.36708665
v 54.32577059 -14.56680615 11.71448268
v 54.69579995 -13.97499908 11.75276469
v 54.31552231 -13.96612450 11.42427512
v 53.59305441 -13.86044454 10.82197018
v 53.39625105 -16.46684669 12.74318527
v 53.79131809 -15.83269052 12.58781087
v 53.43339220 -16.35874994 13.46124336
v 54.14891988 -15.43349493 13.26037105
v 52.37613246 -15.36704227 10.49534138
v 52.78733745 -16.27052575 11.37372758
v 51.95013434 -16.14097133 10.65808255
v 34.40838680 -22.46861346 16.39255323
v 34.13881361 -21.85195126 16.60512015
v 52.29147524 -17.88437366 11.81382686
v 50.71867257 -20.18020488 11.48624532
v 50.77653006 -19.53181997 10.91459673
v 50.33417791 -20.05464956 10.60352102
v 50.43044314 -19.28269677 10.31066570
v 50.93218386 -18.42685230 10.39349288
v 46.01766169 -24.06249940 14.76872806
v 48.24412614 -22.19410241 9.63993277
v 48.84217307 -21.56971954 9.88512952
v 48.46674949 -21.12229913 9.31734964
v 49.65979233 -20.38198896 9.94505081
v 46.25530541 -24.04216491 13.86807486
v 47.11112753 -23.78743514 12.45680358
v 47.28239402 -23.87680300 11.76027767
v 46.82215303 -24.73076619 11.09353825
v 47.82668129 -23.12150411 9.99347679
v 47.77061567 -23.34335260 10.54309681
v 47.30678350 -24.05717783 10.60187444
v 45.90404034 -24.70630221 14.24535364
v 45.75467110 -25.35824850 14.17745929
v 46.61431164 -24.64523353 11.91604044
v 46.19743302 -25.37886426 11.64477132
v 46.36729136 -25.05784482 11.50617376
v 46.62849754 -24.68839288 10.44404786
v 46.88576981 -24.09566008 9.88300797
v 46.33000121 -23.71999994 9.34999902
v 45.26607320 -26.85890161 11.53853536
v 45.92909291 -25.66049993 10.86762361
v 45.06746680 -26.15600266 10.29598806
v 45.17503455 -25.45001544 9.58372094
v 44.22771558 -26.94526874 10.28550416
v 44.05404627 -27.77453698 10.96058451
v 43.96236315 -29.24261428 13.23955227
v 44.40337047 -27.88320743 11.42469142
v 41.90213978 -30.43446504 16.33468084
v 44.13929582 -29.03621271 12.60159258
v 44.11245883 -28.73632498 11.93952002
v 43.26667264 -29.55419943 11.96005847
v 43.25163364 -28.86128053 11.26234233
v 26.48855373 -32.04895929 5.68609312
v 26.20129660 -30.88873066 4.48370585
v 26.75215900 -31.15939349 5.83488727
v 25.09223484 -32.64730051 3.83838383
v 25.98903328 -30.62753938 3.92665621
v 26.66847222 -29.69262563 4.35481872
v 25.58967285 -30.15311994 3.34381219
v 24.70714226 -31.75728023 3.12514487
v 24.62632954 -30.46381660 2.89614848
v 43.28367487 -30.00388294 13.03681172
v 43.15879941 -29.97386269 12.70513330
v 43.57337207 -29.61220965 12.47062162
v 26.04616433 -32.95911103 5.92925027
v 25.55582300 -32.55204111 4.39544069
v 41.96035862 -30.31400777 11.77947968
v 41.29664972 -31.37309849 12.73316145
v 25.28457716 -33.91067311 5.26507711
v 24.87461455 -33.78796950 4.10391716
v 24.19693023 -32.76775405 2.79221032
v 40.50312564 -31.70206770 12.96107378
v 25.35581589 -33.88535976 6.34006457
v 24.71056208 -34.40909088 4.76586912
v 23.86950701 -35.22765264 4.65678284
v 24.04270321 -34.72220153 3.70949227
v 24.57475662 -34.38432142 4.26547742
v 42.68982261 -29.90054898 11.96531486
v 42.90428758 -30.02537228 12.46211305
v 42.30900854 -29.28155102 11.06444560
v 42.85447672 -29.13577668 11.27832476
v 43.18758845 -28.32535096 10.80047898
v 43.31019148 -27.64353715 10.29516384
v 46.53738067 -24.97500554 10.94744913
v 46.28420249 -25.11690184 10.95216814
v 46.76093534 -23.46874774 13.85122817
v 51.17145553 -18.84589344 10.90183482
v 49.92126301 -18.25168356 9.75061301
v 51.92670599 -17.85825007 11.15123089
v 52.46571824 -17.14963280 11.52213104
v 51.86222866 -17.12527312 10.84158849
v 53.32392454 -16.33156836 12.01712154
v 52.75766551 -16.84329659 11.67962421
v 53.94524708 -15.34047909 11.75272278
v 53.50584164 -15.25949966 11.25861146
v 58.87610465 -6.52189553 15.05051274
v 58.83081257 -6.65681483 13.78199644
v 57.41919205 -6.64100982 11.37840562
v 58.94181877 -5.82935195 14.67663981
v 58.92195925 -5.80086932 13.55837658
v 58.87945369 -6.74176915 14.42536805
v 58.22922289 -4.35570022 11.85720507
v 57.86116049 -2.06941157 11.84200402
v 57.97205120 -3.22585180 11.78318635
v 57.07130954 -3.83811537 10.96790750
v 60.28137729 -1.31696404 15.12451004
v 57.85784498 -1.02578499 12.02923618
v 56.25404418 4.12807940 13.35496176
v 60.27471274 4.91463114 22.70265482
v 61.90107763 6.54502586 22.03776129
v 62.04435974 7.05194753 21.82155848
v 48.70406911 8.62349570 10.89963131
v 49.28058758 9.01526306 11.48368977
v 48.43379930 9.29739140 11.26160752
v 48.02896082 9.22642462 10.97903680
v 48.97247255 10.93809865 12.94754818
v 48.78412560 11.58543862 13.49022612
v 47.78343067 11.01907715 11.66073699
v 46.96801305 10.76136436 10.90458315
v 47.02521861 11.12518087 11.09958813
v 46.17794603 11.83222607 10.82590036
v 43.85678843 11.65326033 9.17042233
v 44.80665550 13.23720533 10.56035981
v 43.59005019 12.74789497 9.35508590
v 43.00155863 14.96942528 9.38672666
v 43.67382452 14.30156548 9.92237125
v 43.16962883 13.90876062 9.54015274
v 43.33513230 15.11994284 9.79683362
v 42.63209924 16.82269201 10.69886889
v 43.31200570 14.51267768 9.61098075
v 47.43573070 12.08414976 12.28251867
v 46.54134810 10.95027663 10.74303966
v 50.86697638 9.07905865 12.66357582
v 50.60986429 9.97323915 13.31930328
v 60.44125557 4.41554934 15.78450389
v 55.85214123 3.74958571 12.55342271
v 55.96921220 3.50426999 12.55106833
v 55.24093658 4.61488916 12.32665032
v 58.99732560 1.64322730 13.95720989
v 59.03661624 1.18228281 13.81211448
v 58.50759521 1.35451730 13.51033524
v 57.72298202 -8.03429168 11.70914341
v 57.44551122 -9.17967968 11.73418202
v 54.62668091 -13.43807578 11.40161883
v 52.99530923 -15.82991518 11.26750838
v 52.79360712 -17.03777909 11.90022379
v 50.58899149 -17.08537713 9.90371779
v 51.33630708 -16.77482016 10.52374858
v 20.78519762 -22.21267298 17.83634908
v 23.50458875 -22.65056781 18.33757013
v 23.32597598 -22.97476307 18.22096109
v 33.84693712 -25.94636939 10.03363729
v 27.24247612 -12.31421158 18.14167202
v 62.33163923 5.61505603 21.19786292
v 16.27803221 -29.31110375 14.03429080
v 21.28087729 -36.43403947 4.23900038
v 21.61933295 -35.74350476 3.44975502
v 20.70439048 -35.69752723 3.25072510
v 21.08872682 -34.97266397 2.67347367
v 22.01646008 -34.95906666 2.74518598
v 22.35460281 -35.62077135 3.57550406
v 21.64606750 -34.34952348 2.26597488
v 22.37940766 -34.43629295 2.43982486
v 23.06696959 -35.56495160 4.00844309
v 28.03780511 -30.00768833 8.48407671
v 30.42019904 -27.81166509 8.96247197
v 33.80000219 -25.90000071 9.40999947
v 33.28668699 -25.83242767 8.79364274
v 35.79990566 -23.90838042 8.69860873
v 35.01694277 -24.53307621 8.74314457
v 35.09175777 -23.61213043 8.53276998
v 35.65862775 -24.74371344 9.15578939
v 35.29532999 -25.09926818 9.61902924
v 38.71144354 -28.38553488 10.37372090
v 39.58806396 -30.72322160 11.94441132
v 40.95708579 -30.23331054 11.14469301
v 39.85041380 -29.60933559 10.77880152
v 38.07970136 -25.93066730 9.75752342
v 40.32633826 -31.38278425 12.44669408
v 41.12185538 -29.51830067 10.73266659
v 40.21978378 -30.47077172 11.37577184
v 41.74136743 -29.48626131 10.87680459
v 41.73367843 -28.94138917 10.59779897
v 42.22308472 -27.38220431 9.76327434
v 41.81477055 -26.76648274 9.51921567
v 42.43059084 -28.15227024 10.31035744
v 41.25756025 -28.61022018 10.33261791
v 43.04774851 -27.07056515 9.78683773
v 42.44627059 -26.69167891 9.51649342
v 43.22323576 -26.14767104 9.46083013
v 43.75738651 -26.05158649 9.56694596
v 41.86037928 -25.69538727 9.30319913
v 42.84582287 -25.63062869 9.26613342
v 43.13649610 -25.18350817 9.18447133
v 43.96791384 -25.39918385 9.36232414
v 44.31876168 -24.57888983 9.25146043
v 43.46020520 -25.01085214 9.19969752
v 44.83181611 -26.20377392 10.05709916
v 44.82645169 -24.34374951 9.14529525
v 45.51436380 -24.85800348 9.48501844
v 45.88404298 -24.98677559 9.79566481
v 46.11847922 -24.98118207 10.34507807
v 40.55851325 -31.03696555 11.93569228
v 39.15999830 -27.83999965 10.13999991
v 37.13838011 -23.79707806 8.84576235
v 37.25488856 -23.12361076 8.58578924
v 38.09610009 -23.64324033 8.90253391
v 37.97256947 -24.62333255 9.40669049
v 36.14317253 -24.58554506 9.19179246
v 36.34055331 -25.23508109 9.92497522
v 35.45204177 -24.95143935 9.39950626
v 34.15596858 -23.67488109 8.51616077
v 34.26638618 -24.60765094 8.56432132
v 33.41977298 -24.12033267 8.42328928
v 34.50050578 -25.04189499 9.10471473
v 35.98161414 -22.62338437 8.29060096
v 35.96472368 -21.48239315 7.90585950
v 36.66494414 -22.08380587 8.10938049
v 23.38974364 -34.39660743 2.75650434
v 20.04627883 -36.78244725 4.50938800
v 20.02726123 -36.14612669 3.62527603
v 20.13813332 -35.45670584 3.04879504
v 20.32880671 -34.24392641 2.15556053
v 19.51783523 -36.73000634 4.54951683
v 19.36770789 -36.48739681 4.20134235
v 19.43003386 -35.32433510 3.01647815
v 19.32547614 -35.99736094 3.60880140
v 19.33562197 -35.54923832 3.21808108
v 19.82553676 -33.96445513 1.98320346
v 18.98918301 -36.10289842 3.97321582
v 19.43305321 -34.73884240 2.61545647
v 19.02843453 -35.41209549 3.30576091
v 18.71063933 -33.82381424 2.20464659
v 18.14529486 -36.45790368 4.90469206
v 3.83425062 5.30927768 2.14520493
v 3.64626385 6.19404297 2.08293437
v 4.43662889 5.31512778 2.19330401
v 3.51995416 4.58154548 2.13070144
v 2.75916141 5.62149519 1.98262115
v 1.75279286 6.43542176 1.72825635
v 4.26966697 5.71479369 2.14730855
v 4.77627013 6.16475288 2.23056832
v 5.14986319 7.20999902 2.19068257
v 5.01579978 7.78134866 2.19400530
v 6.63051661 7.41708791 2.51720147
v 4.51551424 8.11110809 2.07967241
v 4.64952365 8.75818543 2.20741052
v 5.82700875 9.66548547 2.50020437
v 6.07683184 8.78579915 2.51322379
v 5.29767387 9.51381866 2.53613549
v 6.01485698 10.68229135 2.21218262
v 5.15161408 10.56227647 2.38480303
v 4.50640405 9.22659505 2.29010941
v 4.34066029 9.85326804 2.35777255
v 7.06086215 10.52836329 2.43492238
v 6.72249869 11.51687186 2.19462696
v 7.48352753 11.75480057 2.33000889
v 8.28125048 13.49674258 2.18921457
v 9.11518559 12.97662407 2.31199432
v 9.24948417 14.24756274 2.08042422
v 10.55296510 14.89220932 1.98327843
v 11.44446991 15.64672403 2.04611197
v 5.73280640 6.40375121 2.25725025
v 6.50024787 6.38306653 2.45332345
v 7.20440503 8.75403546 2.53272476
v 6.32713269 7.87471794 2.49140617
v 7.70039205 9.71551798 2.51053623
v 9.51008312 10.00411063 2.68881000
v 10.89666598 13.79692834 2.22728029
v 10.90025436 14.47887626 2.11068662
v 12.12486532 13.94033246 2.20711087
v 6.90707471 4.36534360 2.73996522
v 7.49078812 6.06868370 2.65813083
v 10.20400971 10.75140107 2.73469347
v 9.76715609 11.49972435 2.59661651
v 9.87592153 12.06810027 2.51882081
v 10.85005794 12.05810718 2.61025643
v 10.84519457 12.72778958 2.47913203
v 11.06301695 11.32575609 2.75705336
v 11.25875209 13.38933129 2.32491968
v 11.57122198 12.71307562 2.54018884
v 11.98361535 12.01647054 2.76141358
v 14.22399282 14.66340758 2.48681149
v 12.97351718 15.06345719 2.11089454
v 13.68954591 15.58213867 2.33799801
v 4.07853117 -2.73904274 1.67526794
v 4.50612372 -0.23792885 2.02626246
v 8.22459999 4.92809294 2.81896908
v 7.87149929 3.82935186 2.82355119
v 8.98935087 7.07446551 2.79888022
v 10.65521780 7.99864344 3.02197528
v 10.39474737 8.54833797 2.94434163
v 10.30182280 9.41033289 2.86059873
v 11.87104266 10.30731760 3.02799162
v 12.64542900 11.04188524 3.03585455
v 13.02983519 11.77530270 2.97338748
v 13.41445930 13.35663162 2.66916817
v 14.71388154 14.53374047 2.69903732
v 14.67195526 15.35194926 2.62794760
v 14.28808924 13.70832697 2.76376773
v 16.27163216 15.58264531 2.83810869
v 15.37773199 15.70912451 2.73314468
v -2.62928265 -18.05060729 -0.82030555
v -1.55013870 -18.23509298 -0.92173618
v -2.03082012 -19.03224178 -0.65268297
v -2.65531894 -16.19992033 -0.97500131
v -2.69185170 -17.28817075 -0.89961191
v -3.39403050 -17.01390371 -0.89106598
v -3.44730355 -18.64383370 -0.50787767
v -0.11948148 -16.28929935 -1.03378994
v -0.80051582 -17.21029915 -1.01839320
v -1.36524695 -16.47726260 -1.03378540
v -0.15865683 -17.84504391 -1.05587277
v -1.42434670 -15.63858241 -1.06934947
v 0.44089209 -15.43527283 -0.89137279
v -0.61361154 -14.61567450 -0.75008138
v 1.13194704 -14.50540870 -0.69149979
v 1.35149574 -16.36473462 -0.95249852
v -1.57901051 -14.43135738 -0.67446387
v -1.76733418 -13.90894223 -0.66955120
v -2.35203374 -14.74967599 -0.73439011
v -0.73088944 -12.53283676 -0.43787781
v 0.51915803 -13.35216220 -0.51550078
v 1.33864977 -13.53862323 -0.51867793
v -23.73400703 -9.40225367 14.60850891
v -0.01824547 -11.91639807 -0.29200074
v 5.12518734 -4.88069840 1.58434431
v 3.48154339 -5.76892868 1.26491277
v 4.18556388 -5.20805037 1.33025623
v 4.54366300 -4.51519992 1.48800842
v 7.91872293 1.34547136 2.71798228
v 8.70225113 3.29318922 2.91664107
v 10.23418456 3.39604029 3.04384110
v 13.46020307 9.77302343 3.36533156
v 13.21078744 8.56438093 3.42570944
v 12.76436262 10.02333034 3.24352994
v 14.89476021 10.86473558 3.43492581
v 13.84353358 11.58437971 3.25319939
v 15.18374309 12.84685358 3.22722434
v 15.98289609 14.37363122 2.99697765
v 17.26302877 15.05504455 3.04785278
v 16.79263823 15.16355108 2.94684898
v 0.74782613 -18.10041443 -1.08417950
v 0.92057430 -17.28431880 -1.14806416
v 1.24334404 -18.18501391 -1.06461602
v 2.42248247 -16.96499437 -0.87820098
v 2.77756643 -13.79041746 -0.54732827
v 3.17328866 -14.95227125 -0.59597398
v 3.39587359 -13.74291815 -0.47655945
v 2.35668989 -12.76193559 -0.28755941
v 3.21826991 -10.26541181 0.31434392
v 6.22788863 -5.15596289 1.76876318
v 9.38580744 -1.76195661 2.58137123
v 10.60948055 0.58696506 2.90429662
v 11.65337022 3.74447880 3.16887652
v 12.00755313 0.64330234 3.02521372
v 12.03369722 3.87663813 3.19778128
v 12.82377541 2.91971117 3.25940154
v 12.58094143 4.50916123 3.27030849
v 14.07360286 5.31617273 3.42368404
v 15.65884613 9.59801394 3.59715009
v 16.15601592 11.34962589 3.55604733
v 17.49989949 11.38143893 3.75498831
v 17.33906381 12.99316064 3.48222605
v 18.52578111 12.69608550 3.74363363
v 17.45620929 12.41636276 3.60634201
v 20.01569606 15.27720876 3.47110326
v 20.89778148 15.79404995 3.54315876
v 1.00137433 -20.42172290 -0.69772103
v 0.63332694 -19.91062425 -0.82153827
v 2.13946495 -19.90147308 -0.87084406
v 0.38657244 -20.96287906 -0.39042081
v 3.46330483 -15.98775201 -0.58651011
v 4.21121018 -17.33251661 -0.83226408
v 3.90862580 -18.34460162 -0.67755341
v 3.96394404 -15.19048773 -0.53963833
v 3.79196578 -14.40916490 -0.46641947
v 4.89172526 -14.44299985 -0.32173630
v 4.86813067 -16.09287038 -0.48235877
v 11.31944917 -0.88518928 2.80791055
v 12.70088181 -0.92979980 3.05024791
v 17.23965444 9.24080331 3.90778622
v 15.39178658 8.28953646 3.62343574
v 19.50806379 13.95931374 3.66451475
v 19.41500232 14.76895064 3.48832691
v 19.02943850 13.28536309 3.72525048
v 20.16215585 13.39739561 3.88661656
v 21.16924524 14.45714384 3.76990205
v 20.27723007 14.42317478 3.67180677
v 22.05782570 15.59074037 3.63963377
v 20.84363438 19.70237866 7.58855743
v 21.05740272 19.13974062 6.19666418
v 2.11069244 -21.20260894 -0.35292786
v 3.58761335 -19.44813132 -0.73597435
v 2.39495700 -19.22630705 -0.87569124
v 2.80141830 -18.36862601 -0.98010898
v 4.74914210 -18.15231703 -0.69387851
v 5.69495512 -15.85780457 -0.49965712
v 6.69725379 -15.80507495 -0.27144534
v 6.29360136 -17.13300496 -0.46027807
v 12.12165039 -4.24961653 2.69316742
v 12.32409663 -1.73526455 2.88883178
v 14.82927706 3.07826814 3.65111488
v 15.29443916 2.58992962 3.78469541
v 19.10692081 9.72005446 4.23208438
v 18.77325028 8.96167476 4.22946922
v 20.96682414 11.88034005 4.24466096
v 19.38401163 11.25944592 4.11254214
v 20.09296976 12.59389985 4.02758177
v 20.03036626 11.04403287 4.26901272
v 20.97191848 13.55820335 3.95494932
v 20.92229761 12.69419864 4.13407804
v 22.12414891 14.81682155 3.69587378
v 22.24821597 14.22246639 3.84676014
v 23.17407355 15.24306647 3.80824273
v 23.50340784 16.85781218 4.59171226
v 24.34658445 16.29535109 4.35930910
v 3.93327372 -22.28861675 -0.16954743
v 2.32995674 -22.76421152 0.30051719
v 4.89978911 -22.05195278 -0.43987983
v 9.43485741 -12.25025486 1.14290172
v 8.53915326 -12.92549260 0.80553541
v 8.65671318 -14.21550941 0.51596412
v 12.85443548 -3.17552267 2.91093881
v 19.04668286 7.16020400 4.41890117
v 20.32567374 9.54670180 4.51001618
v 21.07742801 10.34000702 4.61097527
v 20.68451792 11.08478103 4.39579878
v 22.04548940 11.55103091 4.63168463
v 22.05525897 10.62457077 4.80896374
v 21.45736478 12.76868396 4.23367694
v 22.28692546 12.53017411 4.43126168
v 22.80461974 13.31671607 4.30455571
v 22.17825875 13.39543145 4.18411894
v 24.50259775 14.71483894 4.12385678
v 25.09729192 15.38538840 4.41734400
v 25.74737929 15.60437959 4.69836080
v 26.42156743 16.95993356 4.95378580
v 24.25347827 18.24338548 5.94654819
v 24.62816052 18.14457774 5.69702080
v 25.15999973 17.92999916 5.45000006
v 25.03000014 18.37000065 5.97999990
v 24.88601767 19.14245635 7.46871158
v 24.79955181 18.61040480 6.72742538
v 24.51734990 19.09691468 7.37556303
v 4.41388739 -22.54532650 -0.19541739
v 5.75243542 -18.51700991 -0.64928050
v 7.04225805 -18.82588677 -0.49900560
v 6.72167633 -20.11541277 -0.81417075
v 7.79747218 -19.90981773 -0.56536897
v 8.14286526 -19.35169101 -0.25714020
v 8.08076188 -16.95164852 -0.13482640
v 9.33846273 -17.73879491 0.08861737
v 7.88230915 -18.14349182 -0.38930200
v 8.91713798 -15.40219877 0.29600845
v 7.90842250 -16.34884439 -0.13007849
v 9.90779605 -15.91635123 0.43832589
v 10.16514469 -14.06870969 0.90889022
v 11.35929115 -11.43257227 1.70707644
v -28.58367749 13.08983564 0.35300720
v 15.36334399 -3.14182951 3.30775953
v 18.14949140 3.61944572 4.34369920
v 19.30187643 3.79700726 4.58176807
v 20.86856961 7.20157567 4.83200373
v 22.04551920 10.28910466 4.86945780
v 23.06230366 10.27733088 5.07255923
v 21.93454467 9.58681013 4.92950436
v 24.28086475 13.05264886 4.56176884
v 23.39442447 11.57616265 4.79430892
v 23.33569154 13.21968809 4.38707555
v 24.17942137 11.90896519 4.86660562
v 23.84449169 11.00909337 4.94381227
v 25.59771575 14.31078184 4.39960137
v 26.67670138 14.15216643 4.92194062
v 26.96930245 15.13907406 5.03609143
v 27.01364085 18.52102205 6.62093097
v 25.42287298 18.36230047 6.25722436
v 5.97589370 -23.17253686 -0.12362211
v 5.53659722 -23.01083133 -0.21532828
v 5.59806032 -23.83645996 0.20310766
v 6.76511461 -22.61779271 -0.25691002
v 6.81011472 -21.78010345 -0.36920345
v 6.67611044 -21.13404125 -0.51496486
v 7.92161375 -21.12154104 -0.32301302
v 10.54075360 -16.58311486 0.38450517
v 18.60360429 0.63120114 4.45592823
v 23.57753925 9.47474223 5.31114871
v 24.81355332 10.95260214 5.17144334
v 24.84236658 12.15678547 4.99769440
v 25.48460849 11.28595229 5.38935512
v 25.49414709 13.59493006 4.56245244
v 25.21524206 13.86552770 4.41692909
v 26.04901604 12.82158121 4.85276245
v 27.40591392 14.41200450 5.18427137
v 27.92710625 14.64564353 5.30850561
v 28.18042226 15.85224457 5.31763257
v 28.11970003 16.82230271 5.23300702
v 6.73725270 -23.83729070 0.13638235
v 7.67439231 -24.21057597 0.10226988
v 7.52397859 -24.88140948 0.23717701
v 8.20131972 -24.58721586 0.20031138
v 8.28365423 -23.47156778 -0.01290419
v 8.85855872 -22.75274694 -0.22671153
v 9.26460419 -21.75408788 -0.42030547
v 9.83562879 -20.58482356 -0.27105672
v 9.73952655 -21.11274190 -0.38330091
v 9.03992355 -20.42500302 -0.47268625
v 9.36908275 -20.02381720 -0.16797609
v 10.85984241 -18.83379556 0.09464402
v 24.36215989 8.42337869 5.52642578
v 24.40320514 7.85071589 5.56133408
v 25.51560663 8.36242270 5.72330831
v 25.79422109 10.54331195 5.53043466
v 25.07446893 9.55558941 5.53154387
v 26.80000663 11.37939654 5.69805596
v 27.63674036 10.66487096 5.90137392
v 26.92131326 10.40995400 5.76983998
v 27.77501009 11.55204978 5.85371256
v 27.85995789 12.77955249 5.52928541
v 26.31909028 12.17456348 5.24722319
v 27.04037912 12.90640887 5.28563000
v 27.42686123 13.73960730 5.23515511
v 28.40423211 14.18049075 5.46937762
v 28.54096703 14.87226598 5.41006774
v 29.16123718 14.81995080 5.53953927
v 29.03488092 17.03564450 5.41623589
v 30.02018481 16.85328223 5.61430864
v 30.14998883 18.53411831 7.19621824
v 29.64167111 18.78285222 7.53701758
v 29.11001630 18.26626807 6.28244877
v 29.15838175 19.16698553 7.90908653
v 8.23855121 -25.29389970 0.35106312
v 9.18266084 -25.90320073 0.27923641
v 8.03038105 -25.84685199 0.52126934
v 10.18854324 -22.59819210 -0.25053293
v 9.78757720 -23.73181097 -0.15723346
v 9.41475108 -23.33481796 -0.17187577
v 8.77848268 -24.33257177 0.13827760
v 9.81669687 -24.60587770 0.01738689
v 11.22039557 -21.52261510 -0.29446688
v 10.64469200 -21.38183080 -0.35507703
v 11.80103142 -21.34251595 -0.20795700
v 12.04068027 -19.05663684 0.13754849
v 11.85836643 -20.02844401 0.09003658
v 10.89554746 -19.91552114 -0.00934904
v 17.63411425 -10.28076001 2.75818771
v 16.84692875 -11.17886137 2.52835662
v 16.14092663 -10.08106489 2.56241718
v 19.02003400 -10.09614952 2.89628655
v 17.49073341 -6.54116319 3.17031774
v 18.63816939 -8.61713663 3.08487820
v 24.30994250 3.79927782 5.84925525
v 23.54364283 3.21973092 5.64151490
v 22.93773927 3.35631147 5.52412542
v 23.09939079 4.71684989 5.48787462
v 26.51452273 7.55852368 5.99135365
v 25.10461956 7.39248982 5.74629009
v 25.30797943 6.37100916 5.87318931
v 28.88676710 10.15087124 6.14537578
v 29.36422639 12.68333197 5.84356580
v 28.94779108 11.38223708 6.04064576
v 30.19990399 12.26950064 5.88493887
v 28.11969630 11.25734486 5.94893983
v 29.19429727 14.16793559 5.67425415
v 30.50404228 15.14609531 5.75298676
v 29.76416238 13.76187056 5.83543442
v 31.66578710 16.60778932 6.07608119
v 30.66490404 16.16494544 5.87130990
v 30.93922138 17.05860719 5.99224446
v 11.57113723 -24.90284666 0.08862976
v 10.78556944 -23.73716421 -0.22075462
v 10.63086092 -25.28995089 0.06116671
v 11.64750382 -24.22300726 -0.05666067
v 11.50094159 -23.36376347 -0.21119493
v 12.42213696 -23.54789525 -0.11503649
v 11.10661309 -25.39530769 0.15803451
v 12.80910429 -21.75311744 -0.11438358
v 13.97550944 -21.34023607 0.06916218
v 14.03086167 -22.24292792 0.07169851
v 11.54011395 -22.38762192 -0.25926786
v 12.04697136 -21.82802744 -0.21357261
v 10.83484013 -22.69625291 -0.24849433
v 14.45924025 -18.61591078 0.81592845
v 13.29873502 -20.60532197 -0.04224947
v 18.69393326 -11.12526562 2.72178836
v 19.73643899 -8.59936792 3.30460258
v 19.97856051 -9.83075704 3.22296820
v 24.10248481 2.20576860 5.85080683
v 24.69862625 1.63198507 6.01861021
v 26.24409273 3.52087989 6.36885548
v 25.48833564 3.64866969 6.17330847
v 26.45333484 4.21908777 6.33626850
v 25.16045235 2.80988426 6.18197024
v 25.01323260 5.04985498 5.92326606
v 24.22128990 4.72484715 5.76626929
v 3.74264456 14.51876108 2.71925959
v 29.48599495 7.50113698 6.51998026
v 29.94387969 11.21905353 6.14166912
v 29.88433465 10.13308950 6.26879232
v 30.50057031 11.23749092 6.21830439
v 30.76739050 11.64516620 6.17267936
v 31.31333739 12.31381577 6.21193694
v 32.34395757 14.32950143 6.38568820
v 32.45204315 13.89014162 6.52358728
v 32.81474859 15.04591666 6.56693988
v 29.96307798 13.22739478 5.90751134
v 31.57919645 13.49761058 6.23270776
v 31.69263154 12.94643059 6.32450264
v 31.74610063 15.65559581 5.90447569
v 30.72099760 14.69197311 5.81097743
v 31.93641454 14.67983983 6.08456507
v 32.53972158 16.38016477 6.30998053
v 32.07647428 15.65205306 6.06086943
v 32.58292377 16.99385792 6.47361297
v 11.28998771 -27.76437439 0.86344691
v 12.82993983 -28.24874222 1.08572515
v 11.62285823 -28.96513604 1.40309730
v 12.45461591 -27.27329358 0.61186572
v 10.55095810 -28.54326367 1.18227769
v 11.88210770 -26.53144300 0.43405118
v 12.33826019 -25.57716891 0.16000612
v 12.79843505 -26.53983235 0.35604296
v 14.26985487 -25.89107305 0.34595214
v 14.85719532 -23.58223684 -0.02322312
v 13.82392179 -23.64354581 -0.06146575
v 15.49189631 -22.55337127 0.24967798
v 16.65456034 -18.66316609 1.34670862
v 18.07469688 -18.39970797 2.04987335
v 16.14218764 -17.12222956 1.51653879
v 16.85187779 -17.19150320 1.72847579
v 19.49880645 -12.81366777 2.88107200
v 20.16863413 -11.48557384 3.11702816
v 20.66301368 -11.97081618 3.19815706
v 22.57030830 -9.06560849 3.86940152
v 21.11108229 -10.55037323 3.42387962
v 26.98444389 2.57159397 6.54262677
v 27.59513631 2.82809767 6.74829492
v 27.58055180 1.73834385 6.74419710
v 28.62120979 2.49739015 6.95703598
v 26.13647841 1.74043316 6.40689814
v 25.88654310 2.57929298 6.36562565
v 27.19475888 3.63543327 6.56055752
v 29.76027131 4.46461653 7.08352076
v 28.85200456 4.93500056 6.83075702
v 28.22698466 5.08539937 6.66004186
v 28.34262513 5.69883268 6.59907982
v 28.69542688 6.35601999 6.56334218
v 30.39548174 8.29224288 6.55705808
v 31.23720735 9.72802658 6.53660204
v 31.04929812 10.73681749 6.39099395
v 33.18972886 11.64244954 6.80359919
v 32.42606297 11.72616519 6.63450360
v 33.30533952 13.06253858 6.86437031
v 34.45676342 12.80039363 6.95339963
v 32.53729641 11.15010399 6.69017900
v 32.02688694 11.44704036 6.53026812
v 32.69543871 13.13446742 6.71980949
v 33.68721157 14.00084794 6.80701854
v 35.37635505 15.06606489 6.96518924
v 34.06735510 14.50738218 6.83663646
v 34.28468108 15.70764370 6.80089230
v 34.08704326 13.52320146 6.88012131
v 33.37235376 15.69478773 6.58136979
v 35.36838293 17.92000607 7.56365247
v 14.51447234 -27.06825547 0.74524729
v 13.52740265 -27.10970864 0.67040737
v 14.49255832 -25.20322055 0.08061444
v 16.05442353 -26.48442611 0.45083262
v 15.79541154 -25.05537495 0.46298458
v 19.11100373 -17.61279814 2.34059687
v 17.94127189 -17.64405519 2.09160149
v 20.86942643 -15.36431164 2.91722501
v 21.95231989 -12.24382315 3.40735307
v 22.52353728 -13.59607279 3.37556237
v 21.81651443 -11.30433287 3.48561560
v 23.81530590 -9.39003471 4.17124061
v 22.43421413 -10.33711433 3.68697080
v 24.61524867 -7.44364783 4.78521083
v 25.95273405 -6.32897997 5.44774253
v 26.04571544 -2.35509430 6.14158204
v 28.10635418 0.80638967 6.84150867
v 30.08669429 1.96966738 7.25791370
v 28.37988362 1.60590664 6.90983282
v 28.55655737 4.01661452 6.87076338
v 29.41293456 3.72260390 7.08908355
v 32.70203620 6.93270285 7.17856828
v 32.88042545 8.56889319 6.95454143
v 35.15134379 10.08608937 7.17626046
v 33.54993835 10.48136782 6.96096942
v 35.08729860 11.31610759 7.09168706
v 37.82834485 13.77291046 7.42670614
v 36.97840869 14.01134301 7.27255270
v 35.91539711 15.36194235 7.07928836
v 14.79554176 -29.65176292 1.65910285
v 14.65788297 -30.52084707 1.73282321
v 14.30238597 -29.61765230 1.69284886
v 13.74745462 -30.62935732 2.00186949
v 14.33412731 -30.77806346 1.86024094
v 16.77135378 -28.31912972 0.84044080
v 16.21273346 -28.26206945 0.89859188
v 17.99114980 -27.72053517 0.83068694
v 16.46402292 -27.60984004 0.68825501
v 15.78793116 -27.73740143 0.75892353
v 14.76087980 -28.42089534 1.29809696
v 13.27463519 -28.99613976 1.47651474
v 15.15274215 -29.16491032 1.52759906
v 15.26013482 -28.58175710 1.31858524
v 15.50299581 -26.69074200 0.45628339
v 17.67464355 -25.64290166 0.67507126
v 18.03235337 -26.50813945 0.80393197
v 17.23783836 -26.34198032 0.65356615
v 16.53161831 -25.80353990 0.44256865
v 16.36476442 -24.84321408 0.46975730
v 18.35261844 -24.40224588 0.88037190
v 17.32587069 -23.38502184 0.88061293
v 17.98475534 -24.20735918 0.81842596
v 16.84671082 -23.85031804 0.71632618
v 17.66923442 -23.01198617 1.05550757
v 18.29793304 -23.04094657 1.05882448
v 18.85000058 -18.65000091 2.15000007
v 24.28609692 -15.24253003 3.64974258
v 29.55748141 -1.05493260 7.09958700
v 30.58093786 -1.35060481 7.29039824
v 31.27592057 0.19675236 7.44260056
v 30.99608235 1.63407880 7.46000791
v 32.08844736 1.21331122 7.63656059
v 32.43353590 0.24671687 7.66478200
v 30.38821369 -0.69471519 7.24496460
v 32.10484236 2.29548709 7.68637937
v 32.78433532 3.62389768 7.69593799
v 33.11979026 2.41284212 7.77851976
v 31.50041774 2.63217860 7.62223313
v 30.95968999 3.10734450 7.47982180
v 31.95262328 3.98852350 7.58906174
v 30.95707111 3.95730790 7.39113428
v 31.48507327 4.47209785 7.42951035
v 32.31275454 4.83170524 7.49253854
v 32.83082694 5.73888561 7.40244891
v 34.28036347 7.55186286 7.36422185
v 33.75423327 6.46691816 7.43723800
v 34.83802453 6.32728357 7.62596633
v 34.85489264 8.51767138 7.31759518
v 35.51751003 7.67647149 7.50526972
v 35.73064879 9.97069292 7.26323109
v 35.40235013 12.53510918 7.07926648
v 39.03704882 13.10053561 7.66241504
v 38.14473748 13.38158455 7.48899765
v 39.12746534 13.53475451 7.66650587
v 39.77523744 13.32510728 7.73989689
v 38.47240284 12.37111818 7.37508759
v 41.32164270 17.35375263 9.77316033
v 17.57497899 -30.22789583 1.15208467
v 16.14546962 -30.01543321 1.37655134
v 17.05412753 -29.45251018 1.06401730
v 18.37347820 -30.20448424 1.13052910
v 16.48762450 -30.72389960 1.31598930
v 15.44973999 -31.39119223 1.64580008
v 16.84371382 -31.12397529 1.44603895
v 16.29984751 -28.65683474 1.08728197
v 16.26963727 -29.31615710 1.21457002
v 17.60285161 -28.69367786 0.90459757
v 18.93242076 -26.99554153 0.85921568
v 19.04303208 -28.58825959 0.94094878
v 18.34150590 -28.68811041 0.91820885
v 16.48680121 -26.67457797 0.54583390
v 17.08324440 -27.10194327 0.69761468
v 18.52856576 -25.47997423 0.86649018
v 19.37094331 -25.54913424 1.01141934
v 18.97231303 -24.37254228 1.03915296
v 24.94721860 -16.62429236 3.68650421
v 25.38099699 -15.51738754 3.89476796
v 26.13799833 -16.28411375 4.02352773
v 32.80419856 -1.15220854 7.73998164
v 33.19792822 -0.06185536 7.80606782
v 31.39980510 -1.89587439 7.42013147
v 31.13535792 -1.14066061 7.39835063
v 32.08430856 -0.61152125 7.59291695
v 34.20833871 2.86166533 7.89269805
v 33.74762461 2.17873883 7.85872620
v 36.30835563 3.90942208 8.13036226
v 35.62738001 3.95160355 8.05367250
v 36.17594764 4.87231463 8.04253481
v 34.10570323 3.69070144 7.82366376
v 34.03810039 4.88074450 7.68462522
v 34.96133536 4.09053033 7.94802140
v 35.32613814 5.16131893 7.89840892
v 36.55584902 5.33512188 8.01725779
v 36.06217727 5.99906174 7.85568077
v 37.17601299 5.74861141 8.03294871
v 37.77926043 6.45176228 8.01628456
v 38.94216567 11.46035176 7.58265331
v 38.77318650 10.35025623 7.62490975
v 39.47047517 12.51251344 7.68954726
v 38.28424960 11.58192195 7.51194358
v 41.50882363 13.31992168 8.23163241
v 40.68369046 13.35556805 7.93358870
v 40.71986303 14.25847411 8.09717178
v 40.51549733 12.14792021 7.83681963
v 39.86675665 13.74628395 7.78795965
v 42.36051068 15.18030185 9.15897638
v 41.11670330 14.97607306 8.42444971
v 41.54659063 16.21915400 9.07433126
v 41.73929617 16.65020734 9.57329851
v 42.21557081 16.75724983 10.19094698
v 42.83913225 16.73240401 11.08485553
v 42.70042107 17.00825058 11.13380678
v 41.95240885 17.69313589 10.65960713
v 17.04926975 -33.94987807 2.67162314
v 16.88963547 -34.32524204 3.03940196
v 16.39497466 -33.74776244 2.65906053
v 16.92576893 -33.34271163 2.36091716
v 17.84407161 -32.66397119 1.99640309
v 16.18122868 -32.00821206 1.96495838
v 17.43792929 -33.69216621 2.44052010
v 17.69950800 -32.21209720 1.80714962
v 17.13002287 -31.58471733 1.58103649
v 16.52481966 -31.68449178 1.68558734
v 17.86561310 -30.78266978 1.31511549
v 20.13432235 -30.35911918 1.23545283
v 20.83480917 -30.16076237 1.13051955
v 21.22785896 -30.81052750 1.11657253
v 19.47947964 -30.21841496 1.24324788
v 18.70405674 -31.12034313 1.39098568
v 19.77919042 -31.59016371 1.41574733
v 18.62516627 -30.56323901 1.31345750
v 18.83964054 -32.05525503 1.63358729
v 18.73535104 -29.74136733 1.05112640
v 21.19297348 -28.96150202 1.12254662
v 21.43671364 -27.57518552 1.19338743
v 22.73035236 -27.45075896 1.49695890
v 20.22049576 -28.33118849 0.99727337
v 20.42792924 -26.92078054 1.08168728
v 27.67108567 -18.10186915 4.37448733
v 26.79324150 -16.94375463 4.15287446
v 27.46726759 -18.82087626 4.28006612
v 28.40816602 -14.71890137 4.82414337
v 30.33743612 -11.76863071 5.64693846
v 32.79238939 -4.87698102 7.23888585
v 33.84044021 -3.79582238 7.59313209
v 35.16797721 0.69451518 8.13952275
v 36.04809195 2.85180053 8.17670859
v 36.71737388 1.96030177 8.29677004
v 38.58178109 3.83216981 8.39203317
v 38.34455088 5.85829094 8.18686746
v 38.05972636 5.32090105 8.18894245
v 41.58410802 8.18951987 8.59422237
v 40.54324329 8.93107336 8.23107176
v 43.03208739 9.91033483 8.72587133
v 42.11188853 11.56233530 8.41032155
v 41.34183377 11.92615554 8.17188527
v 42.51009226 14.35487811 8.84272344
v 20.12281306 -33.58247504 1.74102816
v 18.83328147 -32.91435912 1.96716213
v 19.27351020 -32.90088102 1.65322470
v 19.45192553 -33.29088539 1.78220170
v 19.34223995 -33.77970681 1.99396699
v 21.83002979 -31.81567788 1.29295699
v 20.32405138 -31.26809746 1.28059206
v 22.10096270 -30.86658381 1.23923272
v 23.61975983 -28.21019851 1.70117465
v 23.58083986 -29.10877019 1.60576671
v 22.82983437 -29.05506641 1.30786060
v 25.34005046 -26.37124993 2.56640231
v 23.89466390 -26.34678967 2.02220958
v 28.45372818 -18.99628155 4.60656313
v 28.64238061 -16.20019414 4.72606439
v 29.89881486 -15.80669172 5.10362489
v 30.43913655 -17.28432253 5.21483412
v 31.05209582 -16.53208584 5.34487469
v 30.97781911 -15.47539607 5.42447343
v 30.87086417 -14.92657233 5.47382142
v 40.77141359 2.01384258 9.08767525
v 38.23678941 2.61094025 8.42199568
v 40.36003351 3.22322617 8.87217559
v 39.68714550 4.21095546 8.63463059
v 42.31684282 6.18247641 8.94894544
v 39.36871141 5.26650809 8.46284814
v 43.08468103 8.01005680 8.89559928
v 44.20693591 9.45067871 9.18610673
v 22.43995667 -33.93454477 2.12349510
v 20.99567093 -33.85922313 1.91070198
v 20.94177529 -33.12746063 1.53230969
v 21.79098129 -33.24481845 1.65795512
v 23.70529249 -31.55111149 2.07924098
v 23.69583398 -33.23063999 2.40932056
v 22.83959463 -32.01550245 1.59339292
v 22.17399143 -32.66196698 1.51547242
v 23.80356565 -30.13693355 2.07011844
v 26.26090683 -27.26669423 3.00058676
v 26.23706870 -28.44955027 3.27880564
v 25.43537319 -28.03120203 2.64653331
v 27.49664895 -24.84436147 3.70051409
v 28.00191753 -25.80330707 3.88537673
v 26.97880007 -26.29581280 3.29262996
v 26.49715729 -24.72279966 3.27808782
v 26.55431814 -26.18347481 3.04176006
v 28.27190608 -24.19453487 4.14304109
v 29.39885482 -20.70337534 4.89815045
v 30.89207597 -21.74681239 5.69867715
v 29.20121513 -21.61036059 4.73029865
v 31.19066544 -18.88966188 5.53968921
v 31.02562949 -20.04977129 5.66006498
v 30.25631607 -19.71316896 5.16099250
v 30.10236472 -18.81084777 5.03723649
v 30.94208799 -18.38060468 5.30176237
v 29.42881174 -20.03968693 4.95114829
v 32.61191770 -16.79827832 5.71619719
v 31.88479319 -18.53213087 5.77059947
v 32.86359459 -15.14676400 5.89836994
v 35.88328511 -12.39045057 6.77807070
v 35.44033319 -11.38280146 6.73381705
v 34.24542770 -11.35087479 6.47658948
v 32.46777505 -10.82816627 6.25628652
v 37.35428676 -4.56853025 7.87174329
v 37.78617457 -4.20989376 8.03785771
v 37.93373331 -2.36577843 8.37889779
v 38.01702708 -3.08677624 8.28295201
v 38.28884661 -1.55916018 8.60199053
v 40.06484896 -1.18447165 8.97305366
v 39.07969594 -0.91958081 8.84625223
v 39.42559659 -1.71174656 8.79719667
v 38.56212273 -2.08777469 8.61709751
v 41.33735225 0.81412424 9.33124870
v 42.06627235 1.65566034 9.43461433
v 40.77864438 0.36581096 9.23782121
v 43.54805499 2.85632140 9.48553253
v 43.14068332 5.24913287 9.18234419
v 42.74313524 3.79946292 9.28104762
v 41.82975739 4.88143368 8.99178069
v 44.74289715 6.65208232 9.31030512
v 44.97138038 9.02947411 9.34620854
v 45.03598437 8.35694745 9.35456809
v 44.39315945 8.12354591 9.22593661
v 43.57051104 6.52241381 9.14702937
v 45.37020251 9.66493506 9.63477418
v 47.10393772 11.79914363 11.53298281
v 46.69235647 12.51456514 11.78471930
v 24.23089184 -32.69265965 2.84188963
v 24.41543713 -31.17976710 2.83917156
v 25.10752529 -30.40373325 3.15721938
v 25.51838383 -31.64936602 3.72163486
v 26.10284463 -30.17000854 3.74357565
v 25.88739619 -30.72259389 3.84139502
v 26.37920715 -29.18379568 3.75299575
v 26.04670264 -29.53769825 3.55347618
v 27.26418711 -27.50254050 3.95968370
v 27.79226750 -27.22992748 4.36548376
v 27.77728066 -27.98364684 4.41874843
v 27.42368169 -26.94319189 3.98968440
v 28.39550376 -27.21549384 4.86677513
v 28.10310759 -26.43796057 4.37901914
v 29.57567200 -22.09739201 5.00646373
v 30.34993820 -22.79634029 5.58994850
v 28.95889245 -22.50974067 4.58058808
v 30.75026534 -22.35840634 5.72252646
v 31.67323768 -20.58400959 6.03193324
v 31.44048899 -19.51003820 5.82364202
v 32.49440715 -18.29710044 6.04764186
v 32.55065531 -17.69069396 5.90840075
v 33.25416893 -17.16236770 5.95292822
v 35.39035097 -14.20756243 6.62133144
v 34.65699404 -15.57735633 6.53860718
v 33.89321640 -14.88128770 6.21636491
v 34.03734416 -17.37874560 6.46115560
v 40.13760015 -2.91434559 8.68145563
v 40.48317298 -2.22843629 8.89943819
v 40.51293433 -2.48789904 8.83388147
v 41.51625186 -3.01782647 8.87091830
v 41.02225602 -1.95198960 9.04492009
v 41.36658087 -0.35986886 9.25342645
v 43.39173809 1.92395749 9.59688704
v 42.57456586 1.89073046 9.50737856
v 44.75813359 3.60593083 9.56432894
v 43.90091449 5.42639894 9.28336848
v 45.82644626 4.60475450 9.58762225
v 45.93815282 3.52433603 9.67225805
v 46.95441574 5.08882012 9.67356469
v 45.76408118 5.71292173 9.49938316
v 47.93754220 5.56514226 9.74581856
v 48.57276380 10.45004278 12.09651306
v 48.01093787 12.39084546 13.54523469
v 48.96496609 12.39947323 14.50127363
v 33.34162012 -20.62546462 7.48385023
v 33.40614215 -21.43653482 7.87387602
v 32.57240355 -20.83265036 6.80612866
v 33.98838639 -20.48751898 7.74464617
v 33.66491571 -19.87359300 7.29712192
v 30.79890832 -23.11039902 5.85565763
v 31.10099025 -22.70039171 6.02328451
v 31.71700612 -22.62243070 6.53937738
v 33.39836374 -19.47477460 6.84138620
v 33.52812678 -18.94871145 6.75976742
v 33.12433138 -18.36464554 6.39829645
v 36.74799949 -17.31527038 7.21333269
v 35.45637056 -16.81604609 6.94594765
v 36.34975106 -16.50446281 7.08854711
v 35.40755808 -16.41850360 6.84281485
v 36.65685654 -14.29144945 6.93521416
v 36.36347502 -15.30323178 6.71101362
v 37.89306805 -14.32729978 7.11242249
v 38.75089064 -13.62687908 7.48498598
v 40.37018865 -9.17600468 7.88750034
v 39.77559507 -8.41587596 7.76605308
v 41.10216349 -7.69389095 8.00369959
v 40.70103541 -6.91154413 7.96017982
v 41.68435931 -6.02684775 8.31743795
v 41.63544625 -5.52159408 8.39332398
v 42.51283035 -5.23244543 8.50848947
v 41.16401449 -6.00539101 8.20679963
v 41.59913957 -4.61136969 8.45536124
v 43.27917099 -4.50902851 8.45045038
v 42.01501980 -4.29358892 8.48443620
v 44.62163523 0.06234105 9.55515727
v 44.03740540 -0.63440396 9.37088113
v 44.17252168 0.29849962 9.62719321
v 44.88300160 0.13587360 9.60155297
v 44.83746737 0.27483416 9.61551629
v 46.09284177 1.83133711 9.79994796
v 45.75059935 0.91083359 9.78107192
v 46.59063369 2.78320792 9.72642284
v 48.38194326 3.28450836 9.91993863
v 47.65200615 3.97872180 9.79759451
v 49.00464416 4.90486296 9.92698222
v 48.47300425 6.08198810 9.83093027
v 49.16298762 9.92664602 12.11036369
v 49.49879274 12.11499609 14.70330544
v 32.08672628 -25.63140355 8.26009270
v 31.38411790 -25.36080778 8.04885942
v 32.27438405 -24.54798669 8.34745448
v 34.70786288 -20.97288333 8.01159255
v 34.26061943 -22.65066467 8.44250526
v 33.82354602 -22.98841439 8.42435844
v 36.35422513 -19.62344162 7.08048558
v 35.66738591 -19.20580864 7.06746243
v 36.37554869 -18.63959245 7.06193270
v 37.82757372 -15.85728116 7.49718351
v 40.87100551 -11.46320160 7.94634596
v 39.87251222 -13.48008588 7.51685118
v 43.24093089 -6.01928402 8.57238937
v 44.10338774 -7.11304275 8.66427086
v 42.12859273 -7.15546217 8.24934337
v 42.72666574 -5.76315774 8.50010291
v 44.80425641 -4.43927245 8.86162370
v 44.24825311 -4.27143136 8.76864325
v 45.28886080 -3.21367732 9.10659414
v 44.13458705 -5.60795655 8.71939585
v 45.56065798 -3.84497340 9.07770358
v 46.38060182 0.11254624 9.50532127
v 47.02885821 -0.76022837 9.47398227
v 46.17099836 -0.48188731 9.30240098
v 47.72062600 2.37368862 9.85082332
v 47.77226225 1.62130396 9.91920661
v 49.85702038 5.80245256 10.12655720
v 50.42101443 6.18559122 10.42213570
v 50.70256814 8.60522408 12.09740527
v 51.27607659 8.75580031 12.78556511
v 50.39285123 9.24676284 12.47548126
v 34.54568982 -23.78736064 8.56303331
v 37.12937236 -21.39114588 7.71758007
v 37.29765117 -20.40141635 7.26967584
v 41.90290347 -10.68209764 8.17874819
v 44.32884976 -9.96799394 8.61004367
v 45.09277269 -8.93179048 8.73888843
v 47.65149951 -0.54844352 9.64752957
v 48.30527306 -0.02091848 9.73092392
v 47.83776775 -1.52948254 9.49661899
v 48.32956940 1.50691206 9.94807296
v 49.48628694 0.41821934 9.69155133
v 51.28519982 4.93519381 10.24160814
v 50.64797029 3.57708312 10.03683452
v 52.09086090 6.75368402 11.52431034
v 36.66107357 -22.87176624 8.43429752
v 36.77738830 -23.32145534 8.61718226
v 38.69212046 -21.74348570 7.84222223
v 37.70907223 -21.16529085 7.61035271
v 38.30206394 -20.51028050 7.43558630
v 38.60862926 -19.96871270 7.38001568
v 39.52167183 -20.61288804 7.53595261
v 39.13350031 -19.38971132 7.39941420
v 39.80088606 -18.85396987 7.41671864
v 38.21181506 -19.09524202 7.30924588
v 42.23155603 -11.84303872 8.18031561
v 37.54017130 -22.20901661 8.20940547
v 38.61489519 -23.64218980 8.95895064
v 38.59319910 -22.25334011 8.13225750
v 39.56039622 -22.33980224 8.21343902
v 40.29244930 -19.72784661 7.49687245
v 40.43639451 -20.43662220 7.49633741
v 40.46403617 -21.22819610 7.65475351
v 40.90334103 -18.86539347 7.59461103
v 41.67311266 -19.38464306 7.55461492
v 41.23050347 -17.73961633 7.67224701
v 40.38393870 -18.26206967 7.50106014
v 40.78659788 -16.36960730 7.57155055
v 41.84653983 -16.36808738 7.86673184
v 42.30976105 -16.96964353 7.93212280
v 43.18949953 -16.34543203 8.14347528
v 43.34430769 -13.92445527 8.28253198
v 41.82484001 -14.70665634 7.81200174
v 44.71328110 -11.75699197 8.71413574
v 45.43050751 -10.29534824 8.82638060
v 45.26297376 -11.20578870 8.83041415
v 46.70607299 -7.14732660 9.08705592
v 47.06896469 -8.15339014 9.14588757
v 46.89107835 -6.27875002 9.11747478
v 48.02570120 -5.76238940 9.29674599
v 48.85872453 -2.52099591 9.43211000
v 49.60697889 -1.59486698 9.62111633
v 50.62205344 0.24628229 9.80960671
v 51.41943321 0.29436787 9.97487642
v 50.71491376 -1.22397009 9.81664658
v 52.62837186 2.41735857 10.36170311
v 52.29733884 3.01431934 10.34299284
v 53.93134430 6.91185845 13.52590695
v 54.31745574 6.89099357 13.77825625
v 39.33606297 -22.99121581 8.64189677
v 39.39862549 -24.01475422 9.22310539
v 39.91318867 -21.35870047 7.71241635
v 40.39262608 -21.78017609 7.86264800
v 41.19484499 -20.27037740 7.49865174
v 41.78149998 -20.88717930 7.71720242
v 42.00151563 -18.21534894 7.76194315
v 42.68106446 -18.92712526 7.76799396
v 43.35777834 -17.94745773 8.08104128
v 45.06155103 -12.66189385 8.74607079
v 46.75329477 -10.33330802 9.08408500
v 52.01739073 0.03193840 10.06854046
v 52.76555941 -0.64838858 10.16001683
v 52.87941918 3.60349356 10.49474347
v 54.59870398 2.85554724 10.74642781
v 38.66766021 -25.39999783 9.44305398
v 39.88873214 -24.55527522 9.40130092
v 40.54103047 -23.65626767 9.11511667
v 40.54912552 -22.84301631 8.50548409
v 40.89786112 -21.93677612 7.92310294
v 42.05143824 -22.09668420 8.02810211
v 42.66296700 -21.27978951 8.02825950
v 42.82524809 -20.33725567 7.98278209
v 43.65202785 -18.96886714 8.07357952
v 44.07990351 -18.31318997 8.23683944
v 47.38416523 -12.57528551 9.24931467
v 47.75160924 -9.99761559 9.26854648
v 48.20945114 -11.12496480 9.37665906
v 46.92275077 -9.16213077 9.08873789
v 49.29631948 -8.29396024 9.59919859
v 49.86793920 -4.27715760 9.65677667
v 53.48791927 -0.85349224 10.25915053
v 54.20157686 -0.16194310 10.33943519
v 39.30988535 -26.32040158 9.78847221
v 41.09289497 -24.91250634 9.43422690
v 42.54458100 -22.59690873 8.20196327
v 43.91391575 -20.35492286 8.20051786
v 43.31967607 -21.79710008 8.18397105
v 44.43686083 -19.11533438 8.27827118
v 47.15864360 -14.37884569 9.07228608
v 48.59719425 -13.64523452 9.38275922
v 50.03686622 -9.23646800 9.74839367
v 50.65064877 -8.17342475 9.88729391
v 51.86569691 -5.14986645 10.04319172
v 53.06952447 -4.58201300 10.24258696
v 53.79823223 -2.86222040 10.29416453
v 53.57049778 -1.69238390 10.24931110
v 54.85349149 -0.87692437 10.54561883
v 42.25934669 -24.65678751 9.10238642
v 42.02416539 -23.75092357 8.89466424
v 42.51316190 -23.97372015 8.86530150
v 44.16237399 -22.77828567 8.50300025
v 43.20896417 -23.51177111 8.63343012
v 44.00474951 -21.51902579 8.26011505
v 44.60706934 -21.13596909 8.32902640
v 44.45711896 -20.02129517 8.30042455
v 45.91384903 -20.94548382 8.55541229
v 45.62835768 -19.87843029 8.47674999
v 46.10615969 -18.86159554 8.66174791
v 45.98392919 -18.04249734 8.66889209
v 47.10731655 -18.73681322 8.83831177
v 47.11418226 -16.94699004 8.92737135
v 47.40091041 -15.56791924 9.05316044
v 48.61675203 -12.33923435 9.43660829
v 49.01967570 -13.60660046 9.45786666
v 47.76604846 -11.75975427 9.32216831
v 49.31255057 -12.00718805 9.54397861
v 50.68334937 -10.10820642 9.89600085
v 51.80541798 -7.33989989 10.12101397
v 52.99859121 -7.02070817 10.36284957
v 53.47317830 -5.25117666 10.34299936
v 53.67223918 -3.98701150 10.31955052
v 54.59691957 -1.74331979 10.39367449
v 43.96427795 -23.95964786 8.93461984
v 44.10147667 -23.43930490 8.74907430
v 45.46404257 -22.12604880 8.64315405
v 46.55781388 -19.90135945 8.79494380
v 48.13177511 -16.74233563 9.09256842
v 49.41829294 -14.96517472 9.46958270
v 49.60746691 -14.10643850 9.57600400
v 50.30432343 -12.78839540 9.71747283
v 50.04911870 -12.33063266 9.66891367
v 50.12705922 -11.69917919 9.68561694
v 50.89376867 -10.99504344 9.88853164
v 51.91000551 -9.93819628 10.20035893
v 52.42129788 -8.75283126 10.34113578
v 52.66417935 -8.05881806 10.36985498
v 53.77391726 -7.46416114 10.58747806
v 54.43185940 -3.51732760 10.40189713
v 55.60193956 -3.19193024 10.56056377
v 55.11819571 -4.38673515 10.55807061
v 54.81344089 -2.80181831 10.38125064
v 55.16367033 -2.52030115 10.39933693
v 56.29859492 -2.58868095 10.67459490
v 40.50866514 -28.90131064 10.45957021
v 43.91328618 -24.71707202 9.25495196
v 44.45964843 -24.22204241 9.13118944
v 45.07619888 -23.50058220 9.04356875
v 45.21533847 -22.82647789 8.84117186
v 46.08341306 -21.67105488 8.66205804
v 46.84901237 -21.90814354 8.92281905
v 46.89079896 -20.30330151 8.85619596
v 48.12359065 -18.67876761 9.12232976
v 47.56759107 -17.95573533 8.97814985
v 49.01836440 -17.72814989 9.38279647
v 48.86159673 -15.53485636 9.30001214
v 49.83855039 -16.66137762 9.62880533
v 50.84275082 -14.61517066 9.87739023
v 51.21237040 -12.09997013 9.86332726
v 52.27662995 -11.79311424 10.00272203
v 52.03253776 -10.52551065 10.23385767
v 52.51934752 -9.67163313 10.34125499
v 53.01254988 -8.97708628 10.48800070
v 53.66761610 -8.19035154 10.62924042
v 55.26012555 -5.72941918 10.68687998
v 54.43853512 -6.32192846 10.58846898
v 45.74280605 -24.21932667 9.48582496
v 45.13668269 -24.70385656 9.29104723
v 47.08164185 -21.20555006 8.79691727
v 47.96742648 -19.97345127 9.00182035
v 49.09609631 -19.70499754 9.42324288
v 51.28192529 -15.76129906 10.01636405
v 51.99268460 -13.52486853 10.18658653
v 51.45936832 -12.68631499 9.94690508
v 52.43291333 -12.44228613 10.08784492
v 52.70806700 -10.57001017 10.35394799
v 52.97374353 -11.44533139 10.25773305
v 53.30294743 -9.84847825 10.50333027
v 53.29174176 -10.55120118 10.42963844
v 54.46741730 -9.49433539 10.88969875
v 53.77722532 -8.97477847 10.70189197
v 54.42924798 -8.29272158 10.87365393
v 56.54072762 -6.80696219 11.08302176
v 56.41824007 -7.80383963 11.29312627
v 55.71272969 -6.99109118 10.92636120
v 46.11480236 -24.56504665 9.70307644
v 52.09410563 -14.59132135 10.07518265
v 52.43871734 -13.01452611 10.17352287
v 53.91793698 -10.84867492 10.55660658
v 53.31441760 -12.07139157 10.41366160
v 54.83017489 -10.40797122 10.93916688
v 55.35451695 -8.61828122 11.13639586
v 56.18936568 -4.78248671 10.72704606
v 52.01963335 -16.50823839 10.83093509
v 54.31389064 -12.31918763 10.91943122
v 56.07276410 -9.75243095 11.30645815
v 55.45827001 -10.90006437 11.30367070
v 53.17081884 -10.93957853 10.38034353
v 49.41038787 -3.43978056 9.59235150
v 35.42417660 -23.26459624 8.48922879
v 47.45027050 -5.27653424 9.15427413
v 48.05201292 -4.50129807 9.29689966
v 51.29556730 1.26067351 9.97549761
v 30.89785762 -26.23902448 8.25090520
v 33.33035111 -25.05285852 8.57477076
v 35.58935970 -20.36302164 7.45436084
v 46.30548880 -7.15503190 9.02669318
v 45.09613663 -5.07628731 8.86996090
v 47.42179438 -3.56238848 9.31496266
v 46.37212306 -4.18466376 9.09774471
v 49.32266101 2.45002680 10.01091674
v 49.98575896 1.55440113 9.90186632
v 52.06003040 4.43313131 10.45892667
v 52.96707898 4.81297355 10.92650183
v 34.95767713 -19.86044459 7.35764299
v 38.51712868 -14.69647046 7.46624265
v 40.14509916 -14.78722226 7.40365684
v 45.94948515 -3.36136902 9.12110507
v 46.34096473 -2.44793971 9.20743030
v 52.36000940 7.34879496 12.33406737
v 27.72995457 -29.30074930 7.26106018
v 28.38943899 -28.74012850 7.31242821
v 28.79763581 -28.03193405 7.26199150
v 29.62270752 -26.86864883 7.30373850
v 29.89963442 -26.94410272 7.95839634
v 29.62020785 -27.91556902 8.05266667
v 30.60407564 -25.88685416 7.84934498
v 31.44969046 -24.69837107 7.79101718
v 31.89419582 -23.83805625 7.80538982
v 31.27725422 -24.68230948 7.24048726
v 35.37908196 -18.16143841 7.11100828
v 37.42643073 -16.59529842 7.30541442
v 44.38941926 -4.77175834 8.78967997
v 46.37280479 -1.70347875 9.14915465
v 47.06808552 -2.11038766 9.41159297
v 45.55887356 -2.23787944 9.28275287
v 46.65169120 -1.68869272 9.30932909
v 46.67641222 -1.25748827 9.22489725
v 51.26339942 5.55344392 10.40455326
v 52.30622739 9.19669308 13.83307669
v 52.96347663 10.08907519 14.99531325
v 52.82107741 9.59688146 14.52752482
v 51.59290135 8.91240407 13.12378421
v 51.97193101 8.35406221 12.96249777
v 50.93225837 8.96301400 12.64483761
v 30.12290038 -27.40108781 8.42459127
v 32.27789328 -22.81198464 7.38880271
v 32.61331096 -23.58281612 8.28578323
v 39.06926513 -16.37144387 7.56421546
v 32.89657459 -22.47886546 7.89411552
v 38.22828084 -17.91783236 7.36258551
v 32.54650161 -25.99745430 8.47489107
v 51.85643956 9.00519267 13.34722526
v 50.99347606 2.35685590 10.08925121
v 33.70958939 -25.20795912 8.82842578
v 45.72498798 -8.09593778 8.88887793
v 49.99798164 -0.80886902 9.69630387
v 33.83490071 -25.43794364 8.99313483
v 42.11011156 -13.83416913 7.97534548
v 41.25839099 -15.90606570 7.66603788
v 48.56180400 -3.52657074 9.42456163
v 39.74292055 -15.88773169 7.47622363
v 41.36927798 -12.64939737 7.92519748
v 44.53994334 -8.07470549 8.68286937
v 27.36698464 -29.61710840 6.58234162
v 30.95828928 -25.31293780 7.48546608
v 32.02997521 -22.99505472 7.30125187
v 28.04206312 -28.44564430 5.53224841
v 29.45453674 -26.97765082 6.57184608
v 30.34216724 -25.95348842 7.15610804
v 32.22197294 -21.67427354 6.68917829
v 26.11066401 -32.71361068 5.44137042
v 25.19936860 -33.11960399 4.37066890
v 26.31816082 -32.43552893 5.90783264
v 42.95520484 -9.11592413 8.37199390
v 53.51962149 9.12976824 14.81788326
v 54.55705151 9.33889952 15.60948603
v 37.28320450 -25.87970346 10.14800742
v 26.15592629 -31.00107424 4.43709642
v 27.19085664 -29.98994477 5.18774567
v 26.77867003 -30.87341785 5.72730321
v 26.83373354 -30.76853976 5.81948925
v 24.93113466 -32.59337321 3.56463203
v 24.82330054 -33.46234187 3.62788397
v 18.63537729 -36.56064719 4.77408525
v 18.58684421 -36.37063131 4.46544075
v 27.17501670 -28.97922508 4.25195042
v 30.72670847 -24.37935211 6.04815688
v 29.58891168 -26.15491487 5.91920456
v 29.04765308 -26.43575706 5.20643871
v 22.76958525 -33.28536451 1.89514260
v 24.35820736 -33.61662105 3.04359035
v 27.28223056 -28.26032974 4.08377033
v 26.71934664 -28.55366282 3.78947076
v 29.07735296 -25.11608414 4.59743291
v 28.79343182 -26.12682804 4.81332093
v 17.52851903 -35.26479006 3.83242615
v 16.59747586 -35.31982005 3.82209802
v 17.69432984 -34.77453813 3.34367389
v 18.60252023 -35.15396640 3.21072619
v 19.35541816 -34.55278277 2.47293408
v 29.45605852 -23.68073165 4.94077755
v 34.39384699 -18.45696382 6.93088071
v 17.60133356 -34.44484249 3.05943075
v 16.04129560 -34.10958871 3.00981780
v 19.82385851 -34.04814377 2.05503381
v 24.84558336 -29.62798811 2.81562633
v 33.01581368 -19.60999332 6.52378052
v 21.50135487 -32.74877369 1.45506498
v 28.35722081 -24.87828210 4.01333300
v 20.34407109 -32.96030685 1.50303124
v 19.09193210 -33.36494043 1.84948288
v 20.43843456 -32.33256564 1.41577539
v 24.55974370 -28.82319689 2.18151230
v 28.77629921 -23.10342342 4.56593372
v 32.62484819 -18.90646107 6.21413812
v 24.32554588 -27.33181044 1.99366850
v 38.83371130 -12.08760031 7.59973424
v 39.46783394 -11.47096884 7.73292128
v 38.61920536 -11.96197048 7.54013984
v 16.68441854 -31.91142529 1.79544557
v 17.74238609 -31.91193938 1.74444111
v 18.75799894 -31.43730760 1.48954790
v 42.56311804 -6.54031849 8.48238170
v 41.93816334 -6.30486617 8.21167603
v 16.11665450 -31.39903396 1.56385812
v 18.23067479 -30.59311025 1.21372170
v 44.91191357 -2.36534653 9.07282438
v 46.41251266 -1.56422378 9.14068520
v 21.41664550 -26.78318694 1.30937027
v 34.81873870 -13.11132405 6.51168311
v 33.82147104 -14.02322110 6.21920452
v 32.13687614 -13.50837760 5.85143920
v 31.99979290 -12.90963031 5.88265900
v 34.04935077 -12.37780880 6.36983104
v 43.62666607 -1.78587798 9.13480110
v 44.19965297 -1.81451358 8.99648853
v 44.91256177 -1.43136573 9.22880415
v 13.75147887 -32.02443942 2.62497459
v 14.24179692 -31.18942864 2.03257776
v 28.57538685 -17.40451530 4.66837734
v 40.03796354 -3.69656808 8.45397264
v 43.13761741 -1.37723470 9.12983809
v 42.11652279 -0.86673291 9.23164655
v 44.99585181 0.63312479 9.69882682
v 15.44001978 -28.43478136 1.21676747
v 27.84023434 -15.75866342 4.53280145
v 44.37479749 2.70601711 9.64034721
v 12.28951663 -29.79771793 1.90989126
v 11.77980751 -29.81284820 1.94880774
v 12.14000024 -30.33999912 2.61999993
v 13.01599946 -30.31915985 2.31609307
v 14.07331042 -28.32849137 1.30898261
v 14.17741086 -27.62555517 1.01269886
v 31.61027282 -10.89537330 6.04421878
v 41.80195183 1.12574140 9.38817021
v 50.09954050 7.32107554 10.65057609
v 37.71355376 -2.45773676 8.33320525
v 38.21133822 -1.90677342 8.54774285
v 38.76612708 -1.41587446 8.81710835
v 50.06996542 7.53457239 10.73727291
v 17.90186204 -35.14344618 3.61612346
v 17.51631685 -35.79108417 4.38031787
v 18.51267368 -35.44069454 3.62495682
v 18.65844242 -34.74675491 2.76622106
v 16.78620838 -35.89515015 4.66490490
v 17.09472016 -36.34725884 5.08292159
v 16.45490341 -35.66636145 4.15382022
v 15.99157974 -36.07252613 4.98295715
v 15.45691025 -34.91979092 3.65047506
v 15.41226357 -35.51665694 4.38319659
v 15.97346552 -31.99222311 1.95468008
v 16.91191271 -32.31282532 2.03679851
v 15.37740789 -32.60293975 2.25530542
v 14.89959098 -34.66614708 3.64988972
v 14.71313648 -30.75064160 1.75572536
v 15.19932318 -33.46062824 2.85745179
v 14.49216064 -32.83336386 2.71048816
v 14.73334339 -33.70044380 3.17575829
v 14.31462448 -34.02805328 3.50269396
v 13.91791366 -32.18129650 2.59152101
v 15.61996620 -29.11700867 1.45898014
v 14.80710600 -29.08296324 1.53427513
v 14.38445039 -28.15863863 1.25138985
v 12.86986284 -33.39969739 4.23136819
v 13.25313468 -33.71567652 4.24711825
v 13.70902918 -33.90141577 3.94652691
v 13.93839996 -28.64354104 1.42170768
v 13.21535651 -31.87361360 2.79906183
v 12.30427902 -31.67379647 3.41457059
v 12.33341079 -32.66957030 3.82394856
v 12.80106045 -29.23356369 1.55064964
v 11.58201694 -31.31137416 3.39076575
v 11.24700159 -31.54297918 3.93370027
v 10.90718154 -30.41414544 2.87100580
v 11.12247445 -29.85931560 2.16587773
v 10.94556414 -31.02329746 3.42986034
v 10.30574180 -29.40940671 2.16201530
v 9.86940786 -30.12181632 3.39047774
v 9.32409149 -28.76659483 2.31548119
v 9.25063435 -29.57305685 3.31120915
v 9.53695271 -30.07384203 3.79789900
v 8.74560699 -29.20830250 3.40654980
v 8.68882611 -28.69898081 2.41200766
v 7.77237955 -28.48709747 3.49854492
v 8.12125579 -28.24293822 2.10983539
v 7.06232432 -27.84329839 2.86831264
v 4.76831850 -25.49910918 1.85867632
v 3.25815124 -24.31285381 1.70671695
v 3.07570025 -24.39750172 2.14062212
v 3.24859098 -24.25671183 1.22823508
v 1.56017730 -23.13016541 1.02827209
v 0.75210404 -23.07241037 1.55289483
v -0.85411302 -22.11728878 1.26138271
v -0.14987946 -22.22588658 0.94999030
v -2.19590962 -21.22588828 1.02469593
v -1.59732299 -21.39576524 0.84567774
v -0.99181512 -21.62036672 0.68922667
v -4.07375954 -19.71328817 0.45797846
v -3.41321994 -19.63359863 0.03249463
v -3.17996042 -20.56536265 0.61846297
v -3.36741284 -19.09797080 -0.29455801
v -3.48777976 -20.90340294 1.37152150
v -3.79586499 -18.99872348 -0.16834703
v -4.75265784 -19.18419637 0.41118209
v -4.94316686 -19.73428763 0.96490199
v -4.96081822 -18.73912103 0.22565425
v -5.54631604 -19.02454533 0.85010106
v -5.63695701 -19.78536695 1.57244748
v -5.62539091 -20.08878253 2.39491835
v -6.39887573 -19.48924176 2.09067785
v -5.51984599 -17.99436659 0.26312732
v -6.72860630 -17.88719185 0.79362426
v -5.63863432 -17.30344258 0.05462340
v -6.97314553 -18.75871420 1.24179584
v -6.07866049 -19.29531991 1.42557733
v -7.55811529 -19.34786886 3.01174307
v -5.96436299 -20.02912387 3.39065609
v 29.23702262 -28.29688787 10.89744642
v -7.71592557 -19.03794147 5.16086631
v -7.80036626 -18.66691560 6.00903248
v -6.56042295 -15.57258051 -0.58867241
v -7.67520629 -16.68793336 0.10550725
v -7.40906689 -19.07022484 2.02270225
v -7.80219166 -19.07262206 2.61257775
v -7.64222583 -19.43039335 4.31933533
v -8.33537895 -18.75779033 4.88100201
v -8.17859825 -19.15230975 3.84234521
v -8.05036630 -18.18949915 1.42517430
v -8.01465940 -17.17258990 0.78842009
v -8.73714965 -18.41936447 2.19518226
v -9.33618378 -18.47962663 2.91752908
v -9.68103763 -18.56559142 4.17000288
v -9.14237928 -18.37363467 5.01667289
v -8.48370790 -18.46389472 5.48790954
v -8.49431753 -17.90188067 6.61055651
v -8.43845867 -17.39458740 1.15331262
v -9.40028578 -17.12734625 0.96910412
v -9.85385478 -17.91510731 2.02016672
v -10.25646646 -17.62426458 5.75078325
v -9.26566590 -17.79847033 6.32493803
v -8.49779509 -18.18117499 6.09284174
v -9.26459022 -16.31500758 0.23535721
v -9.91409831 -17.50716567 1.54237123
v -10.07352304 -18.25870574 2.74429866
v -10.88878419 -18.02754775 4.81215538
v -10.08395944 -17.21112244 6.70033041
v -10.19278914 -16.22119173 7.77562615
v -10.34964994 -18.31512526 3.87963396
v -10.81580948 -17.29989238 6.04486279
v -10.87118592 -16.03700407 0.65921020
v -10.20993385 -16.39285684 0.76158944
v -11.24348585 -16.71912521 1.47368736
v -10.35827957 -15.86649381 0.39519026
v -10.46315115 -17.39447191 1.71260536
v -11.61381602 -17.53287576 2.74366699
v -11.97999995 -17.63000153 3.87999997
v -7.58527871 -8.94217379 -0.46217130
v -6.69796625 -8.96323100 -0.49479475
v -8.64401273 -9.48293041 -0.46125986
v -8.97095911 -10.33792086 -0.54660306
v -5.84856560 -7.90748838 -0.43556103
v -4.37467778 -9.72306635 -0.44891040
v -3.40913469 -8.53755232 -0.22790430
v -3.44136357 -6.21050084 -0.08312034
v -4.59116604 -8.35945923 -0.35884534
v -12.03182898 -16.68374799 1.82787376
v -12.39404455 -17.29604229 3.39362863
v -13.02621420 -16.09187573 1.94339047
v -12.77865283 -16.96594805 2.58324691
v -13.23377248 -17.13007316 4.16206010
v -11.31227706 -17.28367619 5.95115125
v -12.10592128 -16.19266532 1.27904757
v -13.33644614 -16.92261547 3.40262428
v -15.83999954 -16.34000055 4.46000043
v -13.25012743 -16.92054607 5.12204552
v -10.49019769 -10.31854376 -0.41898535
v -12.83500902 -10.06134599 -0.01010281
v -12.96562515 -10.06976701 0.01803942
v -12.68329099 -9.97890159 -0.05239001
v -12.83239387 -15.13608638 0.65037736
v -13.43004033 -15.18727094 0.83537691
v -14.02022038 -15.46548679 1.68832997
v -13.75040691 -16.33143611 2.74659228
v -13.98151368 -16.66081883 3.25764529
v -13.45977560 -16.74515381 5.61379828
v -13.68682459 -16.56560972 5.90987224
v -14.36185464 -11.73313148 11.96377259
v -13.99435662 -11.53297629 12.48509809
v -12.03182340 -10.11301018 -0.18180670
v -12.92546839 -9.89867095 0.00309516
v -14.69122805 -14.87070695 1.37951388
v -14.43189103 -15.43560904 1.76176825
v -14.54064064 -16.03213511 2.81327008
v -15.41117113 -15.80571942 3.01651796
v -15.34520742 -16.10830985 3.33771436
v -12.85457239 -9.52131674 -0.07296770
v -13.34724575 -10.01941599 0.07749167
v -15.11058118 -15.52665606 2.44968687
v -15.70586301 -15.20688832 2.31024087
v -15.27366880 -14.73840326 1.29744655
v -16.20452479 -14.63420782 1.56309013
v -16.20093361 -15.74135013 3.65613005
v -15.85114934 -15.57420474 3.09414649
v -16.58134349 -16.06593095 4.95383888
v -16.28199220 -15.54274652 6.55544410
v -17.08256081 -9.89524182 14.71256651
v -15.90252668 -8.97636916 16.45761728
v -16.40526392 -9.43562854 15.59301652
v -14.31902032 -9.47579741 0.12887537
v -14.62363638 -10.12312807 0.30217404
v -14.63866048 -9.75308381 0.28725175
v -16.57652669 -13.42278812 1.65163598
v -16.68280549 -13.38281948 1.69481919
v -16.51290804 -13.45448848 1.61918299
v -16.15496352 -15.21413401 2.60138582
v -16.99943841 -14.45883885 2.06910330
v -17.35009626 -14.46609851 2.24240590
v -17.49040559 -15.46112821 3.98263475
v -17.85613969 -15.07273503 3.19305738
v -17.06795394 -15.04177973 2.87436042
v -16.76596701 -15.25392663 3.17752454
v -17.78650656 -15.74442908 4.72312374
v -17.10641943 -15.61284065 4.27951897
v -18.28402467 -15.41271154 5.79346577
v -17.69825816 -15.28142765 6.26239786
v -18.54214817 -14.51986097 7.15400744
v -18.28513667 -14.08288721 7.68383080
v -17.05429703 -9.02101304 16.17629640
v -18.20785180 -9.51262377 15.23163915
v -18.19464378 -8.67831893 16.73470810
v -17.93937571 -8.20949022 17.32894406
v -18.18605699 -7.83237629 17.93143339
v -17.36492105 -12.87908480 1.59660296
v -16.92321338 -13.44783138 1.82873767
v -18.18214543 -14.38605972 2.53390474
v -18.59049872 -14.84623645 3.32986191
v -18.58699881 -14.98490945 3.50618851
v -18.40059459 -15.52279945 4.32120962
v -19.09613796 -15.03397245 3.85337626
v -20.24959214 -15.08229319 4.85537015
v -19.01842095 -15.44862241 5.07802563
v -20.24897188 -14.86281026 6.21267175
v -19.18606088 -15.16756974 6.17578533
v -19.95263807 -14.20417149 7.23493937
v -19.05792579 -13.73079047 8.00368376
v -19.37713102 -9.75128356 14.60225601
v -19.15962808 -9.15361382 15.92117175
v -18.94596219 -8.42056051 17.30033942
v -18.90446618 -12.02621870 1.39356405
v -17.79546216 -13.30859866 2.06394261
v -18.91359128 -13.39764521 2.09962158
v -18.33936758 -12.81160302 1.80175714
v -19.14840192 -14.26307671 3.02655413
v -18.68223213 -14.06411361 2.53978651
v -19.90749128 -14.95629176 3.84230167
v -19.16054077 -14.77483474 3.58400680
v -20.37557214 -9.60763451 14.65952024
v -19.94201168 -8.88774078 16.41472057
v -20.32269537 -8.39899201 17.40543731
v -19.40292865 -8.06442648 18.04519258
v -20.17467655 -8.11966602 18.17584597
v -19.80009116 -7.86333159 18.63357984
v -20.01138963 -7.66894873 18.85899901
v -19.01961863 -12.70231605 1.74069777
v -19.91283707 -13.67715467 2.42137210
v -20.49381286 -14.05884046 2.71618855
v -20.41908354 -14.38421663 3.11961677
v -20.94983868 -14.73317388 5.16266515
v -20.70595324 -14.77434114 4.13075462
v -20.38396522 -13.64438888 7.75316684
v -19.19837669 -11.13762520 0.74382825
v -20.77839524 -14.69851565 5.92055311
v -20.86845972 -14.42522928 6.33363891
v -20.85222490 -13.98200355 7.48084905
v -22.18810283 -13.59613240 7.47500500
v -18.81106384 -12.92785257 1.88798201
v -21.72616124 -14.17077240 3.83162941
v -18.16081628 -15.15786443 3.71244526
v -16.61416888 -13.26901559 1.57221244
v -14.00365494 -10.15435811 0.21398858
v -12.79721409 -10.43178234 -0.03006083
v -13.67390808 -10.75997017 0.15901848
v -14.17357847 -10.49128734 0.25720298
v -14.99905530 -9.68446117 0.29532838
v -15.01624845 -10.54337248 0.32110486
v -14.48942721 -10.98620985 0.24945475
v -16.56453125 -13.39430083 1.60017947
v -16.63334481 -13.41941115 1.69105269
v -16.49809256 -13.67641985 1.69143314
v -16.42358303 -13.33650295 1.37080788
v -16.63568057 -15.71082138 4.30342974
v -14.55756184 -15.25632292 1.64115033
v -9.14606266 -10.95282100 -0.63130772
v -9.49117728 -9.83235706 -0.45391981
v -12.08477467 -15.76600224 0.80117298
v -6.36753067 -10.80164406 -0.62502804
v -5.78509830 -9.45988856 -0.51934068
v -7.42296129 -9.90040228 -0.54892292
v -8.05517472 -11.26239263 -0.63536904
v -1.49293477 -21.06394991 0.38229328
v 0.15447334 -21.33020386 -0.14631187
v 2.73171277 -24.07597750 1.75937812
v 3.80337099 -24.70830083 1.77948526
v 5.90852927 -26.47366934 2.25297641
v 7.07249949 -27.28057839 1.71907840
v 9.37419850 -28.52997929 1.94221793
v 10.49696933 -30.68061545 3.41442111
v 13.24794907 -33.25638548 3.64175113
v 13.69337458 -33.46659616 3.49474209
v 14.83080350 -34.12472084 3.29368794
v 1.10093376 -23.67822453 4.39176057
v -17.33393408 -15.38294181 3.75242997
v -15.63663036 -15.44272341 2.70812120
v -21.54529653 -14.22835141 5.17326221
v -22.18587697 -13.92925158 5.63786225
v -22.54609950 -13.93269189 4.61713690
v -23.17264490 -13.98252416 5.68335550
v -22.96617441 -13.93902674 6.33460144
v -21.89527825 -12.51627225 9.11473110
v -21.76062576 -7.13881571 18.81576516
v -21.85533941 -6.68125274 19.31928843
v -22.25523815 -13.74707744 3.06979753
v -23.58549833 -13.64705060 3.36619490
v -24.18999933 -13.75999860 6.58999989
v -23.90206233 -13.56189977 7.57544767
v -24.20523949 -13.85995187 4.92464239
v -25.31322464 -13.40430230 7.04712467
v -25.21807142 -13.68222106 5.80629613
v -23.84517714 -12.57819869 8.83098599
v -24.95715208 -7.00203190 17.21108519
v -25.13475530 -13.49137351 4.63848561
v -25.12432635 -13.42856325 3.88390059
v -26.21859126 -13.16801459 5.36967721
v -25.93079209 -13.33950832 6.25870097
v -26.41430870 -12.42662873 7.99823087
v -27.02832222 -12.30022870 6.68272702
v -26.55854449 -11.73214801 8.95446818
v -26.06622688 -13.10720760 4.35522804
v -27.45170332 -11.52842958 4.65914980
v -26.19730867 -12.63034437 3.64854489
v -22.55773544 -11.51869725 1.57723064
v -22.11566456 -11.70133427 1.63124851
v -23.08930643 -11.78140100 1.73879194
v -21.10537514 -11.25584543 1.38184370
v -21.56380564 -12.02853769 1.72345119
v -21.65500633 -12.41419557 1.92032731
v -22.49220945 -13.13442830 2.65754620
v -19.69849318 -9.20274947 0.81206585
v -18.57058145 -9.40173492 0.58384275
v -19.41406913 -10.05675737 0.80000982
v -19.25039478 -8.31995532 0.54173323
v -20.37549764 -8.38621520 0.82776480
v -18.66287924 -6.45118626 -0.37106103
v -18.18604209 -7.43089663 -0.19189443
v -18.93840730 -7.19029503 0.02814850
v -18.52275617 -10.42554528 0.67140546
v -17.74019189 -9.30770859 0.42162178
v -17.42330007 -10.11412125 0.48069883
v -17.09583402 -9.33523756 0.35129819
v -17.72124507 -8.49875249 0.18002136
v -21.35648020 -13.74209672 2.60080048
v -17.92581379 -11.47361752 0.68550569
v -15.46667796 -11.05035655 0.27394787
v -14.00456857 -11.87110692 0.28253789
v -12.99359091 -11.46137062 -0.01744613
v -14.82144464 -12.27888558 0.23838901
v -12.50564028 -15.13078623 0.48125433
v -11.86480187 -11.16464473 -0.24445765
v -10.76754928 -11.37965824 -0.47191509
v -13.02916184 -12.98842300 -0.16298826
v -12.40262482 -12.27825228 -0.17725477
v -11.81580871 -13.54079228 -0.18642396
v -11.45671401 -12.21889164 -0.34071496
v -10.79418696 -12.13684026 -0.47590421
v -13.77567928 -14.58256412 0.69975527
v -13.89652211 -12.78957352 0.21204990
v -13.29112612 -14.66310304 0.57750224
v -14.91435524 -13.73899449 0.61772874
v -13.18910345 -12.30159681 -0.07010438
v -12.28825655 -14.43016808 0.11006896
v -9.21558775 -11.99590415 -0.60563482
v -8.05093907 -12.74508517 -0.63184474
v -8.97772703 -11.35247573 -0.64657896
v -9.72677860 -15.34600463 0.05489106
v -9.59823839 -11.31276414 -0.63399330
v -10.17730497 -11.69785205 -0.57112396
v -10.01612097 -11.32264640 -0.61750988
v -9.96402372 -11.12548821 -0.62180369
v -10.24483144 -13.35018221 -0.43426073
v -10.28667111 -14.24402557 -0.30782007
v -10.79954673 -13.39527220 -0.37491485
v -9.24652908 -13.13048229 -0.50973339
v -11.30978391 -14.14398290 -0.17850308
v -11.25202328 -13.56885117 -0.28304703
v -11.70312520 -14.35951609 -0.02609180
v -11.30519621 -14.51572683 -0.10278649
v -11.58604026 -15.39791562 0.33738412
v -9.36260261 -14.67438322 -0.03148628
v -3.02519766 -20.14794014 0.16331559
v -3.07905045 -19.73755658 -0.05860569
v -2.33623991 -20.55649087 0.16185293
v 8.38618632 11.01059467 2.49932799
v -0.64519263 -19.99891177 -0.54057722
v -0.63423772 -18.43485609 -0.97518141
v -0.99149044 -20.95952630 0.10184076
v 1.15660625 -18.85349303 -1.03446515
v -0.18689055 -19.20866780 -0.87386818
v 10.48070844 10.15915070 2.82133394
v 9.80158057 8.61071981 2.83720321
v 2.01907009 -18.56358163 -0.98186347
v 0.85499033 -22.22548425 0.38484461
v 11.22046914 7.00496696 3.12415487
v 11.91450935 8.23889486 3.27580143
v 6.16789795 -7.06535811 1.57854543
v 10.37714444 -2.25912943 2.61326204
v 4.57768375 -20.10890655 -0.58808556
v 5.37514919 -20.45879327 -0.75595814
v 3.73153668 -21.03361301 -0.46193993
v 4.39929962 -23.28022756 0.05261517
v 3.97803355 -24.32355098 0.77665196
v 14.04035185 7.78217381 3.48054012
v 15.32980334 6.90638879 3.65231163
v 13.10882065 4.93715936 3.32786399
v 11.73575316 -3.28131812 2.69514043
v 6.15598960 -20.84653452 -0.51534729
v 5.86447772 -21.83485590 -0.47461133
v 4.96792467 -23.83061685 0.24237468
v 4.90641128 -24.92089942 0.85379690
v 16.26731828 9.34535451 3.71825160
v 14.92219884 7.65846204 3.57058831
v 14.23043944 3.85799422 3.48669058
v 14.27514292 4.72671026 3.44415195
v 15.48773516 4.13189828 3.78659624
v 9.48945433 -13.68707884 0.84657484
v 6.43506786 -24.83406290 0.49653416
v 18.29858124 11.04412321 3.93617805
v 15.65073244 5.33291139 3.76266660
v 9.95904580 -19.40933987 -0.05925299
v 7.96872564 -22.48588391 -0.18384442
v 5.93743986 -25.57732351 1.07821485
v 6.86372537 -26.46320499 1.27549982
v 6.08220790 -26.08496882 1.48200057
v 6.15872163 -26.33871883 1.72618486
v 23.04386348 13.97991646 4.03820118
v 10.03804430 -26.24407597 0.22174041
v 9.05056857 -26.92479827 0.71098970
v 7.86777399 -27.07959339 0.97788591
v 8.78228992 -27.79583260 1.15477375
v 8.99994932 -28.27221528 1.59910868
v 9.78630409 -27.51387097 0.66126016
v 9.50700697 -28.06833945 1.29977369
v 24.51463789 12.74093334 4.69652796
v 22.61335589 9.20372177 5.11600170
v 20.62173374 2.27237586 4.96842200
v 9.86794103 -28.54575031 1.54053816
v 9.74587258 -29.03877757 2.37086811
v 25.02894029 13.32895830 4.60679457
v 24.18985032 9.70033649 5.37748495
v 20.77510022 4.03861562 4.94425697
v 26.79336630 13.20533175 5.10153221
v 13.03093228 -29.20134924 1.52850477
v 13.03295512 -32.17918798 3.03587527
v 18.34626496 -18.01656932 2.16793967
v 18.47281121 -19.52737011 1.88408105
v 18.46039481 -19.93632317 1.69079029
v 13.69675621 -32.76281059 3.01110721
v 24.94649775 -3.78595688 5.78482309
v 19.32707243 -18.19778793 2.34650983
v 14.93956149 -31.33038804 1.80987210
v 14.75964952 -32.70925954 2.49471422
v 31.94054961 15.32507595 5.97242033
v 15.57958778 -29.82452698 1.54511549
v 16.01568796 -31.73534572 1.75905868
v 15.22439718 -32.19548240 2.12206505
v 14.94841091 -32.12150931 2.10398738
v 32.37301111 14.18206748 6.42227428
v 20.05321905 -18.25594902 2.40302784
v 20.11040226 -17.83922687 2.47485819
v 20.59624530 -19.28200945 2.43035774
v 15.53527825 -32.91707486 2.41830014
v 15.48056770 -34.03572738 3.06413462
v 16.13895968 -32.83162415 2.32554041
v 36.16740927 9.32866149 7.35101895
v 37.04557940 9.59189516 7.41625484
v 37.43804246 9.09344666 7.53214816
v 35.03003344 2.86018173 8.03112332
v 33.46347064 0.71156444 7.84468837
v 38.37557882 9.02532600 7.71862781
v 33.69705006 -2.79848091 7.83009641
v 39.31772336 9.97477584 7.76426448
v 40.09581730 10.83295327 7.79897161
v 36.10235825 0.28620643 8.34366307
v 35.47893092 -0.11573802 8.23674072
v 40.31889141 11.59948204 7.79007515
v 39.66526687 9.36179888 7.95639586
v 38.81044313 8.46340507 7.88998790
v 24.16898496 -34.22243148 3.22804507
v 24.66291189 -33.91435370 3.70917120
v 40.74095935 11.88599784 7.91637506
v 40.08498415 9.82541125 8.00410658
v 40.35934433 10.43188665 7.99041055
v 40.93543440 10.60021296 8.21059663
v 18.07982661 -35.78692675 3.99893150
v 31.45990893 15.01413062 5.96877607
v 19.81876791 10.10539848 4.34168987
v 7.80711602 -27.69435570 1.47702114
v 14.94069211 6.35323441 3.53632844
v 16.63253456 7.21057598 3.90789099
v 9.95775219 -13.69083766 0.94379927
v 10.34827530 -12.78714091 1.25197193
v 7.11954618 -15.15874732 -0.04965640
v 5.11490274 -3.48399486 1.75666495
v 2.61129742 -6.40079239 1.00620592
v 1.65680936 -11.46681048 -0.08189880
v 2.76313745 -3.32847727 1.39479712
v 2.90999352 -4.92610503 1.24362228
v 1.25530979 -5.51664410 0.91518747
v 1.92014058 -9.12785158 0.39574876
v 0.10168706 -8.66795518 0.27723837
v 1.39000604 -8.40117037 0.45858708
v 5.57922805 8.39996058 2.40995432
v 1.88617560 2.98158289 1.79842487
v 2.81859888 3.77614005 1.99892861
v 3.07408930 -0.58613613 1.74990855
v 2.83804815 2.19395314 1.94605335
v 4.10908973 1.41536316 2.11280654
v 1.21861079 -2.27643899 1.23964075
v 1.23589335 -3.98279307 1.07867899
v -0.33741529 -7.35940691 0.43080610
v -0.17417465 -5.97483385 0.64211391
v 0.17252784 -4.69993427 0.83745859
v -1.29562570 -8.17891955 0.17075711
v -0.40174249 -9.59295779 0.07937534
v -1.57633598 -9.64436214 -0.06661948
v -2.14701053 -10.08118782 -0.20538710
v -2.74769100 -12.19157316 -0.64224051
v -1.32996251 -12.62782048 -0.48731410
v -1.59427326 -11.41501684 -0.33622183
v -3.49595351 -13.83353584 -0.79826452
v -3.34051531 -15.01118485 -0.80342556
v -3.39683914 -15.49132541 -0.85646223
v -4.56811534 -17.30633900 -0.54281281
v 5.39193302 12.04762049 2.48559797
v 3.16443434 7.02470168 2.01607868
v 2.77441717 7.68249948 1.96535676
v 4.23172675 7.39136757 2.00629630
v 3.38284275 8.12536106 2.00123107
v -0.80275803 -3.53284157 0.69977017
v -1.36662298 -5.63639123 0.45123891
v -0.56388811 -4.87826765 0.69105049
v -1.06566283 -6.75332965 0.40728625
v -1.97801529 -6.85822079 0.20629178
v -2.35428824 -9.04980488 -0.10203951
v -2.53203511 -7.73263443 0.00177966
v -2.99003604 -10.29919926 -0.35974703
v -4.19475464 -11.21709403 -0.56426093
v -4.50211251 -13.05753458 -0.65341912
v -4.80261585 -14.79831245 -0.64494199
v -5.13422862 -15.62485099 -0.73962973
v 2.47366843 11.07519586 1.92714634
v 1.95877859 9.74532310 1.72291102
v 0.44054363 11.46822609 1.23591512
v 3.06560542 12.50920538 2.27099820
v 2.67678546 10.03250666 1.94079615
v -5.20583009 -10.54170635 -0.58088696
v -5.52707538 -14.43048194 -0.74056687
v -6.95399893 -13.43674958 -0.83799608
v -6.52565481 -12.13409565 -0.68582536
v -5.34472987 -11.54357567 -0.63966599
v -6.81364210 -14.52174783 -0.64760307
v -8.40284396 -14.55679908 -0.45645432
v -11.32435165 -14.83347919 -0.00603415
v -10.94579976 -15.76078497 0.46729541
v -10.24526730 -11.26697659 -0.58495346
v -10.98187454 -12.82239705 -0.43016797
v -11.86986733 -14.95879982 0.16462243
v -14.64440301 -14.32570070 0.74639777
v -13.79032806 -13.65927514 0.10904754
v -14.22396302 -15.01448359 1.09743827
v -14.66301363 -13.63386121 0.43893614
v -13.54406774 -14.26078659 0.26867719
v -15.79999924 -12.31000014 0.26000041
v -15.47625475 -13.33138719 0.50387491
v -15.94608277 -13.18394858 0.74286305
v -16.57510176 -10.99659503 0.25349253
v -16.30529761 -10.38150769 0.36404710
v -16.75612852 -12.39565108 0.69211575
v -17.33472571 -12.74264231 1.33602240
v -15.54565784 -10.07623412 0.33608198
v -16.48188010 -9.77810100 0.37070762
v -19.61111836 -6.69006957 0.17362904
v -20.02295293 -5.00759250 -0.07293391
v -18.73156801 -7.79183954 0.19832466
v -19.35067773 -7.50255398 0.33778773
v -20.45107447 -9.31331981 1.03252509
v -19.99399066 -11.48326509 1.03641790
v -20.39823681 -10.45240276 0.97744062
v -20.32486349 -12.20245101 1.46797206
v -21.33901790 -12.72227708 1.99192367
v -20.59642784 -6.38407003 0.47993974
v -21.12507448 -5.46156103 0.50213642
v -21.14187554 -7.36899534 0.78724354
v -21.56342380 -8.62103235 1.01766700
v -23.35800976 -13.21935561 2.75267987
v -24.54187348 -12.49966677 2.41361815
v -22.20418677 -2.47639138 0.32866935
v -21.71180584 -4.40901238 0.51498477
v -23.59711379 -4.50798031 0.79396681
v -22.46988751 -4.61788708 0.73175743
v -21.84478752 -5.21824369 0.69314532
v -21.75000124 -6.18435349 0.72856108
v -22.54180983 -5.35846036 0.76182187
v -22.53133059 -7.11268652 0.90062397
v -22.72188477 -6.30855793 0.74993452
v -22.84886129 -8.28440301 1.10117206
v -23.47106859 -7.60105671 1.05143152
v -23.05937186 -6.73390832 0.89432939
v -24.00628477 -11.14503946 1.83391874
v -24.09501374 -10.48924029 1.72635564
v -23.58936705 -9.85673349 1.41862116
v -24.63377453 -10.27808990 1.73348165
v -25.30965023 -12.73982227 2.95992452
v -25.26240982 -11.95914950 2.31854012
v -25.21086484 -3.95038212 0.85943984
v -23.06707762 -3.55645758 0.66393265
v -24.26486090 -8.45008995 1.23407517
v -25.33797547 -8.36392492 1.32849265
v -24.29818735 -6.94281887 1.03257527
v -26.34215355 -11.68684848 2.87528406
v -27.30465867 -10.46083029 2.96587241
v -26.48460492 -10.73473599 2.40998436
v -24.94038269 0.92643371 0.30249896
v -25.39386973 -0.51474839 0.54161286
v -24.38278869 -3.36250919 0.75163558
v -25.81993304 -2.88049062 0.70628349
v -23.16678315 -5.28628519 0.68769936
v -26.16702020 -6.18965551 1.04410248
v -25.71806684 -4.51910309 0.85921120
v -24.69919622 -6.57374319 1.01316057
v -26.58906579 -9.24504083 1.65500550
v -26.85959823 -10.08207351 2.21613050
v -27.53421478 -9.28138755 2.65149889
v -27.14029141 -0.33802079 0.77269098
v -26.22021921 0.28018729 0.55527111
v -26.03183500 -1.28771772 0.63687685
v -26.34327300 -4.86705406 0.97071589
v -26.72220953 -3.95190902 0.78371592
v -27.31494419 1.35901943 0.64678554
v -27.25223266 -2.01652921 0.67621883
v -26.77396871 -3.37841175 0.65085042
v -27.32030861 -4.86863358 0.95742848
v -27.75372565 -3.52693070 1.06145407
v -26.45416930 4.27774712 -0.08153485
v -26.45064518 2.53224489 0.23984096
v -26.54574253 1.66646065 0.41576402
v -27.65209414 3.38768074 0.40150431
v -27.57650055 5.48055070 -0.04361945
v -28.50279026 3.42962169 0.79386483
v -28.63731049 4.11638524 0.63878519
v -28.46249007 2.51370156 1.05042767
v -28.50500308 5.34329377 0.28962299
v -28.06293778 6.61707064 -0.07202019
v -29.38075177 5.06809494 0.95099898
v -29.13386934 3.76988156 1.18736236
v 4.00902983 11.25940401 2.32939911
v 3.36976745 10.08342579 2.09456775
v 2.35247216 8.38691462 1.83357578
v 0.84746286 8.31216108 1.31347845
v 2.27185106 7.22893095 1.85006519
v 2.45556678 13.59716244 2.10846681
v 2.76925857 14.51343019 2.23032851
v 0.44190939 13.39725778 1.38260040
v 1.73524173 12.58644648 1.79355266
v 2.91714980 9.24004521 1.95180043
v 2.67693936 19.28468235 2.67930888
v 3.23063834 18.53296161 3.31922877
v 1.86137424 19.07681301 2.03407649
v 3.43269203 19.20543611 4.02188208
v 2.77038314 20.07389441 3.12676863
v 2.00430676 15.92502743 1.93736830
v 1.03422301 15.83286002 1.39168184
v 1.11694576 17.81798899 1.42512633
v 3.30329966 17.45460741 3.19222384
v 1.19376788 15.03959391 1.69621326
v 1.45510992 13.82547896 1.73977646
v 2.24736752 14.39332496 1.90500880
v -1.43888034 14.26185109 0.74857118
v 0.63715194 14.30679858 1.47747714
v -0.18348444 14.47061263 1.18449121
v 0.32513629 15.23734350 1.30647270
v 1.41839823 19.16790940 1.61460531
v 1.58757402 20.33033781 1.71019044
v 1.18930929 18.70921999 1.40161859
v 0.03122296 17.71063544 0.83591172
v -0.55334548 20.03044449 0.16339374
v -1.18637236 21.40354738 0.07206230
v -9.71250143 -10.96237265 -0.62489975
v -0.60527486 22.20349014 0.48378418
v -0.88782405 21.93025127 0.25862129
v -1.75172463 22.67221920 -0.10699678
v -2.61616311 22.16854133 -0.29330209
v -1.91224157 21.56230435 -0.12931440
v -3.15230992 21.18736133 -0.16219716
v -2.90433341 23.08399975 -0.45705040
v -3.43232509 23.03402498 -0.52845106
v -3.00445384 23.73977751 -0.53924695
v -4.07202076 22.20593765 -0.36475484
v -3.32401181 22.14346267 -0.34367442
v -4.01849067 21.22049220 -0.18913287
v -4.69550723 22.66032062 -0.44428004
v -3.89928650 24.25363287 -0.69800194
v -15.95868357 -9.14582331 0.17769418
v -20.21685801 -12.82208692 1.79731357
v -20.00131831 -9.75481328 0.91874355
v -8.88071023 22.44666591 -0.41493730
v -9.17647220 24.31586944 -0.64046303
v -7.90732447 21.16992511 -0.30788576
v -20.06688341 -7.45728938 0.56973146
v -9.09528788 25.88439733 -0.80611301
v -7.78203178 25.74308775 -0.76727453
v -21.84986696 -9.58747324 1.07739388
v -22.44572528 -11.04728971 1.42121175
v -7.59232976 26.25950985 -0.82074146
v -8.69416445 27.24267356 -0.86060760
v -10.23194566 23.22403155 -0.61010191
v -23.23231101 -12.67471537 2.18243198
v -9.41555947 26.55394375 -0.85907109
v -10.09941474 25.42123757 -0.80190517
v -23.00149575 -9.13419947 1.22259068
v -9.93149448 27.89566107 -1.06983888
v -10.99312399 24.32908863 -0.77717716
v -11.05502155 24.97905865 -0.85885229
v -23.74243923 -8.78992025 1.22898130
v -24.67348799 -9.20495670 1.29572034
v -25.76760761 -10.89079771 2.07098480
v -11.24301180 26.48168243 -1.03343080
v -12.02278771 25.13156459 -1.02201407
v -11.79349422 23.94773625 -0.80485881
v -23.59923534 -6.84500067 0.94268372
v -23.57961610 -6.09607063 0.85707410
v -12.67606765 23.75988662 -0.83751278
v -25.83378926 -9.95831750 1.66898302
v -11.81237586 26.10704303 -1.06375781
v -12.10891362 22.32298441 -0.68057718
v -13.43153324 23.21785502 -0.86586410
v -13.30542378 21.79864049 -0.70980721
v -9.60531179 20.19982226 -0.31247819
v -10.06123144 20.31661384 -0.38759608
v -6.08035177 21.47201262 -0.27810159
v -8.02359916 24.32066388 -0.61802304
v -7.48042436 23.33331853 -0.51124883
v -6.13894919 20.17199434 -0.12439900
v -8.34678579 19.77327280 -0.19065091
v -7.10771140 19.62911151 -0.08540484
v -4.87537682 20.99873498 -0.18005721
v -4.21491032 20.28308809 -0.01186657
v -2.88643944 20.50318010 -0.02056318
v -6.37348834 17.47510023 -0.02722283
v -5.77080669 17.93719269 0.11464892
v -1.99067849 23.05805124 -0.19681620
v -1.34478777 23.46385084 0.14628506
v -1.68939657 16.78379811 0.61929354
v -3.62504390 17.04277284 0.34553654
v -3.74164665 17.93062128 0.35023785
v -3.80042614 15.77780396 0.16442375
v -2.64189811 16.54809527 0.48915984
v -3.19937966 16.22482017 0.38370246
v -4.40018205 17.71226898 0.32827180
v -4.73746797 17.15096459 0.21573062
v -1.45304075 20.74437588 0.03187235
v -1.66495505 19.92193423 0.10248603
v -2.06154515 20.51313967 -0.01443044
v -2.53637834 19.79275420 0.08747308
v -2.64074025 18.15695502 0.35637530
v -3.59323272 18.35327037 0.32357575
v -3.58834793 18.89310032 0.23606316
v -12.94243336 -14.27839790 0.22068848
v -0.18816013 18.71814951 0.39478354
v -1.41915691 18.45409349 0.38988076
v -1.45296566 19.18471046 0.29797066
v 0.47135531 19.50280182 0.71917521
v -0.79157489 15.65697417 0.92051760
v -0.65607374 17.16004685 0.73412550
v -1.34032266 17.82147586 0.50224969
v -1.86815893 15.71276039 0.66621974
v -2.61618430 15.65863751 0.49906393
v -9.69069451 -10.67325473 -0.57615351
v 0.16196638 16.52839780 1.10706454
v -10.16226783 -10.92842221 -0.56659098
v -1.83257298 21.09756507 -0.07726687
v -3.12557281 19.21554655 0.17996806
v -2.89961183 24.88245443 -0.50863274
v -6.07801601 26.27186291 -0.74124977
v -9.64904018 19.61982436 -0.28969662
v -7.74965901 27.33169682 -0.81286533
v -9.24530905 27.88696252 -0.91555831
v -12.07413524 19.47182417 -0.47214617
v -11.18458901 28.78392488 -1.00282102
v -10.86583827 27.86209434 -1.07657455
v -11.89944893 27.90816315 -1.31655158
v -13.42284493 25.17283522 -1.09945529
v -13.48858234 20.68137191 -0.61473926
v -14.26017098 21.62173018 -0.70812891
v -12.02423498 27.27011777 -1.25605892
v -14.29780573 26.94586292 -1.08996907
v -12.45418936 28.13388593 -1.35574967
v -15.32406732 21.66742645 -0.69217087
v -16.73250273 29.43599038 -0.98149444
v -15.62842540 30.38293310 -0.97737100
v -15.78770205 29.06096354 -1.02837593
v -17.15056784 24.60287884 -0.82007149
v -18.30281690 23.59091491 -0.75607665
v -18.64452288 24.77339841 -0.68418449
v -20.30561119 24.77991767 -0.51720731
v -20.03668621 26.39309317 -0.62321662
v -19.59601790 25.68464354 -0.62685326
v -21.12650499 20.47587372 -0.63671888
v -18.21547933 29.02686037 -0.79854840
v -17.43136533 30.42123653 -0.89760922
v -16.94808155 28.38686481 -0.93319220
v -26.61771327 18.45803112 -0.56177360
v -25.30677617 18.56569946 -0.56973135
v -25.56824684 17.90176146 -0.62089635
v -27.38032863 17.61510223 -0.60130877
v -27.56047994 17.25888252 -0.60980348
v -27.55737305 18.46279018 -0.38027228
v -26.72594413 17.78326184 -0.49718551
v -8.47137161 28.41685340 -0.62452740
v -7.00294646 26.63666941 -0.84861467
v -26.84236690 -8.22388195 1.51507999
v -4.88341087 25.79165809 -0.66599890
v -7.46613508 22.00259268 -0.37849977
v -6.63339207 21.62991092 -0.31897757
v -26.90310776 -7.28202332 1.25187810
v -5.41110989 25.73692985 -0.80239464
v -8.97145923 20.80614865 -0.32244608
v -3.62547836 26.10269934 -0.19748333
v -7.71304499 18.85365695 -0.08934217
v -8.80403910 18.66636239 -0.18024356
v -6.75235968 24.74702708 -0.66153688
v -6.49547251 22.51349762 -0.40833055
v -6.11227565 24.48886633 -0.64633763
v -10.79477742 19.94009875 -0.43362452
v -12.11460121 28.96244451 -1.26517448
v -12.49966212 25.95756575 -1.12558494
v -13.25017493 26.09478682 -1.15113088
v -14.89391364 23.42318743 -0.86421153
v -17.47216284 19.23813298 -0.51392464
v -16.60061814 19.85739172 -0.49460784
v -16.68255217 19.03251745 -0.60380832
v -15.88857360 19.41540465 -0.58287737
v -11.73034031 29.83048372 -0.47008746
v -12.20531948 29.74343672 -0.89331716
v -14.35001008 25.72650276 -1.05346867
v -16.04429632 23.19255471 -0.80607913
v -16.08520001 23.76895770 -0.83757145
v -16.38655737 21.98047936 -0.71360340
v -19.23919655 19.15843599 -0.64582989
v -17.93967001 19.57088150 -0.53420744
v -12.86933850 29.43335474 -1.26524502
v -12.80597411 28.54578570 -1.33815140
v -13.51968385 28.65165286 -1.27698248
v -16.29820280 24.45504069 -0.87159080
v -19.20072921 21.38201892 -0.75792859
v -20.47275752 17.85873435 -0.60461025
v -19.59909126 18.21446978 -0.71931817
v -20.26438341 19.32031848 -0.72579831
v -20.56596428 16.91884734 -0.68598724
v -21.58982866 17.01052859 -0.53852308
v -19.95436847 17.35419780 -0.73629274
v -13.52099422 30.20934016 -0.93571650
v -14.49136063 28.27356011 -1.14136317
v -22.51329087 17.40201935 -0.61846920
v -21.25033364 18.44168082 -0.69121411
v -20.91531642 16.39322564 -0.70493942
v -21.60423622 16.04106091 -0.69833628
v -20.79054900 15.93407057 -0.83086418
v -24.54694547 15.58303274 -0.58775325
v -23.66120927 14.69184365 -0.60750998
v -24.53187667 13.82364240 -0.55105379
v -23.68553542 13.86684179 -0.64692390
v -25.30060336 11.00909710 -0.83230430
v -26.86029486 10.11023112 -0.44933768
v -26.09065734 11.93435583 -0.55717205
v -25.49003996 12.18584552 -0.63055084
v -26.75483190 11.28766034 -0.42988980
v -27.77925692 9.55061149 -0.11626934
v -27.54294313 10.62659733 -0.17342184
v -15.28535597 29.74386327 -1.03256153
v -14.42370191 29.81455065 -1.11894589
v -18.20051856 22.63673954 -0.76283800
v -19.88981664 23.48943986 -0.61097305
v -20.69942094 22.67825045 -0.58598007
v -22.37705886 15.29773232 -0.71464293
v -23.46256562 15.71180485 -0.61878294
v -22.61625417 16.34489931 -0.62901317
v -25.98300204 15.35178535 -0.49299886
v -25.82425624 16.53902419 -0.69356739
v -25.19419603 14.57005460 -0.50773082
v -24.87898804 16.50832221 -0.72803651
v -25.72675236 13.60870712 -0.47612493
v -26.01552010 12.71702722 -0.48728581
v -25.05073883 12.90366799 -0.58734289
v -28.53010036 10.46170853 0.38460098
v -13.40671256 30.86065874 -0.15277398
v -14.63676430 30.81148304 -0.84883178
v -15.07082023 31.58575669 -0.33658996
v -15.35454951 31.01242334 -0.87392417
v -19.20534857 27.46296674 -0.74794638
v -21.69777639 23.76576513 -0.34222574
v -20.81510983 21.35928534 -0.60793071
v -21.28849737 19.22398992 -0.75450895
v -24.40395579 18.09046231 -0.62260532
v -23.99042249 18.33674125 -0.65382186
v -24.15430173 16.64917171 -0.67446317
v -25.16222745 17.16029644 -0.68020960
v -27.83752419 11.51584368 -0.03731167
v -29.12842110 9.93112940 0.80809509
v -16.29620977 31.88130260 -0.29029202
v -16.88817702 31.06146678 -0.86155214
v -16.12632722 31.05047345 -0.87915204
v -21.48078755 24.54867959 -0.33900238
v -22.52351865 23.53990078 -0.20540616
v -21.81771025 22.70122617 -0.48421512
v -22.69884385 21.82663791 -0.42756370
v -22.47595228 22.89180644 -0.39051758
v -24.40891601 19.48579215 -0.60690724
v -24.33358878 20.89839429 -0.39764828
v -23.76912534 20.00136115 -0.52876683
v -24.97243695 20.07270791 -0.53875189
v -25.53539537 19.70608905 -0.54926204
v -25.05414933 19.46178079 -0.59288437
v -25.77973343 17.41208881 -0.68726495
v -26.32812969 17.02185720 -0.70451357
v -27.39920653 17.49232598 -0.59710251
v -27.25724690 16.19908959 -0.49584417
v -27.45097317 16.52998477 -0.44610139
v -27.03541145 16.53400436 -0.45155708
v -27.86598727 14.91927821 -0.34753609
v -28.32282148 15.64977504 -0.41851398
v -17.26621017 31.89156950 -0.34591745
v -19.00902949 30.45663796 -0.75530063
v -18.41003634 31.31005913 -0.61107380
v -17.76884124 31.21099807 -0.74846373
v -19.57095042 28.97252515 -0.72593347
v -24.00974371 22.14767784 -0.14827804
v -28.03736180 17.84366556 -0.38726811
v -28.16283517 16.03781059 -0.52991358
v -28.25302444 16.94216207 -0.47416688
v -23.95803295 21.44554816 -0.33244133
v -27.45934017 16.68084599 -0.43426687
v -26.70698799 16.21036977 -0.44085100
v -17.08635688 20.35840228 -0.51804469
v -16.02790691 20.79773881 -0.58818620
v -19.17366683 17.30535924 -0.85507246
v -24.63140339 12.41214294 -0.73478319
v -16.11719280 20.29384300 -0.53552951
v -15.42976033 20.19997500 -0.56013407
v -17.11295359 18.79956760 -0.63524611
v -13.51788547 19.43153143 -0.54721191
v -3.67801869 25.52014031 -0.61476976
v -4.96891607 23.92697334 -0.62208547
v -4.96297656 24.57162924 -0.67538948
v -7.64776021 17.66075380 -0.17425849
v -3.59782809 24.61702563 -0.69557346
v -6.78913435 18.64487492 0.00106828
v -5.82915172 19.23032664 0.04042052
v -24.68387783 -5.40715456 0.91660861
v -4.99976845 18.79795268 0.17349112
v -4.89655929 18.10500585 0.27902261
v -4.23806533 18.55294593 0.26933826
v -4.96652164 17.69453846 0.28061349
v -14.59791604 20.48948780 -0.60178502
v -26.97440982 12.27774471 -0.33420810
v -13.99911288 30.56607582 -0.81607286
v -21.42576501 22.38200419 -0.53291838
v -27.19018236 17.10774936 -0.61718351
v -24.05449562 13.19125015 -0.69547206
v -23.29278924 13.43296748 -0.83256839
v -25.09445697 12.16908637 -0.69123291
v -23.04759994 19.39121820 -0.68012741
v -23.10454473 14.10497911 -0.73197018
v -22.60361239 14.52970132 -0.77280810
v -21.73798904 14.97346815 -0.88461547
v -22.51092531 13.94739095 -0.94218308
v -20.18293738 15.65324329 -1.07988250
v -21.19089104 14.86340445 -1.08254410
v -21.31932043 15.43256827 -0.86994254
v -20.48441581 16.25269838 -0.78936154
v -20.05361207 16.64198004 -0.80819702
v -20.21971159 16.12727344 -0.89290208
v -20.48945613 16.48999751 -0.74121135
v -18.57229136 18.38832907 -0.73148048
v -18.50732416 16.64033160 -1.09408365
v -19.61521246 16.43386297 -0.95453707
v -17.53040031 18.50459538 -0.71643339
v -18.07837375 17.68352836 -0.88275725
v -17.39350706 17.89822988 -0.86437049
v -17.50363968 17.48836599 -0.95060974
v -17.06373878 18.12597923 -0.80921297
v -14.86073155 19.46713030 -0.57867717
v -15.74702188 18.05760898 -0.76092436
v -16.25695638 18.44719797 -0.71699970
v -16.86265692 18.47867668 -0.71530137
v -14.72575497 17.65050367 -0.77445613
v -15.31699672 18.62128265 -0.65327663
v -14.42134939 18.68243888 -0.60104812
v -14.15973715 18.32116209 -0.60619711
v -13.91246542 18.67149398 -0.56052383
v -17.03336090 17.79606938 -0.88910607
v -23.67122844 13.10290862 -0.79443032
v -23.81035872 12.59311009 -0.91694953
v -21.74134925 14.60722182 -0.98419527
v -16.74242690 18.05528626 -0.81780524
v -13.53359129 18.34749058 -0.56959648
v -12.35807966 18.59021373 -0.47024569
v -12.45535444 17.59319380 -0.56776206
v -11.14088297 17.59709604 -0.41119239
v -11.29664760 18.88790168 -0.38615087
v -11.23876404 18.12450588 -0.37245839
v -10.46602149 17.77004823 -0.32865829
v -10.79484541 18.53992231 -0.32011379
v -10.12778189 18.44668947 -0.27094479
v -10.52830275 19.02856678 -0.32564567
v -9.46550909 17.88710058 -0.25388165
v -22.20948786 26.90399438 0.92812395
v -22.08843455 14.74964060 -0.84148662
v -22.09218591 14.38660640 -0.93944889
v -22.52134122 20.32076754 -0.59546332
v -22.61774056 25.97470582 3.04698665
v 38.84865716 -6.03832817 7.74792396
v 3.81688750 9.05753858 2.00623507
v 12.02024519 6.37072325 3.21889087
v 41.37353227 -6.84732711 8.12365115
v 41.97150841 -5.45070879 8.45395867
v 41.22868180 -5.16795181 8.35464709
v 21.60299569 2.70441757 5.21884626
v 42.50459000 -4.81205015 8.49888660
v 41.39282554 -4.40657232 8.46108980
v 40.92596471 -3.40726040 8.67990125
v 39.43169117 -2.05290923 8.72183964
v 43.06373000 -0.40139953 9.26675834
v 44.07689348 -0.85157464 9.33120400
v 42.27161407 3.28740361 9.28366184
v 41.86995700 3.88158020 9.11322609
v 3.48585332 20.21836117 4.39619552
v 2.76644202 21.18395083 3.42368078
v 26.99122205 13.65584228 5.11303823
v 22.16008864 16.86778106 4.00697626
v 47.06897587 6.74087973 9.74812545
v 20.36477067 18.69297586 4.87412978
v 26.17000043 17.62999967 5.36999945
v 54.89411578 3.93793918 11.40084956
v 42.71857440 11.07703522 8.51457845
v 37.16732562 12.36186083 7.33634410
v 55.12967706 5.11690369 12.58049812
v 38.85222226 14.21783213 7.71357818
v 29.81596068 18.37239414 6.63320906
v 56.10003322 4.75599291 13.57478928
v 55.53093553 5.73451538 13.67938891
v 44.34160888 14.76409938 11.04893535
v 43.60999912 14.87411838 10.14005858
v 43.48937422 15.44656884 10.48753690
v 45.08924857 14.03477322 11.67991105
v 43.76542941 15.63314535 11.09983027
v 42.90675744 16.51360467 10.96197125
v 43.12686995 16.69948176 11.32929139
v 33.63756463 17.27723889 6.96252054
v 43.95857453 13.69761396 10.04809607
v 45.26669905 11.59135066 10.13714168
v 53.40157077 8.98415409 14.64336738
v 39.17722031 -27.25611627 9.85971559
v 16.00788720 -33.55232254 2.67637381
v 3.36492760 -24.40978773 1.70651311
v 30.43449298 -13.67972884 5.52095054
v 13.23655900 6.23609591 3.34541197
v 31.96357191 9.83723998 6.66515669
v 6.66249776 6.62130257 14.29708675
v 43.42484847 7.28409039 22.13714272
v -24.49929714 -1.89475645 0.59356610
v 25.42289533 -7.46960938 5.01127867
v 22.70931005 -20.16966045 2.74682767
v -2.09164736 -12.07126398 15.69222286
v -4.59234463 25.91327392 6.85431715
v 14.84874543 -6.45513600 2.83924676
v 39.25595805 -3.79238976 8.37182626
v 3.61467805 -7.34980358 17.34552905
v 42.30754822 -13.30856141 8.08034558
v 36.23033315 7.82170147 7.56199565
v -22.56455831 -9.42222681 14.68854491
v -17.60202460 21.36440761 -0.66508091
v 50.41462928 -5.08548738 9.76025593
v 22.96953462 -25.65432526 1.81749358
v -2.00732891 13.67911324 11.41002215
v 16.12396166 7.14634219 15.10830689
v 47.33801261 -6.06834190 16.34511352
v -9.53221601 20.57586238 9.15187038
v 9.75579116 -23.83366600 12.55575567
v 2.72047776 -18.34031008 12.48558890
v 50.67386851 3.15028662 26.38273314
v 29.24119122 9.16477572 16.56982675
v 13.68816383 3.26804281 3.40013532
v 2.72714463 -1.74271932 1.56850554
v 48.35203663 -12.24081032 15.40239155
v -18.64543930 -6.84490753 19.32411641
v 5.77362813 6.81866100 14.06697650
v -2.10879138 -4.63204039 17.39035919
v 2.49250373 2.44041299 15.17577562
v 44.86635700 6.79629762 23.18800427
v 50.09989440 -1.82613125 17.82524772
v -10.36436949 17.18286425 -0.47220002
v 34.37795490 -6.68251934 7.15537602
v 0.19578911 -17.04750210 12.30578683
v 37.98510507 -8.03326070 7.60254217
v -17.43672602 19.06912588 9.63460188
v -8.28752108 26.18964016 7.26099219
v 6.48783380 -17.60739461 14.78201710
v 46.11350223 -9.54660308 8.92438088
v 7.89600983 -14.93567973 16.59165695
v -0.13780528 14.10801988 10.96085832
v 48.81126806 -5.56514179 9.44658276
v -10.71883924 19.99078505 9.37546883
v 16.83932915 8.71641748 14.38198145
v -13.68292049 17.24100113 10.51534247
v 14.31515440 4.29061614 16.00382663
v -0.09005621 -12.82906905 -0.45493516
v 36.32787615 -4.54799784 7.68363429
v -18.68790574 6.63307169 15.97738639
v 44.58469152 14.89164401 11.76581159
v 50.85190386 -3.03403265 16.99804887
v 17.08340459 -8.68480001 2.85544549
v 15.21554217 -5.94563643 18.52083206
v 28.36053446 -1.29454955 6.78681536
v 43.53667051 -8.08258448 16.52506180
v -1.80711062 5.57061890 14.35632817
v -29.46318686 8.25611036 9.99640301
v 45.38780451 -17.28570089 15.75755514
v 12.08165661 14.23894241 11.47625316
v 24.86816049 0.40509223 6.00704923
v -1.14431977 5.29334275 14.39662278
v -1.09652558 10.56665834 12.16219086
v 12.05240842 4.64730524 15.56223817
v 46.06247693 10.79050545 10.41836850
v 26.48591809 5.10748755 6.25603832
v 32.67871961 -25.77486634 8.44007079
v 27.58598328 -2.56875530 6.48039067
v 8.89957137 -0.83401083 16.90960675
v 52.38739401 5.20838611 10.91246027
v 27.23003365 -17.00138673 17.74561964
v 3.74619989 -18.63035932 12.71388121
v 9.84297134 15.19478671 10.82903054
v -19.90656741 7.82235805 15.06246720
v 45.09165883 11.29950397 20.35131305
v 38.01902756 -22.09759317 15.83342068
v 6.46914216 -18.21111701 14.44119122
v 49.09649491 -18.10225286 15.65004326
v 19.67830956 -18.31299253 17.98075810
v 1.15015113 15.75674675 10.39453596
v 24.03008379 -32.19747543 2.55726464
v -11.51589956 25.38299002 7.57915061
v -4.54183761 5.40918810 14.87545483
v 27.11606026 9.39638074 5.89600578
v 52.46226117 8.14058166 26.21860802
v 18.26984249 -10.25948022 18.72255094
v 1.35405525 -17.04546437 12.92509772
v -9.76337492 -14.50518239 9.62911826
v 38.37982938 15.77241533 17.19911955
v -1.36309804 -10.52860264 16.78146236
v 1.16996688 -21.91494964 8.01899936
v 10.82002837 -7.33092148 17.94718392
v 6.79812394 14.12246563 11.07909251
v -10.81450470 18.05396378 10.20614710
v 43.41445863 -18.15847680 15.94495028
v 45.09877786 -6.14805007 16.75875112
v 36.47196665 12.26768643 7.23603321
v 10.74591745 -21.06271870 15.08180518
v 27.96613798 -13.54897767 4.84220404
v 11.21958531 6.38250634 3.12583102
v -4.14192071 8.65883660 13.54455017
v 10.09499468 -29.62512895 2.51801359
v 33.29945356 -19.80784908 16.57503843
v 55.17508462 4.21805540 11.94945164
v 15.92222601 -4.89926524 3.17031750
v 32.04601258 8.19469336 6.84945378
v 18.77308823 6.54031429 15.83334617
v 42.37687588 9.76390298 20.40654607
v 0.31651245 -17.26954430 12.18347345
v -3.99179803 -17.09305495 9.82994866
v -12.81518862 25.08368157 7.65082566
v -4.23027342 23.92672002 7.87739176
v 52.05637589 11.04093157 14.98951577
v 15.04470408 -11.69584133 2.22251867
v -10.49541775 -12.58423366 -0.52097230
v 24.23067950 -0.05540206 5.79782203
v 22.13650756 -32.01996908 13.95564713
v 16.61531255 -10.96934639 18.54012161
v 17.47705974 -1.50479155 3.92464735
v -8.08235351 19.22675222 9.70645715
v 20.13010532 -19.83670704 2.22050166
v -5.36043569 16.58792794 10.70069056
v 5.59440581 9.91871394 12.73870189
v -5.23243984 5.21975709 15.11721686
v 38.85337338 7.21370801 8.10246542
v 51.40263587 -4.27236967 9.94060654
v 30.49484827 -10.43271367 5.83459483
v 17.42131263 1.73186616 4.21590218
v 30.23455106 6.18949858 6.88763289
v 14.43177368 -5.64272096 2.89910357
v 39.30215538 9.00877081 7.91732781
v 8.67103692 5.15334588 15.05369227
v 6.81397226 9.14839562 13.28499708
v 43.34468395 -15.62185399 15.76789469
v 0.74829313 -5.04419161 17.09439047
v -13.99837993 18.45641993 9.92579479
v 21.59935422 -13.18289340 3.25457053
v 31.74540773 6.56400993 7.08296895
v 41.68397933 -1.75326830 9.12077073
v -12.01189123 23.87857996 7.95744546
v 8.61167442 -0.34281320 2.64547113
v 9.77789145 -16.70617051 16.39157347
v -2.17394670 -16.25426300 11.80997118
v 28.50432321 19.23971996 7.60154519
v -0.25943946 9.34436824 12.61757314
v -13.86420056 26.19567513 7.30894133
v 48.65487665 5.90561749 25.62180720
v -7.36897439 2.93386215 16.55448228
v 34.94859859 -17.83347316 16.06380008
v 17.35057496 14.38075490 3.21724103
v 12.45671511 -8.01091921 18.11379008
v 14.77503311 -12.66516559 18.11390556
v 45.01182586 -17.78370887 8.47959053
v -18.80602725 -12.99565099 8.98390356
v 6.59839809 -15.58610611 16.00892469
v 9.77010746 -26.49548464 9.91559401
v 14.57573194 -10.21073665 2.33318820
v 26.22016706 -13.15435953 18.11639033
v 45.57070881 -20.47081664 16.07872918
v 26.14951693 9.52957384 5.70032373
v -11.32380962 20.98947391 -0.52968453
v 17.95923524 0.99223119 4.31723986
v 10.31992678 13.76463845 11.52211521
v -9.87728778 18.75716448 9.91446432
v -21.86956815 5.43427560 16.71715267
v 28.09496224 7.93684926 6.22508070
v -28.78970653 -5.51128387 4.08979645
v 18.94427836 -14.58524447 18.28558929
v -3.51079088 -16.55190252 10.64439118
v 16.62626676 11.88752893 3.55593255
v 21.24849521 -34.54676270 2.37269280
v -7.43732415 18.94402690 9.81557928
v 12.88345177 3.08181718 16.21964760
v 34.04244408 11.72365155 6.92123082
v 12.66594045 -11.34461071 17.97344349
v 47.26406932 1.00078748 9.85133462
v 40.41733220 -5.68107376 8.13302770
v 5.93410293 11.21944468 12.21960317
v 29.18845974 -11.58605609 18.03162880
v 31.00404330 -9.98413190 18.15998182
v 31.50207922 7.28398608 6.90767961
v 0.12030553 -10.57774387 16.80927537
v 41.34445637 -18.88974383 15.77323116
v 3.76891205 -14.39442392 15.82986861
v 45.02339661 -15.95694385 8.57872982
v 37.03777865 2.49199383 8.28819629
v 44.22077537 7.06717558 22.64474332
v -16.50130190 24.73727055 7.56824668
v 5.49903652 -1.98137155 2.01299926
v 18.51146296 6.46847626 4.33950406
v 26.69934370 -0.35939403 6.44711871
v -6.98044943 24.73591268 7.59798987
v -10.66501345 6.98800292 15.41380491
v 44.82949153 -15.49962908 15.63023776
v -1.02373434 -17.71098189 10.99942904
v 18.18373799 14.44480661 3.34794936
v 0.86047599 -3.84869520 16.95935614
v 10.84315777 5.24612982 3.09723080
v 46.92692682 -0.26515956 23.42708968
v -12.63114158 9.75220744 13.78352661
v 36.95584089 -0.98243635 22.39600383
v 18.88827048 -22.23774977 17.23670028
v 0.50017610 -16.36153460 13.08068074
v 36.29985079 10.51686890 7.28682429
v -9.67889093 4.31071687 16.66872576
v -22.43710682 4.42256639 17.49335043
v -14.31175787 24.44025688 -0.97447081
v -16.57152548 16.15708321 10.99280175
v 13.05047143 -5.78883896 18.12381297
v 0.89982565 21.15376107 8.56532343
v 11.06330380 -5.06832916 17.86890626
v -22.01283164 6.72098063 15.73216729
v 22.01081999 -19.49442923 18.08670908
v 3.16095562 6.23322232 13.88402469
v 45.00732198 -7.41897570 16.40894823
v 30.41914664 7.53992144 6.68082898
v -4.41812631 7.21204560 14.13212344
v 29.40387279 -6.19009556 6.30126148
v 10.65144874 -15.41542355 0.70172991
v -2.78741727 -17.64206216 9.99153964
v 38.79355639 -17.95049757 15.56276251
v 23.89908396 -1.69781956 5.62501140
v -4.56437329 3.88838560 15.46362415
v 52.42903531 -3.65347252 10.11298038
v 33.42300281 -7.45600881 6.89201383
v -21.89723216 8.93028174 14.10296187
v 7.06336694 -21.58934809 12.45160867
v 48.34602401 -14.95776791 9.26203839
v -8.53439420 21.97738364 8.57166108
v 13.20926566 15.10493364 11.22006308
v 39.17887807 -16.18231274 15.55452216
v 34.81600061 13.36227451 6.97814021
v -2.37153377 20.70490457 8.94152094
v 9.12652258 4.20057494 2.95346603
v 11.03700697 12.18734030 12.30063476
v 26.65704116 -15.36803320 17.91169681
v 20.10453865 7.59150600 4.62702289
v 46.07539624 -11.32937055 9.00179241
v 32.41338208 -4.28998796 7.29577290
v -17.25876518 17.19337888 10.45616902
v 25.34885332 -19.31337267 17.96294376
v 13.34825344 -13.14303186 1.76205416
v 48.74143377 -9.05620120 9.47441254
v 4.96141333 7.36196293 13.69803399
v -15.01424797 22.02696539 8.50812066
v -19.51854862 23.60334806 8.06726981
v 13.83397449 -4.08687117 2.99392454
v 22.30777033 4.37104004 5.31289540
v 33.28914568 -21.28972672 16.58286713
v 36.59614921 -1.76358852 8.17345269
v 11.71308104 -0.36852283 17.08958484
v 9.76260751 -28.09999883 8.76955315
v 17.23955199 7.69259315 14.97674640
v 41.92971438 16.10772125 9.19605233
v 9.44309402 14.06305749 11.30967867
v 8.13211128 13.31343222 11.56577095
v 57.13427439 4.74525522 14.26717453
v 42.03043506 -7.95878563 8.18540063
v -16.00695029 23.33433367 8.04829504
v 1.67667144 23.20361324 7.58739375
v 22.23066986 -12.66601961 18.62618513
v 20.27437091 6.36710320 4.73590288
v -10.06756630 23.97309989 7.91218039
v -7.73529569 0.06529276 17.63752662
v 37.69192472 4.10924479 8.24445672
v 13.49283755 -26.11269802 13.56026530
v 10.47949959 2.14690226 3.00400052
v 11.74544822 -9.41238925 2.02123541
v 39.11718726 15.27222805 17.70402119
v 28.56365964 17.03650691 14.13537096
v -12.20472250 22.30230346 8.46967287
v -15.22024721 6.97795069 15.72347246
v 16.38467796 -32.53815696 11.95478160
v 46.10757157 -14.22528457 8.87602940
v 22.60959335 7.52009079 5.22416411
v 32.89259225 -13.00979964 17.06737280
v 2.38246820 -5.87779004 17.21189357
v 13.21416441 -24.64372106 14.27256037
v 24.85247143 -17.95688458 3.54107190
v 23.96048419 -19.49808933 18.29335839
v -0.02186670 -10.59989445 16.78898372
v 6.81073312 -0.40142061 2.40305089
v 0.99328556 3.55524896 14.92539141
v -18.72052811 22.43495546 8.38521123
v 16.04241319 12.77362276 3.32626933
v 1.90392183 -1.83746160 16.85257815
v 23.02766778 -23.15128408 2.22252798
v -7.88015220 14.74593487 11.59050781
v 4.33928752 9.43812262 12.72107847
v 1.02387927 19.75518093 1.29093125
v -19.86226998 11.16948295 12.90630549
v 19.95322667 0.73754002 4.75595100
v -0.00557608 22.16156013 8.21850915
v 26.62800439 -14.25346825 17.98377559
v 3.03193368 -10.90425439 17.07289927
v 2.84813857 -17.39040390 13.30966502
v 18.35522801 20.20814270 8.46423116
v -16.90217666 -14.96710535 2.70830630
v -4.13781498 16.22359641 10.79130732
v 37.51543537 10.38037520 7.45263603
v 22.19754457 -17.56820641 2.97602499
v 19.72507499 3.10075958 4.69933171
v 9.70262289 -21.88379690 13.99351843
v 13.21432739 4.85070096 15.64177312
v 30.54046445 0.50469855 7.31371203
v -14.73814435 24.03850853 7.88889267
v 20.01176216 -20.29190958 2.07018130
v 6.62246719 -3.20132589 2.08558538
v 14.36635107 -4.73596388 3.00204102
v 36.25087440 13.61586712 7.15964520
v 23.97949062 0.95498911 5.78308478
v 18.55866425 -28.47280353 15.85374027
v 43.92562807 -11.09296270 8.53261165
v -2.78600864 -8.53413250 17.16600172
v 48.49440232 -7.61872157 9.43384692
v -5.71167516 8.54779594 13.87925725
v 17.23361388 2.40606745 4.18873550
v 14.34633695 5.45788463 15.59669804
v 2.20843893 -15.39826486 -0.79793291
v 30.80575354 7.72361876 17.46529154
v 59.37865376 6.95030065 15.86232334
v 32.92280063 -2.71704164 7.69197801
v 5.79639897 -23.35128747 -0.03875756
v 50.52442104 -2.55567790 9.78370104
v -5.87709015 7.37234810 14.36549798
v 36.12984717 6.99780835 7.68309087
v -8.89207702 16.91572368 10.72515268
v -12.70616613 8.57902318 14.52543586
v 45.39405182 7.21806241 23.00433442
v 20.59349045 7.38565624 15.62837139
v 19.12935637 1.70892244 17.67529547
v -23.68051372 5.47596440 16.58005640
v 33.88686106 8.83427076 7.12827034
v -10.20902023 16.43311232 10.94520744
v 31.02310561 -3.50972801 7.15113524
v 34.34674814 -4.86992532 7.41443131
v 47.13426158 -11.65849436 9.22303554
v 18.36661622 8.78389832 14.57689144
v 12.61452306 -5.67584531 2.63070851
v -15.52947052 10.07567346 13.60757649
v 11.81131508 -15.06290771 17.30321907
v 17.34209247 12.01248262 13.01301830
v -14.35210649 20.43864876 9.09647532
v -15.19383769 26.56736597 7.16231391
v 3.04035563 4.99318447 14.45560809
v 13.12690508 -30.84382415 2.24336353
v 40.48220068 -22.75402099 15.95418714
v 42.42553562 -23.14203605 15.97126573
v 18.87595281 -20.91986686 1.59429561
v 28.46788429 -5.25749614 6.27280353
v 21.88670263 -30.04438616 16.59274660
v -18.43656413 5.04115876 17.08789356
v 50.19388348 10.48398390 13.43063451
v 36.86985001 8.17369390 7.58717116
v 32.35192224 -18.75484362 16.70899615
v -5.83545864 16.84961095 -0.11470878
v 33.35550055 -7.88835809 18.72145943
v 23.19829166 5.97715424 5.45287412
v -4.91186371 -14.16952629 12.42230088
v 53.36691067 -9.47419554 15.63986018
v 40.81604630 5.17257722 8.77050217
v -15.33235610 19.20739375 9.58083849
v -23.70177023 9.45823360 13.59146275
v -2.63660727 7.14889774 13.80793657
v 12.67726067 -21.95750177 15.37456457
v 15.31197969 8.16934649 14.51042388
v 29.58467789 -14.60288279 5.18111791
v 43.95456985 -17.13118702 8.28014314
v 9.38278250 12.70667650 11.93236001
v -9.98055562 20.73879726 -0.40240708
v 18.33835617 1.92633655 4.39675990
v -22.18525857 26.93948708 1.24787679
v -19.21718568 -12.23278325 9.99238994
v 44.77071390 -15.30001312 8.55059735
v 3.94378835 -1.44996215 1.80793076
v -12.28819508 23.29723164 -0.77602634
v 18.83336343 -14.17889446 2.57893465
v 11.88994292 -16.99853502 0.51398226
v 31.47904202 9.01410356 6.64546248
v -30.26059456 3.41525488 5.16478484
v 43.47338527 -11.87945064 8.43057595
v 29.87082303 -5.03246160 20.59096098
v 57.23189935 7.02418340 15.21582063
v 37.80911118 11.68569736 7.42996810
v 22.72034623 -23.03547226 18.00727285
v 44.12259907 5.11734094 24.43167008
v -6.69186097 -11.06071100 15.91683552
v 1.07591914 -9.98883508 16.93952829
v -10.50873566 20.87293938 -0.45920355
v 21.04662918 -24.94676784 17.53868535
v -6.33250503 18.34167726 10.03149059
v -16.96962677 18.27349700 9.97324940
v 6.77920133 -18.25735532 14.59724642
v 28.62456255 -14.91631474 17.60454848
v 32.37635642 -4.63430351 20.82230896
v -17.15615392 7.43169524 15.40902536
v 17.00485870 13.97791225 3.23712802
v -28.36732753 -5.86086651 3.18962825
v 28.53587642 -0.20191631 6.90753805
v 37.44276986 12.85865158 7.36698229
v -0.14377666 -18.63273419 10.65499336
v 24.26309325 5.67975361 5.70615102
v 11.26629394 -29.66301329 8.74215178
v 51.22775212 -7.85947219 10.00801474
v 4.96890908 6.94899634 13.86328135
v 51.35793984 -6.65319338 9.99644492
v 17.02098362 4.32622898 16.42923616
v 18.76880042 -1.93943118 4.14198404
v 21.91380598 -21.50098048 2.30906927
v 30.77911027 5.40822838 7.13162962
v 14.01790511 -15.10882378 1.39720459
v 52.67729983 -2.44637369 10.13405062
v 16.09539427 -8.04806314 2.79437960
v -16.56720228 27.72426978 -0.95988991
v 25.65965615 13.41392472 14.56614956
v 30.89819290 -19.61006969 17.08459295
v -16.69488661 17.47459173 -0.94008207
v 12.73729373 -12.62559462 17.81338640
v 31.86609223 -3.88636859 7.26478640
v 4.90842434 -21.13526687 11.14247274
v -8.03098083 -16.72657020 8.19267612
v 21.62254974 -0.39323053 5.08998707
v 26.61981247 -13.73502426 4.42436105
v -18.01905595 27.27403864 -0.82821422
v -30.49423918 10.76607779 3.25359427
v 32.52600878 11.14936732 17.32279360
v 9.17849317 1.11708406 2.82498077
v -23.79566617 -10.96579339 10.78637503
v 47.84678668 5.09099010 25.90893768
v -16.52469859 -15.51516913 3.66389332
v 11.35158539 0.51984133 16.82145149
v 46.38677463 -2.15045502 18.31291616
v -10.73410921 26.08094551 7.37398863
v 8.90655164 9.72537789 13.30356952
v 33.92700851 1.26470276 7.91164860
v 38.15588355 -3.46960151 8.25427286
v 11.84339263 -14.18651082 1.24454289
v 50.29934645 4.19045705 26.63224004
v -9.14849993 29.88348715 1.91619073
v 29.18740921 -12.99419906 5.26952650
v 11.48397755 3.85892927 15.77135362
v -19.89324018 19.97576840 -0.68266713
v 47.42145911 5.58731332 25.35175346
v 47.19452932 9.13153682 22.49744534
v 10.17092634 5.39351208 3.02001135
v -18.66189204 -10.91165841 12.40531728
v 38.77365589 6.58351928 8.17934144
v 46.89546302 -19.29804683 15.95433429
v 26.99301764 -11.85747515 4.76788497
v 26.73142590 -28.60411443 14.50619288
v 25.11319891 -12.77206652 4.12376225
v 8.12001806 7.19836727 2.68597854
v 17.11608842 -33.38429704 12.25600485
v 29.82703783 -2.49923463 7.07538892
v 29.87423167 -4.94371960 6.66051358
v 18.73106696 5.56368055 4.41706553
v 8.52604490 -23.15057255 12.05829345
v -15.35651740 22.49913476 -0.77350123
v 5.64338965 4.51326370 14.99481779
v 40.43290392 7.14764837 8.45942553
v 41.77415743 -8.82984605 8.14743992
v 11.53037325 16.40355028 10.50529350
v 44.06839982 -10.70145145 15.82613960
v 51.82631686 -9.02956538 10.18756814
v 10.48053149 -8.68126098 1.90538075
v 26.35930292 -30.06093949 12.01319229
v -3.07239778 -5.41536370 17.47748069
v -2.84710480 21.09805867 8.80624261
v 40.26174918 -17.28787459 7.55872764
v -18.61746050 5.77684818 16.58225991
v 38.69974986 -2.57221889 8.52390006
v -23.18683080 6.45319512 15.87804221
v 20.25203593 19.78336647 7.95036368
v 53.74934152 -10.78884304 15.63458145
v 13.95056676 7.40067661 14.76023998
v 20.16559616 19.01265979 5.55048464
v 46.66811973 -12.05377001 9.13858321
v 39.85399008 -15.31577483 15.62621631
v 52.65959352 -11.12970337 15.52397944
v -5.78059629 -1.84244337 17.72332005
v 45.56587711 -18.15602928 15.84971324
v 17.18828827 7.42219249 4.01782477
v 22.86387607 0.42429587 5.44999214
v -3.11429193 15.22964332 11.16165519
v 22.48100191 -24.06129986 1.90577726
v 8.87734443 5.54893073 2.85830302
v 35.58488190 3.63637554 21.44458145
v 30.59691191 -17.61339232 17.05499180
v -1.76748447 10.11386886 12.44979631
v -16.96435735 -10.41710656 13.78911827
v 24.52520467 16.93045534 13.35319225
v 8.86452384 9.00586136 13.61209154
v -14.24790453 7.35558430 15.43135196
v 27.50559710 -20.35248838 4.14441619
v -2.87890458 -18.33572052 9.23124608
v 20.33163235 8.36242735 4.61949548
v 5.89462416 -18.37807521 14.18921910
v 16.68477431 -33.84088352 11.23040728
v 9.27146710 -21.35249972 14.03426193
v 19.48004961 4.60019428 4.60969238
v 45.19720003 -13.04610819 15.48092719
v -18.62337068 18.00768636 10.01670677
v 30.06196581 19.39829625 9.11559537
v 26.74027719 1.17286446 6.54235855
v -3.07240360 16.71009138 10.56712586
v 50.32623932 8.75110365 11.90309227
v -16.73212461 32.54299983 3.96808563
v 8.03337898 8.23665131 13.85351736
v 21.74102515 8.48568045 4.95726196
v 42.41814464 -1.52433314 9.15972423
v 17.91079529 6.87259156 15.51535912
v -12.86620833 21.38146013 8.80096387
v -15.27529676 25.03640391 -0.95947797
v 29.94142100 -3.05480557 7.00745825
v -4.08263225 18.54474284 9.87421907
v 17.86410250 2.58402550 4.29192604
v 16.37358032 7.92001095 14.74255137
v 28.54059637 8.85096844 6.19756337
v 20.92045918 -18.58300716 2.58074095
v 11.24608517 -17.26048999 0.36568969
v 24.14025739 -19.08810064 3.23110586
v 12.78654393 -13.35788239 17.71530882
v 39.79048505 16.01381786 17.57773571
v 40.43275490 -14.25840706 15.70175029
v 4.98879747 -13.45456764 16.57883637
v -3.18125472 5.17020794 14.69366811
v 31.23795055 -14.06255923 17.19096489
v -12.41090242 20.67228965 -0.56489825
v 18.81349459 14.52478301 12.69024052
v -29.56884913 9.37601365 9.25809238
v 23.87544513 -4.62953886 5.21828886
v -1.32237468 17.58019999 10.23386791
v 26.25995874 -14.51981626 4.23083454
v 45.06336153 5.05623920 24.82198365
v 18.24761368 -0.71799167 18.22662912
v -9.59844794 25.32794140 7.55234342
v 9.78731643 7.22595118 2.90924031
v -14.20994289 5.58980322 16.69692993
v 10.55284869 -11.54327206 17.71350950
v 30.07482179 18.89951900 8.24469980
v 15.49549587 -14.89517931 17.89356768
v -16.20100997 4.93426481 17.12859981
v 21.75083756 -15.89560881 18.31202768
v 44.45339739 -14.10769485 8.53287522
v -6.27143867 21.74841799 8.68043397
v 27.24524774 5.75458305 6.34872168
v 32.79037774 -6.17412664 7.00436300
v 48.66570979 -6.79587526 9.45068989
v -5.40295616 -12.93570362 13.92885670
v -5.51359123 20.34222893 9.21403989
v 2.78129592 -20.49583942 10.45798883
v 21.05265297 -16.37373678 2.85624154
v 28.62886898 -17.33916253 17.51497760
v 20.75572871 -25.60566366 1.29201636
v -25.68643540 22.13864587 1.79413392
v 3.30955419 18.08985695 9.54349898
v 55.75196445 3.22285737 12.08593231
v 22.84514904 -31.50498495 13.76833953
v 53.04607004 2.32414692 21.10603638
v 20.52205987 -13.49082030 3.02810175
v 19.60095577 -34.63206813 2.48877541
v 38.37060556 -20.75297013 15.72043449
v 15.60765039 5.77397645 15.70758782
v 40.36524147 -7.73895252 7.84119498
v 46.89458385 -23.80834334 12.96966430
v 14.65531625 -1.12848706 17.56830141
v 12.65640743 -14.65347596 1.26725191
v -1.88450015 -17.02051796 11.18361577
v 35.48383340 -20.29398456 16.14071615
v 57.49398470 0.51756838 18.58392917
v 51.51536316 -1.65953941 9.95766465
v 8.89253337 8.54886696 2.72304891
v 7.13526132 11.33810356 12.33399846
v 10.03941521 4.37693391 15.43926448
v 14.25889041 12.64273655 3.05520883
v 28.41682918 -5.82451746 6.14255993
v -0.73634973 -20.09448037 8.67081713
v -7.40071153 16.92591794 10.67020278
v 10.15144680 -26.03922412 10.69869287
v 37.94982657 3.01581575 8.34554806
v 37.67082095 8.19050055 7.71478703
v -17.66299829 -13.37560453 8.66469927
v 15.41459188 3.88093642 16.32981189
v 5.54850977 12.09366601 11.81225851
v -5.19227795 -14.95051291 11.26873773
v 29.36237864 4.94400132 6.94128126
v 10.67327522 4.46572527 3.08513036
v 49.83170331 8.96688644 11.76080946
v 43.76069456 -11.90212835 15.78351855
v 10.19979734 13.61597050 2.25250260
v 42.37376526 -15.27876593 7.97518622
v -10.49147174 9.54201352 13.85143306
v -13.81216291 9.21498518 14.08336312
v 43.81982610 6.81002624 22.69784175
v 34.14623067 5.60572976 7.62253720
v -4.77113947 9.56442859 13.32571544
v 33.40951353 -15.16198087 16.66167378
v 20.75883746 -23.43597822 17.67127402
v 22.71649055 -32.06000850 12.97829207
v 46.57616839 11.79998089 11.09240390
v -15.78751020 26.66336112 -0.97967358
v 13.23226560 -8.69563036 18.20421591
v 28.91112678 14.27301392 5.59491711
v 6.39156625 5.71597414 14.62947857
v 45.86097226 -16.91476069 8.71058181
v 1.34081149 20.19115537 8.96543637
v -10.81140339 28.47303823 6.29410101
v 29.50154617 8.69941339 6.35857088
v -8.90206825 18.78704876 9.90256295
v 11.61460392 -7.40761776 2.26424169
v -21.92157134 21.50981128 -0.54122799
v 14.12259880 -12.61159219 2.00643158
v 0.85578702 -7.36481091 0.56269084
v 24.30422045 -13.93579599 18.42427626
v 32.37858042 -13.31229694 17.11848192
v 35.87948531 -16.02407917 15.98253287
v 4.37890645 -16.23252593 14.76674527
v 40.02619162 -9.51720588 16.20887779
v 13.55014369 -29.66144867 1.73724082
v 44.64198276 -17.37375185 15.80623165
v 36.90535203 -3.18742357 8.03953968
v 27.54005976 -6.48505427 5.80419600
v 11.25421561 9.71301366 2.98675639
v 29.11357582 7.78287929 17.00526476
v 7.35755498 12.83465233 11.72663458
v 11.91321015 -6.02409849 18.01363565
v 42.04401001 -2.57953932 22.19557017
v -3.02104140 9.92080849 12.76924834
v -13.14613689 19.64314654 9.44247097
v 33.40060636 -18.96824501 16.50418155
v -12.58541923 7.69454846 15.11682104
v 34.19143707 -25.68766475 9.68508236
v 13.81174568 0.06542666 17.19829626
v 28.63796614 -24.52141419 17.83798262
v -4.37450223 10.09207964 13.00012507
v 49.85804483 -10.47044713 9.67662875
v -4.35140030 -5.03390422 17.58953929
v -4.02448326 -8.43598507 17.16873050
v -29.13443558 18.93827692 2.61115772
v -10.40837355 22.96548150 8.20408482
v -11.86281163 5.86055126 16.21090621
v 8.69418215 7.83612952 14.06886801
v -11.84508204 18.35863106 10.04202571
v -5.21982042 23.68171886 8.03784002
v 46.39814049 6.02510339 24.81144108
v 18.51865835 -11.59086172 18.59812066
v 27.83969790 6.94283610 6.31171605
v 1.34988350 -5.77790150 17.16008410
v 25.57532489 1.20574131 6.24865806
v 12.23176718 -1.07487268 17.31090620
v 11.97643578 -11.41136419 17.88329706
v 19.39946227 -0.44224723 18.31657067
v 0.70519099 -13.54646590 15.53204563
v -15.40714502 28.24967727 -1.08731666
v 0.65141299 -6.69644494 17.21571386
v -16.81268774 5.67335263 16.62652194
v 23.35910872 -33.83497894 9.56301950
v 26.58792958 -5.32211503 5.86073985
v 12.16379832 10.43830719 13.18730135
v 41.90931469 -22.38551155 15.91152512
v 14.03804123 -8.48392956 2.46816175
v 21.54132538 18.61766167 5.47883241
v 7.15860631 -2.54515139 2.25373846
v 50.83714053 -13.27845640 9.85296816
v 17.14623161 10.24501305 3.80496238
v 49.53739047 -11.94324438 15.37584048
v 11.18066441 -23.04730564 13.99342529
v 8.24534427 -19.34014447 14.82662093
v -16.41370729 9.35225468 14.03615996
v 9.23431758 5.68856997 14.88141157
v 13.00329715 -10.19613538 18.13811809
v 6.37459243 12.22751569 11.86587196
v 48.73260856 -10.25572326 9.46315285
v -10.42359229 26.87324584 -0.97016082
v -18.19848269 9.42310505 13.98824155
v 7.34706130 7.21935555 14.16034438
v 0.99541550 24.19836260 1.97659060
v 32.82249346 -9.67652630 6.54801400
v -9.73378122 -16.09119214 8.05549417
v -18.02872121 -10.01844928 14.31971136
v 31.08115122 -20.90650052 17.16772839
v 17.14934409 4.53417562 4.12537390
v 4.96678753 -15.45999292 15.46434034
v 29.56288122 0.93366607 7.12579768
v 0.93501119 -20.42223699 9.42848995
v 37.12850809 4.86301538 8.12621415
v 49.42085221 8.35145451 10.95300820
v 21.13408968 -15.45676123 18.33120175
v 20.89593001 -11.09997928 18.83173920
v -30.16606905 4.35183663 4.11289418
v 27.73801051 -20.04925907 17.71599613
v 25.89271031 19.56548914 12.00809516
v -3.88941611 -14.59850091 12.57362124
v 22.37200923 -15.49689006 3.20023391
v 20.46590485 -34.82981026 2.57851277
v 20.74531838 -23.87798578 1.51568057
v 2.05989368 8.91477335 12.56031264
v 35.88773683 14.61243536 7.05326023
v 15.45303594 -12.94739358 18.16303656
v 22.09293097 -13.84652313 18.49179156
v 55.42774498 2.97263172 11.52190287
v 27.73319744 -27.83765458 14.57322948
v -5.30640176 -6.84537832 17.49574021
v 1.04748493 -10.74008830 0.00394322
v 21.83829620 -32.44281188 13.56131118
v 9.77900345 -12.89346442 17.37772115
v 5.38979750 8.85495171 13.16067018
v 33.14056620 -6.86211279 19.42257397
v -9.91211459 -9.15195514 -0.38098489
v -7.36171706 -1.47669646 -0.75507571
v 0.12372523 0.35605303 1.26807368
v -5.21439826 10.76964382 -0.75447798
v -8.04110058 15.09296056 -1.01346022
v -16.87682793 14.26057704 -1.65475567
v -21.74928412 5.94542362 -1.19010266
v -13.73801846 -5.16117411 -1.17056363
v -15.47910646 -7.26493355 -0.76311175
v -11.48471888 -9.33248922 -0.27473745
v -8.63347109 -6.75371941 -0.51687600
v -8.59016087 -8.60952586 -0.39781973
v -3.66380578 -1.01181399 0.05266765
v -1.55891967 10.39700769 0.22697549
v -3.92647134 5.35085704 0.00666478
v -5.88697381 15.20166360 -0.69472083
v -20.30211687 11.77902613 -1.88847410
v -16.70196466 15.88479802 -1.36022631
v -12.86799274 15.15570004 -1.17459451
v -24.30525608 8.11186340 -1.25357450
v -17.57434011 -1.82643440 -1.08514109
v -13.51192314 -8.10069032 -0.40225431
v -17.17530750 -7.64384912 -0.39708018
v -16.88838564 -4.99596493 -1.18340680
v -10.19540522 -7.49987084 -0.43460412
v -1.57575705 0.14670426 0.81597891
v -12.45949138 5.86798228 -1.43686181
v -4.01707320 14.10036907 -0.35830660
v -6.81616319 13.04081455 -1.03280798
v -22.01624215 12.09834125 -1.64153194
v -19.97653209 13.87786679 -1.73528958
v -16.25291817 16.77487977 -1.10780355
v -17.66902581 -6.94101723 -0.60912315
v -10.83038002 -5.14049642 -0.87092078
v -3.64655466 1.81140250 0.28866305
v -16.76677354 9.44157131 -1.74657023
v -10.93883254 12.88498100 -1.38196058
v -21.34409733 13.39170337 -1.54782215
v -22.40181901 9.74953547 -1.67604163
v -20.48198134 14.48544860 -1.45002664
v -14.16740287 16.70444384 -0.93030650
v -17.59744994 16.24951512 -1.29414815
v -17.53716730 -6.04963256 -0.89341251
v -13.13366462 -0.31799788 -1.30737945
v -6.94837468 2.73371092 -0.61575236
v -8.28686357 10.92376933 -1.18449796
v -21.68154158 14.11027648 -1.18576165
v -20.73609829 12.82031834 -1.80126145
v -20.24415322 8.30845814 -1.63467182
v -19.30464059 15.50207753 -1.37828349
v -17.79763773 15.27390350 -1.55116408
v -6.31451793 7.92455394 -0.77399338
v -11.65688410 9.64700431 -1.48472923
v -22.55162224 13.06226570 -1.22039451
v -18.36315542 5.76366205 -1.46812841
v -18.48811097 13.36467639 -1.82667421
v -23.43843877 11.69558056 -1.29814853
v -19.81219091 2.20201514 -0.84582571
v -17.15401746 11.96839102 -1.81401987
v -22.92994596 10.77806391 -1.59178779
v -14.53896053 13.43693957 -1.55187224
v -24.15199392 10.39504353 -1.32441556
v -23.64156209 9.47657041 -1.47893233
v -25.53733066 8.97892099 -0.97856170
v -25.77679604 6.17426960 -0.61203644
v -24.31457117 4.42187488 -0.52458700
v -14.98081442 -8.27690307 -0.29482381
v -6.48971274 -6.08522305 -0.63689030
v -8.27907491 -4.41375282 -0.80298830
v -4.33449447 -4.47625713 -0.35490881
v -7.35249417 -8.01028498 -0.44610686
v -3.33873928 8.46938789 -0.23117427
v -6.36405218 16.13472588 -0.53422723
v -5.23669180 15.83333127 -0.33061841
v -4.48615430 14.93141335 -0.33434379
v -5.01316506 14.23935499 -0.64252928
v -4.06358438 12.54938263 -0.51989587
v -6.27745595 14.17091023 -0.91402250
v -7.79225305 14.08584788 -1.10413448
v -10.04163176 14.38653283 -1.20487239
v -8.44564848 12.67935056 -1.20917766
v -15.86360857 15.18734545 -1.42120523
v -19.21650395 -3.16859316 -0.62599703
v -20.56673169 -0.83849404 -0.22169952
v -12.50476856 -8.65924824 -0.27087901
v -12.04761863 -7.25354208 -0.60470402
v -11.14027947 -8.17734841 -0.39320241
v -13.62334937 -8.80489498 -0.15816090
v -13.95844575 -6.84602326 -0.87259174
v -15.38976468 -3.41275847 -1.36717083
v -1.65301235 -1.24815234 0.61175902
v -0.84704615 0.82334282 1.08402909
v -0.93713909 -0.40703491 0.92489080
v -1.77565240 2.31782510 0.92125323
v -16.66834950 -6.99413102 -0.79109374
v -15.87384567 -6.19227206 -1.07445230
v -9.94308386 -6.43200055 -0.60111214
v -3.31862131 0.50422701 0.31949519
v -5.44043491 -0.20293921 -0.33259779
v -5.82701107 -2.62259366 -0.58118114
v -22.85560407 7.56647857 -1.37493480
v -12.54009828 16.44551940 -0.84457488
v -10.56170929 15.53719118 -0.98103459
v -15.39527904 16.38325118 -1.12992327
v -18.38445477 -4.85161971 -0.85050892
v -17.85631850 -3.82143655 -1.07531401
v -12.54865341 -3.02698999 -1.23594527
v -10.09338815 -1.93062366 -1.05528336
v -10.02681255 1.80597708 -1.11148797
v -20.64401098 13.66290357 -1.68943510
v -19.58068274 13.05479091 -1.85277546
v -19.02373694 11.97423693 -1.88251957
v -21.24513499 11.70294825 -1.84828183
v -21.20883390 10.65378170 -1.83466973
v -19.94223706 10.32144018 -1.82589109
v -21.34579793 9.19918623 -1.69776299
v -18.63939688 9.37544182 -1.76340132
v -19.46331561 14.74997215 -1.59995712
v -18.84240843 14.33887612 -1.71998166
v -18.60682666 15.39400499 -1.51392876
v -9.31308605 7.71413930 -1.20791327
v -14.22851905 8.30632821 -1.62282714
v -15.30401036 4.84979339 -1.50146789
v -16.03434235 1.47084275 -1.30353495
v -15.23086149 11.13800425 -1.71540910
v -12.92609144 11.99298818 -1.55526993
v -24.66725931 9.17546917 -1.25885347
v -25.24701133 7.84668513 -1.02374610
v -24.85853061 6.64696656 -0.92405034
v -25.03168583 5.03832288 -0.55726431
v -23.81457388 6.90308213 -1.13628211
v -24.69225787 2.30727275 0.05356614
v -22.58845605 2.02565291 -0.21458372
v -6.53900160 -7.13383174 -0.51901984
v -1.02028123 8.38274602 0.39847329
v -4.16095601 13.43058515 -0.49430999
v -2.45847437 12.84585241 0.08529351
v -5.26273483 13.09593860 -0.77613693
v -5.94567228 11.96041610 -0.90821256
v -6.63599605 10.85227821 -0.98266092
v -5.94203919 9.46472771 -0.81049022
v -3.15009453 11.44386269 -0.27945105
v -6.98366715 14.91067465 -0.95465744
v -11.70394849 14.04541172 -1.30672718
v -10.02801862 11.76858135 -1.35354418
v -9.97408945 9.98805091 -1.34320976
v -8.46729055 9.17320233 -1.16043142
v -12.47427799 -7.93843623 -0.44870158
v -13.02689407 -6.35096757 -0.89489442
v -12.31621858 -5.21146273 -1.01389561
v -3.55752115 -2.50048097 -0.06101579
v -0.97240700 -1.62495580 0.79355465
v -1.78867683 -0.52705756 0.65886357
v -2.44469102 -0.18248620 0.51046890
v -0.98668702 1.86549232 1.12677913
v -2.66540097 4.07884270 0.55363163
v -1.81829289 6.38528494 0.47937781
v -0.97886752 4.57418524 1.05910073
v -0.60396339 3.40380333 1.22895453
v -15.29190876 -4.87970840 -1.28343177
v -11.51446346 -6.29837113 -0.75152202
v -9.32910293 -4.99855215 -0.78325381
v -10.19063778 -3.69609939 -0.97337196
v -5.87302260 1.23824831 -0.36944769
v -23.26905914 8.41109548 -1.45016192
v -8.64966679 16.55118540 -0.59521548
v -19.29525658 -4.10855934 -0.56525058
v -18.37543771 -2.52179685 -0.90648100
v -18.95653270 -1.12921849 -0.72650501
v -18.04792881 0.58629765 -1.02162757
v -19.90469918 0.14933456 -0.54934010
v -16.47018269 -3.91655695 -1.32133602
v -17.90460572 12.64865231 -1.84277189
v -21.95826173 11.02660969 -1.77832670
v -21.78554423 7.55070196 -1.45368499
v -19.84204724 6.88125519 -1.49705552
v -19.98245530 4.47091367 -1.15388504
v -17.67964847 3.48382723 -1.29350380
v -17.91822165 8.00792780 -1.67585793
v -16.06624387 6.99624326 -1.62514288
v -17.81012490 14.36542533 -1.70656096
v -18.51375587 15.98037966 -1.34783599
v -7.51355896 5.64605137 -0.85290958
v -13.10378872 2.86753848 -1.36880053
v -15.70536941 -1.20346562 -1.30284170
v -15.00493381 9.73960198 -1.69401325
v -24.92739819 9.94361937 -1.15428458
v -25.93625337 7.75180897 -0.81959844
v -22.81792462 6.39402680 -1.15968939
v -22.64656126 3.88554670 -0.65396517
v -24.77147989 3.62497731 -0.25949566
v -23.89422432 2.79446295 -0.17005469
v -25.37278831 3.70329153 -0.19060112
v -23.84220995 0.82019524 0.30406815
v -7.53782177 -6.97793858 -0.52104768
v -7.71938264 -5.87526802 -0.64971874
v -6.66995579 -4.96107712 -0.73233771
v -5.42312488 -6.44923281 -0.49000967
v -5.43933874 -5.48496004 -0.60561625
v -3.37323523 13.47940881 -0.21139822
v -3.00830579 14.04125616 0.07300935
v -7.21851783 11.92912459 -1.08652667
v -4.58556181 11.80638373 -0.65323012
v -4.31742007 9.60174296 -0.52497082
v -4.82455967 8.18170793 -0.51375345
v -5.40234754 6.45058835 -0.47475842
v -5.62039902 4.38579265 -0.36685678
v -2.11423356 11.82808261 0.10602386
v -0.89471648 11.23991702 0.59016020
v -7.10443873 15.63238539 -0.82128705
v -13.41248769 14.11649957 -1.39694870
v -11.60033233 11.88335847 -1.47371355
v -10.64623147 8.53502564 -1.37499277
v -12.44345307 7.97113311 -1.50172552
v -7.28186918 9.88133810 -1.03658473
v -7.73254829 7.82202277 -1.00064930
v -13.21538258 -7.35712470 -0.64938160
v -14.32317216 -7.46702915 -0.66844886
v -13.09248433 -4.10833675 -1.21537154
v -13.96014541 -2.93061114 -1.32665783
v -11.72583085 -4.01528226 -1.08982052
v -11.40216831 -2.74758996 -1.14839128
v -4.58691688 -2.16752454 -0.30731072
v -4.97926585 -3.39576905 -0.48695688
v -1.64556014 -2.26558745 0.53047133
v -2.53071776 -1.19918876 0.35077252
v -1.94437639 0.97304053 0.79633389
v -2.67975475 1.61621463 0.61387930
v -3.97798372 3.43324663 0.15480522
v -0.46551265 7.02057686 0.81761234
v -1.72692374 3.64513719 0.90377795
v -1.73942349 4.97616641 0.75573742
v -10.96089557 -7.17485929 -0.53827203
v -8.99240188 -2.92710937 -0.92910923
v -7.45672127 0.93345018 -0.71419199
v -22.36173488 8.51192698 -1.56210165
v -20.37942596 -3.26704304 -0.14163904
v -20.56721598 -2.13665329 -0.09906991
v -22.74937928 -0.52804127 0.31588899
v -18.65632646 -4.03225189 -0.86063851
v -17.14191027 -2.96881003 -1.22602831
v -16.29771106 -2.32894812 -1.30177778
v -21.34551853 0.78160735 -0.24156018
v -21.21253312 2.39191880 -0.59271592
v -16.88708924 13.16761412 -1.75145094
v -15.79171792 13.89568951 -1.59683463
v -18.10877956 11.65279467 -1.86629198
v -18.69553328 10.83061658 -1.85644301
v -17.65524223 10.73513273 -1.82345090
v -17.62173139 13.59933615 -1.77851715
v -9.77689214 4.91084717 -1.16707885
v -14.96469323 0.14796731 -1.32074801
v -15.65948687 8.29304289 -1.67946122
v -13.87377083 10.93794219 -1.63833343
v -23.67118187 5.40607655 -0.84869569
v -22.69727364 4.97741858 -0.88764477
v -21.48021013 4.20794683 -0.89976162
v -24.14878085 1.68011873 0.16975911
v -24.48040619 1.37923670 0.25849958
v -8.50636978 -7.69042363 -0.41307881
v -7.17433589 -3.69752338 -0.76997920
v -3.20564862 12.65528332 -0.24132252
v -1.48203934 12.67031953 0.51393791
v -2.79366015 9.81995091 -0.18492783
v -3.78632825 7.05284066 -0.16992072
v -0.34655933 9.86272283 0.73722570
v -1.69286970 12.16737181 0.32392523
v -8.29760451 15.81601985 -0.84597466
v -9.40866303 15.20864107 -1.03548041
v -13.18839192 13.13105877 -1.49658613
v -14.52354062 14.64065537 -1.39472063
v -12.42302638 10.83814539 -1.54907058
v -13.28252349 9.59030539 -1.59652031
v -12.08966877 12.81524729 -1.45681913
v -9.59733687 8.87047872 -1.28529023
v -10.88753436 6.92540826 -1.34533271
v -13.89711257 6.84146723 -1.55605876
v -14.05854989 5.35517652 -1.50292728
v -7.13485247 8.87294300 -0.96952496
v -6.94938842 6.65602414 -0.80473063
v -6.53494010 5.52871125 -0.65416587
v -8.27840995 6.50114380 -1.01914257
v -14.28963989 -4.13069176 -1.31220359
v -12.97067385 -1.92136643 -1.29300018
v -15.13288170 -2.28917669 -1.35231146
v -11.71860285 -1.38922152 -1.21680973
v -10.55758819 -0.38447068 -1.13735429
v -9.24155954 -0.55678067 -0.99188602
v -5.00145089 -1.28851389 -0.31715044
v -2.35774973 -2.04179878 0.31924396
v -2.73326086 2.76656891 0.60682325
v -2.68768193 5.27411699 0.39707590
v -0.81251009 5.93513669 0.90493023
v -8.67966283 1.87145441 -0.92516025
v -19.53783818 -1.99789531 -0.50846260
v -16.82298817 -1.21257186 -1.19852484
v -16.67739078 0.03902126 -1.20225770
v -21.98246866 -0.12310623 0.12568251
v -15.78903385 12.43348233 -1.70769205
v -16.43444598 11.03201043 -1.77704426
v -11.87596936 4.17925091 -1.34251569
v -13.89845554 1.27711426 -1.35103287
v -14.87672236 2.49256101 -1.38630997
v -15.00880532 7.33061926 -1.62420841
v -15.12296684 6.17614342 -1.57048239
v -16.32362604 5.66204824 -1.53965445
v -16.44280553 4.27604839 -1.44072401
v -16.28652588 2.92835245 -1.36184006
v -16.78169519 7.87720457 -1.67630240
v -17.39969850 6.60184259 -1.58225559
v -14.28227127 12.20387779 -1.62671634
v -23.45809340 4.08454519 -0.57075609
v -23.03984948 3.14955227 -0.41013738
v -20.36700025 3.30787431 -0.91856549
v -23.40026945 1.37807603 0.13016576
v -9.36746225 -7.35141104 -0.42937946
v -6.87720580 -2.38546729 -0.72087563
v -1.52410415 9.28529073 0.18311793
v -2.51052668 7.42973806 0.09345184
v -7.42823724 16.22124761 -0.66212623
v -8.88528116 14.55280744 -1.13945128
v -9.21502523 13.76040932 -1.23198843
v -10.66552196 14.88918625 -1.13521889
v -11.52925659 15.09987470 -1.11726543
v -9.47195571 15.89996181 -0.84792741
v -9.61295050 6.07670238 -1.18368433
v -10.84538642 5.33128204 -1.29283930
v -14.33857251 3.94588709 -1.44967623
v -7.26114539 4.47774818 -0.74168300
v -8.41944665 3.52868438 -0.91935159
v -8.59931298 5.03644720 -1.00498192
v -9.38438904 4.09103325 -1.08904787
v -14.31253180 -1.44077360 -1.33454439
v -11.73055731 0.00396212 -1.24271575
v -4.38095350 -0.25700196 -0.06608529
v -2.66572111 -3.43542453 0.16490578
v -3.28753586 4.52366425 0.29892437
v -2.90716533 6.31708791 0.16294076
v -0.20318686 5.00192819 1.23376306
v -0.99042477 6.96366420 0.62768999
v -1.45644962 7.60591961 0.35367376
v -9.66533925 0.68766280 -1.05481863
v -17.82813482 -0.61974279 -1.01646013
v -17.26667210 1.24381820 -1.17842481
v -18.35859567 1.99491996 -1.07625092
v -22.51506224 0.84748300 0.07370106
v -22.95512892 0.42323253 0.26394401
v -15.87865129 10.35567187 -1.74988061
v -11.20031811 2.56792363 -1.24222483
v -17.50637032 5.06761204 -1.44996168
v -18.70783605 4.63296007 -1.31705124
v -22.25001156 3.10713518 -0.54015528
v -19.17754486 3.33746127 -1.10475579
v -9.60864592 -8.12716596 -0.37256366
v -7.86730926 -2.64019915 -0.83771814
v -6.19368441 -1.38562312 -0.56678336
v -6.70939405 -0.23536409 -0.60172047
v -2.04621442 8.54393747 0.06723386
v -0.56360365 9.05455556 0.59102691
v -0.23636669 7.85777718 0.80118678
v -7.11236661 16.71396382 -0.41805318
v -10.34798753 13.64399306 -1.30208943
v -11.65378466 15.71809500 -0.97572489
v -10.55025216 16.23442024 -0.77749469
v -13.17326445 4.44182986 -1.43182604
v -15.46175219 3.69259156 -1.43859512
v -10.46043355 4.00773669 -1.21473486
v -10.91664750 0.97116706 -1.19221257
v -4.54641134 0.81839639 -0.02939160
v 0.09279652 6.48327032 1.13812170
v -0.75554434 7.62494560 0.58313768
v -8.59867409 0.48888492 -0.91043091
v -18.81508902 -0.02629916 -0.82160102
v -17.14100130 2.21130694 -1.25070009
v -19.23800074 1.00901700 -0.81252342
v -19.39012855 5.70535287 -1.38565793
v -20.58660239 5.67865139 -1.26641395
v -8.25564936 -3.54820187 -0.85626979
v -8.58375337 -1.67851383 -0.90947654
v -9.79746506 12.97958940 -1.31275691
v -9.69084445 2.97430111 -1.09303091
v -12.33171299 1.21642638 -1.29632559
v -7.98449479 -0.43444498 -0.82271989
v -20.87432705 6.87608216 -1.42184645
v -17.05103740 15.05640335 -1.55889150
v -16.16936177 -7.69734243 -0.52406819
v -16.42897353 -8.24569352 -0.17788050
v -6.87085744 -8.49100482 -0.45921616
v -14.81360849 -6.80485042 -0.93962724
v -14.44497611 -6.07750285 -1.08783832
v -18.63243803 -5.63193206 -0.63601823
v -24.43701960 5.68579091 -0.80458372
v -8.78237281 -5.90137299 -0.64287818
v -8.33771564 -5.24803018 -0.72643830
v -7.62836775 -4.87620058 -0.75067149
v -9.00180172 -3.94136785 -0.87689847
v -19.09288019 7.88519904 -1.64095568
v -18.69277470 6.81156060 -1.55426958
v -4.67672385 -5.67394961 -0.43340953
v -6.05360977 -5.34400158 -0.71335188
v -5.58864186 -4.63124039 -0.65491843
v -3.98019701 10.72649285 -0.50729688
v -11.14098728 10.84794383 -1.45589886
v -4.67826985 1.98406726 -0.03302551
v -5.40597504 2.74211378 -0.24333670
v -21.17037214 -2.45948462 0.13477269
v -21.63389139 -1.79102458 0.23667728
v -21.51665464 -1.13077776 0.14439767
v -16.31888561 -3.19002103 -1.35583838
v -20.33736929 1.28081487 -0.59216237
v -6.04347885 -3.89524782 -0.68935857
v 0.07291533 10.21869108 0.97999990
v -12.15756685 -2.29304726 -1.23852317
v -14.95111920 1.33342494 -1.35224801
v -14.29967396 15.79529792 -1.15395267
v -13.52953352 17.10274816 -0.76846260
# Number of texture vertex coordinates: 0
g Polygonal_Model_1 Triangles_0
# Number of triangles: 20884
f 1 2 3
f 2 1 4
f 1 3 5
f 4 1 302
f 1 5 6
f 1 6 302
f 3 2 2973
f 2 4 4889
f 2973 2 4889
f 5 3 2964
f 2964 3 2973
f 4 302 4857
f 4 4857 4877
f 4 4877 4890
f 4889 4 4895
f 4 4890 4895
f 6 5 7
f 7 5 8
f 8 5 9
f 9 5 2964
f 6 7 234
f 6 234 302
f 7 8 414
f 7 233 234
f 233 7 414
f 8 9 9664
f 8 9664 11
f 8 11 414
f 9664 9 10
f 10 9 2963
f 2963 9 2964
f 9664 10 12
f 12 10 13
f 13 10 2963
f 11 9664 235
f 11 235 414
f 9664 12 9466
f 9664 9466 235
f 12 13 9626
f 9466 12 14
f 14 12 15
f 15 12 9626
f 13 2963 9508
f 13 9508 9626
f 14 15 9431
f 9466 14 304
f 304 14 9431
f 15 9626 16
f 15 16 17
f 15 17 18
f 15 18 9431
f 16 9626 9579
f 17 16 20
f 20 16 9832
f 9832 16 9565
f 9565 16 9579
f 18 17 19
f 19 17 20
f 9431 18 305
f 18 19 9460
f 305 18 9460
f 19 20 9591
f 19 9591 306
f 19 306 9460
f 20 9832 9591
f 9832 9565 9663
f 21 9591 9832
f 9591 21 239
f 21 9832 9949
f 21 9949 22
f 21 22 9364
f 239 21 9960
f 21 9364 9960
f 9949 9832 9663
f 22 9949 23
f 23 9949 9456
f 9456 9949 9663
f 9364 22 9484
f 9364 9484 9929
f 9339 9364 9929
f 22 23 9963
f 22 9963 9484
f 9963 23 2925
f 23 9456 9366
f 23 9366 2925
f 9963 9414 9484
f 9414 9963 26
f 26 9963 2925
f 24 9414 26
f 9414 24 9654
f 9654 24 25
f 25 24 2926
f 24 26 2926
f 9414 9654 9647
f 9484 9414 9647
f 9654 25 29
f 29 25 2926
f 26 2925 2926
f 27 9654 28
f 9654 27 240
f 9647 9654 240
f 28 9654 29
f 27 28 30
f 27 30 31
f 27 31 240
f 28 29 2967
f 30 28 2967
f 29 2926 4657
f 2967 29 4657
f 31 30 32
f 32 30 35
f 35 30 2927
f 2927 30 2967
f 31 32 9608
f 240 31 9608
f 32 33 9608
f 33 32 34
f 34 32 35
f 33 34 37
f 33 37 309
f 9608 33 309
f 34 35 36
f 34 36 38
f 37 34 38
f 36 35 3892
f 2315 35 2763
f 35 2315 3892
f 2763 35 2928
f 35 2927 2928
f 38 36 3892
f 37 38 246
f 244 37 246
f 37 244 309
f 38 51 245
f 51 38 3892
f 38 245 246
f 39 41 1505
f 41 39 4606
f 39 43 47
f 43 39 1505
f 39 47 6469
f 4606 39 6492
f 39 6469 6492
f 40 41 4606
f 41 40 5353
f 4021 3401 2450
f 40 4606 6491
f 5353 40 6490
f 6490 40 6729
f 40 6491 6727
f 40 6727 6729
f 1505 41 5352
f 5352 41 5353
f 42 43 1505
f 43 42 6454
f 42 1505 6468
f 42 6452 6454
f 6452 42 6468
f 47 43 5360
f 5360 43 6454
f 45 44 2466
f 44 45 2509
f 2466 44 2505
f 2505 44 2578
f 44 2509 2578
f 46 45 2468
f 45 46 2509
f 2464 45 2466
f 45 2464 2468
f 46 2468 2507
f 46 2507 2508
f 46 2508 2509
f 313 47 4495
f 47 313 6469
f 4495 47 5360
f 48 49 50
f 49 48 2315
f 4021 3403 3401
f 48 50 314
f 51 48 52
f 48 51 53
f 48 53 2315
f 50 49 57
f 57 49 2930
f 49 2315 2929
f 49 2929 2930
f 50 57 9636
f 50 9636 247
f 50 247 314
f 51 52 245
f 53 51 3892
f 245 52 320
f 52 314 320
f 2315 53 3892
f 54 55 56
f 55 54 5376
f 54 56 2984
f 54 2984 4740
f 54 4740 5376
f 56 55 5381
f 55 5376 9766
f 55 5380 5381
f 5380 55 9766
f 2984 56 3640
f 3640 56 3641
f 3641 56 5381
f 9636 57 9645
f 9645 57 58
f 58 57 2937
f 57 2930 3143
f 2937 57 3143
f 9636 9421 247
f 9645 58 9444
f 9444 58 2934
f 2934 58 2937
f 9636 9645 9537
f 59 9645 9444
f 9645 59 9537
f 9421 9636 9537
f 59 9444 9403
f 59 9403 103
f 59 103 9537
f 9403 9444 61
f 61 9444 62
f 62 9444 2936
f 9444 2934 2936
f 60 9403 61
f 60 61 9846
f 9403 60 103
f 103 60 9846
f 61 62 9543
f 61 9543 251
f 61 251 9846
f 9543 62 66
f 66 62 2940
f 62 2936 2938
f 62 2938 2940
f 65 9543 66
f 9543 65 251
f 63 64 65
f 64 63 67
f 63 65 66
f 63 66 4575
f 67 63 4575
f 65 64 251
f 64 67 69
f 68 64 69
f 64 68 251
f 66 2940 4575
f 69 67 74
f 74 67 4550
f 4550 67 4575
f 68 69 253
f 251 68 253
f 69 74 4552
f 69 77 253
f 77 69 4552
f 70 71 4617
f 71 70 4618
f 70 72 73
f 72 70 4617
f 70 73 4618
f 4617 71 4630
f 71 4618 4620
f 71 4620 4629
f 71 4629 4630
f 73 72 3445
f 3445 72 4601
f 72 4600 4601
f 4600 72 4616
f 4616 72 4617
f 73 3445 4618
f 74 4550 4565
f 74 4551 4552
f 4551 74 4553
f 4553 74 4565
f 78 75 82
f 75 78 4551
f 82 75 4554
f 75 4551 4554
f 76 78 81
f 78 76 4551
f 76 81 257
f 76 257 4555
f 4551 76 4552
f 4552 76 4555
f 253 77 425
f 77 257 425
f 3402 2727 9352
f 77 4552 4555
f 81 78 82
f 80 79 82
f 79 80 4548
f 82 79 88
f 88 79 4549
f 97 79 4548
f 79 97 4549
f 80 82 4554
f 4548 80 5057
f 4553 80 4554
f 80 4553 4566
f 80 4566 5057
f 81 82 5065
f 81 89 257
f 2727 2553 2726
f 3402 9352 2493
f 82 88 5065
f 2727 2726 9352
f 83 84 85
f 84 83 4966
f 83 85 4964
f 4913 83 4964
f 83 4913 4965
f 83 4965 4966
f 85 84 3923
f 3923 84 5471
f 84 4966 4967
f 84 4967 5471
f 85 2992 4978
f 2992 85 5470
f 85 3923 5470
f 4964 85 4978
f 86 87 9808
f 87 86 1637
f 86 9808 9736
f 86 9675 1637
f 9675 86 9736
f 9808 87 1509
f 1509 87 3164
f 1631 87 1632
f 87 1631 3164
f 1632 87 1637
f 9808 1509 1634
f 88 4549 5065
f 257 89 4547
f 89 258 431
f 258 89 5065
f 89 431 4539
[truncated: 346,488 more chars]
