# Supplementary material for: A Centrosaurine (Dinosauria: Ceratopsia) from the Aguja Formation (Late Campanian) of Northern Coahuila, Mexico
Source: PLoS One. 2016 Apr 13;11(4):e0150529. doi: 10.1371/journal.pone.0150529 (PMC4830452; doi:10.1371/journal.pone.0150529)
Supplement: S5 Multimedia — (OBJ) [file pone.0150529.s005.obj]

# Studio
g Polygonal_Model_1
# Number of geometric vertices: 10278
v -70.01473010 -13.70341424 0.14327571
v -71.59631699 -12.28982303 0.34582679
v -73.61928374 -10.90262830 -0.00992474
v -71.29873335 -10.09050012 0.71662315
v -70.26154548 -10.91526914 0.89105015
v -72.99099863 -9.22123715 0.50004158
v -69.20500100 -9.94991791 0.88673958
v -68.88786703 -8.37360881 0.66759769
v 9.32729803 -27.58121490 29.75000255
v 8.31930805 -26.75525472 31.45169467
v -69.87161934 -6.78555295 0.85902645
v -70.00345737 -7.92780053 0.75716671
v 28.29642594 1.19759585 1.95778324
v 27.79775672 0.75586693 0.39201137
v 27.27623284 1.74907851 1.49073929
v -52.98346281 22.97945134 -1.88881846
v -51.64040253 20.93947120 -2.05435790
v -53.31346393 25.28599836 -2.02591275
v -51.31474510 26.52270906 -1.51857920
v -51.72471702 23.42723124 -1.73684442
v -52.49940604 26.75039135 -1.94133096
v -50.26146024 28.38958800 -1.35985506
v -49.84921589 30.25816381 -1.45478861
v -48.52744192 32.22616762 0.67671190
v -46.81724310 28.11838873 -1.11460674
v -8.88463762 11.91667933 11.44899707
v -47.79627919 32.80044720 1.97773543
v -46.66236788 32.04386681 2.01543933
v -48.08843881 33.66521373 2.11909018
v -46.62900046 32.49847144 2.83814291
v -49.33917150 34.18422118 4.74331016
v -47.73687571 33.97240490 3.63629824
v -48.39826003 34.60313380 3.19791422
v 12.72438187 3.45034106 35.84926575
v 13.73910811 2.44182930 35.25373712
v 13.75659835 3.27079790 35.31768173
v -48.25906456 25.96576326 -1.36744988
v -48.30329120 29.78632972 -0.83582080
v -46.38138041 32.65362978 4.31047333
v -47.17478529 33.43379870 3.75036546
v -47.13375121 32.97877312 4.41279775
v -70.00833005 -16.14525914 0.53909008
v -69.12575662 -15.07955138 0.18193158
v -72.67043740 -13.47997878 0.06871206
v -69.44959611 -12.80004624 0.63248334
v -67.07852334 -9.52363200 0.84340823
v -68.49148870 -7.66252354 0.83875790
v -51.50000006 19.63999867 -2.21999851
v -46.81610316 33.06247666 3.48444469
v -45.60143873 32.01055154 3.10281804
v 28.81444432 0.21198187 1.40709674
v -68.15847009 -16.85282774 0.68121101
v -69.85966861 -17.56744459 1.74385484
v -71.67420536 -16.20164886 0.86624728
v -69.06040758 -14.02238477 0.25553236
v -66.80799276 -11.71857584 0.99954440
v -50.57133734 18.18831638 -2.24798569
v -47.40985855 23.77309650 -1.52774563
v -45.46250030 25.39264224 -1.28330640
v -44.62745413 31.30820766 2.70790490
v 10.15154086 -24.91520718 31.72045201
v 17.65308157 17.08146371 35.79394147
v 16.74130745 16.24028943 35.95564887
v 18.25085469 16.00544527 36.00711748
v -46.05358094 20.98683082 -1.63536298
v -49.85035211 20.31352557 -1.88945234
v -48.15478995 20.83110809 -1.83525961
v -44.56930235 27.88721770 -0.47369339
v -43.94519329 30.77938035 2.27542967
v -68.34626943 -18.14364083 1.82111945
v -66.61649048 -15.15435893 0.48702245
v -66.17252529 -13.70952185 0.89700439
v -65.26800245 -12.86094263 0.88507246
v -47.67350852 19.59601603 -1.84005627
v -40.21624848 23.97893742 -0.20749733
v -43.12177747 25.78925714 -0.83527248
v -44.97115687 31.63443878 3.84818879
v -67.03367084 -17.34809205 0.84435270
v -66.51625037 -16.65245183 0.59363345
v -64.38816339 -11.19759958 0.98851928
v -42.46396571 28.01487222 0.61408465
v -42.01341793 29.15549837 1.94169057
v -41.70823470 29.55352142 3.63397505
v -42.17264429 29.78441119 2.80517479
v -66.02126360 -17.65354536 0.99085644
v -64.63216990 -16.35990106 0.82610815
v -64.63202089 -14.26921040 1.01955538
v -46.91649973 13.96255102 -2.46836664
v -47.00781032 17.51742698 -1.94899528
v 11.61022112 -5.95126627 30.76868691
v 12.12781575 -6.80551678 30.26589006
v 15.44111501 1.94909575 33.48734230
v 15.15612751 0.94428199 33.31959993
v -63.01294267 -12.98673265 0.90992445
v -43.54164004 21.29338495 -1.70466350
v -41.82790592 24.07304756 -0.68981748
v -41.63510352 27.47505531 0.76341955
v -41.64542630 28.59143540 1.39804545
v -42.32475534 28.91343273 1.17999490
v -41.30833969 29.08050269 2.37844186
v -64.26661462 -18.62736605 1.46968733
v -63.02200258 -15.85267857 0.94549253
v 12.69771997 -6.45528501 29.61193584
v -40.90397432 28.56671996 1.94074993
v -40.89957103 28.76472101 2.43988330
v -62.22284958 -15.00110235 1.00731151
v -40.41199386 27.16479823 0.98569808
v -40.68697616 28.79913151 2.73807650
v -39.94864225 28.34347449 3.30430572
v -41.87982157 28.91149931 5.07522328
v -62.82432377 -19.33842897 1.98166422
v -65.47642499 -18.67959648 1.65334158
v -61.09255180 -18.48491468 1.38849951
v -63.11628968 -17.06292294 1.10774953
v 13.58659193 -13.99093214 29.22054939
v 12.67270278 -13.76641635 30.09547293
v 13.24662846 -14.92871530 30.11016175
v -40.02258182 26.29487216 0.67043473
v -64.60563093 -19.78412457 2.77512218
v -39.44663703 25.87274462 0.72982855
v -39.50830176 26.40539780 1.04354287
v -60.65588444 -16.98199846 1.11717766
v -41.19376838 19.47895996 -1.49727799
v 11.53469551 -26.12304129 30.39479069
v 10.89475397 -27.51984261 29.75070104
v 11.19115949 -27.20032632 29.99632247
v 11.27047185 -24.89872836 30.92314303
v 11.37814950 -27.14833803 29.93224002
v 12.34491821 -27.63271332 29.07487936
v -59.34602022 -16.12425596 1.16928259
v -57.59946629 -13.08805030 0.63339435
v -59.27203596 -11.03167236 0.68172120
v -45.15107349 12.03361899 -2.36931420
v -43.87060925 12.23197393 -2.38224654
v -43.90059039 10.86018328 -2.81985942
v -42.14001074 12.83633802 -2.38227029
v 20.22822946 18.91973242 32.81931579
v 18.49653944 19.58980039 33.77142176
v -41.49431363 14.48790357 -2.51010666
v -39.81863707 17.72052795 -1.64224301
v -41.01946205 17.94508472 -1.80086121
v -37.17321903 19.96343583 -0.92916592
v -38.43301535 23.45852926 -0.03347042
v -38.70327026 25.41976608 1.07208954
v -38.04248944 24.45814945 0.71327802
v 26.81832388 6.63035782 30.61876632
v 25.06171353 7.23461108 30.80783226
v 25.66676401 6.00519031 30.45909852
v -37.60685027 26.13240667 2.12487322
v -39.18516636 27.64003910 3.77681688
v -37.36719117 26.50303394 3.12424451
v -38.33845630 26.81458741 4.29351628
v 18.77626218 20.30679770 32.70250931
v -43.02638397 11.20864879 -2.81650503
v 19.57556047 12.21944671 35.12957692
v 20.13046481 14.13059980 34.82971713
v -39.36531022 18.81431974 -1.42394297
v -38.07762638 24.02325533 0.32833737
v -36.79723293 24.72333424 1.13095145
v -36.87081859 24.00592715 0.70500968
v -36.28559038 25.07354692 1.62255194
v 13.01456988 -8.85425787 26.42878518
v -59.49846283 -17.61813648 1.11913250
v -57.35949427 -17.12315343 1.21371646
v -56.16395921 -14.78113420 0.92396565
v -41.27083719 13.55781686 -2.49430235
v -40.66155106 13.69157899 -2.69396510
v -37.83045709 18.64905097 -1.68618769
v -59.08689275 -19.18868348 1.72880397
v -56.84892833 -19.78515647 2.53269006
v -57.29471892 -20.93159966 3.08898487
v -56.05893955 -18.21993664 1.30555744
v -55.11252582 -13.10806349 0.64718392
v -53.42531577 -13.32932711 0.81872893
v -41.12161323 8.49887263 -2.55825999
v -42.50949621 8.29570554 -2.60974606
v -42.09588841 10.08455176 -2.76986929
v -41.35336354 6.96979742 -2.77596456
v -43.16598922 9.86506790 -2.85763945
v -44.12018880 8.99968855 -2.82554375
v -43.26000065 5.82000008 -2.51999963
v 5.88474562 7.71298353 6.76880823
v -39.04412687 11.39350422 -2.53019622
v -40.50020128 12.47648709 -2.53763446
v -39.73376378 12.44242303 -2.75616790
v 11.47866715 -32.14245290 24.28570203
v -36.81547940 19.27375980 -1.32251997
v -36.16569564 18.25261675 -1.79298432
v -33.97864103 -21.18147351 24.81131814
v -34.55705568 -23.00610393 25.44544823
v -34.95418653 -22.28041552 26.44114196
v -34.26423669 22.85125852 1.16781064
v 13.53079081 -23.86837453 31.15531616
v 14.73789383 -24.42867681 30.95598333
v 14.31438141 -23.44973013 31.16491623
v 14.09540046 -22.27580920 30.90704419
v 15.48533980 -22.02882618 30.87896667
v -53.38520557 -17.11975969 1.37589977
v -40.94612971 3.32270586 -1.89717661
v -39.98434544 7.86031038 -2.81830039
v -40.31830281 9.98763740 -2.52150069
v -37.93364018 9.39133763 -2.83357641
v -38.87328133 12.26122770 -2.87192455
v -26.77476592 -29.83232401 20.07710002
v -25.60253628 -29.44672666 18.94820482
v -34.59731862 24.31198768 4.49323142
v -33.29522535 23.51813763 4.07958683
v -35.18582880 24.90813844 3.35220550
v -55.08569255 -20.31753957 2.20100954
v -55.75804785 -19.45690066 1.80758175
v -54.20441926 -18.92383955 1.47018605
v -51.29475519 -17.08265953 1.41488202
v -49.30902645 -13.02830596 0.91178867
v -12.21754868 -34.22435373 -1.05900143
v -14.23312351 -35.45819595 -1.19769655
v -32.39303082 22.49987982 4.97169653
v -31.23530000 22.09029160 4.29229392
v -32.88206458 22.92651683 2.64889351
v -52.33042315 -18.45936663 1.29952782
v 17.98319817 -3.91082885 30.65755591
v 16.28766954 -3.73804895 30.52247874
v 15.68235829 -4.47280239 29.41389754
v -38.64921629 4.01435466 -2.02620937
v -37.38071024 8.34930036 -2.88326084
v -38.39680180 8.14746320 -2.89757876
v -36.18041426 8.76802113 -3.04412190
v 11.73292007 -15.90956561 31.03284910
v -31.91703558 21.68824151 1.04176672
v -52.10977420 -19.88606527 1.67455396
v -50.65863207 -19.20796186 1.46834902
v 16.43250324 -5.60921337 28.08868140
v 17.37193391 -4.84650768 29.46282178
v -48.24296758 -17.73921959 1.42665324
v -38.26826438 2.84826104 -1.81128411
v -37.85980865 4.22577420 -2.39425222
v -36.73026711 3.44483275 -2.34992849
v -35.72304547 5.94183942 -2.57506338
v -34.56697240 4.67434106 -2.41728500
v 19.06399615 -4.48335055 29.90123630
v -33.30649436 8.97430442 -3.09235207
v -34.67231989 9.64718591 -2.99549219
v -34.52062607 11.21717878 -2.88740546
v -80.99588752 33.08605775 18.71865243
v -80.05072176 33.31555054 18.64559390
v -28.64414826 20.18778212 1.16670947
v -31.01180680 19.88642290 -0.02504777
v -49.00511727 -20.63349076 1.90205663
v -47.51530662 -19.73888278 1.73408084
v -46.24162614 -16.82073809 1.27159501
v -41.37207940 -14.31772485 1.04564743
v 13.05144653 -10.01877896 25.66437423
v 13.97164539 -11.05201617 24.60763417
v 14.07491509 -8.95230938 24.99132603
v -34.81771797 1.91491970 -2.20093783
v -36.60161421 1.21375977 -1.81025057
v -34.52772647 6.14746707 -2.45872699
v -33.21284056 4.28217463 -2.68045627
v -31.14440665 11.02749631 -3.00546410
v -27.82364003 20.46525478 3.90958413
v -29.13330868 21.30742371 3.04995454
v -29.60218303 20.80034092 5.02892723
v 13.92155234 -34.89182889 -3.41143575
v 11.82145718 -35.51514074 -3.27489618
v 11.91225089 -33.73244032 -2.87677255
v -46.53324187 -21.01773769 1.95090857
v -45.74670643 -18.75830255 1.26107421
v -39.93491828 -12.42228504 0.70317707
v -35.70773453 -1.87508261 -1.50403369
v -34.47348624 1.31240173 -2.38611014
v -32.70278126 3.21539864 -2.87509221
v -33.99709612 2.72489851 -2.48965132
v 14.60739132 -14.25602846 27.68673189
v 14.77212366 -16.08215459 28.05040404
v -28.04494090 8.81007407 -2.72463937
v -30.14460951 9.21587367 -2.95180641
v -28.62299047 10.24391875 -2.82501010
v -30.69572896 7.38511235 -3.35784699
v 21.77931741 4.23228834 32.53937140
v 21.04707435 3.31954844 33.32463652
v -57.31689185 7.96903111 21.48222364
v -59.48946625 9.62605607 21.30949125
v -59.35006589 8.24043714 21.49077505
v -28.02909911 17.35809259 -0.29854052
v -26.22000128 17.93999970 0.42000005
v -26.94381215 16.25446975 -1.35101262
v -25.37064254 18.82213913 2.27143639
v -26.60222165 19.28774267 2.46615335
v -26.34699270 19.34666559 3.61118233
v -44.42433640 -19.80389841 1.40318379
v -43.60229522 -18.81922968 1.41861138
v -41.96570441 -19.23001558 1.41187001
v 9.75251943 5.97765576 2.14381493
v 10.78141760 4.71661054 0.60428772
v 9.52816382 4.84026410 0.52227790
v -35.64644232 -4.13926598 -0.94488607
v -33.91685337 -3.52201122 -1.30748784
v -34.75308791 -0.85335219 -1.91710412
v -31.13792464 -0.49631885 -2.45034928
v -32.96859190 -1.15424430 -2.02367106
v -32.33415261 1.71985500 -2.55197217
v -31.31011128 1.51119067 -2.45665596
v -30.28418124 3.30486195 -2.87291640
v -31.89824149 3.99402948 -3.14268400
v -28.49148028 6.54138764 -2.93586426
v -29.53657880 5.36882505 -3.27054714
v -27.71558240 10.38578432 -2.20792391
v -27.88492292 11.72954217 -2.16577062
v -26.82127431 9.92479641 -2.09658174
v -25.99102259 11.63036004 -1.82355510
v -26.56673081 12.96905987 -1.90696388
v -29.43323180 13.72088771 -2.56447564
v -26.11552179 14.53270111 -1.94339768
v -24.49860983 17.26674661 0.18002820
v -23.47502485 17.76914299 1.53726537
v -23.49523827 18.03425327 2.95006740
v -42.50022024 -20.40560357 1.76693324
v -40.40444642 -18.72889884 1.38539483
v -39.32270780 -17.10381359 1.10945804
v -31.70010075 -3.29387165 -1.41996169
v -30.71968071 0.08246497 -2.37338454
v -28.27741764 5.28896274 -3.05592362
v -27.52804942 6.22021081 -3.11524514
v -27.44518779 7.17158942 -3.02943378
v -26.95446834 8.55217688 -2.59260437
v -24.87169579 10.73731016 -1.77182432
v -22.05959149 17.27277599 3.26113263
v -23.29248004 17.61250943 4.44557937
v -25.06550960 18.60421523 4.31144424
v -29.67888303 -1.60161813 -2.02827249
v -27.79241651 -0.76745520 -2.50362395
v -29.16525118 2.47934996 -2.90037901
v -29.95249815 1.99196069 -2.81083002
v -28.51586789 3.59699968 -3.04782414
v 22.47185819 14.83732462 31.98130801
v 20.83658986 15.95501788 33.05509686
v -21.67066373 6.14441605 -2.40888982
v -22.72958122 16.63770340 0.52228716
v -21.53040655 15.46675060 0.24030945
v -22.17333764 17.16262102 1.86519208
v -29.97569181 16.10254869 31.66469559
v -28.58980000 17.41611585 32.68232569
v -28.53055671 16.41150005 30.80948442
v -29.76725250 15.82108065 30.23337014
v -27.46998332 18.80505122 34.34008732
v -28.90744992 18.08506809 34.13314372
v -29.06262502 17.90717430 36.80559248
v -27.94365585 20.83230950 39.22584280
v -28.07459608 20.59902623 37.88009286
v -28.10000069 19.98999901 38.35999966
v -38.81928697 -18.40064302 1.08041451
v -40.18069804 -21.79807425 2.61994055
v -33.19377452 -6.43689744 -0.89810463
v 20.61293833 12.72155996 33.87057781
v 20.50584555 11.16523240 32.87428990
v 21.39735036 11.90377027 32.23246336
v -29.78538536 -2.94845435 -1.69075280
v -31.00599349 -1.31478603 -2.26344867
v 22.12904021 13.04039452 32.59314224
v -26.38500556 4.85393638 -3.13650747
v -25.91532841 5.31343557 -3.17630731
v -32.95429051 5.49141504 17.76422374
v -33.31923485 4.72950516 17.40617491
v -32.95517340 4.63216566 18.41572113
v 4.36423626 9.39778425 8.87289643
v 6.73559122 9.28823650 9.82418470
v -21.11564390 16.50184579 1.94448000
v -19.23373528 16.07337967 2.61961226
v -21.01623453 16.78277738 3.12176114
v -28.20929512 15.69205523 29.40705419
v -27.68956497 15.99105261 30.16359173
v -27.42841281 16.68287255 31.39631078
v -27.17000060 19.54000071 35.93999892
v -28.52062508 18.98416691 35.23831442
v -26.73564665 20.37714422 37.29738295
v -25.80387890 21.83208615 38.10437024
v -27.60276943 21.69525437 39.68813643
v -26.67300776 23.03370647 40.77316821
v -25.01768246 22.67783694 38.88633475
v -11.24772057 -38.46611083 0.82750653
v -9.72858351 -38.01927716 -0.16721213
v -26.31061338 23.32878858 40.98711908
v -26.86993591 22.77618833 42.13814437
v -25.74051917 23.72964472 41.88285023
v -26.29008144 23.10472727 43.20453852
v -26.79192461 22.58147113 43.20786521
v -26.63173713 22.21127972 44.01395470
v -25.60898289 23.65794219 43.05755347
v -24.91811290 23.97926711 42.73862392
v -24.18942377 24.14179593 42.68243164
v -24.35970306 24.10340682 41.90399498
v -38.66600990 -20.51321231 1.60885905
v -37.49815375 -18.18120480 1.15717005
v -32.22698346 -7.28023984 -0.99875999
v -28.17600407 -1.80445169 -2.18591001
v -34.71117839 -9.97568294 32.37841278
v -34.37355906 -9.01466142 32.69727901
v -34.40833092 -9.52156447 31.61404654
v -25.26839636 -0.66387729 -2.83964910
v -22.42055535 4.41884808 -2.78712716
v -20.65665275 14.43256065 -0.25919697
v -19.84715648 14.83607478 0.69420098
v -18.94469373 13.42808362 -0.03727274
v -21.03008702 16.19958691 4.76274453
v -22.08558097 16.80358686 4.28542588
v -25.81797726 15.15922509 28.24974060
v -26.59639530 16.50958322 30.65356053
v -24.78554845 15.27429558 28.69937941
v 21.01014927 -8.37719068 23.25734682
v 23.08721095 -8.80375970 23.72410893
v 21.79615572 -6.85404893 24.71914142
v -24.78636615 20.02763189 35.99919379
v -24.11546186 21.57604322 37.90833429
v 23.86527322 -17.25040562 25.18986166
v 25.24972335 -16.07451402 25.29366314
v 23.26004393 -15.85793681 24.25033227
v -23.54519442 23.57782796 40.18912837
v -24.34571274 23.88061769 43.72110218
v 21.71288803 -27.87199803 25.75974539
v 20.06520145 -29.03535403 25.30048601
v 29.42447923 3.13383737 27.58585103
v 27.83882245 10.05374920 31.52753413
v 29.31808308 10.17159689 30.60572222
v 28.47449668 10.73768828 31.15893342
v 29.93001044 12.12864742 28.96347456
v 30.61562963 12.06822693 27.32964419
v 29.85357307 12.81736046 28.45349535
v -17.84815453 15.25334734 2.30378937
v -19.18407157 15.99141769 4.53756982
v -18.39998364 15.79259895 3.64813604
v -25.38098767 14.76575620 27.28806250
v -25.18026531 16.56040363 30.40563688
v -24.26931262 17.49263518 31.31609038
v -24.67332222 19.60045658 34.43796188
v -23.60029332 20.92668973 36.67123243
v -23.69909175 20.46437189 35.41841730
v -23.36724848 22.76389860 39.32298720
v -22.95172215 23.26462418 40.02375156
v 14.74747900 2.43891124 34.36774388
v 14.00733087 3.39900935 34.82741490
v 14.23484087 2.80136755 34.75161642
v -36.86419502 -21.07468992 1.27401156
v -38.70655969 -21.55780420 1.99741288
v -36.38349846 -19.97874677 1.18170690
v -29.66172807 -7.02901883 -1.24009617
v -28.14163640 -5.97202079 -1.31310418
v -24.97141622 -2.17187917 -2.24820012
v -22.13932201 1.28396088 -3.00392578
v -22.91199379 5.38433017 -2.55273399
v -18.88459362 5.61055401 -2.36810255
v 28.38152088 13.50832265 29.61183526
v -23.57995138 14.62080982 26.97663382
v -24.02611636 14.12300393 24.95623566
v -23.89125712 16.27697423 29.99589592
v -21.12088911 16.33375324 29.45486829
v -22.62013592 17.05393195 30.29106185
v -22.65865169 21.25254087 37.43397444
v -22.82656170 21.70616388 38.13479841
v 26.78203955 -2.20648013 26.64932236
v 28.37216854 -1.39757770 26.23256855
v 27.69983374 -6.99878018 24.40619469
v 28.92643400 -6.67299470 21.35007642
v 28.27070095 -5.58662368 24.02507141
v -22.38538116 23.33281375 40.02003372
v -22.74999954 23.67999963 40.56999832
v -22.09022269 23.35869521 41.28902033
v -34.74536166 -20.30116692 0.62418071
v -29.89956737 -9.46010649 -0.67568256
v 31.80639446 10.45055315 25.03957972
v 32.33607113 8.83028656 24.05980416
v 32.45939314 9.89294611 24.08869751
v -72.23102450 23.86788651 -1.72213861
v -70.27612627 23.15336280 -1.55924272
v -29.62685563 -8.02342501 -1.06702885
v -29.89892848 -5.72991651 -1.56383647
v -28.87860686 -7.81096658 -1.15089782
v 28.26425247 -3.87001177 23.79279956
v 28.88271399 -2.46726722 24.78339523
v 27.59752423 -4.29391349 25.35275556
v -66.12914801 36.26159206 -2.01070891
v -66.19341671 38.34114596 -1.94305496
v -64.98802453 37.87463158 -1.88649562
v -31.26366809 -20.54341510 23.13305810
v -22.04682864 4.79291379 -2.65661045
v -21.61616646 4.66139801 -2.70760106
v -21.12230472 3.73220886 -2.83990148
v 32.56403655 -4.93167993 17.87999831
v 31.99143335 -6.34157658 17.50810444
v 32.71477669 -5.69055416 16.85313880
v -16.26830734 14.67493270 2.92809424
v 25.01334436 -30.11559695 21.83259279
v -18.13909039 15.52079991 4.61462513
v -22.30565995 13.87004089 24.87140894
v -22.77792431 15.75571671 28.66989933
v -22.94467017 20.02772689 34.77971628
v -22.19703980 21.03018574 36.49017587
v 25.42077377 -27.56521665 24.82315712
v 26.78285167 -26.20423958 24.32822622
v -21.75678127 20.84425278 35.57989746
v -21.94598131 21.58424817 37.89129853
v -22.11791836 22.96974882 39.47789595
v -28.96911092 -8.73125810 -1.03342463
v -29.57963757 -8.58464744 -1.00317097
v -29.26159091 -8.29241797 -1.10625173
v 32.59705380 11.36638597 22.37325534
v 32.21534193 11.20787207 23.87146093
v -27.38218196 -7.54032563 -1.21057115
v -27.74474770 -8.74935742 -0.92102011
v 30.03531322 -7.06113968 19.13598552
v 31.56483918 -7.18829269 17.35787280
v 30.66201694 -5.93210990 19.25317571
v 28.08254771 12.85733934 30.54111451
v 27.80655958 13.79914582 29.86856177
v 26.65761113 14.07047175 30.71279638
v -24.47947673 -2.62729940 -2.14079046
v -21.44506574 0.22714607 -2.77182367
v -21.23418078 3.08396341 -2.90557230
v 29.89882417 -6.05878839 20.01236379
v 7.06025353 -7.33642606 31.01227805
v 7.22448202 -6.35303510 31.49096295
v 6.41352916 -6.97670877 30.98372370
v -16.72874950 13.37982249 0.56214788
v -15.22466633 13.35966773 1.11875916
v 33.11900049 -4.86888411 16.14089869
v -20.74518055 15.30281734 27.89470740
v -27.73441561 -21.70686610 17.67621376
v -28.56759541 -21.63249068 16.81295224
v -27.62971818 -22.32986316 17.17395708
v -20.84497921 20.27559094 34.42592919
v -20.25028318 20.89894935 36.00485250
v -20.44344135 21.70984820 37.47844696
v -21.26546390 21.60410210 37.73566335
v -20.69196850 22.35761471 38.53099048
v -19.50632595 22.90137112 38.79801929
v -37.04055026 -25.16726032 0.98213751
v -35.87466106 -26.31351724 0.71508565
v -37.03083470 -23.97790737 0.99247473
v -35.60282663 -22.12079056 0.93472865
v -34.64144468 -23.56197312 0.71560679
v -34.03251991 -21.55549638 0.68290875
v -28.46366912 -9.32134781 -0.77553524
v -24.33875389 -5.74566238 -1.49826531
v -25.00285394 -3.61725362 -2.04950338
v -25.21955222 -3.14183813 -2.14601541
v -22.66521379 -1.96656329 -2.61168368
v -19.87491362 1.48163049 -2.32317531
v -21.05011046 0.72223350 -2.50360370
v -20.25707625 2.60124402 -2.43179384
v -20.05075291 3.87496292 -2.73749325
v 9.17186961 -23.29743654 31.63123876
v 8.57988279 -22.59426378 31.11595474
v 8.57622642 -23.00606109 31.84818476
v -18.13183539 7.97648262 -1.68228021
v -16.17399231 11.76660322 -0.21700475
v -66.60635024 21.39425650 20.20101994
v -69.05942410 20.06472461 21.52511291
v -66.27321988 19.49289069 21.21340483
v -14.78375867 13.73488270 2.18778127
v -21.14058286 13.79554626 24.17482808
v -20.24149708 13.91049847 24.57123436
v -19.94382776 16.94151200 29.69326824
v -19.67016049 18.45975965 31.78394958
v -35.95031053 -29.35199998 0.67703723
v -36.90215200 -27.86025777 0.84653002
v 4.59755957 -9.44444072 31.75828978
v 5.33435540 -8.84474907 30.79872206
v 5.02815424 -7.78159173 31.06464259
v 9.04280040 -16.36972837 30.92791140
v 9.54245590 -15.39994590 31.40717372
v 11.23237144 -14.69174959 31.27771243
v 10.68826579 -15.47213271 31.32564947
v -26.07669681 -7.61125283 -1.02627755
v 0.46766014 -8.96344706 36.20749339
v 1.50726060 -8.56786594 36.16962209
v 2.02036439 -7.98185449 35.93383357
v -24.27843213 -7.32782995 -1.57823600
v -19.43701319 -2.37291749 -1.50515023
v -21.68860100 -2.07231822 -2.30529229
v -20.94351500 -2.25042645 -1.86679803
v -21.26211859 -1.05505402 -2.54920963
v -17.44203269 5.18517010 -1.83334178
v -19.05702427 4.47389251 -2.41604936
v -14.46410734 7.53452023 39.80076686
v -13.63987941 9.01310239 39.30644318
v -14.07927275 8.73537455 40.71670771
v -18.08391511 -8.19250289 35.83145514
v -19.09810118 -8.79257824 36.85940430
v -17.63057522 -9.09664016 35.99852324
v -14.39005136 10.91195270 -0.42643922
v -14.88055568 10.08027513 -0.79232728
v -20.55059932 -23.01241457 39.85722736
v -19.52281222 -21.40306123 39.78330269
v -20.34387551 -20.84392868 39.28042948
v -14.04984761 12.19368260 0.46096343
v -13.98044638 13.34626321 3.41136009
v -19.61199567 13.23113777 21.45044692
v -18.84825714 13.45374063 23.32127094
v 6.76672161 -8.22135899 30.42673692
v -19.99185421 22.28879929 38.14163804
v -19.39739101 22.35930786 37.65381500
v -18.19597930 21.06730267 35.21077335
v -17.72571541 23.75131659 39.37215731
v -17.26581343 23.85797538 40.35270959
v -18.57216097 23.40104431 39.33412582
v -36.76440194 -30.57280928 0.83327078
v -33.87239948 -31.76882863 0.59131841
v -71.42461836 -4.98639233 0.88721706
v -13.64511903 -36.08109802 23.98659661
v -11.25912368 -36.87652573 23.53818528
v -33.57799351 -28.26107107 0.47648459
v -33.84134918 -24.91411008 0.68733667
v -30.77635728 -21.36203274 0.36262107
v -31.56724945 -22.82709628 0.80907322
v -19.69012804 -35.90324149 24.77088384
v -18.52384210 -35.63481569 24.91230331
v -20.04124783 -6.07114285 -1.72417704
v -23.40449020 -4.98792436 -1.97726185
v -18.94462481 2.26672832 -2.51929858
v -22.66175114 -15.96818306 39.04583678
v -22.71462604 -17.91218482 38.68766502
v -22.13448659 -16.92563295 38.83621842
v -16.48174040 3.18132481 -1.90122216
v -13.81623931 13.13425880 1.87811127
v -18.37218367 15.56326635 27.81947516
v -15.41523263 22.37495035 36.50228679
v -17.05213822 22.59057760 37.30336204
v -16.66135900 23.99872988 39.45259005
v -15.24397079 24.00888503 39.32229429
v -32.34449401 -31.88216686 0.51374128
v -33.46556053 -29.49544229 0.84148435
v -32.25398064 -25.87913349 0.46062947
v -29.39755097 -27.88847871 0.40641625
v -31.94325790 -27.77959965 0.28051660
v -31.16771020 -24.76324700 0.80531416
v -28.30348164 -21.39594220 0.32906199
v -14.43918888 -23.73742498 39.31443766
v -15.00915922 -25.07436462 39.22393546
v -27.21153013 -19.39058490 -0.00521192
v -24.12576042 -12.03528699 -0.67532132
v -25.10079369 -12.03772798 -0.64645975
v -26.06543712 -10.08669194 -0.89169544
v -24.08274077 -10.84655710 -0.77543088
v -22.68990874 -10.92627831 -0.74684335
v -73.37085903 29.03641015 -2.76943715
v -75.52895695 29.61374260 -2.92638619
v -24.83490668 -10.22642571 -1.13136787
v -23.64421450 -11.09685283 -0.67229819
v -18.86071265 -4.32139728 -1.43650488
v -17.07955636 -1.18975155 -1.94477150
v -19.24818754 0.17065823 -2.04593968
v -15.37062693 0.15316249 -2.46873568
v -16.17706195 1.51698571 -2.34474055
v -12.17093598 6.99973200 -0.84632315
v -13.18285335 9.13149491 -0.74698665
v -13.93541787 9.88135301 -0.64703648
v -12.88403291 10.19923016 -0.28900499
v -12.02276628 11.76820323 1.45768269
v -12.49015890 12.53961772 2.96951109
v -11.18279528 11.66938525 2.81579373
v -13.96413799 17.00994559 28.99388596
v -15.74521698 21.13271318 34.37099233
v -16.34190045 18.87545921 31.98616952
v -14.18095734 23.25856686 37.32103482
v -14.72900715 23.95384014 39.68023136
v -32.71903098 -33.29563886 1.34146179
v -31.06221370 -29.91546877 0.17516407
v -28.33197266 -25.62789060 0.57420350
v -26.35826916 -21.27874829 0.47132644
v -24.29118194 -14.39404115 -0.53179549
v -22.82557450 -14.23396077 -0.55075699
v -10.04050020 -39.62515295 3.64405639
v -10.24657674 -39.87333551 4.95527685
v -33.00101683 -7.67140882 37.27621213
v -33.05249289 -9.35794506 37.65965626
v -32.31422603 -8.72180983 38.50002959
v -18.31232943 -6.98737241 -1.59068138
v -13.36063910 4.82634082 -1.46039389
v -13.55620101 13.20884004 7.03228964
v -15.14328178 13.11909221 21.80176228
v -13.44471984 13.34804110 22.42198214
v -15.05014766 12.74154335 20.64271085
v -16.56438038 13.42710294 23.11678044
v -17.21754484 13.17811012 21.08891122
v -13.25011253 14.05214891 24.53366853
v -12.44331151 15.67404158 27.43436769
v -15.21781553 16.67963155 28.51177752
v -14.88147210 19.51510645 32.50188380
v -13.62095401 21.39849588 34.75159779
v -12.77932804 23.43743294 38.00645098
v -13.93881068 23.74412678 38.27890381
v -30.80915287 -33.37416425 1.03690964
v -29.00681086 -30.29294312 0.14467163
v -27.54028514 -27.91143954 0.36739637
v -21.83395810 -13.16147018 -0.72688673
v -19.73559521 -11.89047936 -0.95052738
v -21.09636925 -11.41725481 -0.99347660
v -19.50999349 -13.25732283 -1.00425631
v -18.03060994 -11.74992602 -0.92182710
v -17.98182540 -9.76760499 -1.08304061
v -19.90522444 -9.58397146 -0.99782250
v -18.53039116 -8.29556864 -1.31049042
v -18.56259443 -10.77447645 -0.90349512
v -16.83649234 -8.34249798 -1.32603920
v -18.47611554 -6.10951846 -1.70437479
v -15.30975942 -8.08409881 -1.69330079
v -10.30401420 -2.47653946 -2.42332532
v -10.52359398 8.33950285 -0.42342962
v -8.22772551 8.75124335 0.07804808
v -7.88264722 7.70785240 -0.75121003
v -9.03212558 7.45853316 -0.78714103
v -7.61908293 9.13464464 1.76960777
v -9.44419205 10.07417589 2.51002423
v -10.46271250 11.29236910 3.41268070
v -11.08683832 15.33136610 26.68718435
v -11.50989346 22.04444632 35.65723449
v -10.59047040 21.33167163 34.49507803
v -11.85236778 22.98720554 37.07551211
v -10.27796790 21.93694003 37.02681884
v -10.10945067 21.67647891 37.15659305
v -10.70512738 22.31022529 37.27323562
v -26.61116421 -29.53390591 0.11191855
v -27.07370557 -26.25121363 0.36694561
v -25.81587248 -28.34560722 0.26121113
v -18.89511943 -15.81998728 -0.41261376
v -17.17337221 -10.90913825 -1.05882366
v -15.89572243 -6.27885899 -1.60656823
v 1.07085716 -41.34868830 19.25891638
v 2.37325043 -41.12373665 19.57534812
v -8.07280838 1.00028689 -1.88936887
v -91.07385576 4.80705267 1.45273097
v -90.55773914 5.56760281 1.07161747
v -90.32224119 4.74999612 0.59100194
v -7.65561778 6.51978934 -1.17651653
v -7.32356543 8.87501147 0.79059106
v -7.75981275 10.15575044 6.71979226
v -9.49180964 10.52907296 4.19228151
v -7.95118045 11.93272974 9.45456419
v -10.25689952 12.25721277 8.82637594
v -8.77203699 11.96003333 9.96655505
v -7.45483022 11.48775592 8.56042188
v -10.93307510 14.58537299 25.29222891
v -10.52005589 16.96558297 28.60597335
v -9.33660287 22.30573259 35.74943542
v -8.92270729 21.93166688 35.13138369
v -26.26752481 -35.43827310 1.22320792
v -28.63460407 -34.29598361 1.17667997
v -24.75737594 -30.08167446 0.00986858
v -23.99840578 -28.51342596 0.19812460
v -23.53440784 -26.67682804 0.08435348
v -17.19259843 -14.27683979 -0.54372894
v -17.37332903 -12.70419545 -0.80845004
v -15.52559901 -12.92785443 -0.96125319
v -6.78453408 4.81289532 -1.29022868
v -8.73981230 3.27981054 -1.43455411
v -6.26627961 6.41107792 -1.34786579
v -6.50887750 7.61323096 -0.72174316
v -7.06136832 8.53465032 0.01417603
v -5.96433971 8.32073204 0.17807403
v -7.08380062 10.06037276 7.33724469
v -8.40316433 10.80778707 6.73660496
v -7.75518641 10.80673840 7.64920469
v -36.12124175 13.68007250 -2.61178333
v -36.12734750 15.95118456 -2.27452302
v -6.97720842 11.05926000 8.38451739
v -20.55998519 -38.40633109 4.06804774
v -18.44573393 -38.40754554 3.20862932
v -18.11579801 -39.27939758 5.29812835
v -6.48975186 11.77171059 9.65764001
v -10.22522151 12.42073346 20.10064013
v -11.85395662 12.34977227 20.06525919
v -14.55360465 -41.17492214 11.67947054
v -15.04160184 -40.73182866 10.82159765
v -9.02068708 13.31730001 21.60364762
v -8.00891500 15.85808769 26.22116171
v -12.40002178 -40.47100618 10.32497175
v -13.13567162 -40.71800411 10.66635177
v -7.25707738 20.69119550 33.11870247
v -8.94649141 22.29928039 35.86509451
v -4.89480654 22.91101217 36.32107005
v -5.32676606 22.80626073 35.56874022
v -6.49488857 22.72293903 36.10568866
v -30.06241284 -22.52424136 22.24711515
v -29.46932614 -23.97563308 22.01778069
v -31.62589669 -22.67977968 23.68834615
v -23.02259952 -33.57262909 -0.11193756
v -24.07499775 -32.42322430 0.08339279
v -26.68344229 -31.50384873 0.07961642
v -26.25103295 -32.97144547 0.03705086
v 14.22770228 -42.73580015 17.82011800
v -70.36633044 33.88052061 -2.03110510
v -69.75302845 32.48947486 -2.08631228
v -70.97891718 31.45408630 -2.50050751
v -20.31156421 -22.62305841 0.79288264
v -21.04770020 -22.12452143 0.78816246
v -19.15406063 -22.08678238 0.72608102
v -18.80475506 -24.39533360 0.91195927
v -19.04211380 -20.93857154 0.41850421
v -22.60746062 -21.96587622 0.61019900
v -14.36728984 -19.15595122 0.00957173
v -15.32782521 -15.03052004 -0.38221400
v -15.09941742 -17.08701067 -0.16961098
v -13.48359603 -14.59814236 -0.63425559
v -15.60484152 -11.44230273 -1.10863033
v -14.23480175 -10.74828580 -1.47132727
v -14.33937252 -11.75028551 -1.19012909
v -12.29294203 -10.44148207 -1.44807785
v -6.97002560 -0.60221792 -2.08295300
v -6.43722387 2.64246343 -1.77663518
v -5.48597751 2.58164853 -1.76594616
v -4.65263426 4.31744801 -1.76051690
v -92.22431481 21.24117874 2.02806224
v -93.15792471 22.91800082 1.64354686
v -5.97530743 9.62176546 7.50330044
v -5.03000012 10.11000015 8.10999982
v -4.54886770 9.04060807 7.51085160
v -6.66609872 9.15083289 6.06636889
v -5.57244290 10.91797557 8.58845003
v -3.86999990 10.06000023 8.89999978
v -80.70795238 -13.83591816 7.78359873
v -80.65313846 -12.65440695 8.86126980
v -81.86231554 -12.40393892 9.04547051
v -5.33928210 11.72332559 11.04552206
v -4.35236050 11.42124832 10.38594078
v -6.89202407 13.12722545 20.44007368
v -7.07774982 13.67961150 21.86994068
v -5.32381702 16.76958241 27.63075195
v -7.55360583 16.74276963 27.91467682
v -4.68276348 18.38834025 29.90480140
v -3.62769631 20.65417543 32.51164407
v -5.70382038 20.41415498 32.61835501
v 12.23319862 -43.77289116 17.18059182
v 12.78013270 -44.81134191 16.53017662
v -5.60523290 22.25923724 34.45122018
v -2.96250056 22.22551405 33.99584815
v -22.30741829 -28.18645723 -0.03424947
v -20.31278796 -24.77551810 0.69324259
v -20.14598437 -25.88299289 0.67043875
v -21.66686393 -24.72996339 0.66037104
v -20.57169192 -23.24941568 0.99091197
v -17.85956509 -22.60764875 0.77503960
v -13.07756733 -16.38097502 -0.52450178
v -26.88327245 -6.43938920 39.46479410
v -26.54454485 -4.70188260 39.45559263
v -27.41760202 -5.34756621 38.88154402
v -14.07914795 -13.70985340 -0.60595147
v -13.94237019 -12.69553415 -0.88602951
v -21.72226273 -32.09336102 29.70752120
v -5.77982608 -1.72797847 -2.29336089
v -8.31142440 -6.50514755 -2.40070792
v -6.16043014 1.07146124 -1.77897734
v -4.45254799 1.39595417 -1.78269215
v -6.02649152 2.09676614 -1.85935607
v -3.74383782 2.77834921 -1.65591703
v -3.17314779 4.05199593 -1.59515045
v -3.65976617 5.54183125 -1.27159117
v -5.05431416 5.97388810 -1.48554146
v -3.11105489 7.39155198 0.15786101
v -3.61485500 7.98624288 1.03552628
v -3.46565899 8.09592381 1.32489053
v -74.95824993 11.07479632 21.73472568
v -73.26561958 9.86739155 21.37110196
v -73.50619137 11.38657611 22.72523753
v -1.94756349 7.91563466 2.55398662
v -3.59000009 7.93999992 3.34999990
v -1.13024097 7.40757957 3.97156365
v -4.95329406 8.17726180 3.33146728
v -1.94028858 10.31002216 9.48506780
v 1.74368836 -41.01511091 4.10003774
v -4.00844263 11.03159133 9.48384032
v -4.79501160 10.86843014 9.01061390
v -2.42779916 9.21864063 8.37739930
v -3.32037569 10.86856704 10.16680617
v -3.31561780 12.42250763 18.44679005
v -1.27160270 20.14853619 31.16086684
v -2.80426885 18.33933592 29.78173085
v -2.48045987 22.60778844 34.63163599
v -3.69283161 22.75170758 34.81379896
v -2.45840475 22.81980030 35.57350487
v -3.34056886 22.80062623 36.80551797
v -22.79589884 -35.93624383 0.76112885
v -16.38666913 -23.40014651 0.44658035
v -14.46955185 -23.89100939 0.39760629
v -13.14550545 -20.81038244 0.00321413
v -12.90571224 -13.28760851 -0.89011161
v -9.32295993 -11.12536713 -1.98773504
v -10.37848741 -10.44662576 -1.67303020
v -31.50244802 -35.03179550 17.04425178
v -33.17886963 -35.44619679 17.08668470
v -3.41212866 -2.94986437 -2.30347947
v -3.50763905 -1.36531936 -2.33678403
v -2.48182192 1.73134147 -1.83125434
v -2.09351350 5.92208747 -0.77702058
v -0.53340849 6.09335583 -0.65145019
v -3.93518526 6.83817314 -0.87617850
v -1.59000000 7.26999994 0.34999987
v -0.32276125 7.18916673 0.38791820
v -0.79668598 7.59362709 1.07509259
v -1.67322019 10.31632442 9.66799725
v -2.51462893 10.54825727 9.71188955
v -1.03797880 10.02182998 9.47290100
v -2.37205508 11.93733886 17.16198772
v -2.93643866 11.33575384 15.28738812
v -3.00157256 13.08015548 20.29470354
v -35.95947474 -29.09496427 14.39615805
v -35.50711274 -30.92334047 16.25433192
v -35.32781452 -29.69569154 15.27681015
v -3.46031273 16.53516851 26.51551180
v -2.03294680 16.44109748 26.38226934
v -18.97434890 -39.45110366 6.67595025
v -1.08519278 17.86589995 28.85899320
v 0.14627416 21.82994410 34.29857269
v -1.75567437 22.13506959 34.09861773
v -1.37526053 21.57556824 33.52899849
v -1.59274891 22.56131358 34.91719440
v -0.31660747 22.18298428 34.86562520
v -20.97223885 -36.09592840 0.39689860
v -18.27602647 -29.87677604 0.08151464
v -17.17769913 -24.98330921 0.76834788
v -16.39323868 -26.15485527 0.38967421
v -16.36988111 -24.85077456 0.67961443
v -15.50220232 -24.84518662 0.59214461
v -13.06288969 -18.36618222 -0.40560027
v -12.42246106 -1.67004857 36.55161709
v -11.93216909 -1.42993429 37.10834682
v -12.30248436 -1.00209680 37.34542429
v -12.10999954 -14.60999995 -1.12999999
v -10.92999987 -15.37999976 -1.12999999
v -32.32445195 -37.45660931 16.89700782
v -78.07783782 -14.78315890 4.72804904
v -78.81961763 -14.20623716 2.55197240
v -77.26837695 -14.48397059 3.05579719
v -17.82932691 -39.96741027 9.45543218
v -19.38830502 -41.11182690 11.27776690
v -21.14323899 -40.77913240 10.43878403
v -3.81926051 -4.36112611 -2.64706346
v -35.47640517 -33.37442502 17.17038080
v -2.72394065 -1.56857609 -2.22397922
v -1.26150169 3.16499127 -1.79720821
v -1.84976740 1.45423121 -1.99024635
v -2.04187608 -0.18666135 -1.88561773
v -1.57171697 0.66894153 -1.91426335
v 0.37310188 5.05977916 -1.02873531
v 0.85548684 6.69004908 0.12795631
v 0.13370004 7.54649006 1.50027429
v -1.35631021 8.65354110 7.61655904
v -2.47578789 8.12666398 6.57652039
v -0.38402245 9.02396720 8.46883375
v 0.43139039 9.11976025 8.68430454
v -1.65313156 9.98307951 9.12516192
v -0.13832783 9.77220200 9.45861544
v -0.41327297 18.80510710 30.07608838
v 1.19702646 19.46332864 30.51717207
v 0.59702439 22.07042277 34.82250497
v -0.23243127 22.28989266 35.45127437
v -0.90509077 22.26699702 36.43565252
v -16.82698354 -35.35657004 -0.67110540
v -21.48299478 -33.38278830 -0.04553980
v -22.49719948 -32.63158351 -0.08828030
v -18.17823574 -34.43293646 -0.36515063
v -19.43697408 -32.79875964 0.03295809
v -16.41981862 -28.70930359 0.06424221
v -14.00328055 -25.89614876 0.23064023
v -10.40502265 -20.87500133 -0.39045195
v -10.81920695 -19.78204586 -0.60649111
v -10.24369430 -19.32673901 -0.69095561
v -11.11058705 -17.70915277 -0.54714264
v -10.02949756 -16.71117917 -1.01992930
v -63.92107159 40.82264751 -1.40666694
v -11.11485437 -13.91764637 -1.20443618
v -8.17762315 -15.34659788 -0.87674212
v -8.97042081 -14.20457102 -1.04312436
v -10.23804676 -14.64303117 -1.02704484
v -6.43761270 -11.10733580 -1.77007471
v -6.97141513 -9.94329434 -1.84367900
v -92.54533798 25.02458170 12.52095215
v -92.40681678 25.64959973 12.59536762
v -28.39003690 -31.66813031 31.69602156
v -2.95389793 -1.97021617 -2.30800547
v -0.53378433 0.25642951 -1.82755187
v -1.17058412 -0.94655307 -1.88802800
v 0.19856896 1.65308639 -1.96904223
v -0.96469419 1.43843633 -1.94997585
v -78.12126726 53.10231820 3.45010636
v -77.99043506 52.89249122 2.34613055
v -79.65900004 53.02112922 2.52257544
v 2.26997072 5.25635155 -0.50257548
v 2.39000004 7.07000028 0.92999986
v 1.73642801 6.95718359 1.96009618
v 1.30755850 7.33650615 1.50957820
v 2.00002594 6.82222657 2.89538945
v 1.22022827 9.22754221 8.44671484
v 0.35589398 8.46530218 7.15160603
v 0.97762386 9.49259661 9.16310307
v 0.32435422 10.03695652 10.56617964
v 1.73714582 9.57376417 9.26315878
v -0.35304745 11.86916139 17.36574993
v 0.10167999 17.48159900 28.07957865
v 1.61227456 21.22606151 32.53507614
v -14.08985164 -29.31323834 0.15327900
v -77.10150629 28.88777852 17.36964658
v -9.47822351 -15.52818343 -0.90750615
v -1.56813674 -5.41637512 -2.28749216
v -4.59927088 -7.08218990 -2.34695920
v -4.64353804 -6.21900288 -2.52414984
v -1.83347578 -2.30762316 -2.03172956
v 0.72497199 0.81909739 -1.84829382
v 2.39515863 2.66470411 -1.16803055
v 0.76875958 3.85590643 -1.62991544
v 1.42892334 4.54160944 -1.06531696
v 2.33453419 4.10361355 -1.27683464
v -78.69932055 52.17266828 0.77788666
v 3.83801898 4.52435249 -0.75388851
v 3.58634489 6.76441845 0.63723826
v 3.45061882 6.95008459 3.03530670
v -0.25590803 -13.68045527 37.10563853
v 2.83506257 8.70965235 7.85846543
v 1.66371278 7.95477349 6.54352875
v 1.79191073 8.93070549 7.88798463
v 2.96545424 9.31067206 8.63643456
v 2.08329293 9.41876508 8.72704759
v 0.25616679 13.38363625 20.67834325
v 2.89593707 13.61847203 21.10539190
v -79.97076213 40.23126140 -2.39815703
v 2.44593062 17.38236845 27.28297934
v 3.46536166 18.39196309 28.52023765
v -90.20784497 25.47533438 -3.67257814
v -94.56747770 47.17472941 1.06582255
v -93.91096979 47.76480049 0.26186890
v -94.27874535 47.25810140 0.06975683
v 3.65057099 6.85551949 4.95177461
v 2.08356162 6.78491639 4.17681225
v 4.31996165 7.69794127 6.46220986
v -15.73359221 -30.97529709 -0.51877409
v -12.32211757 -26.08920448 0.13647982
v -11.63829863 -25.11372603 0.19410245
v -93.36717427 45.62960193 8.93773604
v -91.72204882 44.45078224 9.94002167
v -87.62136102 -8.84319469 7.74930976
v -86.63469553 -10.69086697 5.88062871
v -0.83055359 -4.21270402 -2.07698555
v -0.49609970 -1.00952364 -1.99082494
v 4.12421953 1.56359095 -0.79735450
v 1.23429240 2.91215861 -1.77240721
v 4.53636469 5.93956653 0.01051537
v 4.59043076 6.84017688 2.04714318
v 5.25060063 6.76377071 2.83957575
v -82.18441904 50.54403096 10.67353506
v -83.27381313 51.40073970 9.24707204
v -84.08291638 51.21969432 9.29984357
v 3.56857665 8.84399749 7.93655775
v 2.69625895 9.64686740 9.57687385
v 4.56048269 9.73394699 10.37622057
v 2.15669046 9.80456546 10.05401742
v 3.75584117 10.17276850 11.52232476
v 3.39788874 9.77647677 9.85518657
v 1.42149767 10.04057750 11.29767951
v 3.05723702 9.82825737 10.63850429
v 4.24717041 11.45344228 16.37138985
v 3.89887788 17.74972863 27.45525911
v -2.64175073 -40.47058150 3.60107119
v -92.28214622 30.34066223 13.87260109
v -92.42855012 29.97228876 12.60724384
v -92.16421098 28.75716798 13.51748407
v -93.32218021 48.45682159 0.95749984
v 4.19869227 22.17451483 33.31851587
v 4.46874741 21.92891203 35.52458063
v 5.01152966 22.25434594 34.62148458
v -16.56491682 -36.97754070 0.06260449
v -18.65739562 -36.14784405 -0.05025313
v -88.29864115 45.00658065 14.27600067
v -88.80922943 44.00473088 13.80411442
v -9.23415646 -23.07822555 -0.25758403
v -9.07663908 -19.12362128 -0.85360790
v -9.61638521 -20.08192427 -0.53468719
v -9.55708046 -19.10486072 -0.82983816
v -9.24415421 -17.83929765 -0.87650493
v -93.20082515 48.07246849 -0.30229182
v -8.53624661 -18.50442588 -1.01056916
v -7.79263768 -18.05864647 -1.11691875
v -6.53058570 -17.70573854 -1.11716986
v 0.01798780 -5.96709689 -1.96732930
v 0.94964396 -4.22110781 -1.81528355
v 3.31586972 -0.60225307 -1.01844559
v 4.45987564 6.73185522 1.14668917
v 4.06697579 6.83097821 1.88752334
v 4.35029948 8.44152924 7.40395533
v 4.34034085 10.65151207 12.97769323
v 2.00514100 10.37643664 12.43518479
v -93.45444292 34.33550522 6.84603071
v -93.89349818 35.48053280 6.56202063
v 5.21835638 21.89554274 32.43721649
v 5.62576577 22.26383984 33.43572840
v 6.69747544 22.13672362 33.00452605
v 5.93302213 21.84564807 32.34400600
v -16.83947444 -33.52034837 -0.73752546
v -15.22780582 -36.04797646 -0.91177580
v -15.34758508 -33.17457810 -0.54546550
v -71.93041593 8.62967130 20.17084137
v -70.53627074 7.74223031 20.27955651
v -7.42157456 -16.16432332 -0.94600953
v -6.01966912 -16.84095711 -1.16677512
v -2.29565031 -12.82425690 -1.49808661
v -4.82076313 -10.67148615 -1.50419935
v 1.14511419 -7.36368494 -2.34874315
v -92.29224175 26.55622736 11.92869991
v -92.53410250 25.63674003 11.96231507
v 2.21851328 -2.89446907 -1.52357307
v 6.81753363 2.87959585 -0.45410584
v 6.20728638 5.80575457 0.49806386
v 5.01552178 6.95173303 5.27245924
v 5.59528591 10.21410618 12.23036647
v 6.38679788 21.33879066 31.57972172
v 7.90185016 21.35317773 31.39667585
v -10.26791800 -27.79111080 -0.02520566
v -6.61512371 -19.53008026 -1.02649152
v -0.49878377 -8.27975757 -2.19512172
v -91.74670279 18.49827915 13.59859109
v -91.30897373 18.51359010 14.44971375
v -91.95892513 19.88770068 13.98826484
v 7.85168167 19.64558661 29.36602384
v -8.61301646 -29.11416627 -0.12715906
v -10.69399621 -28.70043181 -0.08454874
v -10.36323607 -26.67081915 0.22115090
v -30.15533462 -31.00567684 14.93771374
v -31.62824735 -31.03637509 15.54915309
v -28.77344564 -30.71992658 14.53642361
v -5.74604794 -18.92927662 -1.13327184
v -6.10267697 -18.29806715 -1.10441551
v -6.03528973 -17.41489768 -1.17829663
v -4.97263623 -18.24473031 -1.18485885
v 0.56321715 -15.80443420 -1.51255552
v -79.08387482 13.28459755 20.52334324
v -77.96473801 12.89932616 21.00255154
v -79.63854820 14.17698059 20.80933005
v 6.22621132 1.32149528 -0.93614234
v 7.84704648 5.17983781 0.49801636
v 6.53990544 6.88565103 4.61935624
v -90.40360153 3.61628039 0.80572156
v -95.40294856 37.46797144 0.34499535
v -95.75750679 38.21134940 -0.55275892
v -91.62238985 20.35685070 3.40258935
v 8.14443361 17.92869344 27.34534815
v 8.73660948 21.16004936 30.76444007
v 9.56801418 21.77405171 31.43120185
v -12.37057243 -35.26460752 -1.28296588
v -13.85857444 -36.35170311 -1.05744752
v -9.37669352 -33.16516429 -0.77587611
v -80.49184829 12.41663005 16.83266647
v -12.23864593 -31.68983385 -0.40146676
v -13.01633660 -31.40319511 -0.26705564
v -24.95003492 22.53044769 44.90157962
v -23.17485213 22.42947184 44.66751963
v -23.01093005 23.10732752 44.11965609
v -9.48487408 -28.37732434 -0.17305941
v -9.57487058 -27.66548842 0.02042533
v -5.47213573 -19.18312535 -1.13429350
v 3.39626125 -4.38076025 -1.78792514
v 5.11693908 -2.61978665 -1.41727482
v 8.52173660 6.71861554 3.42197879
v -76.21585578 52.53002420 3.05238273
v -79.86062765 53.15619335 4.58328240
v -77.28303969 13.69123813 23.03295396
v -76.21193677 13.01325858 22.99112454
v 9.73146502 20.37705109 29.92814407
v -10.76860540 -29.44312431 -0.21668566
v -8.74965638 -27.53617615 -0.01861673
v -3.25646717 -18.74339394 -1.17332418
v -4.32564411 -19.05933954 -1.21437653
v -70.99843025 11.75440475 22.88940176
v -0.10970950 -12.41032500 -1.85704429
v 2.07878859 -5.82707021 -2.04494456
v -32.81642869 4.11772495 19.62783933
v -32.77903050 3.47714988 21.24657296
v 5.67040546 -0.11585673 -1.22782472
v 9.12290718 2.16303347 -0.81491063
v 8.68165493 3.78770381 -0.23435832
v -65.26119262 19.64974031 20.97380720
v -65.69734961 21.01025917 20.08066326
v -32.91522712 -37.01442108 10.79612784
v 10.48393641 19.01138015 28.43721211
v -80.83022386 46.13116756 16.32695459
v -6.89812610 -30.16544133 0.10393650
v -88.22084218 46.89652100 14.05058149
v -86.95553243 47.71471024 13.56938388
v -88.88666332 47.81681299 12.86820881
v 6.64062565 -41.30750522 5.61057264
v 8.19477811 -42.14998707 6.55732118
v 2.97857495 -41.70690104 13.76088057
v -1.01435732 -40.08611292 13.71123176
v -0.23972389 -41.16386175 12.18263898
v 11.62018720 5.67519106 1.87176082
v 10.70936397 6.49369834 3.55844712
v 9.73498821 6.64912350 3.41115170
v 10.00954770 7.90964626 7.35126855
v 9.03906859 7.30401510 6.31306414
v -80.81425726 -13.29849660 2.80406931
v -79.90745455 -13.21243215 1.38722616
v -33.96502137 -5.58978412 28.28287147
v -33.63169357 -5.40404674 29.22526002
v -33.48945081 -3.85475880 28.23749557
v -33.12508762 -35.95053777 9.21448693
v 10.23493614 13.99416476 21.54977620
v 11.57281175 18.22206378 27.00978331
v 11.57667022 20.67971602 29.66403961
v -9.04968567 -36.08280793 -1.22140290
v -11.15540694 -37.10436448 -0.93433366
v 6.05794787 -3.92882107 -1.82619866
v -29.13366258 -20.16384527 16.46011509
v -28.31848152 -20.21847479 17.93816499
v -29.23385240 -19.29784566 16.69194177
v -10.40853839 -37.43846342 -0.75173547
v -9.07596108 -36.88154370 -1.06244301
v -4.79158387 -28.46052311 -0.39803804
v -0.91318856 -21.73125371 -1.24153914
v 10.02640463 0.47428752 -1.35604164
v 10.39944310 3.50818201 -0.35880177
v -37.49240562 -36.03471816 15.96623473
v -37.68175468 -36.15403175 15.39822947
v -37.54962981 -36.62090003 15.05858637
v -65.60765952 -0.38278225 0.97054115
v 11.60390954 13.04564811 19.82495002
v 13.57694063 19.54525895 28.31201255
v 12.39238866 20.33224702 29.20157649
v -1.88167323 -25.13542213 -1.10869505
v 7.75424764 -2.45078374 -1.71287567
v 10.45764424 1.87986996 -1.13844418
v 13.35181016 5.03036007 0.81846945
v 12.83615641 5.48944715 1.55554526
v -25.56711994 23.25023152 43.96245629
v -51.94762349 38.70116919 2.74637924
v -51.72356591 37.25532815 5.58645045
v -50.85413903 37.40095347 3.38596292
v 13.26784026 20.33516951 29.02725711
v 12.95966655 20.86902410 29.63081375
v -4.92734741 -36.18744388 -1.36943790
v -8.43706168 -35.19486263 -1.05539302
v 10.00967715 -14.58188798 -3.12305684
v 4.91800252 -12.83233520 -2.48100888
v 12.29285076 1.10526627 -1.20884052
v 13.18200398 3.18939006 -0.71678776
v 13.54877744 5.76015655 2.00043293
v 24.77705292 -30.43278120 22.24574424
v -79.06559110 -14.27734643 7.77964806
v -76.89394057 -15.04945103 7.51443766
v -77.78060436 -14.32792749 8.54645856
v -27.11390518 22.01876417 43.37683320
v -79.38303798 -14.54504486 6.06887508
v -78.99728417 30.44311702 -2.95404089
v -20.66758275 -40.00843689 9.31740925
v -45.86464167 -22.59510756 3.65527743
v -43.85381192 -23.24783057 4.49909456
v 14.25426081 20.33031732 29.18572724
v -4.53577703 -38.20645064 -0.76031859
v -7.23384880 -34.12579000 -1.28886872
v -2.43774639 -28.93437818 -0.58010855
v -1.44816458 -31.12543188 -0.81087585
v -3.38410446 -30.21333739 -0.67306001
v -80.70924133 36.27365828 19.08674091
v 0.95581415 -21.95651643 -1.16984569
v 14.09425680 6.00935426 2.70264433
v 15.28827660 5.55143040 2.38554319
v -76.88850164 30.94464168 -2.90889596
v -77.89628953 28.63638289 -2.84764962
v 15.26916400 11.68949716 17.13029854
v -43.75361279 -23.45184423 6.65358035
v -45.16666755 -23.22125435 6.39693113
v -73.97928089 17.75377989 22.68680371
v 1.53058744 -23.83042686 -1.26153789
v 4.03445028 -21.14113234 -1.32195104
v 14.71974049 -0.25792816 -1.33212330
v 14.03225772 0.59488718 -1.36306521
v 15.15939832 1.52393954 -1.11600757
v 15.72404057 10.56028251 14.88934550
v -4.64366935 -32.75062516 -1.12819369
v -53.28546092 40.16874731 2.96118599
v 14.19816352 -0.98894315 -1.52645912
v 17.47249439 5.95155079 4.58033429
v 16.75063185 5.51152602 2.75312364
v 16.69554412 6.90596690 6.81728777
v 17.05205254 7.23369140 7.75427278
v 15.97363316 7.78790284 8.65178369
v 16.29353687 13.21468689 19.44412105
v 15.99287614 7.28302589 7.85951875
v 16.51988365 9.99916438 13.62849772
v 17.10655540 11.80753950 17.40423217
v -3.15267546 -37.18035668 -1.57602481
v -1.38587644 -32.51067176 -1.20279077
v 2.31395522 -27.30105631 -1.46491814
v 0.13726942 -27.35691331 -1.05602015
v 1.55646866 -26.16704069 -1.34601980
v 17.22558960 2.65766727 -0.50891121
v 17.40896516 3.68610607 0.30441402
v 17.80187339 4.17276379 0.97738614
v 18.34964380 4.97307908 3.01520643
v 16.98927581 6.93650357 7.24365935
v 17.94531383 8.23494699 9.56807751
v -32.05757216 15.27885906 13.03173602
v 17.81452633 10.67925431 14.90731537
v 17.15465635 11.06439345 15.89601301
v 18.13717559 12.43454590 18.15507561
v -3.45235947 -35.15106812 -1.85925094
v -1.39721285 -34.87102687 -1.82225357
v 4.54533380 -24.97798577 -1.44671381
v -66.42110646 -19.70764622 4.02366370
v -66.30380452 -19.67415586 5.56223653
v -66.68837368 -19.19284277 2.56180204
v 15.47792647 -2.16129632 -1.70544838
v 16.71911217 -0.88522892 -1.59283157
v 17.96908118 1.54578348 -1.07523636
v 17.92119816 6.98676752 7.59185199
v -90.57315439 -1.07585196 1.39048905
v -90.08065611 1.20672304 0.81281585
v -88.66059780 2.19650404 0.47957059
v -88.40072155 7.98159000 -0.92941138
v -88.56020868 8.84134229 -0.21566304
v -88.47615868 9.35033709 -1.06681709
v 19.70764063 8.54042731 10.54797973
v 18.80042255 10.69276780 14.73067515
v -1.85406941 -38.14997151 -1.28616788
v 11.55318506 -20.48787661 -3.36063397
v 8.30379222 -19.65607516 -2.49465369
v 6.80045085 -17.59388112 -2.10102252
v 5.73551748 -21.40650339 -1.62683369
v 7.01569812 -20.56279965 -2.03798665
v 8.17456748 -18.27197708 -2.60970695
v -80.55426925 42.56600514 16.71576500
v -81.62993938 43.51978004 16.49275422
v 19.84019391 2.98797805 0.90337038
v 17.97147654 3.21349036 0.02873384
v 18.92521419 4.62226290 2.43305671
v 18.69210415 5.25522605 3.98361543
v 19.18275654 5.23614325 4.68904758
v 19.70922947 6.02199510 6.14302279
v 18.28275807 6.78078458 6.97285589
v -88.15616369 -6.31279172 1.06795377
v -89.09894526 -5.32209454 1.57722272
v -87.86843717 -5.42144012 0.62027312
v 19.06450279 8.27458315 9.88958124
v -87.40975708 -6.97461469 0.79529046
v -85.89597791 -6.46657683 0.72038348
v -86.57383174 -8.63863528 0.92701020
v 18.68133433 9.00041498 11.34317834
v 19.82553490 9.74074565 12.97922060
v 20.64459957 17.09145680 24.20062013
v 1.28847361 -37.32073307 -1.88032526
v 2.44056387 -31.39318526 -1.62954524
v 9.60931927 -23.61901291 -1.91341410
v 9.71668307 -20.25672607 -3.00013064
v 9.75454319 -22.94421755 -1.95289776
v -69.44362819 40.07887840 -1.39327464
v -71.68638706 41.10440984 -1.12108164
v -61.94400042 22.19053544 19.66603287
v -61.48305163 23.39322679 19.46098357
v 19.87188868 8.01578909 9.65153240
v -89.48327601 -4.24728729 3.97479767
v 20.17855085 8.75828695 11.47714630
v 20.33298276 12.06545904 17.17263646
v -0.25553346 -38.49431127 -1.19229697
v 3.86314327 -30.50346673 -1.72767183
v 20.18774673 2.35317228 -0.04981225
v 21.84797451 2.02311412 -0.64401381
v 20.44297010 3.63332289 2.00272119
v -94.51050311 43.84920001 6.48215692
v -94.97243166 43.75849292 5.15520107
v 19.63970996 4.43992345 2.68414151
v 19.50988732 4.89328243 3.57958092
v 20.36425844 4.36053239 3.74695123
v 20.98589204 4.40070545 4.80535021
v 22.22472802 7.39592453 8.29361938
v -94.76812184 39.65407237 2.79115071
v -30.66691570 8.64436291 34.55802426
v -30.92382848 7.57665979 34.04498100
v 21.60779946 8.59222468 11.59534231
v 1.67487026 -38.55886683 -0.97953470
v 8.31309892 -25.75624920 -2.13117874
v 14.42273334 -16.52090810 -3.86169646
v 13.09456024 -14.09063395 -3.35295987
v 19.30984110 -3.22877406 -2.12402293
v 21.29529975 2.30330252 0.06803483
v 21.43425681 3.30920634 1.88660284
v 21.52318880 3.58404964 3.13611422
v 22.38772810 5.28476853 5.88271301
v 21.82535827 6.00364804 6.34290930
v 22.86213264 6.56603370 6.90326281
v 3.05024488 -37.67006099 -1.68290769
v 5.70263062 -32.13765472 -1.97984301
v 10.85885521 -17.24896207 -2.88547948
v 13.12012970 -16.95871912 -3.36756418
v 18.86910573 -6.77404832 -2.76270276
v 22.90677465 0.97189361 -1.56743533
v 23.85769039 1.37478614 -0.94302330
v 22.52180129 2.40881718 -0.23504555
v 23.87026511 2.97173578 0.84696390
v 23.35583791 3.17384978 1.37371582
v 23.74553308 4.21717623 5.06417966
v 24.49797094 13.70561216 19.02781613
v 5.21814311 -36.31465510 -2.19888869
v 2.59321951 -35.13710573 -2.26960448
v 12.37312984 -25.10738000 -2.36837310
v 10.93349326 -24.82045814 -2.24097935
v 21.68106101 -2.96729011 -2.40094331
v 23.14594761 -1.05273863 -2.38775555
v 24.02155101 2.53445143 0.13791618
v -91.65348113 47.89631814 10.23200247
v -90.13456106 48.24052006 11.55100111
v -90.21535516 49.08293113 10.28608065
v 24.62327480 7.69467279 9.25579201
v 23.81052263 8.50873441 11.18746400
v 23.65675569 9.06041730 12.43982557
v 23.11854064 8.89530219 12.14177161
v -71.88747078 6.70178654 17.52385311
v -70.63119859 6.93982700 18.15901883
v -72.10364193 8.09553824 18.90934259
v 6.91148359 -34.00979564 -2.37132167
v 8.27793777 -31.88401461 -2.47491663
v 11.18953992 -29.22195382 -2.62646261
v 12.95741461 -24.66460317 -2.16821046
v 19.85215768 -11.87064499 -3.85116832
v 19.70440708 -9.55306459 -3.47447302
v 20.49015276 -8.00004229 -3.29196290
v 23.36725220 -5.23182750 -3.04366369
v 23.70182052 -2.94372905 -2.63138278
v 25.18695593 -1.96996983 -2.45501241
v 25.30556917 0.04113547 -2.01396877
v 25.36794916 1.15271914 -1.09712873
v 23.10488746 3.64552159 3.88348429
v 23.39906432 3.25879618 2.45193904
v 25.81834979 5.97458705 6.64817495
v -62.81711161 16.94903523 20.42891085
v 25.71336180 7.28730625 9.22302250
v 25.14906973 10.24218369 13.93994223
v 26.56467259 11.07494533 14.84832074
v 25.73494241 12.62422372 17.29379781
v 7.54126627 -36.02856025 -2.76279193
v -84.26211774 48.12753573 -1.08624808
v -62.00327724 6.00989303 22.45441452
v -62.17435747 7.05158571 22.62483351
v 13.61217164 -23.74184318 -2.72854930
v 19.34766769 -16.57978259 -4.05906886
v 19.92938295 -12.73927372 -3.79836606
v 19.77835596 -13.66819721 -3.98443406
v 17.95992814 -13.46635167 -3.66100739
v 21.19070664 -10.04702784 -3.49962525
v 23.43331650 -8.39741249 -3.68077937
v 25.82956664 -5.32406243 -3.28559265
v 25.92713200 3.24139372 3.76974698
v 26.95385553 2.77353567 3.88509128
v 26.43080428 2.37665186 2.30877707
v 26.45350061 4.97481599 6.06993167
v 26.25171095 6.24716468 7.18620606
v 23.91870692 7.17287371 7.90612679
v 25.69812536 6.72746263 7.68378936
v 26.84141137 6.78358926 8.43739230
v 27.53406204 10.47540456 14.23899457
v 26.88862383 12.02809718 16.13652706
v 27.97966078 11.11615729 15.11337794
v 27.70218253 12.86607701 17.46675931
v 28.34201045 11.96720079 16.40191674
v 9.96389706 -34.25440565 -2.93381745
v 14.33178503 -25.31321160 -2.44602119
v 15.22866264 -24.47123267 -3.06233787
v 14.80000000 -22.60000072 -3.80999991
v 18.56702380 -21.58411406 -4.74379538
v 15.41532390 -19.14510876 -4.32922225
v 14.83602263 -19.77667026 -4.36603976
v 16.67570323 -17.86340773 -4.53038095
v 18.44537817 -17.81797968 -4.57739085
v -38.91072795 -32.46949986 4.38796356
v -38.44948858 -33.55062008 5.47609990
v 21.18161879 -13.40592280 -3.93650774
v -39.02072459 -32.78293461 5.61901554
v 21.33626863 -12.09054235 -3.61197372
v 24.43842404 -7.35770818 -3.52771534
v 25.76947212 -3.27819376 -3.19319265
v 27.20359713 -0.74630865 -1.86495518
v 26.70820802 0.13203479 -1.54622132
v 27.90608071 3.05377576 4.62854793
v 27.98599005 4.02634405 5.70704835
v 27.31822990 7.19217444 9.55327973
v 29.15076725 6.31676568 9.50777158
v 28.10495161 5.13879582 6.80090487
v 26.65643580 7.07569579 9.07589681
v 27.41877176 8.56028032 11.41181029
v 28.30190212 7.13945273 10.23667865
v 29.80585955 11.31298486 15.95407166
v 29.54620682 12.43856084 17.32307673
v 9.37487092 -37.09102422 -2.52975337
v 9.94466338 -37.32875735 -2.24703224
v 9.89731681 -36.27883270 -2.99105654
v 12.94674352 -32.04235807 -2.98293121
v 15.22098482 -27.90490165 -2.89431796
v 15.31932130 -27.03457884 -2.88385246
v 15.65537788 -25.82830004 -2.85196770
v 16.43109508 -25.03165230 -3.17318202
v 17.27088168 -24.20718037 -3.62599455
v 20.02630383 -18.72019283 -4.03599488
v 20.75470611 -17.22730137 -3.94429686
v 22.30999991 -17.14999974 -3.73000023
v 23.67739007 -11.60703227 -3.87368188
v 24.50788207 -10.14829706 -3.85699002
v 23.95999990 -10.57999954 -4.00000112
v 25.23466758 -8.64269398 -3.65772215
v 25.35862476 -6.56553777 -3.63968592
v 26.53682604 -5.92494756 -3.35089886
v 26.26673132 -4.54167137 -3.18993279
v 26.78137086 -4.91564069 -3.13101709
v -23.63433875 -28.66727114 15.40822536
v -22.91472442 -29.31347676 15.54028876
v -23.32835831 -28.58781815 15.77224210
v 27.06356347 -2.50927056 -2.74870615
v 27.58192271 0.04523175 -0.92391146
v 26.55100822 0.88787090 -0.92626060
v -53.79269645 19.04021204 21.09197527
v -55.96924201 19.87404004 21.21615969
v 28.39493193 8.96497536 12.35101745
v 28.61574106 8.18791799 11.40871458
v 30.19387648 7.75109418 11.93226408
v 28.37130800 10.10038331 14.12934810
v 29.75735627 10.23105718 14.60880693
v 29.61254306 8.84653535 13.07011396
v 16.44662768 -30.44215031 -3.35151935
v 16.94436371 -28.13515626 -3.66960792
v 4.30737622 -42.64937714 7.70418160
v 2.93787010 -43.01038384 8.55353102
v 1.99529785 -42.24577919 7.02678133
v 3.61570949 -42.04772040 5.86645165
v 17.33345911 -25.29126592 -3.50009184
v -33.68784487 -9.96926241 19.12497543
v 19.13844980 -22.74081856 -4.49077412
v 16.70293324 -22.24519290 -4.48998623
v 19.47185211 -22.78173529 -4.22579795
v 21.33658901 -18.28564703 -4.01162682
v 21.02000080 -19.75000091 -3.96999996
v 22.68897928 -15.98211192 -3.91622074
v 22.94753864 -12.92197872 -3.67408851
v 25.50674230 -10.98381821 -3.31837754
v -90.45851231 8.07147939 4.45581228
v -90.19730985 8.23244732 4.37289849
v 26.56999975 -8.62000044 -3.06000072
v -34.58652273 -8.94196332 19.63025890
v -33.72751549 -10.43320913 18.41939241
v 28.76065485 -1.46801746 -0.71876391
v 28.16289850 0.12479495 0.32666686
v 28.22649665 1.44237129 2.31251656
v 28.54190022 2.13137036 3.58439470
v 29.87723984 2.29409826 4.78034886
v 29.71012518 2.95753404 5.61136613
v 29.28999998 2.86000059 5.17999940
v -38.50383312 13.43314070 -2.74485955
v 30.71156144 4.07650042 7.65216304
v 30.40217422 4.06371383 7.16209505
v 30.28910048 6.56601740 10.55616233
v 30.29201739 5.73051255 9.62588470
v 31.11025877 6.67981850 11.65648364
v 31.15970641 10.17838530 15.65361582
v 31.16977960 9.17079952 14.31424450
v 31.50797635 11.19762845 17.71903783
v 15.25951177 -33.25646371 -3.25730327
v 17.78689772 -30.60612269 -3.41418898
v 17.93111116 -28.63429859 -3.63620440
v 16.70994982 -26.86001733 -3.45020206
v 20.34999989 -23.67999963 -3.41999973
v 28.28078903 -6.63604727 -1.13494752
v 27.53623016 -5.48195653 -2.76380754
v 28.33120152 -4.60081594 -1.96953700
v 30.36395274 2.89412611 5.88709582
v 31.24241345 2.38406262 6.43727975
v 31.07298538 3.05006490 6.74941810
v -28.86589989 -19.32921447 18.32025684
v -29.04396690 -18.12685095 17.27699675
v 30.49162589 3.62900225 6.88429317
v 30.91901354 3.57322162 7.12435832
v 31.82594478 8.23095720 14.49535415
v 31.90498799 8.89461767 15.36350138
v 32.16043860 9.51823406 16.46423154
v 15.98578319 -33.86788815 -3.40275140
v 15.98289050 -32.42326900 -3.48295784
v 6.83043711 -43.72704402 14.89528455
v 4.44945274 -43.27565059 16.93263650
v 4.89905104 -42.96410456 15.73868096
v 18.68477650 -30.90030700 -2.90567474
v 18.70580018 -27.78349072 -3.65607790
v 20.19144222 -19.49761808 -4.25832253
v 22.23815024 -18.61642487 -3.41125298
v 30.84720485 4.68120351 8.61429796
v 31.62211552 4.44476260 9.51422192
v 17.01308228 -32.34351799 -3.38437804
v -25.13584308 -27.67999656 14.81703669
v 15.66644013 -35.74278206 -2.59594643
v 17.16230810 -34.32780504 -2.60133133
v 18.41627061 -32.44473040 -2.55335635
v 18.05200055 -35.52098200 -0.70721738
v -28.64888683 -33.27874839 25.53691529
v 17.40378886 -38.38596866 1.48442958
v 16.87462069 -40.14935344 2.46519153
v 16.91142842 -38.34108636 0.49574324
v 1.25093013 6.88512996 3.48594785
v -29.32268381 -25.64909682 21.82987705
v -26.82197839 -24.17170256 19.01756413
v -26.19088069 -25.75364336 18.62629689
v -27.61563659 -26.45859122 20.34081891
v 5.95545955 22.30787277 34.43279117
v 6.55752746 22.26041071 34.39068422
v 6.44625258 22.25273103 33.97553414
v 3.89328576 22.21874893 34.69208255
v 3.20559111 21.80341631 35.53989902
v 6.56751264 22.24020660 34.48302671
v 6.36135228 22.28218690 34.43814814
v 17.37681963 -44.40784454 9.84895881
v 16.47117361 -44.25984621 8.37431010
v 17.85690524 -43.02292690 8.72348063
v 7.41914194 22.02434093 34.64847431
v -41.99269414 25.68043582 -0.43442586
v -37.61553392 25.14929324 1.13016623
v -22.50439674 -36.92949191 2.00245110
v -38.35281357 25.30834079 6.08859397
v -39.72550482 27.21582539 4.94483951
v -39.64009136 19.47782189 12.07362581
v -40.00990093 18.85310002 13.47952336
v -21.46284096 -36.84718907 1.11274491
v -46.99717090 1.15162844 24.01578985
v -46.84668779 1.88770948 24.14047904
v -47.10008577 0.70667040 23.82054366
v -17.57158712 -39.39579427 6.46200962
v -36.45087779 25.56598745 4.39557666
v -38.90381381 23.68128859 7.60312798
v -37.54001111 24.15251546 6.19437359
v -38.72850910 20.59924230 10.22869349
v -38.69800270 21.53242938 9.19767283
v -37.26311773 18.94250512 11.85855735
v -39.73339498 18.07787456 14.43179324
v -39.49823603 17.34217443 14.80622776
v -90.55899829 44.54959929 11.52975764
v -91.06028825 49.29416254 -0.20924043
v -38.20590675 22.24387787 -0.65814203
v -37.63027862 25.64448118 1.63746730
v -36.84896231 25.95634013 2.58045970
v -36.30449250 25.49439296 2.79915007
v -35.82729027 24.05477129 5.61168557
v -38.10023889 21.13175020 9.41627100
v -38.65588829 18.30981486 13.64828553
v -37.64555231 16.78477973 14.32146877
v -37.81267628 23.70110340 0.18893735
v -37.50309348 24.22676794 0.54980163
v -36.99443117 25.25695041 1.44979346
v -35.95884517 25.22048354 2.27636937
v -36.65672615 25.56100674 1.91205938
v -34.64932367 23.22617732 5.63094765
v -34.39887986 18.10249500 11.46542188
v -35.62172502 17.53580943 12.98920065
v -35.36213934 19.47620139 9.91273206
v -9.01902840 -40.51671922 7.80155417
v -8.80978163 -38.64384443 0.70738845
v -27.38630772 21.98987640 40.95298424
v -26.75314248 22.31990360 39.02852163
v -26.26739815 18.41473207 46.30364478
v -24.43285659 23.99551123 43.39209199
v -25.01784265 23.78865145 43.48275438
v -26.17854066 22.81165682 43.97915304
v -25.94556659 22.39362337 44.57719252
v -26.40254982 21.48500271 44.94517669
v -25.97251348 20.92517167 45.57904974
v -25.67129768 21.72590978 45.26444897
v -5.22905076 -38.27739134 14.07997869
v -7.92032108 -37.25725785 14.05107323
v -6.65383274 -37.95229644 13.65600154
v -34.05757621 23.89720269 2.88903411
v -34.76453200 24.03960377 1.84363476
v -28.69955637 18.90777051 37.84746677
v -28.33810449 19.89241503 37.13471815
v -87.26230264 49.48210344 -0.75473206
v -86.25296503 49.77248609 -0.52580063
v -87.09241450 47.46073484 -1.70758006
v -26.19025856 19.65871267 45.98312452
v -24.83735047 20.91568150 45.76911777
v -36.39385477 19.70103197 -0.94913488
v -31.31267428 20.20551823 7.06209056
v -31.98438510 21.54363878 6.03424199
v 3.96505045 -42.38003865 12.00348698
v 4.29163035 -43.05655509 10.65832749
v 4.43216972 -42.63162985 12.38270756
v 2.96818349 -43.00583899 9.77410935
v 5.71355084 -43.72375831 10.48877370
v 1.87859195 -42.11481661 10.98214835
v -32.58382529 17.22580194 10.89271810
v -33.92789513 16.29705541 12.65302207
v -76.26553625 37.28025034 18.74261536
v -77.07826793 37.69330308 18.76543276
v -67.49100238 2.19304161 0.09582772
v -68.43841821 2.21091835 0.45052150
v -67.71027297 3.22760479 -0.37693820
v -31.74039721 14.38213978 25.17562546
v -31.99507669 13.63588218 25.41901544
v -29.82431278 15.50119370 28.10024284
v -30.39252758 15.25664516 29.23331037
v -31.55851737 14.02844582 28.29470672
v -30.86392395 13.71638291 30.29620647
v -31.18743189 14.27127235 29.17073481
v -30.10408208 14.94036056 30.47650866
v -30.22586554 14.43466730 31.78725764
v -35.76527908 17.25435257 -1.92454527
v -36.38856485 16.69962518 -2.05821497
v -37.02237830 16.35345630 -2.19975831
v -36.63566709 17.26891845 -1.94665848
v -37.26892546 17.34283939 -2.02357792
v -34.73979607 18.45925674 -1.39754114
v -33.46531093 17.06052758 -1.60880061
v -35.13447940 17.78735593 -1.76588329
v -35.39694101 19.89778131 -0.89319953
v -30.94417043 22.16297574 3.16454959
v -30.05353920 21.70557901 3.58089991
v -31.93200752 16.90993831 10.97799558
v -32.71357715 16.35610871 11.99697703
v -32.90061280 15.01683239 12.92325743
v -30.72191775 15.27801715 15.70901088
v -31.75356984 14.73564189 16.20404981
v -31.24672361 15.08556399 16.69039205
v -32.59892017 -3.65481619 30.77863157
v -79.79256660 -10.62259823 -0.23684878
v -77.35542953 -10.35853941 -0.19362092
v -78.00140977 -13.83405272 1.13528268
v -78.77361029 -11.96646597 0.11309613
v -31.41099587 14.90986906 18.27726886
v -31.29718825 14.98907711 17.70768687
v -31.91363066 14.56371974 18.13851856
v -31.22623265 14.64778837 20.17025091
v -30.25370464 14.78290185 20.29998042
v -2.60077440 15.88054001 41.32420942
v -0.85517915 17.38723926 40.79766944
v -29.64182012 14.76263627 21.60906605
v -31.86178580 14.18468356 23.82134274
v -31.97802603 13.91761005 22.73136750
v -29.32254411 15.11469018 25.22208355
v -29.69303541 15.23410529 25.82334168
v -29.97182310 15.08641336 25.60543269
v -28.39510888 15.06013703 26.05075762
v -30.86037748 14.80279490 25.81660077
v -28.23608927 15.18730260 26.48741193
v -29.06604670 15.63926786 29.15615775
v -29.93129566 7.56517006 38.66433352
v -32.49733523 18.72814819 -0.91452961
v -32.80049190 20.81481740 -0.06841880
v -28.32443081 18.91575009 6.33858936
v -30.21769598 20.00379749 6.44767005
v -30.49583919 18.79032142 7.68641010
v -30.90477735 18.08379591 8.77102278
v -28.21826003 17.95010641 7.99098145
v -29.66185100 16.71101153 10.87671425
v -31.82843328 15.94343036 12.49943394
v -31.26702458 15.76343924 12.91433256
v -29.17174622 15.29213320 15.05028550
v -29.01935950 14.92249500 16.97688736
v -29.39616889 14.80335556 19.16380599
v -27.61842683 14.56927601 21.15808055
v -66.57336652 25.18023737 18.26923527
v -65.11997432 24.71824177 18.52307096
v -20.74873634 22.96443284 39.64251652
v -18.96420866 23.11811969 40.88908434
v -20.58249712 23.03725109 41.23891890
v -31.69135749 13.75712827 -2.45056488
v -29.94213067 16.31821692 -1.44415733
v -31.69554472 15.99892974 -1.77605660
v -29.09343317 18.28461699 -0.54073543
v -28.28741260 16.93513989 9.78334155
v -31.13305755 17.66803488 9.98046529
v -28.16093527 15.42347204 13.77298404
v -27.70969458 14.69043642 15.77880420
v -28.12498622 14.65722639 19.49874312
v -26.42077394 14.16890696 19.23287846
v -26.28020942 14.69220314 25.00434220
v -16.91370644 23.63392711 41.42913222
v -17.87016541 23.26961420 41.29916430
v -17.42420346 23.20640162 42.13412479
v -18.31715740 22.78869227 43.24769974
v -20.00691369 23.20125327 42.69504920
v -90.27399123 16.12709463 10.04648674
v -26.77653171 19.46984790 4.96857148
v -26.27737261 17.46893674 7.57870544
v -25.85755475 18.17278378 5.62316878
v -25.33405647 14.10939824 20.01005225
v -23.25137891 13.84403650 20.90782672
v -22.95480296 13.70107383 22.78315090
v -16.65209420 22.47256972 43.14081743
v -15.47550596 22.35009708 42.61339083
v -16.71284996 23.16906489 42.42817312
v -25.55783466 15.76802693 -1.41209026
v -26.64717101 19.17384006 1.45177846
v -27.89137512 18.81863549 0.19749797
v -24.53525923 17.78691635 6.07771194
v -24.59469624 16.70157351 7.85528868
v -29.12186459 -0.45051539 42.67866910
v -28.27220783 -0.94763457 41.30825400
v -28.30863185 0.89425017 43.60660538
v -22.65739068 16.80390909 6.03767624
v -22.01180160 15.77948220 7.42737250
v -22.84132130 15.86236991 8.31266493
v -22.81662077 15.16460720 10.14350820
v -21.77565917 13.94198090 14.37180489
v -22.19598368 13.74374796 16.60254039
v -17.08407514 15.35067987 27.45192125
v -24.22114089 14.36015870 -1.63369859
v -19.88748834 14.21215106 11.52104605
v -20.71855962 14.72024247 9.86219943
v -21.71467431 14.95281234 9.69689991
v -21.14412934 15.19135851 8.11055955
v -19.51567642 13.79610132 13.15089874
v -19.70975846 13.42042256 15.46071563
v -18.85138638 13.26350216 20.36998235
v -22.13265747 12.49241829 -1.64178153
v -54.29006740 4.91438480 21.72606252
v -20.16079612 15.69722779 5.94104733
v -18.63262244 14.94023763 7.82099739
v -19.24315840 14.75603785 9.68434568
v -18.30465533 14.09907080 10.94182581
v -65.64956903 7.01130228 22.74917997
v -66.53910130 7.37729296 22.95689285
v -65.45757502 6.28961809 22.06057310
v -63.89959157 5.33922110 21.15672827
v -61.88088283 4.79786983 21.92926221
v -63.22237104 5.90679003 22.39767089
v -10.25325246 21.84964344 37.19796985
v -10.13824344 21.71492204 37.16982529
v -34.44311023 -8.77523236 34.53459963
v -34.24948454 -7.97037687 34.50610116
v -34.29130837 -8.38816538 33.26632082
v -17.19440892 14.55025282 5.68468915
v -14.70966544 12.88908347 12.39323150
v -17.11530238 13.46701942 12.26874162
v -16.30821452 13.02674506 19.70615983
v -4.96983342 22.73311280 35.08225828
v -4.84797079 22.61909656 37.38072515
v -4.47502127 21.67544886 38.90657425
v -4.71313717 22.19453640 38.23491558
v -5.82283270 21.89881727 38.17735240
v -32.43902698 -20.50037496 23.77134003
v -14.70580045 13.46943341 4.92006959
v -15.65978862 14.00330663 3.92327690
v -15.72803967 13.93844374 6.82622707
v -15.01256227 13.29944469 10.61252039
v -13.00282869 12.55397219 18.78729649
v -33.00019726 -24.47105199 36.12964973
v -33.25452283 -23.30524288 34.85185653
v -33.45473856 -24.41163361 34.52495858
v -3.57678509 22.19050564 38.22441399
v -3.06217209 20.97246237 39.50040415
v -5.14136488 20.55655234 39.83139992
v -3.44406418 19.74838227 40.55365920
v -18.45179871 9.32269264 -1.73769495
v -13.91666383 13.00954167 10.27200185
v -11.22687664 12.20708806 19.09796521
v -24.88974854 -29.02095579 14.70766403
v -2.65266816 22.34299108 37.68422827
v -12.85382267 12.39065360 4.51930566
v -11.89940330 12.68170960 8.88514519
v -9.60372668 12.29053922 18.63069832
v -8.99756420 12.01665029 17.27562770
v -37.03069314 -26.05286241 9.12041962
v -36.25962883 -23.63526821 9.89860203
v -36.89216450 -25.15937202 8.56009219
v -4.89166053 16.02603868 26.05654486
v -36.91104800 -28.04619446 12.54856680
v -37.23366186 -28.67179736 11.50001865
v -37.24170104 -29.12583575 12.36621942
v -0.85990905 22.42563292 35.05103290
v -0.94997563 21.39744349 37.86610812
v -11.31085213 11.71534415 4.30236850
v -75.71505755 -14.72060196 8.64532031
v -74.66221601 -14.75489233 8.72343965
v -74.53372329 -13.39239068 9.40160640
v -7.17914570 11.76346559 15.68175107
v -67.92269647 -18.98106374 4.89820540
v -63.86552006 19.04685423 20.77080496
v -62.09871545 19.78117786 19.99751665
v -74.31918383 -15.58553707 7.92870019
v 7.65429856 -42.68870503 18.05399172
v 8.55554361 -40.80469534 19.40864138
v 7.56707229 -42.00660810 18.79371703
v -0.10333186 18.55379529 40.05667940
v 1.30557711 18.25418510 39.05398771
v -0.12793104 19.92024481 38.96560520
v -11.61094103 9.32204071 -0.24503891
v -63.08445334 34.19472277 13.94822821
v -93.11810136 25.48635565 3.63459485
v -92.41286665 23.03972840 3.13894358
v -92.30096638 23.30741286 4.33727214
v -91.61507338 20.61428688 5.39029343
v -64.62354213 -20.35962790 4.97447792
v -88.60979974 -5.97299356 4.22363868
v -7.14374566 11.92987058 16.97617024
v -5.54889115 11.84899919 16.39511064
v -0.79352426 -34.19036418 24.16736446
v -69.42546368 26.83076821 -1.80220220
v -67.62433052 26.62009001 -1.72540522
v -68.41298938 24.93459173 -1.43233733
v -31.76961467 12.08216883 28.11062150
v -31.89368173 10.87755710 27.90681645
v -31.44356608 11.80358417 29.64079753
v 2.61014118 22.10988104 34.38046947
v -12.80648075 -38.31484914 1.21105637
v -9.18038934 6.80356985 -0.92257006
v -8.79924465 6.80335518 -0.88732888
v -7.72124110 9.10432544 3.20102298
v -82.81064779 -12.78163400 8.19693971
v -82.97957480 -13.21882196 6.83744205
v -5.96291572 10.58386173 8.23972654
v -6.52936473 11.27113961 8.65133479
v -5.68061601 11.42641343 9.24617238
v -4.11639130 11.41733304 11.52199693
v -5.17010083 11.35766879 13.62187881
v -90.68430215 0.56941225 1.14334852
v -91.47007763 0.58900099 2.01104069
v -0.03165117 20.03267035 30.90614825
v -90.41438252 1.28397311 10.91343630
v -6.18435396 8.48512724 4.00431175
v -3.82994884 7.83939101 4.58166003
v -5.02396189 8.48297775 6.10660575
v -3.24512809 10.93461923 13.50997761
v -3.85951158 11.06322184 12.78044097
v -4.29685740 11.31792273 14.49403167
v -89.28665519 6.31636754 -0.20896693
v -88.22252601 6.84784818 -0.85382082
v -88.35576475 5.59292361 -0.45868402
v 8.85935966 21.53820172 34.53357145
v 5.97529206 21.55913040 36.01168469
v 7.99236447 20.86823434 36.18948907
v -5.08337514 8.25617183 0.98483730
v -4.86375438 8.34893715 1.99559610
v -4.36952570 8.34250543 2.52367090
v 8.19270778 21.78071998 32.08221495
v 8.83555692 21.89932391 32.50255063
v 8.23168457 21.94636129 33.35887194
v -74.63434339 12.00865954 22.74034731
v -3.91043490 7.35790515 0.18012425
v -4.99053067 7.61045842 -0.33433491
v -5.33488765 6.96815876 -1.07228884
v -3.19841807 8.10162071 1.95269333
v -2.05529062 7.57198362 4.93516400
v -0.55114942 7.48857670 5.58614172
v -91.74589068 17.11071655 -2.12474214
v -90.76873958 16.79437980 -2.58431723
v -91.26540273 15.99899121 -1.75180507
v 9.34932940 21.87201940 33.15766528
v 10.54242067 21.54956572 32.84524754
v -0.82946877 7.81113841 1.89576694
v -90.24716169 14.68752604 10.32930706
v -90.54034948 14.10418190 10.64610295
v -91.00516140 14.24175967 11.55242883
v 11.98147051 21.39874361 30.45150451
v 11.54999994 21.92999981 31.97000176
v 11.51972637 20.66667564 32.78520331
v -3.41670029 -40.92053697 5.11555513
v -0.43156321 7.63197290 2.85733631
v 0.65951084 7.21164374 2.89133820
v -2.04473524 7.59093091 3.87253705
v -90.63939750 15.98639227 4.32548532
v -91.25225991 16.52835310 2.73161079
v -90.60515463 15.12086205 2.36224709
v -54.21143025 -10.25395002 0.23201101
v 12.78297044 21.52611502 32.43546188
v 14.04868811 21.44256048 32.69260749
v 13.62185553 21.81267366 31.67030588
v -85.60083807 14.88995366 15.38367756
v -84.48509127 16.54355600 16.18389599
v -85.88627726 17.13981293 15.96238278
v -5.04355226 -0.08476918 -2.22063367
v 19.12323199 15.05056303 35.75497866
v 13.37646693 21.26464434 30.19861504
v 13.82388920 20.99725604 29.90019694
v 13.36589549 21.59308270 30.76454625
v 14.85314500 21.73866518 31.32398054
v 0.37557958 7.09066354 4.10976633
v 14.72095028 21.10719122 30.46865761
v 16.35229774 21.19572647 32.83888474
v -0.47168601 3.60490079 -1.77291967
v 0.36939408 3.11144884 -1.71581306
v -92.07224846 19.20374110 12.78658863
v 16.32209495 20.88035643 29.72454205
v 16.99300669 21.35583386 32.07984939
v 16.94934443 21.30152658 30.85162304
v 1.26494770 1.92576007 -1.84276036
v 1.95998861 1.02870539 -1.62802171
v -92.09652245 22.08212577 4.50283708
v 16.60703495 20.31585388 28.81437913
v 18.12400110 20.01252957 28.10589969
v 17.84484461 20.76536603 29.46954779
v 17.18488894 20.98910324 29.83939648
v 18.30381155 18.73772219 34.58328173
v 19.60451342 19.53555457 27.46843547
v 20.73355205 20.15102655 29.65783328
v 19.28233355 20.64669877 29.64571118
v 19.27250810 20.54827847 31.63911402
v 8.50792136 6.93367654 4.54561971
v -65.34355879 0.80854498 0.60169463
v -65.75214118 2.16312706 -0.08284936
v 20.48302069 19.94934678 31.15679324
v 21.58596180 19.56737414 30.64390644
v -43.39696839 27.88554505 0.04096972
v -42.66435280 28.40895951 0.60144061
v 22.60845341 17.99373887 24.98945780
v 21.46987803 19.78150196 28.43572013
v 23.36975560 18.79582740 26.25822276
v 21.50668949 19.08521727 26.82149969
v -63.04875016 37.58843616 -1.81394897
v 22.53443561 17.26828702 24.10490997
v 23.23160507 19.11072992 27.37842500
v 22.47482724 19.44622397 27.90191770
v 23.03352952 19.28826794 29.17776071
v 22.68507518 19.51599866 28.80919911
v -71.86127454 28.57091278 -2.70803738
v -70.50810754 28.53428200 -2.46058428
v 22.63298072 17.53205061 31.41180798
v 23.13067950 17.90471002 30.92335537
v 23.30939844 18.87973398 29.57177162
v 22.98015170 19.16441880 29.60287407
v 23.70399795 18.28534156 29.71623279
v 24.54443462 18.47241819 26.94870718
v 25.41478910 17.73139276 24.89000745
v -71.54918462 48.88625070 1.42213388
v -72.86133617 48.94598946 0.14485800
v -73.26943427 50.35926774 1.32679439
v 25.22771247 17.25298166 29.00382504
v 24.16297048 17.25956239 30.73463961
v 25.35456978 17.70695299 27.99160965
v 26.05094761 17.51246490 26.19559877
v 24.42158386 18.50118674 28.12306583
v -65.09254873 3.86933726 18.06675270
v -66.21893495 4.35622083 17.76178554
v -65.14617056 2.82644667 16.66016318
v 26.67615190 15.68677835 28.23102847
v 24.69213307 17.80275255 29.22983095
v -79.56305146 11.23139635 16.65093005
v -77.95660943 12.06859015 19.21103708
v 26.80284902 14.40783776 20.04073933
v 25.08237213 15.01276530 20.90095356
v 26.62865072 15.88819548 22.12649584
v -49.92707074 15.64839296 20.41626535
v -49.34960231 14.46343958 20.24122141
v -49.49513450 17.15900935 20.02746239
v -48.27383906 16.00668021 19.37129535
v 26.88665129 16.34940132 26.75621770
v 24.45107885 14.83680960 31.46870062
v 26.57095157 15.07209148 29.68958952
v 18.71835068 6.97265379 7.28270598
v -91.89555049 49.33952913 0.73946890
v 28.31840515 16.08261652 24.89715628
v 28.23331952 15.94409719 25.95370077
v 27.40649506 15.26221633 27.76454575
v 28.03753503 14.17497825 28.85511704
v 22.55027927 8.60860385 11.41985785
v 25.79449676 13.55485059 18.55712011
v 29.54421006 14.47921526 20.88536322
v 28.34624611 15.70585929 22.24456146
v 28.56076322 15.98810777 23.47116731
v 29.01696227 15.09736478 26.59743093
v 29.22393568 14.35417030 27.47765183
v 27.89658494 14.97880556 27.71056071
v 23.68043549 8.71478580 11.76717598
v 28.70109491 13.75644933 18.87289248
v 30.52005917 12.59823423 18.47933792
v 30.34650534 14.02683090 21.86823077
v 30.51796742 14.14052397 23.15402776
v 30.71051091 13.58823664 24.79632758
v 30.30427359 14.16911930 25.14926344
v 30.89321218 12.39892095 25.61535500
v -81.48258179 52.81835049 5.95980464
v -80.16017824 52.64261365 6.46276213
v 26.56638436 9.30712279 12.44163141
v 30.85967898 12.82236818 19.43030953
v 31.36839718 13.11670803 23.18266965
v 31.81050345 12.73797452 22.26462029
v 32.07716718 12.13782001 22.89376035
v 31.42454475 12.59041950 24.28705618
v 26.55673213 7.54068140 10.10472234
v 31.56943247 12.18253188 19.41785775
v 32.12632239 12.14938145 20.96099779
v -52.49231309 8.98586307 22.60897495
v -51.61163211 6.83940668 23.26103300
v -49.53998700 7.36382324 22.16414362
v -90.58225155 29.85257842 17.55635254
v -82.17125386 32.09892660 18.61716993
v 27.52126940 0.75700879 -0.16113502
v 29.85219471 2.71263951 5.34231868
v 29.99402955 0.77005214 3.65144364
v -93.86086464 37.90227324 6.16707327
v -93.86753291 36.56950220 5.63410530
v -30.21584079 -30.60636856 14.70130775
v 22.01510593 -13.73610366 -4.06181905
v 24.34729040 -11.20387670 -3.94651620
v 27.21492201 -7.13471510 -2.86954176
v 26.32780187 -6.96736481 -3.40850605
v 26.30081959 -5.15270466 -3.21338326
v -49.60712790 35.93693301 3.91843962
v -49.99848828 33.52735564 6.76325848
v -48.89304191 31.99747577 6.78833621
v -48.81645739 30.10801040 8.31144862
v -47.96718433 22.03297429 13.86409905
v -48.60275239 24.03107844 12.17098255
v -51.01051927 22.61906862 15.20605013
v -50.13822019 20.91654576 16.54328033
v -47.73359373 18.02076027 18.51192303
v -49.52967167 11.14039123 21.33473940
v -46.61437124 11.31433435 19.69828457
v -47.30717465 6.26695389 21.95405401
v -49.38310012 5.95845794 23.14171195
v 12.42560055 4.81083011 35.99038720
v 13.04897200 5.75726666 35.73521599
v -48.61889407 3.76620167 23.61981012
v -50.65612867 5.03391307 23.49094488
v -47.17110842 3.85416835 23.44633266
v -47.32510448 2.72221188 23.96025136
v -47.41730914 1.55947485 23.91800843
v -48.09330031 2.24205409 23.74922112
v -0.93809800 17.54590869 28.02687138
v -48.75165969 -0.37886525 21.05423436
v -49.07393828 1.75174267 22.75489457
v -48.06604981 -1.16664323 20.49428038
v -55.09800091 -12.52861507 11.06952969
v -53.54084820 -9.89099964 11.69404294
v -53.26296389 -15.30752610 10.68980806
v -53.64467576 -12.80294452 11.02449093
v -54.61947620 -19.38307285 10.39631478
v -56.63112178 -20.49559727 8.93256348
v -54.52055484 -21.06553502 9.04074218
v -47.81809822 31.56570718 6.58935960
v -46.88680172 7.72108696 21.33758366
v -46.57280818 2.38788803 23.93574826
v -48.14059287 1.33783941 23.33580330
v -47.10906371 0.15385597 23.31309207
v -49.70092699 -1.93347107 18.92179437
v -50.03526062 -3.32699111 17.86943153
v -50.06766319 -4.53551393 16.93180390
v -48.68850112 -4.93523525 17.25831628
v -52.85384133 -5.93489641 13.64651322
v -53.36722359 -6.90792641 12.72265334
v -52.27237567 -9.00987629 12.10760511
v -53.37252468 -17.85755903 10.98386385
v -51.94553360 -19.31918412 10.92344616
v -45.62679306 24.70481955 10.08058526
v -47.67788947 23.05430546 12.64635101
v -45.63950002 7.77272601 20.68790793
v -45.56823522 5.93400141 21.69978060
v -44.47295517 0.45451277 24.24097992
v -44.51368749 0.61071245 24.24105071
v -44.76781189 0.61739265 24.24417436
v -44.67386752 0.67462138 24.26742576
v -46.71007395 -0.74964034 22.20791578
v -48.04188758 0.50971733 22.31310308
v -48.35613817 0.48942509 21.98253386
v -47.69726843 -3.13589931 18.55975576
v -51.63585395 -5.82156610 14.69346602
v -50.33668503 -9.33352020 12.38673646
v -52.04685032 -13.78999371 10.80699731
v -52.73874849 -16.69858024 10.98475233
v -44.64038461 18.19639467 17.13558286
v -44.75819692 12.54638750 18.09427142
v -45.63298821 15.03914129 18.18311401
v -46.20130733 2.19892734 23.86857942
v -45.52966729 2.28203647 23.54870364
v -45.30151561 1.32594898 24.21123348
v -45.65050453 -0.54079335 23.84087630
v -83.27337354 38.79130632 16.30070060
v -82.45649934 40.01696035 16.15074463
v -83.99756253 39.43769634 15.92965797
v -24.96538125 -2.65223510 40.60114548
v -25.20686015 -3.87972710 40.68492353
v -23.95833097 -3.91210150 40.89107364
v -49.34823513 -8.31673481 13.44706677
v -44.26109046 7.04132020 20.25173046
v -44.40573230 0.69686625 24.17855151
v -44.80190203 -1.09122274 23.84508029
v -53.20273712 -20.54758556 9.98648815
v -52.39402875 -21.50454000 8.82442761
v -43.51287708 18.88462529 15.61398059
v -42.78877750 14.05525487 17.32946374
v -44.27309707 3.73591110 21.87780291
v -44.17340457 2.70046643 22.63681404
v -44.81684044 2.26768060 23.21038581
v -44.98962685 -1.67607912 23.35347421
v -44.20843720 -1.85951497 23.57372083
v -46.29236832 -4.33297968 18.44592579
v -47.32204229 -4.02218197 18.16868037
v -47.27328941 -5.58737805 17.73645915
v -46.99324444 -7.58029614 15.34933317
v -48.89571294 -11.13160606 12.05970626
v -50.60583726 -15.46953339 10.95530763
v -42.46415570 16.46450534 16.86222851
v -44.16850954 15.59876837 17.56973937
v -41.82149470 5.80603350 19.52749304
v -42.33261570 0.06521538 23.45280163
v -43.15910488 -1.96087826 23.73920195
v -43.41943190 -2.64049997 23.24944176
v -50.36406592 -19.08784173 11.16942894
v -51.36395991 -20.66368982 10.08909941
v -42.05491021 17.89056323 15.87710716
v -41.61738977 1.58946426 21.99067734
v -40.70680216 -0.86812774 22.86244556
v -45.11680827 -7.36181578 17.50761643
v -45.54393142 -5.18400501 18.52683164
v -50.38303509 -20.12048103 10.64840797
v -41.31245986 17.10764877 15.80507122
v -40.68996385 15.62009752 16.00528136
v -41.66233912 -1.71716767 23.69879372
v -93.81125122 47.48782143 -0.37779182
v -44.73672807 -2.94476864 21.91046625
v -44.43451017 -3.83467646 19.84469965
v -44.52028498 -4.40084375 19.43729818
v -48.12788963 -9.88835003 12.70951424
v -47.42355645 -12.96855044 11.88467629
v -48.46631736 -15.94434679 11.54887863
v -49.01599884 -19.22030002 11.11821923
v -49.26345870 -21.39268816 9.60661285
v -50.10550097 -21.84717171 8.50039534
v -43.15928742 28.24271470 6.55301381
v -44.78326067 30.65302782 5.35203191
v -44.07686368 29.28677574 6.10757200
v -43.83001849 20.14060318 14.03643005
v -39.86852244 11.49038412 16.22011140
v -41.11959413 6.78088004 18.74378696
v -42.29341820 -3.12202796 23.19313213
v -42.63874888 -4.56062937 20.86202614
v -43.46565530 -5.40942093 19.70454678
v -45.52757367 -10.68625040 13.49214185
v -46.42859474 -8.66762549 14.61664680
v -41.69230536 27.34954283 6.22568280
v -40.58615863 14.10446409 16.40565693
v -39.96509686 1.16511760 21.17899247
v -91.84125066 46.73240334 10.76635718
v -39.26675394 -2.19490030 22.72821218
v -94.18030083 47.19671607 6.07200479
v -93.55723858 47.93322459 6.35175919
v -94.01606768 47.55205661 4.80662147
v -44.70605031 -9.96749010 14.48003482
v -47.47530445 -20.97201906 10.07455215
v -37.87766770 10.14766842 15.61396290
v -39.26450014 5.92099270 17.95842871
v -39.93429616 0.27844257 21.57161199
v -38.15738112 -1.26813492 21.55754343
v -40.40134698 -3.48764681 23.24219048
v -41.34642333 -6.54466264 20.99237591
v -41.83205590 -4.60141478 21.74813859
v -44.90483925 -12.50222139 12.77966984
v -45.00431195 -14.10036068 12.28670124
v -45.93917727 -20.03201470 10.64392831
v -47.25191742 -18.88445206 11.29620802
v -39.38770667 15.15828259 15.32249898
v -42.36328229 -12.21192442 14.09354340
v -46.68553174 -14.86734860 12.04323862
v -45.73879391 -16.36294089 11.71077881
v -46.28994688 -21.60438150 9.21128225
v -26.78434737 17.20581949 46.48287594
v -38.15976158 -4.52165445 22.41247147
v -37.52619773 -2.91908905 22.04961516
v -42.91750118 -13.57372664 12.91313209
v -42.79756546 -13.04721367 13.48142698
v -23.53086509 19.33247969 45.57853565
v -22.97809348 20.65255307 45.67501694
v -88.61338347 48.63906279 -1.35695515
v -24.14614893 15.03279526 45.14356703
v -25.42305551 15.31614643 46.31509632
v -27.31741779 13.49335164 47.12408036
v -27.07809582 12.52521761 47.17139155
v -27.44790353 12.06075959 47.25062847
v -27.76075900 11.06816065 47.32485488
v -26.03977174 9.60591808 46.26528174
v -27.67717652 10.20335685 47.44473472
v -28.76985446 9.56472848 47.17464000
v -28.19999866 9.09999944 47.15000093
v -28.22635323 11.35299634 46.97309807
v -27.97999978 10.09999961 46.08999938
v -27.69304998 7.72832613 47.17300087
v -28.51639502 7.79038994 46.94349691
v -27.61962451 7.07872491 46.99282721
v -27.16086805 6.20524259 46.77801952
v -26.51048079 7.28462869 46.79489508
v -29.22054939 7.06954347 46.07784376
v -29.01558764 4.37630853 45.11337727
v -29.44844775 5.13976952 45.21936178
v -28.72263268 2.46480061 44.69137639
v -27.73050778 2.63749179 45.14754936
v -28.42963114 4.27577412 45.30505091
v -29.60876562 2.42156675 44.19742525
v -29.39088829 2.43157637 44.37455907
v -29.73511256 1.06125558 43.35497320
v -30.53549305 -0.00703513 41.80248454
v -30.02355248 0.07025381 42.56803915
v -45.71360350 -22.94055745 6.91846386
v -43.25275868 -22.32825756 7.44545134
v -23.67356047 23.96463975 43.26384142
v -22.61903696 23.63317832 43.10489073
v -25.01839213 13.00485246 45.65251246
v -24.76664260 4.90945345 45.80742493
v -26.08213760 5.91294235 46.55779153
v -26.36116371 4.52909758 46.22358456
v -26.97275020 -5.84291201 39.34810683
v -29.07933854 -6.25747396 38.55550289
v -30.30875325 -8.13570339 38.49356249
v -30.73909320 -7.37651484 38.92469034
v -31.36791289 -8.83569289 38.70153055
v -30.47631867 -10.80703642 38.25859725
v -31.99485317 -13.25967349 37.82971203
v -30.99837340 -13.53669725 37.77427971
v -20.83151601 18.60367507 45.36621645
v -21.31977491 16.63438603 44.59567368
v -21.77593112 17.98440516 45.19715905
v -22.91294560 14.42498155 44.56935450
v -22.48576097 15.33541176 44.48095337
v -27.60184743 0.47235977 42.51579940
v -26.25359595 1.14452199 43.79151762
v -27.60689519 1.47905271 44.41632703
v -26.81056224 -7.57615408 40.10178521
v -26.31911263 -5.79453679 40.00440240
v -27.45221555 -8.30138195 39.63935003
v -29.96025607 -15.06537758 37.45942563
v -31.60050139 -15.21702111 37.68650815
v -29.72918004 -16.14130475 37.44121641
v -32.80736506 -17.99398661 36.65710986
v -33.06728601 -18.50362122 36.11304983
v -32.52554685 -20.14125697 36.62730381
v -32.11804107 -21.01491578 37.38001734
v -31.28080815 -20.55666968 37.59418055
v -20.50871961 22.65818417 43.87900233
v -21.18541859 22.63657190 44.19250041
v -20.70066147 21.79285325 44.81870681
v -37.31713817 -36.52186319 15.63510671
v -36.83843091 -36.50215268 16.21020958
v -26.32958069 -1.47649914 40.20529613
v -24.86082725 -1.29021320 40.48798606
v -25.97375773 -0.61567826 40.84684327
v -26.72276087 -2.52113165 39.71678019
v -27.65935846 -1.77046855 40.20933807
v -79.67469841 12.90525682 18.49991083
v -28.22014689 -8.59612133 38.90626132
v -27.57660113 -9.21276398 39.30971771
v -82.98061788 52.05169320 0.86603250
v -27.05387771 -9.04999953 39.76914659
v -27.58365497 -11.67332847 37.71101311
v -27.78201550 -10.69817040 38.19840401
v -28.83210778 -11.39676291 37.97264397
v -28.88334543 -17.20256917 37.52402961
v -29.26587872 -18.51593703 37.93232888
v -28.71823311 -18.53499748 38.02583367
v -29.32014875 -24.24291335 39.07492012
v -28.17008086 -22.18930610 39.40516710
v -30.36705963 -22.69553393 38.78792375
v -29.53216992 -27.61389688 37.60304302
v -28.44041400 -26.12827346 38.77333924
v -30.27006052 -25.73910169 38.33043575
v -21.85394429 3.14448681 44.32264343
v -22.35401794 5.88693004 44.47941855
v -23.47341366 4.03046841 44.54410821
v -22.90065028 -0.19758736 43.17069426
v -21.89631574 0.13018095 43.59458759
v -24.20292422 -0.38459420 41.64091870
v -23.31307344 -1.54377194 41.06241092
v -22.63409272 -1.16672099 42.16634110
v -23.90907332 -2.40583438 40.55262357
v -25.57947487 -7.67880818 40.52853957
v -24.36296828 -6.97063981 40.58929905
v -24.24192242 -5.68285212 40.79583660
v -25.92500299 -8.66001844 40.29479623
v -24.89813231 -9.70637891 39.66496885
v -25.76201223 -9.04972665 40.08791968
v -26.42234787 -11.42703556 38.16072270
v -27.80917101 -12.81635836 37.33944893
v -26.87456086 -13.25201336 37.31220216
v -26.63223818 -19.36165430 38.57928514
v -27.09575184 -18.24864373 37.81326115
v -22.42293209 -4.18964960 40.24185985
v -22.61953615 -2.64077145 40.67942128
v -23.54996651 -6.48914371 40.36850110
v -22.77472056 -5.71443792 40.09504616
v -24.43446591 -8.02845415 40.22993892
v -23.86750281 -10.35791077 38.82469609
v -25.27207881 -10.87062061 39.16491941
v -25.03260225 -17.25639775 37.89174557
v -26.34955756 -15.65969922 37.31034324
v -26.65679157 -17.19725132 37.48786449
v -24.18861538 -21.44857682 39.27563876
v -17.05135033 18.13416183 44.98799890
v -15.87341540 16.84481092 44.81729120
v -16.72316343 19.51948740 44.76105049
v -17.38435403 16.40169136 44.92103308
v -16.85295999 15.12578316 44.84294355
v -15.72670043 13.77525646 44.60141063
v -17.05818251 13.57336994 44.40463334
v -17.23413169 12.20555324 44.42810640
v -18.63959618 12.67588604 43.97377744
v -17.52550900 5.48740942 43.38900745
v -19.51351389 4.65877354 43.84667054
v -18.13792251 3.90830543 43.32562163
v -21.37057483 -2.98566069 41.03451967
v -19.28597502 -1.58036314 41.20117798
v -20.82668804 -1.80267706 41.81182757
v -22.12192863 -2.00235611 41.65957123
v -23.10044505 -11.53466851 38.57184574
v -22.89403416 -9.63288825 38.24432567
v -22.37932011 -13.80627789 39.00668770
v -24.02749844 -13.54572084 38.85670006
v -23.10486324 -16.75532199 38.91402110
v -23.02376553 -14.91132751 39.07538205
v -23.61611836 -17.69329235 38.67363185
v -23.89132977 -17.20022783 38.66990283
v -24.15738069 -17.85952039 38.23228553
v -91.62653238 -1.00435526 2.93841166
v -92.18401462 -0.02415686 4.29063942
v -16.27923548 21.18777297 43.84996742
v -15.43657854 15.13509545 44.64341328
v -14.69669119 15.89074172 44.20054704
v -16.08172245 9.87662096 43.73085499
v -17.44325645 9.93982423 44.22046617
v -16.12697169 5.95586142 42.47132689
v -16.70549437 7.59243034 43.54434088
v -16.97811298 3.18552461 41.77169874
v -18.50084960 2.06239312 42.80773550
v -19.80178058 -4.50888649 37.65493259
v -21.22924663 -3.78596201 39.48962688
v -21.50142752 -5.56291034 38.51805627
v -23.23423326 -19.91084032 38.72127086
v -22.63869531 -25.70791915 39.46229070
v -23.67400937 -23.63235503 39.21910748
v -24.17650260 -25.70595033 39.26337883
v -24.93614145 -26.66983381 38.73379156
v -23.48461002 -27.01438777 38.20748627
v -22.74899930 -27.80200355 37.84749284
v -24.26695824 -28.82279642 36.54563054
v -24.51452054 -29.07130681 36.02254391
v -25.31415224 -28.86974998 36.51049733
v -25.25887266 -29.17634882 35.87141633
v -15.13457485 17.94611476 44.39245164
v -13.80741689 17.35488325 43.35809499
v -15.21080174 19.19418387 44.15298626
v -14.10868391 14.22466431 43.42928901
v -15.50391223 9.66104493 43.29450801
v -15.79320244 8.91871378 43.24046895
v -15.20155277 7.37453392 41.88271612
v -20.12697421 -6.21144241 37.24076599
v -18.68140139 -6.16223738 36.44978628
v -19.04977299 -7.65745854 36.76750511
v -21.16802149 -7.33576855 37.56235912
v -20.82473971 -9.13579110 37.41855174
v -20.23948915 -15.58083761 37.88795695
v -18.65437068 -14.91024625 36.99495271
v -20.60086280 -14.39050026 38.50922361
v -0.51740260 10.63436456 13.44000828
v -20.87733336 -16.93742536 38.21326420
v -21.64929360 -15.51355049 38.78118843
v -21.00434527 -19.58864182 38.85496035
v -22.09584042 -21.38395049 39.29125518
v -22.35773392 -27.21532807 38.53073344
v -23.09645712 -29.11462449 35.93041003
v -24.09651689 -29.04518321 36.06370091
v -24.25122261 -30.01536615 34.39570218
v -23.73770811 -29.86880392 34.62379798
v -24.33660626 -29.89478409 34.74982455
v -22.74131216 -29.39090319 35.27095541
v -20.07260360 -10.51939745 37.81636804
v -17.99959131 -9.91185661 36.73601523
v -17.90426113 -11.33189816 37.62089089
v -19.16843466 -16.42015018 37.29544580
v -18.39121059 -16.06588438 36.76178306
v -20.24459839 -17.19033904 38.13347220
v -19.66666803 -18.38460565 39.18529674
v -19.58062313 -19.16755736 39.39840943
v -20.74640803 -18.54444295 38.77368197
v -19.45344172 -20.38922720 39.47855532
v -21.30235545 -27.03312971 38.79558668
v -20.78812942 -27.79232338 38.00511360
v -21.12554945 -28.22566219 37.59048134
v -20.17443627 -28.39610167 37.14320809
v -21.23450302 -28.70170400 36.91872582
v -21.80082537 -28.74688618 36.75154224
v -31.55644983 -34.97915342 4.87405946
v -32.62275457 -34.73674878 5.45705156
v -22.88681082 -29.52201664 34.87701342
v -88.18735182 -7.90842250 7.24504143
v -88.37246895 -7.61961471 8.49590544
v -16.28080010 0.27078931 37.44972497
v -57.49978498 30.55662662 12.58663833
v -56.79314211 28.46432664 13.55014462
v -17.55285449 -3.06999404 36.30106151
v -17.08099805 -2.86778132 35.64088419
v -17.56444946 -3.81750730 35.43455526
v -17.15371944 -1.33709505 37.85857186
v -17.49078184 -6.05231756 34.82746705
v -18.18845421 -5.11279982 36.13653779
v -18.05242524 -6.54049218 35.58714315
v -16.64002426 -10.89648250 37.26780415
v 21.42476849 5.20497002 33.07000548
v -87.84043789 -8.37192778 6.25839131
v -18.12357642 -12.80605327 37.28534654
v -19.11585778 -12.03238219 37.96302900
v -17.89197512 -12.14637607 37.61265799
v -18.30201037 -16.77808352 37.00418770
v -19.09334026 -17.14817621 37.75034845
v -18.23510975 -17.31827110 37.59415820
v -85.17746627 -11.85769960 3.40846879
v -18.35321635 -18.35304312 39.22865912
v -17.56113954 -18.68676953 39.21208531
v -17.21265167 -19.04133521 39.33913261
v -18.53108220 -19.05383356 39.55287114
v -18.37735437 -20.09970881 39.67581689
v -18.70523766 -26.00997500 39.22293335
v -14.31873534 5.04543167 38.55914623
v -13.47383484 3.34988255 38.33426908
v -13.70734163 4.42090491 38.47694397
v -14.72817734 3.46132275 38.47367316
v -13.97509128 2.35972740 38.40898350
v -13.77930306 0.75867045 37.92065755
v -13.34636100 1.05433620 38.21462020
v -16.45420119 -6.88199652 34.25354883
v -17.22841710 -7.37143448 35.08203849
v -16.37236401 -9.52378940 36.22180223
v -78.54472101 28.93991210 17.56034419
v -17.46549644 -16.41233452 36.43034771
v -17.30826870 -15.05076885 36.05499864
v -57.83151090 31.92781657 11.60506066
v -57.92414397 32.75316209 10.95032133
v -58.54855850 32.66858310 11.64738275
v -17.37865619 -17.57373475 37.93140128
v -16.43656567 -17.12388545 36.79645434
v -17.65019633 -17.09782332 37.04509884
v -15.92182368 -18.35747622 38.92526403
v -16.49126410 -19.54017952 39.32335228
v -16.59343392 -22.90665545 39.85853866
v -17.53789373 -21.44112252 39.64182362
v -17.38588326 -24.00420047 39.98903930
v -17.60559902 -25.40841326 39.54875842
v -16.35324210 -24.07491952 39.79229927
v -13.97590153 6.48892112 38.85446861
v -14.87099566 6.20633597 39.51218352
v -12.55770400 7.08560413 38.43340278
v -70.39100677 37.22674027 16.90585352
v -11.57781668 4.65688808 38.14950585
v -12.53693271 3.43058328 38.33539411
v -12.97847088 -0.08207569 37.68975288
v -12.09939178 0.78797719 38.16455603
v -69.51317191 31.76185861 15.92697576
v -15.99319465 -2.55391560 34.39008072
v -16.59629866 -2.38625496 35.10960191
v -76.89544559 31.48477525 17.93174818
v -77.68494636 28.99646945 17.41849072
v -78.09365541 29.78502959 17.76652783
v -79.62735742 29.98015471 18.02423410
v -80.05411178 28.60361896 17.81852357
v -14.70633689 -7.26369582 33.72144327
v -16.26015082 -8.51866044 35.17308831
v -14.78527393 -10.19547321 36.50941700
v 21.95909433 -0.06716287 30.60121462
v -16.00905322 -11.65161375 37.23113984
v -14.87776544 -12.08622195 36.57001629
v -15.25494736 -16.73294976 36.21115908
v -77.61423290 29.69404496 17.58112572
v -14.97466769 -18.53614859 39.13862258
v -17.77685061 -27.88776718 37.65298799
v -9.87559650 13.84318061 38.83669525
v -11.02706511 13.47914618 38.62526640
v -9.53534059 12.44699489 39.48039934
v -11.26524061 9.77086183 38.92443329
v -10.39985567 10.43031923 39.16073591
v -11.44988090 11.67249493 38.70294243
v -12.02826109 8.47287383 38.59210014
v -10.46369411 8.79373215 38.72954100
v -11.22124679 3.19717615 37.78625652
v -11.91710494 1.96342519 37.97817230
v -11.73085999 -0.33570148 37.86117211
v -13.06736935 -1.06853957 36.74408048
v -14.10409063 -0.22037218 36.62814945
v -13.16159125 -1.93472311 35.14704853
v -75.29919595 51.54193938 1.37741014
v -77.31745392 52.32381821 1.43796275
v -14.95440397 -2.69793486 34.06016901
v -16.14670269 -3.15131643 34.08250585
v -14.66617174 -3.60629591 33.62624720
v 16.72207937 -45.56217045 12.58132234
v 17.78299175 -45.09048909 12.91870605
v 18.81041937 -44.28480193 13.29313871
v -13.77596054 -3.08289961 33.97476301
v -60.75435877 6.41133590 22.44118042
v -15.03717434 -6.41416712 33.41810405
v -15.73635638 -6.17190870 33.58864039
v -15.01340419 -9.21553653 35.50321609
v -14.68229946 -8.60253256 34.71627086
v -15.12928773 -11.22115459 37.03313693
v -14.16953281 -11.11006644 36.75615788
v -16.04898088 -12.76790258 36.15593538
v -14.80532158 -12.66099885 35.71799770
v -14.37659096 -11.62652019 36.66876256
v -16.79701917 -13.69007584 35.93844175
v -15.76692425 -13.43920454 35.58495268
v -15.45346063 -15.01987781 35.38235649
v -14.94485419 -13.86932842 35.27444974
v -16.13320038 -14.36923444 35.51984951
v -16.29451290 -15.12124296 35.62665358
v -13.77784647 -16.74108393 36.28217056
v -14.87518009 -17.49628037 37.25624084
v -14.71546665 -15.83776250 35.61461344
v -13.38732429 -18.57508533 39.10659999
v -14.33183532 -18.38493161 39.00028393
v -15.32718912 -19.08138953 39.33049366
v -15.08954726 -19.85235699 39.18134794
v -14.43802193 -21.45319246 39.01936859
v -15.52796923 -20.54611593 39.14040327
v -14.69857525 -22.41346799 39.16775435
v -15.78993350 -28.23133580 36.98405251
v -10.56569163 16.75048657 37.93101013
v -10.45992039 16.21002890 38.09482977
v -9.80095658 15.21025505 38.63223270
v -9.64582991 17.11820625 37.90591285
v -10.66753641 14.29659035 38.50705177
v -11.10813301 12.74819113 38.65361586
v -10.39007865 13.19794543 38.72828931
v -10.35710238 12.48931792 38.89662772
v -10.73592063 11.98322885 38.86632249
v -10.62026992 11.24756318 38.92358020
v -64.62790817 3.13526904 17.36232080
v -51.65422335 1.61643373 21.56416140
v -55.12469262 2.23927316 21.20885998
v -53.54352295 1.08453608 20.36040463
v -10.53438615 9.69876349 39.06800225
v -11.13058068 5.97497448 38.34486753
v -59.24289301 2.26455019 19.52969469
v -59.35811251 2.57335114 20.26079781
v -10.52262634 5.22987172 38.20301220
v -10.55807061 2.86109559 37.75968775
v -12.71701604 -3.01852496 34.39158201
v -12.95872219 -2.73461686 34.45710987
v -13.53999972 -2.36999989 34.46999937
v -12.58212700 -4.01849300 34.06654298
v -15.24988934 -2.05575838 34.53529626
v -13.74531072 -11.56636514 36.48651391
v -13.40703480 -10.62503736 36.54259443
v -14.07368947 -11.97482180 36.17798537
v -14.32211883 -14.75861482 35.23579240
v -14.05062061 -13.94374575 35.17808020
v -12.94430345 -19.47042160 39.38805312
v -13.22284527 -25.49212612 38.56330365
v -15.22218622 -27.33839490 37.87994385
v -15.17591160 -27.94817276 37.20444441
v -76.19831711 -14.91929684 4.94233938
v -8.49900860 21.17838897 37.28740662
v -8.97912681 20.73558420 37.20897064
v -8.24387930 19.60667782 38.14185411
v -74.67245311 -15.60150273 4.79042670
v -8.78725015 18.44915748 37.95506805
v -9.44702886 20.08763514 37.32317686
v -10.44277288 18.64473708 37.50880808
v -63.62932920 2.70652305 17.35239848
v -82.04784244 46.87152430 16.37252048
v -81.13328367 47.22536355 16.09373279
v -81.85471594 48.03686589 15.67121781
v -9.83753521 17.89983921 37.69055009
v -8.68773833 16.86885394 38.64951059
v -7.55743030 15.12148790 40.59789702
v -7.70849269 17.68818684 39.89829496
v -8.46605282 13.76583800 40.00497982
v -8.09487887 13.20753060 40.45687243
v -8.57783947 12.77220622 40.06282613
v -9.05140396 13.19605857 39.47512433
v -53.11841890 37.22959012 6.79287734
v -9.66032874 9.90497228 39.37078640
v -8.32499191 10.65719035 39.93188217
v -9.01563931 10.68666298 39.78938609
v -9.26358346 8.81054159 39.02943432
v -59.61482227 40.13362527 -0.84200845
v -61.04756519 40.79787806 -0.84411795
v -59.62309614 40.85673392 -0.28523550
v -7.95294065 7.21084699 39.71524909
v -9.02868249 6.97786314 39.18808326
v -9.83134098 6.13962812 38.69564086
v -10.00747550 2.72407313 37.89217770
v -10.04158612 1.29682582 37.70403937
v -10.62825974 0.29231139 37.87063807
v -74.83580709 49.77661744 11.39863580
v -73.57315719 49.16686937 10.69607306
v -74.21097159 50.13799667 10.41247882
v -73.83187115 51.38807371 2.95630516
v -11.44367922 -4.80468478 34.63869914
v -11.47525571 -3.58377630 34.96845812
v -13.73528782 -5.73353143 33.35917369
v -13.82502448 -4.50101215 33.48860517
v -14.46379349 -5.42596634 33.24898332
v -85.37128568 47.20396176 -1.48209743
v -85.43613553 45.82260922 -1.68533740
v -14.10401426 -6.42921403 33.38641301
v -14.24298808 -5.95465023 33.24903175
v -13.27066869 -6.80633681 33.74696150
v -13.82151805 -7.22784223 33.75354409
v -13.53791170 -7.58827897 33.97720307
v -12.42831070 -8.16837419 34.79105234
v -13.58449552 -9.29862075 35.29082611
v -12.29836419 -9.89460107 36.16708517
v -13.73816561 -8.27125087 34.39631686
v -13.43909651 -9.90815554 35.93716025
v -13.08939047 -11.57978084 36.40841693
v -12.67791260 -12.44112756 35.62164307
v -13.76235764 -12.05955260 35.85724533
v -13.89701944 -13.05580419 35.34308448
v -13.10060173 -13.50385882 35.35697609
v -65.56839496 -5.24562364 1.02345459
v -13.62360548 -13.70024867 35.21570936
v -13.51128612 -14.29061871 35.24477780
v -13.29887751 -15.37303627 35.57221964
v -12.30999921 -20.95999941 39.27999735
v -12.60011550 -22.87199907 38.59992698
v -12.50327658 -26.42912604 37.91250661
v -6.81773433 21.01418003 38.72133791
v -7.79906800 21.55920491 37.40903363
v -8.20999965 20.74000053 37.99000010
v -6.27940986 17.72923954 41.02020338
v -6.64712442 17.33715646 40.89446366
v -6.58270484 15.67094959 41.06778651
v -7.74313416 12.67184876 40.71046039
v -7.76700350 9.51868389 39.56947848
v -7.69466395 10.76561678 40.28053209
v -1.87738147 22.68929034 35.99220514
v -8.07297789 1.79790391 38.32779080
v -9.02326778 1.75207667 37.97693178
v -10.68846043 2.49393168 37.70889714
v -10.15435811 0.80822280 37.66490519
v -10.85810363 2.58504599 37.71530464
v -8.21577106 0.41728700 37.96441853
v -9.72223375 0.52972883 37.66639903
v -9.10310261 -0.13804961 37.58084774
v -10.30860748 -3.05640139 36.39901057
v -10.54582372 -2.16597901 36.83697432
v -12.07670849 -2.33336096 35.67615896
v -12.26713974 -2.60048569 35.03147140
v -12.08597980 -16.16985723 36.29812598
v -10.92226710 -18.08124222 38.70227560
v -11.02617756 -19.97152716 39.34763744
v -9.99966636 -19.32238042 39.02546689
v -11.93957962 -23.21893349 38.42827305
v -6.75000064 19.77000013 39.63999823
v -6.56508375 18.05482060 40.65541923
v -5.65305492 18.82089861 40.81921279
v -6.07100176 18.02543364 41.01259634
v -4.15419415 17.10917242 41.62531346
v -4.57713008 18.16731133 41.32732749
v -6.11713575 8.52440204 40.09627923
v -6.60947012 6.44649705 40.01101851
v -8.89903400 -1.04254112 37.51379624
v -8.60859361 -3.65509139 36.44907475
v -10.16573422 -4.35435353 36.02270409
v -9.09899175 -8.50470085 37.01446578
v -9.15202871 -6.88564032 36.26994789
v -9.50499624 -7.58547895 36.59020737
v -10.34140773 -9.77725070 37.50797734
v -9.47899651 -9.45065171 37.51956299
v -10.28535236 -9.10841674 37.27131709
v -10.97484119 -9.59777832 37.14572266
v -10.16278099 -10.57529636 37.71771118
v -10.46947949 -11.86343003 37.68063709
v -9.23518650 -11.24456152 37.94014454
v -9.35909525 -13.08750175 37.83169761
v -10.31618845 -12.82412000 37.59789094
v -10.08384582 -13.58558051 37.41419688
v -84.72575992 21.67582884 -2.92660506
v -86.36909723 22.55303971 -3.05581954
v -9.60815232 -14.78857268 36.93111613
v -12.11121492 -13.67752906 35.83148122
v -10.68007201 -15.24772868 36.78150102
v -9.59889311 -12.28090469 37.90573776
v -11.75778266 -13.00803386 36.66808084
v -12.11715396 -15.00664838 35.84256768
v -10.82345005 -16.13836735 36.76436841
v -66.02324545 44.45592687 -0.14065141
v -66.04053825 43.38641465 -0.86944853
v -66.71992689 43.75433922 -0.72181260
v -11.58293709 -17.11637154 37.45589033
v -10.86790580 -17.02225767 37.50930354
v -10.12296509 -16.58624411 37.14841977
v -9.87619814 -17.22174324 37.78347000
v -9.39826574 -18.49219762 38.54076937
v -11.11466251 -22.07128890 38.89907897
v -11.14172488 -23.53289723 38.09224814
v -10.29810589 -24.06538278 37.82127798
v -10.28211415 -25.95028095 37.43675351
v -11.22582983 -26.25571564 37.54287213
v -9.78804100 -26.55655146 37.09161654
v -4.37461631 19.17460561 40.90734944
v -3.55746783 16.06111228 41.66320711
v -4.41709301 14.80315160 41.59826413
v -3.37220961 15.31014591 41.43124819
v -5.02929278 15.90356603 41.67689383
v -4.72080847 13.17160111 41.37672111
v -4.32796218 12.27532141 40.86228088
v -4.00348613 13.17004859 41.04511812
v -4.52306448 11.17744204 40.30564427
v -82.71122724 36.04205325 -3.01782764
v -4.72831214 9.70018469 40.02925381
v -4.80839051 8.27748608 40.00279680
v -6.10043202 7.37575023 40.04875943
v -5.07761026 6.46520220 40.41921720
v -6.43149624 5.41514391 40.08951411
v -6.80271722 1.93962792 39.06382993
v -7.16218585 0.60135435 38.46467286
v -8.54647253 -5.87659003 36.04414687
v -9.24302731 -4.83035063 36.23684123
v -8.52352753 -9.14871879 37.08371520
v -8.22760630 -8.23675748 36.34792566
v -9.31144319 -10.32677107 37.79719025
v -8.63133278 -10.15050244 37.60338202
v -9.05415416 -13.92084640 37.56746277
v -9.13766120 -15.96273296 36.88546643
v -8.68443493 -16.55580662 37.20545024
v -8.75612348 -17.73597859 37.94047982
v -7.85374921 -17.59675518 37.35009953
v -9.04247630 -19.79344897 38.75312582
v -9.92952846 -20.36330104 39.11538050
v -8.66120402 -20.41883022 38.50210831
v -9.23351105 -22.22095616 38.24616224
v -9.97199304 -22.60530367 38.13320398
v -8.51361733 -22.01835252 38.16006705
v -76.76093280 -14.69526812 2.15597148
v -2.69274716 14.20000009 40.43313116
v -3.45277949 13.13745044 40.51613063
v -3.47342645 11.77469175 39.99493271
v -3.89270764 5.57957124 40.62478989
v -4.28893277 6.23691548 40.58883712
v -4.60941903 4.74363565 40.58452696
v -5.84300933 4.72314004 40.20713270
v -77.11988688 -4.54874057 0.40214247
v -74.91093129 33.74330327 -2.06475938
v -73.32187146 33.30323100 -2.18226854
v -7.19332555 -2.97260401 36.56280041
v -7.99071323 -4.02081944 36.20130196
v -56.26672879 35.80314666 8.28683842
v -53.31524462 34.06654298 7.89393391
v -52.82643065 35.95945612 6.87594432
v -7.68619636 -10.03978495 36.49867326
v -7.55484076 -14.69937060 36.88293695
v -8.54329485 -15.71240649 36.55223921
v -8.17920454 -19.79833469 38.11178356
v -7.98477512 -20.89727484 37.93528676
v -11.46335062 -29.13128026 31.94846585
v -1.68133597 19.37259547 40.35954550
v -83.60123634 -7.89024401 0.67753933
v -83.97601545 -6.73114415 0.86049119
v -82.11082220 -8.20608251 0.19877334
v -3.65132024 10.46096813 39.79745135
v -3.84077569 9.36461706 39.90925103
v -3.01231281 6.35786727 40.42542353
v -2.98868096 7.80405710 40.34719244
v -2.68623256 5.27592935 40.26516899
v -3.95417307 3.83048388 40.49715400
v -3.62504204 4.69750073 40.55805132
v -4.06962307 2.99833901 40.32566771
v -3.82984639 -0.69215678 38.16742450
v -5.33426832 0.07863781 38.49448636
v -5.55192493 -0.76834502 38.00087795
v -4.57146391 -2.66817631 37.25180402
v -5.16031915 -1.80919608 37.69775480
v -54.97082695 -3.15399864 -1.16392737
v -54.48414013 -3.57050449 0.01373552
v -57.35362321 -2.35911226 0.18204235
v -6.36403030 -2.92840367 36.67401522
v -7.72422086 -5.12430957 35.93671322
v -7.37291481 -8.19544587 35.58743373
v -6.72703329 -7.45952874 35.26493534
v -7.15117110 -6.08918304 35.50992906
v -7.78037915 -7.37782521 35.71140394
v -6.51444029 -8.66907835 35.28796509
v -7.38117425 -16.26792736 36.29090637
v -6.56615291 -16.40155353 35.53823382
v -6.95558265 -20.30556463 37.47619316
v -7.19208689 -23.98923784 37.88883239
v -8.33527464 -23.64841662 37.93655708
v -5.93973370 -24.54366721 37.40774468
v -6.87454548 -25.20245686 37.56576031
v -8.00278503 -26.23303607 37.19187900
v -9.42827947 -26.97904781 36.78042814
v -8.50529410 -27.43394859 36.05972975
v -1.73720601 15.49414266 40.71741179
v -1.99086615 14.72642832 40.19759595
v -2.53127213 13.42266332 39.91108388
v -1.59093493 13.92093766 39.63749856
v -2.72664893 11.27524860 39.72215950
v -2.45294767 9.43867397 39.79719803
v -1.45878643 7.85923656 39.72421959
v -1.27265812 7.04834331 39.26891461
v -2.99212476 2.61580152 39.85566646
v -2.81521003 3.27540375 39.81160372
v -2.63859192 1.83324807 39.46500644
v -3.64554254 1.24470261 39.51381147
v -4.05408628 -1.59506453 37.84422949
v -5.52541437 -3.86963086 36.17123887
v -4.95613134 -5.07563446 35.58651358
v -5.53175807 -7.99156260 35.07445380
v -6.24391204 -10.01334656 35.57593003
v -5.66776097 -9.12679918 35.17656773
v -7.13853817 -12.26848736 37.63648123
v -5.93802007 -11.89927757 36.37064621
v -6.08649477 -13.28379940 37.29942814
v -5.89560485 -16.61865786 34.97442231
v -6.89894985 -17.39273407 36.24378517
v -6.31935289 -17.39901118 35.52418575
v -6.94220793 -19.08320375 37.28783876
v -5.72499493 -19.41482909 36.33331507
v 14.27410170 5.24099078 34.69181061
v -6.31153490 -22.51886576 37.60909662
v -6.27701450 -23.44143949 37.66734153
v -7.05056591 -22.83986099 37.94087842
v -5.78332553 -25.59985965 37.08383068
v -0.97184826 21.15354687 38.26850653
v -1.17095851 20.59016936 39.17639703
v -0.55234577 19.54847015 39.75467756
v 0.47926209 15.49131703 40.15006125
v -0.84963645 16.02472924 40.74256495
v -1.47887296 15.03364276 40.32941163
v -0.43158862 13.78116943 39.24161941
v -1.27084018 14.55610152 39.86490518
v -3.55284032 0.23866784 38.84890303
v -2.72010593 0.96457300 39.12075981
v -2.38022790 -1.37940631 37.41725534
v -3.92395118 -2.20189616 37.58077696
v -0.72917750 10.41903719 12.27650419
v -1.25043816 10.35985630 10.68458147
v -10.89371182 -38.63648325 20.80032602
v -9.63322725 -39.10314292 20.66891268
v -10.32434311 -38.46549615 22.22688124
v -5.57428226 -6.25951681 35.27988121
v -5.19886985 -10.86525619 35.71410850
v -4.41445597 -11.55799162 36.14034131
v -4.69717570 -12.36297563 37.01107949
v -4.31410549 -15.72122239 35.61702743
v -6.25241362 -15.47751110 35.72584316
v -4.75018751 -13.69619835 36.83808073
v -6.07883697 -14.78040405 36.86600551
v 6.48374576 -28.72690000 29.36243266
v -5.22579858 -16.89184085 34.43519399
v -5.43090608 -17.57752150 34.51995924
v -5.22952247 -18.85815524 34.65506807
v -6.16358034 -21.11194655 37.25202754
v -4.86255763 -21.40986547 36.06766090
v -5.26854536 -23.22261408 36.80875525
v -5.55882975 -23.72404374 37.23237291
v 0.44271786 17.27923192 40.17833993
v 0.85260841 12.55060080 38.45605999
v -1.80245645 12.64825929 39.28770125
v -0.30923943 11.57748140 38.56275231
v -0.17360630 10.49591228 38.62649202
v -0.80251647 8.59871879 39.39773515
v -0.99526264 8.09134636 39.51245546
v -3.02202324 -2.78216717 37.15259209
v -3.50077380 -3.39345681 36.50800511
v -3.85861541 -4.34081489 35.99391133
v -3.36770108 -4.75014653 36.15076095
v -4.36950242 -3.70433042 36.24757752
v -3.00913421 -4.13939077 36.39055789
v -2.49920739 -3.35885026 36.62448749
v -11.48181502 -8.64790659 36.19818017
v -4.09926195 -5.07620955 35.77852622
v -4.46339976 -6.38529984 35.53427756
v -4.76878509 -7.31207663 35.23758799
v -3.39253689 -6.10760041 36.24435887
v -3.57030262 -10.99195331 36.02459654
v -3.66948196 -13.36361282 37.24895790
v -3.24861612 -15.44665731 36.73840687
v -4.29884251 -16.68233238 34.28304195
v -5.02640894 -16.19704254 34.71491858
v -4.71238792 -16.84389077 34.23273936
v -3.63960490 -16.63261838 34.59771350
v -3.85955581 -24.78012443 36.22756526
v -4.80196998 -25.41173249 36.71177104
v -6.68662880 -26.25036426 36.98096052
v -5.03377989 -26.27645992 36.27699614
v -6.15248736 -27.00612880 36.10181808
v -37.52445057 -29.54814024 13.32725491
v -37.07616404 -28.69130671 12.99703680
v -38.04862872 -31.28907830 13.83785810
v 0.54192159 19.79901642 37.86047548
v 7.43885478 -38.55671734 20.54594830
v 0.25956341 19.13898252 39.40532729
v 0.48532261 19.29068193 38.80306706
v 1.54490699 17.21441932 39.47755322
v 1.67557003 15.24246670 39.60529715
v 0.88147272 13.57569639 38.77720609
v -0.23983393 8.69138539 39.15106133
v -0.76032022 7.81836268 39.34853524
v 0.88071852 7.34013831 38.42215240
v -0.21735555 8.04228708 39.01657835
v -0.46047405 7.11522764 38.67559507
v -0.80798700 -0.48381387 37.58053109
v -1.44619041 1.44447759 38.04754093
v -2.39213859 -0.44568852 38.09475526
v -0.97982155 -2.46436545 37.10087389
v -4.62018466 -8.18464812 35.17689556
v -3.82111245 -10.06625872 35.63345224
v -4.18872479 -8.97961855 35.33215448
v -2.67843669 -10.47117449 36.43706441
v -2.77745444 -11.91257220 36.77887470
v -2.62094662 -13.38150073 37.40189597
v -3.90299177 -16.87274314 34.18098763
v -3.42571177 -24.45688285 35.77982262
v -3.09245964 -26.08713880 35.73748842
v -5.28624514 -27.23554522 35.34859046
v -6.67442987 -27.59997547 35.29226407
v -10.01601107 -33.24980289 26.05199069
v -9.04078037 -32.51891583 26.86040103
v 0.13718002 21.83906734 35.97424552
v 1.26480078 21.65387757 35.34987941
v 1.04321446 20.70546150 36.35698557
v 0.69248397 19.29107867 38.72455284
v 1.38521288 19.63357255 37.81215847
v 2.12591467 13.16561271 38.58556971
v -1.77071558 -7.71134440 36.45465150
v 0.79026894 11.27115823 38.29237446
v 1.77558989 10.13105456 38.20253536
v 0.63732953 8.23367294 38.83473948
v -0.58152684 8.15256406 39.27332163
v 1.25005620 7.97719695 38.79915923
v 0.52725052 5.96046355 37.94428706
v -0.23019259 5.71014220 37.91056201
v 0.93569665 5.30906301 37.97851503
v -0.59947197 5.09345392 37.81217709
v -1.18841685 4.85997181 38.08742762
v 12.27445621 -24.27824773 31.03085235
v 12.70440500 -23.27846363 30.96189350
v -1.55986054 4.09941375 38.19962591
v -0.51539106 3.29012168 37.61224821
v -0.32825710 2.65446049 37.66529262
v -1.15173799 2.22279830 37.82754019
v -1.41911057 1.80463330 38.13599050
v -2.07625073 1.30980636 38.86781633
v -1.16436742 0.98935026 37.96023503
v -0.17841297 2.02182471 37.82613203
v 0.27001736 1.32114789 38.19873929
v 0.67488599 2.02447618 38.19343820
v 1.25550397 0.82560076 38.07866573
v -0.90350932 -5.13839256 36.98599711
v -0.61999884 -2.66000163 37.17000037
v -2.03063479 -4.49730782 36.83670983
v 5.69153298 -33.77554193 23.24759960
v -0.87842351 -10.61564870 36.94709018
v -1.65320514 -11.87738962 37.24879026
v -1.66951900 -13.99447396 37.39354759
v -34.78560969 -34.74235162 17.32248813
v -35.59738770 -35.80055013 17.11780019
v -34.42487866 -36.06068343 17.23497920
v -2.60499469 -17.49478467 34.04688835
v -4.15941142 -17.16522500 33.94519538
v -3.69207840 -18.61485094 33.51178020
v -4.17451048 -17.83656143 33.74217823
v -4.07417445 -19.51938868 33.77043828
v -4.64378064 -18.30518618 33.94048288
v -3.86228738 -21.38535492 34.56406295
v -2.72612250 -24.98645149 35.54846719
v 15.78661054 -31.59684315 24.27369915
v 16.51275717 -32.19664842 23.51725101
v -4.68956027 -27.61365473 34.34065729
v -8.74245167 -33.78351778 25.32433532
v -8.07954464 -32.72890672 26.21440589
v 1.49635889 21.98813297 34.42780301
v 1.94940937 19.63150874 37.58484498
v 2.62165512 18.88480596 38.03457320
v 3.43721919 17.35789701 39.58704695
v 2.63022585 16.59228094 39.56127539
v 3.19376937 15.86165652 39.58346695
v 21.57901041 -1.03759952 30.09738773
v 22.59280719 -1.65810995 29.38693576
v 2.82649673 13.69618345 38.86369616
v 1.99819566 14.25772998 39.16053474
v 2.22191215 11.71081234 38.21055591
v 2.02943757 6.93787122 38.66745159
v 17.17129350 8.01848993 36.18002683
v 16.39265753 7.50480685 35.69579497
v 1.64714782 5.45337051 38.43887150
v 0.82931429 1.52650825 38.23196143
v 0.25980099 0.43217366 38.06695715
v 14.50352743 -38.96827251 19.65773292
v 14.37096577 -40.32518342 19.15486529
v 1.04035600 -0.24767849 37.72106022
v 0.32375325 -1.27544673 37.50936687
v 0.81299251 -1.93855574 36.91880777
v 0.82367542 -3.01471888 36.68385744
v 0.06939897 -2.57065147 37.26066649
v 0.15500818 -3.89494421 37.01370582
v -0.71262621 -8.37027375 36.20376438
v -1.44682277 -7.98112620 36.25515103
v 0.17067119 -10.22973284 36.68074682
v 8.41834396 -28.82518061 28.77443843
v -0.17736705 -15.47596697 36.83229163
v -1.20854913 -15.81916586 36.84304655
v -1.96574279 -15.12040850 37.11917251
v -3.45811481 -17.77561381 33.66378322
v -2.95343995 -19.64831538 33.37920830
v -3.00651556 -20.95673792 33.57310593
v 15.53458814 18.28184351 35.00081226
v 16.98744111 18.57824065 35.19998118
v 16.59209840 1.13612670 32.80146420
v -3.17170611 -24.00285751 35.18950194
v -2.23425566 -24.37010966 34.98107940
v -3.12999962 -27.65938081 33.88380632
v -8.17876495 -32.13003650 27.27996744
v -6.02568546 -32.52504393 26.27568133
v -6.88117975 -32.76021779 26.03602596
v 17.22781546 14.18480184 36.64411977
v 17.03562960 15.16017597 36.39846668
v -7.31424149 -33.50854665 25.25751665
v 4.25474020 16.14560932 39.75801170
v 13.08832876 -6.98280986 28.87363918
v 13.19434773 -5.80116082 28.72487344
v 4.24906611 13.02123908 38.92964870
v 3.85766779 10.06768364 37.96642646
v 12.98032142 -4.76693455 29.46226858
v 13.43578100 -4.01397049 29.87294644
v 2.68951338 3.97701329 38.49363327
v 1.92303862 3.49227339 38.54322806
v 0.92484907 20.10708489 37.08866239
v 2.42086616 2.77851406 38.31062838
v 2.30445387 1.48171466 37.96754032
v 8.59028660 -18.33623275 29.10116874
v 7.25624943 -18.50553602 29.36420217
v 8.20194092 -19.26104166 28.98694016
v -28.67371961 -8.65900610 38.53093088
v -27.03790180 -9.56304278 39.49299455
v 1.40657125 -2.52345344 35.38813442
v 1.54887768 -1.39922264 36.46027669
v 0.80529350 -4.04025940 36.38192639
v 1.76358910 -3.40278773 34.51162577
v 1.57292723 -4.45904257 35.33763811
v 0.41802000 -6.94882171 36.25105321
v -0.01527628 -16.78048074 36.38349101
v -0.87447185 -16.59430936 36.52892262
v -0.49023959 -17.25811325 36.16891429
v -2.47734110 -18.72649603 33.47471729
v -1.33431656 -20.38427629 33.33457187
v -0.00227252 -22.20237255 33.50741416
v -1.61672384 -21.87476121 33.46430510
v -2.54728994 -22.49117196 33.88163820
v -1.31407566 -23.02613854 33.79342705
v -1.60775834 -27.13309601 34.38563272
v -2.08336674 -26.19181015 35.19877046
v -3.15966690 -26.71956085 35.15119851
v 4.26492887 21.15053311 36.35973111
v 5.22408495 20.27901076 37.55393624
v 6.62200432 16.21488482 39.87472132
v 4.87446412 15.78611694 39.70703110
v 5.73525392 14.95411899 39.69984874
v 4.44763759 15.48035350 39.60625827
v 7.27000134 14.62000050 39.98999670
v 4.22229059 7.80133717 37.50437871
v 2.94286432 5.15400479 38.50135952
v 3.47505533 3.99934081 38.06512058
v 4.59290063 2.96557788 36.31784394
v 4.56115650 4.22404055 37.03257069
v 2.82586715 0.49102877 37.05793619
v 2.10732128 0.66545041 37.66265884
v 2.31980346 -1.11695821 35.37756950
v 2.49509374 -1.69285177 34.95196253
v -4.63152397 -39.32146356 21.14071511
v 2.50079460 -6.30989391 34.80609506
v 1.70989020 -6.51272666 35.77042744
v 1.44463556 -9.64796264 36.24542058
v 1.15328643 -10.95727645 36.42429039
v 12.61883136 -13.00890185 29.38465215
v 11.93122007 -13.07515241 30.08117713
v 11.23866718 -12.29699142 29.37737852
v 1.80126191 -15.12128580 36.03345156
v -0.08132916 -23.82159606 34.04187039
v -0.39021211 -24.66433309 34.45341438
v -1.49039121 -25.07895604 35.00955924
v -0.34214742 -26.16085857 34.62340683
v -1.59445091 -27.89665945 32.96151757
v 7.22671440 19.96696927 37.61141375
v 7.85285234 10.43569110 38.67977485
v 5.46867680 9.16216802 38.25935349
v 4.57102060 5.40726073 37.20570356
v 5.40374266 6.56478759 36.52215749
v 6.78215129 8.17617867 37.39605099
v -25.96976049 -39.81190920 13.70224822
v -25.80437250 -39.15792331 14.50646296
v -27.40313113 -39.45296258 14.27114569
v 4.95709572 3.75947449 36.10964864
v 3.58015415 2.46317033 37.43072972
v 4.14271140 1.56657537 36.30431369
v 4.28976770 0.25853043 35.02260894
v -28.39207649 -6.36327872 38.54146600
v -27.47777291 -7.19596446 39.05178979
v -27.49861404 -6.49709860 38.86216506
v 2.99713225 -1.37772795 34.47004035
v 3.68438568 0.05290587 35.72463989
v 2.61174841 -3.86760244 33.12482312
v 2.49918061 -5.57637075 33.65804255
v 2.11680774 -4.20504482 33.93601626
v 3.04961973 -8.48852564 35.26681289
v 2.37287767 -9.14920680 35.91459244
v 3.37795797 -9.65471659 35.36180779
v -0.05715801 -18.96699704 34.92632881
v -0.95351494 -18.69305782 33.85038301
v 1.60466577 -20.59754170 33.86561945
v 2.16521719 -19.71026696 34.63707864
v 1.73170876 -22.23775163 33.77445042
v 0.91258239 -23.30028266 33.83477032
v 0.89408708 -24.32188578 34.27466750
v 1.94345752 -23.72117154 34.22317281
v -36.81638092 -37.08770126 15.40734433
v -0.20579238 -27.96442434 32.38982707
v -0.26205965 -28.97332795 31.25066310
v -3.15492344 -31.64304048 27.26262063
v -2.74524488 -31.47729486 27.46738493
v -2.59759882 -30.97356483 28.08130160
v -4.99554444 -33.01730752 25.74282326
v -3.06214648 -32.57207572 25.88729747
v 8.28648545 18.49763654 38.35269436
v 7.00907037 18.44835840 38.91897574
v 8.92335083 16.83765836 38.84045407
v 7.64073571 16.86570235 39.54468295
v 9.32234153 14.68998287 39.02102262
v 8.62616394 16.00689813 39.40971941
v -34.29191560 -11.09191496 23.44938181
v -34.07634050 -10.75095404 22.30660431
v -33.92232582 -11.33030932 22.79312909
v 7.53080100 9.23861284 38.05163875
v 8.07730481 7.73923565 36.46441177
v 6.69987546 6.74196938 36.49922833
v 7.61725707 4.46839584 35.35558656
v 6.10095821 5.22745401 35.84536165
v 6.75211847 3.85419629 35.44605523
v 4.96277725 5.38933836 36.63956001
v 5.12233935 4.46728570 36.14107519
v 5.66356443 3.87717085 35.71892530
v 6.22222852 2.95799761 35.52530333
v 5.33750840 3.16939829 35.86425632
v 22.67310396 -4.04636050 28.35403383
v 23.01835269 -4.57919203 27.39512734
v 23.84650707 -3.06509272 28.00263278
v 5.34546981 2.28400528 35.83662584
v -28.02033536 -4.31931252 39.01243210
v -28.77411991 -5.43863140 38.80119324
v 3.53905652 -1.53082889 33.63497183
v 4.24166955 -0.91943151 33.77130628
v 3.72270751 -0.48853050 34.41343457
v 3.23513430 -3.43791675 32.64437616
v 3.54707707 -2.43541040 32.99400955
v 3.06477840 -4.49327519 32.48631209
v 3.12827597 -4.93552117 32.38378838
v 3.37731885 -7.11813010 32.97530487
v 2.94946926 -5.19328332 32.64202550
v 4.29784833 -14.83291667 35.21963954
v 3.41867586 -17.19209738 34.95357186
v 3.52579751 -16.93003066 35.09945050
v 2.89826072 -17.64735021 34.89590436
v 1.66516844 -17.29886979 35.50842777
v 4.51627187 -18.51624437 33.87293965
v 3.20892548 -18.25718768 34.52214226
v 3.30257975 -20.18415369 34.22047570
v 2.33983016 -21.08329907 33.95906091
v 2.08409037 -25.01515858 34.38997269
v -1.26838405 -32.71399066 25.21699481
v 9.61370673 20.45044489 35.10630876
v 9.90758371 18.70657504 36.19327769
v 8.70625116 20.21756023 36.31687909
v 9.06010438 18.98524165 37.28516772
v 9.62581951 13.92563712 38.45955804
v 10.02712548 14.21306003 37.39885613
v 9.72696859 15.99936932 38.03592920
v 9.40506440 11.02983765 37.81118989
v 8.87153484 11.59771159 38.67790475
v 7.21181603 0.29267892 36.30338609
v 8.41962826 0.59471506 36.12116724
v 6.04796177 0.81268506 36.10656410
v 6.85217045 -0.91033179 35.68009287
v 6.59784162 -1.12382090 34.94886681
v 7.26463366 -1.91163330 35.48050299
v 6.50461484 -2.30003917 33.97845104
v 4.54222178 -1.75502140 33.09879452
v 5.46518154 -2.94116046 32.56823868
v 4.18398762 -3.13243526 32.35634044
v 3.52464314 -6.20991224 32.44344890
v 4.90227295 -5.52349910 31.36841208
v 3.41910427 -5.12143178 32.13283420
v 4.53041261 -6.32407004 31.32515773
v 5.22021390 -12.55821344 33.17909688
v 4.61284304 -11.43460348 34.16635096
v 5.24713425 -14.10162356 34.41438079
v 4.90014860 -15.43460134 34.72360969
v 5.01347892 -14.45906609 34.73434970
v 4.87249577 -13.44924048 34.78424996
v 4.64792829 -16.41762070 34.58566964
v 4.69083618 -17.54349656 33.96441787
v 5.43264160 -18.79881322 33.38614479
v 4.40194691 -17.35369116 34.21840444
v 5.24834730 -17.36738533 33.29551965
v 3.19172465 -24.36845750 34.36067328
v 4.81186295 -23.87716994 34.47544575
v 3.40579404 -22.42577076 34.35206041
v -91.56063944 10.39247308 10.51844656
v -91.30407870 11.08807698 11.88107859
v -91.51393175 11.37911435 10.90283878
v 2.63716257 -28.02658454 32.20560402
v -30.06394394 4.24952526 41.62777215
v -30.12940101 4.72741714 40.59269279
v -30.15035018 1.65525731 41.43690318
v -29.43773568 -7.01552536 38.46097365
v -1.78693898 -32.46241808 25.55987798
v -0.53328782 -33.06607157 25.00625327
v 9.13373195 8.74409359 36.41907498
v 9.04713105 5.49803721 35.44331715
v 9.72655229 7.07422756 35.35978496
v 7.15268543 5.95949311 35.91850773
v 8.96937400 -1.23231800 36.70700267
v 8.55865143 -0.49811625 36.66049615
v 7.98535347 -0.99663390 36.69150174
v 8.61564837 -1.70863303 36.62814945
v 9.19365790 -2.59435130 36.24102473
v 10.09250246 -1.72785309 36.42120212
v 8.72905087 -2.26319022 36.42152622
v 7.12664751 -3.72788194 34.10929814
v 8.10628105 -3.69855273 35.03201902
v 8.08499102 -1.98254990 36.42358631
v 6.22958783 -3.80095257 32.79994801
v 6.80079311 -4.98452736 32.19185397
v 5.86874876 -4.86723706 31.64523840
v 5.49738808 -6.61761267 31.03316948
v 5.97139075 -7.64414342 30.74902669
v 6.07586140 -21.24390192 34.24070776
v 5.80154685 -20.30800655 34.01948884
v 5.22725657 -21.06826007 34.43626687
v 4.96537192 -22.18209580 34.59214419
v 5.93555998 -22.02814259 34.43112597
v -89.43320811 38.83401304 16.47309586
v -90.61183780 36.94942221 16.33816585
v 2.56575015 -30.32422811 28.15359272
v -88.82110566 8.50887038 1.20948534
v -89.27129209 7.74927018 1.27933850
v 0.56819461 -33.04122388 24.64842610
v 8.87231342 1.53564895 35.70584580
v 10.34655795 0.70075417 36.17161512
v 9.48098209 -0.75888354 36.64240241
v 9.73936450 -1.29482511 36.59798950
v -34.36695784 -8.11414793 20.72083391
v 10.39784215 -2.90912646 35.63608974
v 8.41191132 -4.76121390 33.59339386
v -12.05000002 -11.76999975 36.12999991
v 6.34728139 -16.27690345 31.89378232
v 7.29307812 -15.58567584 31.78327903
v 6.56863814 -15.15495498 32.40185231
v 6.81146886 -22.87853509 34.09912065
v 6.34500058 -24.05045740 34.16172042
v 7.39658670 -23.83230999 33.71220455
v 7.36447889 -24.91967194 33.38401765
v 15.33840317 -6.32937625 26.47790872
v 14.53624014 -6.88172691 26.25392750
v 4.49609384 -28.79301645 29.68053520
v 3.60460742 -29.65775691 28.91588211
v 12.37291005 19.91411485 32.90852904
v 12.53818348 21.62728272 31.35949373
v 10.29301994 20.68321221 33.62750635
v 12.86706515 20.63559927 32.70449862
v 11.91318221 19.17791180 33.11750293
v 12.62030378 18.26131158 33.32083672
v 13.85929715 -7.64483865 26.22888051
v 11.01744827 12.74003088 34.34763476
v 11.81904692 13.95676844 33.97552669
v 10.70956793 15.23286663 34.07569975
v 12.04184908 6.05961541 35.88163108
v 11.81454863 6.90402649 35.74007004
v 10.98445058 5.69673674 35.71186215
v 10.95660310 6.89536752 35.66453606
v 11.57830097 4.27793059 36.04678065
v 10.30098833 4.68754815 35.68278253
v 11.22406963 3.31878243 35.91109440
v -85.22892743 42.61513799 16.30618796
v -86.41391248 41.69918597 15.98061621
v -85.58455855 41.43735394 16.07390121
v 11.33099385 0.80433604 35.98896414
v 10.65374166 -0.62450650 36.23218834
v 11.22406963 -1.61207572 35.77024117
v 9.88674257 -3.61873768 35.18025950
v 11.16195042 -2.37902533 35.45591235
v 9.27144196 -4.05694731 34.78137404
v 7.83060770 -5.35037462 32.57890791
v -70.23793459 30.18620610 -2.47379206
v 8.50143004 -7.10853003 30.57330474
v 7.58488150 -7.45792547 30.48156574
v 8.12204462 -7.79259857 30.07976338
v 7.11407373 -7.63380388 30.60464561
v -83.32704753 34.95045751 19.13629659
v -84.32484418 34.28995237 19.11016740
v 6.37905067 -13.52303848 32.04612806
v 6.60751201 -13.80106248 31.84833005
v 7.20845163 -14.52327240 31.93453699
v 7.44188903 -17.70258322 29.61989865
v 9.02618282 -14.05586023 31.47450462
v -15.64804465 -41.13300890 12.73608021
v -16.34247974 -40.60500115 13.39052152
v -16.78317226 -41.14545137 12.75148056
v -14.45340738 -41.04202241 12.73693237
v 4.93326783 -30.03190644 27.84316428
v 4.23967931 -29.64855172 28.59701402
v 3.62745626 -30.07202968 28.28001976
v 3.94749967 -32.83229098 23.93132821
v -88.04172277 21.15239017 -2.97639100
v 2.76164920 -32.76775032 24.27014150
v 13.18366267 19.25059222 33.27084705
v 12.87128683 16.86753519 33.64179283
v 11.64891012 16.39365219 33.50229934
v 12.20727433 15.22577740 33.70543569
v 12.78941613 14.04160820 34.08606723
v 12.77470868 11.54102106 34.48449820
v 13.65574822 12.01212406 34.77580100
v 12.45912351 12.65235059 34.23400223
v 12.65929826 8.84000678 34.96947140
v 13.80159520 9.13261808 35.06141156
v 11.53464057 8.02610349 35.52981094
v 12.73394376 7.29091046 35.56534648
v 11.67258807 -0.56565250 35.70379689
v 12.42534537 1.14649220 35.54220870
v 10.18443704 -6.72990456 30.91150895
v 7.77754700 -9.40495823 29.44098599
v 8.83004442 -9.68781486 29.20067683
v 7.47840293 -10.21271106 29.51855958
v 7.06200534 -10.53171139 29.71839905
v 8.51697661 -11.78126782 29.26816605
v 8.83951690 -11.92817464 29.14686501
v 8.36158823 -12.88914308 30.63863143
v 9.72575601 -13.64493184 31.21726774
v -88.28312904 45.14788091 -1.88058731
v 7.96566904 -17.85839349 29.35287543
v 8.97634588 -17.97829010 29.19593826
v 7.93526135 -17.23486744 29.83416803
v 8.71994812 -24.41974357 32.67417848
v 8.19070544 -24.67180975 32.95806795
v 9.05027241 -25.42849071 32.22386166
v 7.85643887 -25.87855235 32.46975318
v 6.02760911 -28.88859436 29.29042839
v 6.96065417 -29.26199697 28.57818827
v 5.90177625 -29.44285795 28.26710232
v 15.15373774 20.05410939 34.08115357
v 14.59844410 20.50106041 33.65259245
v 15.44192620 19.61423084 34.27181020
v 14.46276717 19.20236275 34.01790187
v 13.57964706 18.15132424 33.65722299
v 14.33495712 17.14731753 34.68738496
v 15.13233781 16.07203111 35.26856005
v 15.24252072 10.13092324 35.86345911
v 13.22599966 10.43226290 34.87957269
v 13.23711034 8.24054144 35.12686491
v 14.08831030 7.86377024 35.18030420
v 14.33679368 6.95635052 35.10230407
v 14.19214997 8.59874301 35.18426791
v 13.85414787 3.86100542 34.94771197
v 11.20561175 -5.14620636 31.30313382
v 11.90647203 -7.54557317 30.19828536
v 9.74606909 -8.76146834 29.79497612
v 9.14353970 -11.95268054 29.04587425
v 9.28608421 -11.93193533 29.02105823
v -37.08220646 -25.18275939 8.03503767
v -37.82661632 -27.14644372 8.82839132
v 9.87926591 -15.72746038 31.26026690
v 9.68277734 -14.32310231 31.47269040
v 8.92058294 -17.06925035 29.87205237
v 7.23484671 -19.89985816 29.54504639
v 9.46567766 -19.26975511 28.94662321
v -75.89382678 50.78238994 11.08063105
v -76.71987265 50.37863925 11.96916401
v 8.56470410 -30.76709248 26.37318149
v 6.49952656 -30.34529835 26.75344981
v 5.78868063 -31.36363998 25.78075603
v 5.46861300 -30.34744598 26.93866566
v 5.12946676 -32.61661157 24.11968820
v 15.33953566 21.50039747 32.47072175
v 15.71694016 20.16874962 34.19614211
v 15.36021661 20.87226510 33.50768238
v 15.08647669 20.39635740 33.91379863
v 15.87515511 14.89573438 36.08006611
v 16.03116095 10.25564224 36.41014919
v 15.60990047 9.05161072 35.84704548
v 16.10438712 8.71071406 36.10615060
v 16.21666551 9.50989872 36.32747754
v 15.75836539 7.39187840 35.34073010
v 15.87342471 8.30878410 35.91878712
v 13.92848976 6.91338116 35.13001651
v -73.25299084 -15.98913409 7.67372036
v -72.30432332 -16.49677381 6.65561017
v -69.47984546 -16.62758924 8.01401399
v -69.64084506 -17.79882051 4.90767509
v -68.32057238 -17.91406982 7.01678172
v 12.31122669 -3.20863421 32.60106593
v 11.37240510 -6.80918805 30.88342585
v 11.76880393 -8.19821469 29.83263135
v 12.00174727 -7.09388312 30.33264726
v 11.11405529 -8.37869756 30.06111272
v 11.55487169 -8.81698541 29.47939374
v 11.42834406 -10.17465908 28.49104814
v 11.10021118 -10.96624788 28.47006917
v 10.30481234 -14.49600235 31.42684326
v 9.99416038 -17.06599817 29.93434668
v 10.92748251 -17.56649092 29.93418090
v 9.65711847 -17.95260981 29.25819345
v 8.63663387 -20.18712461 28.97964790
v 10.56938805 -22.55668491 29.94200401
v 9.95009579 -22.83105440 30.38194217
v 8.83668102 -22.17848226 30.18133529
v 9.50499997 -23.14377017 31.22511506
v 17.61330478 20.77794075 32.95611963
v 17.71311089 17.92761870 35.39419174
v 18.64280365 17.31868275 35.22013500
v 18.15180294 14.59579356 36.40254587
v 17.61279255 12.13860791 36.68699414
v 17.91051589 11.39964536 36.54256091
v 16.81305096 13.43976893 36.69805080
v 17.66042039 10.42356715 36.50315106
v 16.75593853 9.16780904 36.50442883
v 16.46753214 10.22508275 36.53710335
v -15.47198836 -0.34734607 36.23299301
v -15.38003981 0.45108696 37.12904081
v 16.25180431 6.44448027 35.02490371
v 15.94371721 5.32957865 34.50732306
v 17.05464348 5.52393589 35.41025519
v 17.54547842 6.50496501 35.75227410
v 15.03754221 5.29380143 34.44145992
v 16.48642682 5.04900841 34.85855460
v 16.53142460 4.60766722 34.63644534
v 15.48937615 6.02636859 34.67974067
v -52.55825445 10.54837462 22.65086770
v -51.02564394 9.48495883 22.22988009
v -52.09217593 11.45256590 22.13890664
v 13.16018589 -3.30619793 31.30283207
v -71.81733847 28.03244814 16.19351283
v 11.96205709 -9.05429665 28.89566496
v 12.15600781 -9.13108140 28.33531238
v 12.75274064 -9.15424153 26.76489577
v 11.57034282 -11.18119247 27.82667056
v 12.36434933 -10.76939888 26.36579983
v 12.22352684 -9.71620064 27.53104270
v 12.20698934 -11.61696017 26.72721073
v 11.89480908 -10.98108105 27.09304169
v 12.37233356 -14.30095267 30.65712936
v 11.37277856 -19.27028224 29.15523387
v 12.05439027 -18.07337627 30.23955226
v 11.42327022 -17.24882238 30.43362685
v 8.85819271 -21.11881785 29.23420258
v 10.25914866 -20.65552771 29.10493314
v 9.70529951 -21.91192284 29.58281711
v 11.45030186 -22.63058722 29.99871410
v 10.69486234 -23.21284637 30.69567308
v 12.25260086 -22.53876626 30.37553839
v 9.88113973 -24.21654388 31.95372224
v 18.02713796 21.07757330 31.84365854
v -28.69520895 -30.41987680 22.63542078
v -28.97263505 -31.24583140 23.34102057
v 18.43897812 11.05784159 35.85524112
v 18.47038604 12.46733684 36.34752706
v 18.29551905 9.58727207 35.99552065
v 18.45070720 10.31052694 36.00859269
v 18.00473779 8.70505441 36.27569601
v 4.54247091 -19.73065361 34.13218260
v 3.94007750 -21.08165622 34.48269516
v 17.56376773 5.61847957 35.61408818
v 18.43803190 4.58980771 35.23333743
v 17.62524992 3.43046314 34.79697183
v 16.76528528 3.37662618 34.44132581
v 16.12879708 2.69076112 33.70885178
v 17.09255576 1.89856463 33.48638117
v 15.90583101 1.67425408 33.14891830
v 15.63873515 0.82891801 32.86541626
v 16.13824256 0.12612945 32.14862570
v 15.35543241 -2.77187140 30.50259314
v 14.84436076 -2.02458538 31.07904084
v 14.45342787 -2.39436002 30.92285432
v -73.45297933 25.97951144 16.55690745
v -72.44315743 25.85832961 16.50293544
v -73.26944172 26.82887577 16.27822593
v 14.69000056 -2.52999971 30.61000071
v -85.52660793 29.99118902 18.29211228
v 19.83329654 -21.54613286 26.86857060
v 15.95546491 -2.79101986 31.00903146
v -93.93661469 38.57650235 7.09427614
v -94.07173097 39.17438537 7.18473503
v 13.87225930 -6.44171797 27.48459578
v 12.64046412 -8.93929228 27.49058045
v 12.44693063 -9.19169374 27.90858410
v 13.00726458 -10.93294937 25.51723830
v 12.95170095 -11.86418161 25.78480355
v 13.45607918 -13.23469356 28.43464166
v 13.59974220 -16.80641249 30.12153879
v 12.75643706 -26.76561102 29.79240939
v -60.96591800 38.23716938 11.10744011
v 19.52850819 6.44980697 35.01676023
v 17.23290235 2.70373560 34.14203227
v 17.74789952 0.91211504 32.73031116
v 16.59227163 -0.25119510 31.98670223
v 17.59702712 -0.02972685 32.36217797
v 15.27906023 -1.32697215 31.65416792
v 15.58999997 -2.19999976 31.02000058
v 17.00488105 -2.03947863 31.75707161
v 16.72945544 -3.00743454 31.27609566
v 17.31181145 -2.82103685 31.51733056
v 17.73357764 -2.25120294 31.77393973
v 16.03512466 -2.03310302 31.38938174
v 17.13364944 -3.86300706 30.67341261
v 13.35498225 -12.93896232 26.10802464
v 20.67902870 -4.76594362 28.89929526
v 20.38295753 -3.70922685 30.06262891
v 13.53885792 -13.04296218 27.31954306
v 14.21369798 -15.14220051 28.98190543
v 14.32550605 -19.87937465 29.66919169
v 13.70451599 -18.46408471 29.95195612
v 13.87237106 -18.20210926 29.97843735
v 14.08000011 -21.57999948 30.50000034
v 14.43179697 -25.72987042 30.12227453
v 13.99048977 -26.65713429 29.53130938
v 12.65963446 -29.26223911 27.38508023
v 20.84912732 6.46422477 33.18393975
v 20.09597421 7.21896719 33.49744901
v 19.28498968 7.42617156 35.18365696
v 19.81929876 5.21390606 34.71102566
v 19.99300346 5.42704016 34.60369632
v 19.13218386 4.13337070 34.87867862
v 19.77700181 3.93815711 34.47799757
v 20.23001947 4.78704227 34.23390538
v 19.34520341 1.84672116 33.67213160
v 20.39711177 1.44296593 32.84227848
v 19.51213740 0.63689321 32.53213316
v 18.67213659 0.80112403 32.94821456
v 18.46111566 -2.12914473 31.64333478
v 17.94292219 -3.01801763 31.33724630
v 17.36600697 -3.34787159 31.18776716
v -86.59272641 1.85063691 0.16600467
v 14.05130420 -13.66910059 26.33831091
v 14.01219983 -12.83141039 25.17616935
v 14.49796185 -16.84190333 28.62673812
v 14.52441607 -17.43712462 28.55573595
v 15.15791006 -18.08291301 27.62068994
v 15.83158039 -19.67258565 27.82109380
v 14.90767300 -19.40497942 28.84184755
v 15.63531533 -20.13503946 28.90742198
v 15.01112618 -21.11891657 30.45821004
v 22.05894142 19.72437091 29.62674946
v 22.62446471 16.40281640 31.69963509
v 20.99541947 8.45290720 31.78055212
v 20.29094845 8.56624544 32.64344484
v 20.62104642 7.54182786 32.57033974
v 18.87928508 0.22665174 32.56983683
v 19.95457523 -0.21368603 31.71548247
v 21.06250636 0.55762968 31.43550083
v 20.05342953 -1.46252627 31.13584407
v 19.16393451 -2.28719530 31.12898208
v 18.87331717 -3.25135957 30.70094250
v 20.20797506 -2.72231386 30.64872138
v 17.82335900 -5.92758087 27.36267820
v 15.16413223 -9.67466924 23.83888885
v 15.13207983 -8.56214017 24.31814000
v 15.50058648 -11.22679561 23.37557636
v 15.03123343 -12.84784544 24.06753786
v 15.25020786 -14.36912362 25.42140707
v 16.06821269 -15.24248533 25.39117262
v 15.69668017 -17.70510152 26.67878568
v 16.13634266 -16.57709107 26.32546984
v 15.58272075 -17.69985631 26.83065832
v 14.83563427 -17.07742177 27.83612534
v 16.73106849 -18.71129125 25.74853972
v 16.43462852 -20.18798701 27.76340209
v 17.15722494 -20.59316449 27.99759805
v 16.50184393 -20.52829787 29.21913378
v -74.74131882 51.64797232 7.86691066
v -74.56683367 52.00096965 5.25956694
v -76.16420090 52.55755037 6.67232974
v 16.99670777 -23.75977114 30.74050136
v -88.72801065 -2.67352443 0.45120632
v -89.90240842 -0.03580119 0.74945739
v 17.11294986 -21.61089890 30.32878786
v 16.50418155 -21.57265320 30.54502793
v 16.81797579 -22.10948244 30.68782203
v 16.53259248 -22.80892245 30.92790581
v 16.20027237 -24.93819222 30.33539094
v 15.98091237 -24.13742617 30.90049326
v 15.83207771 -25.97517520 29.15250696
v 14.24165163 -31.67299926 24.58199114
v 22.70348743 19.44872364 29.31020223
v 22.82140031 13.90107069 32.11261705
v 23.12976122 12.52416708 31.60047904
v 22.28601091 12.09826581 31.66719154
v 23.14442210 11.53693534 31.37068823
v 22.45942689 12.63614371 31.88885748
v 22.00832777 12.43790891 32.05433488
v 21.88939229 11.26262266 31.55585751
v -49.91764575 1.36106578 22.19670452
v 21.03770338 10.80952492 31.91146255
v 20.78800835 10.20432729 31.94285929
v 21.13752253 9.98051371 31.55500442
v 22.19340205 10.50894149 31.29637241
v 21.70657553 9.65142064 31.23177215
v 22.81473577 9.46974382 30.99155426
v 21.38551325 9.23422817 31.32307157
v 21.66013233 8.64011701 31.26704320
v 21.31274156 7.55900238 31.86194971
v 22.00423367 6.20365748 32.44787082
v 21.14496939 5.14567457 33.37961808
v 22.18979597 5.36063220 32.39196166
v 23.06511998 2.68703117 30.66447191
v 21.48708887 1.91374728 32.01242909
v -69.70790029 37.83792257 -1.42318395
v 16.21143334 -8.44866037 23.78081344
v 18.04317534 -8.52889847 23.10292423
v 16.62116125 -9.97029990 22.93848805
v 16.47058688 -12.51927484 22.97964133
v 16.03944413 -14.34512530 23.99517223
v 16.79624990 -16.49327576 25.24949983
v 16.94457047 -19.45070736 26.22195892
v 17.82776974 -19.70610395 25.72501823
v 15.55650309 -17.69837737 26.87831596
v 16.43271372 -19.38130893 26.73746832
v 18.19722168 -20.72834969 26.67561173
v 17.21441559 -20.08801885 26.68829635
v 32.20094740 12.21420895 22.08583429
v 16.72126167 -21.14265598 30.08168936
v 17.77506620 -21.44896053 29.64506112
v 19.66643333 -22.67690003 29.29812856
v 17.57034101 -22.03309350 30.36340140
v 16.52754657 -27.35891379 27.86388248
v 24.36313406 16.67977497 30.93344904
v 23.65429699 16.57325774 31.18183650
v 24.16838892 16.18233323 31.12549148
v 23.86208251 15.56891855 31.28313646
v 23.54703471 13.94945383 31.77667409
v 23.33775721 14.69461154 31.71152622
v 23.30512740 13.57975695 31.90588579
v 22.83563092 7.17371888 31.10684268
v 23.07990752 5.80233429 31.60687163
v -0.07177168 -42.32468829 8.59706569
v -2.79124384 -41.70136526 7.46615464
v -1.29872339 -41.80573672 7.50448601
v 23.50016125 4.07514861 30.74190021
v 22.69765362 1.09271274 30.80976382
v 21.72930166 -3.60382022 29.41386774
v -87.19287068 49.84001815 11.11325435
v -84.87936109 49.43972453 12.30368577
v 17.40437746 -11.16121002 22.47739583
v 18.67634244 -10.88895742 22.22070470
v 16.43927023 -11.22393180 22.82346971
v 18.53789762 -14.72025644 22.75719121
v 17.21016318 -13.98007106 23.03905599
v 16.65342227 -15.95807076 24.84940179
v 18.97682622 -21.96506038 28.55743654
v 19.04913224 -22.48106897 29.79453467
v 18.22719350 -22.43776061 30.21217510
v -82.29119331 52.50193551 6.74410397
v 18.65106635 -26.77138895 28.05915661
v 24.61755089 17.06346497 30.53226694
v 24.33153987 17.35604554 30.55131622
v -84.72405374 38.67006674 16.11012220
v 25.09497851 12.88533211 31.62223473
v 26.02614649 11.46335620 31.78070858
v 24.76047166 13.63832504 31.48352727
v 25.77601746 13.17827962 31.46595880
v 24.18403700 10.64831391 31.25778958
v 24.43454787 6.15356816 30.80625832
v 25.01963265 4.70841862 30.17501161
v -1.93740940 -41.17413983 6.15654234
v 24.35038611 1.62549817 29.56933156
v 21.72953449 -5.20476047 27.69986540
v 18.97807792 -9.18921083 22.55444042
v 19.63728294 -8.52399878 22.91089669
v 19.39580217 -10.64031851 22.31960930
v 19.82277632 -11.69009414 22.21461013
v 19.53791827 -16.37008600 23.22909236
v 17.03463867 -15.57124034 23.82447943
v 18.70527491 -17.27480628 23.70151132
v 18.26923713 -16.47444814 23.42823520
v 17.92481542 -17.35460944 24.01656285
v 18.86213757 -19.12101358 24.75455217
v 19.70267668 -17.92305149 23.93842116
v 18.36669631 -18.06768961 24.15972017
v 17.62175001 -18.47077347 24.79312941
v 25.05759895 0.72239054 28.46909873
v 20.25917545 -23.29965495 29.39544059
v 19.70829815 -23.08704332 29.70660664
v 20.02532594 -23.63479137 29.58914824
v 24.18006212 -31.42065927 22.04961516
v 23.00952002 -32.50024095 22.31279202
v 23.28826860 -33.65827724 20.62895522
v 18.72031204 -29.54520285 25.09359084
v 26.86114982 12.17084099 31.50641173
v 28.04520912 11.64404303 31.14827536
v 26.43699013 8.81456211 31.56407177
v 20.86766623 13.56199943 33.72094780
v 26.08815208 3.78856645 29.84225191
v 24.94308166 3.59523133 30.01466393
v 29.33904715 -15.55623021 20.32084391
v 30.14970012 -11.14023570 20.05036175
v 29.56363373 -13.79372459 21.82575874
v 24.53447320 -0.89275854 27.95812674
v 24.04876426 -2.45687203 28.10412459
v 23.38600904 -1.57693925 28.79498713
v 20.72303928 -9.13661346 22.76286483
v 20.48655786 -10.34270227 22.38985710
v 26.77021176 9.96127352 31.75008297
v 27.43390016 10.98037511 31.59779683
v 21.08757384 -15.20240866 23.06614071
v 20.61594650 -16.34726301 23.29040319
v 20.95423639 -21.78989165 27.17757970
v 19.90023442 -22.19838835 27.84954756
v 22.12077379 -22.40049280 28.11850421
v 19.30622756 -27.57739648 27.01631188
v 27.82277018 6.78938441 30.54708801
v 27.03271620 5.21547301 30.20712733
v 25.31647310 1.63551595 28.97259220
v 26.08574927 0.39364013 28.27843651
v 25.21352656 -0.47112498 27.76398137
v 24.78790469 -3.92184732 26.72302909
v 23.79412390 -4.11975943 27.15594321
v 21.54888958 -9.77276079 22.81822264
v -76.61319524 29.10895646 -2.83128768
v -76.79513097 27.75888704 -2.64292327
v 20.41999996 -8.93000048 22.81999961
v 20.34402452 -9.45725385 22.62131311
v 21.91351727 -11.20577101 22.99472503
v 20.96305043 -11.00025326 22.46909030
v 22.69775420 -11.97435427 23.11400324
v 21.52639255 -27.23416872 26.27638169
v 21.08654194 -12.54975703 22.58996293
v 21.99434116 -16.65228419 23.89154024
v 22.63037860 -20.07647045 26.26929432
v 23.05857837 -24.68164265 27.83775516
v 21.45549469 -24.46424402 28.74129266
v 23.33531342 -23.71079661 28.05033512
v 29.71517667 8.38226452 30.05334362
v 28.54067087 8.94069206 31.18443675
v 29.15369533 8.97140056 30.77081591
v 28.57377380 9.65560600 31.20950796
v 33.10086206 0.25712259 19.30199936
v 33.36605430 -1.75070297 18.20598170
v 33.87101740 1.14778895 18.26212741
v 28.08571421 7.80409807 30.89651093
v 3.51379812 -42.68828779 17.84242503
v 26.99311450 3.53654707 29.51435745
v 27.38216333 2.13218620 28.53312716
v 26.58003196 1.79113192 28.67080830
v 26.96830779 0.79751277 28.30444276
v 25.09167045 -2.37975572 26.93429217
v 26.42138116 -0.83793269 27.28207782
v 25.58816783 -3.24128522 26.44333802
v 25.16869828 -1.80537114 27.12749131
v 24.83526617 -3.29586025 26.85500868
v 26.34987421 -5.05246967 25.94632097
v 25.96230060 -4.49687103 26.06924064
v 25.07740259 -6.63858233 25.69322288
v 24.41133372 -6.34500198 25.70414916
v 23.03508669 -6.25929190 25.37341602
v 23.79465662 -10.86778753 23.68237637
v 23.74067530 -13.26161716 23.80532585
v 22.86756597 -14.97383509 23.96854386
v 24.37238395 -19.50278133 26.46461315
v 24.07217212 -22.81406336 27.78109536
v 24.31993000 -21.22177742 27.36245655
v 21.82531729 -26.21156909 27.05261856
v -91.77900851 21.29971795 5.12695452
v -91.90647304 21.45056427 3.77707998
v 28.42842415 14.32567555 28.15372497
v 30.11014871 13.25402036 27.37339400
v 28.63483876 13.80713284 28.62126194
v 28.94940227 12.50320766 29.87221815
v 29.17828597 11.71934884 30.14153615
v 29.89452891 9.37179103 29.98967469
v 28.91687676 7.32575729 30.43681011
v 28.53080444 8.36715195 31.02144785
v 29.75421213 7.42301159 29.53828685
v 29.01013382 6.72419975 30.19106202
v 25.22782050 -29.40312400 21.96137793
v 18.70584488 -6.11348776 25.62395297
v 16.79389179 -6.20140741 25.90414695
v 17.41129160 -7.16598798 24.36825447
v 25.49022809 -6.10075705 25.99453367
v 24.76000041 -7.41000054 25.10000207
v 26.24976076 -10.30282769 25.12250282
v 25.90647154 -8.82617198 25.36426485
v 25.27628653 -8.31826497 25.43894574
v 25.50838329 -18.44994165 25.91654100
v 25.35282075 -20.34722455 26.48562752
v 25.81995726 -21.52906731 26.74499899
v 25.19911155 -22.53053337 27.28882991
v 23.62740226 -26.14713833 26.61335841
v 23.01629819 -30.16387485 23.72589521
v 28.25468592 16.23131521 24.00338277
v 30.37036583 11.18143834 28.72134000
v 29.99299392 10.32516640 29.71352264
v 30.45134805 8.95603001 28.72491069
v 30.20679951 5.16582699 27.84089558
v 29.52140756 5.16426843 29.02291529
v 29.28125486 4.09636600 28.61332521
v 28.13100629 3.04850377 28.41477096
v 28.67765911 1.20588765 27.55760215
v 28.47870626 -0.61986141 26.79060400
v 26.67780034 -3.78478551 25.99084191
v 27.38604881 -3.25791165 25.95753223
v 25.60899407 -4.06854833 26.14672855
v 26.89991705 -6.83351327 25.26243031
v 26.33546665 -6.35018433 25.71102045
v 27.56905369 -5.84935909 25.05762689
v 26.12736076 -7.08976528 25.57078749
v 25.50709434 -7.06055621 25.78559332
v 27.17425302 -9.39213205 24.94178712
v 26.03047714 -11.81739569 24.90917034
v 24.95508082 -10.38140897 24.71338026
v 24.55303818 -14.37523495 24.51398969
v 26.22633986 -15.14062658 25.40420741
v 25.25208332 -19.48508248 26.27795376
v 23.87733571 -27.13442408 25.95520578
v 23.84110726 -30.26460484 23.29733036
v 30.10217659 13.92592769 26.34209394
v 31.18090518 9.71700624 26.44797042
v 30.42589873 6.69895345 27.97214314
v 30.23417853 4.24464280 27.18572132
v 24.92637374 -30.46829626 21.27241530
v 28.30854058 -2.62102531 25.52300133
v 26.47215128 -7.72857061 25.16699955
v 27.33802795 -11.07372250 24.95333925
v 26.79111436 -13.87652382 25.24678782
v 25.84075928 -17.46462472 25.49064159
v 26.41671151 -20.90023831 26.01786889
v 27.08289027 -22.82777615 25.89952387
v 26.72889456 -21.68611437 26.08940005
v 26.21243522 -22.78093435 26.70323104
v 24.90844950 -27.24780142 25.37568100
v 25.05502477 -28.18756178 24.53919128
v -87.03205734 19.65335384 15.47219511
v 30.02442978 1.71022804 26.25088580
v 29.63786758 0.42533939 26.19168535
v 27.64074691 -12.58879155 24.80402589
v 27.19983831 -16.96939021 25.00089072
v 26.63091011 -16.04754105 25.35982244
v 26.78963728 -15.51058423 25.30875802
v 26.91441961 -18.95782351 24.85924773
v 26.41621605 -19.87927407 25.29691160
v -81.89491928 21.05813473 16.89824834
v -83.27086270 19.37940344 16.52044989
v -81.79182559 18.90966669 16.79352485
v 25.91084130 -26.50038712 25.42856894
v 24.81367439 -28.67469564 24.34952371
v 24.72315729 -29.17857096 23.80425669
v 30.62792122 3.59711889 26.00331418
v 30.57100065 2.22753617 25.42560175
v 24.23516102 -0.08927263 28.63498963
v 28.36732380 -10.58138814 23.90230075
v 28.11777405 -11.75388880 24.41033907
v 27.44930983 -15.36292024 24.98895489
v 28.00331824 -17.77582429 24.18490127
v 27.37972140 -18.37920956 24.45793524
v 26.92930028 -20.94592899 25.48341453
v 26.79999918 -22.22999930 26.06000006
v 26.84514597 -24.80693720 25.65656789
v 27.32253633 -24.31127988 25.10984428
v 25.19022115 -25.94313398 26.24648809
v 26.63612738 -25.67999624 25.32731369
v 21.02225274 -5.85558126 25.65541677
v -51.00360140 -22.05372974 7.42078945
v 24.44818616 -30.43912537 22.96207659
v 30.44363484 0.64725563 24.68220331
v 29.89422344 -0.19938294 25.34794807
v 28.84379588 -12.80163322 23.68810773
v 28.12780812 -14.13224451 24.45064671
v -8.27524997 22.06751332 36.44561768
v 28.23340893 -17.00494811 24.07677285
v 28.21027115 -16.36100188 24.04058166
v -92.52684563 21.90954424 13.18398770
v -92.15816855 21.45399153 14.00825754
v 27.02039294 -20.59924603 25.10872670
v 27.26762556 -18.99237372 24.44557846
v 27.23651379 -21.50913142 25.21499805
v 27.15467103 -20.78859508 25.03476478
v 27.45980397 -22.34682254 24.80881289
v 27.32978761 -22.91505039 25.44851415
v 25.29618144 -28.81315351 23.46413769
v 25.43775924 -28.94876711 21.89257555
v 25.41643940 -28.38286385 23.88601936
v 24.57450517 -30.25738709 23.06869440
v 24.49714392 -30.24245054 23.12065288
v -92.48712659 25.90232715 11.78581081
v -92.53130108 25.58719739 11.67308260
v 29.36473675 -12.06708327 22.20381983
v 28.99874933 -14.44897242 23.32637087
v 27.68065967 -18.83582398 23.91612902
v 27.24110149 -20.17241903 24.08307604
v -95.71507573 38.32426295 -1.25615299
v 27.48431265 -22.31621370 23.82579632
v 27.38983184 -24.53128994 24.73519929
v 27.34056301 -24.94348772 23.86704646
v -92.65189618 26.25872009 11.01139933
v 28.82262878 -9.43650212 22.07125165
v 29.29297835 -15.00992570 22.21807651
v -94.49188411 29.31914479 2.46860366
v -94.25688535 29.02007103 1.86138949
v -93.94958615 28.72708254 2.58405670
v 29.09344248 -16.26237296 22.54313044
v 28.81270275 -17.83518307 22.89666981
v 32.01795369 12.45738287 21.70158550
v -93.60899031 31.46300465 4.33043111
v -93.48443896 32.18796477 4.46100812
v 32.81609714 8.88098590 23.18232320
v 32.31842816 7.12489896 22.98350818
v 33.23645145 8.52235500 21.76320553
v 33.26192126 6.40729489 21.16260119
v 32.10301325 5.45822876 22.62588590
v 31.02542646 0.20054332 21.03015408
v 31.98392689 1.31894869 20.65785788
v 31.65695444 1.21662184 21.27261274
v 31.48076683 -0.95666933 19.92473938
v 30.61106801 0.50234824 22.08494581
v 30.42306751 -1.00978045 21.43025585
v 29.73735705 -2.93668662 21.20590396
v 31.29100800 -3.55055602 19.79295723
v 29.52638455 -7.32352724 19.87387985
v 29.91255000 -8.12484790 19.11118627
v 29.25998718 -8.56915955 20.41545138
v 30.64569458 -9.46746394 18.73790100
v 28.67875621 -7.51963397 22.50018902
v 29.91372161 -12.02303823 21.08410560
v 29.31000106 -15.49999882 22.06999995
v 29.35629338 -2.00093375 24.25071970
v 29.95863184 -0.64551446 23.38992432
v 30.90970404 5.59978792 24.25735630
v 31.07405268 5.29811718 23.86289276
v 32.34092146 5.03598154 21.79714851
v 33.21663290 4.77984827 20.72453313
v 33.25207904 3.36017879 19.98179033
v 31.87321126 3.28160636 21.46660909
v 30.84580787 2.36294023 23.63087609
v 32.37864003 -2.13583210 18.74615438
v 31.61544725 -4.65814024 19.28350143
v 30.65330721 -7.78162666 18.04560982
v 30.50761111 -11.17001101 18.94002780
v 33.40633214 1.82287081 19.36826482
v 32.36728907 -3.68399592 18.69783923
v 31.38385341 -8.82924255 17.11210981
v 31.15997463 -10.11786144 17.30821654
v 32.95677155 -1.01632799 18.90122332
v 33.12990442 -3.73401609 17.61456206
v 32.01020136 -7.59339426 16.41262695
v 30.79042397 -11.48262247 16.77366160
v -83.35196972 17.39378087 -2.03329488
v -85.49110591 19.37686838 -2.85571371
v -86.74188703 20.57050727 -3.10205831
v 32.49425068 -6.53830497 16.11144096
v 31.56663477 -8.04856699 14.69573565
v 31.12412803 -9.36430972 14.78985697
v 33.31048414 -2.55694962 17.93862320
v 33.60358253 -2.43313052 17.16154069
v 29.90939096 -0.72508008 24.68022890
v 31.66323528 7.74951419 24.37774837
v 31.16979450 6.95674773 24.55566637
v 30.94881400 4.80401842 24.00627360
v 30.73101304 4.88291727 24.61627685
v 30.57897091 3.48575623 24.81294796
v 30.83830886 4.01797332 23.99106510
v 29.18153815 -1.06856285 25.56223050
v 20.88239230 -22.74950966 28.83708663
v 9.36183706 -36.27895564 21.39620483
v 8.03566910 -36.95594519 21.35105990
v 4.90985299 -41.05108231 19.32968013
v 27.74401382 -8.18889588 23.73880334
v 10.23315825 -34.64096785 22.27561735
v 12.02912163 -34.95074064 21.91409655
v 4.78834799 -41.99996218 18.58643442
v 31.25304729 11.56907529 25.26079118
v 30.94887547 10.73156204 26.51350759
v 19.92434077 -22.73018286 28.82951126
v 7.85606913 -34.87516567 22.28970081
v 25.23416653 -5.04317880 26.06452629
v 17.51130261 -16.76126011 24.23324063
v 17.64425077 -17.91201159 24.59351718
v 19.56290379 -23.48716184 29.83628400
v 23.86915497 -32.56279975 19.20924522
v 17.69154705 -24.49478954 29.89253774
v 18.94275658 -24.74607900 29.39973585
v 3.34738265 -40.30305147 20.00418492
v 4.30670474 -38.89727965 20.64773813
v 30.88198788 8.19606986 27.17053145
v 16.53753966 -15.54936171 24.48110282
v 21.93663642 -33.98867697 21.50557376
v 18.70224066 -23.54128845 30.15550599
v 16.52400568 -15.80097340 25.18020384
v 15.67737572 -18.22889596 26.75657719
v 32.45212883 11.84968092 21.55043557
v 30.91046400 -5.27394097 19.55723576
v -75.83580166 -15.01451619 1.30166602
v -85.32760292 19.13422532 15.94422944
v 16.26584679 -15.92673548 25.82053654
v 16.16150513 -17.71004312 26.16334520
v 5.39726904 -34.78351608 22.65392803
v 6.76396443 -34.19164941 23.02647196
v 26.54000372 17.12573878 24.80426431
v 29.22096290 13.44210468 28.64004858
v 28.33396941 7.10292906 30.59695661
v 14.65400774 -17.86219142 28.32696401
v 15.56188799 -19.10995878 27.47129276
v 14.61421419 -18.82183179 28.71853486
v 15.25655203 -20.86921968 30.10547534
v 15.61469026 -20.68028226 29.71843816
v 16.09244011 -21.28982730 30.45339696
v 16.03049412 -20.41496336 29.14215252
v 15.99272713 -20.86770721 30.03290854
v 17.52505824 -22.76835218 30.62352352
v -85.63713729 -10.42767055 1.61808101
v -86.30321175 -10.16009506 2.39356677
v 0.12577621 -40.53120688 20.14240623
v 25.99908784 17.40967296 24.70482327
v 26.88797936 15.87372832 27.50844322
v 33.84058923 -0.40486621 17.73658581
v -82.81102031 46.37071118 16.54261909
v -83.23664218 45.39900273 16.69580117
v 14.29186482 -17.86880754 28.99354137
v 15.59315156 -21.15327306 30.44877388
v -91.31299704 -2.02292833 3.88735905
v 3.50626395 -33.86456519 23.30186591
v 4.60850401 -33.50536153 23.33320677
v 2.39050179 -33.81511569 23.73772487
v 24.38069507 18.40522327 25.77254735
v 13.94330617 -17.47099683 29.77520972
v 14.36096430 -18.13048124 29.18975241
v 14.67440464 -20.33974417 29.81599234
v -74.00116324 31.72628954 17.16984250
v 12.92256266 -18.33741181 30.21824174
v -68.60269606 28.91153097 15.31406213
v 5.64989261 -42.95871034 7.74487853
v 12.44123466 -12.34161574 28.34221721
v 11.42263971 -11.72281615 28.18765864
v 11.90841943 -11.99942175 27.53010951
v 7.95509014 -20.65259218 29.35939282
v 7.53264269 -20.89811116 29.63206358
v 7.49075133 -20.51131241 29.45667505
v 8.58626235 -21.64613456 29.72519957
v 8.08776729 -21.18934318 29.63107452
v -5.51203499 -38.10214624 21.95708454
v 24.34077859 18.37499253 28.54422852
v -90.56708217 9.73931886 6.42908970
v -89.98763561 15.17829485 8.24605115
v -90.04684538 14.52782098 7.00566685
v 12.54090294 -7.83950277 29.34026346
v 12.31386233 -8.63562524 28.94014306
v 11.04999892 -10.48072800 28.67872268
v 11.77676022 -10.32097731 27.69133449
v 11.73138153 -12.06198148 28.66870351
v 11.20338961 -10.86387224 28.44176628
v -52.95326561 39.37910125 4.65316698
v -53.82810161 39.86031562 5.37672546
v 6.41688192 -19.36322078 30.19583225
v 6.26288680 -19.00446042 29.95826490
v 10.15501097 -23.34793843 31.23279475
v 10.56549978 -24.02475849 31.39675781
v 9.82693490 -23.58624153 31.65459260
v -9.94038861 21.36341482 37.27875650
v -8.74786079 21.29932120 36.98035702
v -22.87442051 -37.32829168 2.69271876
v 23.34314398 19.12866905 28.23875658
v 23.12573045 13.03700637 31.82074055
v 21.27449773 9.50685609 31.39339387
v 20.97998187 9.14164353 31.63905814
v -6.31705718 -36.69248521 23.07467535
v 21.06375434 6.93709264 32.50994161
v -92.03333408 6.77814195 5.76086389
v -28.32058631 -8.20623990 38.72252256
v 20.92536911 5.41347405 33.66990387
v 7.33093265 -20.48177458 29.64653447
v 7.12475041 -20.56328952 30.09595163
v 7.62826251 -21.42173611 30.46207130
v -67.43900478 -18.94553564 6.18840428
v -7.36297946 -38.28534111 22.21057564
v 14.69180919 -1.70661637 31.55172616
v 14.35426623 -2.25855457 31.15712292
v -77.15830952 9.27341916 16.54468104
v -76.95357502 10.53329650 18.04253645
v -78.25225592 10.74014045 17.11396687
v 12.53268216 -4.10839682 30.43922782
v 11.92996744 -6.46403199 30.52193299
v 10.54194197 -9.21692327 29.67824414
v 9.38953832 -8.90454650 29.50134873
v 11.21921465 -13.03473301 30.39878607
v 6.23659464 -18.77246052 29.98931520
v -93.67254376 44.11643371 -2.20731250
v -92.49089658 45.51728815 -2.19716830
v -92.37032384 43.73027012 -2.55563390
v 6.26889756 -19.92972009 31.34361282
v -30.32831661 -26.19999833 22.69844152
v 8.04358535 -15.66077769 31.34452552
v 7.69923767 -16.26110449 31.20309673
v 20.40798031 9.78707615 33.15309808
v 20.56192979 10.34452394 32.35999867
v 19.85165104 8.79412703 33.70785713
v 20.41510306 6.04300248 34.04474631
v 18.29502545 3.74166667 34.95406359
v 13.06045055 -3.88129009 30.38218804
v 11.70797180 -5.47406636 30.53709865
v 10.88117249 -8.73593334 29.93165143
v 7.16852490 -9.01272707 29.73875590
v 7.02717248 -10.02858113 29.65494804
v 7.33800884 -12.40108535 30.27124144
v 8.22308473 -16.76794142 30.52523732
v 6.65760878 -17.33025722 30.43203428
v 7.20591471 -17.31185243 29.99456972
v 7.35338591 -22.17048593 33.53244811
v 6.62229164 -21.86987177 34.10096094
v 3.53825162 -28.16083655 31.51013330
v -5.88353956 -33.51898491 25.26304312
v -5.84770693 -34.25864875 24.66436289
v -9.23037529 -37.29413822 22.77430147
v 19.68923025 9.40306392 34.71436724
v 10.00411902 -5.79840876 31.78274632
v 7.35051930 -13.87894619 31.54001012
v -68.13596189 33.38019922 -2.03917199
v -68.53985786 31.48801252 -1.93037163
v -68.99037212 33.45172852 -1.78346934
v 6.51872810 -16.72833785 31.21741675
v 5.97666809 -17.55533367 31.18415549
v 7.22819753 -16.81198739 30.66279925
v 5.19013824 -17.98685268 32.69720078
v 5.96246170 -18.70335825 30.56170046
v 5.40076289 -10.70084702 31.11646697
v 6.26189914 -9.70678963 30.06655350
v 4.29419382 -26.43197961 32.90595114
v 4.28779144 -25.40834621 34.26893800
v 3.30847944 -25.95455572 34.12681818
v 18.86187121 8.52091890 35.73573753
v 16.91027172 4.91531892 35.13624519
v 17.38176495 5.33777056 35.51692888
v 14.34248500 3.79993184 34.48032960
v 14.88546841 3.97296110 34.18130428
v 14.02379759 -1.26420590 32.84860030
v 14.27804492 -0.63509576 33.47572684
v 12.87567429 -1.01152796 34.39674899
v 6.72806939 -11.32440846 30.09952419
v 5.99491829 -11.90491393 31.10623732
v -8.38050339 -34.55512226 24.70280603
v -10.65539848 -34.73526239 24.54617433
v -10.18512901 -35.83341837 23.89212884
v -12.09111325 -37.87311539 22.61003479
v -14.49825242 -37.02442348 23.56693521
v -13.25122919 -37.96303645 22.16883376
v 19.10517178 10.31412743 35.46772525
v 16.95559919 8.57914332 36.39296815
v 14.61962890 4.53600148 34.37868506
v 13.93797807 4.54292633 34.81873125
v -32.10636601 -15.26701637 15.87244309
v -32.68577158 -15.29011130 15.68420790
v -31.25895560 -15.55932593 16.00999199
v 13.94815091 0.94934308 34.63396430
v 12.19217293 -2.43787700 33.65416080
v 11.37217507 -3.50744929 33.72006863
v 5.62907243 -11.79740578 31.96678311
v 5.10332128 -11.22021116 32.16611221
v 6.06385013 -12.80137431 32.07033500
v 5.73198125 -13.40560429 32.77769312
v 5.40070096 -13.74114584 33.66242722
v 4.88863699 -16.61301591 34.06950086
v 0.37817311 -27.15280466 33.61637145
v 1.09051622 -26.32948384 34.10927951
v -11.33331377 -34.21307728 25.50299838
v -12.15775311 -34.97255966 24.64927919
v -29.27391231 -31.08174540 23.32488075
v -29.92614545 -29.94693443 22.90548198
v -92.01129526 2.27908534 2.72847572
v -91.58148617 3.70776770 2.00688606
v 5.45891421 -14.77267500 34.11801532
v -38.08274865 -31.54246137 1.73279224
v -38.34985569 -32.42813796 3.09656584
v 5.41544799 -15.92161879 33.87606144
v 3.80183593 -19.50936206 34.17744488
v -15.00584930 5.27684530 39.21993077
v -13.71696685 -37.51526028 23.06036279
v -64.19111043 7.04154046 22.70658314
v 4.26208461 -17.82763004 34.23101082
v -14.30868078 11.39606070 42.78383404
v -15.19936509 12.36334722 43.90303046
v 8.96804500 -3.65409977 35.33339128
v 8.55113938 -3.99741204 34.79750454
v 8.99526197 -4.32898849 34.04856101
v -22.65144512 -7.55343121 38.49788755
v -22.35565521 -6.05342537 39.34507445
v 3.99778597 -6.45203143 31.68640286
v 3.81257990 -7.04226131 32.01742470
v 3.52104637 -14.11294006 35.66398472
v -17.53331348 2.30402476 42.05692559
v -17.25250855 1.71564065 41.45467281
v -12.58879993 -34.30541232 25.65193549
v -14.81170300 -37.60441765 22.84980938
v -15.54081030 -37.29441389 23.35512638
v 4.00117738 -5.45489416 31.64566308
v 3.16320127 -16.68319851 35.36903113
v -17.15310663 -36.26880795 24.28219095
v 16.26344025 19.46483925 34.66407955
v 11.66061312 11.13729272 34.40437838
v 10.68382803 9.69466940 35.05700082
v 2.61870865 -13.32948543 35.92557833
v 10.31592209 10.60813572 35.91248021
v -59.74438414 -21.43638209 5.93725918
v -59.43389237 -20.99368349 7.19499635
v 7.63880042 2.85672466 35.37924215
v 6.83084084 1.80477358 35.78961641
v 7.83489645 -0.17419002 36.61606461
v -15.92025161 -34.21353176 25.74056387
v 10.21319255 13.68586067 35.56693718
v 2.56061880 -4.67336224 33.09430555
v -30.28451651 -1.11126073 41.83398932
v 10.48056781 19.25267279 33.98735076
v 11.48489397 17.94872805 33.36871788
v 10.98634582 16.78091101 33.73837098
v 10.21493319 17.37319678 34.65622291
v 9.50967707 14.32075072 38.76662627
v 9.53582954 11.92813274 37.88581863
v 9.69293341 10.09171829 36.75824776
v 8.59641097 9.17266682 37.30737418
v 5.28543768 1.24720752 35.88037193
v -22.82585949 -34.27625820 27.36721374
v 9.87258181 21.09487168 34.06437486
v 10.01460757 16.29971154 36.46597639
v 9.30408575 12.41222862 38.59660774
v -10.38567815 11.33097801 5.09982975
v 2.40342668 -0.33729823 36.18010879
v -0.65633404 -11.71724033 37.19621152
v -4.77079488 -17.41898991 34.05403346
v -22.59832807 -37.21676022 14.94020130
v -25.28415620 -35.87419167 15.06147441
v -25.08396283 -37.40106896 15.36490582
v 9.54721030 17.64458790 37.67023981
v 8.93502496 13.23884726 39.28342462
v 9.17796232 13.88446614 39.03482854
v 8.57007317 12.45208830 39.29878026
v -27.08861791 -32.65473992 29.98752706
v 8.37706681 19.50456388 37.47837245
v 9.04517900 14.39083461 39.34977949
v 8.46423209 14.62457236 39.72870857
v 8.85553658 15.12768120 39.45838287
v 9.26290639 15.58914874 38.93622383
v 7.26532331 13.61326128 39.90934417
v -25.97370744 -39.77326676 12.95970753
v -24.81751703 -40.15370086 13.08124140
v 4.67281323 5.99491736 37.25058958
v -24.44414422 -39.38458115 13.94161209
v -17.82025024 -30.14678694 32.27072954
v -21.61199227 -35.15332937 25.93254671
v -20.06022818 -34.63592380 25.97354352
v -17.42188074 -30.39590456 31.31347522
v -7.45121064 -18.31412315 37.43028268
v -6.43568207 -21.55862935 37.44519874
v 8.13739840 15.44560585 39.78866711
v 6.43624924 15.17922711 39.87568989
v 7.80634349 14.56198469 39.92816061
v -1.42296182 -0.47558796 37.66219690
v -12.52979413 -29.39705737 31.51110560
v 1.42741215 5.91906533 38.42775524
v 1.44485873 5.23208641 38.32860664
v -17.88883843 -41.34694114 11.85777038
v -19.53759789 -41.34285450 12.39974052
v -9.43301432 -20.83644085 38.86162117
v -9.02631134 -21.74488269 38.40384260
v 2.05119746 20.44959925 36.33580357
v 3.78354383 19.93071660 37.17406467
v 2.92429049 20.72763816 36.17693484
v 2.81942170 19.73333396 36.97503731
v 4.45264438 19.11553368 38.41169924
v 4.87521105 18.08918640 39.37242180
v 6.00540731 17.50908606 39.61021826
v 4.78970772 17.06151664 39.78041187
v 5.70825534 15.93567431 39.81683031
v -16.23575389 -41.23114422 11.90015581
v 0.08932818 4.96561825 37.70679981
v 1.50299212 5.53341908 38.40764984
v -0.41071640 4.79136268 37.70599142
v -1.50638272 3.31820780 38.09560463
v -1.98369613 2.01056199 38.70454058
v -2.01261020 -0.47647077 37.92292625
v -8.10264330 -11.11257728 37.74977848
v -8.39587767 -13.90272100 37.62311861
v 1.49959640 20.12925781 36.76457703
v 2.78401119 15.40858485 39.42833841
v -1.81380287 4.71498771 38.71133178
v -2.22161133 3.23628006 38.86476159
v -5.46395732 -40.03833979 18.11395958
v -3.74953565 -40.67065194 18.92349869
v -4.55438532 -40.19714147 20.05472593
v -4.61228192 -1.20587449 37.98506409
v -8.51988420 -12.35305611 37.96216846
v -8.42914358 -13.35037127 37.84761205
v -7.57373543 -13.00287060 37.80902922
v -10.44724043 -21.11895382 39.14881125
v -10.79933532 -21.67473920 39.03093189
v -27.91321836 20.08023113 2.48962012
v 2.32152245 16.12464525 39.45741430
v -11.05541177 -40.65429047 10.25176421
v -11.68744732 -41.14362970 11.88965794
v -1.49638683 6.85779983 39.50193897
v -7.64435995 -39.40401971 18.83072592
v -5.79549791 -2.38194619 37.22388670
v -5.30807720 -3.08253383 36.79793328
v -76.71708614 23.85544777 21.11170627
v -76.30439103 24.41560477 18.71274039
v -60.25086343 -20.49580216 2.77823443
v -12.72302121 -17.00275205 36.77217290
v -0.60115336 -42.20699891 9.25667398
v 1.23229250 -42.75718331 9.40789655
v -3.08927055 4.09742305 40.29148445
v 6.89405296 -42.92459041 17.93817617
v -3.63521324 2.57651531 40.13678804
v -8.23888090 -2.45764828 36.84859723
v -10.00018604 -4.89136484 35.98191589
v -12.26859447 -19.02180910 39.33129087
v -28.11207436 19.95487511 5.20751392
v -3.37885134 3.21270735 40.25638476
v -9.62526817 -2.04234757 37.04846650
v -10.52309759 -5.39006852 35.48723832
v -9.87195037 -8.44567362 37.03960031
v -12.59980071 -17.85664074 38.60788792
v -13.93309142 -17.92027615 38.51899877
v 11.34902518 -36.88903898 20.81707306
v -14.80350457 -6.65865652 33.44126791
v -14.65593092 -6.26286585 33.31309929
v 14.64113966 -43.78458112 17.23358221
v 20.80360427 -39.40055147 18.53685267
v -29.86475080 9.94532928 38.60609978
v -12.18111347 -12.24513631 36.53157502
v -75.80894232 9.82677191 17.99120381
v -75.10518283 10.05285233 19.09896359
v 11.13020070 -44.41381618 16.65891334
v -71.51586562 26.22290142 -2.10386515
v -18.11681688 -23.22653309 40.11783749
v -11.15273032 2.42377049 37.72933409
v -85.00547707 6.80604903 -1.18547480
v -83.43217522 5.81648014 -0.75116067
v -85.20559222 5.24758874 -0.34218177
v -15.94084315 -5.08916564 33.56678784
v -15.96491039 -4.21055034 33.68962929
v -16.63787477 -4.43815021 34.01538357
v -17.86318794 -13.77099007 36.54930368
v -17.58203842 -20.34873329 39.44731504
v -18.24951172 -24.54886399 39.93897885
v -17.01483130 -3.52709182 34.67299044
v -17.36939140 -4.73843189 34.73329544
v -16.70078933 -5.56989759 34.03572738
v -17.23696105 -12.94632163 36.70703247
v -17.59177446 -19.00654472 39.44148496
v -18.46462861 -22.19154499 40.03047198
v -19.34398524 -24.06173013 40.01713172
v -58.41670185 41.01856053 0.16809310
v 33.50959718 8.05607438 19.39323917
v -16.76385105 -2.85602338 34.80277210
v -16.99538901 -3.05644562 35.00742465
v -16.36035554 -3.62085807 34.02251378
v -16.99822396 -11.63752005 37.43685037
v -87.40464598 -8.95527471 6.04029838
v -18.17341335 -17.89953001 38.67420927
v -87.01688796 -9.91484337 7.29623297
v -19.01223697 -18.51281524 39.35934603
v -19.36322823 -18.61504652 39.31076080
v -19.43601854 -18.75161193 39.35116529
v -19.19067651 -18.76666583 39.42150995
v -20.91456391 -24.77720007 39.71805423
v -33.42543542 22.75000885 5.14731603
v -30.35501391 -38.32847625 11.69289649
v -32.33354911 -38.12685609 12.42161170
v -8.98999907 12.17000000 39.62000087
v -8.74999911 11.71999983 39.88000005
v -16.49666764 -3.10886884 34.34026241
v -18.15907471 -2.81816511 37.75260597
v 18.53701286 -34.31658447 21.36547118
v -13.32938019 7.81651028 38.81354630
v -12.35948317 -32.81939775 26.98579989
v -13.16427719 -33.74561295 26.16869099
v 21.67458460 -34.80501845 20.91662399
v -15.90355672 0.25465796 37.10992634
v -20.59016004 -12.72810251 38.45496476
v -25.69916472 -27.85838023 37.92421892
v -33.65809470 22.00744487 6.32566912
v -8.41984805 21.06140181 37.49482706
v -10.49474161 21.36836387 37.39039972
v -11.05023921 17.44103618 38.04695979
v -10.28305851 17.65857078 37.66389936
v -10.61080396 17.66703464 37.70450875
v -10.76576207 17.33212732 37.82960400
v -10.45503933 17.24744774 37.77037561
v -10.86663175 16.99965820 37.95206919
v -11.45731937 14.71656840 38.74230385
v -10.97082905 14.73037805 38.48178685
v -10.25647670 14.62750696 38.50935027
v -60.46696007 1.76689099 17.62664504
v -58.91861767 0.90532633 17.35701971
v -15.43672569 1.96400587 38.30602020
v -15.12948330 4.03869804 38.84377703
v -15.94423875 1.06069073 37.98580170
v -21.60489745 -18.20222102 38.41148689
v -23.74388650 -22.39931189 39.30766508
v -33.62566978 19.68506910 8.69948417
v -11.35660335 16.28692634 38.45587745
v -12.60742173 11.11980435 38.87654841
v -1.90546014 -32.23000094 26.08043887
v 18.52659881 -44.39331591 15.94401337
v 17.44065434 -45.26691139 14.17549420
v 18.57060380 -44.57302019 14.90632165
v -15.80431126 1.89358590 38.68297115
v -23.86410348 -18.91652681 38.47493231
v -24.05028604 -20.00727504 38.88518363
v -36.15693748 22.73691259 6.92619244
v -11.34544890 21.52978443 38.82874176
v 19.39815655 -43.77749935 14.58166912
v -13.47407978 10.53434703 40.43527320
v -15.29766526 4.70228028 39.43958879
v -17.51971804 -0.59285254 39.80449587
v -19.52728815 -2.97063286 39.44467008
v -12.32323609 15.40037990 40.80971703
v -12.29878981 13.19763064 39.14928436
v -25.75613558 -18.50268617 38.20988163
v -24.74115044 -18.21987145 38.33480924
v -25.23379214 -19.36596073 38.66030648
v -15.91841318 2.84206308 39.18766230
v -27.21968293 -24.35366623 39.44264352
v -25.32209456 -24.84076284 39.36815634
v -27.44605020 -27.81856991 37.95602918
v -17.06653461 0.67245797 40.31895101
v -12.73639966 22.59651013 39.88046199
v -12.34168094 22.96813577 38.61907125
v -15.21765813 6.58703875 40.97108915
v -17.98029430 -0.28385135 41.08992964
v -18.71858537 -0.29093042 41.92299023
v -26.35634691 -20.68823762 39.26986828
v -26.59970894 -26.50816180 38.86635602
v -38.22237253 22.79783599 7.86283147
v -13.21078651 12.86329795 41.40375927
v -14.44451977 9.54261515 41.84686765
v -23.75414222 -9.50950291 39.00842369
v -23.94567616 -14.90341313 38.87608647
v -24.90978129 -13.58031202 38.43165562
v -12.48735934 20.77257819 40.94183818
v -12.73959782 18.73456500 41.74400494
v -12.47640233 17.43275486 41.50615633
v -17.89992303 0.79447933 41.81716591
v 15.02080355 -45.92863843 12.36981247
v -24.58543330 -11.85442321 38.78962621
v 15.75848274 -45.80203071 13.95037584
v -18.89472641 0.56910055 42.54528880
v -28.01349014 -16.00271463 37.16319054
v -27.83839032 -17.41325483 37.44674474
v -27.36815065 -14.30731080 37.16419637
v -19.65455897 1.34804170 43.13064367
v -20.01562901 -0.62763417 42.42722318
v -28.49710360 -20.11103369 38.90753165
v -23.11136760 -4.80214367 40.56444392
v -26.14189684 -10.12184657 39.40067440
v -29.72107381 -21.31383121 38.91755641
v -30.16555309 -20.26364394 38.41020539
v -14.22139630 23.85706082 39.46000710
v -13.71653285 23.39452133 40.04438594
v -14.70124163 23.82426709 40.26514292
v -13.97634391 22.55466394 41.29140079
v -14.07855563 20.42862028 42.79015586
v -23.48627523 -5.35140373 40.64358026
v -30.55936471 -20.14474943 37.84405813
v -16.20695740 12.54600380 44.44790632
v -18.36734079 7.62877939 44.10921410
v -31.49961680 -17.01759361 37.35275939
v -31.38468787 -19.36475933 37.17289120
v -15.62925614 23.55000563 41.39690474
v -18.60776544 6.65886141 44.04724762
v -21.70309424 -0.56314550 42.98453778
v -21.47755027 -1.37856812 42.28135571
v -26.17563121 -9.16449167 40.08770734
v -26.55454166 -8.92639905 40.07268324
v -31.10066429 -21.41232602 38.25864941
v -16.09846577 24.08001199 39.98238221
v -15.60973004 23.99924584 40.35045952
v -20.79886012 3.12417652 43.99590567
v -32.26001188 -22.85172418 37.44586185
v -31.03806451 -24.17020127 38.35383803
v -15.95702954 18.34979281 44.73612458
v -92.00852364 23.38690870 14.69939109
v -25.04524775 -5.00841765 40.82710668
v -25.19528382 -1.88593578 -2.35494808
v -25.74913017 0.76262245 -3.03273508
v -28.31035852 -9.61431395 38.55945170
v -22.23263681 0.66535501 43.98264363
v -25.98761022 -3.29266605 39.94466364
v -16.35976881 23.94040301 40.63645378
v -20.34466155 11.96767204 44.12471876
v -22.60413580 1.76227931 44.45970803
v -26.94290876 -3.61223216 39.39046711
v -27.19434723 -4.31445986 39.11844641
v -25.71321465 -5.65275643 40.67081213
v -28.93878520 -10.00760775 38.24652359
v -16.60501957 24.02242832 40.11090472
v -20.23463324 14.66494612 44.08495128
v -27.90674567 -3.14931339 39.43018243
v -32.73064271 -15.97670652 37.23236546
v -33.17254037 -14.76171706 37.15776280
v -17.21095853 17.24627055 45.00589892
v -32.33764321 -10.62461641 38.26357424
v -43.69653761 25.89239180 8.30913056
v -18.00738275 19.17437650 44.83399540
v -18.58627796 17.58296788 44.69384253
v -18.83750409 16.54890738 44.43517327
v -23.55103754 9.49539058 44.63371262
v -21.74076438 9.48289223 44.31632534
v -18.16594228 20.72471939 44.72603649
v -27.04159543 -0.90315077 40.72912410
v -29.35844846 -4.04222822 39.61022571
v -29.67519872 -6.29379181 38.72097656
v -30.29673547 -5.59512526 39.45700079
v -33.27818960 -12.26110663 37.47953847
v -44.85570267 22.35566825 11.97478268
v -21.73729986 14.00516741 44.18127239
v -23.69382791 7.58529361 44.78678480
v -19.21405457 22.04179019 44.16549206
v -19.33058724 18.97247881 45.03227025
v -20.23973875 17.69193634 45.02868280
v -23.99024740 5.96355135 44.85053569
v -23.41178991 1.01754698 44.47551072
v -24.56844226 2.30836333 45.33451051
v -30.21163307 -3.90940160 40.34406692
v -30.55872023 -4.63306904 39.88638893
v -32.04824403 -7.18654646 38.78382593
v -22.61935733 13.59692961 44.33324933
v -26.83558129 -0.14340869 41.49908200
v -29.89326417 -3.22809303 40.80813751
v -31.64446726 -5.26065752 39.03331980
v -23.12298678 11.56763267 44.60091889
v -24.14056100 8.76575708 45.10777444
v -25.06068535 2.99476250 45.64073309
v -31.00879490 -3.89267574 39.85533491
v -47.41893336 33.47432613 2.90042697
v -19.79119517 20.50865069 45.00207305
v -24.89995025 7.15747243 45.92721537
v -29.49531376 -2.00212118 41.68162122
v -30.54960631 -3.24792322 40.61556235
v -55.31080067 -16.87238552 10.96681226
v -57.19271302 -16.35131426 10.76010615
v -58.10826644 -17.92686991 10.31713188
v -58.82257223 -17.43908226 10.36400069
v -61.36307493 -20.88038996 6.58020750
v -61.00196019 -21.25223354 4.81056143
v -21.27260901 23.05833064 41.99465364
v -21.57830074 23.09094928 43.18043962
v -24.25950766 12.10149564 45.31187192
v -24.66017008 10.06362215 45.38704455
v -56.27016351 -15.68799280 10.64097602
v -26.87705308 3.28718848 45.64730078
v -29.40331027 1.89369835 44.13226247
v -29.54316139 -17.93389209 16.59394801
v -23.30943383 23.95561524 41.18770361
v -22.83362113 23.87627028 42.23079607
v -21.89167775 23.32755178 41.89564288
v -22.19652012 23.55583943 42.60515794
v -22.02202566 22.51794934 44.61133853
v -30.57921305 -2.60821893 40.87846354
v -23.97103049 24.20511842 42.26507619
v -23.64352904 24.12244119 42.49843210
v -24.26186949 16.95690490 45.48199102
v -58.42985213 -18.68675835 9.75245424
v -48.19604382 34.48156640 2.76444107
v -25.46551451 11.34579070 45.81678659
v -61.66569144 -19.19413544 8.09371751
v -62.77618557 -20.05622722 6.97495090
v -62.93136626 -20.71482129 5.63386083
v -49.02908206 35.39874405 2.92501110
v -55.46598509 -9.91946086 11.67529635
v -56.24539033 -10.92798728 11.28249336
v -58.02853033 -11.75898965 10.70230268
v -58.90936777 -15.83765633 10.64726524
v -29.48505990 2.22524023 44.25168037
v -54.38636988 -6.42818166 12.77919393
v -18.74210872 -28.22485380 37.27170080
v -18.76321994 -28.40472385 36.49410233
v -19.15894821 -29.05973233 35.30628979
v -24.66837689 -34.09851342 14.79907706
v -26.78778768 -38.40965405 15.49224649
v -18.13727804 -29.42161635 34.10372511
v 21.53691277 10.57580486 31.44977614
v -23.28288555 -36.00708768 25.32522567
v -21.93425596 -35.88433936 25.23230948
v -25.83999932 -31.03999980 14.43000138
v -28.16000022 -32.26999938 14.83999938
v -26.72531083 -35.20196304 15.84351994
v -20.73321491 -28.97556871 35.76340154
v -22.05299959 -30.30723706 33.17994624
v -26.43054351 -36.84942052 15.91423154
v -16.85452089 0.21460830 39.46505114
v -16.97522588 -0.17563584 39.18456286
v -22.94907346 -36.46760434 24.46457557
v -22.36725390 -36.27366945 24.03194085
v -16.01668820 -0.03493203 36.80079430
v -16.32385701 -0.96655940 36.21126339
v -30.32640181 -33.99568796 16.66516811
v -17.69218594 -29.07642350 35.04200652
v -18.91711541 -30.13527207 33.09625015
v -17.28515513 -29.13553081 34.41940993
v 17.86438376 -44.70524564 11.49397343
v -19.48188618 -32.45105222 28.89494412
v -21.39500156 -36.17930785 23.77825975
v -23.03461358 -34.86265615 22.91105129
v -18.49662140 -36.37215868 24.39308725
v -20.35418898 -36.78354248 24.12070520
v -15.63598774 -3.43404594 33.78250077
v -16.97958075 -28.83732691 35.27614102
v -15.83944634 -28.84550206 35.23575515
v -19.48429458 -35.93345359 22.81039767
v -23.59771915 -38.06488216 14.52203374
v -23.75976555 -38.93443942 14.05667141
v -14.33488913 -1.84401416 34.72724557
v -14.84156027 -28.32846530 36.51255742
v -14.34274670 -28.49528566 35.91243178
v -20.23358271 -36.88253462 23.41631986
v -21.43201046 -36.75779700 23.90387654
v -22.08479308 -34.80331227 14.10693023
v -22.69452438 -39.21986744 14.03670944
v -19.22027953 -22.72500470 40.10802880
v -2.07841955 7.79064046 1.14231685
v -29.53787893 -37.76602447 16.57585986
v -30.80575727 -37.20406443 16.90634713
v -42.54000634 -23.80831353 5.40913595
v -21.48617990 -36.76155210 14.37195111
v -21.92983963 -39.68446702 14.02757596
v -21.36877365 -41.21039435 12.47114036
v -23.58138934 -40.51584750 11.83200721
v -22.13011310 -41.09829664 11.85593382
v -23.58505502 -40.57732970 12.88811676
v -12.41135038 -2.28838343 35.30028462
v -28.27583812 -28.81246060 21.33385278
v -13.04475870 -28.21618132 36.29611060
v -13.74496054 -28.31576392 36.09211370
v -13.82246241 -29.89431284 31.12505563
v -15.33995382 -32.80747309 27.26135589
v -16.54822752 -33.92900154 26.09354630
v -18.03310588 -36.84479371 23.72357063
v -19.19599250 -36.76587343 23.90555479
v -18.64931174 -37.05032915 22.83321135
v -16.96735807 -37.22272068 22.86079712
v -19.94147152 -35.58339179 14.27059341
v -22.10220881 -40.93340412 12.77594548
v -22.10906334 -40.38762301 13.73013016
v -22.78599888 -40.50000012 13.26474827
v -20.42194083 -41.32850096 12.17328664
v -21.18201554 -41.20707512 11.51310094
v -10.72145812 15.13776369 38.35343570
v -12.70481758 -5.34741767 33.80932286
v -88.29806000 39.20105845 16.33558609
v -34.50392932 -4.15366236 21.65156044
v -36.07195243 -2.83029140 21.25931904
v -36.15429997 -4.00642445 21.65754139
v -17.47999899 -36.70999780 22.09999971
v -20.79134062 -37.28395328 14.60635662
v -20.80466226 -39.94378448 14.03578650
v -11.41496282 -11.16040070 37.14129701
v -15.40022437 -37.49072552 22.14438654
v -91.05054289 32.33448043 16.83691889
v -91.23413265 33.95489231 15.72516002
v -91.86326712 31.89393133 14.83313274
v -9.44515597 17.95995422 37.78926283
v -10.81424486 -30.08958884 30.51923960
v -10.23351960 -29.12348695 32.13792294
v -7.13532139 -14.28791694 37.34697774
v -10.73602587 -32.65788779 27.00013481
v -12.21898943 -38.13915700 21.26008645
v -13.32931127 -37.77891025 21.61303535
v -15.89247026 -39.18193653 13.75078224
v -15.18000010 -39.31999952 13.74000125
v -15.27000032 -38.16999868 13.94999865
v -7.42841419 -27.13228576 36.34155542
v -13.59820273 -37.18467057 20.22311464
v -12.55980507 -37.59139404 19.78564262
v -13.78278155 -36.68703511 14.21596762
v -14.06241860 -38.53257373 14.11051583
v -14.27122205 -40.60143605 13.20049074
v -14.50574584 -40.16586021 13.53106182
v -12.51839101 -39.44556415 13.19842134
v -6.56739809 -29.28507514 31.21646307
v -5.62689919 -29.57522497 30.57057038
v -8.27382784 -30.06545641 30.44180200
v -12.32308801 -37.59990260 14.12820537
v -12.80449796 -38.44617307 14.13477957
v -12.85941899 -39.15648535 13.47894873
v -11.67865656 -39.92727771 12.67316192
v -11.86021976 -36.51697934 13.82090617
v -3.53500829 -17.11412333 33.99959207
v -4.81930142 -4.26288927 -2.59752991
v -4.06264560 -24.16293323 35.99751368
v -4.48518852 -26.69853345 35.68784148
v -4.81556123 -29.96059880 30.05801514
v -8.74393620 -38.97913173 21.78578451
v -7.49263586 -39.22160715 21.47086151
v -7.94450566 -39.59804401 20.32836340
v -10.20275801 -40.12244195 12.83035427
v -10.73411573 -38.73510659 14.06753436
v -11.19777840 -39.31776062 13.31446227
v -9.96170565 -37.67546266 13.68581783
v -10.14862675 -39.48987648 13.66221439
v -4.30661021 -23.67893420 35.68330035
v 0.08528480 4.01914958 37.64083236
v 1.10552844 1.95307750 38.20554912
v -87.35530823 50.48239231 -0.14003234
v -85.49049497 51.44393444 0.60391304
v -7.54564814 -38.83026540 13.24128266
v -6.70277327 -38.47716004 12.90625799
v -8.08216725 -37.66039759 13.19285762
v -35.78422964 -31.77581728 16.71219990
v -5.41634159 -38.74903917 12.85973843
v -5.93401957 -39.31907937 12.56772038
v -6.23118598 -41.01961479 11.88558154
v -6.80946093 -40.68988189 12.62079272
v -88.01119775 50.76440424 1.53837143
v -18.65676045 -12.40097079 -1.01959077
v 1.82999112 -28.71965431 31.25455976
v -5.49755525 -40.74478522 11.93661615
v -5.67257823 -40.22278264 12.46392075
v -6.37524808 -40.45165330 12.70458940
v -4.70326561 -41.10442474 11.17091998
v -3.81511147 -39.17802125 12.96629012
v -4.50999895 -39.85000029 11.89999748
v 3.71621572 -4.30988148 32.04919025
v 5.79299731 -23.01025763 34.47712958
v -92.59069711 24.60288443 4.41731745
v -3.34999990 -40.95000029 10.56999993
v -2.54828879 -40.84796086 11.04797516
v 5.61909610 -0.90731197 34.11582112
v 4.67624376 -4.35859989 31.74615279
v 5.17834304 -28.91097032 29.32738326
v 4.33676690 -31.04972839 26.40490234
v -83.98172259 -12.28120178 2.45548110
v -85.07395536 -11.43569220 2.25428143
v -1.34809397 -41.27482325 11.68859098
v -1.21571228 -41.72208533 10.75646840
v -0.91256137 -41.69348627 11.16921939
v -0.21942251 -42.29067266 9.59715154
v -2.14577792 -41.51467979 10.22691093
v -1.46792026 -41.87298566 9.57783964
v -2.22902629 -40.80324620 11.23409439
v -2.03206693 -40.82398117 11.42432261
v -2.90986104 -41.83186591 9.50380135
v 6.73816074 0.21773156 36.41868383
v 7.43804127 -0.02418322 36.53205559
v 8.14034697 -4.39906400 34.08879042
v -74.36211407 -3.36507405 0.25325519
v -74.78062809 -0.87304570 0.51476364
v -15.16275574 -40.64284265 13.29999324
v -14.64041416 -33.83374587 26.02865361
v 1.72839884 -41.93542898 18.57749932
v 2.37308699 -42.38476604 17.96637103
v -0.13127667 -41.94226861 11.00085396
v -51.15261301 -2.70099379 -0.79332315
v -52.62966082 -4.49832203 -0.04261531
v 7.27214152 -0.19021444 36.58555821
v 2.69411970 -42.62308031 17.70012081
v -91.37773514 47.13876173 -1.77234830
v -90.65123647 45.62092945 -2.21140427
v 7.12893344 -13.02776113 30.85354902
v 8.14949907 -8.29602126 29.73676659
v 7.56789325 -8.20750650 29.94043753
v 8.24323948 -29.80483510 27.77510695
v 10.29402949 8.17222707 35.22711247
v 8.46028794 -8.81553441 29.46850844
v -73.14135134 2.91282218 0.28264892
v 10.47843229 -4.39790590 33.55914727
v 10.75203437 -3.89961991 34.12023559
v -33.79449621 -7.76391337 35.84917262
v -33.76966342 -9.55326855 36.56335920
v -33.44383836 -8.60002264 36.98476776
v 9.52094235 -24.53502081 32.19335526
v -78.45188677 -0.51262416 0.46499856
v -77.53457129 0.86071552 0.40698174
v 6.08622190 -41.73255712 19.04372126
v 9.62491427 -24.18736368 32.10357577
v -71.95194066 47.04611748 10.36074385
v -72.79235870 47.89655283 10.76002885
v -72.74615765 46.71333358 10.83774772
v 11.28954627 -4.08394914 32.84738958
v 6.08944800 -42.44758934 18.43665354
v 7.88106397 -43.11027005 17.39215665
v 6.13739481 -43.31518337 17.33884402
v 7.43221724 -43.56002808 17.10025780
v -95.68634629 39.41607848 -0.51158236
v 10.94800234 -21.74922638 29.54893932
v -57.22920969 39.87234458 7.68829044
v -78.23748142 14.04538937 22.70709723
v 12.62641791 -19.14992556 29.50717323
v -76.68901235 46.85882479 14.61221278
v -77.86014676 46.94563523 15.27193468
v -75.93693584 46.00536823 14.30174615
v 8.38288944 -42.47798771 17.99836755
v 9.24514979 -42.60145500 17.80796424
v 8.61679763 -43.34174842 17.23606139
v 8.82327370 -44.12207007 16.62133448
v 14.51705303 6.03204360 34.79145840
v 12.63129897 -4.42720996 30.02818860
v 13.74999993 -19.79999989 29.71999906
v 13.77515122 -20.58903500 30.00353090
v 9.93932411 -40.97954184 19.14963126
v 9.52068903 -43.47368330 17.35525206
v 10.07605344 -44.21260580 16.83579572
v 14.34673462 -2.41484982 31.03417717
v 14.45611846 -3.65470932 29.73175980
v 13.67374510 -4.56473744 29.21414003
v -72.67333567 32.47805312 16.84353501
v 13.80542666 -17.69963279 29.99799885
v 14.26649559 -17.33314991 29.23919819
v 11.42233983 -41.39053822 18.83998699
v 9.49412212 -41.64447263 18.70739460
v 10.17875411 -42.35865176 18.04348640
v 10.68473887 -43.79777610 17.32207276
v 10.28976962 -44.84724998 15.87987505
v 15.00850637 20.61145939 33.71221945
v 14.49678652 -4.92156157 28.74937654
v 13.80700991 -33.70061144 22.45028876
v 13.40228319 -34.86660868 21.71263285
v 11.72412094 -45.15236616 15.84213786
v 17.92277209 4.08050837 35.13848037
v 17.56062172 4.89488291 35.43104231
v 17.05132425 4.58274595 35.11785716
v 16.61264524 -0.91880851 31.77638352
v 15.32532088 -7.37790251 25.13739094
v -91.58980846 -1.02146855 4.03719489
v 15.01944382 -34.24818441 22.01924473
v 15.49760345 -36.84270754 20.35592683
v -83.80676806 51.12362653 -0.00381931
v 15.73254541 -35.64927354 20.99207789
v 14.07987252 -45.10356113 16.28759503
v 12.92801369 -45.52003369 15.47420584
v 15.37578553 -44.87100616 16.45310409
v -8.97336286 -40.84636271 9.19717550
v -8.76682345 -41.14058241 10.68727113
v 19.92646605 -23.96513335 29.52476032
v 19.32517998 -23.17589894 29.92518432
v -79.67920601 51.65085942 0.24544745
v -81.65731281 44.79586333 16.31547697
v -81.50403202 44.09952089 16.29221812
v -90.27744085 48.53461683 -1.24753127
v 16.59324951 -41.31529853 18.37186702
v -83.22918415 42.59396344 16.29693434
v 14.57454637 -45.67582533 15.16915392
v 16.24082029 -45.26264966 15.52866213
v 16.47185907 -44.09392923 17.10040495
v 20.60452476 9.66617372 32.11604431
v 19.59310658 -7.21640792 23.96976389
v 18.57803389 -37.21944243 19.53881606
v 18.03293824 -44.46968436 16.27031714
v 22.69909158 14.38053977 31.98996931
v 19.86653358 -9.37760435 22.50242233
v -92.61567146 43.66483539 8.47450458
v 19.56057735 -42.72473976 16.80944487
v 18.29848811 -44.11561042 16.60618000
v 23.05750549 -5.40653430 26.34776756
v 22.48543501 -32.02218935 22.63202332
v 21.50661685 -32.42940083 22.53125608
v -94.97948736 27.22593769 -2.75158766
v 18.96798983 -44.06248033 16.00961201
v 23.58587086 -4.98755556 26.59319900
v -92.33078361 24.28760938 14.19700868
v 21.80285938 -38.01721707 19.08637211
v 21.44172415 -39.22259435 18.41625571
v -52.61735246 32.41876885 9.07103159
v -51.33149773 33.31229463 7.94473384
v -54.19554189 32.78832510 9.02932603
v 20.71882784 -40.24985433 18.03981327
v 19.94875632 -40.83315656 18.00627448
v 20.28751746 -41.70224071 16.89393073
v 20.91999911 -40.21000117 16.72999933
v 20.29361948 -41.47204384 17.24380441
v 19.24284175 -43.64494607 16.22526534
v 18.78965832 -43.99208724 16.36570878
v 22.70173095 -35.83611920 19.65108886
v 22.09837548 -38.56826574 18.03252101
v -93.83340925 41.52544960 -2.54048826
v -95.42880952 41.02740809 -1.45169254
v -94.80199963 41.21306539 -2.09536660
v -94.76385266 42.14957729 -1.86464237
v 20.93638666 -40.49842060 17.46213436
v 19.76492070 -43.18188131 15.58336429
v 24.55485426 -30.29558063 23.05100672
v 24.57175963 -30.26561439 23.06608111
v -37.05155104 -29.40839529 1.14140357
v -29.66835909 -26.82215534 0.67763537
v -35.42824462 -27.34958939 0.60233404
v 23.08596484 -34.68180075 19.34568584
v 22.74066024 -36.80335358 18.36534217
v 22.70017751 -36.71362251 18.92652176
v 22.54735865 -37.48525307 18.40881817
v 21.62745222 -39.35012966 17.25826040
v 22.46223576 -37.72116452 17.74194837
v 21.41304500 -39.77397084 17.68201590
v 23.62213098 -33.41082484 19.55943368
v 26.95084177 -26.16172098 23.40279892
v -91.96528047 35.17516330 12.97107060
v -91.81606025 36.59033030 13.47949449
v 26.42781287 -27.12726220 23.30690995
v 25.60731582 -28.74847688 22.64231630
v 26.62303858 -26.36621520 21.44061029
v -51.03810877 34.80152786 6.44819951
v 27.40342729 -24.64968711 24.48306233
v 27.42148191 -23.34863879 23.83207902
v -92.62144566 22.59361930 12.17014063
v 31.49630129 4.42050723 23.20682071
v -89.78844434 32.69873559 18.50785501
v -88.78161758 31.26848117 18.53275672
v 34.06528383 5.53757651 18.25649105
v 34.14947912 2.62645190 18.17739196
v -82.54084736 18.29615794 -2.21954915
v 33.76782313 -1.14940677 15.30261990
v 34.22476351 1.45312399 16.48868248
v 34.28618610 3.13566765 17.62026548
v -9.55764204 7.37109920 -0.77328942
v 31.62780777 -5.48412278 18.76556873
v -9.51208454 5.51874191 -1.00225466
v -10.67193411 5.91571070 -0.99512748
v -95.16406804 30.32502346 0.56458957
v -95.07803619 29.69431505 -1.31441851
v -94.95193511 29.70160358 0.07349629
v -93.51100773 30.10630235 5.19161019
v -93.23233366 31.03213571 5.71318483
v -94.09794211 29.93803471 4.21655690
v -94.71059591 29.42201123 0.89985388
v 27.99710818 -20.08392476 22.06559107
v 28.24181318 -19.78725940 21.02950402
v -33.14441070 -23.85728620 24.20647070
v -33.47235918 -23.55803549 24.51474406
v -33.16011652 -22.73220196 24.50030483
v 29.85070460 -1.37974683 23.02056178
v 28.80098671 -5.60102519 21.74044959
v 28.40158902 -18.02265644 23.59369397
v 27.14828216 -20.42046376 24.72060360
v 27.20450424 -20.57442442 24.50984716
v 27.45483443 -19.83794570 23.23437668
v 27.32791752 -20.64819075 22.88902923
v -92.47995168 25.77408403 11.66174654
v 23.71470258 -31.52497113 22.59100415
v 22.51019515 -34.48079154 20.76936699
v 22.36369811 -37.59050369 18.79096404
v 22.35362493 -36.97101399 19.31538247
v 19.98596080 -36.26324236 20.08042671
v -54.09231037 36.31271422 -0.54738345
v 17.64415950 -44.31466386 16.64050668
v 31.51766956 8.45538173 24.95594509
v 31.11911379 7.32272957 25.41930415
v 31.05079383 6.49453653 24.46196042
v 30.76712787 5.66343265 25.66847764
v -78.58183980 21.66939899 22.00025320
v -90.18160403 21.07700519 15.45414049
v -88.41215819 20.77756636 15.64967819
v -89.41207081 22.10373245 15.84509201
v 24.04960990 -29.62786146 23.87702838
v 24.79028143 -29.81690690 23.23162742
v 23.69472012 -29.12206389 24.49538186
v 24.54433776 -28.38160284 24.81613308
v -59.22762677 41.05490819 8.34769756
v 22.25719020 -33.07203203 22.08255418
v -78.27111334 15.67657664 23.17474782
v -77.40251720 14.68632370 23.38897623
v -78.45202833 17.35245064 23.09512906
v -94.77306902 27.12287195 -3.03805666
v -60.41288003 3.03346897 20.08031309
v -42.62481630 -8.11248459 19.09884624
v -42.56108776 -5.40322252 20.25481127
v -94.45082396 26.07611753 -0.72890311
v -94.32516992 27.93628350 -0.07676584
v -94.73418444 27.56363526 -1.30275986
v -66.88664854 3.39590036 16.46309532
v -94.74192560 27.87861042 -0.98317966
v -94.93394941 28.16151641 -1.46287435
v -92.48636663 23.11115526 10.75473335
v -70.09392232 41.73715413 -0.86466817
v -67.69426912 36.59432754 -2.07440951
v -92.30506420 23.61297235 5.21796895
v -92.95762330 25.91001801 4.67692362
v 25.12179315 7.73672247 31.09360486
v 26.00822039 11.88039500 31.71123564
v 25.01410805 10.81659179 31.63122758
v 23.08027074 10.56203898 31.11698665
v 24.42388609 11.79512776 31.58337995
v -34.20019150 -27.25545876 0.69183233
v -57.95085430 29.29572389 13.38922326
v -33.51482376 -23.23882096 0.71809534
v 23.76850322 12.95623649 31.65990114
v -32.50398859 -24.17580225 0.60288183
v -29.02336605 -24.60169233 0.91228355
v -30.42895906 -26.28756687 0.67489402
v 19.11641099 0.76417462 32.77368844
v -88.24545890 16.79954492 15.24203829
v -86.57927066 18.12135614 15.69443382
v 10.47452260 -10.38441248 29.03393470
v 10.94205212 -11.30894944 28.43424305
v -71.35510445 47.09923640 8.67558084
v 9.44259111 -23.82125519 32.10418671
v -91.92067385 8.79567768 9.93699487
v -91.75769985 9.26756579 8.92988127
v 4.45280923 -29.16158549 29.15456891
v 4.36805887 -29.89992127 28.21009979
v 21.61847800 10.18726453 31.32002428
v -88.66889030 9.90647264 0.94137067
v -90.25779366 10.40638704 7.33299972
v -34.83943269 -26.02045424 0.83527557
v 19.24136467 1.47002714 33.39603916
v -90.08912742 2.44868337 11.25832647
v -91.23202413 3.58477677 11.01084799
v -91.03739262 2.58531375 10.93290653
v 8.67442507 -17.68608578 29.34810333
v -29.82315235 -31.43081814 31.51146322
v -29.87736091 -31.99419007 29.90648523
v -28.56126055 -32.14887902 30.66423163
v 19.85085197 4.79214126 34.63072702
v 18.98515038 2.04695552 33.90863538
v 19.90006492 2.95235566 34.09911692
v 17.00684056 -0.02544544 32.19194338
v 10.94921585 -10.89264173 28.62843126
v 9.09518823 -11.84604876 29.00270186
v -31.92308918 9.50495992 28.02865580
v 6.95284037 -17.76267588 29.83090654
v 6.47221645 -18.66320521 29.73013744
v 6.38098596 -18.88780855 29.80812080
v 12.29294762 -5.39615797 29.79529835
v 6.25753542 -18.55617575 30.08558415
v 5.71713038 -25.46149120 33.83457661
v -90.69756418 7.70669803 12.14071456
v -91.18860960 8.42875615 11.85141504
v 20.19453794 11.22801937 34.30876508
v 17.43818633 2.83030258 34.39363465
v 8.81494954 -8.10987968 29.94371392
v 0.96085510 -28.51136215 31.71382472
v 16.86135121 2.79532932 34.15002674
v 6.68797689 -12.39276212 30.67945130
v 17.21179672 4.10923641 35.02590582
v 2.01655179 -26.88997425 33.63105282
v 1.12412812 -27.83528157 32.84081072
v 15.46047069 4.42780694 34.19600427
v 6.18890207 -13.46024871 32.30760992
v 6.28915569 -14.57022689 32.62713179
v 17.42761955 8.58884118 36.41541302
v 17.14065298 7.41819618 35.94734892
v -32.75294229 5.68826310 19.20790039
v -39.29329664 -30.96089698 4.14681435
v -38.98768127 -31.63519502 3.37306829
v -29.45999801 4.78000008 43.28000173
v -56.91710860 6.16244832 21.47113346
v 19.58853193 1.37374946 33.24292973
v -69.03976947 43.27119142 -0.80396276
v 6.64486876 -19.06942204 29.72203679
v -10.28194837 -40.59073702 9.39619355
v -8.74858536 -38.80333155 18.92252453
v -7.10483920 -38.79052773 17.84318686
v -19.43154261 -31.90905228 17.17274636
v -16.95945114 -33.02555531 16.43361896
v -33.43447670 -3.16702155 27.32266858
v -33.11307356 -1.72515982 26.89260058
v 18.23391579 13.65475170 36.49220243
v 17.35564508 9.78372060 36.64656729
v 16.50403067 8.61365255 36.26285866
v -30.49584292 -34.75261852 3.61868809
v 17.54245907 13.11379764 36.73893586
v 17.80346408 13.89603131 36.63420305
v 16.22868329 8.99012666 36.23321280
v 10.67580748 -2.28548748 35.90075672
v -28.74020860 -17.73746684 19.02485639
v 13.53283133 7.71693280 35.19580886
v -28.88210304 -19.77969334 20.51839791
v -28.82185020 -18.44477654 20.14251612
v 14.43428919 19.98746209 33.76926109
v 9.95825976 -2.41604215 36.19013354
v 10.56809630 -1.81037665 36.16651893
v 11.42872870 5.12719247 35.98506376
v -38.00038248 -32.10425004 2.21848278
v 9.34271701 -1.93108176 36.54130548
v -35.03403440 -11.28220093 31.84534982
v 3.82989598 -17.16367528 34.89435837
v -3.06545687 -30.32795154 29.54072692
v -91.44164622 48.95652458 8.53382330
v -92.36148000 48.87281358 6.67580497
v -92.96523035 47.82835022 8.22897349
v -4.26830119 -31.37989715 27.92191878
v -37.54572570 -34.67239812 16.30317420
v -37.13671118 -35.23271903 16.60831831
v -34.40717608 -8.94207135 28.40862051
v -1.94241025 -17.03835651 35.74047983
v -0.15788402 -18.00469682 35.70662811
v -6.53131958 -31.79412335 27.48605423
v -7.32396264 -31.67895600 27.59495564
v -6.70915190 -32.01004490 27.07510628
v -8.51179194 -31.91717714 27.92252600
v -6.61441684 -31.41007200 28.28858048
v 7.30894646 15.48764482 39.95438293
v 8.04880261 11.64654829 39.23710436
v 7.63561670 12.53135037 39.63763267
v 6.72194362 9.49267577 38.39411214
v 5.91674447 10.79643425 38.95831481
v -64.41985071 4.82152682 19.76147853
v -65.99166244 5.48174325 20.20351775
v -65.60529768 4.84311767 18.85988936
v 6.19122619 14.04235139 39.68942538
v -79.14163917 43.63038763 16.15233719
v -17.74897799 -40.68242386 13.41283973
v -1.76186219 -6.50260923 36.72312945
v -33.71243551 -23.14057574 33.11816230
v -70.08508593 5.07391430 16.54128172
v -69.59017366 6.33962918 18.26025918
v -11.41226199 -33.30700845 26.33851580
v -14.06732760 -37.77978569 22.47349545
v -14.58958443 -37.67840192 22.12760225
v -13.91967200 -37.80363128 22.07482792
v 2.91355560 14.23393935 39.18735310
v -15.67254961 -37.46488690 22.90413529
v -21.50049247 -40.90895131 13.19336239
v -20.60616016 -41.03852063 13.19644228
v -21.25652507 -40.62661529 13.60430289
v -19.41764913 -40.97757861 13.28470837
v -10.39404981 -31.97737038 28.16347033
v -34.53302756 -13.22017703 33.09186548
v -33.83368999 -14.58999328 33.65696967
v -33.87618065 -13.06360308 34.57384184
v -22.14537933 -39.21809047 14.10668250
v -35.12023017 -5.76683646 20.69724165
v -12.39303965 -27.83761732 36.57260910
v -11.79393474 -28.15349400 35.84536165
v -2.38292431 15.18905535 40.69741443
v -1.88641960 15.07987641 40.52578285
v -93.37072819 34.79757160 7.94342905
v -33.85227919 20.40775679 -0.50527253
v -37.53185272 -30.36373295 1.08490291
v -37.96060383 -29.19358946 1.39543053
v -13.73697724 -27.78316475 37.18806431
v -14.16927297 -28.18843350 36.62398458
v -77.03590393 52.95261741 4.90878662
v -46.41381651 -22.72689529 4.91470192
v -37.35154867 -25.78864433 1.18409516
v -12.19469216 -12.71569263 36.12499684
v -17.67311618 -29.73598614 33.07258338
v -43.40177774 30.62891029 2.62237526
v -27.92687342 -37.30043024 16.31483436
v -28.48888934 -38.37344050 16.00771211
v -28.52290124 -39.12752867 15.24509117
v -5.01198927 13.70332763 41.54969007
v -5.95100736 11.91962976 41.08812287
v -11.73173916 -6.38267072 34.51580554
v -10.73967200 -7.54946377 35.62977910
v -24.06011894 -35.40292010 26.11249499
v -29.70331721 -38.81825879 15.88631049
v -28.89462933 -36.74230725 16.62704349
v -20.08202486 -29.31875177 35.09058803
v -19.61552165 -29.05146964 35.62055901
v -21.72345109 -29.45446037 34.99701992
v -33.61833468 -25.26224591 24.54572544
v -24.88708310 -34.58761796 27.25303546
v -12.04367820 6.79485127 38.36148977
v 26.73897706 -13.05071451 1.90537143
v -21.79336734 -29.09863554 35.80419347
v -26.79129504 -34.25552323 27.45127864
v -26.43825300 -33.76761079 28.62012200
v -22.28676528 -29.53213081 34.88969803
v -25.47205240 -33.34838524 29.32471409
v -26.54006891 -32.11585432 30.56145459
v -15.21108951 1.10764976 37.75062039
v -18.95632036 -18.07951927 39.09591585
v -33.52745250 -37.14061156 17.03334972
v -24.96214770 -28.66779827 36.99880093
v -32.07581490 -33.69479254 16.98561385
v -56.91109970 38.81985322 7.92139117
v -29.19830754 -31.04876354 32.58291632
v -29.13651802 -29.55169231 35.68568081
v -36.18799523 -31.18914366 16.40532725
v -36.74866259 -31.54156357 16.47832245
v -37.15602681 -32.00341016 16.44815318
v -36.59247234 -30.66874854 15.97935893
v -25.16039088 -12.49801181 38.28821331
v -25.39962530 -13.49355094 37.93924674
v -26.18440054 -12.77902909 37.66376525
v -26.32771619 9.42855142 -2.31270352
v -26.19790845 -10.67412272 38.94630075
v -84.76670086 19.40671168 16.16531610
v -26.91561915 -8.65793135 39.95450214
v -26.55588649 -9.50228889 39.79869559
v -28.41117233 -8.29146057 38.67993131
v -26.81962214 -9.89323575 39.40879554
v -27.20173635 -10.01778804 39.15648535
v -26.62049793 -10.36081836 39.04575482
v -30.89237213 -27.94022672 36.64813936
v -32.10362047 -27.18485333 36.11902520
v -31.37259930 -28.66291627 35.38251668
v -24.67220090 0.83484640 44.32563856
v -48.20010811 32.44833648 1.24748028
v -49.98587072 33.62750262 -0.00337979
v -25.81632696 -4.66485880 40.40266946
v -25.61647631 0.02254217 41.62102565
v -25.14981851 -0.50906499 41.10324383
v -30.68930283 -16.74448699 37.51851618
v -27.50925720 -3.83005803 39.18331116
v -31.23156354 -26.65656246 37.35191002
v -31.60148114 -25.20256862 37.75428608
v -25.24567395 0.54367131 43.56316477
v -25.31659976 0.14951752 42.56637394
v -26.30979568 0.50548854 42.31689870
v -31.87338263 -24.18897673 37.78485209
v -25.69127455 1.88311760 45.15184835
v -32.84662217 -20.29701136 36.31727770
v -26.79631114 1.94170908 45.06997392
v -33.06733817 -17.23616198 36.50695086
v -41.98040441 -23.48946035 7.06004770
v -41.78044572 -22.33069576 7.92574603
v -40.38266838 -17.70653389 11.32473070
v -40.03277421 -16.82813838 12.23162841
v -41.75891727 -17.53831282 11.60864346
v -42.10587218 -20.40205710 8.81460588
v -39.92541507 -21.02880552 8.66212975
v -41.79533198 -19.28499341 9.73340124
v -36.58733144 -14.08746094 14.54877108
v -38.65493834 -13.81539553 15.01642168
v -37.48760000 -16.34499617 12.34882046
v -38.94963488 -19.36281100 9.81690641
v -42.76668280 -21.52699791 8.17632955
v -39.80632126 -23.31398800 7.14803673
v -40.42050987 -24.24301393 6.56983443
v -40.96923396 -23.64748530 5.18267183
v -28.12618576 9.01844073 47.76180536
v -33.36673602 -10.53018123 37.32925653
v -37.98820451 -20.54559253 8.98601301
v -39.29065913 -24.64231104 6.47581415
v -39.38501701 -25.13969503 5.93169639
v -29.49930355 4.19870811 44.65499148
v -30.06200679 1.81370706 43.11692715
v -33.59186277 -13.75784725 36.10600904
v -33.27572346 -14.72471096 36.19081527
v -36.33889928 -14.79806844 13.87075335
v -89.31200206 44.77457330 12.84336485
v -27.89000049 11.28000021 46.25999928
v -32.82420710 -6.61499333 36.98167950
v -33.40795636 -6.98606204 35.99622101
v -33.93233195 -10.86049527 36.31951660
v -33.75350311 -12.30871864 35.89262813
v -34.76348147 -13.63241486 32.12700039
v -35.03814712 -12.74165697 31.26423433
v -37.33979538 -12.46763859 16.44347049
v -36.22238338 -12.63255812 15.85673541
v -37.92170063 -17.50288531 11.05233561
v -34.73107144 4.00931621 17.16598123
v -33.82503241 6.72307564 15.96095599
v -34.71434116 5.87272039 16.15388319
v -33.72113407 5.59931807 16.57970063
v -35.88551655 0.39913371 19.48836818
v -33.47174078 3.35285719 18.23072135
v -34.24119577 2.33775564 18.22603308
v -35.04118323 0.59631461 19.13569309
v -35.71805358 -1.11773040 20.25084011
v -36.14437580 -0.54629764 20.06684430
v -34.30547938 -9.77134891 35.44512764
v -34.50376540 -10.99506766 34.96618569
v -34.74403173 -11.74920145 33.47815201
v -36.07607260 -11.55092474 17.14688912
v -37.79998049 -11.14848722 17.58654229
v -34.59433839 13.68873380 14.07888532
v -34.50185806 11.84447296 14.21876438
v -33.65753219 13.02998792 13.73546291
v -33.02777559 12.36802991 14.13779799
v -35.04076600 10.28177887 14.69607186
v -34.03579071 10.06166451 14.68431950
v -34.62708741 7.90816266 15.35023004
v -36.52679175 8.38736724 15.49821068
v -35.94796732 -1.70185801 20.58386430
v -34.43573788 -2.77606212 21.48945257
v -36.95486113 -8.38271435 20.60908079
v -37.20767424 -10.29129233 18.88547651
v -36.47604585 -9.40048322 19.73428763
v -35.59412435 14.92197718 14.32500407
v -34.31450576 15.16572759 13.63981701
v -33.68299827 14.13200703 13.57552968
v -36.03990749 12.38704193 14.92219977
v -36.65878251 5.55086881 16.72025397
v -37.05759719 2.48672813 18.91244389
v -36.83064133 0.23619740 20.20416968
v -36.68514639 -1.19057926 20.71859129
v -36.15453839 -5.91438590 21.28424123
v -35.20373255 -7.77596189 20.00701055
v -38.46146539 -8.72694887 20.39396390
v -41.32119939 -14.18969221 13.17166351
v -38.34025189 -6.87013380 21.66274562
v -39.80311006 -12.13481836 15.78729227
v -36.77423298 16.06546901 14.29045945
v -38.04576397 8.37904308 16.33082703
v -40.50794244 -11.23664994 16.30625688
v -42.54791141 -16.17779955 12.06106972
v -37.23499924 15.47789201 14.64954298
v -37.57669032 12.29263749 15.34718554
v -39.66051340 -5.51621569 22.33068272
v -40.01264274 -6.95232954 21.37207054
v -40.89457169 -8.31964146 20.12507245
v -43.98059845 -20.39610595 9.52749234
v -44.93631050 -18.75016652 11.25996001
v -43.70685667 -17.26637594 11.74242515
v -43.04442927 -9.08413343 17.24414714
v -38.37586567 -33.91246125 6.73038978
v -32.00161830 14.71603569 15.03330097
v -28.88236754 -17.32531562 18.05713028
v -73.68819416 44.95847598 -1.04817422
v -31.65530413 15.14175721 13.75902444
v -32.39174932 14.03823961 13.95820919
v -21.71819657 23.35894853 40.04827142
v -29.17738818 -19.98107135 21.14501223
v -30.11825494 15.44134691 14.00982589
v -28.93328294 -39.48647529 14.34405241
v -22.02572487 20.36876976 34.80641544
v -22.69363590 20.72082460 35.57466716
v -22.48776890 19.94212717 34.42910314
v -21.55940421 19.90694739 33.92367437
v -28.46780047 -31.26320243 23.14789966
v -20.83187923 20.99277638 36.29828990
v -19.84585449 21.46833763 36.48807108
v -27.51541138 -30.12055345 21.75693400
v -27.69332007 -31.55453876 23.22134376
v -29.66305986 -37.81212121 8.01490434
v -27.79888548 -23.04083668 15.76286368
v -18.33227277 23.47704768 39.88539800
v -23.46731164 -15.74288309 38.92862424
v -31.20914102 -34.06330943 2.37372727
v -60.37716568 7.43321283 21.89047076
v -13.69561907 22.11051062 35.54601222
v -18.68589967 -17.02948660 37.38036752
v -27.52531879 -22.21442014 18.80474202
v -27.92130224 -21.54623345 18.95539276
v -26.81543678 -32.96254575 23.90711941
v -82.18447864 14.32596520 -1.90611696
v -84.41415429 16.32037200 -2.10555620
v -5.56680188 21.68066427 33.66607800
v -4.57095774 22.65793830 34.74730626
v -23.36007357 -28.21792103 16.23688079
v -33.82304683 -29.52047437 14.83962778
v -5.35846176 17.99872518 28.75259146
v -3.33782402 20.42299695 31.93112463
v -4.03395016 17.70980656 28.20104361
v -1.64825306 20.79286613 32.11922199
v -37.22105920 -30.47486395 15.48247226
v -37.27621213 -29.83853780 14.24310170
v -29.45431881 8.51103757 40.37074000
v -7.79331988 12.44911738 18.26534048
v 0.30721122 20.39968595 31.52997047
v -1.39496988 19.82047781 30.90723231
v -36.97570413 -30.14836088 15.31026885
v -5.12781925 -22.58652635 36.23968363
v 1.39114459 20.90108953 31.94545954
v -4.62953700 -22.55678736 35.59167311
v -5.51400706 -22.45878801 36.98357567
v -4.88157803 -23.27301912 36.03961319
v -5.73606836 -23.06423709 37.32250631
v -4.49696044 -23.16545881 35.54334119
v -4.89707012 -24.11212586 36.50669008
v -11.56385522 -38.15431520 20.06799914
v -10.44187602 -38.54777664 19.77925748
v -13.80796265 -37.45203093 0.09752378
v -15.72667249 -38.06092590 1.01409468
v 0.48837916 3.10430909 37.80116141
v -3.97216994 -23.07969704 35.05656123
v -6.43727928 8.79696943 1.38075021
v -5.66148851 8.58179294 2.32022023
v -2.22911825 10.70878468 12.70669419
v -1.27315416 -24.24588986 34.37414393
v -2.36833422 10.49807481 10.80599707
v 3.72623233 -40.98178446 3.72132426
v 5.23232762 -41.78625718 6.01514941
v -92.02975035 5.88113908 4.84944135
v -4.41586459 7.96226971 1.04958203
v -3.02373990 7.99649954 1.29411626
v 7.21657649 -0.69896993 36.54886037
v 10.83209924 21.39236219 30.77706136
v -83.93140882 14.94187582 15.27358498
v -83.31451565 13.31047341 14.94117640
v -82.35046268 14.38454632 15.75139724
v 1.36706023 7.10239820 1.93058734
v -8.04221723 -40.69109261 12.25196850
v -9.42172389 -40.49340263 12.85059471
v -7.25508016 -41.20716080 11.39237173
v 13.07207346 21.64940909 31.45087510
v 2.87412945 6.77950680 1.85358617
v 5.98365348 6.37674611 2.29454041
v 7.86640588 6.39853440 2.83719692
v 6.53957576 6.15251763 2.03933287
v -80.97002655 -13.62349559 4.71410109
v 9.12259053 5.67241386 1.89926883
v 11.46652829 6.35629799 4.43487801
v -37.99507767 -25.63413419 1.61953981
v 9.25768446 5.33714984 1.27018790
v 10.04515681 5.32549806 1.10713288
v 10.66321135 6.14481885 2.48348177
v 11.19234599 6.42081024 4.02431237
v 12.00000010 6.02999981 3.16000008
v 14.10999149 6.71456056 5.91772515
v 14.37017787 6.19554985 4.04505432
v 15.14162216 6.37164805 5.66876912
v 16.40760899 6.38645981 5.66868018
v 25.68761073 16.29010029 29.09411117
v 25.93951859 15.58865979 29.86510843
v -60.89998037 25.32943897 18.60368997
v 27.06658654 14.87033442 28.88345160
v -59.87143889 23.91793765 19.29503679
v 20.61850578 8.15826561 10.60057338
v 27.43901871 16.41492546 23.57662283
v 19.39837076 4.02934616 1.93201541
v 18.49572919 4.27597808 1.60145678
v 18.20435934 4.74420656 2.26739096
v -95.00128031 46.14019021 4.29052347
v -94.14266050 47.82546312 2.95524998
v 19.09443550 2.90383794 0.02309699
v 19.37703043 3.47869843 1.36116589
v 20.36724612 2.90175993 0.93642314
v 21.01569809 2.74351845 0.81799651
v -93.00479293 48.69448021 4.73064696
v -95.31040490 45.70473358 2.53042299
v -37.66389191 -36.54082119 14.66798596
v -88.35060894 44.06586289 15.07053431
v 29.09132652 15.65672271 24.26493727
v 25.65146424 7.83939194 10.27886011
v -32.60643035 0.45646142 28.61990780
v -32.60051832 1.38924271 28.24923024
v -31.05664626 -2.46432447 39.60964829
v 27.16423944 1.27071782 0.23729115
v 28.11294980 0.67801628 1.24977215
v 31.57319129 5.68524236 11.03914063
v 29.40572985 -0.21358109 1.25915022
v 30.15693091 -2.18254863 1.34302198
v 30.52904643 -0.82235108 2.74430681
v 13.48523796 13.39500211 34.76200998
v 6.48128614 -0.17101999 36.32926941
v -3.28129157 7.74707086 0.64895483
v -1.92199938 16.60533063 41.26268253
v -10.13537496 -7.87388440 36.53772920
v -10.62856615 -8.47200304 36.72272712
v -53.58195677 6.14607567 22.53737301
v -33.00838917 -4.67182975 30.32505699
v -20.22774331 -18.12708378 38.91132027
v -24.22247827 -15.50772414 38.71113434
v -24.13067594 -16.26641862 38.72368112
v -24.83187616 -14.75661900 38.31899911
v -25.22632666 -15.39764274 37.93474659
v -26.17334574 -6.61942968 40.46852514
v -34.83091295 -10.14571916 33.40440616
v -25.33943579 18.03962886 46.41302302
v -26.35815740 16.31898805 46.74951732
v -45.93916982 -18.68248545 11.28157042
v -34.86648947 -31.47147223 0.61846513
v -35.73234752 -31.04138933 0.69690723
v -35.02748162 -30.82632646 0.79401082
v -76.05294883 27.28672326 -2.62783375
v -38.08693215 -29.90409359 1.38304906
v -35.17005965 -10.88855043 29.98716198
v -38.61476481 -29.13579158 1.94909214
v -37.89975122 -28.34810875 1.45659153
v -38.37641701 -27.70951577 1.90067384
v -37.82737628 -27.27213502 1.32421637
v -38.36356476 -26.92022175 1.71165925
v -35.00574827 -9.96357016 27.63224579
v -34.69818458 -10.29583346 26.89438313
v -27.38218568 5.49247628 -3.10785486
v -28.78498100 4.41237632 -3.16331186
v -27.34110691 7.82466214 -2.90898327
v -37.38410026 21.74188569 -0.60411956
v -40.93550518 26.84872225 0.52107108
v -41.90127924 26.66140907 0.15406399
v -23.08350243 -0.72360161 -2.87330151
v -24.24149774 -1.46750733 -2.65299599
v -25.86380206 -0.38575556 -2.76008225
v -33.45185518 22.27158844 0.82986045
v -34.88535434 22.56750502 0.50499354
v -34.85248610 23.32864515 1.01807690
v -16.56014472 0.88870153 -2.55494681
v -19.56731454 2.37756385 -2.49847351
v -34.32528302 -17.87764579 26.28082410
v -33.49557146 -18.22711341 25.04277974
v -34.02556479 -18.55560765 25.81538260
v -35.96457094 24.65522476 1.38966495
v -22.06717990 -26.21962130 0.53373771
v -23.62290956 -24.89513159 0.75048459
v -22.86816761 -27.43779868 0.01186073
v -19.27443594 9.07630939 -2.01170868
v -19.27091740 7.88153335 -2.11944175
v -13.78621999 -30.74130043 -0.05971672
v -12.97244523 -32.69717470 -0.60773006
v -15.37094358 -34.52599049 -0.81058318
v -14.25879262 -33.44497085 -0.62272808
v -77.93311030 26.02708898 -2.65917205
v -17.75868423 -40.27926549 10.27324144
v -3.10840039 -38.65073249 -0.69477462
v 9.32244677 -37.50468791 -2.06000870
v 8.94014258 -37.70079464 -1.73214579
v 8.51618964 -37.43064404 -2.13603582
v 10.19799616 -36.87974066 -2.66140979
v 11.50472835 -37.68778220 -1.31750666
v 9.89601947 -37.74132580 -1.41445163
v 11.02931611 -36.47244722 -2.94144661
v 12.66557258 -36.12957895 -3.01172235
v 14.08214029 -36.47917882 -2.49557896
v 15.31077642 -37.36492991 -1.57371815
v 13.71863764 -37.41803020 -1.31772086
v 13.00521567 -36.49501503 -2.39929138
v 19.42983642 -28.02992985 -2.96400487
v 17.85359904 -27.89764665 -3.79008544
v 20.52656375 -24.81923811 -3.02450918
v 19.88030970 -26.68039501 -3.10885697
v 19.20378394 -25.34188516 -4.09441208
v 18.47678609 -26.51774138 -4.00250219
v 18.63352396 -24.16292205 -3.94514482
v 18.34633574 -25.79725161 -3.77632654
v 19.30123381 -23.30514044 -4.37198533
v 18.55720021 -22.72730693 -4.60562576
v 17.48398691 -21.58099413 -4.81177447
v 16.35364257 -21.72801644 -4.53840895
v 15.41006472 -16.93061180 -4.22194693
v 18.35747249 -20.65638639 -4.85742185
v 19.53475177 -21.09753340 -4.52339044
v 19.15100589 -20.89810558 -4.71038977
v 18.17336679 -34.12969038 -1.75898708
v 19.00327019 -29.44691107 -3.05332686
v 22.59683423 -11.29942574 -3.95473279
v 22.94789068 -12.21119612 -3.92123405
v 16.30022191 -38.99110109 0.53886528
v 16.26900397 -38.03376481 -0.49334322
v 15.16417507 -40.01643881 1.35549169
v 17.58640818 -37.05133125 0.19218848
v -66.11099094 26.42082423 17.26491377
v 19.90586892 -28.17538567 -1.39045075
v 19.23843287 -30.91953881 -1.89326366
v 21.08853310 -25.39218403 -1.16260804
v 24.11120757 -16.10567048 -1.59583101
v 23.04082364 -18.27837899 -2.62865401
v 23.20212498 -16.82845689 -3.29019176
v 23.69671501 -14.68998566 -3.74094630
v 13.13138474 -39.67683390 1.11094210
v 15.32596815 -40.88449851 2.69639492
v 19.80165392 -31.18234873 -0.18864244
v 22.14864828 -25.43151379 0.33287966
v 20.71735077 -29.33583595 0.49585453
v 22.77587168 -23.32859859 0.27486112
v 24.37913045 -17.12195575 0.65174286
v 24.94747937 -13.70005589 -1.61910150
v 27.21572481 -3.63007071 -2.85794586
v 26.52839571 -1.68188277 -2.68814759
v 16.24014042 -41.94549099 4.23831353
v 17.70469360 -38.40346634 4.08584531
v 18.19083467 -36.59256175 2.01181788
v 21.66648023 -28.38761359 2.51989602
v 23.03858846 -20.42444050 -0.72315935
v -34.95790437 -27.30991505 13.27895373
v -34.12476927 -26.98390745 13.10156379
v 17.06967689 -42.68277436 6.90081669
v 15.21034259 -43.53611171 6.13144645
v 18.40072311 -37.44326904 5.00294659
v 24.14788306 -19.17899959 1.37038727
v 26.07496083 -12.85963971 -0.22040616
v 27.61047520 -9.66895185 0.06906348
v 27.97967382 -10.95659845 2.20625824
v 18.53512414 -41.45275801 10.27721260
v 17.94203185 -39.54319656 5.91734378
v 18.05881783 -40.63860700 7.32406974
v 19.51375231 -34.36353803 5.08003496
v 28.45745720 -9.35019366 2.43716873
v 22.39164151 -26.01301111 2.29322910
v 22.95151725 -25.54978244 4.08897642
v 24.20108207 -20.38920298 2.57221377
v 25.34595132 -18.34910735 3.36067495
v 25.77855997 -16.45678468 2.16682674
v 14.38564435 -45.11528835 8.71212594
v -37.30974719 -27.89129689 10.65193117
v 23.27891998 -26.46172047 6.48063421
v 28.18593010 -11.36293635 4.68903128
v 31.16550110 -4.06938046 4.78765834
v 30.41951358 -4.22776304 2.21391977
v 30.95001727 -2.35933112 3.68537754
v 19.03554611 -36.79401055 6.69427821
v 20.77738009 -32.90819377 8.49978626
v 19.45615001 -35.53504497 6.31563319
v 20.20295896 -32.73091093 6.54295739
v 21.40383236 -30.72748519 8.49671476
v 21.55564725 -29.40845490 6.69288728
v 20.91963589 -30.90119176 7.12561468
v 22.79919572 -27.71830931 7.26134097
v 24.05384928 -26.37708187 8.78830254
v 24.38431978 -23.54743332 6.60890713
v 31.00866824 -0.33974089 4.27468820
v 19.98000033 -42.47000068 14.56999965
v 18.02020147 -43.91736910 10.25720872
v 18.75039376 -42.75983199 11.57481596
v 20.22869512 -38.42707351 11.71313319
v 21.69201337 -30.92130646 10.12682542
v 24.90956895 -23.67522754 8.68629012
v 29.84026261 -7.45865703 6.46818010
v 31.49262071 -2.54061026 6.87189400
v 31.42334893 -1.61660649 4.99411020
v 31.93985671 0.11095555 7.18097249
v 31.58123419 1.62714359 6.65676128
v 20.58102563 -35.72377190 10.80902852
v 20.58010921 -33.84979442 9.10721812
v 21.74923196 -33.39750320 12.56286353
v 21.24587819 -32.43527189 10.47816500
v 23.97478372 -27.62600966 11.73395291
v 24.69817922 -24.96438660 9.61605832
v 30.62263317 -7.55907735 9.42047779
v 30.00671603 3.80998501 6.51122862
v 20.85359767 -38.29899803 13.31263501
v 19.94184777 -40.34624994 12.61031721
v 19.76597495 -41.95981473 13.58985808
v 24.90727417 -24.70766753 11.28523890
v 25.82367510 -20.80872096 10.53335518
v 31.17708303 -5.56672504 8.76373425
v 31.53600544 -4.37932974 8.03614780
v 32.93014690 3.68154957 12.25389261
v 20.86852118 -39.79489580 15.66857845
v 21.17051184 -37.11684793 13.21594417
v 22.00588584 -35.59468314 14.92964569
v 22.30512537 -31.43826500 13.69219180
v 22.36608043 -30.67551181 12.24341150
v 22.96786010 -30.20512685 12.77576201
v 23.76463450 -28.86762470 13.53631727
v 30.60447052 -8.12144019 11.50550786
v 31.82192147 -3.74216540 10.87639853
v 31.75422922 -1.08760351 6.66729361
v 32.54240379 -1.67666562 9.68293659
v 20.35295218 -42.02146828 15.85849933
v 22.51902595 -36.84500977 17.33862050
v 25.63569881 -22.94262871 13.96064181
v 26.40855871 -20.40692605 13.22895754
v 31.26276284 -5.48700290 11.25791669
v 33.10517222 1.36211270 12.28268538
v 17.59975962 -44.79813203 15.85712284
v 21.82999998 -38.72999921 16.45999961
v 23.55719917 -29.52175960 15.96779376
v 24.46283959 -27.63705142 16.85759425
v 24.22662266 -27.16240846 14.97549377
v 24.73282441 -25.99779703 15.62347449
v 24.98586476 -24.68740009 14.44665063
v 31.13792837 -6.47941558 12.06394937
v 32.50972554 -5.16621163 13.78245745
v 32.94714913 -2.61617359 12.61596568
v 22.81308174 -36.36357933 18.72668415
v 23.15441333 -33.40443596 17.74323732
v 26.09874494 -23.81929383 17.34460331
v 27.77252905 -19.29062419 17.45188609
v 28.50509807 -17.35370792 17.10955799
v 33.32089260 -1.43843808 13.69566564
v 25.09930730 -28.30677107 19.36675608
v 25.95365793 -25.86353384 19.06258427
v 26.59630962 -21.83199488 16.95792563
v 30.22109717 -13.12004402 17.39529334
v -84.36495066 37.74965554 16.83732308
v -82.51836151 38.16395998 16.97119139
v 22.84704521 -35.85875779 18.99945922
v 33.64837915 0.55772340 14.32947069
v 26.70566179 -23.98671396 20.11693642
v 28.66911329 -17.94813015 19.66071688
v 29.92244251 -13.70225940 18.76364835
v 25.33153258 -28.64096127 21.10407129
v 27.05325559 -25.79037845 22.62404934
v -92.67430753 25.03506839 10.42233873
v 24.08476919 -32.26624429 20.80880664
v 27.11435966 -23.63684215 21.82902768
v 27.32729539 -21.33870870 21.27511986
v 27.25342102 -25.38718842 23.34445156
v 27.44768374 -21.85943164 23.74664880
v 27.30822749 -20.34089155 23.49604480
v 26.72522143 -20.33972554 25.10177344
v 27.00480074 -21.89835720 25.85356310
v 26.91225894 -19.72844452 24.40944873
v 27.17346326 -22.21892588 25.67027882
v 27.48364955 -24.10994843 24.08620901
v 26.00895613 -20.41466348 25.90657212
v 25.65135993 -19.71218362 25.97274631
v -91.59590304 44.70703006 -2.48158653
v -90.91193229 43.12046617 -2.61705276
v 25.93797818 -20.76605894 26.33907646
v 26.85977146 -21.93303779 26.01566166
v 32.93359652 10.61326731 20.77255212
v 32.72510692 7.14026950 16.11098275
v 32.72312135 9.88972932 18.24573986
v 32.03927726 6.39788434 13.30017857
v 33.98593143 3.34539008 16.37688279
v 32.81472996 -2.08611926 11.58003975
v -91.02356434 5.96260279 2.26763543
v -91.63856506 5.07075666 2.61369976
v -89.25437182 7.66890217 0.03374908
v 23.16986769 -29.37899530 12.18659803
v 29.95597571 -6.57442166 4.99651441
v 20.16532607 -35.26367247 9.02446825
v 24.31436256 -24.79029074 7.50622200
v 30.26967868 -5.42789511 3.96348070
v 26.36757307 -15.64507559 4.03231801
v 28.64360437 -6.65590540 0.61791047
v 29.02598679 -8.26855376 3.43152252
v 29.33927253 -4.18904144 -0.37573787
v 26.05066448 -11.90881245 -1.86220754
v 26.57513507 -7.61511782 -3.27446219
v 24.54288118 -12.74251565 -3.71125760
v 26.59047209 -9.92127508 -2.25608610
v 27.64902450 -8.20977334 -1.55973248
v 26.72278509 -2.65132030 -2.94539775
v 26.15205199 -2.48689717 -2.97982409
v 26.03824437 -7.70864543 -3.51392641
v 26.48014762 -3.00549250 -3.07103666
v 24.38809164 -5.31650102 -3.38545348
v 25.23554489 -4.60137101 -3.33793648
v 24.92622100 -11.00369636 -3.71584087
v 25.59727430 -9.91941988 -3.49443895
v 14.76589125 -38.58524188 -0.43881149
v 19.78996769 -24.07647669 -3.99854081
v 20.21363378 -21.59793302 -3.98605969
v 20.07350698 -20.23627609 -4.44211485
v 21.65954188 -16.00584947 -4.19216370
v 22.37707749 -15.11451509 -4.17364528
v 21.40565962 -14.52863961 -4.19034716
v 20.45411989 -15.64880274 -4.23649466
v -87.03155071 8.89919791 -1.42449921
v 19.64554563 -23.30339141 -4.16810997
v 20.37970163 -19.54608597 -4.20841482
v 1.06862828 -0.39510423 -1.70963281
v -90.08692205 12.62624096 9.45147406
v -90.88436514 12.40624767 9.99777392
v -90.30214697 13.44189048 10.13779361
v 13.18852324 -36.00108996 -3.00795282
v 18.37516949 -19.25877482 -4.75173350
v 17.42275432 -16.47805423 -4.31912718
v -57.05307424 5.19526983 21.56423405
v 8.45622737 -36.84880584 -2.63462192
v -29.36572582 19.36809346 -0.02790685
v -58.12007189 43.35551336 6.93461951
v -58.14298615 43.91396418 5.67808282
v -59.91512537 44.86496001 5.10124583
v -56.75194040 43.20828989 4.62604500
v -58.19347501 44.05051470 4.10009967
v -56.92329258 42.84713417 6.21359143
v -7.69741368 -12.16071751 -1.73526944
v -8.79681110 -12.51496747 -1.73884153
v -10.14737785 -12.38577347 -1.75493769
v -92.54003316 24.87445064 13.09160329
v -1.57946756 -41.16820171 18.48757453
v -4.08535451 -40.45941681 17.92500168
v -1.04218174 -41.18607566 16.72173664
v -49.92963374 36.43165901 2.97172042
v -50.41480064 36.86525673 3.99285788
v -50.97662657 36.97917238 1.58217805
v -54.21540141 40.99015146 4.42033820
v -54.76933345 41.27624631 2.54944898
v -55.49436435 42.24063456 3.92388040
v -55.52281067 41.93959758 5.50046517
v -56.99221417 42.90433973 2.46037100
v -49.42682013 35.22142023 1.85337313
v -20.70403658 11.35051437 -1.55679288
v -59.50973183 44.43444684 2.79245037
v -12.57835049 -36.91786155 -0.95349463
v -12.16966100 -35.86373478 -1.27171667
v -10.17080527 -36.50436550 -1.22342724
v -13.18669412 -35.07651389 -1.26787880
v -13.14236782 -35.77886149 -1.31930783
v -13.83661572 -34.69665349 -1.01979170
v -81.51918650 13.09455372 16.51999168
v -18.16200279 -32.92848170 -0.12586181
v -18.42366904 -32.79320151 -0.06554702
v -18.54839735 -33.77221152 0.05674985
v -20.10802366 -33.08483586 -0.02743677
v -52.66037956 37.89880499 0.99248195
v -55.59325591 40.89128599 1.06134673
v -57.45855719 41.93597659 0.85366948
v -17.90070161 -33.31415728 -0.22621108
v -19.01878975 -7.03594787 -1.69326866
v -19.45784129 -7.78637175 -1.56178989
v -73.44435900 50.16671866 9.28306393
v -72.80968875 50.47219619 6.91188732
v -18.90123636 -28.25696208 0.49632805
v -23.30886573 -29.25001644 0.09157562
v -18.94998550 -27.22235024 0.51222253
v -79.43043858 13.18580098 19.74969916
v -30.48535623 19.26011778 -0.34068068
v -34.31382775 -25.80923028 31.71095252
v -86.04654670 47.11471871 15.19883331
v -85.52857488 48.03672433 13.89545947
v -33.96359086 -24.26323853 32.19423816
v -34.10393745 -11.46387868 23.50455523
v -33.77702832 -11.26874611 22.56218717
v -34.40024331 -11.39003597 24.16730672
v -33.49798545 -12.15527486 22.61954173
v -33.98653492 -10.71705297 22.02504314
v -33.90869126 -10.57732012 21.75744809
v -33.04970264 -10.94036177 21.63058147
v -33.74121338 -9.54408292 20.51547542
v -32.51425177 -10.31809207 20.28843015
v -33.07075426 -9.79970861 19.52713728
v -33.70942548 -9.67053976 19.69075948
v -32.94501454 -10.27250476 18.61821301
v -32.99741447 -10.92549786 17.67504774
v -38.57283667 -33.34282711 8.35624617
v -38.55202720 -33.73288736 7.40991300
v -38.36175799 -33.44458714 9.75310989
v -37.15614229 -32.88433701 2.48258538
v -92.41032600 24.32162128 6.53606700
v -34.44312885 -10.69640368 24.20973778
v -39.01195899 -32.64327720 6.77346298
v -34.69146788 -25.30267276 29.79117818
v -34.16864946 -27.09612437 30.73451295
v -34.86186266 -24.71376583 27.51885168
v -34.83107314 -24.42995459 26.14264190
v -34.72977132 -25.57567693 26.70857310
v -33.95402059 -10.70515532 21.95321023
v -37.85549104 -35.52081436 15.58979601
v -77.13885605 12.87720352 22.40194008
v -38.45597059 -30.64475209 1.71853893
v -34.51207280 -25.99347755 27.42680162
v -37.17048094 -35.81025824 16.40085131
v -36.62600368 -35.76530889 16.80658199
v -34.40343589 -26.78406611 27.00864151
v -36.02728248 -36.54399887 16.67966507
v -37.26835921 -36.93518788 14.44182917
v -37.73730993 -36.43670306 14.16260004
v -37.56187484 -36.56410798 13.69010564
v -37.94622421 -36.03509068 13.58208898
v -38.18958625 -34.86346081 13.59024830
v -37.90429235 -34.78118032 12.44857721
v -36.83553636 -35.55222601 10.92460752
v -38.16716000 -33.43848139 11.13307662
v -37.86158934 -33.94932300 11.21527143
v -37.74322942 -34.58854184 8.40846542
v -32.37583861 -25.73087811 36.78190336
v -33.14005211 -25.92352405 35.36976874
v -31.99606389 -11.32011600 20.89996077
v -32.46470913 -12.34933920 21.99005336
v -36.22847050 -37.10005060 12.78466079
v -37.62867674 -36.26772389 12.96635810
v -37.48917207 -31.98018670 1.69332046
v -33.38165954 -27.78161690 32.60451183
v -31.15026280 -11.50578912 18.43700558
v -31.96620941 -11.57419756 17.54577458
v -32.13488683 -12.54208945 16.88410714
v -37.03572601 -34.83599052 8.85294657
v -35.56282446 -34.58736837 7.06211757
v -34.76567939 -38.12650219 15.81773907
v -34.98531505 -37.06132248 16.81273244
v -35.88653356 -37.31098771 16.01729169
v -36.45319492 -35.47278419 9.98552982
v -35.33908352 -35.50614044 8.76852218
v -35.98541766 -34.01346877 4.05237870
v -35.44940799 -33.01666304 1.85729342
v -30.04505299 -29.82220054 34.53041986
v -29.86394428 -28.95087563 36.18262336
v -30.65846860 -30.56414239 32.73524716
v -31.80913627 -30.17620742 31.08827025
v -30.87591007 -13.87731638 17.03575440
v -34.07100961 -34.41703692 4.46777651
v -37.55098209 -34.24786776 6.19790051
v -31.53418750 -27.39779092 23.04329351
v -30.75147234 -29.04683352 22.98655733
v -32.05398098 -27.65115164 23.43632467
v -30.96511401 -10.86155232 19.00031790
v -30.94681725 -11.03342045 19.07028258
v -31.35945648 -10.68068016 19.04885843
v -31.03935905 -10.84864233 18.86728778
v -72.34875113 45.54137588 12.05093041
v -71.37265801 46.03677243 10.14396362
v -33.75855833 -38.50742429 13.80325388
v -35.15583649 -37.80671582 13.42222188
v -35.72191671 -35.99362075 11.18486840
v -33.97258371 -33.76900032 2.69168592
v -29.49115820 -32.66315535 25.83866753
v -29.47364748 -32.25660324 24.82596599
v -29.92876992 -27.50966512 22.09526487
v -28.36464159 -20.68486251 19.34991591
v -31.57900274 -39.10909221 15.50311409
v -31.00192174 -38.39606419 16.36517607
v -32.38647431 -39.09710050 15.30456264
v -31.00940213 -39.25596550 14.12577648
v -32.01267123 -38.59490156 13.44940905
v -32.21372142 -33.90356898 2.09090533
v -28.10180001 -29.04651687 36.58805788
v -29.12193909 -32.64351934 29.02805619
v -27.85889059 -33.34750980 28.70115824
v -28.15893665 -33.76363590 25.94948374
v -28.60999852 -33.50444511 26.67252719
v -26.64186805 -31.98096529 22.58940972
v -66.13709033 39.36287016 -1.64832978
v -29.99282256 -36.87065095 7.11572124
v -94.85197812 26.82751231 -1.90062483
v -28.54012698 -33.38265792 27.74799801
v -27.53840759 -29.56953272 20.79711482
v -29.97271344 -39.41669688 14.95025214
v -31.03612550 -39.31571171 14.65485152
v -30.57174012 -39.15832937 13.81824072
v -31.37973696 -39.14465383 13.91786430
v -29.32797000 -34.67723727 2.02193670
v -23.52826670 -28.06407958 37.25461289
v -55.10196090 40.92265293 5.85524319
v -56.54456094 41.61307216 6.96070818
v -24.93468858 -30.08865565 34.06473622
v -25.88896453 -33.37040544 23.12285826
v -27.16911025 -23.11714552 19.05160584
v -27.62580663 -22.87039720 16.35625586
v -23.57443236 -28.93948928 36.15385294
v -27.13722736 -34.36784446 26.40322596
v -26.33122355 -34.77467224 26.04624443
v -26.00478381 -34.18444470 24.16647039
v -26.22042969 -24.60759692 18.19593832
v -25.76891333 -25.17607436 17.76930690
v -27.34839916 -36.59834713 3.70933674
v -28.28524075 -35.13684124 1.80001324
v -30.23114800 -34.48282182 2.71209795
v -25.42835660 -35.36799550 25.57339333
v -24.54965748 -33.50885957 21.43374272
v -23.07045087 -32.99015015 20.04577778
v -25.97508579 -30.33562936 19.76813562
v -25.06030723 -28.21734361 18.43828522
v -24.70179088 -27.39753760 17.22126640
v -25.22969432 -25.56338720 16.91075973
v -25.38985386 -26.09345876 17.72151329
v -26.73967741 -38.98402303 8.08819570
v -27.06286684 -35.89783236 2.12789932
v -22.95906655 -35.69562361 23.74617942
v -25.37074685 -29.82368506 19.01660301
v -23.89815263 -31.81868792 19.91822198
v -24.03273433 -29.87104096 18.12274009
v -25.42329952 -38.59603778 6.75939815
v -26.14378184 -37.39080206 4.44472861
v -27.51278318 -34.76072103 1.10511598
v -21.79717273 -28.48694101 37.10593656
v -19.17344145 -35.52814201 21.72016911
v -20.46996728 -34.38650072 21.03800327
v -21.69162408 -30.91214411 17.33313501
v -22.70814590 -29.40544300 17.05158316
v -33.19795057 -0.79962716 22.17413671
v -34.02744979 -1.41893979 21.16855979
v -33.57284889 -1.91224855 22.05807529
v -23.84496853 -37.06295416 15.21245483
v -25.67548491 -37.77673095 15.45395236
v -23.69645797 -39.86305371 8.91707931
v -25.87663569 -36.54662520 2.98879342
v -22.75924198 -29.03135121 16.22867770
v -21.88293636 -30.10956012 16.12145267
v -23.11378904 -37.56255284 14.90546484
v -93.51129830 27.67156810 3.17339879
v -94.14218366 28.94706279 3.56720388
v -24.04460497 -38.01584616 4.51613218
v -25.52685887 -36.01039946 2.02272274
v -24.87229742 -34.21164677 0.12630245
v -23.82468060 -36.41890734 1.75723515
v -24.71446991 -33.60187635 -0.05208853
v -21.24607749 -30.95891327 14.76077922
v -21.86981402 -37.90152073 14.54296522
v -22.76704274 -36.55873612 15.03409818
v -22.78852277 -39.06990960 6.97042607
v -20.91061883 -39.47597370 6.97799958
v -87.45909482 30.87745607 18.48289371
v -88.32210302 29.26511504 18.40560324
v -20.90553008 -38.50182146 14.56063893
v -92.33620018 31.28004447 12.72603963
v -22.96107076 -36.13704443 15.09569958
v -93.99587661 36.23300046 4.65069292
v -21.60118520 -39.16662931 6.86149905
v -23.03303033 -38.81864250 5.96090686
v -23.71228859 -38.46724331 5.45772025
v -37.00933605 -20.63055150 9.06639919
v -21.68164961 -38.60326856 5.13485167
v -20.56330815 -37.87791729 3.03966273
v -21.37246169 -37.05733642 1.97943510
v -19.12000030 -36.86000034 23.00000004
v -18.75386573 -31.98031336 16.38181508
v -19.76914890 -31.48911893 15.04597627
v -18.73243228 -31.89098835 15.39271511
v -19.89238523 -38.82072121 14.52060416
v -19.84771900 -37.64525801 14.62783292
v -88.77107501 43.49401966 -2.48532114
v -87.19416708 43.13271493 -2.14321050
v -88.34521472 42.20651463 -2.62752804
v -32.45105594 -25.90711601 23.77354540
v -33.56399387 -26.77741088 24.79975671
v -93.42199564 43.25265437 -2.48392485
v -20.34913935 -39.68816623 8.52036104
v -21.73091844 -40.04565626 9.63027310
v -21.33896574 -39.42800686 7.90222548
v -20.28771117 -39.26228732 5.81079861
v -21.80561610 -39.10749778 6.12627948
v -17.73835719 -35.56400910 20.86380310
v -17.89000072 -32.43000060 16.10999927
v -18.95901747 -39.76162523 14.13548458
v -19.00999993 -38.04999962 14.45999928
v -93.62717718 35.56203842 8.58744793
v -93.23856980 35.08717194 9.26470850
v -19.84680444 -39.44729641 6.77412562
v -18.28991994 -38.26029971 2.33836146
v -19.40661855 -37.33236715 1.03169016
v -15.92210121 -33.34421664 26.56440064
v -16.26982726 -37.25171462 22.22762629
v -15.33914730 -36.34135798 20.64084820
v -13.23765051 -35.05526483 16.07495546
v -15.64138755 -34.52398255 17.45518297
v -18.41715351 -32.93076903 17.66056195
v -17.49867760 -32.47252107 15.12120571
v -18.67000014 -33.28000009 14.65999894
v -18.56694184 -32.38603845 14.81265388
v -19.43268068 -32.14038908 14.63493891
v -20.84922232 -32.89929032 14.27627262
v -17.01127924 -39.58851472 13.89868092
v -89.95585144 34.03297812 18.40080507
v -95.52699327 42.51296818 -0.42325087
v -94.56761181 43.29077154 -1.74367626
v -16.69418626 -38.11353073 1.55746180
v -12.89662905 -28.79215404 33.91688317
v -15.44583682 -33.50743651 26.34448558
v -15.69389924 -36.93760559 21.28401957
v -17.38666557 -34.67516229 19.40867491
v -15.73242433 -33.41860697 15.52751288
v -58.97158384 27.86356024 14.69974965
v -95.35560012 41.55353084 -0.23846385
v -16.93840325 -38.51662204 3.00165941
v -87.81207353 43.64492744 15.65997303
v -14.94770963 -37.35364601 21.53192833
v -14.34173528 -34.26145762 15.52507281
v -15.32012690 -33.81641582 14.66898993
v -15.73015563 -39.97120634 13.61641753
v -15.39846044 -38.95743936 3.72793805
v -15.64557478 -38.49809989 1.96145335
v -9.84296855 -28.19783613 34.35034677
v -10.76936070 -28.77986804 32.90530294
v -14.22367711 -37.63358295 21.75625414
v -14.33743723 -37.38638014 21.07884176
v -12.99159043 -36.40259057 18.60204153
v -8.31765216 -29.42875028 31.30417317
v -13.59577663 -40.24168104 13.28326203
v -14.03833088 -38.60342130 2.49154773
v -14.35681060 -38.28970715 1.49489625
v -13.29243928 -37.17060387 -0.43446143
v -88.42702210 -7.02931965 9.26833879
v -11.10455114 -37.35621646 18.78094487
v -11.42296288 -36.02820635 16.55479707
v -11.49754878 -35.81073508 14.12680186
v -11.79632545 -35.43101624 15.24998061
v -12.98778411 -35.51047668 14.13814817
v -12.00738363 -38.78385201 14.00629990
v -12.72711437 -40.35606608 12.94883527
v -12.11694814 -39.79010507 4.44965251
v -14.01985530 -39.76769373 6.47323392
v -11.73685398 -36.56284511 -1.18406757
v -13.38845305 -36.96815670 -0.79357508
v -8.94967467 -37.41428256 17.14368723
v -8.64071026 -36.87370941 15.15759155
v -73.55345786 7.76916463 17.52968878
v -12.42044289 -37.38785163 -0.45195516
v -10.44821553 -36.01652384 14.70184512
v -9.81135946 -36.72324866 13.59609421
v -11.51221432 -39.96890038 6.03547692
v -10.69055405 -37.94644400 -0.21085172
v -12.04867568 -37.23640740 -0.64608722
v -4.33100061 -28.74291874 32.04419836
v -87.48584986 45.68025097 15.06506838
v -88.75715733 46.48122191 13.76347896
v -86.30692959 45.38487270 15.91030322
v -87.78169751 46.83526233 14.33926169
v -6.62725931 -39.64338452 18.42665300
v -6.89203572 -37.77711093 15.21495357
v -7.21763447 -41.36983678 9.73133463
v -8.50913301 -37.68811002 -0.47998902
v -4.58459370 -39.49758783 17.08148979
v -4.90809791 -38.70844468 15.82390815
v -5.89500461 -41.35904834 10.96447650
v -7.38303503 -40.77535123 12.53344864
v -6.93342183 -39.21987489 1.24684162
v -6.27511833 -38.87056559 0.49201009
v -6.06391160 -38.29411790 -0.31021782
v -4.60740551 -39.58263248 0.86904236
v -7.41000054 -38.15000132 0.34999923
v -2.35105515 -40.67617655 16.80859551
v -4.77942452 -41.65883362 9.91153158
v -4.62946622 -41.40020534 7.52958376
v -3.02922237 -39.14738819 14.38180730
v -2.93211127 -39.89006579 16.55588299
v -3.79792671 -39.47275504 0.37803574
v -0.49314176 -40.47476873 15.41548502
v -2.53637950 -40.26130959 11.88597921
v -2.67663202 -40.07520899 1.74508232
v -4.01887530 -39.90221769 2.25817040
v -1.74217753 -39.47411850 0.15965935
v -85.74543893 -4.24593128 0.75748574
v 0.58780244 -41.94738343 18.07221584
v 4.35777893 -42.57348180 14.35672957
v -0.86899922 -41.38222337 6.04023691
v 1.43972889 -42.31250659 17.06201397
v 1.11678161 -41.02277383 12.59778440
v 0.26519218 -41.82540998 7.04047410
v 2.93902168 -42.76790097 16.23350196
v 1.54967804 -41.66166112 5.79796499
v 0.60791126 -40.53272307 2.98776827
v 3.21671413 -42.87400097 17.24068075
v 3.08013102 -41.38686135 4.57529770
v 2.07835110 -39.94979709 1.89919688
v 4.04236745 -42.95872524 17.56517589
v 3.01667210 -40.25989771 2.39037001
v 5.27297612 -43.21854189 17.34732091
v 4.64937091 -43.48533973 9.12475027
v 4.31538327 -37.90560737 -1.35977345
v 5.96943591 -43.56633872 16.42765291
v 4.88323532 -42.95751080 11.46994997
v 5.52743673 -38.01756725 -1.19974953
v 5.93198650 -43.40016097 11.18770055
v 6.72762701 -40.85832834 4.36040154
v 7.02486001 -37.13211417 -2.22096685
v 7.79565470 -43.96719113 16.41832292
v 7.29668885 -43.50554571 12.48431113
v 7.81183736 -43.74634102 13.65261339
v 7.56956544 -44.14850846 10.89070551
v 7.27435621 -44.39996555 9.35784262
v 8.02869350 -37.85462677 -1.20458449
v -66.09408557 15.52786026 21.87146805
v -65.10122120 15.74961841 21.35430090
v 9.36169550 -44.85527426 14.72634543
v 8.38418491 -41.03618860 4.92348569
v 8.97474773 -38.43511268 0.14240117
v 9.07098036 -44.46160048 10.97969431
v 8.50244798 -43.79469156 7.63828540
v 9.60897375 -41.42554104 5.29948482
v 9.65722930 -44.29113865 12.79750746
v 9.88070574 -40.18500820 3.35088838
v 9.75962915 -39.05826434 1.62903324
v 10.81368234 -45.16404867 10.62602270
v 9.66961589 -45.01184449 9.14682541
v 10.05084254 -42.58425161 6.37161080
v -67.79325008 43.29669103 -0.90779352
v 11.09403372 -39.60778937 2.27913889
v 11.30887400 -45.48056051 14.31714743
v 10.57105232 -44.34688017 7.73167098
v -92.27071702 19.38001066 0.50819066
v 11.39281876 -44.97225583 12.40361296
v 11.93263754 -45.25516555 11.60188392
v 12.61684857 -44.26700622 7.09982449
v 13.11962400 -42.99760237 5.70275960
v 12.13334873 -41.56341404 4.09156270
v 13.20523769 -45.86104676 14.27396201
v 12.88739312 -45.66142336 12.62021810
v 12.55483739 -45.72244361 10.71611233
v 14.28668480 -45.93388364 13.68140988
v 12.17053924 -45.38496211 8.97409208
v 14.04350530 -41.55711830 4.08759946
v 14.44125827 -40.75758532 2.54924269
v 13.30650132 -45.62373459 9.76189971
v -71.85299695 -16.22910239 7.92478956
v 22.12357707 -32.59245679 22.31285907
v 19.15186830 -44.00860518 15.55154100
v -68.37935746 4.61662048 16.66571200
v -63.79026175 3.45498067 18.93611997
v -73.95306230 9.05281585 18.76565628
v -8.70838948 -40.18259421 13.35691661
v -7.90667720 -31.43756837 28.24595571
v -12.73304317 -37.09882125 -0.72973361
v -83.72142166 -11.63342502 8.97366647
v -85.34223586 -10.72458550 8.86113197
v -84.39425379 -12.04274688 7.94243719
v -32.87872672 -13.95299006 22.96332456
v -33.86771679 -12.07537483 23.58389832
v -89.15708959 11.44894492 0.64889737
v -89.65054899 11.71749458 -0.62378513
v -89.20486271 11.81286853 -1.00016478
v -60.90014800 29.42645922 14.11881112
v -59.34937298 29.19094451 13.78939021
v -60.03297120 30.33542633 13.07244226
v -14.54297546 -27.78883465 37.32902929
v -52.23626643 36.21438146 6.33386942
v -54.17408422 31.68083727 9.99351498
v -55.77704683 32.19093010 10.04854124
v -56.11035600 33.54682773 9.16321017
v -57.67443031 34.20849144 9.79498867
v -30.72178364 -39.14897516 15.54229483
v -27.90720202 -33.83876756 27.10982598
v -57.59705603 42.47398302 7.34194042
v -28.40829454 -23.22304435 20.76083794
v -32.31086954 -38.64859790 16.03486575
v -33.08505937 -38.90760243 15.37550427
v -33.41083974 -38.33526000 16.19985327
v -32.98113868 -39.08556327 14.63385206
v -33.96555036 -35.15496105 8.17922037
v -31.03723750 -30.77105060 24.96933192
v -31.79028630 -30.43350391 26.85115486
v -31.55065328 -29.90365960 24.49730411
v -33.88067707 -38.71509060 15.11073392
v -73.54796678 45.68158463 12.46319339
v -23.05526473 -0.44116497 42.43503883
v -29.40225601 -21.06932364 21.27427049
v -34.66011211 -38.32454234 14.57432657
v -31.12453409 -10.96674800 19.34164762
v -34.20215473 -37.73197159 16.55146107
v -31.84667230 -29.32881936 33.59611332
v -32.30822459 -28.37468311 23.98115210
v -31.32112324 -11.47003751 19.99578066
v -32.82818198 -29.20933627 26.64864622
v -35.52798182 -37.97922283 14.76948429
v -31.16388805 -10.94853133 18.68782006
v -36.47834435 -31.85126558 1.17512699
v -32.76186809 -27.30938420 23.99309352
v -37.80611977 -33.47071260 4.18095337
v -32.99631551 -27.69243531 24.43541400
v -32.81100839 -27.55407430 34.52405706
v -33.09164941 -28.18989940 25.13477765
v -31.54420853 -10.79950202 18.38860475
v -31.66854754 -12.94753328 20.60088515
v -34.32754800 -27.10550278 28.54909189
v -31.61865100 -10.47344413 19.28673312
v -32.20490366 -10.71833353 18.15878972
v -37.71548346 -35.52065790 12.09181547
v -38.10685501 -31.05547465 1.53180794
v -37.90307045 -34.40672159 9.64566227
v -38.05820644 -22.68915623 1.97737943
v -39.31069747 -23.80538546 6.78809080
v -40.07856548 -23.37370068 4.41385480
v -41.55530781 -23.13718572 4.02004039
v -38.53064775 -27.20832638 1.74614775
v -38.71070221 -27.70650946 2.01612944
v -38.58866543 -27.59432979 1.87993667
v -38.56467083 -27.27193572 1.78333744
v -38.65385428 -27.42400952 1.83950888
v -38.87448832 -28.69903669 2.61900248
v -67.05100089 25.81061609 -1.93572475
v -38.36999834 -25.27000010 2.72000115
v -38.04988042 -24.64829013 1.59881229
v -38.27942163 -23.71099964 1.80973741
v -39.10275176 -30.68586439 3.10561201
v -38.93832490 -30.19726463 2.30643270
v -37.99649701 -30.66313267 1.31764216
v -37.53356636 -31.18938394 1.23986427
v -31.56497702 -6.92334352 -1.17463130
v -30.58999963 -6.15999987 -1.46999967
v -34.76555645 -29.62156571 0.87086781
v -85.17879993 17.69702509 -2.45752488
v -34.26962718 -30.49517795 0.79875620
v -34.50443968 -30.48333898 0.79714094
v -32.94003755 -35.37306562 8.08729976
v -27.38877013 -28.36751565 0.40171380
v -26.58450231 -28.07090618 0.33986286
v -29.16892432 -26.36749484 0.76059747
v -28.22594158 -26.89694799 0.55487570
v -32.17933699 -36.82821989 9.09071509
v -30.15828133 -32.07288310 0.36463287
v -28.20276096 -32.91023895 0.63707720
v -27.33097225 -30.57455458 0.46721156
v -25.65525658 -30.49683757 -0.07934902
v -27.95667574 -30.55092134 0.48589506
v -22.33569697 -9.31269117 -1.36921741
v -22.17750810 -5.70973055 -1.87012635
v -24.64045212 -31.25093132 -0.03304298
v -26.38573013 -39.29322213 11.26185898
v -25.87016672 -34.36985612 0.32745249
v -74.11379367 30.10607325 -2.87421769
v -17.45863631 -7.80594116 -1.28992391
v -25.55153519 -39.66981918 10.08633524
v -26.12118982 -39.47569430 11.98951807
v -25.00183322 -39.48926181 8.43566936
v -24.68684502 -36.76385805 3.13636870
v -24.02035519 -34.62623432 0.21458353
v -23.06850627 -40.84522277 11.72848046
v -22.57264964 -40.86082056 10.95939614
v -23.90609309 -38.65464777 6.37415703
v -22.05647901 -34.68072414 0.33932403
v -19.93553154 -34.52999145 0.38379544
v -19.50013265 -30.57444282 0.17203705
v -21.40660025 -31.20150231 0.16451470
v -71.85048610 33.35834667 -2.32809922
v -15.95596969 -9.79738310 -1.56947738
v -14.27893713 -9.16297548 -1.79229875
v -18.30043830 -25.79876222 0.49670058
v -12.86711078 -11.90388482 -1.15756469
v -11.61195058 -13.04627676 -1.49357598
v -11.47039887 -11.57065202 -1.65477395
v -10.41534543 -13.67343124 -1.40905671
v -12.49708701 -30.60141951 -0.02584720
v -8.50564428 -16.65492728 -0.77495311
v -9.09267552 -31.25373647 0.04877911
v -11.49479859 -31.21966124 -0.28652552
v -6.15165569 -16.37371816 -1.18795258
v -10.65071579 -34.06567127 -0.70697564
v -9.88406502 -33.89059752 -0.76190260
v -9.08147451 -30.08062020 0.10248287
v -9.50597692 -35.31558439 -1.10909587
v -7.62097258 -31.43266961 0.02822724
v -7.83934258 -30.32806329 0.14440638
v -9.57209431 -37.35660762 -0.83100604
v -8.12413916 -36.57648340 -1.06838532
v -6.31256262 -31.32702038 -0.14499507
v -5.96249942 -34.94315967 -1.29929138
v -6.71424950 -36.00747511 -1.03846681
v -7.17000011 -37.37999871 -0.55000186
v -5.75209502 -37.05676273 -0.74433110
v -6.95250649 -40.06002471 13.17443512
v -7.34382216 -40.35853222 13.10197543
v -2.49975594 -39.70544785 13.14188447
v -73.97796959 36.76290810 -2.10206257
v -71.80117071 37.21927851 -2.00201082
v 4.43623867 -19.69844289 -1.84422766
v 5.32679260 -18.69453304 -2.01778160
v 5.74388634 -20.45118809 -1.79309805
v 6.18754420 -19.51231807 -2.19660485
v 7.68883200 -18.57216470 -2.38484424
v 8.39031208 -21.29480243 -2.31048930
v 6.90970616 -21.20100893 -2.10390030
v 9.42718983 -18.73421296 -2.98151746
v 10.64912882 -19.44683492 -3.30244936
v 10.26265416 -21.72834799 -2.59513315
v 11.64712384 -21.82112075 -2.76865088
v 12.30037399 -18.89400929 -3.75982258
v 14.30453919 -17.23231748 -4.02156077
v 14.39465396 -18.58970895 -4.28953487
v 13.59361876 -20.78615874 -4.07018233
v 16.24423452 -20.37940174 -4.67304746
v 16.10622182 -23.64149317 -3.47175216
v -24.61656556 23.80682714 40.70439562
v -25.64836666 23.54181558 40.59388861
v -24.34471436 23.35499972 39.71035406
v -25.17965436 23.36758748 39.87390921
v -26.16640367 22.99368754 39.76908699
v -26.56995319 20.59255913 45.39386928
v -26.17088519 22.37082459 38.72095421
v -92.29450673 24.87051859 -3.70720471
v -27.16050111 18.49200949 45.69642618
v -26.97497420 21.58863470 38.20563108
v -27.50092745 21.58507518 38.93651441
v -26.85441449 19.89911497 45.47475278
v -28.23670395 18.91892590 39.47979584
v -27.46326849 21.40071616 42.83345863
v -27.98093855 19.93933693 36.57810017
v -27.64381841 18.08590442 42.78045148
v -27.77983621 14.09997791 44.87996921
v -29.15503457 12.44874764 40.55412859
v -29.29922938 14.07553162 39.55741599
v -30.05725890 14.77517746 36.15001962
v -29.87452969 16.75309613 33.47133845
v -27.80122310 12.50016037 46.28020152
v -28.19344215 11.64794341 44.96696964
v -29.88179587 13.73846456 38.11606020
v -30.02398834 14.57956713 34.02154893
v -28.29390019 9.15054046 44.90121081
v -30.61609901 14.19027615 30.63041344
v -29.20350991 15.81776328 29.74731848
v -29.61582877 15.42883087 26.94196068
v -63.12114000 28.70971337 15.65188728
v -62.28556857 29.22353894 15.02636727
v -63.33902478 29.44271453 15.05408622
v -63.62234056 28.03419903 16.24098048
v -64.27334249 28.51011977 15.51810279
v -65.78710675 30.03233857 14.86630365
v -66.01608545 28.64219248 15.16240928
v -64.57453966 29.35904637 15.05547483
v -66.80747122 29.07367982 15.02503455
v -30.28794006 10.57533454 37.71331161
v -30.25841899 11.85369864 37.26372123
v -30.49546480 11.80884521 36.10581160
v -30.41317873 11.26781758 37.22395375
v -30.64000234 13.86999991 31.50999919
v -30.92482500 12.88855821 31.58840165
v -30.80350161 12.36679032 31.93265945
v -64.21651691 27.01049112 17.46999100
v -64.30058181 26.04158781 18.26958545
v -62.91155517 26.20455250 18.21831055
v -64.98284638 27.24756859 16.95877686
v -65.67689776 26.97450109 16.84403792
v -65.94325602 27.84113586 15.53533226
v -65.23841619 27.52155811 16.01707190
v -65.17398357 28.37370895 15.50626475
v -28.10908668 8.82013887 46.22917250
v -33.56732428 7.02047721 -2.74765538
v -31.14656359 12.05299236 31.18076548
v -31.22958913 12.82347646 29.69281189
v -31.39507398 13.31366319 28.94514054
v -31.66276217 12.81175110 28.45708467
v -31.94977343 12.71149237 27.29879133
v -69.00461763 3.24900076 0.16778837
v -66.77270681 2.69163703 -0.29943997
v -31.98266402 13.86308204 23.54908735
v -30.75755946 14.74568434 21.16397023
v -63.66690993 25.45303665 18.59099790
v -66.78559631 26.89909004 16.12651534
v -75.81521571 -14.94583953 3.63545632
v -28.18932198 7.00493110 45.51748559
v -28.34100462 7.66248163 45.24451122
v -28.88000011 5.65999979 44.25000027
v -30.36364354 9.87729710 37.00489178
v -29.91009317 8.89997650 37.64784336
v -30.47057427 9.30261146 36.19662300
v -30.88197298 10.57446096 31.61160275
v -32.03764558 12.23473530 26.61560290
v -31.91057965 11.62095368 27.09131129
v -31.97594360 13.24897166 26.75962076
v -31.80940822 14.31609876 24.72500317
v -32.14018047 12.62541395 26.07227303
v -32.07546100 12.89686561 22.62739465
v -80.92210442 -12.01551594 0.53855003
v -31.62625432 14.88275174 16.76855236
v -57.26987123 23.26862700 18.90206151
v -57.15462938 21.76382020 20.14408074
v -64.00594115 23.94319512 18.83448288
v -68.47883761 24.38509464 18.53961870
v -66.53543562 26.59730613 16.51937701
v -66.36433303 26.34501085 16.90718718
v -29.48770486 6.39535021 41.64156318
v -30.17044254 5.91804646 39.62970152
v -30.26336804 8.34708847 37.16139868
v -30.30991741 8.46079923 36.32482141
v -30.45848384 8.83976836 36.12555936
v -30.87181412 8.25562049 35.35491228
v -30.84057011 10.00158302 31.86669201
v -30.69178574 9.65974852 32.91222081
v -31.05431609 9.97123402 31.06399998
v -31.03843704 8.83776322 31.19507991
v -31.73141181 8.94055795 29.63832580
v -32.15281665 11.28280722 25.89285560
v -32.17526525 10.56984905 26.80683509
v -31.86753020 12.78566569 21.32641524
v -32.01842308 12.57429738 17.00526103
v -32.33594075 13.90408538 16.23862796
v -32.41655231 13.61765247 15.00117965
v -32.53075480 13.14375736 14.42784071
v -58.49519745 22.01191522 20.36079578
v -58.95156041 20.51184513 21.03273571
v -70.23170590 24.25439283 18.53421889
v -71.30862772 23.63856323 19.80655454
v -70.64504176 23.25354517 20.12552507
v -68.47283989 23.07160944 19.42026615
v -71.15171850 25.06153658 17.12379418
v -70.58918476 24.99206550 17.44430140
v -70.37006319 24.52092990 18.01437698
v -69.59214807 23.97503704 18.49969849
v -69.53067333 24.57875572 18.07835698
v -71.29806280 24.90044013 17.23869145
v -71.68294489 25.20577982 16.91426151
v -30.47915548 6.36247871 38.14725950
v -89.88136053 10.59900410 6.54842192
v -89.32153136 11.05953660 5.79918874
v -89.62750435 10.02304349 5.37161157
v -30.83564714 6.51688268 35.95001251
v -30.75017035 6.97236042 36.12538427
v -32.22965077 13.10155261 18.87009665
v -31.99373931 10.65040659 17.98797026
v -33.07021782 11.14841551 14.57737107
v -32.30806068 12.78709434 15.26961382
v -57.84682557 18.23716424 21.60733752
v -56.25528470 18.66701804 21.83380909
v -57.55159259 19.84384097 21.39146999
v -60.98763645 19.38560605 19.92717385
v -60.98200008 21.51731029 20.15699074
v -30.48375621 4.60593589 38.99437562
v -30.60235828 5.07557066 37.80088946
v -30.58058955 6.17404981 37.19549999
v -30.76054156 6.49279542 36.59984842
v -31.01185337 5.89899346 36.25968844
v -31.33192658 7.07198912 32.06152096
v -32.14165568 7.49077648 22.97637798
v -32.13974088 7.93753006 21.66843042
v -32.27692470 11.04440168 15.97015746
v -29.64060009 3.20481858 44.41737384
v -29.91620265 2.53960164 43.67168620
v -31.09430708 4.31800727 36.68370470
v -31.43242002 4.63970657 35.10795906
v -31.06468357 6.76937168 34.86870974
v -32.25792944 9.21532884 16.95369743
v -56.24412745 14.91719671 22.59236202
v -54.59145457 14.98542260 22.50728570
v -56.19409680 16.96905680 22.33124711
v -30.18999659 0.97999896 42.67999902
v -30.89762665 2.44523585 38.52193803
v -32.69016743 8.42504296 16.35002531
v -33.05228055 9.37969796 15.34290612
v -33.19209442 7.70389149 15.89277573
v -58.95971134 15.58240689 20.59831098
v -57.08574876 14.47581407 22.26321399
v -58.50918218 16.94867387 20.91937512
v -59.26815793 17.64262281 20.48416063
v -30.42696603 0.83040720 41.92476720
v -30.78538924 0.16366769 40.75328633
v -31.49886429 2.24195165 33.92042965
v -31.54498339 5.24459686 30.02909943
v -56.91606924 11.62095089 22.35061117
v -55.17468601 11.47537027 22.87987620
v -30.81665002 -0.91691111 40.76446220
v -31.07716702 -0.03511392 38.78774494
v -31.11198358 -0.71573252 39.54742476
v -31.16402589 -0.30364434 37.73814812
v -31.96782246 1.13067124 30.64718284
v -31.87774122 2.85487249 29.99670058
v -32.25745261 3.95715935 24.07378331
v -32.99753740 5.93060208 17.03580469
v -54.11702394 10.35391819 22.88727090
v -55.21052703 13.16966116 22.84831181
v -58.53909627 12.60019839 21.33015171
v -31.38300776 -0.40776943 35.99642590
v -31.47947416 -1.09891465 36.54566407
v -31.53311461 0.53960027 34.37835723
v -31.90007061 -0.72606321 33.12371671
v -56.35657161 9.81467590 22.37598784
v -59.84693393 11.43504027 20.87048441
v -58.29071254 10.69039013 21.73792757
v -57.76961520 12.30796054 21.90607972
v -31.36007860 -2.10095290 37.93825209
v -32.16423094 -2.88542593 34.95142981
v -31.75877035 -1.32861652 34.70528126
v -32.97895938 1.62969797 21.64198644
v -57.90976807 9.64768510 21.53080516
v -56.05765432 6.90072542 21.64846845
v -65.42067230 13.56836036 21.83368988
v -65.81608951 11.51890401 22.24601433
v -31.51896596 -3.33568896 38.63563389
v -32.21384063 -2.11963919 33.20453316
v -32.05211833 -0.79499499 30.73967062
v -32.37084299 -0.92097826 29.10009772
v -33.05292502 0.02772395 21.88628539
v -33.18928927 -0.33248076 22.83029072
v -52.06363648 5.52088255 23.03641662
v -54.89205569 7.19785783 22.26298861
v -55.18793687 6.20517507 21.68546431
v -65.03298134 9.24888812 22.65461721
v -66.24751538 8.78097769 22.75310457
v -32.49661252 -3.62687069 32.47922659
v -32.82164037 -4.47584968 33.29868615
v -33.22866186 -0.75192732 22.85117283
v -33.34063292 0.21393019 21.11878805
v -51.55885965 4.23774635 22.64512330
v -50.38950592 3.85822705 23.25331792
v -37.82967851 -35.00713408 15.87098092
v -65.48752636 7.98318628 23.03444222
v -32.42187575 -4.91670193 37.10277379
v -32.36510977 -5.97180938 38.03530708
v -33.23653340 -5.82571467 34.61474180
v -32.88898990 -5.27132070 35.94907001
v -33.47355500 -2.26986664 23.17539975
v -33.84556994 -3.45603446 22.88131788
v -50.14450103 2.91939545 23.09425548
v -50.76973140 3.46661010 22.89931476
v -51.12797022 2.52566650 22.18664624
v -52.94562131 4.68051108 22.26995490
v -66.68075919 7.95465149 23.13435078
v -66.41151011 8.18252657 23.06762151
v -68.04465503 9.15742945 23.01757038
v -67.43056327 8.27399269 23.14220369
v -67.07514077 9.07632429 22.76628651
v -68.62372160 8.15099757 22.93137461
v -66.98770821 9.93548706 22.47258276
v -70.19330561 8.68897233 22.54659683
v -71.89461589 10.45086328 22.85145968
v -71.16601616 9.76631325 22.76082896
v -34.14936364 -7.69570516 33.88601169
v -33.47437829 -6.25205506 30.75213917
v -33.59363601 -3.04700388 25.69747344
v -33.94513950 -3.89749533 25.75355582
v -34.14257616 -4.89664217 24.97282811
v -48.61974716 1.30009442 22.62842469
v -50.32135174 2.20523495 22.64747396
v -49.53591898 2.31983536 23.03287201
v -58.17276612 3.06189829 21.31775022
v -57.03376606 3.94793972 21.85907960
v -67.60915369 7.30932830 22.68752642
v -67.36814976 7.75478873 23.03869091
v -68.60616803 7.34721590 22.19925076
v -69.54408437 7.84909632 22.18352817
v -33.61577913 -6.34664530 33.58304128
v -33.87729824 -7.36019248 31.64835647
v -34.21539441 -4.52478928 22.56692946
v -34.41931680 -6.54580723 21.45857923
v -34.26335379 -8.21222551 34.04922783
v -33.82287547 -7.71543616 31.32154793
v -34.33860466 -9.00889002 31.72497451
v -33.88540074 -8.00732616 30.75629659
v -34.73680094 -9.78396554 30.46986274
v -34.39488634 -7.19432300 22.09001034
v -34.38457474 -9.09941457 30.71784414
v -34.83881801 -9.67974681 29.53419462
v -34.54294056 -9.60668735 25.02699010
v -26.01902559 -14.13278934 37.47296333
v -24.61646497 -15.65091126 38.36248815
v -24.44443107 -16.59912616 38.44695166
v -35.12581065 -10.78469213 27.74186432
v -34.54736620 -11.22355182 25.53958073
v -33.44989941 -15.13343491 35.19577533
v -34.91865471 -11.87837496 26.73229389
v -33.95667300 -10.81656571 22.10148610
v -33.44732523 -15.75499214 35.93726456
v -34.11728516 -13.11479043 24.40803871
v -33.36457908 -17.51075685 34.37678888
v -34.75447744 -14.83836677 30.62281385
v -35.02994031 -14.01947532 29.74045835
v -34.65740383 -14.96871281 27.37975307
v -74.32724535 -0.50883874 11.99690718
v -74.77492839 1.10428431 12.61722017
v -76.89729333 1.66429987 12.49044202
v -33.93685818 -17.84694195 31.61160275
v -34.83388945 -17.46813767 29.69101071
v -34.38162804 -14.53369204 25.98998882
v -34.23411027 -16.42717235 26.37904324
v -33.49155933 -19.32992041 34.39320251
v -33.51305425 -19.93625984 32.88033977
v -34.95975584 -19.26621050 27.23454870
v -34.90017354 -17.05290005 28.63026038
v -34.84318033 -17.59629510 27.60254778
v -76.00177079 -1.53980241 11.48420572
v -33.28163177 -20.92058584 33.93572941
v -34.39032286 -19.67792958 25.75608529
v -33.11609104 -17.48917066 24.84617010
v -32.72031248 -18.11612025 24.18461069
v -34.07463804 -21.74793556 31.50334209
v -33.78607333 -18.99087802 25.12283437
v -34.92218256 -20.46906203 26.60792507
v -33.07468072 -19.33387108 24.31488410
v -33.55945274 -18.91086437 24.88566190
v -32.41435438 -18.93899962 24.10668507
v -29.99457344 -18.63789558 16.18870348
v -75.34375042 -4.68787737 10.64792089
v -72.66619802 -5.39866742 10.62789559
v -32.32588619 -24.49962497 37.26068139
v -34.63825956 -22.41103910 30.47053888
v -30.91763519 -18.72947067 23.22689444
v -76.97235793 -3.40346736 10.93465369
v -82.22848177 -3.34036630 10.51045302
v -80.50340414 -3.49021610 10.66615246
v -29.87017296 -21.98311687 15.33798780
v -34.99245271 -23.07533659 27.67902985
v -34.84196216 -23.77523854 30.09339422
v -34.02651846 -24.10851792 24.93357658
v -29.03054468 -22.85037935 15.16633946
v -28.19154225 -23.14795367 15.28259460
v -35.01470014 -23.50785956 26.62015706
v -25.79775266 -24.88124929 16.44436456
v -26.42463520 -24.05890822 16.44611172
v -27.23798528 -24.19631742 15.01932926
v -28.29391137 -22.69368991 15.84859565
v -76.20728016 -8.75047967 10.75724419
v -73.19755852 -7.28385616 10.53410582
v -76.63421333 -6.93543488 10.63446514
v -83.05181563 -6.00215280 10.76029241
v -81.41480386 -8.21960159 10.90708468
v -25.64899065 -25.01877956 17.30412059
v -25.46085790 -25.25097132 16.38924144
v -27.59188414 -25.03356151 14.48030025
v -27.72334032 -24.08006601 14.80577607
v -28.88265625 -24.49227311 14.07849137
v -27.51170844 -24.43200350 14.75729514
v -30.08012846 -23.19985628 14.23728466
v -32.73785114 -23.35030399 13.23317457
v -32.98177943 -21.10238001 13.71356100
v -34.86181796 -23.00924622 12.47788221
v -34.95957330 -21.68607898 12.32426334
v -35.27471051 -20.68493329 11.67793013
v -35.63452139 -22.49550447 10.84509492
v -60.11018530 -14.49329406 10.50679665
v -63.95507604 -12.83014938 9.72249173
v -65.18831849 -11.24202926 9.90676135
v -72.96413183 -9.28055961 10.42532269
v -74.63531196 -9.33157373 10.50421130
v -79.67220992 -8.62954184 11.03198063
v -25.86218528 -25.50469711 15.08606970
v -26.00537427 -25.96059628 14.81409650
v -26.76669694 -26.21847391 14.38102685
v -28.93002704 -25.53097904 13.79155181
v -30.64377420 -24.52794649 13.34876567
v -31.97130933 -24.59355630 13.05592433
v -68.21482629 -12.16984075 9.29871481
v -69.40197200 -9.49654169 9.98148695
v -78.07376981 -9.31372587 10.83507948
v -26.06309578 -26.43199638 14.71719146
v -33.83726999 -24.11552332 13.02304864
v -35.95046699 -22.48472348 9.75994207
v -35.67291051 -21.39783278 10.15122794
v -55.47258258 -15.01770224 10.62814984
v -63.62305582 -15.54816496 9.13819578
v -80.02975583 -9.91242472 10.80493350
v -85.31802893 -7.82889966 10.39968710
v -26.70989372 -27.83619240 14.27540369
v -28.11954170 -26.75896697 13.93638737
v -31.49717674 -26.02567151 13.43718171
v -33.16378221 -25.47300048 12.97017932
v -34.69938040 -24.28283542 12.95421738
v -35.33698991 -23.28285947 11.80241536
v -65.25474042 -14.56094068 9.10021551
v -66.07025117 -11.90746203 9.42092203
v -73.47956300 -12.12485880 9.63346381
v -74.64367896 -10.68399660 10.31753048
v -75.30238479 -11.53740473 9.89348441
v -79.11970466 -10.76921169 10.62652096
v -84.36278254 -9.20652226 10.21892950
v -26.19788051 -29.00975943 14.43939283
v -27.82484330 -29.15055119 13.87131400
v -29.98773567 -28.11161056 13.47479317
v -32.53825381 -27.39807963 13.11631314
v -35.42166576 -25.29297955 12.77336292
v -35.97100079 -25.35490692 12.00282294
v -35.49787775 -24.79882725 12.47061789
v -36.66242585 -23.41098897 8.28904565
v -36.74793616 -24.20569584 8.87946691
v -56.94413930 -18.67026463 10.21435112
v -82.20627904 -10.70379000 9.67412163
v -22.91999944 -30.47999926 14.52999748
v -35.75023264 -25.91730841 12.57525198
v -36.32894531 -25.55797435 11.10925805
v -60.64864621 -16.72715321 10.06420050
v -85.93916893 -9.01943259 9.81184747
v -24.24320765 -31.46002442 14.33324628
v -27.04911679 -30.20875156 14.25766014
v -35.84709018 -25.97601898 12.32230384
v -36.15606576 -25.97023547 11.61727682
v -37.55509853 -23.86937477 7.28518050
v -72.55287468 -11.22410689 9.85523220
v -71.61442190 -15.19935578 8.76618642
v -80.74083924 -11.91415079 9.63801704
v -84.72039551 -10.30303724 9.51608457
v -28.60484272 -29.65631336 14.02648352
v -35.39138660 -26.90396272 13.18302378
v -36.51151434 -28.11380476 13.14018667
v -35.57925671 -27.42482908 13.39425147
v -36.08036041 -26.49305761 12.39844225
v -36.26510501 -27.29742229 12.74195407
v -36.49085015 -26.14878863 10.98100282
v -37.14598715 -25.70466138 8.60597286
v -59.31472406 -18.69868860 9.43339616
v -60.77327952 -18.14126410 8.82395916
v -62.47954071 -17.38333888 8.38262029
v -64.97113407 -16.61155187 8.07505939
v -77.59654522 -11.52891200 10.25119144
v -79.39357311 -12.89828308 9.47418902
v -35.80600396 -26.63248591 12.97549345
v -37.40227595 -27.06620283 9.85443033
v -38.22772577 -27.66739950 7.58915860
v -37.94767708 -25.92934482 7.39262812
v -37.33959422 -25.53584985 7.86757190
v -57.91507289 -20.23507096 8.76803976
v -59.65098366 -19.43222806 8.80822446
v -63.81757557 -18.84670556 7.69706117
v -73.06658477 -15.20562544 8.60806741
v -77.22208649 -13.36774789 9.54356696
v -29.92245741 -31.40969947 15.27002081
v -35.39698198 -28.52176316 14.13479261
v -35.91034561 -27.96855010 13.56191561
v -36.85861826 -28.77633274 13.43453396
v -36.78244725 -29.21243571 13.76003027
v -66.35002047 -17.69256592 7.65183242
v -76.45659894 -14.33021389 8.90188850
v -67.11855531 -18.60950515 6.96082879
v -66.06843323 -19.11869831 6.91592321
v -37.14453802 -30.37218563 15.46238456
v -37.65663505 -30.89937940 15.05124941
v -37.35810146 -30.73136695 15.65592550
v -37.07167134 -30.45478836 15.60561452
v -25.74376017 -2.21958384 40.08028656
v -37.50575706 -31.82110935 16.09265245
v -37.49326244 -29.72362936 10.74205246
v -37.99004853 -31.18944727 12.30543852
v -38.71095553 -27.87559107 5.81956189
v -37.21797839 -31.25365824 16.08147472
v -37.60188818 -31.38813004 15.68378508
v -37.17361763 -31.64422512 16.29975811
v -63.91880661 -20.10648511 6.40955148
v -38.22280467 -33.18047896 13.86266015
v -64.98252600 -19.81724240 6.37109391
v -37.95619309 -32.34105557 15.38305450
v -37.95926645 -32.32363984 12.48526946
v -37.50455379 -33.50432217 16.28308371
v -38.16295415 -32.01073408 10.83586086
v -39.02395442 -30.67490831 5.99699607
v -37.85798326 -33.51463377 11.90435980
v -38.05288672 -33.90460834 12.60003075
v -39.24685717 -31.62790462 5.33342594
v -38.11510652 -34.41241011 15.28448705
v -38.08146715 -34.00686011 10.53595450
v -37.54639998 -35.39037332 16.15653932
v -37.92804107 -35.94657034 14.65076022
v -37.72177920 -36.52480617 14.47361242
v -37.35846654 -35.86358950 11.72435842
v -27.04533003 -30.44446744 20.96992545
v -86.74254268 -7.53649836 10.14014520
v -85.57339013 -5.58936456 10.25572326
v -88.09611946 -6.24639168 9.96927917
v -90.11102468 -3.98203218 9.36358888
v -91.09330177 -2.57861684 8.00400879
v -89.99288082 -4.57202876 7.58887082
v -66.95911288 -9.10517387 10.23226231
v -84.72365141 -3.72122275 10.12028567
v -30.46426736 -24.54275452 22.83274382
v -34.68412906 -19.61899549 12.60973234
v -89.94219452 -2.45685154 10.11088863
v -90.55879712 -2.97210785 9.27320961
v -88.79008889 -3.39431036 10.37718449
v -28.11713703 -22.28615806 16.54721424
v -81.22380078 -4.90662921 10.60793642
v -84.65960622 -1.77797617 10.34663618
v -88.45602721 -1.75480091 10.40990278
v -89.81424570 -1.00619555 10.39957628
v -91.42436832 -1.23195641 8.70726351
v -71.94616646 -7.47258123 10.29807981
v -83.85493606 -2.36342545 10.41055471
v -86.20728552 -1.79628027 10.31576097
v -87.83527464 -0.77964738 10.41235495
v -91.63681418 -0.07832376 9.17469338
v -91.97492898 -0.32052412 8.01560283
v -92.06132591 1.32025324 8.44281353
v -92.39657968 0.37960411 6.38195826
v -88.01637590 0.52653073 10.82053501
v -92.67710894 2.74735107 6.83550630
v -92.59757400 2.10598647 4.69702762
v -92.14662760 0.81654353 3.20417690
v -86.28783375 -0.46411628 10.64911112
v -91.66218340 2.17689341 10.03929693
v -70.82810253 -3.41554149 11.34568173
v -92.74967015 4.17652773 5.67296473
v -92.76996553 4.32731118 7.48732174
v -92.27509052 4.29769047 3.74565716
v -92.10202843 3.94144887 9.04227886
v -92.48906374 2.81977863 8.23047850
v -89.79649097 5.43957436 0.15747972
v -83.28329027 2.40944489 11.95812598
v -89.17986602 4.12182510 12.04149053
v -89.95173872 6.81890780 1.26339844
v -33.61584246 -16.19812101 32.83979371
v -91.20947123 4.93551930 11.22015622
v -91.84678644 5.87469619 10.54805890
v -92.37296134 6.41504396 8.87238514
v -92.43170172 6.27449667 7.16507528
v -90.95884115 7.83691462 5.04282583
v -82.04512298 4.96258028 12.62093708
v -89.80269730 5.78264939 12.25099433
v -89.83429521 6.98258914 12.49877922
v -90.94743431 6.47606142 11.72549743
v 12.13321369 9.09157936 11.11199427
v -86.08257771 4.26555006 12.25561183
v -85.58835089 7.13638682 13.19270022
v -35.07500514 -12.79035211 28.05671282
v -35.16096622 -10.81048232 28.59187312
v -77.06229389 3.18086566 13.22467066
v -82.97299594 7.18308100 13.31820898
v -84.07529444 5.34541719 12.86492404
v -83.94899219 8.53999052 13.52899522
v -90.75772017 9.95391142 12.47654017
v -89.03475851 9.83276311 4.05087043
v -88.74002099 10.86570602 3.29236593
v -88.66372705 10.00879984 1.98209099
v -89.19529617 10.49643662 -0.35308715
v -89.60883319 8.95746239 12.75044121
v -90.29635787 11.48205437 13.16183712
v -90.85042775 10.70613321 12.62297668
v -91.01617336 11.10400725 9.48240608
v -91.00407362 10.03162283 8.00075009
v -88.80878240 10.27328055 3.82553739
v -88.92793208 11.12996228 4.87809349
v -88.93978596 11.89053431 3.53932288
v -89.12204206 11.66076027 2.50923447
v -90.73799103 14.11613077 -0.83962927
v -91.40789509 12.31401414 11.72850374
v -90.98066390 11.86243258 12.77956367
v -91.24048799 13.17125000 10.98517329
v -91.39926732 12.05600705 10.67075133
v -90.05613625 11.29069552 8.02130066
v -89.36335891 12.53835764 6.42135786
v -89.48550373 12.75748480 5.88429812
v -89.30294216 11.91211678 6.02845382
v -89.23354745 12.77213730 4.75321896
v -89.74763006 13.47911265 2.11017719
v -89.96871859 14.32859711 3.97260068
v -84.39969271 10.24123840 14.06038273
v -83.45063776 11.98703982 14.65209667
v -88.49816024 12.81481143 13.80526088
v -88.41081709 11.23162359 13.50765117
v -90.86959064 14.09178320 13.54561560
v -91.22556448 13.16537987 12.81615160
v -89.96682614 12.60546781 13.64243682
v -89.99089152 13.85571435 7.19868997
v -89.75266665 13.17919791 7.21338065
v -89.69138563 12.39004638 8.16795137
v -89.90651369 13.72627262 6.69525657
v -89.67605978 13.08177970 6.30031852
v -89.87063169 13.68258614 5.73002128
v -89.94217962 14.35506716 5.84108476
v -82.82141387 10.22811979 14.85510264
v -85.29694378 13.33812810 14.67401627
v -87.01130003 13.30310758 14.35748488
v -89.38924223 14.09496181 13.98133952
v -91.25149995 14.30811267 12.60381751
v -91.14989638 14.65180237 13.27924337
v -91.26484394 14.90235887 13.01179267
v -90.56400508 16.49144106 11.00102440
v -90.67983180 16.80302061 5.24256425
v -91.17749333 16.90746285 3.74336494
v -91.33632481 15.90744592 -0.18503879
v -91.09235555 15.79178497 1.31601281
v -91.86439961 17.16081798 -1.22090057
v -92.28911251 19.01419275 -2.85629462
v -92.28690714 18.87766458 -2.90204468
v -92.33567864 18.96066405 -2.89212237
v -92.30395406 18.99859123 -2.85935914
v -50.97122118 1.89012778 22.01202139
v -90.74149281 17.58555323 7.42676016
v -91.11186117 18.23906228 6.28434075
v -91.13156796 18.05418730 4.97822603
v -91.24399722 18.48067157 3.32475966
v -93.07536483 19.98221129 -1.50929787
v -93.26543659 20.12702636 -2.56739627
v -92.80955791 19.63821985 -2.95534870
v -92.88368374 19.26422119 -2.65214313
v -93.44554693 20.53366415 -1.68166729
v -33.95554051 -0.40625184 20.65298334
v -49.99786988 2.46334774 22.97699265
v -48.56994376 2.00014981 23.28836545
v -70.55467367 8.05941690 21.49843425
v -71.09713554 8.78124870 22.06509002
v -80.69074154 14.47016746 18.21764931
v -81.50473237 14.51923419 17.01501012
v -86.82937920 16.38613641 15.58379922
v -91.66285396 18.72956194 11.34057250
v -91.46465361 17.30945520 13.16231024
v -91.43320471 18.77926476 8.77192151
v -91.97886288 20.65220661 10.32660156
v -91.03648365 19.28480342 7.65867298
v -91.18047357 20.06655931 7.25813070
v -91.46605432 20.00329457 4.02812567
v -93.41602772 22.25917578 -0.67413494
v -92.69428998 20.78145370 -0.26946203
v -93.65461767 21.71992883 -1.39681145
v -93.62908453 20.90129070 -2.39000632
v -93.47084910 22.39532582 -2.94364663
v -93.80038828 21.57684788 -2.53969035
v -94.04520690 22.59876020 -2.59129843
v -77.96932012 13.37500568 22.24241942
v -78.84829491 14.68581986 22.56212942
v -78.64570618 15.14653303 22.90406078
v -79.03684676 15.54816496 22.60625549
v -78.88671011 13.81362602 21.76919580
v -80.34791797 15.04853182 19.49944161
v -80.74893057 15.78758843 18.30621809
v -81.27892762 16.71513729 17.03305542
v -80.64341545 17.29805209 18.36094260
v -88.05628866 19.61858384 15.34232870
v -89.79350328 17.01690443 14.60999716
v -89.88839388 19.66751367 15.13373479
v -91.18129313 20.05233243 14.91687819
v -92.40198135 20.75305581 12.68793270
v -92.01352298 21.85104787 9.08996537
v -91.29789472 20.84817365 7.58318789
v -91.36920422 21.05351910 6.42878423
v -91.27818048 20.37845552 6.60633482
v -91.54876322 21.78931050 7.58636603
v -91.82003140 22.38076925 8.22840352
v -93.93615276 24.01231416 -0.68776141
v -93.90389919 23.23222160 -1.48741971
v -93.96751970 22.19492011 -2.16972618
v -94.06384081 23.59900251 -1.91081734
v -93.97810698 23.71181548 -3.13042547
v -93.83463115 23.06557447 -3.06666573
v -94.09202635 23.07181433 -2.79204827
v -79.50591296 16.34448767 22.04327285
v -79.01523262 16.44338109 22.73524925
v -80.12374490 16.40690677 19.92752403
v -79.96658236 18.51668023 20.23689449
v -82.98266679 17.33284071 16.51051641
v -91.52650088 20.95780522 14.87887651
v -93.35508198 24.60886352 2.15284526
v -94.27564591 25.30289441 -3.19810002
v -94.27820891 24.47319403 -3.00213438
v -94.58877891 25.13602562 -2.67127110
v -79.30783927 16.99548028 22.20370993
v -78.98262143 17.17292517 22.71421440
v -78.95773649 16.99062251 22.70448953
v -79.78896797 17.87706465 21.28875628
v -79.18291539 17.90904626 22.16063254
v -80.90609312 18.45967956 18.40605028
v -85.42493731 20.74105665 15.64234123
v -92.16900170 23.82318489 6.93595270
v -93.39329600 25.58196336 2.33011390
v -32.13815764 3.31822480 27.88314223
v -32.07575902 4.22186218 27.03384869
v -32.40773454 6.30344823 22.13498205
v -33.15434977 6.63050776 16.46046340
v -76.64114982 18.04596186 23.42341095
v -79.36190069 19.01143044 21.90300263
v -80.04536480 19.55093443 19.83422041
v -80.47101647 21.12150751 19.46995594
v -81.17406070 21.64361812 18.04113016
v -82.25090802 22.22639322 16.38258062
v -86.22086048 22.46236056 16.17982425
v -87.49549836 22.65061252 16.09120518
v -89.62810785 23.77312817 16.18023217
v -92.51011163 24.21935275 8.85673333
v -92.56771207 25.27115680 7.95125682
v -93.19677949 25.01025796 2.86223227
v -93.62952411 26.22706257 2.24036118
v -93.27722341 25.83491616 3.29064974
v -93.77915412 25.85234679 1.51074619
v -94.71923113 26.16523206 -2.81635206
v -32.46419132 7.45132612 17.32074283
v -70.41512430 17.49469340 22.15138637
v -70.50744444 15.43070935 22.64445089
v -79.54989374 21.19734511 21.23306692
v -92.95971692 25.92484839 8.98728706
v -93.64683181 27.12381445 2.30696076
v -93.98081899 28.28768641 1.38682453
v -94.47553009 28.67064998 -3.55061376
v -95.18315643 28.07948366 -2.63240561
v -31.82960674 6.23851269 25.03291704
v -31.73624352 6.58557285 28.01424265
v -78.45196873 20.41196451 22.49977738
v -87.52603084 25.05852282 16.57048240
v -91.17279202 25.06158315 16.14652947
v -91.88104421 25.15906841 15.24511166
v -93.10173988 26.98948979 8.45146179
v -93.27150136 27.52312273 4.24848963
v -95.27754784 28.60352956 -2.02891510
v -95.00323236 28.75923179 -3.12855281
v -31.54761344 4.86467732 31.13840893
v -67.69222021 14.91770335 22.20760100
v -69.00590658 15.61998483 22.27158286
v -83.62393826 23.54599535 16.55180939
v -91.29358828 26.11596137 16.25215262
v -94.66479719 28.95288169 -0.00769761
v -95.10256350 29.52433564 -2.96373363
v -94.66517717 29.29666452 -3.43559869
v -94.68460083 29.85426597 -3.34865181
v -60.69970876 16.50425233 20.02258785
v -60.48962101 14.23564833 20.30720003
v -69.34013218 18.39874685 21.78119682
v -78.04326713 18.98103021 23.05777371
v -80.65526932 23.43761735 17.56338589
v -93.39715540 28.48533913 6.99258503
v -94.28858757 28.72581594 0.79784100
v -72.53195345 18.33301038 22.16067351
v -95.12355924 30.18593229 -2.80016498
v -79.92757112 23.47186953 19.13637482
v -81.39452338 24.04791303 16.84042439
v -84.74797755 24.54919182 16.88054390
v -91.86146408 26.97248757 13.07083853
v -93.05008501 27.85112523 8.70050956
v -93.72858703 29.11227755 5.35587221
v -95.38966417 30.78908473 -2.05384381
v -95.36175430 29.71647680 -2.41215504
v -31.44972399 7.75950123 30.88853881
v -32.21998736 9.59258433 20.36183700
v -77.11805403 19.93592456 23.10863696
v -78.94031703 22.68303931 21.14217356
v -88.66344392 26.14228986 16.90036803
v -90.49931914 26.50128119 16.95669070
v -92.38447994 27.68479101 11.38186734
v -95.42256594 30.77322058 -0.55869238
v -57.71235749 16.56932570 21.75810561
v -91.31332487 27.75661647 16.51428826
v -91.56536311 27.50456147 15.09001106
v -92.30388701 29.04429473 12.07152940
v -93.19583327 30.04950657 6.43989863
v -95.43844312 31.59289807 -1.96302403
v -95.54130584 32.35195577 -1.79123646
v -78.82352173 23.49336259 20.45816928
v -80.03155142 24.37569387 17.56992377
v -79.95527983 24.14953895 18.00425164
v -85.57865024 26.15717985 17.36987010
v -93.82614493 30.50739504 4.43648128
v -94.87644583 31.96601570 -2.82662665
v -30.58699518 7.03452900 36.64999455
v -32.06975013 11.43266726 19.93869618
v -68.55917722 21.60550468 20.29540017
v -76.92082226 22.60277607 22.17910998
v -79.26895469 24.68294464 18.07265542
v -79.49856669 25.21502040 17.62262173
v -87.98493445 27.91765891 17.67340675
v -91.77906811 29.78956141 15.49146604
v -94.90811825 31.41208366 2.05948483
v -94.19179708 32.84698352 2.24161078
v -94.67713535 32.76621178 1.20521779
v -95.33853829 32.58494288 -2.18104641
v -95.09939700 32.78442845 -2.48452299
v -30.49086034 7.10346317 37.27752715
v -59.09786373 19.08750087 21.07921056
v -78.74000072 24.54994433 18.27999018
v -76.19549334 25.61919205 17.14956760
v -77.62649655 25.33922531 17.68859848
v -79.22575623 24.98722263 17.79392175
v -78.45937461 25.82180686 17.55505241
v -79.06396687 25.66083148 17.57813059
v -95.01906484 33.75529125 0.52118680
v -95.49000114 33.42000023 -1.59999973
v -95.46896815 34.09843147 -1.48403377
v -95.55089474 34.58461538 -0.77453541
v -62.23234162 21.22600190 19.70190741
v -73.14368337 22.27097936 21.38079144
v -71.93595171 22.61029929 20.87777294
v -72.45214283 23.25072140 20.55102400
v -71.61439955 23.25072512 20.36005817
v -72.09939510 23.52498472 20.18037252
v -71.80144638 24.52222258 17.61577651
v -72.16149569 23.79651181 18.96601729
v -71.02104276 24.44797195 18.15722138
v -70.74166834 24.28366244 18.61868612
v -77.27736235 26.10743791 17.34370179
v -76.68494433 27.08211727 17.22296327
v -78.47650349 26.23482049 17.42612757
v -80.13383299 25.49628168 17.37181470
v -80.93486726 27.70532668 17.86142029
v -80.32304049 24.40783940 17.36620255
v -82.15027303 26.84650198 17.69415475
v -93.94972026 32.99687058 2.87582702
v -94.24739331 34.15426239 2.51130364
v -95.56479752 35.46916321 -1.24287931
v -95.05845606 34.81262550 -2.18972121
v -31.20250255 11.40917093 31.15858883
v -70.34457475 23.91442284 19.25214194
v -72.59923965 23.97429571 18.38472858
v -72.82102853 25.08766204 16.99099876
v -73.08755070 24.43086915 17.66098849
v -86.85591072 28.79920043 18.45458150
v -93.67303550 34.56310928 5.58906049
v -94.79024261 35.13355553 1.52793503
v -95.22128850 36.15422919 0.43598705
v -95.28833628 35.73613241 -2.02284264
v -95.52302957 36.15324572 -1.58130366
v -95.57154775 37.32315451 -1.77385402
v -30.71505018 11.55801304 32.81803057
v -59.74840745 22.34417014 20.20867169
v -63.60708922 21.42325230 19.59902048
v -66.08249992 23.94408546 18.79098266
v -71.80170715 25.70881881 16.63406938
v -71.30292803 25.45027994 16.88162237
v -71.81988657 26.39840916 16.44776762
v -71.00117207 25.20041540 17.11777411
v -71.13379985 25.16957931 17.06449687
v -92.68084913 34.77209061 11.82897761
v -95.37723660 38.23737428 -2.01602769
v -75.83132386 -10.87917853 -0.26920554
v -31.88977018 14.00039438 24.04108457
v -31.83690831 14.26625066 24.03342910
v -31.92056715 14.09120392 22.98107930
v -31.94335103 13.85671832 22.09174074
v -66.28602743 26.55723877 16.72558300
v -68.12600046 28.61991525 15.28283674
v -68.00589710 28.26843038 15.48107434
v -67.73898751 28.73578109 15.16026817
v -81.97341859 28.78035977 18.00950058
v -84.34055001 28.17468531 18.24544370
v -87.36129850 32.55109861 18.97006109
v -88.67081255 32.66001865 18.98126118
v -88.09331805 33.57017040 19.21985298
v -93.97478402 36.52666137 7.09353853
v -30.47123738 12.67238520 34.24075991
v -30.76747246 13.58447131 31.64271638
v -30.80854565 13.44555244 31.62788972
v -30.81361204 13.41901813 31.78938478
v -31.13011457 13.72978278 29.68226373
v -31.08919226 14.67597019 28.59437466
v -31.58746660 14.21419345 27.49720216
v -31.76937625 14.37790785 24.59733002
v -31.72195330 14.39694967 23.89143780
v -88.33756298 34.10373628 19.22652684
v -89.13631737 33.59329700 18.94872822
v -92.27009863 36.19071469 12.55380176
v -92.78876334 35.52782163 11.39775198
v -93.20339561 36.04143113 10.57642139
v -93.48102659 35.94037145 9.47042089
v -95.42867541 39.38372061 -1.77857024
v -30.40409088 13.80366180 33.07917714
v -30.17936647 15.12643602 32.80139714
v -66.67056680 28.05260383 15.32908529
v -86.15776151 33.83768350 19.03984882
v -93.21331233 36.93513572 10.85328590
v -93.83397549 36.97745502 7.66163506
v -93.59784424 36.59115732 8.47063586
v -63.28553706 27.43387595 17.07824133
v -64.01665509 27.43768133 17.02395454
v -61.76622584 26.63329989 17.47756079
v -82.69925416 45.99100724 -1.49722490
v -64.52791393 27.73202397 16.42346568
v -89.05319124 35.15752032 18.89391243
v -88.66527677 34.08289328 19.15596426
v -89.79357034 36.06988862 18.19217764
v -91.13083035 37.66018152 14.47387505
v -91.35121852 38.20941225 13.30566313
v -92.09274501 37.33636066 12.62403838
v -93.05084497 38.07742521 10.90294495
v -93.66869181 38.31056505 8.94477032
v -94.94045377 41.30976275 2.00871960
v -95.04105151 41.43335298 1.06369879
v -85.46775579 35.47826782 18.41299236
v -87.15572208 35.32401100 18.99904385
v -88.15800399 35.47681868 19.03701574
v -88.09153736 36.21655330 18.74721609
v -88.98559213 36.58689186 18.44771951
v -89.60790187 36.57521680 18.13162677
v -90.39866179 38.77452016 15.12487978
v -92.38482267 38.49446401 11.72937639
v -91.04111791 39.96384516 12.48253509
v -93.91150624 39.84262422 7.88676832
v -93.47017854 39.22265768 9.14437417
v -93.48512441 39.84553367 8.91460758
v -94.17000413 40.08999839 6.20000018
v -93.82843226 40.63291103 7.11676991
v -95.23394704 42.74962097 1.23420509
v -81.39906079 34.79093686 19.24530603
v -80.74831218 35.21629050 19.09221895
v -90.08546919 37.71241009 16.76652022
v -90.25944769 36.47870570 17.34028757
v -89.47460353 37.72453591 17.47258194
v -89.81618285 37.14664653 17.59408973
v -90.59888124 39.26121444 13.89605645
v -94.15344894 41.33647680 5.90094738
v -94.59745139 42.38531739 4.92935069
v -95.24428099 44.19945180 3.17664351
v -95.40130943 44.10194978 1.18969020
v -95.43059021 44.74045336 0.33336933
v -94.88467127 44.36404258 -1.10500189
v -83.89510214 36.73438355 18.11615378
v -86.90486848 36.14859655 18.56501959
v -86.02783829 38.06740046 16.51017740
v -90.21668881 40.49713537 13.96147907
v -91.67101234 40.59902579 10.70944034
v -90.46303481 41.51571915 11.75308507
v -92.04292297 40.69053382 9.84064769
v -92.05855429 41.36057943 9.40809958
v -92.74680912 40.46750441 9.15116072
v -93.61805022 40.47427326 8.35636910
v -92.97911823 41.53754190 8.64495616
v -92.74227917 41.22407734 8.86364933
v -93.79938990 41.26199707 6.51592528
v -93.76002848 41.97509587 6.67221565
v -95.14281154 43.81172732 4.10915352
v -85.63771844 38.85532171 16.01172984
v -86.76589280 39.07522559 15.99401049
v -88.61000091 37.98000142 17.48000272
v -92.86504239 42.16234013 8.49926844
v -91.93215519 42.61761159 9.30832699
v -93.62503141 42.17281565 7.09352503
v -95.46110034 45.12636736 1.22735172
v -78.44597101 38.22939470 18.48398335
v -88.75177056 40.55535048 15.83541930
v -88.82626146 41.04020819 15.74316621
v -89.25821632 40.36062956 15.71320742
v -89.75072205 42.77306795 12.56184839
v -90.30227363 43.02684963 11.34697627
v -91.03205800 43.32662746 10.38990356
v -94.47260201 45.28523982 6.88723661
v -95.20307183 45.88291422 0.76803466
v -94.88805383 45.65454274 -0.42465169
v -88.36631477 41.27166420 15.79757594
v -89.81806785 44.03173923 12.18514983
v -94.69576925 46.30019143 5.77222789
v -76.63059980 39.42016885 18.39203946
v -84.74649489 41.21280089 15.91005549
v -83.68921280 41.36466607 16.10247977
v -8.01004656 -6.55958429 35.83225980
v -94.66748685 46.61246017 0.00364638
v -94.13209558 47.02376947 -0.48924633
v -80.71140945 41.95350781 16.76061004
v -81.27708733 42.07208753 16.60427079
v -92.76550263 46.84635624 9.57777817
v -93.99515390 46.77946121 7.33704912
v -93.23567152 47.02489451 -1.16167730
v -74.46485013 39.49361667 18.32708716
v -74.77893680 40.13802484 18.17013882
v -74.33359325 40.38049653 18.02403480
v -75.96190274 41.35796055 18.01910996
v -76.67028159 42.11870581 17.54367352
v -84.53800529 43.78044233 16.58787020
v -87.87975460 44.61931065 15.23496956
v -90.24353325 45.38993165 12.42522523
v -93.38277578 46.81002721 8.57907813
v -91.81527793 49.39013347 2.24571396
v -75.71275532 41.87538475 17.76929200
v -76.63470507 43.95790771 16.18405618
v -80.59009165 44.37468201 16.12094790
v -84.86096561 46.04726285 16.23105258
v -84.83608812 44.83054951 16.57361165
v -91.46822989 49.05291647 5.42534795
v -90.70305526 49.44564775 6.84377830
v -90.11120349 49.75002259 4.56936238
v -91.43273532 49.58201200 3.96053540
v -90.39026499 50.13364181 2.67845858
v -90.45184404 50.03090575 1.06434629
v -89.06845748 49.86259341 -0.28355632
v -83.65958929 47.21615091 16.04075357
v -88.94423395 48.95846546 11.57051418
v -89.33065087 49.38794672 8.50757305
v -87.58503944 50.21189526 7.51230447
v -86.94987744 50.66204816 5.61275380
v -87.38972247 50.61006919 4.47221845
v -74.69607145 44.26893219 15.48950933
v -75.40979236 44.69365627 15.20374790
v -84.74598080 48.36494103 14.58920818
v -87.99421042 48.54289070 12.34526560
v -88.91646564 49.49150234 10.69126278
v -87.59013563 49.97329041 9.66266170
v -83.09960365 48.46013337 15.18415194
v -86.19245142 50.60922727 9.61669628
v -85.89538187 51.06936768 6.93174964
v -83.64427090 51.80084705 3.24730854
v -82.21234381 48.87118936 14.94546793
v -82.85238594 49.25853759 14.12112825
v -83.43079686 49.73856360 12.56456785
v -85.48162133 50.39438605 10.71903761
v -84.51777697 51.47203058 7.26494566
v -81.04986697 49.27190393 14.46664985
v -83.25371891 51.86606571 7.37210689
v -82.12500811 52.73788795 4.41780873
v -82.86952227 52.44518816 5.98882139
v -82.47790486 52.51564831 2.55112979
v -80.58302104 52.47208476 1.09085033
v -78.32894474 51.79796740 9.75783542
v -79.41272110 52.16868594 7.05708517
v -78.72066647 52.06260458 8.38320516
v -76.97121054 51.37623101 10.62661596
v -77.73584872 52.43135616 6.47537503
v -75.21616668 51.09758675 10.01668721
v -80.16614616 50.07575825 13.19854241
v -11.65243704 -1.73850136 36.87330335
v -94.30103004 46.44586146 -0.75140584
v -89.35230970 37.06785664 18.02544482
v -93.51729602 41.52232781 7.28109712
v -94.04084831 45.59315369 -1.44038780
v -93.83513033 37.19369695 8.25749524
v -93.73346716 37.43727133 8.87908787
v -93.82556379 37.86730766 8.43853317
v -93.88545901 38.55195269 8.11306387
v -94.51897442 40.20110145 -2.39798264
v -92.91239083 35.82851216 11.32893283
v -94.61680800 35.84967926 -2.65636179
v -93.49823743 29.30727042 -3.86957242
v -93.92838925 27.75149420 -3.75934783
v -93.86234730 22.63009921 -2.87065445
v -93.89045089 22.23356999 -2.78905616
v -94.01630610 22.74813876 -2.38730176
v -30.13051674 9.88781638 37.93259710
v -79.88007367 16.13169722 21.29714563
v -91.38655663 19.53796111 3.51335667
v -91.46258980 17.37121120 13.82692531
v -30.88206984 -2.13646120 -1.92298950
v -92.45309979 18.96892861 -2.91842036
v -90.83233774 14.94006626 -1.30523054
v -91.29292518 13.45606335 11.94192562
v -89.84992653 12.64365204 8.89582280
v -89.99631554 12.12873776 8.84396583
v -90.10779113 12.77009118 -0.86432550
v -90.34309536 13.53980228 0.74552774
v -83.31999928 9.25715361 13.89314793
v -88.75828236 10.75960230 -1.03230716
v -88.27845007 10.70316322 -1.22828665
v -87.47825027 10.92472207 -1.52443012
v -92.52969921 5.44782542 6.24384498
v -30.46015836 -0.91597752 -2.39529880
v -33.63828361 -7.02181505 30.97973019
v -33.73313323 -7.31558772 30.14406376
v -91.61999822 -1.60970609 7.03801215
v -89.35080469 -4.50622663 5.83104556
v -89.32419121 -5.25035523 2.99321860
v -88.31306547 -6.39414927 2.64141290
v -87.31450140 -8.49795155 2.20609084
v -86.69868857 -9.65931080 8.58810544
v -32.84164146 -16.90047979 24.61627871
v -31.40068799 -16.95811749 23.62918667
v -30.79269081 -15.43688588 22.31724188
v -86.15615964 -11.17643062 6.67080656
v -33.50046277 -17.39245653 25.53951927
v -29.02912349 -16.70352556 19.76093650
v -29.75309640 -17.29970612 21.70038037
v -84.16364342 -11.08942088 1.10114214
v -26.09190531 -24.41334538 17.18566380
v -23.27685803 -30.06092831 17.64515787
v -26.04611218 -31.19093925 20.56618966
v -26.57217532 -30.36936186 20.30210383
v -25.71271360 -31.92307800 20.98568529
v -23.87344837 -30.87439202 18.59645545
v -23.19366857 -31.89146519 19.26881447
v -20.71660385 -31.23055771 16.81261137
v -21.67691290 -32.66873211 19.25872453
v -37.60810569 -35.26975960 11.34228893
v -30.04559502 11.15214732 38.24011609
v -30.54641187 10.85517183 36.65081412
v -30.78160807 14.38988559 29.94247898
v -31.25882149 14.47083894 21.63480967
v -31.75003827 14.29152209 22.64407836
v -62.36756220 33.52929652 13.61830160
v -61.46454811 34.26463157 12.91092671
v -67.25711375 35.56909040 15.50838444
v -66.99641049 36.86061502 15.03866073
v -69.23412532 36.85835749 16.33075625
v -68.87392700 38.64854202 16.31553285
v -70.67412883 38.66428882 17.36278273
v -73.00262153 40.01558200 18.03286187
v -73.88127595 37.46990114 18.42149161
v -80.10274917 42.05752537 16.98495634
v -30.96340224 12.10162044 31.63243458
v -31.73498809 13.96201737 20.99310048
v -31.55536577 14.58878163 19.59390007
v -58.51345137 30.39836697 12.91407086
v -60.66539139 31.42222017 12.66749017
v -59.37906727 33.44641253 11.65817119
v -64.16871399 34.77808833 14.06276133
v -63.04970384 35.34026071 13.41947448
v -87.47467399 42.72866622 15.95160738
v -31.94842488 14.06196877 19.87786964
v -31.73214942 14.59775493 19.01457272
v -22.67968841 -28.42238918 36.94275394
v -62.63287365 31.07923269 13.67723197
v -62.53279746 30.33080883 14.04404361
v -64.00334090 32.49062970 14.28233180
v -71.00645453 33.99933875 16.67074300
v -32.05043077 14.20859713 18.86598021
v -31.67816252 14.84137308 17.62761734
v -32.01223165 14.52587638 17.12340675
v -52.86068842 26.57237835 12.90798560
v -53.43542621 27.93385834 12.26325054
v -54.19024080 27.13182569 13.06718215
v -54.25628275 26.36358328 13.70734535
v -52.85974964 25.11695772 13.72822560
v -56.00107461 27.40982920 13.74314073
v -61.94783375 29.55051325 14.55983054
v -63.34484369 31.80712461 13.90592381
v -63.58315796 30.66752292 14.20265716
v -73.98456335 34.21429172 18.00315082
v -55.54365367 26.39453299 14.17871751
v -62.74347007 29.82757241 14.55983240
v -64.15485591 30.32629192 14.50682711
v -67.17962027 30.76757118 15.08679241
v -72.10201025 33.78175944 17.30770618
v -37.30338812 17.58926734 13.65819573
v -72.97576219 32.84052387 17.33474061
v -61.16909161 29.14806642 14.64956906
v -68.20709258 29.76967208 15.19910619
v -80.25009930 34.47736427 19.00679991
v -88.88909221 39.85885158 16.01801813
v -33.07388350 13.83648627 13.41481321
v -33.32984075 14.48361296 13.26109655
v -33.55633467 15.00583254 13.33558746
v -32.91391581 13.26724142 13.90527096
v -50.40451884 18.58684234 19.80945468
v -52.49833688 18.35963689 20.92603035
v -54.47633937 17.70946011 21.92144096
v -52.67700553 15.59881493 21.61613666
v -51.49983242 17.10929908 20.94639651
v -55.57917431 21.46843635 19.91637610
v -66.13276154 26.70074068 16.74380340
v -72.74100929 27.40597166 16.20486192
v -74.70858842 27.16941200 16.53456129
v -85.37115157 33.29566866 18.95663701
v -79.06430215 27.18184516 17.42813550
v -53.13848332 12.43655197 22.45008387
v -64.92292136 21.96820080 19.53928545
v -82.55468309 28.14991772 18.12593080
v -93.03016216 35.59618443 10.88768989
v -50.93209445 13.58795632 21.13944106
v -74.64806736 22.72501774 21.83085121
v -76.16410404 21.13644592 22.84052223
v -74.19340312 20.85954882 22.44950086
v -75.61807334 22.26398140 22.36271463
v -76.76189393 23.60297740 21.48011886
v -76.35763288 24.14079010 20.30000649
v -79.59000021 24.74999800 17.82999747
v -77.92275399 25.91226809 17.49276370
v -64.60046768 17.13174395 21.03743143
v -74.85058904 18.24070141 23.03131111
v -71.99199498 20.22760175 21.66770957
v -77.57585496 21.40236832 22.54672162
v -75.65158606 16.38290100 23.50845188
v -94.02485937 31.96325898 3.25121381
v -69.48642433 12.14957796 22.52868563
v -67.88687408 11.57181803 22.38372341
v -70.32921910 13.77957780 22.62718417
v -41.51526466 -3.51056270 22.89822698
v -62.05998734 7.86283612 22.22390100
v -72.16235995 12.50076480 22.96725847
v -74.12666827 13.17907590 23.20729755
v -74.74458963 12.84417510 23.16991612
v -77.82291621 14.25903291 23.10650237
v -46.70007154 0.24297938 23.81117269
v -46.60303891 0.48061510 23.96136709
v -62.95794249 9.42718424 22.12850377
v -66.86635315 8.22921749 23.12178910
v -79.50009406 15.07316995 21.82687446
v -79.78323102 15.14233928 21.12608775
v -41.91553965 -5.38953999 20.86587064
v -93.12482923 24.22883175 2.49370374
v -92.84321219 23.11898582 2.56059994
v -45.90906948 -2.54021329 20.05464211
v -46.61891982 -2.79098121 19.29124631
v -45.43230310 -3.62547603 19.31023225
v -51.85518786 -2.47258367 17.65294187
v -89.41415697 15.79474658 14.58637416
v -91.01798385 16.41128957 14.00916837
v -94.27990764 23.62659946 -2.59337225
v -80.87305725 10.42119134 15.76147601
v -90.97862989 14.77301586 13.63125350
v -90.66958725 15.21361340 14.01953492
v -78.97114009 8.83610453 15.58084693
v -78.93323898 9.57213622 15.88907465
v -81.38344437 9.13912989 14.85560276
v -91.08776599 15.16622584 13.56895920
v -91.19422734 18.92917044 4.27220436
v -77.17876136 -8.11316259 -0.08885088
v -73.84251803 -6.57955697 0.86176692
v -74.16128367 -8.39728676 0.17044754
v -78.70680094 6.86433027 14.54117056
v -91.27309918 17.76929200 3.88404541
v -92.93105453 20.54597437 -2.92460527
v -33.02310035 -12.31175195 16.58238657
v -30.84214963 -14.79349937 16.47482812
v -32.03832358 -13.80904205 16.28381386
v -33.64229947 -14.20852635 15.70850611
v -34.44156051 -12.81782985 15.81356488
v -73.32726568 4.87054186 15.03087021
v -81.05364442 7.90256355 14.31788504
v -91.80845320 17.82300882 -2.68077222
v -92.27906913 19.16874573 -2.81537743
v -30.39260022 -16.96742140 16.23076946
v -30.25795333 -15.84552228 16.54543541
v -33.67161006 -15.43383580 14.58028145
v -55.17585948 -4.88191284 13.53542600
v -70.59644163 -0.43668767 13.00091203
v -35.62995419 -14.77719750 14.04236816
v -66.62979722 -1.02309347 13.03946227
v -63.42180073 -1.72093604 13.44770286
v -65.27531147 -0.01418560 13.76380865
v -32.79100358 -17.23306999 15.17160982
v -57.93200806 -5.47033967 12.92423345
v -56.12608045 -3.86580057 13.75273895
v -60.86384505 -1.49605679 14.16373160
v -62.80117482 -3.23336688 12.85090297
v -60.88440120 -3.28176771 13.01805023
v -78.87891680 3.57659906 13.18198722
v -32.83712640 -18.57501268 14.60807491
v -35.94845906 -15.55672195 13.11168820
v -34.85468403 -15.64975642 13.48188240
v -60.84536761 -5.83498832 12.32900750
v -59.40474197 -4.05535102 12.85727695
v -64.35185671 -4.44218423 12.31337246
v -63.35689127 -5.47213200 12.23508921
v -34.64109823 -16.66269079 12.90102303
v -35.93574092 -16.51746035 12.22293731
v -35.55746377 -18.17560010 11.41280774
v -66.10989571 -4.30224370 11.88884769
v -30.98264709 -19.43675987 15.50817583
v -31.32428974 -20.32203972 14.74175509
v -34.09232572 -17.63481461 13.18962779
v -62.33082712 -6.99234288 11.71567291
v -60.37828326 -8.77206028 11.45882346
v -63.95874918 -6.39702147 11.59133296
v -63.10549378 -7.89780635 10.90752427
v -36.25551611 -19.66892928 9.99773201
v -35.66684946 -20.15779354 10.40011365
v -61.95271015 -10.85728500 10.52780822
v -38.16483542 -22.20714465 8.31326563
v -36.67826951 -22.17946760 8.42846092
v -37.12074086 -23.23994599 7.77947297
v -88.89714628 -4.90834704 9.94471833
v -37.01930866 -24.39439856 7.82268681
v -75.82483441 -6.70261076 0.42639681
v -37.74615005 -24.83344451 6.77300617
v -37.82568499 -23.10665883 7.48389866
v -67.97715276 -14.48371727 8.71202163
v -36.27965227 -28.62123959 13.77518941
v -38.23000193 -25.53999983 6.05000043
v -37.36738861 -25.19771643 7.53614493
v -69.83125210 -13.82172946 9.11993347
v -28.25646289 -33.88280421 15.98303579
v -38.58999908 -26.45000070 6.19000010
v -39.60604593 -24.80028570 5.28522022
v -29.15191837 -35.13333201 16.62886143
v -28.06984074 -35.91826558 16.46835916
v -33.63467753 -31.78073093 16.28293470
v -38.88000175 -26.06000006 5.23000024
v -38.41299564 -27.07088739 4.17892402
v -68.13643873 -16.68224111 7.81119894
v -57.41583556 -21.28940076 7.62820104
v -71.14645094 -16.73822664 7.03627802
v -39.06167299 -29.17933092 3.54071218
v -38.67408261 -27.60884725 2.00158171
v -38.62227499 -29.98908982 1.75017514
v -71.35832310 -16.90624468 5.13271568
v -6.62172586 -28.73993479 -0.22041307
v -47.15883732 -22.31437899 7.74616608
v -49.29804802 -22.33320475 7.29765231
v -37.41348535 -22.61890471 7.90814403
v -87.37276495 -4.81581036 10.37421636
v -61.98692322 -9.63429827 10.63336246
v -59.83565375 -10.26687026 10.84207650
v -33.43480080 -22.20042236 33.97609666
v -58.76138061 -8.98944866 11.67362370
v -58.06088448 -3.46966181 13.38445302
v -59.24787745 -1.74816384 14.20519687
v -70.69878280 -2.30082148 11.73422392
v -33.44799578 -13.87317292 23.47333170
v -52.94943601 -3.94517276 15.44953976
v -52.75724083 -2.99962843 16.61031879
v -54.73424494 -3.77021474 14.44323920
v -56.23116717 -2.15565553 15.21794498
v -57.60087073 -1.43255456 15.04900958
v -66.63853675 1.52333814 14.76133149
v -42.06008464 -6.37782784 20.05757578
v -58.52305144 -0.33880206 16.01947099
v -61.66656315 1.33135309 16.21641777
v -64.39283490 1.10419572 14.89887480
v -65.80401212 1.52094883 14.93190695
v -68.46789271 3.49503290 15.49635176
v -64.70193714 2.14847969 15.87272435
v -73.50134850 5.89381997 15.74555412
v -52.65097320 -0.88036002 18.64136942
v -52.28623748 -0.00440678 19.75630969
v -56.43201619 0.64545911 18.36340874
v -57.81201273 0.84621739 17.75280386
v -55.45860901 1.19063712 19.95449513
v -57.70613998 1.56690634 19.26007122
v -60.76356769 2.55837501 18.71706173
v -67.06242263 4.55598021 17.38672890
v -74.95240867 7.23160245 16.01180062
v -46.80120572 -1.80592388 20.41719854
v -62.10206077 3.40031600 19.95608769
v -62.44539097 2.81852623 18.29284802
v -63.06547672 4.08668956 20.55322379
v -67.57648289 5.06978529 17.86495931
v -66.91503525 5.31113008 18.60539988
v -68.19147617 5.62663795 18.39763485
v -75.42704046 8.84725526 17.01298170
v -45.91389000 -1.81725039 21.99254185
v -56.44339696 3.02374968 21.54598944
v -56.88618869 2.06737872 20.71226574
v -61.66882813 3.69527703 20.79839259
v -67.72331893 6.43340265 19.73758265
v -74.25636798 8.63222685 17.70878583
v -60.15507504 3.51476460 21.27681859
v -66.74676389 6.73900684 22.31195942
v -26.57382004 -8.31469893 40.15344381
v -78.24193686 14.73030727 23.03973772
v -26.79060958 -6.77631982 39.73609954
v -75.68097860 19.37271655 23.08579907
v -65.07313251 18.83829571 21.14365436
v -86.57822013 27.15902217 17.68509112
v -69.96976584 22.14615792 20.49958333
v -71.45272195 21.50888741 21.20795287
v -79.49032634 24.35768954 18.29255559
v -89.65403587 27.81101502 17.64003560
v -78.28032970 25.21903254 17.80775376
v -73.13838601 23.66698161 20.07079311
v -76.18372887 22.85991609 22.11057954
v -77.87117362 26.62262693 17.54281670
v -75.72523504 23.05599302 21.91739529
v -50.70060864 -21.99080028 5.05189598
v -67.25110859 6.59404416 20.85409500
v -69.36127692 7.24540977 19.96342838
v -34.76089984 -7.10308785 20.56790330
v -62.75657564 0.40530204 14.97119758
v -57.80120566 -2.58583692 14.04479612
v -20.74292488 -28.16909552 37.48917207
v -30.32626957 -14.51516431 17.19633490
v -29.19848636 -16.38972387 17.71326736
v -29.71722744 -15.40484093 17.41889305
v -29.43756990 -16.79981686 17.01036654
v -34.50763971 -14.26340919 14.71434347
v -90.41292965 14.53908067 -1.47918053
v -41.68061167 -11.68564893 15.07414691
v -59.10057202 37.86767274 9.89517290
v -36.18328273 -20.93627118 9.49511491
v -84.97646451 -12.13519741 6.66011125
v -26.04690380 -34.47758034 24.59707670
v -80.83504438 -13.93845025 6.69029262
v -84.25475657 -12.62083277 5.01581514
v -85.67324281 -11.74630504 5.72428899
v -85.94642580 -11.38943341 4.48715128
v -23.81082624 -36.15987301 24.58955720
v -25.08576401 -35.75761244 23.92708138
v -25.54883435 -34.98136252 24.03139696
v -89.33277428 -4.39348817 5.01122139
v -43.31232980 -9.64516215 16.01898670
v -31.68378025 -12.64218148 21.18696459
v -91.13789350 17.38363318 4.44285851
v -68.32502782 7.04991631 21.60515264
v -67.72737950 6.89711096 21.99396305
v -69.50552762 7.44777685 21.38287574
v -91.33870155 20.22019215 8.43959581
v -66.96975976 8.52041319 23.04123901
v -89.53710645 35.51070765 18.56474392
v -74.96855408 46.01928219 13.79156299
v -68.34754348 -18.41929927 2.33469508
v -68.05797666 -18.50490272 2.15162733
v -31.66794032 -13.44932802 20.81445418
v -31.48508444 -12.75949273 19.82662268
v -31.92170709 -14.29168973 21.95692994
v -30.88010848 -14.30231892 21.12092078
v -55.85347116 -21.48984745 7.73075176
v -29.83821370 -15.33481013 20.50588839
v -30.49695678 -14.02747538 19.58923228
v -31.34429827 -12.80867029 17.63311587
v -29.78514694 -14.79500439 19.20255832
v -29.36655656 -15.57335071 19.30330135
v -29.10929546 -16.13986678 18.49400625
v -47.26384953 -22.32386172 5.46472054
v -26.18133090 -24.47705157 15.89466073
v -38.64539787 -26.25595778 4.46911063
v -38.62997517 -27.30312571 1.79502903
v -25.01953952 -34.60535407 22.77191170
v -37.00255230 -36.91158816 13.35458271
v -38.37634623 -31.19162656 1.77805906
v -37.55573928 -35.26431322 11.23642828
v -37.53273934 -35.25728732 11.20729744
v -23.67911674 -36.27242148 23.97513762
v -22.57723175 -36.29254177 23.53443950
v -22.77650684 -36.56975552 23.94171990
v -22.13567309 -36.66928411 23.74736220
v -23.56186323 -33.87929499 21.52390778
v -21.94779366 -36.62079945 23.96987937
v -22.04197273 -36.80117428 23.87701720
v -20.69747820 -31.43342957 14.58531059
v -8.81989487 -32.23416209 27.59399824
v -33.23715180 -39.07295316 14.58983216
v -33.32129866 -38.96803781 14.44800477
v -33.42282027 -38.95016015 14.66729306
v -9.41571780 -32.34265000 27.58543566
v -31.96327388 -39.22973573 14.71166033
v -16.75058156 21.91909030 36.46553680
v -21.56495117 -36.57920659 23.48467894
v -69.10999864 5.00000035 -0.67000015
v -37.76951507 19.01471615 -1.61688530
v -39.01685029 17.76511967 -1.78735098
v -38.89771178 20.41051164 -0.88780391
v -43.43240708 24.69648980 -0.94832934
v -44.43724081 26.58660151 -0.97530190
v -45.39196193 27.70807967 -0.83981408
v -46.46988213 26.58797428 -1.33948424
v -46.66327685 24.58269522 -1.33816234
v -47.24533856 30.64556979 0.36622665
v -47.31242731 29.25172262 -0.68422890
v -48.72636870 28.33387442 -1.56209106
v -48.17086086 27.37558261 -1.39129919
v -50.09482428 20.15623078 17.55189896
v -47.75457457 20.99594660 15.14725108
v -49.01834950 31.87070414 -0.45556604
v -51.50793865 32.21293539 -1.12001144
v -52.05968767 19.70883273 19.49365996
v -50.36125705 32.75059536 7.48667447
v -51.21330917 31.49146959 8.92755575
v -51.47935823 34.96700153 -0.16005443
v -52.13877186 33.27855468 -1.02978153
v -52.72123590 29.53780256 10.89264080
v -52.27841809 36.73601151 0.40924826
v -53.88052762 33.62213820 -1.36532483
v -54.45117503 34.87799317 -0.93329948
v -55.28817326 31.21719323 10.91857534
v -53.92322317 37.05321997 7.33027514
v -55.99955842 37.46214509 -0.72174991
v -58.75110254 24.33614060 18.34377460
v -58.57918039 23.70141819 19.14517209
v -56.85504526 39.84885290 0.03905186
v -57.32544884 40.90939835 0.57437707
v -58.65059420 38.16342354 -1.09576201
v -59.63747576 26.60249732 16.42644778
v -57.37399682 25.50288290 16.22465998
v -58.03911015 36.54878959 9.77938995
v -58.81704390 35.92771664 10.48758533
v -56.06191978 37.33748570 7.82847684
v -58.10655281 40.26518762 -0.33294802
v -62.16696277 39.28783163 -1.28373294
v -60.42716652 36.67492419 11.50419936
v -58.99786577 42.67413914 8.12268164
v -59.35148895 44.13120076 6.96083438
v -62.99591810 44.90324110 8.34571756
v -61.01650000 43.62962767 8.75895284
v -63.89495730 45.61941326 2.60035833
v -61.36778370 45.27154937 3.47050116
v -61.47450954 44.70086098 1.65566453
v -61.44384295 43.88183355 0.51193766
v -63.59460205 38.30905259 12.70551514
v -63.01920861 38.99029642 11.76554058
v -62.52446771 40.31720012 10.97248867
v -61.93999946 39.68999907 10.82000043
v -63.03293258 40.04298896 11.33745629
v -62.63332069 41.19920731 10.70388127
v -61.16305664 41.91571474 9.36443545
v -61.45687774 44.24034059 8.44931509
v -66.49295241 45.46716437 7.79930130
v -61.09341979 44.83376816 7.20448978
v -63.59683722 44.58538443 0.54781960
v -64.46035951 36.66406870 13.58145103
v -64.72319365 38.15671057 13.49308994
v -63.90082836 39.57986832 12.25911174
v -66.71372801 45.81646621 2.19457736
v -67.14236736 39.42673653 14.67268169
v -67.64682382 40.95887393 14.10663873
v -66.26725197 41.42120853 13.28208763
v -65.08887559 40.76427221 12.91119773
v -66.23091549 42.55432263 12.33566925
v -64.72399831 42.77665541 11.40378602
v -63.13444674 43.38578135 10.04509162
v -64.59471583 43.57521981 10.72068233
v -64.36745822 44.49388385 9.56005696
v -66.26673788 44.43127662 10.11659577
v -67.43500382 45.98633945 5.47995977
v -65.85933268 43.50779206 11.22947875
v -67.10758060 44.87901554 9.38359927
v -68.18156689 44.95137185 0.05779465
v -70.14686614 40.40363804 16.47370867
v -68.94887239 40.75947404 15.34368470
v -68.28808039 42.28005558 13.04734778
v -67.59022921 43.72728616 11.14466693
v -68.10133904 44.28769276 10.28448250
v -68.38752329 45.54025084 7.51272170
v -69.52517480 46.31376639 3.82730411
v -68.88149679 46.01158202 2.71245046
v -69.29457188 45.88589445 1.32772641
v -69.71184909 45.10394111 -0.20629581
v -73.18343222 23.77944998 19.11257394
v -74.85619932 24.10175651 18.72346178
v -73.73622060 24.09299091 18.37920025
v -70.03509998 43.43840107 12.14531623
v -69.23580915 44.70328987 9.97849647
v -69.82378662 45.86913809 6.78077014
v -70.59685886 45.69507763 -0.41479740
v -70.13341784 47.41263762 1.68728665
v -70.17093152 41.77201539 14.60526604
v -70.66682726 42.89618880 13.29751033
v -70.49776614 45.95557228 8.04449152
v -70.61440498 48.39282110 3.22064571
v -71.15310431 47.23711312 0.12011219
v -71.86182588 38.68347034 17.91650429
v -71.76242024 39.86239433 17.62829721
v -71.49307430 48.17802832 5.72377397
v -73.08573276 47.62997478 -0.53294707
v -72.96928763 46.23706266 -0.73369325
v -76.48164779 23.37545715 21.74134180
v -75.79545677 23.72510731 21.15756646
v -76.01749152 23.94223399 20.01931332
v -77.05156505 24.20515567 20.28978616
v -72.73727655 38.87899593 18.19104701
v -72.68565148 40.73754326 17.55459607
v -72.75733352 43.45491529 15.23035578
v -71.98509574 41.48484021 16.56500436
v -71.33436948 44.10666600 12.74969336
v -70.32064348 44.49206591 11.12956740
v -72.30436802 50.36794394 4.47130948
v -72.17584550 50.07094145 2.61577684
v -77.08252221 23.50500599 21.52999118
v -73.34905118 41.37308523 17.42465608
v -73.77681136 41.95699468 16.87368006
v -74.32290912 43.06397215 16.40995219
v -72.65509665 48.74255136 10.01526602
v -74.02290404 41.31076857 17.74691045
v -75.30508935 42.36195982 17.42734388
v -74.23096150 41.77555814 17.54257828
v -74.92266595 41.51536524 17.82791317
v -74.06252623 47.71017283 11.59426011
v -74.79987293 40.94754159 17.98464358
v -75.05394518 48.06409031 12.74808310
v -76.40022039 47.57129401 14.06989153
v -78.18818837 49.19261858 13.85695953
v -79.88067716 47.67405242 15.58967400
v -79.95156199 51.54501647 9.13192611
v -91.98315442 48.27174172 -0.91175153
v -35.59254482 17.83953421 -1.84751162
v -40.00072926 14.91512265 -2.57784873
v -39.86311704 16.46524481 -2.00268975
v -39.72588107 13.21017183 -2.86347396
v -61.13447621 -7.93450698 0.81747392
v -41.23669863 18.64518970 -1.75344385
v -43.30501333 22.26268500 -1.43691304
v -42.91762039 19.54151131 -2.00446649
v -43.70542243 19.20717023 -2.03520502
v -45.06831989 20.53146437 -1.86936976
v -43.94506291 20.54787800 -1.91471563
v -44.88159344 23.84588867 -1.51713891
v -46.69038206 23.04553054 -1.63365097
v -48.34459350 24.75948818 -1.71760225
v -48.51317406 23.24692160 -1.89019612
v -48.56187478 22.42466062 -1.99903385
v -49.77686331 24.77736585 -1.72823726
v -50.75408891 24.94409867 -1.69372559
v -75.95483214 -3.69109260 0.43906446
v -74.82281327 -5.21121081 0.26812611
v -50.37267879 26.70740709 -1.29034743
v -71.60966098 3.64160934 0.13107432
v -54.06853184 31.72702342 -1.73749833
v -52.49040201 28.57438475 -1.83715369
v -51.69964209 30.57411127 -1.63427833
v -74.74328578 4.00883518 0.09640138
v -55.47982082 33.23201463 -1.58442312
v -62.15000153 26.31999739 -2.92999926
v -64.94581699 27.40079910 -2.86219711
v -56.90354481 34.92248431 -1.46399415
v -64.44393098 29.68620695 -2.77789612
v -74.06963408 15.65852389 -1.99495186
v -75.75809211 14.21347447 -1.76528830
v -75.87005943 15.75111598 -1.95424701
v -76.35922730 9.88753047 -0.90628053
v -74.91311431 8.52119830 -0.53261459
v -76.39565319 8.22143164 -0.89756912
v -76.90317929 11.92997303 -1.56736712
v -76.86677575 13.69276363 -1.93741394
v -75.69672167 13.26022763 -1.78753480
v -78.18320394 11.31773554 -1.41497364
v -78.81733030 12.31652964 -1.81860535
v -80.96098155 8.08547810 -1.04034925
v -81.42698556 5.99447591 -0.41071413
v -83.20212364 4.60501714 -0.25864015
v -82.11881667 9.35404096 -1.27623952
v -66.58258289 27.71666646 -2.49664159
v -75.61266422 17.29018614 -1.82193669
v -77.26282626 16.82779007 -1.69600535
v -77.73633301 15.52436035 -1.87430927
v -80.76339960 12.94729859 -1.67061447
v -79.53372598 13.41796294 -1.83475087
v -78.60448956 13.88975326 -2.00073142
v -81.14017546 9.50533058 -1.36099441
v -83.41506124 8.65078531 -1.45940878
v -83.04981142 10.00365429 -1.57916057
v -81.98732138 10.49534604 -1.30779832
v -86.73549443 4.74179210 -0.22561023
v -86.77801490 6.10941276 -0.93523972
v -58.67831036 36.19588166 -1.34757848
v -61.81612238 35.76595336 -1.52081682
v -61.00864708 37.44985536 -1.35077944
v -67.86352396 28.22967432 -1.89897569
v -68.48735362 29.57184426 -2.18984904
v -67.44227558 30.21907993 -2.40928773
v -69.52279806 20.04618570 -1.08574657
v -74.85192269 19.24927719 -1.93100201
v -72.48340547 18.55688170 -1.56629656
v -79.75701988 15.06038010 -1.92161114
v -81.22085035 14.39151168 -2.02302053
v -81.87635988 13.09155952 -1.66483154
v -82.87893236 13.02353945 -1.82137568
v -64.21610713 35.92776880 -1.75542640
v -65.66783786 33.79445896 -2.42605107
v -73.21175188 26.90237947 -2.42978241
v -81.42002672 17.20365696 -1.82825513
v -83.75643939 14.89795279 -1.80379476
v -84.36755836 13.66157271 -1.75276096
v -86.99179441 12.23411504 -1.55214779
v -85.77037603 13.27372342 -1.80549093
v -85.00836790 11.84154768 -1.76719844
v -84.87013727 12.99350522 -1.77357835
v -66.79069996 33.16845000 -2.47641560
v -75.39095730 27.32308209 -2.69904057
v -85.12999862 14.44000006 -2.09999993
v -84.44172889 14.55124654 -1.99459167
v -89.63247389 12.01152708 -0.10711714
v -86.68515086 12.72190828 -1.79462193
v -70.92121243 35.58295593 -1.87722908
v -69.31897253 34.66985747 -1.84208027
v -68.49397719 35.58622301 -1.91322248
v -72.34028727 31.75350651 -2.62896810
v -84.21806246 21.01457305 -2.71432917
v -85.77554673 21.18430659 -3.04254447
v -86.41442657 16.74946398 -2.70331930
v -86.23221517 18.67210865 -2.58789933
v -86.28717810 18.04692857 -2.64809350
v -87.83522993 15.30073397 -2.42320821
v -88.00224215 17.27653667 -2.80497805
v -87.50823885 15.85276797 -2.57551880
v -89.00545537 14.73945007 -2.06280244
v -88.40576559 14.23034538 -1.85942405
v -66.82777405 40.54158926 -1.52601127
v -68.32493842 41.87661037 -1.10663206
v -66.64693356 42.34983027 -1.19134423
v -87.16612309 21.93519659 -3.09103075
v -87.12805063 19.57698353 -2.76029622
v -88.09131384 18.86772923 -3.09789996
v -87.04491705 18.12455058 -2.92719621
v -74.50205088 37.94735670 -2.08085822
v -72.53400981 38.29940408 -1.80432224
v -75.45030862 34.55682099 -2.16539577
v -89.42120522 19.38227378 -2.88191275
v -92.25557745 18.74734648 -2.97689228
v -90.67746252 19.06644925 -2.95639387
v -90.13383090 18.56237464 -2.97242473
v -73.58012348 41.57873616 -1.38107780
v -77.71687955 36.88911721 -2.75901332
v -79.61947471 32.65323117 -2.71912082
v -76.55435801 38.84394839 -2.27515795
v -79.76219803 35.99133343 -3.00019467
v -78.88748497 38.33493590 -2.55347230
v -80.72107285 35.08553654 -2.94644129
v -79.10544425 34.74478796 -2.68560508
v -83.19292217 30.74824437 -3.00563825
v 16.57896116 -42.47165099 5.66934189
v 17.46461727 -41.33572057 5.61854430
v -82.11182058 34.33715552 -2.75757234
v -83.53063464 32.69169852 -3.03107966
v -83.39732140 33.73672068 -2.88217748
v -84.00566876 31.93692863 -3.32298246
v -84.82905477 32.00039268 -3.36244237
v -92.74306893 22.14195393 -3.17696249
v -93.31275523 21.72671072 -2.99529452
v -93.44171733 20.94981261 -2.71469215
v -76.68833435 44.04584691 -1.48899667
v -79.95188981 38.75363246 -2.77120387
v -84.86221731 34.89327431 -3.00430437
v -84.67968553 33.33291039 -3.18252272
v -84.96353030 32.78362006 -3.28169833
v -86.06355637 32.60999545 -3.15455045
v -86.24520898 33.93981233 -3.04292957
v -88.86078745 30.68521433 -3.58368224
v -93.28531474 22.67252654 -3.12555302
v -93.71972084 24.64701049 -3.45018669
v -93.21548790 23.52310158 -3.41139687
v -74.14984703 48.51806164 -0.56328718
v -74.49357212 46.86744511 -0.85485936
v -91.02397412 29.57213856 -3.98185290
v -91.14426374 27.96241455 -3.80009855
v -82.74614066 40.27428851 -2.60242797
v -87.57343888 37.00276837 -3.18202237
v -88.24973553 35.09920090 -3.30129149
v -90.24742246 32.10720792 -3.42776114
v -93.69689971 26.21572278 -3.65063827
v -75.51027089 49.88293350 -0.27767275
v -82.96293765 41.87712818 -2.24365783
v -92.54635125 31.26340732 -3.77623341
v -93.29099208 32.95949101 -3.21340398
v -85.18400788 41.45264626 -2.47687800
v -89.06374872 37.95912489 -3.01177008
v -91.49228781 36.16807237 -3.29093845
v -86.15776896 41.06212780 -2.49856920
v -85.34163982 43.48254949 -1.78114395
v -88.10430020 41.79325327 -2.64192140
v -91.25105292 39.86168653 -2.65926728
v -92.37403423 38.56521845 -2.62437481
v -91.89700335 34.99610350 -3.20985075
v -93.44063699 35.25916114 -3.06923408
v -93.91755611 34.64106470 -2.66215694
v -86.55465394 44.65688765 -1.91716175
v -90.08000046 41.12000018 -2.51000002
v -90.98234028 41.52791947 -2.69489246
v -92.00000018 41.51999950 -2.40000011
v -93.40000153 39.99999911 -2.54000118
v -93.19252521 40.64405710 -2.60351715
v -93.75847131 38.85439783 -2.80082459
v -94.70777959 38.49091753 -2.53820606
v -94.92413700 37.22970933 -2.46640667
v -95.26399523 36.45509854 -2.16391357
v -95.47280520 33.74448046 -0.79399062
v -95.59658915 31.43480048 -1.40741235
v -95.56253999 32.19276294 -0.83421456
v -26.54947899 -1.88605918 -2.54894141
v -27.07477100 -6.18262682 -1.33018673
v -24.92226847 4.77916980 -3.17232939
v -28.50764804 1.67737342 -3.00642080
v -27.01549046 11.32244896 -1.93006452
v -29.65905145 2.93904846 -2.83576385
v -30.95735423 5.08896308 -3.33688781
v -32.34852105 5.47611015 -3.09744664
v -44.12832111 -21.83853835 2.86993617
v -41.64632410 -21.83813415 2.83472915
v -35.28002650 7.58247450 -2.78206822
v -33.25966373 5.49125718 -2.67272978
v -37.10018471 11.07975282 -2.94040283
v -38.69006783 5.67919901 -2.58992729
v -44.77146268 2.28439551 -1.51979167
v -51.05068162 -21.13147452 2.73512863
v -53.92073467 -21.31897025 4.02922090
v -48.17846790 -22.09823020 3.52723151
v -43.28071326 3.86068667 -1.99752906
v -46.10208049 -1.84448506 -0.78177522
v -48.86166379 -9.27095395 0.55582228
v -51.86390504 -9.56232566 0.30689777
v -50.04452914 -8.26644339 0.33867770
v -53.16421017 -21.50267176 4.63443762
v -49.90329593 0.05909202 -1.71462726
v -46.84484750 1.13982381 -1.51173247
v -54.88000065 -2.21999991 -2.28999997
v -53.44071612 -1.84693211 -1.99211366
v -51.01222545 -5.03622647 -0.18940805
v -48.66728559 -2.58697057 -0.65868284
v -58.79091471 -21.43204026 4.78977198
v -62.70125508 -20.67813277 3.69053870
v -56.40343204 -21.45724930 5.96166076
v -66.59159809 -18.58067140 1.77796872
v -64.68832493 -17.70029031 1.02036551
v -60.68335846 -2.68162205 0.51578844
v -67.40912050 -18.01248640 1.48165075
v -67.52498448 -18.59720238 1.99550809
v -67.94859469 -18.71447638 2.53523747
v -63.26454133 0.26230962 0.67617639
v -65.00570476 -2.99837766 1.00937532
v -63.41630965 -2.11554510 0.88016770
v -62.38482520 -1.49587530 0.67359232
v -71.30163908 -16.96250774 2.86721089
v -72.61016965 -16.24217257 3.85810202
v -68.92032921 -18.14242266 2.90527218
v -74.03998822 -15.92936553 1.61436305
v -76.80597901 -12.78931834 0.26030408
v -74.64357466 -13.46954517 0.23505047
v -70.38942724 1.41177373 0.78320166
v -70.06964833 4.00074245 0.00777513
v -71.14999741 6.86000008 -0.68000023
v -73.88640195 6.79529412 -0.21182049
v -77.36379653 -6.55915076 0.40742324
v -77.94543356 -5.15719131 0.48500937
v -76.03015006 -9.45787411 -0.27939628
v -78.51130515 -8.61051213 -0.12109726
v -73.88278842 8.53444170 -0.70299994
v -74.32904840 7.69390957 -0.33530249
v -74.89870489 6.47554453 -0.19511499
v -76.14643127 0.08589668 0.55044290
v -80.02757281 -5.32834651 0.51172689
v -79.36497033 -6.65049860 0.05397756
v -78.01535726 -7.17293564 0.18053650
v -80.45300841 -8.92407261 -0.22726171
v -82.30938017 -10.42927895 0.05963851
v -82.86579698 -12.62932085 1.98562886
v -82.76353031 -12.03103270 1.15281169
v -82.82473683 -12.96976861 2.81780702
v -74.45389032 10.86744107 -0.96767332
v -74.65077192 6.83680363 -0.31422559
v -76.48698986 7.25960732 -0.68683474
v -80.25129139 0.68058510 0.20831205
v -81.87784255 -6.31619757 0.74631622
v -83.43482763 -5.05051576 0.59365697
v -85.07338166 -7.95287080 0.73794927
v -83.68847519 -9.17778723 0.26646908
v -78.93996686 7.66007323 -0.98995271
v -77.63111591 7.42714154 -0.71313162
v -79.33079451 6.68183761 -0.60023618
v -78.71545106 9.32446215 -1.39576162
v -79.34519649 5.59581676 -0.58162113
v -81.37135953 3.91846756 -0.29269568
v -85.02721786 -9.70459357 0.64815150
v -87.16677129 -3.25586810 0.57869888
v -78.44635844 32.05968440 -2.82243453
v -78.44392210 33.15003961 -2.57191248
v -80.58261126 33.90668333 -2.66263075
v -88.93493563 17.89269969 -3.07984976
v -89.82276917 17.78706349 -3.02002323
v -89.09065276 16.18538611 -2.72373389
v -90.21957219 15.21571260 -2.07542349
v -90.50312638 20.06624453 -2.83142854
v -90.48035741 18.02935824 -2.88850022
v -84.22900736 32.98429400 -3.03022959
v -85.58908105 31.94710612 -3.32277175
v -84.44407582 32.38752484 -3.19418148
v -91.47343040 21.41547762 -3.11739719
v -91.53769165 19.73723248 -2.74975691
v -92.26960689 20.25124431 -2.86137057
v -93.65934134 22.79521339 -3.04689724
v -93.79798919 21.36546932 -2.08427757
v -85.69522202 39.26727176 -2.82401755
v -80.58746904 50.41058362 -0.18442899
v -90.10421485 33.84824842 -3.03102145
v -91.36693180 34.22118723 -2.97231483
v -88.91507983 41.44731909 -2.66651041
v -95.26772797 28.96437235 -2.65190937
v -94.69547868 25.53959563 -1.93669728
v -84.13127810 29.30187434 -3.33369919
v -92.02492237 18.55601557 -3.02614248
v -77.28442550 34.13017467 -2.42958427
v -76.21018589 32.87521005 -2.32688570
v -86.62710339 17.41025411 -2.72732438
v -87.13170141 17.02500507 -2.84924940
v -87.70379424 13.34488485 -1.64150319
v -79.67164367 11.20396052 -1.46338798
v -81.18718117 11.46289799 -1.73936528
v -80.08166403 10.93461085 -1.50871614
v -87.05123514 7.83870835 -1.12385571
v -71.68000191 11.18000038 -0.92999998
v -72.03418016 9.25472379 -0.96009020
v -72.85853475 9.33475234 -0.61263167
v -71.69802487 8.10427312 -0.91219664
v -72.92493433 8.80342443 -0.60105778
v -83.73454958 -10.21670643 0.42289039
v -67.64121354 4.91254590 -0.87996310
v -66.11009687 3.30259046 -0.58202579
v -69.46633011 6.53957343 -0.69996656
v -68.73161346 6.13966398 -0.79366425
v -68.93623620 6.85477396 -0.89969247
v -79.97842878 8.99049640 -1.34139985
v -89.13626522 4.33197524 0.04549286
v -85.06404608 9.42659657 -1.63775252
v -88.38775009 11.49319112 -1.17833656
v -84.57962424 15.24658594 -2.07631080
v -85.22614092 15.91933519 -2.19509797
v -89.39838409 10.64868364 5.63006150
v -67.21241772 22.79159427 -1.59453892
v -65.42304903 21.06571198 -1.97185413
v -67.90653616 21.27032541 -1.20311370
v -68.39967519 19.30002682 -1.02363422
v -89.55632150 12.93053851 7.18913646
v -64.91491944 23.93848822 -2.46309862
v -90.52360058 15.87216370 11.10240910
v -90.77633172 15.13785031 11.90853491
v -66.84108824 31.32938966 -2.46484112
v -94.48219091 24.31633323 -2.17482797
v -93.94986928 24.26331490 0.09852889
v -93.55703741 23.78221042 1.25216739
v -84.26351845 30.57339042 -3.20982351
v -94.95998174 29.88776378 1.39965804
v -94.49858218 30.04009463 3.39268241
v -94.40649301 33.53279456 -2.84530013
v -95.29725462 31.53407201 0.68226171
v -94.51249242 30.74614331 3.17829638
v -95.11423111 33.37356076 -2.40985700
v -95.28933465 32.90848061 -2.09755194
v -69.38157976 16.16076007 -0.97317121
v -69.97937709 17.98068173 -1.13046065
v -72.03880697 15.55987354 -1.52070739
v -70.62254846 16.45139791 -1.24731252
v -72.97000289 13.65999971 -1.69000006
v -71.40599936 14.20447137 -1.50835281
v -72.18302786 13.32119107 -1.59174448
v -64.45722282 2.02519051 0.10709816
v -62.85313517 1.95145630 0.09550554
v -61.35129184 -0.62067714 0.54913876
v -61.08994782 0.05002874 0.44046584
v -60.16241387 -1.26135047 0.49777515
v -61.68451905 -0.41080973 0.48937695
v -56.60691485 -4.14015260 0.22544427
v -69.44999844 7.73999980 -1.09000003
v -77.30074972 8.91664065 -1.17996731
v -77.51356810 10.30535251 -1.23764377
v -90.15173465 8.06853361 3.97601584
v -77.53455639 11.17545739 -1.45278324
v -74.87404346 12.60778029 -1.67400320
v -74.09744710 13.88207544 -1.70846586
v -72.75798917 14.33242764 -1.80555612
v -70.84479183 15.59822075 -1.40230043
v -89.30579573 12.47584354 5.93073433
v -93.67736429 40.60456529 7.78220920
v -88.72356266 37.10577637 18.18139479
v -54.02510986 -21.65636420 7.34056300
v -64.76013362 -1.93153322 13.08553573
v -68.66656244 6.45695254 19.12553608
v -60.96349657 27.16576681 16.45129919
v -60.53325534 42.82240570 8.87500774
v -60.32568216 43.85455325 8.17622058
v -61.88394502 43.43883693 9.28635709
v -63.06212395 44.11854595 9.36838146
v -63.59960884 42.23498702 10.91734134
v -74.43796843 24.96719174 17.31597632
v -87.72038668 36.70910746 18.42835359
v -8.51882529 -39.61639106 13.65379989
v -7.88517948 -39.86266628 13.50257546
v -6.51038392 -38.48853335 16.59885049
v -9.35128517 -39.16814178 13.83205503
v -23.32917228 -36.25879064 15.20121377
v -27.41268650 19.14114878 43.54247078
v 25.79504810 14.84985743 30.94810247
v -87.64002472 0.14673886 0.40179689
v 25.32687411 14.52041510 31.20015748
v -10.76210663 -10.26706118 37.45114058
v 17.28254929 7.47617939 8.44077393
v -87.74145693 39.92607072 15.87779447
v -44.49995980 15.19078948 -2.26978073
v -5.92080178 1.81689009 39.30924088
v 1.91863254 4.59620217 38.60380501
v 0.36088275 -32.93864056 -1.55151996
v -4.60460037 -12.85341755 -1.25201978
v -32.64731914 -4.32317052 35.05175933
v -10.92270575 6.58738008 38.44869137
v -26.09719150 -3.92070925 -1.83056772
v 12.31820788 7.37259397 7.08202971
v -35.52535176 -6.09190296 -0.58629562
v 5.41064376 21.19621076 31.51733801
v -85.18812060 39.66597468 15.81347175
v -39.45661336 2.41215480 20.23130469
v 13.95944785 -2.50145444 31.49999306
v -87.23529428 31.91729635 -3.39764333
v 12.07214873 8.10672063 8.55972152
v 11.10406779 8.94201268 10.40084381
v -34.59154442 -18.92153546 0.60208031
v 6.45670574 -20.62103525 -2.00717454
v 17.36691408 11.44279633 36.71032563
v -32.59351104 -8.10243655 -0.66191942
v -14.28886130 -33.15560520 26.60962008
v 15.24480153 3.35864327 33.97628292
v -64.47423995 33.51365402 14.63149767
v -54.11447957 39.31188211 0.85780985
v 8.04098509 -11.98876090 29.58644181
v 20.96162923 4.72390698 33.60385075
v 2.09904811 5.41063957 38.62184659
v -30.52308969 11.35214604 35.57605296
v 17.84609444 -43.59211028 17.21368730
v -19.45343055 -29.49568816 0.24993578
v -32.02860057 -3.57781560 36.91604733
v 0.73693373 -9.04083997 -2.34699738
v -37.14550659 -26.97300911 10.13164036
v -9.60353389 11.82250679 7.59799872
v 32.55662322 1.30575849 9.88463219
v -55.47003075 26.88921429 -2.39186757
v 8.93388595 -11.53398491 -2.85760197
v 23.31732400 -33.06035325 21.41517773
v -29.16578017 -22.14119025 15.90624638
v -30.76123819 10.97219996 32.59103373
v -17.23445579 23.62295985 38.56828064
v -78.83363217 52.70660296 1.55147782
v -66.45022333 26.58215538 16.54547639
v -65.63991308 45.86696625 4.05425206
v -21.08946443 -19.86128092 0.26574690
v -14.18153755 18.73655990 31.35645390
v -14.50311299 -35.96508130 19.17604543
v -54.69959602 -1.63210474 16.84661210
v -25.70575662 -29.88679521 34.65963528
v -49.31342974 -10.59964858 0.68672141
v -24.20878224 12.26739958 -1.66824565
v -42.13176295 8.29493254 18.55017617
v -95.42953223 30.23121692 -1.82612194
v -31.17581643 1.08596892 37.01980785
v -68.52021068 -18.48205179 5.63779892
v 15.49770311 -14.52236995 -3.42920143
v -28.31061184 14.91574384 42.43344069
v -12.31336873 -19.97319795 39.41639140
v -23.77336100 -28.97699550 17.62049645
v 4.44945414 -7.13942200 31.40529245
v -66.71118736 2.56262021 15.33535402
v -18.61548051 -27.18103305 38.38942200
v -1.44533976 14.22693487 22.26448618
v 22.59311266 -33.50349143 21.61593176
v -20.15752904 13.40204757 16.61580801
v -68.88886541 -18.23823713 5.03316801
v -8.37542303 3.71693703 38.74493018
v -8.03814176 -37.35632077 22.64240757
v 9.27062333 14.56805784 22.31259458
v -82.29546994 41.58352688 16.25045948
v 4.22295230 -28.73784676 30.06913885
v -31.69551492 14.18423746 26.54488198
v -47.59030417 -0.44034133 -1.03976624
v -8.01691040 -19.38076131 -1.01707876
v 26.99799277 16.87712781 24.06883799
v 29.63766269 4.70568752 7.35290954
v -82.81043172 36.09685227 18.89566518
v 21.22647874 15.62296879 22.19955251
v 17.78902672 -17.79745892 24.38116446
v -8.12629238 -31.16001002 28.74165215
v -9.23104212 -24.54297990 37.77967766
v 20.46804316 -27.62726322 26.43606812
v -29.79629114 21.48086578 2.13322300
v 28.01796049 15.06655291 20.77455260
v -21.39195986 -30.59457056 15.32885525
v 15.79385810 15.53408895 22.87838981
v 27.11222880 16.57123491 25.61949939
v -62.30575219 2.00424856 16.98314585
v -46.24285921 4.32754960 22.84095623
v -24.64187518 -29.76270206 35.10949016
v -24.46372993 -38.06168213 5.40500600
v 10.03504544 -26.24816447 31.08633868
v 18.15267652 -9.88304708 22.46554196
v -37.46730462 22.62349240 -0.30660495
v -78.43424380 31.12092614 18.12421717
v -31.94639459 -21.45463414 23.83716591
v -30.55407479 12.48646434 33.41879323
v 18.48022453 -21.22605778 27.13110298
v -10.66326723 1.93998474 37.74423152
v 19.65127885 -34.87724811 20.89325525
v -28.85782532 -31.96864203 23.83554168
v -33.69541094 0.64144493 20.19091509
v 10.22587344 -8.33809096 30.22796288
v 15.71784355 6.89808512 6.81207096
v 19.37153377 -33.53720158 22.01150358
v -18.45528558 -33.82353485 26.52879804
v -62.94437498 32.08200634 13.74303084
v 19.56517622 -39.81970623 18.61478388
v 9.99791920 15.30453563 23.28658476
v -44.30210590 -0.12933015 24.18498509
v -85.99280566 40.43136165 15.77835344
v -26.35532059 -25.41801892 14.78916686
v -9.73452069 8.07049219 38.79022598
v -2.96614249 18.10853742 41.24673828
v -35.61809286 21.17544040 8.08736403
v -82.64274895 34.91595760 19.24422197
v -17.63132401 -22.14618400 39.88398984
v 17.12965593 -3.07783135 31.35651350
v 22.65394479 -28.80731598 9.14534554
v -40.36838561 -0.94816426 -1.13430852
v -26.07596852 -31.46771342 31.42966330
v 2.51039397 -10.61563939 35.86995229
v 1.29308866 19.75480095 37.34719753
v 27.60746144 -18.09301600 14.60648980
v -81.85761422 35.96225753 19.08617094
v 1.52471603 -32.18515590 25.11912398
v -34.65051576 -28.32288481 13.98322638
v -45.17921805 18.14610139 -1.84245151
v 22.23199792 -30.64278327 23.66428263
v -47.53536731 0.84019016 23.55800197
v -10.11994481 -31.33207187 29.17990461
v 12.58132234 -8.84376559 28.20155211
v -2.20926455 17.73127913 28.19149569
v -89.61372077 9.70441196 4.85143671
v 10.53398568 8.42451584 8.69591534
v 15.45397751 -17.15973206 27.05719136
v -1.76662148 22.30175585 37.12780401
v -49.58771914 25.98841675 -1.28238834
v -28.04031223 -23.80753681 1.06753409
v -31.92367777 -36.09498963 17.05322973
v -9.11184493 -23.70797656 37.80211136
v 1.60321977 -20.30542679 -1.26720488
v -23.62616919 24.13480170 42.00172424
v -93.83353591 26.77636594 1.69712945
v -17.38631353 -33.40959549 26.79363824
v -75.69421828 47.98449203 -0.69024978
v 8.87102541 -11.83547918 29.06492352
v -4.92712669 -9.84934624 35.33248231
v -32.44449198 2.56894156 25.40927194
v 5.09202899 -28.48784812 29.99261580
v 0.70454669 -29.23015133 30.71827069
v -84.95624363 18.21705326 16.26473106
v -16.13552868 -17.78783277 38.34575042
v -61.70658767 42.05028713 9.65315849
v -44.12066191 -2.68020970 22.85173349
v 13.47623579 6.64842641 5.15878340
v -44.31272298 -3.41960602 21.18379250
v -18.10631528 18.34940724 31.29141405
v -73.46002012 40.55560380 17.91014150
v -24.34928715 23.66972156 44.11543161
v -86.55872196 51.04231089 2.53471057
v 26.96948126 -0.57187059 27.58043446
v 30.02200462 -11.08939014 12.96877023
v -94.14102882 34.95360538 3.84733477
v -89.45666999 9.09989979 3.86900175
v -33.23457763 -1.12636550 23.55015837
v -38.64254430 -31.35121986 2.36312626
v -14.63778876 -32.13876486 28.55559811
v 9.71214566 14.80543427 38.41232508
v -20.14710009 -27.91704237 0.37528534
v -15.40850010 -22.83264138 39.46971521
v 24.09955487 8.92677065 30.99833988
v -12.80869916 20.31771094 33.36057439
v -93.11493486 33.17942470 8.85995291
v -4.01148479 14.59730882 41.42080620
v -29.10601348 3.66743933 44.91925985
v -46.45013809 -3.60810757 -0.52032719
v -39.70064595 25.25657415 0.37102785
v 24.97372217 9.23040975 12.30094861
v -45.16671225 -3.02666076 20.19365691
v 9.47964750 -5.60178654 32.33169764
v -16.30915888 -40.89232534 11.44943479
v -18.48098822 -32.78442100 28.28709222
v 4.17746929 12.66233437 19.16942187
v 6.43935194 -18.12037639 30.10887466
v -89.17481452 42.90383682 13.99127953
v 30.25283478 -4.89891134 20.28013021
v -67.90228933 32.53671527 15.57339076
v -54.07819897 21.79155312 18.29221472
v 24.31381680 12.47260068 31.69909865
v -30.35222553 -17.08302088 0.14263300
v -27.04143524 -12.34592684 37.50147298
v 17.03406312 8.80327262 10.96680388
v -85.07538587 31.80148453 18.60973611
v -91.65482223 20.10980435 2.91343243
v -11.29879616 -28.16441283 -0.03144006
v 6.46273466 -20.12107894 33.04879740
v -92.58774668 36.97580844 12.05521729
v -11.43815648 -0.58472448 -2.24470370
v -93.81721914 35.53383425 7.65423384
v -24.86131527 -28.98198180 36.41668707
v -32.28619695 -15.29752929 23.94659631
v -58.31323192 2.18406576 20.29015496
v -13.96089699 -1.05400768 -2.21190718
v -17.09156670 -17.91422628 -0.09906327
v 25.96165426 7.05087883 8.41433462
v 19.13608052 13.36734090 19.33006383
v 24.87333864 8.60420708 11.09607238
v -33.90456364 -7.57395476 32.55449608
v -16.43012464 1.72508007 39.85020518
v -31.46607801 5.94854914 33.49426016
v -89.68182653 20.72644234 -3.13102268
v -35.27501971 23.27986062 0.73500315
v 10.86430252 -37.04776987 -2.30808835
v 29.66537140 1.51916454 3.66787310
v -18.22755113 -31.61363304 29.76237796
v -89.41429108 40.73201492 15.43311495
v -9.24018864 -4.27637808 -2.33708345
v -4.17832425 22.93239161 35.54540128
v -75.80271363 32.31292218 17.87766255
v -92.01417118 22.35545777 -3.22859362
v 17.39720441 19.41719092 34.51986983
v 15.06368443 9.14224703 11.41839009
v -21.23952843 -3.67606734 -1.58657110
v -62.49778718 31.29194677 -2.48322473
v 17.93402620 9.79331136 13.31081893
v -9.04027466 -31.95175156 28.18534337
v 23.60386029 -22.29616232 2.65128701
v -13.38608935 -28.55362929 35.41712090
v -69.09477711 13.77331279 22.37746865
v -27.17594802 4.65612346 -3.12822009
v 12.55903300 9.33649763 11.63127553
v 22.20116556 14.11710586 32.25840256
v -10.96995920 12.29637582 7.83983339
v -92.97566861 34.00121257 -3.09170806
v 28.93398702 5.41328825 29.74022925
v -32.97206759 0.28925569 23.02306890
v -69.97749954 -5.03514241 1.00693479
v 24.76220392 6.93631731 7.89312366
v 7.09429290 -26.80292353 31.76589683
v -83.59212428 44.05119270 16.60525799
v -91.49052948 31.86422959 16.18376747
v 12.58035749 1.93413103 35.74976698
v -32.05789626 -10.31142566 19.10778508
v -67.81674176 -6.68981811 10.55399608
v 2.51272786 21.12423442 32.14172274
v -54.89461124 37.98434511 7.42417527
v 23.01851101 2.96497857 0.69221674
v -13.38707935 -32.31602907 27.81349421
v -6.47945143 -7.38843018 -2.46143597
v -75.89662820 11.98947709 22.18946069
v -17.19118282 11.10834442 -0.90920355
v -0.88565092 -12.81242725 37.30975464
v -60.94243005 8.85940157 21.74827829
v -62.67401576 24.06890132 19.23733018
v -30.66239506 10.96065994 33.80041197
v -78.99320871 50.96053332 11.74831297
v -13.67691159 -40.73803127 12.94375584
v -92.66828001 38.97708282 10.96390653
v -10.58693044 -22.83696271 38.15313801
v -6.31284202 -0.98227814 37.83428669
v -7.57380528 -4.80431831 -2.39689439
v -30.74005432 -5.33491792 -1.56705687
v 7.79794157 -14.74172156 31.65432811
v -16.69235341 -1.87945797 35.75970232
v -89.52488005 21.86386101 -3.21586570
v -5.89152053 -27.31427550 -0.35094924
v 28.33804488 4.24785633 29.43805605
v -27.08433755 1.84547249 -2.96702073
v -2.35277438 -8.14534724 36.32528707
v -22.88487926 -38.51212561 4.94990032
v -83.55329931 34.15573761 19.14222538
v 6.55866740 16.18920267 24.87703972
v 10.55800635 10.02566330 13.21091037
v 29.38786522 3.46607855 5.94979804
v 3.82540748 -10.52505523 35.11422873
v 17.33167470 -38.59477490 19.38729733
v -62.36825883 45.54759711 5.38919773
v -32.65226260 2.95255776 22.67388627
v -11.27734687 12.25806493 15.28450847
v 19.14309151 -21.52801491 27.08308399
v -18.26842874 23.27246219 38.45038638
v -22.15315402 -12.47012150 38.81532326
v 28.55965495 -18.43488775 23.02411012
v -16.31696150 23.77433889 38.59576210
v 16.93981700 -11.94100175 -3.45030893
v -80.42640239 47.47408256 -0.95967291
v -27.64532901 14.74258117 23.00570719
v -64.82288241 42.78000444 -0.97933155
v -9.48335603 19.70689744 32.24712983
v -88.13964576 12.30021100 -1.34156854
v -36.82434186 -26.54611319 10.47028229
v -59.39285085 43.04177687 0.69747504
v -35.20207107 -13.17429543 15.30076470
v -87.18347549 15.12292121 14.92305659
v -31.29178658 -9.89216380 -0.48908027
v -63.52071464 39.33212906 -1.74709596
v 14.46294691 7.40936399 7.62699544
v -95.30679882 32.27316216 -2.28965119
v -19.17657442 3.17691779 -2.54378049
v -5.55126462 -17.69756153 -1.19858375
v 17.35447906 -25.12788214 29.55769375
v -13.73641845 -39.51971605 4.25960775
v 22.35393040 12.15026993 17.09777117
v 4.03549662 21.15431242 31.97057173
v 14.88242485 12.68662047 35.66098958
v -8.41506571 -21.54847048 -0.57163142
v -50.87064952 29.53950875 9.83301643
v 13.67277745 15.11182822 34.45506841
v -34.83260423 -17.02526771 0.47468877
v -76.62695646 3.05519416 0.12049907
v -3.61600728 -31.17696568 27.92330272
v -8.16152152 -17.35444553 -0.91460883
v -75.00621676 44.87095773 -1.27896282
v -87.65448630 23.66562560 -3.38985492
v 11.71748340 -14.25665431 31.01394512
v -76.82479173 40.99262878 18.07226799
v -77.18621194 51.12810060 0.14008675
v -24.14313331 -31.47190437 31.44286945
v 11.41542848 -23.95695075 30.74026667
v -16.26362465 -33.08531269 27.03554556
v -18.34439859 -37.26856783 0.87282097
v -43.80184039 -6.28047809 -0.16087449
v -45.85142434 18.64600182 17.35398918
v -90.17594159 7.65356421 3.54072754
v 9.51746665 -39.17649388 20.02940141
v -24.90339056 14.16100562 22.37977646
v -26.01261996 -9.51100606 39.90567103
v -32.86156431 -0.30252230 27.49009430
v -22.77887799 13.81507330 17.69026928
v -29.11780216 15.58854338 38.59138489
v -7.73986662 -23.32705818 37.99721599
v 1.57725508 3.78141645 38.32528740
v 31.74512088 9.70076583 25.31546168
v -1.13728258 16.10082388 25.68603680
v -13.72707915 -20.75550705 39.02533278
v -46.31038755 17.53445715 18.15580949
v 24.94029701 -20.28186619 5.48579497
v -2.61812867 15.47281165 24.68475513
v -11.47265267 12.31904048 17.82493293
v -11.59594301 12.49201037 9.76637192
v -8.26515071 -24.70735274 37.83787042
v -3.34652234 -29.69856374 30.67058697
v -13.62283155 -6.66718744 -1.75874447
v -3.59901297 -20.05686611 -1.12798996
v 21.54559270 14.67447355 32.68704191
v -18.00778881 -31.78500384 -0.02771819
v -11.35354489 -22.62232453 38.50634396
v -12.22950593 12.41639722 13.73927575
v -0.03887279 10.91121417 14.47807811
v -35.50830483 24.71845411 1.89962075
v 18.25127006 5.87429712 35.60445830
v -4.26727207 -34.98974070 23.95541035
v -30.33448011 -7.61077553 -1.13546930
v 2.04686215 -31.52129054 25.96723288
v -63.38264793 8.25258717 22.61527069
v 19.41649988 -0.33800918 31.96125478
v -15.11955634 -39.60211575 6.28666254
v -72.09458202 22.43203484 -1.70227815
v -76.75196230 29.98397686 17.41980575
v -23.07384089 -39.62712362 8.37487821
v -80.88713139 41.11542553 16.66152664
v -45.63064873 -2.37294193 21.18874900
v -3.39447195 -39.49793428 20.92419192
v -88.29315752 27.59496495 -3.61100002
v -24.30597693 -32.10289404 30.50273843
v -7.73433596 -21.93774283 37.90911660
v -41.45396873 25.29906295 7.55927758
v -10.94099414 -0.54075581 37.77803481
v 10.01144666 16.92369953 25.49819276
v -4.43942193 -21.65843733 -1.01120665
v 16.68450236 -33.18450227 22.65739627
v 14.37699329 14.01345246 35.32738984
v 10.85398719 -7.61347497 30.52066825
v -23.65898900 0.70183363 -3.13886302
v -21.79659717 -29.70414422 34.39232707
v -82.30435848 43.80583391 16.54328965
v -72.44327664 30.68423271 -2.73556588
v 16.98794402 -34.38903019 21.63996361
v -9.60745476 12.04512268 12.94753607
v -92.77543426 32.04717115 10.16584970
v -68.59930605 10.58388874 22.77669311
v 4.72339289 -39.82881829 2.04357272
v -12.26381212 -40.09542614 8.72170366
v -37.67955676 -34.61438417 10.69562603
v -12.78535370 -14.38271068 35.46616063
v -45.05227134 -2.68655806 21.98393643
v -19.71581765 -31.31126240 15.90081304
v 9.28501226 17.58934371 26.56700835
v 27.02642232 7.71975424 31.18237108
v -7.35082384 -16.75839536 -0.95261721
v 20.61447315 -30.62198870 24.06134456
v -5.40659390 13.33284937 41.49822146
v -4.35833167 14.00520187 41.46684706
v -81.76756650 39.22388703 16.62031561
v -18.27072166 3.64510762 -2.21171300
v -26.54533088 -16.59384929 -0.13493819
v -21.15571685 13.61160912 20.99582367
v -74.10065085 23.68642762 19.43584159
v -12.88451999 23.04736525 37.03484312
v -81.00043237 46.05248943 -1.29420613
v -37.08646819 -5.76052815 -0.47021237
v 4.95101791 20.46487108 30.58721684
v 26.38098225 11.17906533 31.77804127
v 18.68921332 1.55673712 33.56422856
v -5.00069140 -16.68249257 -1.25251710
v 5.02169039 -34.14160386 -2.17345543
v -40.40171206 -7.47878430 -0.06339901
v -2.42753164 -4.04897658 -2.50966987
v -27.69001760 6.13036333 46.68212682
v -72.07731903 34.81528163 17.56965183
v -93.35447103 33.27944875 6.19288348
v -64.61114436 14.63158708 21.36810683
v -18.94862391 14.13773838 24.83369038
v -87.71164715 40.57031870 15.74366726
v -22.08241075 -29.92957458 15.88750631
v 12.58345228 -3.72951222 30.90699948
v -16.59679599 -12.27872632 37.13487834
v -17.58481562 9.71106812 -1.47856283
v -33.42849016 -0.73747663 21.44941315
v 8.65754392 11.57705300 16.76385477
v 2.78067612 -0.45247277 35.49799696
v -15.65302163 -35.42155772 24.72089604
v -11.91506069 -27.28115581 36.69387475
v 15.69478400 -23.43764901 31.07440285
v 27.80061960 -15.69676213 10.62990539
v -6.22390490 -39.73010555 2.55701155
v 11.77616976 -33.29994157 23.18413183
v 20.82976140 -5.87860262 -2.87770084
v 14.11816105 -7.83344544 -2.68881232
v -91.40489995 22.45415188 15.20986110
v -22.30781503 15.59602283 -0.22295880
v -30.53029627 15.05512372 17.79685728
v 7.62635702 -9.73695796 -2.66345916
v -51.04460567 24.35627952 13.50878365
v -16.73658006 -0.66479162 37.27411479
v -13.19455169 -29.01014686 0.17779123
v -18.09771918 15.19622188 44.30711269
v -17.30881073 -2.16469658 37.33924404
v -26.92777291 -33.93128887 24.90424365
v -89.71147984 14.02545348 -1.50767493
v -30.55655770 14.68168385 21.47803083
v -5.87833114 -40.11627659 3.57741932
v 23.49810489 7.48570869 8.32943525
v 6.41500438 18.15739274 27.76715718
v -64.72856551 31.17434867 14.48969357
v -78.70361954 39.72487897 17.79733598
v -32.97602385 -34.96774286 7.13843293
v -7.05656828 11.63922809 12.74065953
v -12.27590814 17.60749333 29.66158092
v -6.97463471 14.17672448 41.08939320
v 4.55248635 -27.74189413 31.15339018
v -33.70769694 -3.34309461 26.24748275
v -89.36434984 47.27953672 -1.93599064
v 26.35915577 -23.67047220 26.55957825
v -34.37562287 -6.13604626 25.47283471
v -80.26471734 31.78506717 18.44575442
v 2.46177195 -37.97773272 21.42304927
v -9.46712960 -21.18870988 38.79242390
v 11.79120224 -4.04677819 31.82870150
v -45.39241269 26.57249384 8.73160176
v -59.81470644 33.64592791 -1.85640948
v -34.15876254 -9.89015400 19.12750676
v -6.28415309 -11.65099069 -1.73089898
v -4.44983179 -31.97516873 26.81755647
v -20.97244002 10.61923336 -1.84770813
v 1.75080274 16.59178175 25.98296665
v -17.17830077 -32.07432106 29.04609032
v -91.62048995 7.95824174 11.20460592
v -70.99920511 39.16873410 -1.44959660
v -32.55844861 18.22066121 9.81288031
v -91.17475152 41.90520942 10.25231648
v -38.29340637 -8.88766069 0.04381771
v 7.59893656 -27.15753578 31.16601706
v 9.62181482 -11.79438550 28.91745418
v -36.06317937 -21.75995149 9.38837416
v -31.33082017 2.59123091 35.26679426
v -16.76876098 17.76625216 30.03759310
v 11.47144753 -15.28869383 31.20581806
v 4.37533483 -28.11457589 30.75578623
v -40.41355103 19.08912510 -1.46041811
v -57.72091448 28.73601019 -2.37866351
v 13.53005506 4.15399158 35.50162911
v -30.49730510 -31.85443580 27.99862437
v -21.45143785 -8.52289982 -1.48501189
v -47.19813913 12.87451759 19.42404918
v -13.24166916 -17.51261950 37.40237653
v -75.58967173 31.15995601 17.40474068
v -3.50765977 8.09897855 2.37667514
v -16.29216783 -39.96643424 9.25014261
v -23.58966507 -17.79442094 -0.05622597
v -90.20807594 -3.73481819 2.46665184
v 22.04480395 -29.14122306 24.88943376
v 18.86072755 7.04029994 35.58952734
v -27.13788114 -23.70704524 15.72272182
v -26.94413252 -39.51158747 13.08893971
v 7.76262023 10.94553620 15.24781529
v 2.30262335 11.13424636 15.37243277
v -7.06235971 11.65154204 14.24651314
v -6.33165427 -22.44432643 -0.76684769
v 21.95517160 -36.62973270 19.84204724
v -2.49331957 3.62400967 39.32558373
v -93.70192885 24.81923625 1.38322345
v -84.23219621 30.44439666 18.22981052
v 2.25684163 19.89200339 36.92547977
v -43.85276139 30.99936247 3.64882546
v 4.37317789 -27.57759765 -1.75365456
v 27.70691924 1.89992983 28.39051746
v -20.37968859 -31.09819070 15.14816005
v -11.98905986 -29.91023473 30.80140240
v -73.93068820 1.55333220 0.51557727
v -19.52712052 -17.63540879 38.68888691
v 19.76292208 -25.07721819 28.90031226
v -35.01259163 -13.96344043 0.24816638
v -24.90888909 -8.76252633 40.12368247
v 18.91251840 -36.29283234 19.98935081
v -16.11553319 -10.25991607 36.88883036
v 0.19951304 -29.54014950 -0.84834400
v -28.12730893 -39.22921047 13.45862262
v -31.13004938 12.39536610 30.72592616
v 14.72204644 -33.01471472 22.89327420
v 13.45445309 -2.38897023 32.17795864
v 25.61446652 -1.54037436 27.08581463
v -65.62586129 31.58627078 -2.75543891
v -49.87525567 -14.04296141 11.36461366
v -3.01461946 -17.93181151 -1.15120120
v -30.58155440 9.56534222 34.79158133
v -55.87969720 29.72577699 12.36195676
v -7.77597306 18.35308783 30.10498360
v 25.77964775 -19.54375021 7.94440415
v -72.00761884 -3.14036012 0.81581838
v -25.34667961 -26.29245818 15.10810107
v 11.80553809 14.07901384 21.33638225
v 0.29593980 -11.37347054 36.83590889
v -18.31788942 -34.47740152 25.73945373
v -8.50765500 11.67448610 7.84474425
v -38.75610977 -33.46760944 6.76810415
v 17.37481356 2.41683889 33.94996747
v -3.31400754 -9.02428478 35.83097085
v -24.20119569 15.79696685 9.13844910
v -66.12130255 35.36784649 15.04715718
v -32.48964623 4.88781836 21.99185267
v -18.86910759 10.50382294 -1.58407097
v -93.27059984 41.80411622 8.24484881
v -22.91235514 -30.74808419 -0.03885214
v -30.05172312 12.65463792 36.91818193
v 13.67028058 10.26802044 13.98423314
v 17.54176617 -8.80679954 -3.05794249
v -24.19569157 23.90321344 43.63381118
v 22.84803614 15.18540829 31.69317544
v -35.32852605 23.90212938 1.20262161
v -26.75358579 -23.77177775 18.14650930
v -53.29708755 19.94547620 19.97899078
v -76.31191611 41.71413183 -1.83718209
v 23.48082140 7.03335786 7.53201870
v -42.81576350 -3.93869495 21.79158106
v -36.12318635 23.15391786 0.47747430
v -76.05668902 6.18025893 14.91446514
v 11.73544209 6.91640563 5.95334172
v -79.11157608 2.32878374 0.05967042
v -89.36431259 8.20470229 2.55410140
v -57.87115172 41.55381024 7.78813148
v -16.13566279 -29.12228368 33.86306390
v -27.29509957 -28.67183834 20.22122405
v -76.16877556 49.46553335 -0.30758634
v -71.52190059 -8.36726092 1.08195469
v -25.12480132 -26.59050934 0.18462060
v 4.30681836 -42.34043881 18.28337274
v 14.28553741 -1.67209655 31.86262399
v -83.89064670 28.09242532 -3.32493568
v -10.50927863 -32.49752894 27.27407962
v 13.98581266 -3.09096999 30.68777174
v -26.46476775 -24.69382621 15.19586146
v 18.63129809 -0.53092494 -1.58841617
v -84.80294049 0.97261916 11.32825110
v -21.16697468 7.02487119 -2.23644124
v -72.51107693 37.02395409 18.09171960
v -94.08047050 42.21137986 6.11775415
v -93.15504879 34.99969095 10.22477355
v -47.91381955 -1.87007745 19.59190518
v -23.87504466 -9.25690681 -1.32519007
v -59.32474136 4.97547397 22.19687402
v -3.06548248 -28.37235108 32.61056542
v 19.86629702 17.80231856 33.93343091
v -76.72274113 11.80708222 20.35977691
v 6.81218039 17.19999313 26.43046901
v -91.11615270 16.28265530 13.79237883
v -81.95582032 40.44408724 -2.49259965
v -32.52265602 -9.00785252 -0.45131755
v -16.98345877 14.10540473 9.54311900
v -24.58143607 -32.84347057 20.97417973
v 25.87789856 10.36947686 31.78475425
v -92.33473986 18.62484962 -0.21584611
v -81.32533729 51.59702525 0.23292613
v -92.49529243 29.14569899 9.89671610
v 11.39582787 -14.12907243 -3.26713361
v -21.75808139 -28.03475223 37.78631985
v 4.95505473 15.19029494 23.39502983
v -0.20918563 -32.18444809 25.51417053
v -89.60393071 42.28463024 13.65896408
v -30.00759333 -36.33739427 6.32477039
v 15.87750204 12.02537306 36.39592230
v -9.64866858 -25.77725798 0.06527331
v -77.31867582 23.48741330 -2.33474560
v 7.26789841 -26.02341399 32.65385330
v -10.57896856 -35.05190462 -0.86740544
v -21.27189375 20.76127380 45.35425827
v 7.10432231 -40.79177603 19.51448433
v -12.13878766 12.45134696 6.84166048
v 21.89399116 7.91546982 10.33532713
v 27.19021775 -25.05818382 24.81588908
v -25.74005164 -12.58766837 -0.67253096
v -49.18461666 -1.11334620 20.09699307
v -60.29289961 -14.26809281 1.06936181
v 18.22384819 -38.81127760 6.42713299
v -4.19302378 14.83633369 23.66956696
v 6.15182333 -13.59202713 -2.56599160
v -28.68097275 -27.32593380 21.16532996
v -14.43152688 -20.14981210 39.16535899
v 20.53836174 -31.45557269 3.60043230
v -90.94319493 2.07983144 1.23570813
v -47.91548103 5.06216288 22.93072082
v -82.87426084 33.48869085 19.02507059
v -56.40467629 -0.80066582 16.24294929
v 10.11195127 -12.80470751 30.44599295
v 16.75857790 4.50452277 1.00848579
v -38.15406933 -17.33260043 0.99397672
v -13.68583832 -28.72469276 34.87842903
v 26.41459741 16.05534554 28.03134173
v 22.50188403 7.21901935 7.81476684
v 15.56489244 9.62235779 12.67147902
v -44.35893521 9.83562600 19.11405288
v 26.15804039 -14.33318667 0.96489460
v 21.19119465 19.01107468 31.62554279
v -8.43019318 -14.48694151 37.14960441
v -43.86818409 -0.42230153 -1.07953371
v -42.75278375 18.59750412 -1.97476801
v 23.45219627 -28.34274992 25.33672377
v 16.25144482 2.23187939 33.46331418
v -2.81260628 17.46066473 27.67393552
v -13.80050648 -40.25658220 9.92617011
v -9.05104447 -40.23208469 6.00725878
v -16.07850567 -17.46094599 37.70077601
v 22.28899859 -35.24531797 20.50150000
v -13.32468446 -22.85842970 38.84232789
v -94.05907989 39.95537385 5.85817453
v -24.02682230 -29.41818908 35.57721898
v 17.15198532 -28.61719579 26.52873658
v -14.90385085 23.66048656 37.97883540
v 0.41226004 -39.40306231 0.40775910
v -1.37216120 -40.92697054 4.40295180
v 25.67127906 1.88600237 -0.09289385
v -8.35108012 15.31435177 25.24892241
v -13.47221434 13.09667435 8.00639950
v -25.22047050 -31.00913763 20.12046799
v -40.20789266 28.08492631 2.11316254
v 0.36215095 20.91676556 32.62289613
v -59.31409076 -9.02485847 0.55406295
v 19.48203892 -37.47262061 19.45053414
v -94.52337027 35.92702746 2.74711172
v 12.61097379 -20.71212791 29.79590558
v 2.36390275 10.55504940 13.63265142
v -37.06227243 -26.37501247 9.68443323
v -57.61621147 -14.11861647 10.51084232
v -87.34811842 -9.05656908 5.00912173
v -87.47004718 6.68727141 12.59350497
v 22.57333882 13.94614950 19.66055855
v -27.28963830 5.50432038 46.52610794
v -77.15253532 19.47193034 -2.03494658
v -11.77241560 -20.57626657 39.37309608
v 12.17203587 -8.15893337 -2.64471816
v -32.00462088 8.58561788 25.65635182
v -22.98637107 -37.13040054 2.50992994
v -7.56308530 -40.76507688 8.26068595
v -92.53045917 25.01624264 11.31881122
v -6.59052329 -18.86256598 -1.12579844
v -74.42229986 28.29408087 16.34519547
v -48.67718741 16.17228799 -2.26181955
v -88.89993280 13.49786296 -1.40939711
v 2.05438561 -35.70021689 22.71126024
v 4.08883719 -27.51519531 31.74007684
v -94.01291609 44.27500069 7.48223346
v -3.38145974 13.44403159 21.09124884
v 7.13928835 -21.02491632 32.94480965
v -77.33601332 7.95932859 15.63691162
v -30.58778308 11.67460065 34.61329266
v 15.73442295 -42.30167717 17.92848483
v -44.77590695 30.61297536 1.42573565
v -94.49364990 40.47075287 4.52553527
v -11.97870169 -22.10634947 0.03389772
v -26.40846744 -37.87809610 5.18730469
v -20.57330869 -29.57307361 34.46251899
v -94.54258531 29.15678732 0.94116805
v 15.80785029 21.13427781 30.39070219
v -40.84380716 3.06868553 20.60806938
v -87.18509227 -9.75580327 6.88017532
v -12.27514725 -31.89934790 28.19189243
v 27.62593701 -2.15875148 -2.21670279
v 8.85328464 8.19987245 7.51111284
v -37.43045777 -32.47406334 16.25172980
v -9.82707180 1.74129661 -1.86928897
v -87.42122352 41.72212258 15.85690677
v -45.90166360 -10.94338484 0.74087729
v -63.45659494 -8.25574994 1.00106501
v -0.70811668 4.29883599 37.70940378
v -11.79865655 -22.47325331 38.63811120
v 1.46039738 9.15316865 38.54141757
v 4.16358421 14.62341752 39.47632015
v -6.00992749 9.78120603 40.27345031
v -31.16949648 -37.21131757 8.40679463
v -53.73152345 30.46597354 10.75317152
v -29.69534323 10.43690927 39.05298188
v -1.71525078 -1.56236778 -1.97018171
v 17.16879010 -36.99306399 19.85781267
v -82.38667250 49.96135086 12.52164226
v -82.86142349 19.88157257 -2.55622994
v 23.76571484 18.73370074 28.98613922
v -4.97914385 -8.84938985 35.11435166
v 26.35558508 -24.43006076 26.35418251
v -18.27606559 12.58286647 -0.28129565
v 14.76742327 10.97522676 15.53073153
v 30.50844185 0.81181841 4.21316037
v 28.39521877 -3.18553764 -1.74238533
v -32.03583881 -20.70675977 0.49040793
v -2.84157414 21.16613276 33.01326558
v -17.51672104 16.58352278 28.64249237
v 10.57811454 -31.80621192 -2.62094988
v 20.14392428 -19.27189529 24.90708418
v -39.45443407 -15.90521447 12.99657859
v -85.27572453 23.07443321 -3.08882678
v -42.10045934 0.81998791 -1.36800774
v -57.03567341 36.83513775 8.86465702
v -22.64974639 18.68926547 32.56421536
v -37.16628253 -19.18686926 9.88642965
v -44.53871399 -6.37048623 19.01614852
v 9.29817092 -6.95972377 30.86625040
v -4.25265403 -20.53447068 34.48427096
v 8.82493332 -16.84387773 -2.48096394
v -8.86626448 -23.05323817 37.94680908
v -21.02394961 -30.72102182 15.54591302
v -17.46437512 2.37792521 -2.39106966
v 14.34659585 13.62656057 20.26465908
v -79.11658287 4.83771181 13.57349008
v -16.49741456 -30.53078614 30.74304387
v -28.44163962 -37.73332760 6.94058090
v -23.70861359 -33.85742381 28.27761509
v 10.15968248 6.71193376 4.58374573
v 16.44655317 19.02057230 27.18511224
v 2.12176959 -12.43198477 36.00385413
v 22.59421162 9.33209248 12.87234295
v -47.38501087 19.80873197 16.56411029
v -31.30722791 -35.33140570 5.98014658
v -14.55774158 -28.69193628 35.29187292
v -1.90262031 0.46555203 38.40878606
v -91.56428277 26.94816142 -3.74707789
v -13.67833093 12.70872634 20.76819353
v 20.56335472 -33.09933469 22.24791422
v 11.80351339 9.41026676 11.76114753
v -14.79488332 -36.05077416 24.09985475
v 26.75746940 -23.05018716 26.26444586
v -37.02067584 7.09045911 -2.89262296
v 29.81513739 -12.44003326 14.15040158
v -5.56454016 14.33866750 41.58705845
v 19.67156306 2.22121039 33.79722312
v -56.27076328 -9.40607861 11.84491441
v -14.19874374 -26.66317485 38.12441230
v -3.30434251 -9.56380833 -1.57906744
v -48.66855219 26.93168074 10.31662151
v -89.23411369 28.45607698 -3.65785114
v -20.60296945 -7.11992942 -1.52465201
v -14.97826166 13.51954415 23.08576182
v -8.61728285 -27.89649926 35.09638086
v -0.94098912 -40.30487686 2.74965167
v 29.67800573 -9.42249876 8.78416281
v -29.09323387 -14.96644132 -0.13022216
v -40.59772193 4.83406149 19.43229511
v -24.14029092 -40.25518149 10.06626710
v 3.27624683 11.87658217 17.59518869
v 9.61166527 -37.54923120 20.78001574
v -73.50830734 22.89575711 20.91459185
v -19.61815543 -29.66556512 34.19130296
v -7.36985914 13.58457841 40.95122218
v -10.65375935 22.40882255 36.05484962
v 2.28856690 -12.89205812 -2.10532546
v -93.20735186 31.90245852 6.63947826
v 6.30710693 -31.89608827 25.20266920
v -66.81787968 -4.67727752 1.08297751
v 6.82056602 -41.73225909 6.26596855
v -27.97891945 -38.84929791 11.36388723
v -61.95384264 28.71409990 -2.72152736
v -44.76872087 -2.40122853 22.74460718
v -19.11093667 -33.20483118 27.70988271
v -30.54860607 -38.64192963 12.70286832
v -25.77104792 7.92712346 -2.76388205
v -89.51946348 11.91716362 7.09691364
v -32.57773072 1.70326349 26.29934624
v 5.36272023 -23.64883013 -1.52241485
v -9.25260969 12.00929657 15.38353972
v -13.52784969 -31.42599761 29.42225337
v -72.61916250 1.23516016 0.66272775
v -26.29720420 -39.30817172 9.61960666
v -9.16734710 10.94195899 5.73981926
v -21.29489183 21.33320086 37.21924499
v 20.19715868 0.18324787 -1.70966575
v 15.49907681 6.80423249 34.94733572
v -88.33030611 25.67868121 -3.70613788
v -4.31052502 12.83625886 19.78748851
v -23.22689258 -31.29730001 31.68768808
v 9.68412962 -9.52537730 -2.72452668
v -34.97687355 -10.17461158 18.54755916
v 24.87143874 11.47885434 15.87970927
v -5.77301392 -31.26107529 28.57623063
v -31.86026216 -35.79964116 7.62414979
v -31.49064258 -7.56450836 -0.91764843
v 17.99727418 1.69108785 33.58879685
v 27.49102935 -23.30569178 24.80939589
v -64.56711888 -6.93126209 10.96573006
v -8.84411763 -31.72004968 28.43398973
v -74.29280877 23.60567078 -2.03946419
v -7.24342559 -31.40235692 28.13562565
v -34.09480304 -7.90299661 28.76277268
v -30.74524552 13.24755605 32.55214542
v 19.21777241 -1.38293183 31.60059825
v -7.12624146 -39.90585357 2.98022735
v 18.75236258 -30.87361902 24.02417548
v -0.06003628 -19.18717101 -1.37810525
v -16.74789749 -19.97995935 0.21564720
v 11.45023946 -23.50842580 -2.02664034
v 23.33609574 16.30432159 31.36642650
v -1.26448623 13.20814900 19.98290978
v 14.72178753 7.81630352 35.26002169
v -2.05654907 -30.40449321 29.37125787
v -3.77168297 -31.54816478 27.56952122
v -20.77339403 5.35562215 -2.45619006
v 17.34040491 -5.08845877 -2.23611365
v -15.11325873 -4.53747297 33.42104331
v -8.16288497 -18.95614900 38.14585507
v -75.61513036 38.84241357 18.56559888
v -11.34623308 -31.80830926 28.03399041
v 11.99783478 -30.11967987 26.57283656
v 16.05952159 21.60954662 31.68484196
v -26.48370340 16.66681655 8.97180475
v -75.02371073 1.33100431 0.48667530
v -94.20478344 25.63264593 0.24553525
v -23.56381342 10.83026547 -1.94283633
v -90.64502269 17.00758934 10.67229267
v -58.96249413 -6.80840760 12.38811575
v -37.90241852 -35.61628982 12.67774869
v -34.42616388 -6.98939012 27.39428543
v 18.08178984 -25.91788769 28.86105888
v -90.28196335 16.06919244 7.59564200
v 10.53557172 -16.50509983 30.65490536
v 10.90306323 -13.73091247 31.03509545
v 28.78685482 -18.31036061 21.90496586
v -94.00769323 42.68298671 6.45577163
v -23.63323048 -20.46125568 0.33805729
v 8.92642047 12.91798335 19.53722350
v 15.68113640 8.25030357 9.57608037
v -28.19633298 -35.54650024 2.80393614
v -21.40993066 -14.75989539 -0.56551222
v 16.32363908 -40.76310620 18.62863824
v 9.18511022 -29.39040214 -2.53496040
v -21.59042098 -39.70791772 8.92377738
v 6.36809086 12.54344266 39.58560526
v -74.53069091 21.81186713 -1.97038217
v 2.06403341 -29.28471938 30.48020042
v -43.55388880 -4.09297599 20.67203261
v 26.27781965 -17.31853746 6.32068329
v -56.90326169 -13.33963685 10.53351536
v -45.22496834 3.24422587 22.70757034
v -92.77863055 24.35501479 3.22883390
v -11.42905373 -29.36687507 0.02956174
v -32.25976229 13.88936490 17.76143536
v 1.67348015 11.94439176 17.57650450
v -56.60801753 24.43082631 16.86928608
v -27.36339904 15.21603391 27.34058723
v -15.33557568 -39.84278440 8.11652280
v -77.74319500 -0.95604197 0.36563471
v -75.70316643 -15.21639898 7.77309155
v -89.07007426 41.57777503 15.40408190
v -46.17734998 31.27913922 1.46047305
v -76.88546926 35.84229946 18.80111359
v -23.04021269 -29.92028743 33.83466974
v -3.99869960 -27.07412466 -0.54638181
v -41.98217392 10.61842684 17.50762016
v 9.90285538 -8.93665850 29.63378467
v -73.64214957 3.82671994 14.44770209
v -67.37025082 34.02507678 15.61283134
v -19.86887865 -32.91045874 18.83507706
v -56.57229945 25.02507530 -2.77818018
v -71.98856026 42.52678156 -1.04188418
v -81.32360876 39.93173689 16.58666134
v 20.04063316 7.45374011 8.78655352
v -10.55482496 -40.16609117 7.08444277
v 28.80517580 -15.57428110 23.20557460
v -66.68673456 -7.75025878 0.88540086
v 25.02238378 2.86808936 1.32884795
v -26.86841972 -23.65439758 17.24022254
v -15.17990045 -31.65414557 29.45115604
v -65.34729153 26.40577406 17.81296730
v -81.88150078 25.91065504 -3.10434494
v -34.12256390 15.15874546 -2.26780004
v 24.46423844 -22.25417271 5.72626153
v -17.52492040 -28.94427255 0.15883037
v -9.50085465 -39.14372250 1.81060191
v -26.91891789 -5.12217265 -1.42910937
v 16.71715453 -41.94076732 17.99567975
v -32.16530383 -34.23986211 3.60318203
v -80.83509654 31.28768504 -3.00710741
v 12.68352848 -12.48562615 26.87155455
v -32.86941350 0.91534376 23.72256108
v -31.15733340 -20.42673714 0.39104969
v -54.93799224 -8.76063015 0.28117845
v -41.25190154 20.03125474 -1.53598771
v -78.41931283 -4.25721100 0.36864195
v 7.60654500 -6.92013092 -2.35582911
v -29.35599536 14.90525063 -2.13285722
v -25.64822510 -6.44546514 -1.26761303
v -88.24188262 -6.87605934 5.13859978
v -76.67600363 15.88842645 23.63400534
v -11.29586808 -1.21984049 37.47732192
v -46.32973671 -0.44766910 23.55858311
v -94.47327256 38.31777349 3.51156178
v 14.85583186 18.53823848 26.84773505
v -35.47604382 -24.71827902 0.63551363
v -61.12634763 -5.72570926 0.85067854
v 20.40969953 6.11598464 6.73511950
v -0.78080973 -36.27258912 -2.12740409
v -2.79208506 -8.24785512 36.20547801
v -65.67688286 31.68387711 14.82489612
v -90.18104523 15.46434965 5.79729257
v -7.09829479 -21.83587104 37.83338517
v -71.65377587 23.83753471 19.03156377
v -41.18368775 18.73663813 14.69115075
v -23.17185327 0.27104572 43.80463436
v -78.42294872 35.50979123 18.92313547
v 6.16628630 -15.30338731 32.83911943
v -32.18764067 8.62813089 -3.22327111
v -73.19859415 -1.42959435 11.69752702
v -27.35967934 14.26247321 18.03389937
v -59.48371440 -0.11386484 15.88985883
v 3.32827284 -30.69764376 27.43596956
v 12.10266165 -4.93569812 -2.15175003
v -90.59402347 46.95484415 12.03299966
v -11.98285911 12.48006243 11.82113867
v -79.05635238 17.21771248 -1.84196071
v 5.45809092 -27.03429386 31.73680231
v -87.95187622 38.47893700 -3.10011674
v -39.07562047 15.70090652 -2.35210429
v 20.40321007 -24.27756414 29.26358767
v -69.37061250 -17.77825877 3.91557626
v 2.29130103 -9.53403395 -2.56697484
v -88.56897801 -6.51613390 6.77288044
v -77.98899710 23.34604785 21.28895372
v 19.00479011 16.15810767 23.35375734
v -74.29929823 15.08329716 23.30687270
v -83.92343670 32.18761832 18.68803985
v -84.87427980 -3.11472104 0.38218807
v -85.08308977 36.81647778 -3.02254991
v -11.48306672 -21.36761881 39.18907791
v 12.11651228 -36.31347790 -2.96423794
v 6.41969685 -36.54193878 21.58289216
v 25.22039041 16.25731401 30.59261106
v -25.96303076 -33.69295970 14.91222437
v 14.20551632 8.72628950 10.35421155
v -5.36797429 12.72320002 41.31289944
v 26.05786733 -25.35113320 26.12851188
v -37.75040060 -34.26333517 11.85643021
v -14.16487526 -19.20056157 39.40640762
v 23.31068367 10.40274091 14.52045888
v -92.88247675 26.99052915 9.87387076
v 24.83765595 -1.53431203 27.44462527
v -21.40817791 12.05995400 -1.55836344
v -15.21454193 -17.87971891 38.57816756
v 7.80296279 -23.22424576 33.43509138
v -69.47876513 34.46044400 16.16083458
v -72.37295806 30.50468490 16.20901749
v -79.19590920 -1.77441793 11.19073108
v -80.03482968 12.31284626 -1.78315118
v -91.48836881 20.28274909 5.76928118
v -92.47194231 22.85547182 13.77203874
v -7.46261328 11.78091206 11.08271442
v -20.41017264 -27.91224234 37.88786754
v 16.12997241 14.29706067 36.35459393
v -24.88150075 18.92030239 33.24146569
v -8.13709479 5.01092104 39.21371326
v -76.23388618 5.41089475 -0.19894274
v 29.47643027 15.04820213 25.71416274
v 29.47874740 15.28709661 23.09959754
v 11.66234538 -9.45380889 28.72058190
v 27.17085183 -14.46486544 5.48831653
v 20.27353644 3.61452159 33.95956755
v 1.81891350 -0.19145868 37.34594584
v -26.41851641 17.68871956 46.45025730
v -26.17490478 -28.80293503 36.83454543
v -34.32468697 -13.92046548 25.70658736
v 31.27469867 13.13190628 21.68227546
v -84.47322249 44.23835501 -1.59002747
v -28.44735049 16.23097435 41.09617695
v -7.28179049 -9.07043833 35.75248271
v -34.18874741 -5.35573019 26.66457184
v 29.23970297 2.11978867 27.41842344
v -21.59741148 -29.37154286 35.21142900
v 3.80916987 -31.88519925 25.13180859
v -41.09850898 28.05366367 1.53656385
v -15.45893867 9.10495687 -0.80110913
v -53.71772498 38.53039443 6.39156764
v 24.10742454 -28.98479998 24.47011136
v 8.29073507 13.59947678 39.71698880
v -25.18950775 -6.29073987 40.76519236
v -34.73211825 -7.85965193 -0.47770704
v -92.67603606 30.42583913 10.87332703
v -55.38601801 4.00704611 21.62655815
v -5.08738682 3.33701121 40.27789086
v -56.34871498 -12.04211265 10.82025561
v 7.10529042 -28.35414186 29.50269729
v -87.12927997 14.26550280 -2.20384588
v 11.52552199 -28.49993296 28.47301029
v -67.32359529 17.61590689 21.86656743
v -83.01968873 0.37470297 0.14655336
v 5.71783772 8.83152429 8.23568832
v -75.82647353 14.01703060 23.45992625
v -23.94410968 -39.40369934 7.89404288
v 13.73573113 6.50599925 35.24190560
v -17.54796691 -19.70230043 39.55190629
v -28.13955210 5.02305804 45.71237043
v 25.07936954 -24.28925037 27.17888914
v -13.29195034 5.42732514 38.27532381
v 27.05398947 -23.72434922 25.83332546
v -39.17312995 24.26978387 0.31189201
v -95.72138637 37.33339906 -0.73076988
v 9.33845714 -33.57252106 23.25966395
v 31.17517941 1.20915228 5.40894223
v -9.96298157 11.71879563 39.40903768
v -92.77623892 29.90528010 8.60785227
v -39.60711882 21.84760012 9.53154918
v 1.09744619 2.42448342 38.21875528
v -88.65868300 10.63244417 2.09669070
v 27.27965824 -21.04547061 18.72011833
v -91.76428616 8.21191166 7.49674579
v -16.84479788 -39.07955438 4.80111968
v -2.84120999 -23.34715053 34.47436169
v -74.84842837 43.70909184 -1.29817741
v -81.73068613 -12.87645381 1.72435225
v -2.00736988 21.68570645 38.37760165
v -15.47622401 -27.36366913 0.17950787
v -28.72809954 19.11910623 36.43408790
v -92.48559177 21.21624909 0.88956684
v -75.86534321 32.86049888 18.08353327
v -34.33587402 21.39684372 -0.02200624
v -40.03062099 20.16120218 -1.20691431
v 3.43475351 -38.89429197 0.35307821
v 5.67300385 -28.29325944 30.05891293
v 18.38406548 -42.62851924 17.62038097
v -23.11104909 -7.50675984 -1.70127908
v 23.20773527 -30.95489740 23.11778441
v -31.42278641 -37.72808239 9.70171578
v -33.22807327 -1.69286260 25.31728707
v -19.86848935 -30.60058132 31.82684258
v 24.41614307 8.51734169 10.80770977
v -90.84960818 -1.44747144 9.84553620
v -42.77618974 23.30124937 -1.10988424
v 7.34306360 5.85685717 1.80069939
v 13.14445026 -17.27971062 30.37872724
v -20.23967169 -32.19430521 29.24313210
v -0.44088109 15.27841017 24.04558286
v 27.78413147 8.93148407 31.44533932
v -10.02534293 -41.12652689 12.06554752
v -15.18701017 -5.64561505 33.32234174
v -91.09567106 16.89491235 12.09355053
v 24.73803051 -30.19260429 19.73034628
v 26.38113312 4.25777026 5.42703364
v -33.82404149 -5.29591879 -0.95998280
v 17.14749821 10.44632774 36.73565760
v 14.54209257 -19.52454820 29.42093834
v -14.68754932 21.92109264 35.40507331
v -45.27606443 23.01863208 -1.61577121
v 24.60206300 6.27905177 6.68952568
v -17.79895835 -28.70501392 35.83772108
v 16.83418825 -7.04942457 -2.62429938
v -34.97579321 16.48374088 13.39420862
v -27.04535425 16.20945148 46.67633027
v -34.05285254 -8.33914895 29.49657105
v -92.21899509 23.20471220 8.51558801
v -1.17396971 4.72594332 -1.46152370
v 13.77609000 -29.96294759 26.29061975
v -28.87160145 11.30528282 41.78820550
v 4.62139770 16.73449390 25.82093887
v -75.14244318 35.60819849 18.42647232
v -12.50760816 -28.83747593 32.90088847
v -39.03848678 -9.80684441 19.17939074
v -10.68656892 9.76423081 0.53696620
v -28.46875042 -29.91486341 35.17659381
v 1.96932466 -16.90226421 35.57803482
v -61.79823354 15.30317310 20.28602734
v 18.67289841 -28.62361632 26.07833408
v -40.80209136 25.01970157 -0.27572655
v -25.04455112 -30.67495301 32.75119513
v -5.66840032 17.37672463 41.30751640
v -55.67968637 30.13778105 -2.01658183
v -34.53203291 -6.20000716 22.93993905
v -28.66845950 -35.57489812 3.68685834
v -25.89103766 17.88118668 32.12621436
v 23.31928723 -0.66808856 29.21640128
v -74.47393239 23.50185439 20.68563923
v -41.20159894 -11.63634192 0.73770061
v -32.47255087 8.44065659 19.36745457
v 12.98585907 -16.17683284 30.56996688
v 5.05846040 -29.47849408 28.51039544
v -15.05746599 12.77628075 15.93314484
v -53.02881822 -6.58309041 0.15156246
v -79.42780107 41.77344218 17.15027541
v 0.69418899 -30.63971549 27.99191326
v 28.92861888 -9.48964059 5.33011137
v -63.73026967 31.57522902 14.07981012
v -90.47323465 38.08887303 -2.97958241
v -43.20089519 -16.11975580 1.22219697
v 3.85608664 -12.29807548 35.47777981
v -11.97268721 -28.59443426 34.86124799
v 2.56374152 -29.76180799 29.15556915
v -80.84638417 -6.94652135 0.15060573
v 16.08682610 -38.02044317 19.79791187
v -23.49980548 -40.01868889 13.75323255
v -59.20266733 13.45402468 20.67650110
v -24.76157062 -35.61851382 0.89575286
v -90.66181630 31.28058836 17.68063754
v -40.53464532 19.96219344 12.02032994
v -23.98253605 1.82471913 -3.06279189
v 10.40710695 -39.45420310 19.88271251
v -31.36581555 -21.51384018 23.41287583
v 12.73701061 21.80957235 31.95093200
v 21.38269506 -33.04667026 22.20184729
v -91.56854451 17.53041148 13.48880399
v -34.35820714 -25.59670620 25.60036816
v -75.37142187 23.76223542 19.85427365
v -81.41130954 52.40301415 7.54138501
v -36.48153692 -34.47273001 16.94967411
v -69.41685826 -4.04647551 1.05302571
v -19.20187101 -33.83745626 26.77845024
v -93.01849455 39.41670433 9.97338817
v 18.19689572 2.70138751 34.36690196
v -30.31264991 -8.43490288 -0.86084078
v -15.81457071 -28.63008343 36.10381857
v -16.34464785 -29.60892394 32.66946599
v -1.14320044 -3.06479796 -2.14042282
v -21.33434638 19.54020374 45.50033808
v -33.84383768 -25.74531920 33.54398534
v -86.02432907 -10.89385990 3.00742802
v -37.64036670 17.59856939 -2.08170945
v -61.44011393 30.13394959 13.75878789
v 0.28616752 -29.65682372 30.12086451
v -73.94171506 34.86898541 -2.12126970
v -58.02328140 -10.41954476 0.34937431
v -17.93069579 -26.47365257 0.45156261
v 9.28584207 -12.10259832 29.16620858
v 3.50688607 -41.71776026 19.08173598
v 19.29912530 -38.53287548 9.25885886
v -9.11734905 14.38412722 23.82677980
v -82.45224506 50.99820718 -0.06633731
v 8.33731424 -33.22099894 23.80106039
v -91.59190208 23.98786135 15.47260024
v -45.23444176 29.06101756 0.34560272
v -86.04842424 2.74595781 -0.01957962
v -29.66468409 -38.34763169 11.18834876
v 7.17077684 11.53473184 39.34025019
v -37.70535439 -35.22318229 11.73101272
v 28.20755914 -19.47617531 22.65304513
v -38.95858675 0.66697400 -1.58479763
v -22.76922576 -30.75545840 32.52522647
v -33.38537738 -26.67447925 0.53949881
v -2.10311101 -23.90285209 34.55677629
v 5.87644614 13.85031175 21.28681727
v -25.38040094 -32.31113404 -0.08214508
v -20.53460665 -30.40377237 32.77831897
v -74.59303737 50.20175129 0.18964542
v -60.70958450 -10.20221598 0.81671117
v -63.83970380 41.09964520 11.73932571
v 18.83303560 11.53602079 16.42428339
v 9.49710608 -29.43682112 27.73745917
v -59.72552299 -4.19186428 0.54894382
v 18.94044504 -5.27541246 28.67518552
v 1.98390801 -39.80030119 20.39798163
v -89.74633366 41.42464697 14.54198826
v 12.07056362 -16.94778167 30.58448620
v -92.66333282 23.96724746 12.55214401
v -2.66090431 -40.61529040 19.81459558
v -2.03392445 -33.46865624 24.80046451
v 22.33615890 -32.60811791 14.58501630
v -58.37024376 -21.54134586 6.33166963
v 3.72696412 -35.93000770 22.29579166
v 15.11940546 20.17345652 28.98596041
v 12.51293905 -3.31133674 31.89093620
v 16.89703204 12.41419464 36.77859530
v -13.36800866 -41.07976705 12.20932323
v 21.35761268 -25.88395961 27.65969746
v -53.44266444 -15.67066088 1.29451067
v -15.67164809 11.05909701 43.97084564
v -25.43086559 -25.36922507 15.81570692
v -81.13062382 38.85840997 17.09202863
v 8.95887334 -6.45302003 31.36461601
v -84.23474431 49.87604171 -0.64284063
v -63.51858377 -5.77780465 1.05147937
v -94.90793198 42.68605262 3.11176362
v -1.01928262 11.36625744 15.43730311
v -16.77226648 -28.31786126 36.87741235
v -5.23557421 13.55276164 21.38124406
v 21.50156163 -2.45359587 30.11621535
v 7.19047338 -28.34666334 -2.23717513
v 17.49006845 -35.70932150 20.52700333
v -6.90587657 -31.09860048 28.91665511
v -1.41093438 -35.57877988 23.27323332
v -3.01847328 16.76988043 41.54885188
v -31.96278214 4.53452580 25.39888024
v -38.22432831 -4.63875616 -0.66646427
v -4.58608195 -5.68613131 35.55959836
v -93.24732423 22.46895991 0.11579877
v -61.49443984 37.36413643 11.98257040
v -21.93449065 -8.39679502 37.74863109
v -24.57218617 15.77244140 -1.07682124
v -85.22044867 27.77067572 -3.44188930
v 10.29082015 10.94309147 15.50519280
v -44.30420697 5.22985449 21.10189013
v -28.86430360 15.27967397 27.61019021
v -9.85988136 -25.03835782 37.64609993
v 1.23190205 -18.87802035 35.22375226
v 2.82035535 -28.87456492 30.96326813
v 15.91502130 3.76794976 34.14697945
v 19.10290308 -41.61936045 17.86033809
v -75.02724230 10.56394447 20.25635727
v -45.30304670 -2.20567989 22.45257050
v -7.28055742 -28.99065427 -0.21692697
v -21.91223949 -19.22534965 38.60003129
v 6.52037701 -13.10390979 31.38712794
v 3.05006607 -42.41066799 18.23737659
v -19.47630383 -13.44881486 38.06795180
v 4.92802914 -42.99433529 17.66902953
v -8.63243360 13.10740598 20.64541727
v -5.87406056 15.59195854 25.53037740
v 19.19904537 -23.86645786 -4.25790949
v -12.30189018 -38.80346566 1.85288931
v 12.19813339 -1.51563087 34.84089673
v -27.03351155 -3.52831348 -1.80182850
v 10.02524327 -27.38621645 -2.37646606
v -86.34454012 43.70491207 16.21493325
v -70.11543959 9.80489980 23.04214053
v -90.73269367 17.40114763 8.72859452
v -58.16506594 -6.69332128 0.48831251
v -12.03761622 -32.03004226 27.71393768
v -42.79067740 29.71233055 1.83288113
v -38.99666667 27.10235864 1.95137702
v -11.78089157 -31.25466779 29.04140204
v 24.54905026 -26.09319612 13.53488769
v -29.12481315 -2.57347384 40.87359458
v -32.31514990 -39.01528567 14.16566782
v -15.66276886 -1.35941990 35.27576104
v -43.67497936 -4.34995582 20.00315674
v -88.65488321 18.17842200 15.17757587
v -29.62921746 -33.44308212 0.95023517
v -92.08763391 39.66738656 11.23359147
v -34.29672495 -9.54917353 -0.27627833
v 11.95184886 11.41953468 16.88609272
v -31.99040145 12.77135964 24.14806746
v -88.84669095 9.50945821 2.89602089
v -89.11803365 40.65246508 -2.77932314
v -33.21217746 -16.14888012 25.20263009
v -82.13305473 45.91155797 16.59569703
v 2.70312559 -33.21364522 -1.87595084
v -29.82694656 14.85426258 21.02985978
v -38.51166368 -31.61868453 8.65751784
v -63.58258426 33.76199305 14.25640471
v 27.25448459 9.73503012 13.00304476
v -0.09503307 6.43061893 38.14685717
v -7.47114327 -0.02158270 38.10893744
v -38.80954534 -33.36583450 6.20675366
v -27.50866301 -11.16106100 -0.65236626
v -78.72968167 -4.98999376 10.52391808
v 18.15548167 21.10398747 30.60945123
v -52.10818350 -11.27682347 11.24227978
v 12.53634039 -9.76250041 26.67468786
v -6.34455634 12.39437424 18.35155487
v -51.66739598 25.82832612 12.83916365
v -45.11036724 5.01469243 21.74858190
v -67.76806712 0.68831007 0.74186985
v -49.76200312 -6.32042903 15.09308908
v -66.19104743 12.35400606 22.13363349
v -4.00386611 21.98508009 33.77591819
v 4.16564150 -8.10745917 31.86993301
v -15.33695683 4.77813464 -1.44871674
v -31.80232272 1.04176207 31.79906681
v -16.68753475 13.03697750 15.17985668
v -6.88928645 -20.01225762 -1.00343453
v -62.79032677 12.87511550 21.10311203
v -82.44138211 -13.54241930 5.74036781
v -92.40552038 46.03382573 10.28201450
v -11.75686903 17.58563332 39.34943303
v -34.08516571 -8.42987001 31.87153116
v -60.08616462 41.07906297 8.78735259
v -24.54319596 14.82905727 12.49933615
v 8.79619084 -39.45183754 2.39865109
v -90.20304680 35.86314991 17.76050031
v 4.02040314 -16.12821221 35.19530594
v 26.59091912 -20.35949565 15.02987556
v -7.87140522 -12.72783242 -1.59150863
v 28.58303860 -17.32204296 23.59376475
v -22.96531387 14.50116280 -1.27574115
v -7.08247162 4.58570151 39.79147598
v -60.45105308 34.86728668 12.12421618
v -25.01685172 -8.73415079 -1.31235726
v -26.68868564 -38.54215145 6.88466616
v 18.85306090 18.52547377 26.30310692
v 27.37600356 -1.17054163 27.11783350
v -88.63819391 43.74381527 14.47929349
v -19.99903843 7.63078313 -2.20608874
v -27.79993787 -31.89015761 31.10668436
v 16.30380191 -10.22005640 -3.19805671
v -27.03923173 -26.77919157 19.77925934
v -28.78253534 -38.42723370 8.69172066
v -21.10179327 14.07516841 12.47367822
v -33.82376209 -14.90976382 24.92813952
v 14.10613861 -45.84568366 10.76500304
v 0.89181855 -7.68797752 36.08953208
v -33.92866999 -32.71542490 1.10005355
v -78.66932452 33.87051821 18.61606538
v -33.39860588 2.23395880 19.68168840
v 6.33521285 -14.12269566 32.42021054
v 23.09287712 -24.02492799 2.64307600
v -34.36471894 -11.67350356 -0.03627191
v -67.95305759 -18.88889447 3.46197700
v 1.68559607 -30.19714728 -1.44035486
v -55.53639308 35.65402701 -1.10423518
v -15.35089221 14.84452467 26.55363828
v -68.70999187 -2.17892905 12.20267732
v 5.78703778 12.09501177 17.86122099
v -28.37700583 6.13144226 46.42013833
v -79.67954129 41.64022580 -2.10609427
v -82.15860277 11.60428021 15.77243209
v -88.17972243 2.46753986 11.55624818
v 29.30877544 -15.13132546 16.56416431
v -88.20675313 42.11749882 15.76714031
v 13.05332035 -8.03879555 27.91257761
v 2.52392003 -18.80863681 34.65344012
v -46.85179889 29.58230861 7.44028483
v -94.69088167 30.83707392 -3.12386057
v -86.00766212 -10.93363389 7.67981168
v 22.50861563 -14.18725215 -4.08559805
v -4.37312201 -10.71525924 35.66676378
v 3.17378575 -15.64671844 35.61658785
v -29.36722711 17.59347692 35.62073037
v 9.32454597 -31.84359893 25.11034533
v -27.15609968 20.71549557 44.49962080
v 1.12081738 -31.37642518 26.30409971
v 16.08498394 -45.38824409 10.54487843
v -44.33231801 23.42834696 10.59958525
v -93.56576204 37.47019544 9.46056936
v 8.40424094 -24.00213294 32.98555315
v 14.46335204 -27.22800151 28.73441204
v -13.24158628 23.51257578 39.09502551
v -30.21242842 7.72000430 37.56974638
v 11.64977998 -36.03857756 21.22514881
v -71.09108567 4.27459646 15.28431755
v -91.79990739 22.66987599 6.55068737
v -82.45050907 -3.60533805 0.41188687
v -13.64665292 -35.08868441 24.77455325
v -64.20177221 25.17554909 -2.64176447
v -88.97197992 35.82185879 18.76655780
v -45.12119666 -9.55668744 0.51237532
v -1.02072465 -14.51736409 37.23498434
v -0.92692644 -7.76457088 36.30178049
v -31.35215864 10.66972781 30.13101779
v -18.31286587 -28.99328992 35.47120467
v -76.86271518 52.15487629 8.64057895
v 11.03241928 -3.19004990 34.75328907
v -82.32942969 -0.78414794 11.15477923
v -6.28785696 -1.96746341 37.32183948
v 4.28646151 19.21666786 29.27109227
v -14.14184738 -37.19533980 -0.45603022
v 26.79385804 -18.74723285 11.78016979
v -12.70250417 -23.79148267 0.26262444
v -11.29062567 12.92033866 21.83898538
v 0.61696512 -32.27020800 -1.36286684
v -0.57449791 16.92242175 27.06854977
v -87.21674234 11.06101181 13.70053831
v 17.94768684 7.22839450 35.88304296
v -79.63521034 -14.09544423 4.41103010
v -54.95971441 24.63164367 15.62790759
v -1.44738483 -29.42720242 30.99764325
v -35.09264439 -21.20827511 27.05556713
v -8.39255191 -39.87500444 4.04931745
v 20.55534348 2.48588156 33.41442347
v -33.64787623 -3.31361615 24.77194741
v -35.03194079 -28.02474238 0.53785642
v 0.31176320 18.27959530 29.35279906
v -63.13224137 33.19254890 -2.22941395
v -91.31334722 16.87137410 2.50802119
v -82.41157979 38.58856857 -2.72441097
v 5.82917966 -16.78430662 32.53331035
v 3.43567342 -7.79811712 -2.37013330
v -14.06313851 1.75263954 -1.94866571
v -18.85765418 19.90237460 34.41577405
v -70.92060149 29.53797206 15.88145271
v -2.31087697 -31.76701441 26.57665685
v -92.01820195 45.22569478 10.47572400
v -39.45832327 27.86484547 2.60068919
v 19.62199807 16.04011282 34.96592864
v -28.01976912 -38.96141425 12.48915773
v 1.06794201 -25.83920211 34.33457017
v -34.50835124 -2.15531234 21.29450254
v 22.96837792 18.24664138 30.74032068
v 5.43396315 6.55308086 1.49520906
v 1.15148968 -16.63669571 35.88115424
v 17.76899770 -32.94987231 22.69104682
v -3.76850623 8.23091716 1.67111168
v -27.21540630 15.53863753 29.10115570
v -69.25276667 1.60297030 14.38624598
v -34.42805633 -7.45733967 24.57153983
v -16.17701165 -15.98895900 35.84440798
v -16.85709506 -20.80652677 39.30580989
v -31.15450591 14.81423341 19.24070902
v -4.28426312 -37.07884625 22.53036760
v -93.09045970 27.37589739 5.54959010
v 15.38878120 -4.06634994 -1.95704401
v -29.35816534 -35.82547978 4.76121670
v -89.78066593 13.55302613 8.58056080
v -31.84343129 13.54948059 27.49231458
v -91.50367975 23.11817184 -3.40967299
v -12.85626646 -36.46458685 -1.16793835
v -27.97468007 15.86714387 12.18679175
v -94.92642432 30.47376685 2.23784661
v -92.34511852 32.93067962 12.62682118
v 0.59139496 -17.56097935 35.96422821
v 4.70953435 6.88597700 3.45551269
v -3.43455421 -14.70346935 -1.23515970
v 10.06228570 7.13782618 5.69175696
v -28.38154323 -32.80869126 24.42611381
v -12.54202239 10.78467909 0.12851911
v -38.02945092 -15.86830802 0.75675512
v 23.07547256 -2.67457054 28.85801718
v 29.16906402 -16.94933511 22.20081724
v 2.60116183 5.91317704 38.58100995
v -26.68352798 -6.48588035 -1.32688798
v -5.16316993 0.80218975 39.02940452
v -32.86558762 0.29333224 26.61663480
v -16.38377830 -27.47725695 37.93262318
v -39.84833509 8.42008833 17.20353216
v -44.79296505 21.24278434 13.17119412
v -6.54634880 3.47401924 39.73889723
v -7.66783021 -13.69917765 37.69309819
v 18.34100299 -12.47909013 22.42618613
v -49.08573627 -6.04364602 -0.03295499
v -24.12534319 -27.06780657 15.98163694
v -25.47929622 3.29041178 -3.23591614
v -81.89769089 30.02112173 -3.07170441
v -22.02607132 -30.23275547 0.03332049
v -30.25447950 -29.66145985 14.00769968
v 4.05534497 5.59060648 37.84908354
v 1.14566658 -34.08785909 23.91953766
v 17.93983579 -1.08570920 32.14687109
v 21.88944072 -28.43304537 4.54868143
v -7.34594231 9.20073967 4.53962805
v -93.75462681 33.02462026 3.62980552
v -5.17525850 11.51516382 9.79776401
v -12.94004451 -27.46000513 37.23541275
v 28.87199260 5.54082030 7.90134538
v -0.21252719 12.40050141 18.68610829
v 13.02350871 -11.89839374 -3.22381407
v -72.83010334 -4.09578718 0.63413399
v -18.93501915 -39.58056495 7.63016939
v -36.62587702 -26.95032023 11.68621331
v 21.89990878 -23.44536968 -1.57755206
v 20.92131786 7.66417664 9.73289460
v 20.86134069 10.26917621 14.19282891
v -16.60348475 -0.11431544 38.26386109
v -13.78826611 -32.06943721 -0.39663323
v -7.75015680 -25.71146376 37.50110790
v -91.39952064 45.79056799 11.35653909
v 14.80725594 4.01909277 -0.09191054
v -4.85766074 12.08440773 17.23418571
v -88.24292570 34.65545550 19.18212324
v -16.33165032 -32.39889815 28.38121913
v -61.91014498 0.43988400 0.41443581
v -91.63711965 -1.20534282 5.01409033
v -56.45614862 -5.69819799 12.91604247
v 17.58038253 -41.08550400 18.27905141
v 0.01252768 20.67811228 37.44053841
v -17.15016924 -4.87749325 -1.58770091
v -61.54766679 11.86927035 20.92720941
v -41.14697129 -5.22133429 21.95036039
v 24.27809499 9.20324773 12.55932357
v -95.18133849 39.59288448 1.23698765
v 17.25866087 -17.52984524 24.72605743
v 0.98568480 4.42624278 37.94596344
v -71.15947455 32.69668296 16.40542597
v -0.53625606 -31.83124214 26.23918466
v -32.07067028 12.69133296 25.64682253
v -11.73263881 -24.83339794 38.21155429
v -80.15220612 37.19995916 18.66850257
v 1.93434418 15.02475049 23.26598018
v -70.89797407 -10.59724670 9.85769928
v -26.52877755 12.01071311 46.95521668
v -48.99385944 -17.68646576 11.52595691
v -64.68012184 0.53154759 0.67965535
v -78.18157226 24.14876409 20.01609653
v 28.47695909 6.38577528 30.40666319
v -80.11107147 40.64927623 17.01809652
v -13.01668771 -19.95526068 39.31071609
v 14.61269986 11.47327665 35.55561230
v 26.45654976 8.37295782 11.19439397
v -54.55893278 0.12152369 18.51265132
v -1.48827583 -23.00631255 -1.24716456
v -74.58434999 -15.65999165 6.33368501
v -33.41969475 -33.39618072 17.01631397
v 25.83734132 -7.79089238 25.40381253
v -18.77877116 14.73806798 0.96419168
v -17.50699617 -28.47012505 36.51373088
v 1.86826300 13.31877708 20.55464499
v 21.02396823 -37.18638793 19.74778809
v -91.38739109 19.61765066 6.04344718
v -59.71327052 -13.37641664 0.96810155
v -72.01278955 48.74121770 8.50986317
v -24.11164902 -0.02238990 43.13061386
v 11.05375774 -0.93017233 -1.64708879
v 1.52027770 21.65525779 33.15540403
v -89.79437500 39.91259262 15.40127583
v 3.94707825 -18.00576970 -1.60509534
v -71.68807089 -0.65730378 0.82276901
v -34.57427770 -11.56396046 16.73683338
v -78.03583890 22.38686942 21.91047743
v -50.93102157 -5.05233742 15.83304629
v -19.20493692 13.33900355 18.83129776
v -59.56643447 38.93515095 9.75107681
v 23.44701998 0.36018479 29.81963754
v -29.07817997 -14.11624718 37.22919896
v -1.55974575 -29.90752459 30.21936491
v -44.85504702 1.39855710 24.01226945
v -28.64823677 -6.90040924 -1.33355311
v -89.36040103 34.63968635 18.84809695
v -46.37034237 30.71282804 0.83946384
v -93.51409227 36.82928160 -3.04437918
v -89.34906870 -5.92271425 8.84601846
v -53.44123393 3.12817795 21.70413733
v -26.94758400 -30.57126701 32.98093379
v -67.82752275 34.85779464 -1.99976680
v -32.02203661 11.26921549 22.08060026
v 20.48826404 3.07636126 33.75703469
v -30.59175983 7.60449609 36.64824367
v -8.08720570 12.66313065 18.87285896
v 3.98995634 -8.77270941 33.90919417
v 24.02202226 -1.55464001 28.42777595
v -23.47435988 -7.32775731 39.79529068
v -34.78328139 -9.32237040 27.16291882
v -33.32660720 -2.52991775 26.07608214
v 4.96523036 -11.08211931 -2.72387988
v -23.50776456 9.55248997 -2.19691964
v -12.85569556 -24.22075719 38.71175647
v -11.40123140 -32.47826546 27.18713321
v 18.51149648 -38.47502545 19.24606226
v 25.37877299 9.53710359 31.61583841
v -22.04575390 14.31538723 -1.04225986
v -30.56448139 10.07798966 36.16078570
v 18.70281622 7.76285632 8.66976473
v 19.69719678 -13.83384410 22.49474823
v 17.53857546 10.92364546 36.66914999
v -90.86767584 34.75681320 16.23781770
v -34.16087106 -9.71388072 21.85491286
v 2.59409985 8.21736827 38.60352561
v -34.72280875 -20.83857358 29.50159833
v 23.51815999 8.45043641 10.75726002
v -33.17951784 -39.04616088 14.55408335
v -49.78488758 -15.67538083 1.21731078
v 13.07718456 8.88760295 10.57414804
v -21.12190053 8.12115241 44.29103434
v -88.72620761 42.94547439 15.27332421
v -91.82621539 25.70027113 14.23784718
v -82.30622113 29.96935137 18.31033640
v -81.91236109 37.18073294 18.44440028
v -36.71618551 -32.71508589 16.76232554
v 21.55328728 -18.31114851 24.73321557
v -26.76919661 5.66479983 -3.14498157
v 21.61497064 -31.44622967 23.29020202
v -80.77769727 1.42225693 11.90798264
v -28.30070443 -7.75241293 38.52764145
v -6.60559302 -30.84582649 29.38026004
v -11.21456735 -3.60543630 -2.36527529
v -22.64994197 -32.25681186 29.80128862
v 29.70473096 6.44746516 29.33556214
v -16.15547575 1.25247648 38.91608492
v -81.12476766 43.47229749 -1.77156832
v 1.76221237 16.28018543 39.53923658
v 25.20213835 16.93882048 29.84814346
v -78.31817120 36.53838858 18.97789165
v -38.50639611 17.00213738 -2.10963399
v -0.40368843 -5.90323005 36.79418564
v -46.51237279 3.07402876 23.57845381
v 18.74222606 -43.52561384 16.87145233
v -19.10001040 -30.75426817 31.12841956
v -67.30906665 -2.03511212 1.06138166
v 14.04544339 16.65994525 24.62697588
v 19.75636370 -5.73884603 27.23756619
v -3.83443758 -7.82606192 35.69824994
v -59.81973931 -11.94878388 10.83914936
v -27.12768875 22.37943560 39.80452195
v 12.85603642 -26.23150498 -2.36248854
v -12.90245634 6.17421884 38.31628338
v 33.60447660 2.45774677 14.31210991
v -23.98655936 -30.00388481 34.13753957
v -38.87137026 -29.88909371 5.33957360
v -43.79575700 1.10064796 23.72695692
v 0.82679337 -13.84806260 36.56042367
v -90.76035023 33.53575990 17.42459089
v -0.85681648 14.99422546 40.27776793
v 6.55952515 -32.78173134 24.27192777
v -86.13362163 36.79346666 17.62635075
v 18.44516024 -25.10054782 -3.75798671
v -75.51829517 31.55409172 -2.74705840
v 28.06724422 0.20659089 27.57015079
v -9.98576824 3.99485230 38.01665455
v -24.00490083 7.18697440 -2.67550070
v -8.15999322 -28.46732177 33.54580328
v -81.56746626 32.48865530 -3.04192980
v 7.32449442 -1.13688328 -1.53752789
v -20.03262192 -28.79144810 36.13982722
v -72.36876339 14.73445538 22.80499600
v 3.84218735 20.26025206 30.69761582
v -85.15454829 30.92001937 -3.36486986
v -7.29604391 -32.50461817 -0.34907871
v -91.08764678 1.17187155 10.46564430
v 8.20070598 -6.41538342 31.28950298
v -6.85942778 -3.88428220 36.15597263
v -83.54143053 25.67673661 -3.28495889
v 13.38212937 6.17956184 3.06194508
v 11.81736402 -13.64612300 30.65237589
v -95.46528757 33.06731954 -0.29620310
v -92.04405546 20.11212334 11.76700369
v -84.43296701 40.16263783 15.86060971
v 7.80757098 -8.72682966 29.59853411
v -25.62852949 -2.71680579 -2.27026246
v 24.10850674 5.66446129 5.99257322
v -87.98967302 -7.13383779 1.47113868
v -90.68975598 -3.17313964 6.42643496
v -35.00049561 -1.64123939 20.77768557
v 8.61613266 -23.24089594 32.18567744
v 14.30364512 -18.83442886 29.61022593
v -16.29630476 -0.40764111 -2.34883861
v 25.88394098 -21.70935087 11.97048556
v -54.21679467 8.51373747 22.80557156
v -95.12108564 44.89073157 4.84218961
v 16.36267453 -30.18889762 25.22830293
v -25.01233295 14.19462636 16.02024399
v -78.75329256 45.92454061 15.75643197
v 28.40919234 -12.97824550 8.14979058
v 9.94657259 -4.28205682 34.30717811
v -6.11557392 10.73828898 40.58233276
v -33.52828696 -6.11396320 32.33851865
v 19.26419139 -10.02271660 22.28443138
v -31.40020743 -22.06611820 13.97033688
v 14.96177819 -31.27143160 -3.16960481
v 12.46932801 -7.16129318 29.82866578
v -0.76643017 -1.44188467 37.28952259
v 5.51583758 -41.15978628 4.65417514
v -24.54833500 -38.23697940 14.60411865
v 9.56451334 2.67859269 35.51836312
v 32.88270161 10.08265093 22.73676731
v 33.20148960 4.97954385 14.90280498
v -62.07669526 28.09721977 16.15214720
v -11.33617200 -37.54747286 -0.52453892
v 25.51732212 2.88618403 29.51700613
v 24.79967475 16.95833169 23.44531380
v 16.76491089 20.33479698 33.90614688
v -32.49528632 15.38742986 12.63935771
v -72.54852355 -0.04170938 12.58462109
v 8.70889425 9.06722993 9.79851559
v -43.35458949 -3.22065107 22.40597270
v 19.66283098 -20.62804624 25.95358714
v -4.41075768 2.07257527 39.93791714
v 11.80995442 -31.41481057 25.13169125
v -88.70344609 -5.54755982 5.44636976
v 27.61182003 5.19562652 30.22648394
v 7.19627738 -39.29310292 1.44071737
v 24.63687398 -30.25506809 22.98821881
v -10.76603401 1.08095806 37.73421422
v 18.54253002 -35.15921533 20.69361508
v -44.64972392 -13.56904674 1.03572570
v -83.81029218 46.79671302 -1.34210428
v -68.20748746 -1.21380214 12.95596175
v -91.49357677 35.43363139 14.68801126
v -25.58407933 5.95335383 -3.11960862
v 0.41626781 -4.96000051 36.65222228
v -30.87767027 8.15392006 32.58619830
v 12.01282535 -4.54484019 30.64187989
v -5.98957343 -40.64223543 5.94290672
v 14.07596376 -16.32733271 29.52739783
v -36.39502078 21.38479054 -0.36429867
v -10.06751228 10.39506681 2.08684825
v -75.34742355 28.77611853 -2.74920091
v -1.43009401 7.79402768 1.38786621
v -28.24054100 11.59823500 44.17370632
v -47.97074199 8.72241147 21.31699957
v -23.88020232 19.16523278 33.31816196
v -92.35613793 48.79876226 -0.00593839
v -6.00521592 -39.32935745 21.25113271
v -82.88390189 21.85468748 -2.80875270
v -26.04367211 -29.47163023 35.69345921
v -9.15338658 -25.76543018 37.46602312
v 10.22574306 12.84864917 19.50152405
v -77.92957872 35.46338156 -2.80766352
v -11.81884017 13.66350427 23.32902700
v -4.91113355 11.45969704 12.21911795
v -70.91937959 -14.48155195 0.08832115
v 5.80379041 19.02129501 38.72825578
v -10.18356625 -22.07143791 38.70262206
v 11.99670695 -38.96562010 0.26158142
v 15.59594180 -15.60991816 26.79280005
v 20.66850662 -31.86038136 23.14330824
v -0.14678173 -37.15923056 22.15817384
v -0.97572769 5.97646087 38.38183358
v -21.68401703 22.43876830 38.69275004
v 30.74938431 3.18704522 6.61988836
v -2.33856658 2.77181249 39.07750919
v -6.62380038 -14.32771794 -1.55271275
v -69.92439181 -6.86392281 10.19850466
v 7.49284169 6.62956666 3.46804876
v 3.16288183 6.61319261 38.44382986
v -29.60097045 9.86308325 39.78297487
v -2.96237483 0.23875857 -2.12595519
v -30.10766581 -35.95797718 16.73413999
v 11.30980439 -38.35323825 -0.67149434
v -79.25276458 20.16422711 -2.24290602
v -32.21464157 -2.38825218 31.27424419
v 9.48971510 -3.08921980 35.83259881
v -12.73589674 -21.92020603 38.77692297
v 12.12912519 -36.94014251 -1.88161875
v -45.77060416 -23.01423810 5.28770965
v -90.60972184 11.84795238 9.53828264
v -91.37062728 6.31105481 3.88689362
v -3.44825978 2.04180321 39.84443471
v -30.45742214 15.92575945 12.85075583
v 31.56797588 2.92086788 7.76124373
v -55.37533760 40.02045095 6.65726606
v -1.12247933 -31.29645437 27.09482424
v -58.54901299 7.21655227 21.62615210
v -21.79239132 -34.20030698 27.02978440
v -61.13676727 12.66260911 20.59923299
v 13.48324865 5.63383615 35.38627550
v -7.63750775 8.11426621 39.85361382
v -36.68165207 -25.66388808 10.08211635
v 19.59082671 5.42620057 34.86260399
v -6.57199090 -39.84698281 19.80574429
v 28.34308892 -15.29877447 23.99524115
v -79.98348773 27.59565786 -3.09330830
v -7.84827117 5.72141493 39.55686837
v 2.13176548 18.47372577 38.36919367
v 19.05359700 13.82826176 35.93992814
v 13.10964860 -25.42600594 30.73736466
v -75.52810013 25.04898049 -2.34429655
v 22.09741250 -21.22007124 -2.33499613
v -22.65192010 -17.17974432 38.87919337
v -87.14002371 -9.30857658 4.17986466
v 24.13883805 -30.96162528 22.77372964
v -83.47886801 -7.80243427 10.81178989
v 14.30765353 -35.69986299 21.14886791
v 24.83288012 15.64666256 31.11768328
v -8.94215051 11.24234218 6.73482707
v -39.99955207 21.95336297 -0.89616468
v 6.65301457 -21.07557096 33.71767327
v 21.64467052 17.49907620 32.04517066
v -93.36613119 42.46744514 7.65564386
v -5.66358445 -28.29516679 33.11405703
v -64.42772597 11.80296484 21.97728492
v -17.92630740 14.76245932 26.23885684
v -0.36908893 -0.48276150 37.68856451
v -15.33557568 -1.79163087 -2.19724560
v 18.96460168 -33.06461871 -0.31961620
v 4.88199200 10.89734770 14.96696007
v 5.62776765 4.85452823 -0.41789247
v 17.82228611 -27.02075988 -3.81275360
v -6.82180235 11.77780051 40.90458900
v 7.40586640 8.39289557 7.98574556
v -86.37958765 20.12744173 15.53882007
v 17.04721898 -36.79840639 -0.90729387
v -31.60178661 -10.64302307 19.74210143
v -54.56031114 4.66069486 21.62977122
v -30.20070307 -38.18194568 10.26896946
v 18.48735660 -0.08637295 32.36451373
v -35.30093655 -26.00025944 13.01506348
v -85.35557985 26.54706500 -3.60090681
v -87.49008924 -8.06983560 9.44758486
v -10.04665159 -0.81875233 37.66120225
v -32.57123381 -2.68801209 29.20539491
v 12.17604335 -15.06136078 30.97323328
v -61.90299243 42.53532365 -0.54669328
v 5.02139097 9.81167331 10.77136863
v -79.91389185 37.27027774 -2.98858108
v -80.31597733 -0.95255539 0.30567512
v 6.77474635 10.42392105 13.37239239
v 12.85844482 11.73183788 17.40627363
v 2.49468652 -2.62276689 33.76884758
v -49.89825562 23.02492410 -1.85894268
v -25.32585524 -22.02899568 39.32853416
v -30.94103001 14.92296718 27.62795798
v -21.17726021 -11.32189855 38.39831799
v 7.78632984 7.26237521 6.05318369
v 16.60881937 17.50938408 35.61187908
v 9.54982452 -5.05854795 33.05048496
v -9.94643010 -7.29373377 -2.21538707
v 24.16352555 17.68761687 30.33468872
v -25.77741444 -24.85278063 0.84327249
v 15.32437932 6.00438751 4.62746853
v 1.71751040 18.15777645 28.95217761
v -72.76127487 16.60307311 22.41438441
v -62.93746829 -11.56438887 10.22889838
v 25.10965243 -22.08467200 8.26741476
v -77.42286474 23.87968265 20.88790759
v 12.59674411 -42.82779619 17.96451397
v -37.37962991 1.26937905 19.91081052
v -10.01891680 -32.63470903 27.11466327
v -5.38609270 -33.26340392 -1.27358176
v -6.45302143 13.09189852 41.29484296
v -38.37453201 -23.85820448 6.90462673
v -39.13106769 -22.51416072 2.51986971
v -38.31570968 -26.07622370 1.94726989
v -39.06758130 -25.05903505 4.33919020
v -38.68401051 -23.18914980 7.25475932
v -38.60614821 -24.10193905 2.26633856
v -38.69613633 -28.28793414 2.67986278
v -39.25513104 -23.55858311 2.99700676
v -38.91917318 -23.26961234 2.31169770
v -38.41640428 -27.05510706 2.20274017
v -36.36735678 -22.98469283 8.87438376
v -70.61120123 9.29306075 -1.24845805
v -57.90341645 12.87655719 -1.95466261
v -68.13224405 6.61839172 -1.02439208
v -64.55045193 3.38025345 -0.74111507
v -52.45238915 3.09537817 -1.27676863
v -50.00346527 -1.80284504 -0.71554218
v -48.28427359 6.81297481 -2.25433963
v -68.49482656 11.97325438 -1.01286627
v -59.09989029 18.68047565 -2.19890359
v -62.55432218 6.93874434 -1.40641769
v -65.92635065 5.29811298 -1.28993054
v -54.11851034 -0.90772868 -0.40322845
v -49.80671778 1.19320909 -1.24395278
v -67.28776544 9.19992663 -1.36134238
v -65.12213498 15.80728218 -1.41948869
v -54.57563326 17.82299764 -2.29037367
v -59.16383862 3.33109172 -0.66170783
v -63.43249977 4.73163882 -1.05487322
v -68.89428198 9.19565838 -1.26496737
v -52.43645981 18.54663529 -2.29976512
v -52.03493312 15.66728577 -2.33463687
v -55.03771827 19.71824653 -2.34091468
v -52.68817395 17.49861240 -2.31025717
v -57.80297890 22.05668204 -2.55916989
v -53.81022021 14.82675225 -2.25686608
v -62.60674447 20.31950466 -2.15469254
v -51.84074119 10.75649913 -2.21666158
v -52.17790604 -2.88447132 -0.32657085
v -51.59212649 -0.77139150 -0.72311662
v -45.70361599 7.63491867 -2.59769545
v -46.41365260 4.91976039 -2.20729387
v -48.30067977 12.03804184 -2.50841980
v -69.62729245 10.68093069 -1.06877543
v -50.40399730 4.69585182 -1.74795254
v -52.92136967 5.96798724 -1.65862706
v -56.09808862 10.17292775 -1.87690335
v -63.74728680 11.61879022 -1.55929103
v -58.04162845 16.34214632 -2.09880807
v -61.69033796 16.67473838 -1.86028099
v -60.60300395 1.90900394 -0.13153690
v -57.67209828 0.90433034 -0.26740675
v -64.67315555 7.01805670 -1.51622470
v -68.04526597 10.62557660 -1.18585769
v -66.30043685 10.95194649 -1.34403724
v -67.30309874 12.11358979 -1.14527869
v -67.65512377 14.00410570 -1.02840899
v -65.67955017 13.13127112 -1.31905347
v -68.10392439 8.02656356 -1.26455224
v -66.72071666 7.47696310 -1.44580181
v -65.36611170 9.17939283 -1.50426477
v -53.26171219 19.28296685 -2.30220007
v -53.71217802 16.35517552 -2.29126983
v -55.48798665 15.30547161 -2.18751398
v -60.97889319 22.70613238 -2.56136316
v -52.84525454 13.19776289 -2.26246379
v -52.42906883 0.83929417 -0.89797901
v -54.66160923 1.84035499 -0.81077556
v -54.94854599 4.33874782 -1.22313167
v -46.29804567 10.36532875 -2.64402665
v -48.35879430 3.61176371 -1.82151888
v -51.00518093 7.85821397 -2.06413213
v -58.78584832 10.05563792 -1.74095680
v -60.98666787 13.82715907 -1.80519640
v -61.43743545 3.48466844 -0.56369399
v -60.52570790 5.66124916 -1.15073763
v -69.47009265 12.71343324 -0.89331664
v -63.48878890 14.23816383 -1.58417108
v -63.06400895 9.00500733 -1.57757208
v -53.71268839 20.90730146 -2.25910125
v -50.65988749 12.89646327 -2.38130218
v -53.83419991 11.26338355 -2.10659998
v -54.98666316 13.02574575 -2.12754845
v -55.52266911 7.05107534 -1.58125849
v -47.47631401 9.37386137 -2.52662622
v -57.54507333 5.18284133 -1.16420141
v -60.90564281 10.98056510 -1.71700283
v -60.72464958 8.39627255 -1.54568930
v -55.70579320 21.18012682 -2.42425501
v -49.50119182 10.00942662 -2.36633117
v -49.68773574 14.79254290 -2.41005654
v -53.49955335 8.87552463 -1.94282841
v -56.79100752 3.08366213 -0.81549346
v -58.22204426 7.75720133 -1.52727333
v -57.24643916 20.24350874 -2.38909246
v -55.58088794 22.72110991 -2.47744727
v -58.45060572 23.96056429 -2.77650217
v -56.73096329 18.62540841 -2.27871886
v -59.79014561 20.64732090 -2.36862688
v -61.35154888 19.00590025 -2.09458731
v -63.57675791 18.27629469 -1.81287015
v -65.95864892 17.88097620 -1.48916617
v -64.43395466 19.44402605 -1.86799152
v -67.12715328 16.01535082 -1.16281176
v -94.46073323 24.92481656 -1.34002557
v -94.00954098 22.74313942 -2.81960261
v -92.53424406 18.60420406 -2.62064091
v -94.81164068 27.95496583 -3.21189524
v -92.94510633 19.26104724 -1.90095045
v -92.34485775 18.02736148 -1.81358017
v -31.02458455 -11.08721830 18.86383258
v -30.94867431 -11.32779662 19.15043965
v -30.15861474 -14.19951860 18.04823056
v -28.85587513 -16.94255508 18.83259788
v -31.17838502 -12.08280120 19.35640164
v -29.51881289 -15.16076177 18.47934537
v -6.49236934 -39.69768435 13.00123241
v -11.04808785 -37.31864318 13.75041716
v -11.20563503 -38.01025078 14.00458999
v -12.72999495 -34.98530388 14.70497437
v -15.68619348 -34.62808579 14.27104138
v -22.58181758 -35.87744012 14.86916561
v -23.04199524 -33.01332146 14.09414224
v -8.12651217 -39.19319436 13.60421069
v -13.88208847 -34.55186635 14.58399557
v -16.98159426 -33.88082236 14.45531193
v -17.83083566 -36.45874932 14.35030997
v -18.39481667 -35.16253456 14.29006644
v -7.36400532 -40.01182690 13.34424876
v -23.93132076 -35.67603230 15.18544648
v -14.30421229 -34.84328836 14.27346561
v -17.02494361 -37.71030530 14.20295238
v -15.79482295 -36.27773002 14.40422516
v -16.93781652 -35.20658612 14.34057113
v -7.34692952 -39.76371512 13.37231603
v -23.24751206 -35.09090096 14.89720400
v -23.27252924 -34.34443846 14.49688245
v -23.19504321 -35.81223637 15.11803363
v -19.11537163 -36.58038750 14.40192014
v 8.44432041 -2.92064063 35.93265265
v 7.22377421 -1.38172891 36.31842881
v 6.27859496 -0.23633102 35.40279344
v 4.70840931 -0.22203434 34.34036672
v 7.66463717 -2.98593566 35.49589962
v 4.81236074 -0.91077393 33.74301270
v 7.67488685 -2.29790830 36.04193777
v -30.17132729 2.69586197 42.66239330
v -29.00776640 7.98428617 46.58198357
# Number of texture vertex coordinates: 0
g Polygonal_Model_1 Triangles_0
# Number of triangles: 20550
f 1 10021 2
f 2 10021 44
f 44 10021 54
f 10021 1 43
f 1 2 45
f 43 1 55
f 1 45 55
f 42 10021 43
f 10021 42 54
f 2 3 4
f 3 2 44
f 2 4 5
f 2 5 45
f 4 3 6
f 6 3 7568
f 3 44 8154
f 7200 3 8154
f 3 7200 8161
f 7568 3 8161
f 5 4 7
f 8879 4 6
f 7 4 8879
f 5 7 45
f 8879 6 7567
f 8879 11 12
f 11 8879 606
f 606 8879 7567
f 7567 6 7568
f 7 8879 8
f 7 8 46
f 45 7 56
f 7 46 56
f 8 8879 12
f 8 12 47
f 46 8 47
f 9329 9 8787
f 9 9329 3080
f 9329 8787 9366
f 9 10 8787
f 10 9 8405
f 8405 9 125
f 125 9 9331
f 9 3080 9492
f 9 9492 9331
f 10 8405 3424
f 8405 61 3424
f 8787 10 3425
f 10 3424 3425
f 9366 8787 8553
f 12 11 47
f 47 11 8551
f 11 606 8551
f 13 15 1543
f 15 13 5503
f 51 13 2082
f 13 51 5503
f 13 1543 2082
f 14 1542 2080
f 1542 14 5503
f 14 2080 5502
f 14 5502 5503
f 15 8965 9210
f 8965 15 5502
f 15 1447 1543
f 1447 15 9210
f 5502 15 5503
f 17 16 20
f 16 17 48
f 16 9203 18
f 16 18 20
f 10110 17 20
f 17 10110 66
f 66 10110 7938
f 10110 7937 7938
f 48 17 66
f 18 9203 8349
f 9203 8795 8349
f 19 18 21
f 18 19 7940
f 20 18 7940
f 21 18 8349
f 19 21 7946
f 19 22 7943
f 22 19 7946
f 7940 19 7943
f 10110 20 7940
f 7946 21 8349
f 22 23 7798
f 23 22 7947
f 22 7798 7943
f 22 7946 7947
f 23 38 7798
f 38 23 7802
f 7802 23 7803
f 7803 23 7947
f 5270 24 5271
f 24 5270 7796
f 5271 24 7802
f 24 7796 7802
f 9194 9850 28
f 9194 9001 9850
f 25 9475 7793
f 9475 25 7797
f 25 7793 7794
f 25 7794 7799
f 7797 25 7798
f 7798 25 7799
f 28 9850 5270
f 9850 9475 7796
f 5270 9850 7796
f 8762 9295 26
f 8762 26 8693
f 767 9295 821
f 821 9295 10020
f 9295 8762 10020
f 26 9295 738
f 9295 736 738
f 736 9295 767
f 26 738 8654
f 26 8654 9258
f 26 9258 8693
f 28 27 30
f 27 28 5270
f 27 29 4617
f 29 27 5270
f 30 27 4617
f 28 30 9194
f 29 5270 5829
f 39 30 49
f 30 39 50
f 49 30 4617
f 30 50 9194
f 31 32 33
f 32 31 41
f 31 33 2091
f 41 31 2093
f 31 2091 4982
f 31 2092 2093
f 2092 31 4982
f 33 32 4646
f 40 32 41
f 32 40 4617
f 32 4617 4646
f 2091 33 4651
f 33 4646 4651
f 34 35 36
f 35 34 8556
f 34 36 8796
f 34 8796 2104
f 34 2104 3360
f 34 3360 3362
f 34 3362 8556
f 36 35 440
f 35 438 440
f 438 35 4237
f 35 8556 4237
f 8796 36 3442
f 439 36 440
f 36 439 3442
f 9924 9099 3461
f 37 7794 7795
f 7794 37 7799
f 37 7795 7936
f 7799 37 8451
f 37 7936 8451
f 8451 7936 7939
f 8451 7939 7940
f 8451 7940 7943
f 38 7796 7797
f 7796 38 7802
f 38 7797 7798
f 39 40 41
f 40 39 49
f 39 41 2123
f 50 39 77
f 77 39 2213
f 39 2123 2213
f 40 49 4617
f 41 2093 2123
f 42 43 52
f 42 52 53
f 42 53 54
f 52 43 71
f 43 55 71
f 44 54 8152
f 44 8152 8154
f 55 45 56
f 9209 46 47
f 56 46 80
f 46 9209 80
f 9209 47 8551
f 9209 8551 9100
f 9209 9100 2698
f 9209 2698 9515
f 57 48 66
f 10056 8796 4233
f 8796 3442 4233
f 50 60 9194
f 60 50 77
f 51 1542 5503
f 1542 51 5505
f 51 2082 5505
f 53 52 70
f 70 52 8142
f 52 71 79
f 78 52 79
f 52 78 8142
f 54 53 8149
f 53 70 8151
f 53 9264 8149
f 9264 53 8151
f 54 8149 8152
f 55 56 72
f 71 55 72
f 72 56 73
f 73 56 80
f 9209 9017 80
f 9017 9209 9515
f 57 66 74
f 8991 57 74
f 57 8991 88
f 58 7795 7935
f 7795 58 7936
f 58 7935 7937
f 7936 58 7937
f 9317 9099 3459
f 9099 9317 3461
f 9099 9924 9662
f 3032 9924 3461
f 7791 59 7792
f 59 7791 7934
f 7792 59 7794
f 7794 59 7795
f 7795 59 7934
f 9001 9562 9475
f 82 9562 84
f 9562 82 99
f 9562 99 9475
f 9001 9475 9850
f 9475 68 7793
f 7796 9475 7797
f 60 9001 9194
f 9001 60 69
f 69 60 5218
f 8819 60 77
f 60 8819 5218
f 9001 69 9562
f 61 8405 127
f 61 127 4141
f 3424 61 4853
f 3539 61 4141
f 61 3539 4853
f 8405 124 127
f 124 8405 128
f 8405 125 126
f 8405 126 128
f 62 63 64
f 63 62 10115
f 62 64 3498
f 10115 62 3497
f 3497 62 3498
[truncated: 340,976 more chars]
