# Supplementary material for: A Centrosaurine (Dinosauria: Ceratopsia) from the Aguja Formation (Late Campanian) of Northern Coahuila, Mexico
Source: PLoS One. 2016 Apr 13;11(4):e0150529. doi: 10.1371/journal.pone.0150529 (PMC4830452; doi:10.1371/journal.pone.0150529)
Supplement: S6 Multimedia — (OBJ) [file pone.0150529.s006.obj]

# Studio
g Polygonal_Model_1
# Number of geometric vertices: 11578
v -15.6493522 -230.1199436 99.8769403
v -21.0012272 -227.6836783 106.1451882
v -20.1203711 -231.9873273 105.3392291
v -19.2624554 -228.9250046 104.4395715
v -18.4869524 -236.8079871 103.7622094
v -19.2145091 -232.7530384 104.3228880
v -14.8486774 -233.8866740 98.7918228
v -13.7751009 -232.4302346 96.8079343
v -12.9453875 -227.8937101 95.5407172
v -24.7607678 -229.6840101 108.3574072
v -25.9643197 -221.8284011 108.9760885
v -23.0097286 -224.2074311 107.5241491
v -18.7788606 -223.6205041 103.8541198
v -23.0836142 -220.1924771 107.5991467
v -20.9146608 -234.6508652 106.0624421
v -27.1603912 -225.1405716 109.2351973
v -26.8563330 -231.3129604 108.8619754
v -32.9997726 -228.0051410 109.2058867
v -29.8164785 -227.5518775 109.2599481
v -33.1694670 -220.5653042 109.3874201
v -30.6067765 -225.5487293 109.4024777
v -26.5364237 -217.7058309 109.0347022
v -30.6198578 -221.9025791 109.4909459
v -34.0947248 -234.1753542 108.9977100
v -29.8003238 -232.8564674 109.5207259
v -34.1325141 -239.6828532 108.9587361
v -27.2822715 -238.0587608 109.1608629
v -31.2648714 -237.3894900 109.2945412
v -41.3867012 -225.7725447 108.1208065
v -36.6105400 -226.4622003 108.8634133
v -36.6505198 -214.5105153 109.2826203
v -35.4738608 -220.2885002 109.1724113
v -40.6888984 -218.9734280 108.3961055
v -37.5676677 -220.6316888 108.8958234
v -55.2561767 -228.6735922 105.7204157
v -54.2418808 -235.2452278 106.0759798
v -51.5573323 -230.4090559 106.4000651
v -56.6250086 -232.1412265 105.5925861
v -45.9112562 -219.4143534 107.2649211
v -55.6001104 -219.5889354 105.0400361
v -58.5581176 -224.5771587 104.7907621
v -57.5061701 -212.3073786 104.3225378
v -51.2996912 -214.0970677 105.8557779
v -55.3966649 -214.4760787 104.8899218
v -62.1073805 -227.8852910 104.2257324
v -67.2436431 -230.7580560 102.2928506
v -66.9191107 -226.8148512 102.2505835
v -64.2389208 -233.4780693 103.8819030
v -59.9225536 -231.4720452 104.8645750
v -61.8223175 -219.6592838 103.2518148
v -67.7455142 -233.6619347 102.0993069
v -71.2251514 -233.2008779 99.4448960
v -72.7355555 -230.1847935 97.8621691
v -69.2821071 -225.5246639 100.4042998
v -70.8154812 -229.3029428 99.5880812
v -66.0957396 -222.6600349 102.1213233
v -69.4506094 -220.2165425 99.5308161
v -64.0568733 -223.6075103 103.0045301
v -65.0817677 -219.5037156 102.1151766
v -21.4657709 -238.2480502 106.5271646
v -26.4168717 -233.5123122 108.7014079
v -13.1134726 -240.0950342 96.3365436
v -15.3737292 -236.1222208 99.5412096
v -44.1052839 -239.3736094 107.4477658
v -37.4129415 -235.0110412 108.5713804
v -37.5422612 -231.1175764 108.6401790
v -48.8904826 -234.5622927 106.8410724
v -50.3417552 -242.8498715 106.4060181
v -60.0650646 -236.3808006 105.2887365
v -57.6384664 -239.2403334 105.5607051
v -63.8954192 -237.4344319 103.6950946
v -64.3622875 -241.6608632 103.8166881
v -19.4515940 -242.7535057 105.0340533
v -16.6540574 -242.6272184 102.0763814
v -15.8890616 -238.5840565 100.3417671
v -26.1462964 -242.2335446 108.6672023
v -22.5123633 -244.2952394 107.0149466
v -31.2452912 -240.8504635 109.2123166
v -53.7393577 -238.3324951 106.0892716
v -67.5626174 -236.7866486 101.8404812
v -67.3763379 -243.7396795 102.7340591
v -70.2482238 -242.6490784 101.2378782
v -71.1919144 -238.4411991 100.4983336
v -17.5989624 -247.5421727 102.7294695
v -21.5328280 -248.4391779 105.8944315
v -14.5764751 -248.7828583 98.7231508
v -12.0237935 -243.6961532 94.7045088
v -57.4282594 -246.0983545 105.4604501
v -59.4635680 -241.4363921 105.0756797
v -52.7103320 -243.0385649 106.0986817
v -28.5670832 -244.4699407 108.7986603
v -24.8646885 -249.6652901 107.1989536
v -32.3268585 -245.5173284 108.6973399
v -30.7695307 -249.2030561 108.1230417
v -63.5909960 -247.0334917 104.4688970
v -54.1821755 -246.9713986 105.8099717
v -56.5789379 -250.7730424 105.5373698
v -19.5746012 -252.6577711 104.1911915
v -22.7405801 -253.4708083 106.0612500
v -27.4184458 -252.4920404 107.5598896
v -25.1032077 -256.6237450 106.5473929
v -19.7610185 -258.1253946 103.7512496
v -72.7562010 -241.4988279 99.8699963
v -69.3179220 -249.4841814 102.6544124
v -73.6804008 -250.0140965 100.7079929
v -73.4601021 -237.3191416 98.1455073
v -27.6246089 -255.7244599 107.2084010
v -45.8017811 -248.3684570 106.5722331
v -36.1135080 -256.7877769 106.9377214
v -34.5911495 -249.1939366 107.9331264
v -29.2697884 -258.2708299 107.0973650
v -30.9205838 -262.8161013 106.2102392
v -44.8954143 -257.9852343 106.0289592
v -43.0805497 -263.2983029 105.5812389
v -39.9741195 -258.9369714 106.3550562
v -46.8066335 -256.2396526 105.9705541
v -66.5149912 -252.9313564 104.0887758
v -60.3754707 -253.3481717 105.0429940
v -60.1789244 -247.2250164 105.0591245
v -63.0448461 -250.2767742 104.6117470
v -18.3740798 -254.3703318 102.7826145
v -59.2672154 -263.2791996 105.2909195
v -55.9377372 -259.8022521 105.4568067
v -55.1409870 -256.2453449 105.5351719
v -58.5741289 -256.0169697 105.2560210
v -17.5901372 -257.4743927 101.8603295
v -18.8226141 -260.6291473 102.0062044
v -15.3202852 -258.9246035 99.3601456
v -24.5344955 -261.2902224 105.4449379
v -20.7239017 -263.3467913 103.4480184
v -69.2181662 -256.8188906 103.2942906
v -64.6928549 -260.2187395 104.5803651
v -64.8428053 -255.3603053 104.4288501
v -16.4571237 -263.7418509 99.9469385
v -25.8024707 -263.2950246 105.5788770
v -20.5785017 -266.7544782 102.7599052
v -48.8542244 -265.4147744 105.0794348
v -53.8562387 -267.2349513 104.9876735
v -74.5929778 -253.4882128 100.7112265
v -72.0338225 -252.0830929 101.7540842
v -75.5666792 -259.2658997 100.8510813
v -71.3021234 -263.9754415 103.2523513
v -69.4797635 -260.3249550 103.4692898
v -72.2699612 -258.3740652 102.2457257
v -75.4832029 -252.4852455 98.9502594
v -74.1647854 -245.5429733 99.1089642
v -75.2481967 -249.4769990 97.7999642
v -76.3224363 -256.2605441 98.6666232
v -26.3887495 -269.0274119 104.8886403
v -24.7445833 -265.6337917 104.7425121
v -24.3537556 -272.0208466 103.8003713
v -28.8084392 -272.4261582 104.6495810
v -43.9609960 -270.3123689 104.4984758
v -33.1581421 -269.7290778 105.2648425
v -34.0563953 -265.4067278 105.8051139
v -35.0794084 -267.4628794 105.5205166
v -48.0831787 -269.8477209 104.6218425
v -65.9897253 -273.3125985 104.8970446
v -71.7769712 -274.5178342 103.9991453
v -70.8063245 -267.2078311 103.6599129
v -69.6895868 -267.1662271 103.9306968
v -74.6344253 -264.0582919 102.1606177
v -76.4598697 -263.1800175 100.4217789
v -76.9698769 -260.8327866 98.6903980
v -17.9727264 -268.3080137 100.3068984
v -15.1231894 -267.1901584 97.8809148
v -11.6747580 -260.9756291 93.9094424
v -20.5634180 -272.1067071 102.0432860
v -31.7313522 -264.3666863 105.9828252
v -59.4301559 -269.2124844 105.2052155
v -62.1041842 -268.5945034 105.1094532
v -41.2588343 -278.4045339 103.8783565
v -37.4440253 -273.0841041 104.6226770
v -47.9673818 -275.1727104 103.9915010
v -76.7318606 -266.3996816 100.9779647
v -77.5580332 -265.4811740 98.8085642
v -15.1123842 -269.0131366 97.4711180
v -19.4931738 -275.2209008 100.9794548
v -15.6062068 -273.6332119 97.6948217
v -21.7933934 -275.5805254 102.3031399
v -29.8864879 -276.0152221 104.2841598
v -30.7728313 -274.8188376 104.5217291
v -51.9261658 -274.6591866 104.3342426
v -50.9112887 -271.7633247 104.5751199
v -56.3226566 -272.6768851 104.8651412
v -19.4711145 -279.4608474 100.5930603
v -17.9409739 -276.7626643 99.2653519
v -19.0867521 -277.0908475 100.6134972
v -26.1443183 -274.9307752 104.0204838
v -75.9777874 -269.3637013 102.3270190
v -75.0889778 -273.2289135 103.1966209
v -73.0210468 -270.7377076 103.4469828
v -26.2352880 -279.3096602 103.4589410
v -24.1525490 -280.5758417 102.7286649
v -30.5563472 -280.6915045 103.9761007
v -35.2420248 -278.5357535 104.0926427
v -43.9210907 -283.0089629 103.5006791
v -43.9065807 -278.1547606 103.8169414
v -77.8224319 -270.0939775 100.2875566
v -16.8921836 -276.5382528 98.4780267
v -16.4785217 -277.3753703 98.1774479
v -13.4329684 -276.2694359 95.3736454
v -12.0185651 -269.8762715 93.6221033
v -17.5237805 -278.3557773 98.9444107
v -16.3268950 -279.0643871 97.7644026
v -47.8436276 -281.2671065 103.8070470
v -74.6769235 -276.3237357 103.3555120
v -66.6124299 -276.8883407 104.8344001
v -69.6073771 -281.5787196 104.3050438
v -77.1268383 -272.5291252 101.8793285
v -77.3164481 -276.0574222 102.4251729
v -14.7155393 -280.1375091 96.3845253
v -19.6272377 -282.7188075 100.4383340
v -26.8818643 -282.8652561 103.4150198
v -20.3378443 -289.2616093 100.5675048
v -29.1367993 -284.0954959 103.6717892
v -60.5530441 -279.0444195 104.8804596
v -57.9788424 -277.8491676 104.7024801
v -16.9257484 -283.9237154 97.8581458
v -14.3156108 -284.9716246 95.5729932
v -23.1523514 -291.0898924 101.5484631
v -29.0630329 -289.3283069 103.0973345
v -26.5443120 -287.8847718 102.7151197
v -46.6021448 -290.1987731 103.1555086
v -51.4968783 -283.5950553 104.0755361
v -47.9360260 -286.9388163 103.5212949
v -54.4047840 -278.7459195 104.3897793
v -18.1480367 -286.4427269 99.2118418
v -39.5356193 -283.3018005 103.5689339
v -36.9326994 -281.3765705 103.8188115
v -52.5500476 -287.0467603 104.1395143
v -59.7049296 -283.4109366 104.7886014
v -57.0268407 -287.3133719 104.6330035
v -64.6690875 -283.6865783 104.9228832
v -68.9850301 -283.4443748 104.7128588
v -73.8443732 -282.1799219 103.8837656
v -16.0317756 -290.8279598 97.6333767
v -77.9525191 -281.5690637 102.6583016
v -75.5668432 -285.1642370 104.3445021
v -86.9400874 -62.9409477 74.0303993
v -84.4013914 -63.3318424 75.8771524
v -84.4830871 -60.3023767 75.3534064
v -85.5132341 -64.7976995 75.0131607
v -87.3363242 -59.8801896 73.6928210
v -89.6901265 -60.1087362 71.9792917
v -86.2844363 -66.4156824 73.3890384
v -88.4349048 -65.3610304 70.6241056
v -82.5492740 -61.3611639 76.2825608
v -82.5189650 -64.1141459 76.9868940
v -83.5997909 -66.5995926 76.2713179
v -88.4452909 -57.7357374 72.8364661
v -86.2534344 -57.8250438 73.7675279
v -13.1390216 -289.1425192 94.4028571
v -15.2165396 -286.6136432 96.3192731
v -20.0396720 -294.7115004 100.0270024
v 43.2341024 -65.2120486 60.7015751
v 44.2051068 -67.9923072 59.2903383
v 43.0487022 -68.5116053 59.3272932
v 42.0753248 -65.7658726 60.5900586
v 42.1692394 -67.5966889 59.9237345
v 45.3690514 -65.6444654 60.0144602
v 43.8507721 -69.2015961 58.5659184
v -28.9670974 -295.3882217 102.5329679
v -26.2204409 -291.9389009 102.2100598
v -24.1860971 -299.1905808 101.6166508
v -26.4931004 -295.5618799 102.0594314
v -41.1685035 -289.8802757 103.0202881
v -34.0308920 -291.3777828 103.1225771
v -39.9224125 -287.5124514 103.1968817
v -42.7669324 -286.9193554 103.2100022
v -36.0839218 -295.1448560 102.8944775
v -44.1130735 -294.1560447 102.9213890
v -39.9949141 -296.8806624 102.9147655
v -34.9420309 -289.9366617 103.2117754
v -78.5329044 -281.0942829 100.5039364
v -78.3196911 -278.4357071 100.2947241
v -78.5709918 -284.6710086 102.5779098
v -78.6692351 -283.1364274 101.0660976
v 42.6939018 -63.6374876 60.9679297
v 44.3320014 -64.6924153 60.6391802
v -13.1593142 -281.7671299 94.7796330
v -12.6801850 -285.4759991 93.8983634
v -51.6122617 -291.8705642 103.9803848
v -56.2894493 -290.0675833 104.6785414
v -61.1518733 -286.1211598 104.9707830
v -64.5937398 -290.9068167 105.8224142
v -65.9439042 -286.9502008 105.4220200
v -67.5037205 -286.7638171 105.3380892
v -71.4226365 -287.9707813 105.4470539
v -75.3601119 -289.3005013 105.1727161
v -79.9686387 -331.9129646 101.7490178
v -80.5026218 -330.0352693 101.9155309
v -79.5819163 -329.2326629 101.3449058
v -84.2819661 -332.5974643 103.5797819
v -83.1595212 -327.8290629 102.8339118
v -80.8313042 -327.7033269 101.9352898
v -83.3232477 -329.0728927 103.0716822
v -77.3375779 -330.6624889 100.1589298
v -80.5465430 -334.1988325 102.1753177
v -69.9660406 -289.6775305 105.7085991
v -17.6955815 -298.2430756 98.1918648
v -14.8596494 -295.5747247 96.2208956
v -19.9290607 -298.3122468 99.7891054
v -44.8075272 -296.5016961 103.0502766
v -67.3643202 -294.1194475 106.1082184
v -73.0112344 -292.5213277 105.9526354
v -78.5748735 -287.3511016 103.2486260
v -78.6759704 -290.3580964 103.9120480
v -77.5045455 -293.5839891 105.2630320
v 0.8191122 -29.7553949 28.8983155
v 2.1658624 -31.7440853 29.6943113
v 5.0728084 -29.6492502 28.5299327
v 4.4984128 -32.5658768 29.9556144
v -3.3502220 -30.9318267 30.1803686
v 1.4816881 -23.3758632 26.7838202
v -2.5849608 -25.0051990 27.6270900
v 0.8253646 -34.4111472 31.3105918
v -22.4998035 -302.5701642 100.8551046
v -18.1859322 -301.5522659 98.7537652
v -33.7568820 -300.3574908 102.7290151
v -43.4301868 -302.8816581 103.0522436
v -38.9118679 -301.6688824 102.8904542
v -65.4597506 -298.1393635 106.1270311
v -78.9583027 -286.3505781 100.5384326
v -79.4543996 -289.6911502 101.9331515
v -34.0315588 -297.7212667 102.7939692
v -47.6218611 -298.4209359 103.4360453
v -62.5647083 -297.4227071 105.7634130
v -73.4866932 -295.4930067 106.3988805
v -79.8146427 -292.5878763 103.1254977
v -16.0717200 -299.3753850 97.2442776
v -16.1833223 -302.2672236 96.5905413
v -14.2640015 -299.1687655 95.4641029
v -31.5359607 -303.8038611 102.4119109
v -50.8150496 -298.9331484 103.9129272
v -71.7159957 -302.0944297 106.7506596
v -71.2169632 -297.6562381 106.4577475
v -80.5664584 -296.3364720 103.5208255
v -80.7894394 -299.8598814 104.4326350
v -78.5296708 -301.4735579 106.3468009
v -78.1801268 -298.5452414 106.0271636
v -80.2823752 -294.1512764 101.7526761
v -79.8748732 -291.8680310 101.2391150
v -81.7005858 -337.1675313 102.4876833
v -83.6771131 -334.6882463 103.3698097
v -84.2486322 -337.2499347 104.0936112
v -85.4465291 -333.3399594 104.5559198
v -79.2490095 -339.3611312 101.6214639
v -81.5594122 -339.5785093 103.0273288
v -82.8348845 -340.7898843 104.4557542
v -84.6180171 -339.3715620 105.1213890
v -58.8703565 -304.6945930 104.8561707
v -18.3851477 -304.2222559 98.5617340
v -25.1499936 -307.0219755 101.1113152
v -26.6519301 -303.3713400 101.6029418
v -19.4970239 -306.8019748 99.3762016
v -45.0582281 -308.1095815 102.9009074
v -49.7621857 -305.9455156 103.5397053
v -44.7284579 -301.5900850 103.1303108
v -62.5338405 -299.0169227 105.7958379
v -62.0656498 -303.0520380 105.6135297
v -81.2417641 -298.7238765 102.5426164
v -80.7152167 -296.8155742 101.0674685
v -29.5183863 -309.1745377 101.7115340
v -33.7305255 -311.4347458 101.9633114
v -74.8249814 -302.3522794 106.7268476
v -15.1372245 -307.2645664 96.3364393
v -21.6231160 -311.0707104 100.1874804
v -18.0599000 -309.6771538 98.3086973
v -54.9654774 -303.9428294 104.3548062
v -13.4537145 -303.2990694 94.1591635
v -9.8562371 -299.2300093 88.7856558
v -12.8039243 -298.7855673 93.5660377
v -10.1295561 -304.5806289 89.3165916
v -11.4185596 -307.7512681 92.0171142
v -74.7509077 -306.7950308 106.9300622
v -81.1151788 -343.1853950 103.2546684
v -66.9539794 -300.6311953 106.3115373
v -78.6478668 -304.2741418 106.6199392
v -79.7643811 -301.5035987 105.6390107
v -81.2920332 -306.1047792 105.5794656
v -82.1852461 -305.0482571 103.7516892
v -81.0782760 -302.9838204 104.8583835
v -81.8164274 -301.5952110 102.4396047
v -24.0532868 -313.8623536 100.5076021
v -19.3936564 -312.4188781 99.1323814
v -38.4732187 -317.4822628 102.0519733
v -64.2063096 -310.9716773 105.8640778
v -74.4013265 -308.5111678 106.8968251
v -70.3619421 -309.2860281 106.6501588
v -70.9245577 -305.1106036 106.6986695
v -77.4853379 -339.3665552 100.8311138
v -78.6948800 -342.7239656 101.3507172
v -76.3990805 -337.3014927 100.2675816
v -75.1525685 -338.9928341 99.8496935
v -75.1114935 -340.8088088 99.7862518
v -76.4887184 -342.6631093 100.2903879
v -68.4130862 -311.4181459 106.4683497
v -82.6169103 -307.9405725 104.6365201
v -27.2089392 -320.4273880 100.6646901
v -24.4670566 -318.1355894 100.3268063
v -26.8872883 -315.3333366 100.9347811
v -28.9559178 -314.5193756 101.2891009
v -28.5543296 -317.5758719 101.0124981
v -31.0654156 -316.9411123 101.3368070
v -49.7748218 -319.5162117 103.2960638
v -81.3893825 -309.0355992 105.9793532
v -17.3940640 -315.7888353 97.6091772
v -20.9767800 -320.6420839 98.9019722
v -66.5969998 -314.7542179 106.2519848
v -77.9823586 -309.2217445 106.7934036
v -72.7388486 -319.3115294 107.2332263
v -78.3526003 -313.0132854 107.1343124
v -74.4568035 -312.9045963 107.0918515
v -80.8353052 -311.3933504 106.8092585
v -82.8609988 -310.9560907 105.4203585
v -60.0330867 -452.6399672 99.9529287
v -62.7856255 -451.3539374 100.7136852
v -59.5071577 -450.7130086 100.1298204
v -58.5206114 -452.4480999 99.5048881
v -60.9496571 -453.4699917 100.1231000
v -62.8299564 -448.9889443 101.0055840
v -65.3589666 -449.6326447 102.0926982
v -64.7419691 -451.2486160 101.5052795
v -63.0828664 -452.7193010 100.7134765
v -61.1632951 -446.8446076 101.0804176
v -63.7311265 -446.7913806 101.6575620
v -60.8218014 -448.7553835 100.6534994
v -66.1479086 -446.6741085 103.2970697
v -67.5407723 -319.9720681 106.3823476
v -81.1421499 -313.6451542 107.1919277
v -82.2839513 -312.9825592 106.5024137
v -60.8858280 -315.1243031 105.1879451
v -77.9605359 -315.8323169 107.5067073
v -77.9283568 -318.0150092 107.5293049
v -82.6058909 -315.3115809 107.0131138
v -80.2768245 -315.0281906 107.4859872
v -83.6098939 -313.7711883 105.5295840
v -18.7671892 -324.9916434 97.4261910
v -18.5393803 -320.9565580 97.7970138
v -15.1328240 -323.3148456 95.5591500
v -13.0631039 -318.6886907 94.4269672
v -23.7319935 -325.0198960 99.7162014
v -22.4085618 -328.8193345 98.8779366
v -16.6107621 -326.8167675 96.0742980
v -26.6800486 -328.0654550 100.3667191
v -29.6655577 -322.4313855 100.8390039
v -58.6544201 -327.5390267 104.3355241
v -55.5929802 -327.1663785 103.8799733
v -62.1657334 -323.4516084 105.2023545
v -81.0860842 -317.6658154 107.6916382
v -84.3059719 -316.6689873 105.5153385
v -83.3982453 -317.7677691 107.0018783
v -83.8294402 -312.3190403 104.1853577
v -18.2831362 -329.1914761 96.7401192
v -66.5108114 -323.6869574 106.0276181
v -70.8673820 -322.1762478 107.1660593
v -74.7020766 -321.4181960 107.5761765
v -78.5844624 -323.8624632 107.6348647
v -81.3440233 -321.5455711 107.9745218
v -84.5818594 -319.2733526 106.0974449
v -83.5400298 -320.2158213 107.3936373
v -14.4217918 -327.6026547 93.7398374
v -14.4745447 -331.7758441 94.1173136
v -70.4736635 -324.9171078 106.7559496
v -84.1329619 -323.6395717 107.5087339
v -84.9573612 -321.6776550 106.2193364
v -29.5969509 -327.9828727 100.7531434
v -26.3253693 -331.1266601 99.9613553
v -33.8826776 -327.6920915 101.1604890
v -72.8205666 -327.2849321 107.0993692
v -82.1429789 -326.1521459 108.0570519
v 33.8186771 -77.4018392 55.0701171
v 34.5388614 -76.1785805 54.8892692
v 32.8768529 -75.7955685 55.0672822
v -85.2434263 -320.3848004 105.3488180
v -85.1471350 -319.0275729 104.7013402
v -62.0403364 -329.7457695 104.9416065
v -58.3105348 -331.2563896 104.2579859
v -11.0960323 -330.0550580 91.3760811
v -11.0967355 -324.0999877 91.7721912
v -12.1809794 -335.9336555 92.3126489
v -30.3061865 -214.0723616 109.6371859
v -30.5996519 -216.8204933 109.6084118
v -34.5774777 -215.9993201 109.4292402
v -74.6073946 -243.3277518 97.4459052
v -74.3257850 -240.5073047 97.0141292
v -75.1464590 -246.1489141 96.3404253
v -27.6795980 -349.0765989 83.9865878
v -25.2426397 -351.5524864 83.6176872
v -28.5015330 -351.0671258 83.9838386
v -25.5524423 -347.5651443 83.5572630
v -31.0356431 -349.8154581 84.5098495
v -29.4312648 -346.2711573 84.2148885
v -28.2374099 -352.7620435 84.0019882
v -27.6787691 -355.5797935 84.2631459
v -29.8166350 -352.2886038 84.1998979
v -61.6273992 -257.6521039 104.9536616
v -68.1220740 -444.7698891 104.6083421
v -9.5885610 -416.9318080 84.3873322
v -8.4028961 -418.1775153 84.3933225
v -78.3005208 -282.3807001 98.7522900
v -78.4889013 -280.2690566 99.4466022
v -50.3539145 -450.0776529 98.4828919
v -54.9184829 -449.3157268 99.3010104
v -54.3692000 -446.5864897 99.7333378
v -49.7600436 -446.9554126 98.6658409
v -56.0157262 -449.1724670 99.2646366
v -52.7761355 -452.1048069 98.6645669
v -56.1136790 -452.1197677 98.9207327
v -71.6881528 -325.9874880 96.3692069
v -68.1786314 -329.5515776 94.4988951
v -72.7011040 -329.3468654 97.3333791
v -71.7384964 -331.6849470 96.9933271
v -68.0242404 -332.8387439 94.8936641
v -67.3561767 -323.2088387 93.4607759
v -64.1907677 -322.9967654 92.2369212
v -64.7039264 -315.5297637 91.9789448
v -69.4917589 -323.0957091 94.7148278
v -68.9619929 -319.0859854 93.9494148
v -63.7979284 -335.0577354 93.2687446
v -12.8212180 -293.9804494 93.9626396
v 54.8401512 -50.0543267 54.0180989
v 54.3472357 -48.3309589 54.2166494
v 20.8900031 -20.8692979 24.3491195
v 18.4198935 -18.9872254 24.3714862
v 17.3547007 -19.7833721 24.8735175
v 17.7889932 -18.0123989 23.9884406
v 18.3747448 -20.0349670 24.8650871
v 19.9267529 -18.2564147 23.5943142
v 19.4172747 -21.5007197 25.2600592
v 18.4342060 -22.5120503 25.8828625
v 16.3252763 -22.1624188 25.7954672
v 16.3457356 -20.4535071 25.2203010
v -83.3922103 -309.8694384 103.2626033
v -82.9487517 -307.0620298 102.9482335
v -11.9331274 -311.7576540 93.2804346
v -14.5791546 -312.4555647 95.6935138
v -13.8196135 -317.8204894 95.0063691
v -69.9391365 -184.9187016 90.0781155
v -69.1189170 -187.6246035 93.5280994
v -67.6463917 -183.6553514 94.5914611
v -70.3635588 -188.7903363 90.6596780
v -69.3826675 -181.8121672 91.2658945
v -69.2576021 -180.5202514 88.6351094
v -68.0548027 -183.4336370 85.0200877
v -69.3630502 -189.1371459 86.9076774
v -70.1345429 -191.1648959 92.8997174
v -67.9083765 -189.9265349 95.4639390
v -69.4536120 -194.5143938 94.9208289
v -70.7934275 -195.0155348 92.2497362
v -70.5871508 -192.5139427 89.8264423
v -64.9958551 -184.8773062 96.5862423
v -66.3088560 -187.7972782 96.2550193
v -77.8754354 -329.3494880 107.1366072
v -85.3290036 -320.4044700 104.6014056
v -85.4550600 -321.5527534 104.9268395
v -85.4689106 -323.1240511 105.2421108
v -84.9089995 -327.2055089 107.3437482
v -85.5356529 -329.7913373 106.9590449
v 30.9890527 -76.8444017 55.2974604
v -65.7520443 -332.3146999 105.8729589
v -68.8646957 -332.3585689 106.5093949
v -76.5451938 -332.5915337 107.4471250
v -81.9046572 -332.4945867 102.8053164
v -85.1826295 -325.1477182 106.6455916
v -71.9011128 -330.3118050 106.8881378
v -83.0852389 -338.8780951 103.7006676
v -85.4883865 -330.1874995 107.2251126
v -85.5288431 -332.0201337 107.5491756
v -86.1377865 -334.2977762 107.5609550
v -85.6207088 -327.8659582 106.1168537
v -85.4701549 -326.3577819 106.1051786
v -85.3747278 -326.5872002 104.7911867
v -85.4995549 -324.9096572 105.5596918
v -86.4091292 -337.5465274 107.9201549
v -86.4481032 -335.5061412 107.1589068
v -86.2610564 -332.6805532 106.6669598
v -86.0047936 -331.6456676 106.8994850
v -85.9999135 -330.7406306 106.0810611
v -86.1123353 -332.8161538 107.1478501
v -85.7808888 -330.0490081 106.4540222
v -85.7449770 -330.5013180 106.9322228
v 10.7155154 -9.6263736 25.8575659
v -24.8484872 1.3452128 12.3094358
v -23.8147676 4.1005141 18.7464803
v -20.7235068 1.0737806 16.3932852
v 12.0794754 -8.5855853 25.6296992
v -86.3485858 -335.8659446 106.3784063
v -86.3674134 -337.1413946 106.5105125
v -85.7577100 -340.7106996 106.5993384
v -86.5716785 -338.2913768 106.7287549
v -86.9255960 -339.6086991 107.3495001
v -86.4407122 -340.2089179 107.0723981
v -86.3148421 -333.4931731 106.8773270
v -86.4090770 -334.3883753 106.6838950
v -86.3053724 -333.3157599 106.2527224
v -86.1623883 -334.2495561 105.7097986
v -85.6730491 -335.6648386 105.0266325
v -86.1337334 -336.5519047 105.8697701
v -12.3134134 -436.9408786 86.0568061
v 18.4322409 -19.4790140 3.2930188
v 19.1263258 -18.7078007 3.1878059
v -76.9559145 -283.0129564 96.8597829
v -76.5403286 -279.6615958 96.3423401
v -76.8120661 -287.3419225 97.0849022
v -74.1229579 -281.2681794 94.3899006
v -75.5788311 -285.2080166 96.0397273
v -78.2591328 -279.1837454 98.2881635
v -77.7547657 -278.0633867 97.2609445
v -86.1679539 -339.0703201 106.5232828
v -85.8631954 -337.5670612 105.6450829
v -101.4080495 -51.4977686 65.2680174
v -102.0201594 -51.7548583 64.3000603
v -101.5706584 -54.6479262 54.8976660
v -101.0078713 -52.1374233 55.8022261
v -100.3112197 -54.4810444 52.6416190
v -102.4075747 -53.9724790 57.1826994
v -100.8631662 -56.7431636 53.5098687
v -101.9415483 -56.1767071 55.8713228
v -99.1571024 -52.3817278 52.3230731
v -98.0831534 -50.3661893 54.2289019
v -98.4583199 -49.8585328 56.6603579
v -100.9552404 -49.9602072 58.8561036
v -102.3211479 -51.8793389 58.7209128
v -98.1770605 -54.3661229 49.4228937
v -99.3688703 -57.0538603 50.8457832
v 21.6913465 -19.8743790 3.3809538
v -93.6531499 -50.2591878 47.2453311
v -92.4025923 -49.9045998 45.7276851
v -93.7032327 -51.3726436 45.4606451
v -90.9934789 -48.2484549 48.4185256
v -95.7579613 -52.6157916 46.9947085
v -96.9905481 -51.4030755 50.1991473
v -95.4301283 -49.7648194 51.6311675
v -92.6089436 -48.8819890 52.0057790
v -102.4305075 -52.9840216 63.5054111
v -101.5937403 -54.1946590 63.8074279
v -82.1574405 -348.4174907 104.0079743
v -33.7982476 -457.3414624 90.3428048
v -35.6241167 -457.2726488 91.6357711
v -35.3742614 -457.4576020 91.1569521
v -95.2079892 -402.2949040 111.8992418
v -94.6836844 -403.4014940 112.0346263
v -95.3409523 -400.9967446 111.7342487
v -72.6667941 -334.4544172 97.9855061
v -73.0839819 -336.4476264 98.5857844
v -74.3716136 -334.8497152 99.0247577
v -75.6157935 -335.9154463 99.7723565
v -74.5777339 -337.5182152 99.5422602
v -74.4083151 -333.1557214 98.7623781
v -73.8695040 -331.3804269 98.2253775
v -83.3404288 -349.5063484 104.8908383
v -1.9505488 -7.0428448 30.0734490
v -3.2698885 -8.3817327 30.4655563
v -0.4426262 -8.7422533 29.8628844
v 24.2864825 -110.1062894 58.0922663
v 23.4934576 -113.2735759 56.7188486
v 25.1210704 -111.2523228 55.0517850
v -92.4537182 -427.2364676 110.3686467
v -97.5877568 -419.1913009 110.8339131
v -50.4961275 -77.6055157 40.6625047
v -53.5104088 -78.7288696 41.6350812
v -51.6246371 -76.0476515 40.6758338
v -48.8525219 -75.4725784 40.3537676
v -53.1427003 -69.7164163 41.4037667
v -52.9903285 -70.7488880 41.2571430
v -54.0300235 -70.8041266 41.6005626
v -8.4161861 -439.7789240 84.3185335
v -9.5427893 -438.8202429 84.7309455
v 5.0035529 -190.7198727 69.0285563
v 5.0616176 -189.4675046 69.5983320
v 4.4737342 -190.7239705 69.8955879
v 12.0190876 -132.4665546 57.4967340
v 14.9525991 -129.3089390 58.3078563
v 13.6228586 -132.7704787 60.3026822
v -63.4038672 -248.3014315 86.7889002
v -66.5306449 -245.2499717 88.4325728
v -62.7752990 -246.1281568 86.8362114
v -67.1409518 -246.8913645 88.5987431
v -67.1588629 -249.8075515 88.5805488
v -66.4409995 -242.2486246 87.9957005
v -71.1820796 -243.5649931 90.7986611
v -60.0742362 -248.2820153 85.8089700
v -6.8144077 -438.5932088 84.1267630
v -5.9233843 -437.4938905 84.0944871
v -8.7419543 -26.1074007 4.1852733
v -5.9662485 -26.3239462 4.2607072
v -7.7562681 -26.8453509 4.9390341
v 20.0823750 -10.0424048 24.1336506
v 22.5854795 -8.1986655 23.2063979
v 18.5575690 -6.7793052 24.6033911
v 18.7855195 -11.8819512 24.3199095
v 18.3897521 -10.1458430 24.7288328
v 18.2778873 -8.8265799 24.8059873
v 22.2113840 -12.4996947 22.6758718
v 26.9385260 -14.2543288 22.6285104
v -9.3903895 -26.4905579 4.7144969
v 22.7003805 -16.7860482 22.8953194
v 27.2639692 -0.6326232 20.4320401
v 23.2294630 -0.6867033 19.9010000
v 26.8799942 -8.6261248 22.3320033
v 31.6637978 -1.8187312 19.6392108
v 32.0025310 -6.4884219 22.7916371
v 20.3127675 -3.7991479 23.7003379
v -63.6073276 -127.4503917 80.3435892
v -63.7970045 -125.2328455 78.0360773
v -5.1877140 -439.9292171 82.9001218
v -3.9870488 -437.8152192 82.7371776
v -3.9028465 -438.2826090 81.1400041
v -5.9327935 -441.9860542 81.6254765
v -7.4423258 -443.5911477 83.0703825
v -46.5633906 -36.2328365 17.7494921
v -44.7702371 -33.9323245 16.5637527
v -44.2750454 -35.6389321 18.1799699
v -45.9029861 -33.2595408 15.4788084
v -45.5899984 -38.4203568 21.0511014
v -47.8578545 -34.8091125 16.0112511
v -49.0794964 -36.3358855 17.0075949
v -49.1153486 -38.1532498 19.0604459
v -42.8613760 -36.5356058 20.1505627
v -42.3954502 -31.3949883 15.5975502
v -89.8092464 -376.2448728 107.9870611
v -22.7773376 -27.7851988 10.9235365
v -23.0753403 -28.1731319 12.8594190
v -24.0074079 -29.9435575 17.7553482
v -24.5894808 -31.5060504 19.9860632
v -81.9614157 -321.3398159 101.1324972
v -76.8695697 -313.5772943 98.4110162
v -79.3467164 -321.9944537 100.1713872
v -74.4429082 -89.4002318 56.4311184
v -72.9179829 -92.0142159 57.1200550
v -22.2069714 -28.3942185 13.2279107
v -20.5724500 -28.4928028 11.8463542
v -21.8699649 -28.6112316 14.8316380
v -22.2145412 -28.2459632 12.3902727
v -59.3865998 -212.9727453 83.7659910
v -62.7442598 -216.8430388 85.2507874
v -66.0860166 -212.9743546 86.2289891
v -59.4069473 -218.1389481 83.9111134
v -60.6741905 -210.1066262 83.8862881
v -53.2616116 -213.0099386 82.1230412
v -56.1112352 -219.1928476 83.1654146
v -56.1868139 -214.3442482 82.9692930
v -3.4771445 -422.9154587 83.1875280
v -5.7131471 -420.0710952 84.0030313
v -2.8848376 -420.1516509 82.5015008
v -24.1757911 -217.0743495 76.3327777
v -21.7224937 -218.6381072 75.4014254
v -27.8619137 -223.7906903 78.6634460
v -22.4741530 -215.8594429 75.5402967
v -20.8055880 -224.1168171 75.5435899
v -22.4296693 -222.6679921 76.0780275
v -15.4736927 -217.2673196 72.6265833
v -16.7318862 -223.6979604 74.3652582
v -18.2993058 -219.0916240 74.0846321
v -29.1371178 -220.4495966 78.8496062
v -29.8490897 -215.6864703 78.6381811
v -27.6734419 -215.2495086 77.7565911
v -91.5041566 -374.1935194 108.9054644
v -55.7412356 -8.5690152 13.3101204
v -91.2355781 -376.9668341 108.8531688
v -92.9178670 -378.2556951 109.8750755
v -92.7880481 -378.8039386 109.6076891
v -92.9754674 -379.7437251 109.6634194
v -66.0228878 -61.0120706 38.1781198
v -64.8241043 -57.9364188 33.8588655
v -62.8389791 -57.9789951 33.9967608
v -92.7827507 -381.1572194 109.4746962
v -92.5957933 -376.8440485 109.6681356
v -91.7927027 -378.9325356 108.8661030
v -51.4237694 -166.9896245 75.6071731
v -46.8684845 -163.7521386 73.8139004
v -42.0322232 -168.1400090 74.7668520
v -42.7281968 -167.2219038 74.5605901
v -39.4758321 -166.7391211 74.7926682
v -42.5445735 -165.0154740 74.0787163
v -44.9705645 -167.9232866 74.6145099
v -44.0939218 -170.7501411 74.9452934
v -40.5404381 -171.6832072 75.4058957
v -37.2997746 -171.0752845 75.8559629
v -35.0847840 -167.7586436 75.8042783
v -27.8214980 -166.9662744 75.0228018
v -25.8086100 -167.9509729 74.3991658
v -27.8456211 -170.6783623 75.2762333
v -26.1735711 -165.7184362 74.1738006
v -29.5802560 -166.6448414 75.5900517
v -27.8510861 -162.6092643 74.5379403
v -24.9915682 -172.7924049 73.9715323
v -24.8417892 -168.7190980 73.7115890
v -23.7922315 -165.4416770 73.2240379
v -31.7977220 -170.4495549 76.4218196
v -29.6174642 -172.0604300 75.8977905
v -27.8701652 -173.2045859 75.2402768
v -86.7967084 -377.6339591 106.7779139
v -78.8045228 -349.0126729 102.1933258
v -78.3268586 -348.2088447 101.7806381
v -92.0995995 -383.4028244 109.2461124
v -102.3370698 -50.5573787 61.5904853
v -102.5069505 -51.1900596 62.6238212
v -101.6498357 -49.7938208 63.2907301
v -101.2117267 -49.2300168 61.3661073
v -102.6337817 -51.3988920 60.4100935
v -102.9334292 -51.7463014 61.4308603
v 34.1358967 -87.7658799 48.2261628
v 30.5833481 -86.8263394 47.2095199
v -103.0604392 -52.5124185 60.1348430
v -103.0110940 -53.2731153 58.9648411
v -42.3945487 -189.9724603 108.3013862
v -43.3849730 -190.4044747 107.8233495
v -43.9912528 -194.2478567 107.5181961
v -38.2204615 -193.6503649 109.3640625
v -38.3763984 -188.7500435 109.4917059
v -45.8777510 -189.6013469 106.8911329
v -49.0691364 -195.9142685 105.3459048
v -47.8278436 -191.4470494 105.8929041
v -43.5275137 -187.4580532 107.6523140
v -45.2868827 -187.2177720 106.7502722
v -49.0345955 -187.6544952 105.1627547
v -51.7976731 -191.4430112 104.1192338
v -45.4681143 -196.1543709 106.7730337
v -43.7978767 -172.6922691 75.1198083
v -43.7642261 -174.3467003 75.4005909
v -45.4251096 -173.9302576 75.2044022
v -42.9493412 -176.7692566 76.0511458
v -46.1648256 -177.9128909 76.3571635
v -40.1807129 -175.8374125 76.2900040
v -47.1872613 -175.3929555 75.5579472
v -45.3133881 -172.9712933 75.0793517
v -41.4202660 -180.1656336 76.8481269
v -48.5567190 -166.4074510 74.6173263
v -49.3100397 -168.2838202 75.2012506
v -47.1055917 -166.8243110 74.4320452
v -34.7407311 -76.4919519 40.7827646
v -32.7019058 -75.4594058 40.3520241
v -31.9709331 -76.3047710 40.3449684
v -56.2574491 -169.1742092 76.8434778
v -52.4312221 -166.3563251 75.7407397
v -78.1225264 -350.0860333 101.9850448
v -76.7836049 -349.6069610 100.9185538
v -101.4446169 -56.4844012 62.1060655
v -58.7947480 -7.5978511 21.7896309
v -61.3968968 -13.5166850 25.7409122
v -58.8955097 -10.0470837 26.1894148
v -61.7995486 -12.0807411 22.1729372
v -61.5206324 -10.6024900 18.4871815
v -59.9709451 -13.6244306 27.9383548
v -56.5420873 -9.5156487 28.7449751
v -57.8267500 -12.4666104 29.5608137
v -55.7312928 -6.9951583 27.2880439
v -56.8905100 -6.4896187 24.8316973
v -52.7561419 -394.1243291 99.6846929
v -52.7561381 -394.1244185 99.6846855
v -52.7561419 -394.1243589 99.6846929
v 23.8216445 -65.0362447 54.2306937
v 25.8266963 -64.7172555 55.4439910
v 25.1457244 -64.2211586 55.1480614
v -38.4798460 -21.6026362 6.0164318
v -40.4660702 -22.4850401 5.1612537
v -40.2803086 -20.8888408 3.5349813
v -93.1690410 -384.8384023 110.4259938
v 35.0673273 -55.3791039 57.0570491
v 32.9584666 -55.7374433 55.6886606
v 34.8127149 -56.4790778 57.8183830
v -16.3856428 3.4302971 25.0676759
v -14.6295810 3.3037204 24.5528314
v -15.4722920 2.6618030 22.4893410
v -13.1660150 3.0303539 23.6796606
v -13.6004752 3.1527642 25.1432806
v -13.1768556 -19.5931718 29.5612942
v -14.8847196 -18.0226918 29.8830252
v -15.3461266 -19.1362444 30.1520918
v -12.2320028 -20.9455993 29.6307635
v 30.1320478 -66.6114986 55.6488968
v 28.7700463 -67.3411041 55.2662760
v 29.0980935 -68.3415681 55.1862232
v -49.2434837 -177.7174026 76.6655505
v -50.8520864 -181.1019033 77.3378983
v -48.8558374 -183.3095253 77.4376839
v -43.5557812 -182.6072931 77.1835372
v -52.4925888 -177.9945791 77.2108734
v 2.9546502 -185.6642216 72.2816065
v 0.6558996 -185.2568537 73.0245411
v 1.5150261 -188.9492869 72.1976161
v 2.9958673 -182.9218566 72.4805668
v -1.4263411 -190.6188577 75.3662065
v -2.1725222 -181.1199635 75.8740157
v -2.4251700 -185.1631850 76.4570236
v -1.3506872 -187.7172142 75.3127933
v 3.7580805 -187.2721165 71.5526715
v 4.9269884 -184.5310181 70.9437728
v 3.5956905 -189.0552044 71.1954236
v 4.8233084 -187.8415346 70.4637766
v 5.7067433 -186.5157336 69.5378408
v 4.3509076 -179.6793938 71.6115832
v -18.7333208 3.3356368 21.7677783
v -18.5424536 3.7035793 24.0927674
v -21.5386264 4.1165082 22.4454980
v -17.8981889 1.9152543 19.8070724
v -20.6104536 3.2306975 20.1181956
v -21.4398559 3.5779311 25.7605556
v -17.9313831 2.5594351 27.1439403
v -18.5362864 3.4972664 25.5870186
v -14.3290330 1.4548703 20.1021526
v -92.2811925 -387.2453570 109.9546775
v -72.5436062 -337.4860287 98.5004753
v -73.1281191 -338.8601840 98.9799201
v -59.2847168 -193.4226304 81.6840976
v -62.7380908 -192.1728104 82.5092942
v -61.2884611 -189.4917637 81.7445740
v -61.6493821 -197.9677230 83.0268264
v -56.0857542 -190.7535642 80.3711414
v -65.5777082 -187.8890097 83.0722898
v -61.8346855 -188.0958378 81.5611333
v -66.9678599 -191.9910610 84.2670798
v -65.9495816 -196.1591840 84.0957761
v -62.9706383 -185.9002262 81.4114287
v -64.6862760 -184.0299219 82.1159407
v -1.5627473 -211.6797268 72.7251694
v -2.6238216 -212.0738775 71.0548088
v -1.5183302 -209.1089338 70.6226900
v 27.8234445 -64.6824166 56.2035367
v -4.7148089 -209.1400176 68.9806193
v -6.7760348 -179.4969290 81.3801587
v -92.9747298 -388.5354400 110.3708148
v -47.0066033 -16.4122581 0.7409559
v -48.2584797 -17.9667380 0.8637476
v -48.3032279 -16.3561329 1.0970368
v -49.5953523 -17.1841532 1.3060664
v -49.5297052 -15.4334288 2.0006325
v -48.6560427 -20.6242688 1.4095254
v -56.2768094 -20.8619777 37.5128239
v -56.9872968 -22.0319424 39.1568765
v -54.3523133 -20.8833665 39.0565842
v -59.0307564 -22.7855332 38.8321020
v -54.5596406 -19.2244034 36.2326987
v -57.6690510 -19.6495578 34.2046097
v -55.8123440 -19.2892123 35.3437960
v -56.4822778 -22.3223493 40.3658859
v -58.6945713 -22.6898231 40.3968282
v -53.0932061 -19.5733663 37.7346650
v -52.8746918 -21.2656949 39.6791250
v -53.3072017 -22.9479410 41.4034389
v -61.5671016 -160.5608314 96.1800963
v -59.1547601 -161.6987437 98.2479006
v -59.3648180 -159.3060941 97.4564180
v -61.2059347 -164.6348089 97.2775817
v -60.0927658 -156.8051130 96.8626812
v -64.1181991 -164.1756594 94.3605676
v -62.1597059 -157.4872434 94.4797620
v -64.8790821 -162.2182727 91.7294174
v -57.0861660 -158.0747813 99.1332084
v -54.3117635 -162.6103967 101.4368460
v -60.2824837 -168.4935689 98.4324813
v -58.3386496 -163.7247950 99.0528390
v -31.3228928 -88.8007805 74.0968138
v -28.6107808 -89.1285688 72.2352639
v -30.5562783 -86.2592086 71.1470321
v -32.2349593 -91.6969329 77.2267804
v -33.1566259 -86.0926956 73.1581002
v -36.4555381 -86.3085985 76.3804838
v -26.7352425 -91.0392925 72.3869652
v -29.5241643 -94.7946459 77.5584653
v -25.1826867 -87.8059044 68.1086779
v -22.1042950 -92.4296901 68.4837401
v -23.6720704 -95.9651023 72.0038712
v -26.1314493 -97.7725908 76.2880296
v -19.2702059 -14.6500710 31.3045904
v -19.4837097 -16.5368281 31.1115589
v -18.7017210 -18.5984168 30.7849720
v 5.7792352 -77.0752653 53.0006550
v 4.8866509 -78.1135559 53.4934886
v 8.8635581 -76.4089972 53.1762280
v -101.9317806 -57.4867874 56.9953322
v -101.0851562 -58.4412441 55.0249517
v -101.1433452 -59.0791032 56.6179529
v -101.6703621 -58.2973212 57.8932874
v -102.3412272 -57.0416935 58.7150082
v -102.7700305 -55.6524731 57.9917021
v -99.5433182 -61.1875802 55.2002117
v -99.6133089 -59.5229119 52.3950569
v -100.7250398 -59.5511496 58.0744669
v 15.5748595 -39.9383456 32.8350142
v -29.4908527 -356.8804264 84.6032947
v -29.8540890 -358.3634496 84.7233757
v -31.4391181 -357.7400446 84.8906040
v -38.4705663 -356.5907478 86.7102742
v 10.0014368 -28.7078582 9.7796600
v 7.2441348 -29.0604010 10.1506170
v 8.0206003 -28.6638457 9.0778004
v 13.3968052 -29.1503761 13.7902098
v 7.5312932 -29.6162926 13.1600946
v 10.6384605 -26.8819537 6.6038650
v 14.6810589 -27.3824409 8.2766926
v 8.2946867 -28.0123539 7.9276180
v 4.2611165 -28.8672373 10.1423077
v 6.4898087 -30.0053731 16.7013947
v 9.8904120 -29.9909674 17.3785314
v 4.9774046 -29.4857584 14.6788079
v 3.9157029 -29.2279590 13.0511839
v 8.8135600 -158.8210166 64.3385947
v 8.3962716 -156.3908309 66.3690343
v 7.1721608 -159.8630100 67.8193122
v -102.0877436 -51.0148294 63.6868924
v 35.2045111 -77.1724582 54.7013022
v -68.1157783 -171.2561548 89.7792652
v -68.3964565 -173.6075282 86.6468400
v -68.8393638 -175.9989858 89.4975066
v -67.9399371 -169.6788222 86.2862840
v -67.3382580 -172.9991585 92.8679034
v -66.0307258 -169.1313237 93.4131294
v -67.3085079 -166.6491628 89.4247964
v -66.5218383 -173.5229939 82.8742459
v -68.1312159 -177.7822226 85.5100453
v -66.5819347 -166.9977605 83.1553787
v -63.0930141 -171.2172776 79.8681304
v -64.9604276 -179.6675324 81.7506835
v -61.8071556 -175.6220758 79.4931576
v -60.6995076 -182.9552054 99.2019251
v -56.5053485 -181.3742667 101.0459810
v -60.2353550 -178.7641644 99.4286314
v -57.9370260 -186.0755533 101.1147201
v -63.6177287 -178.3789098 96.8514755
v -62.1082149 -187.6330674 99.5522887
v -58.0319241 -177.2878617 99.9713093
v -54.9783595 -186.1540824 102.4264321
v -54.8256189 -175.4657626 101.6517431
v -52.8742708 -181.0559332 102.7681828
v -61.4402071 -173.9191115 98.4192565
v -9.8689627 -428.5371304 84.5092610
v -11.2539986 -430.2759469 84.7566798
v -10.5435438 -433.2860410 84.6379325
v -21.0585035 -184.7571433 72.9216486
v -23.8564983 -185.8260632 74.6497363
v -22.0124237 -181.1411381 73.0518252
v -21.2993864 -187.9021823 73.2538104
v -25.3283512 -183.7286353 75.3168166
v -26.2820348 -189.9997145 75.7608488
v -26.2199640 -179.1752875 74.8841614
v -23.1143776 -177.5337011 73.2704103
v -34.7643681 -173.7993807 76.6305998
v -32.8159072 -175.0485897 76.7385215
v -36.2651832 -177.1517396 77.0641640
v -30.9875663 -173.9693582 76.3792247
v -37.9986800 -173.9958823 76.2404278
v -34.6939117 -171.3157296 76.3356164
v -34.0104476 -179.5876920 77.5538012
v -31.0686305 -177.1743447 76.5496120
v -35.7524045 -180.4960817 77.3203671
v -38.5265909 -178.6769181 76.8710077
v -9.6549448 -396.0165083 84.9221125
v -29.2602237 -176.5001416 75.8771896
v -11.3574518 -405.2715003 84.9066377
v -8.8113882 -398.8285661 85.1770863
v -32.3822573 -167.5000042 76.1255100
v -32.9361260 -165.6613648 75.7484287
v -69.4901198 -281.1432779 91.2929028
v -71.2203011 -279.9532115 92.4734473
v -70.3579634 -276.8315971 91.9403732
v -64.8637116 -277.7903676 88.9852867
v -65.9107566 -280.6442380 89.4319788
v -68.3564842 -283.1570208 90.8416137
v -67.6584542 -274.7541368 90.3118774
v -72.0900297 -276.0481536 93.0597112
v -72.7695227 -274.8403251 93.4238881
v -72.5937560 -276.4071524 93.3576375
v -70.2929124 -268.9604163 91.4927870
v -30.2515030 -160.7419550 74.8091862
v -32.3240571 -162.5776440 75.1093626
v -35.3007391 -163.9879495 75.2739608
v -32.1577713 -159.0212733 75.0180632
v -35.0978971 -157.7939391 74.3720159
v -30.0393887 -157.9450220 74.8900324
v -27.1549262 -158.9640379 74.3973479
v -7.2446684 -170.7939506 64.2421097
v -9.1391252 -171.7313081 64.8225918
v -10.4428064 -168.8588560 65.4744655
v -8.9484984 -174.0119159 64.9260134
v -8.8352254 -165.3335392 65.1975423
v -6.0291900 -164.9438888 64.5643100
v -3.5729227 -174.7448891 63.2643923
v -1.2489812 -171.2674797 62.8848374
v -4.8575243 -166.4883494 64.1638711
v -11.3019617 -164.0263796 66.4605573
v -16.3727794 -163.8689339 69.1670924
v -12.2291828 -160.9237045 67.1045482
v -13.7311127 -159.9874645 67.8101182
v -13.9598697 -169.1763401 67.7180961
v -8.7712882 -163.0434394 65.3142408
v -15.5412769 -169.9172407 68.6433613
v -100.5216613 -48.9484817 65.0218651
v -98.8270044 -47.2872630 65.8495799
v -100.1532078 -47.8745140 63.4592175
v -99.7288153 -48.9013568 66.3265958
v -101.4006883 -50.4893102 64.8295656
v -100.5285904 -49.8562679 65.9329891
v -96.8906358 -45.1810099 66.0872608
v -98.4960496 -48.8920510 67.6594004
v -96.8233496 -46.4493781 67.7327961
v -99.3922204 -47.3584011 60.9559044
v -98.0141163 -45.7023345 63.9658272
v 25.5188253 -21.9056252 4.6865898
v 28.5984036 -21.9620969 5.6800223
v 26.4425613 -24.4762190 7.5950241
v 21.3644840 -23.7577092 5.1493263
v 22.5649197 -21.6510389 3.9434372
v 30.5832773 -22.2040899 6.6652964
v 26.0456055 -19.3480700 3.9196629
v 30.6772739 -20.7400192 5.6844312
v 18.5110010 -23.0806973 4.2600245
v 17.3935611 -24.9672327 5.5751540
v 20.1259702 -21.8870062 3.7165899
v 19.9458767 -26.2445323 7.9354104
v 1.5642728 -23.7849355 1.5476900
v -2.5232995 -23.1989417 1.0358855
v 0.2042481 -21.8529627 0.2760646
v -0.2379852 -24.7656014 2.2828195
v 2.3460381 -25.7848483 3.8176735
v -0.5665160 -23.9042845 1.4774095
v 1.4096774 -21.2073401 0.1871390
v 3.3278351 -22.3750733 0.9386817
v 4.1969717 -25.3359135 3.4971985
v -1.8948709 -24.9152537 2.4659268
v -5.5585280 -24.9931421 2.7559197
v -0.2534171 -25.8078109 3.6567037
v -20.2067569 -12.7742356 31.4437076
v -20.9819265 -15.0056025 31.3886479
v -3.9467793 -26.7925728 5.2490556
v -6.0968068 -22.2842600 1.0231064
v -4.1418909 -20.8019353 -0.0337049
v -2.0221178 -21.3004425 -0.0310798
v 20.4751324 0.1650848 21.2224294
v 5.5714818 -189.4103736 68.2804435
v -20.7523946 -16.7759899 1.4126390
v -17.2187854 -15.8604421 1.2134539
v -21.1646631 -12.5733325 1.3631185
v -17.3905548 -13.8359563 1.1852016
v -18.3675364 -13.0399633 1.1431507
v -19.3513613 -11.4434762 0.9375542
v -23.0166521 -15.7291889 1.6187994
v -18.3445923 -19.1013403 1.3824310
v -23.8094609 -17.7521408 2.3956699
v -24.0191165 -12.2105703 1.8188175
v -35.3051275 -78.8161457 41.2058681
v -14.2567791 -13.7855168 0.9666063
v -16.8391671 -12.2933565 0.9491661
v -14.8426415 -16.1268394 1.2000728
v -12.0137427 -14.2383538 0.5994487
v -13.0594475 -17.2509085 0.9454353
v -13.9859328 -11.5152067 0.9253605
v -84.2382237 -314.7022426 103.8950458
v -15.6374499 -18.2554908 1.0512448
v -37.2843072 -20.3318186 5.3364458
v -35.7799903 -19.6133479 6.3028587
v -36.7795043 -20.9250748 6.9093332
v -63.6093020 -14.9303423 14.3947452
v -63.4406582 -13.3625437 17.8551879
v -60.8458109 -11.9093014 13.7409074
v -61.6832227 -11.2719825 16.4725427
v -65.0248751 -16.4076257 16.1672905
v -62.3772368 -15.1756853 11.6680004
v -65.0882125 -18.4922256 13.0811855
v -65.3619543 -16.8591291 19.1626288
v -92.2822133 -51.1937179 43.6938219
v -90.7287970 -49.2809303 44.1962965
v -63.2705986 -29.6307225 9.4487239
v -63.7593642 -32.1329609 11.3586597
v -64.9116710 -29.9802925 10.9065976
v -61.6308749 -31.2205888 9.3231620
v -64.8588091 -27.9433969 10.0214602
v -63.1877184 -27.4728928 8.4013715
v -60.6596209 -28.5688322 7.4832477
v -66.0159737 -30.6862872 12.8692752
v -65.1192889 -34.1924205 14.7342514
v -62.8902987 -34.5441401 12.6151219
v -61.1287579 -33.4514230 10.7468981
v -65.7594353 -28.9010797 11.4479177
v 33.6067490 -15.0801558 24.6168114
v 31.3158408 -14.2296143 24.5716181
v 32.5049795 -17.1871185 24.5660692
v 32.9618230 -13.1545588 24.5896112
v 34.4444364 -17.0250852 24.3900456
v 36.1019671 -15.5949406 23.8165949
v 34.4531089 -13.4496922 24.3608430
v 31.8001993 -11.7476033 24.4024061
v 30.8858883 -12.6421070 24.4525019
v 33.6931795 -11.4153791 24.2260415
v 32.9072550 -8.7028155 23.5563274
v 30.7595953 -11.8074371 24.3368670
v -74.2292851 -90.4377624 60.9280430
v -73.3164772 -92.3628062 63.7154132
v -74.3459836 -90.6518772 64.5083264
v -72.6389661 -93.2971910 59.6572794
v -72.4552125 -94.8678479 63.8607815
v -73.1378868 -92.3422351 65.9647360
v -75.6483003 -88.1041959 61.9558319
v -75.9108067 -88.1085992 59.4009757
v -71.2082162 -97.8946537 64.0039444
v -71.5864971 -96.9023630 66.3649142
v -70.9293485 -96.9940200 61.0828698
v -72.3858029 -94.2944288 67.6074773
v -72.0963031 -93.5816318 58.3785810
v -86.2061605 -332.1405947 106.0998365
v -86.0604644 -332.9300284 105.5448428
v -59.3407527 -41.9520959 20.2200580
v -58.0749474 -39.9785787 17.6502541
v -56.3708879 -40.5980535 19.0153625
v -61.2729341 -40.4404663 18.3770545
v -57.6902628 -42.8115726 21.4766953
v -60.3276119 -43.3770716 22.8390098
v -62.2696280 -43.0524014 22.9530893
v -55.1365875 -38.1639153 17.7120660
v -57.2626591 -37.8179811 15.5729251
v -59.5167503 -39.1010754 16.3228847
v -52.8421849 -38.9433689 19.4393229
v -55.1776886 -42.4064137 22.3981682
v -85.6929645 -329.0850818 105.1663458
v -85.8934820 -331.6094279 105.2418873
v -85.2550268 -324.2193162 104.1461006
v -85.1695538 -320.0061023 104.1078866
v -85.1984844 -321.0766912 103.9252952
v -84.6950486 -317.1385527 103.7556827
v -84.3834653 -315.9068823 103.0297503
v -83.9906111 -314.7258162 102.5145948
v -83.7608278 -312.5884831 102.6893631
v -84.8236308 -319.5400238 103.2558531
v -82.7812552 -313.4161532 101.1646837
v -82.5281739 -307.9702854 101.3710201
v -83.0067620 -310.6827736 101.5747935
v -82.2879523 -304.8912883 101.7056257
v -81.1695233 -299.2340624 101.5703529
v -80.7026103 -303.2464087 100.0528261
v -80.6257278 -299.8393178 100.3250629
v -79.6024948 -293.2715416 99.9474078
v -78.8323358 -296.5050042 98.5672995
v -79.1442767 -289.7889018 99.6496007
v -78.2191381 -274.4301856 100.1942232
v -78.1838745 -272.4790573 98.4831154
v -78.3517435 -274.4305134 98.4626338
v -78.3734396 -276.5577734 98.3217210
v -77.8042451 -269.3136930 97.5639299
v -78.1031102 -273.6989558 97.7680981
v -77.5869638 -273.0030119 96.7062265
v -78.0845881 -274.9042511 97.4924937
v -76.8705085 -265.9406960 96.2051153
v -76.2906373 -268.9531446 95.5184177
v -77.0841315 -262.8434300 96.9530195
v -76.5184537 -258.9556277 95.9999710
v -76.2451366 -262.8783584 95.1827392
v -74.7805312 -260.5244219 93.5981497
v -76.0938451 -253.5007000 96.2756425
v -75.4175857 -249.4088560 95.0248465
v -74.8779774 -252.3199320 93.7395245
v -74.9509409 -256.1506927 93.7944725
v -69.0338910 -69.7424486 80.3942084
v -70.7341284 -71.3932663 81.0081437
v -66.9213235 -71.8719214 80.9966177
v -74.0579888 -70.8167031 80.5647820
v -67.6730722 -74.1173029 81.8713009
v -70.6357509 -78.2865733 81.4919621
v -74.8190582 -75.9045482 80.1986009
v -72.2174644 -74.1297007 80.9810460
v -71.1551458 -68.7391683 80.1340714
v -67.4118698 -67.2689229 78.7513405
v -74.8865902 -246.2898940 93.9858407
v -73.6509785 -249.2082715 92.2402740
v -83.0976516 -48.9582941 70.2225119
v -83.4875330 -51.1104353 70.4054683
v -81.4934522 -48.6688018 69.6201473
v -85.8186036 -53.7809245 71.4816526
v -87.6079202 -55.5563159 72.4182650
v -84.2994303 -55.6048602 72.6540759
v -88.9025852 -53.8375787 71.1891726
v -85.9835893 -51.3549857 70.5455244
v -82.4425146 -52.3645245 70.9288269
v -74.8170987 -243.0914938 94.5241228
v -74.3992925 -238.2997125 96.3299498
v -74.4760782 -239.0975058 94.2968354
v -74.4274259 -236.3220751 95.6463292
v -73.8631189 -233.2063317 96.5147391
v -73.5172257 -235.7213199 93.1161717
v -72.6815835 -240.9217507 91.8610990
v -73.2053220 -238.3418530 92.4837664
v -74.2221475 -234.4215214 94.7753042
v -73.9109218 -232.4640602 94.0020978
v -73.6304820 -228.5787314 95.0852558
v -73.3760670 -230.2349210 92.6211625
v -72.9500949 -232.7418923 92.2162384
v -72.3780841 -226.8449068 97.8729650
v -73.1191635 -224.8820513 95.9652215
v -71.9316825 -222.9828984 97.7390260
v -73.2810348 -224.1783589 93.7312916
v -72.9931965 -227.0721197 92.0621753
v -72.9905367 -222.0420241 95.4914168
v -72.1939877 -218.7002897 96.7324302
v -73.1279701 -219.5906192 93.2223946
v -72.4617764 -215.2414769 94.5525095
v -71.5326220 -215.5442834 96.7576653
v -69.4106594 -215.5428082 98.7663418
v -72.5239143 -215.6590521 91.6213170
v -71.0598528 -212.8892988 96.3828787
v -72.4215731 -213.1233811 92.4702361
v -72.0361993 -211.4963084 94.1318497
v -71.6429129 -218.5238004 90.1347846
v -72.0398948 -223.0138779 90.8205658
v -58.8242933 -218.4569240 104.0672138
v -62.1904284 -213.2858038 102.8291136
v -65.1918054 -216.2797004 101.5813500
v -66.6362494 -213.0799890 99.6423215
v -63.2206425 -209.4997764 101.9881517
v -69.6846992 -210.7568383 97.6550952
v -71.8938336 -212.8734291 90.5490443
v -70.7828924 -214.5822644 89.0502036
v -71.9325617 -210.4974389 91.5141255
v -1.2603152 -212.6056105 75.1847625
v -0.4717940 -207.0465088 74.9756917
v -2.5445472 -213.7651592 78.3751830
v -0.7883449 -209.6966058 73.6611038
v -1.8451323 -215.4029906 76.2292668
v -2.3118542 -218.0604637 75.6237879
v -4.5482158 -210.2844864 81.0174942
v -2.2633479 -210.1624310 77.7434111
v 0.0009372 -206.6045403 71.7852637
v -2.0921286 -204.3056190 77.2207528
v 0.4780595 -204.3269277 73.6376345
v -9.5002959 -203.9069533 88.1891176
v -4.5468030 -201.8075138 80.5102438
v -2.9887112 -217.7020907 78.9369866
v -4.2329715 -206.1485797 80.3311095
v -2.7682383 -199.3957609 77.8418854
v -10.4278065 -209.7783536 90.0645256
v -6.3256160 -216.6889310 83.7509185
v -12.8457537 -208.2728148 93.9704552
v -12.9131312 -204.6284825 93.9208567
v -13.9285317 -218.0917859 96.5404660
v -16.5616553 -211.1623138 99.8334140
v -18.7373534 -206.0317099 102.3522466
v -17.9553349 -212.8630430 101.9749492
v -22.3765038 -209.3554437 106.5135226
v -20.0917386 -208.7718248 104.0544435
v -20.4671212 -197.5859851 103.4555435
v -18.6576527 -203.7231773 101.9787341
v -24.3578497 -200.1375556 107.3002219
v -21.7280686 -202.9546797 105.0107703
v -21.9539348 -216.8803215 106.6749319
v -18.7392011 -212.4775052 102.9631719
v -24.8500556 -214.2327875 108.0241874
v -26.9936714 -209.2133611 108.9735255
v -12.1703409 -224.7296125 94.1397920
v -15.2252000 -222.3877311 99.1843864
v -18.8380424 -215.7403380 103.4101322
v -5.3721992 -214.2805010 82.2792351
v -5.3366101 -225.3324836 82.5017318
v -5.1037059 -218.9060599 81.9932520
v -2.8430182 -220.8271176 77.6079223
v -9.6031195 -224.2527008 89.5122662
v -7.6950872 -226.1184901 86.2388089
v -14.6335224 -226.2747735 98.3896703
v -15.8473924 -225.3368646 100.2149805
v -17.3566397 -219.9028432 101.8731818
v -6.7788307 -232.7267528 84.4928101
v -5.1402077 -230.9011072 81.9789767
v -5.7198252 -237.3932600 82.5467110
v -4.8803980 -234.5691770 79.0471733
v -4.2745764 -230.1237434 78.6022320
v -3.6166196 -225.4528999 79.2052075
v -6.5494892 -222.2135961 84.3154490
v -10.8896745 -234.2333496 91.9031948
v -57.5112887 -22.7178987 41.9800505
v -5.9064338 -241.5214330 83.3044648
v -4.3539582 -227.6172340 76.0067329
v -5.2311728 -231.7647636 76.8176392
v -7.1011763 -236.3825142 85.0259140
v -12.8683075 -235.0367755 95.4789445
v -7.0734131 -244.7893471 85.6194869
v -7.2840080 -241.0453707 85.6857225
v 28.7811812 -58.3676063 53.7367389
v 30.4121152 -57.6724447 55.3300716
v 30.9115741 -55.3601161 52.3799881
v 29.1651618 -56.3543849 51.5876673
v 28.0887652 -60.1889752 55.3941652
v 32.6247402 -58.2608283 57.5362742
v 29.9692377 -59.3433604 56.4287677
v -7.8885267 -247.8901297 87.3900428
v -10.3131142 -247.8842288 91.8474868
v -7.8356527 -253.7643313 87.3202756
v -6.6088848 -249.8463243 84.4714195
v -6.2814555 -246.6059923 82.0028111
v -14.4563373 -252.9540360 98.8437533
v -13.5087920 -255.9672594 97.2139984
v -11.7993699 -247.0093071 94.4019333
v -7.4416986 -259.7529292 85.8010575
v -7.7253957 -255.9173107 87.0115757
v -7.0684017 -254.9689412 83.8519260
v -10.2612739 -265.7359242 90.9596384
v -8.3096968 -263.5502815 87.4245092
v -8.2125384 -266.9023871 85.6951252
v -13.3709898 -266.5157318 95.8611965
v -9.2470031 -271.8736529 88.2394761
v -7.6431902 -262.9550695 83.1354260
v -7.2828964 -258.6322427 81.8768963
v -10.0194905 -277.7294517 89.5513073
v -10.7108792 -271.3251710 91.0808742
v -11.9375475 -274.2608190 93.0919945
v -8.0307936 -266.8364346 82.1724907
v -8.6199818 -264.5229399 80.5603340
v -8.6231427 -260.9552741 79.8772871
v -9.0864040 -274.4714916 86.7644027
v -8.2487734 -270.8929777 83.0346346
v -11.4394901 -280.7494104 92.1851024
v -8.9831073 -274.9676406 82.0098445
v -9.1236336 -279.2212367 87.2593671
v -9.0400018 -278.3979774 83.6804658
v -9.4551025 -282.6419771 87.7944604
v -9.3365703 -282.1898460 84.8621503
v 37.7602093 -68.8302815 58.3481677
v 35.3289768 -68.4424192 56.8928756
v 36.1858383 -70.9855109 56.7329079
v 35.8820632 -65.5873343 58.1787191
v 35.0075290 -66.8003634 57.2385341
v 36.8772410 -66.9768527 58.4046654
v 33.5814804 -69.9837059 55.7844266
v 33.1868455 -67.7008256 56.1334603
v 38.4794325 -71.6766194 57.0001267
v 40.0396660 -67.5919726 59.7223602
v 38.9979295 -66.0389662 59.9442311
v 33.4530883 -65.5299872 57.2053529
v -10.0442488 -284.7174108 89.7299275
v -9.1161942 -285.6389284 86.4801779
v -9.1957161 -288.7759805 87.7629220
v -9.2691826 -289.7037268 85.2046758
v -10.2774780 -285.6811285 82.5124234
v -9.6589448 -291.9375300 89.0774429
v -9.8323617 -295.4472899 89.0283287
v -9.6426532 -296.3837087 84.5981091
v -9.8189320 -293.3082879 83.8264003
v -9.4937254 -296.8293130 86.8068859
v -9.4991168 -299.2334664 85.6341794
v -9.4510717 -302.2364080 86.5674093
v -10.2111418 -302.4139702 83.6821198
v -10.2124708 -298.8378704 83.4170729
v -9.6384715 -305.6557775 85.4035020
v -9.6981144 -309.6273541 87.0544165
v -10.5143907 -309.3125224 84.1225982
v -11.6813593 -306.5675497 82.6298967
v -10.2118840 -311.4077151 89.2413557
v -9.9665076 -311.3866150 85.9613493
v -9.9523999 -314.6774769 86.4888281
v -9.9903345 -318.0548847 88.6730924
v -10.9924283 -312.1675253 83.8682279
v -12.4603733 -317.0676529 93.8225091
v -10.7374908 -320.9105432 90.7913595
v -9.9941455 -322.1261203 87.0944634
v -10.4770558 -314.8167133 90.3839543
v -10.3728380 -319.1919923 85.0562230
v -11.7170364 -315.6375885 82.8595236
v -9.7765988 -329.4890821 88.1236643
v -10.0150332 -325.5145848 89.0052095
v -10.1192733 -326.5371919 85.4066536
v -10.7757738 -322.8708804 84.2531547
v -9.9643413 -333.5008919 89.0661180
v -28.4526497 -59.2959747 52.4752252
v -32.2104692 -60.9350204 54.9238138
v -24.7492157 -69.4842786 56.9097064
v -29.5940414 -67.9877922 57.9209328
v -22.8578225 -66.0164952 54.2925112
v -21.6568969 -64.1544983 52.8066941
v -9.8003568 -335.9108567 87.0563760
v -11.0347923 -341.2376642 91.0945386
v -10.1898788 -331.8311870 85.4931921
v -9.6878903 -340.3523564 86.9764984
v -10.3060212 -337.3889029 89.3945619
v -10.7448101 -335.8936608 84.8752409
v -10.1215653 -345.0646996 89.1792625
v -9.8244343 -344.8126614 86.6138041
v -9.6676797 -347.7391005 87.3735845
v -10.4534244 -349.9761224 89.7649527
v -11.1554815 -343.6721563 84.7749710
v -11.4442026 -339.5803571 84.3395367
v -10.4275141 -347.5270569 85.2719247
v 53.5969324 -51.1120558 55.7550900
v 53.0885458 -53.1960949 55.9494644
v 54.4814654 -51.7380312 54.4752739
v 54.2788170 -50.4060350 54.9305528
v 53.6268279 -49.8004593 55.4596670
v 52.8580733 -50.2589568 56.1142489
v 52.4986945 -49.0433834 55.6888506
v 53.8514443 -53.6349490 54.3741621
v 52.1496646 -51.4188781 56.8250641
v -12.6870871 -349.4841158 92.3403800
v -12.3243993 -346.2824821 92.3494697
v -9.6390890 -351.7480195 86.3728225
v -11.0797482 -350.1597941 84.1047317
v -13.0689396 -347.2488821 83.3846107
v -10.1878205 -354.8725545 88.8332725
v -9.5472746 -355.0862372 87.0050117
v -9.4904713 -358.1588268 87.3456076
v -11.7763989 -359.1137230 90.4934406
v -75.8894533 -74.3835941 49.2638722
v -75.0542060 -76.4105096 48.8303080
v -77.0000443 -76.9881532 49.2621846
v -73.6121237 -76.1409923 48.5575274
v -80.2010968 -73.6806914 49.9881059
v -73.1970742 -72.4643916 48.4960265
v -76.6097903 -70.6821978 48.7726219
v -9.7847758 -355.6003869 85.3738934
v -10.8843409 -353.3923626 83.8248432
v -9.9273100 -358.5504591 84.9592313
v -11.0015282 -356.7295372 83.4414735
v -85.5493248 -60.9518774 40.0862396
v -84.0762332 -62.4801777 42.9301299
v -88.1212056 -61.6782345 41.8681540
v -82.0551738 -60.8682111 39.1725227
v -88.0292058 -59.1694452 40.0803462
v -84.7526193 -58.8832125 38.0099118
v -80.8096677 -64.2027929 45.1275967
v -85.2703676 -63.3831024 44.3960764
v -78.2506391 -61.9246364 41.0362072
v -86.1005858 -64.9001598 45.8168164
v -79.7373727 -68.1166202 47.6464666
v -77.3488954 -66.8573231 46.8838923
v -75.1369223 -64.3968359 44.6261615
v -90.1469365 -62.2439235 43.3989950
v -9.8125096 -362.0771170 88.3936211
v -11.2420954 -362.8220260 90.2098343
v -94.1595361 -66.6915104 53.9688319
v -97.1988067 -63.6971593 53.6084920
v -96.0343555 -63.9330670 50.9254187
v -96.9741940 -63.9496520 55.6638837
v -92.8985402 -66.4679557 49.9857180
v -90.6165019 -69.0570548 51.5077896
v -91.7417854 -67.8846985 57.6973185
v -90.3154165 -69.8789060 55.2261434
v -94.4453180 -65.5351356 57.3043078
v -98.2632414 -62.0333105 52.4586625
v -94.1308513 -63.8285354 47.8218906
v -96.3283330 -62.1715412 48.8375127
v -97.8645459 -61.2854101 50.4686572
v -91.0706595 -65.9403130 47.3498516
v -92.0626447 -63.6122525 45.6631109
v -93.7777162 -62.5370145 46.1821295
v -95.4103544 -60.9903336 46.7800051
v -90.1033133 -68.0273175 49.0780361
v -9.4367303 -362.0025516 85.5952874
v -10.8294692 -360.3278995 83.3493620
v -9.2364904 -364.5468652 87.0381221
v -9.9315178 -365.9051955 88.9819488
v -9.1312164 -366.3609028 87.0225504
v -8.9700492 -366.5691018 85.0857347
v -8.9129973 -368.4589565 86.8618265
v -8.2520368 -371.1818457 84.4737366
v -11.7907804 -62.4430366 36.8268713
v -14.3451495 -66.4593503 38.2339545
v -11.1563141 -67.8260177 38.2976159
v -6.5146424 -64.8935661 37.1300168
v -8.8602696 -60.8809926 36.0490493
v -3.0800668 -68.9480826 37.8438644
v 0.4729311 -65.8011660 36.8517525
v -55.2214719 -63.1053150 68.9866915
v -56.8177514 -63.1757453 70.2069104
v -55.4161258 -64.5355508 71.1753145
v -56.1996140 -60.9942935 67.7660480
v -53.4799360 -62.1241070 66.3662180
v -52.6703931 -65.0273412 68.2064369
v -53.1378277 -65.7357574 69.8865205
v -58.5566349 -61.1182898 69.5166364
v -59.7622395 -62.1335916 72.0743388
v -57.5465634 -60.1109453 67.5999746
v -59.9130839 -58.5623421 68.2230070
v -60.8339608 -59.0183921 69.8047131
v -57.5676002 -64.5729154 72.9190335
v -10.1542957 -367.7832782 83.4322497
v -10.5895335 -364.1201556 83.4490284
v -7.6317973 -378.2211244 85.1842314
v -8.4671192 -378.9038062 85.3097886
v -6.5342747 -377.8157830 85.0534737
v -8.0093313 -380.4947138 85.0027651
v -57.9226390 -450.3754079 99.7447073
v -7.5058718 -379.2147934 85.0001723
v -6.8245046 -380.6748390 85.0524381
v -9.3099289 -430.7340980 84.1263458
v -73.7544149 -41.9590026 66.8468550
v -71.2523162 -40.1481986 66.5918514
v -73.6510307 -38.9053114 66.9219345
v -72.4217743 -36.8669964 66.3726255
v -75.4270256 -39.2821543 67.8399727
v -77.3882419 -39.4210108 68.8460171
v -76.6302943 -41.8371372 68.4150159
v -14.2187653 -133.3894879 65.1953444
v -10.5719212 -131.9754720 62.9479438
v -11.8980631 -134.6531808 64.3025935
v -12.8354141 -138.6163533 65.3050914
v -14.6983238 -139.0641332 66.3742349
v -17.6023040 -136.5426183 67.8236261
v -19.3684548 -133.7024122 68.2038069
v -15.4820625 -129.2036921 64.8153350
v -75.1485154 -37.3845100 67.6200390
v -6.7223697 -382.3468983 85.1330906
v -51.6494140 -134.6052885 66.9915006
v -50.6049320 -137.3915076 67.7449256
v -54.1271456 -135.6841475 68.0151507
v -43.4300788 -136.0613406 67.0574456
v -54.6405204 -129.7170073 65.8411831
v -45.8115898 -130.9166402 65.0611818
v -47.1809655 -134.3647689 66.4529204
v -50.2607487 -140.0474757 68.7383413
v -46.4724191 -138.9985234 68.0221766
v -54.8522286 -141.8091953 70.5293193
v -55.8394454 -135.1476014 68.5575753
v -10.4588103 -145.5476284 64.5855889
v -12.6111498 -153.5205543 66.8612644
v -13.1487902 -148.8830447 66.6119978
v -12.2324927 -143.3117092 65.4096752
v -16.6291613 -151.2462199 68.8597113
v -41.1748365 -144.6901560 70.0501204
v -38.0040072 -140.5580193 70.0256377
v -36.8354879 -144.2242712 71.2698027
v -42.3932746 -143.0269927 69.5916563
v -32.2188661 -142.3481405 71.8966424
v -38.6328399 -135.2055967 68.4894994
v -41.8045707 -138.4630352 68.3215484
v -33.1505872 -138.8193220 70.9139034
v -6.1993059 -390.6237185 84.9324539
v -49.6618077 -144.9670345 69.7164461
v -49.5900214 -146.9726115 70.2047423
v -51.8703870 -145.8149105 70.4361722
v -48.2386388 -145.7167715 69.9352995
v -54.4022582 -144.8494345 71.2476298
v -50.8739427 -143.1617141 69.7838217
v -47.5979820 -142.9890841 69.2057088
v -50.0237420 -150.2634883 71.0435957
v -47.0893197 -148.0564475 70.2619255
v -54.4207357 -147.5532055 72.0033199
v -59.8850027 -140.9513652 72.3296329
v -57.6683432 -138.7537718 71.2353438
v -56.8818934 -142.8113729 71.8511119
v -60.4972728 -137.7665997 72.0400438
v -58.6851500 -145.9098011 73.8778934
v -62.5667721 -138.2664591 74.5910481
v -63.1145537 -140.8067793 76.6373649
v -61.6970286 -146.8738317 75.3014758
v -23.3754255 -152.9900879 72.4990144
v -25.9717237 -152.7570188 73.4409168
v -24.3084244 -149.1539776 72.5675449
v -29.7864750 -153.0277729 73.8793239
v -29.9142208 -149.3576020 73.1600225
v -27.3377169 -147.9727179 73.1374919
v -23.0053570 -155.5778980 72.5146160
v -19.6613409 -153.7342519 70.8524212
v -29.7576096 -155.3557366 74.5100603
v -15.7498214 -126.9981265 81.3301280
v -18.9510286 -124.7696429 85.3748694
v -17.2273964 -127.9457211 84.3000412
v -19.4988288 -121.8566000 84.1024220
v -16.7724174 -124.2444813 81.2081844
v -14.3329762 -129.3521821 80.0164193
v -14.6945175 -133.4850937 82.0380747
v -16.1922164 -133.1260204 84.9883854
v -19.2168709 -129.0901601 89.4531459
v -9.9926163 -33.3901718 33.0095589
v -8.4635066 -32.8734592 32.4058942
v -10.5742672 -30.2464757 31.7692310
v -13.1044742 -32.3029682 33.4657282
v -5.5833771 -33.9104198 32.3360898
v -20.5323398 -145.7187235 70.5800653
v 36.0780582 -89.4050971 51.8987365
v 35.6968604 -93.5322270 51.1363260
v 36.6144218 -88.9306962 51.2523539
v 35.7367136 -94.0030217 51.2103625
v 35.9934755 -90.6674042 51.0404482
v 34.5890522 -95.0210392 52.3935519
v 35.0655057 -93.0666104 51.6281798
v -20.7659155 -140.1427388 70.1462999
v -18.1444176 -142.2687024 68.9885169
v -22.4367660 -142.5346583 70.9349588
v -24.0851659 -138.8916820 70.8822310
v -21.7017066 -135.9353513 69.6461946
v -46.3760719 -144.3862170 69.4268569
v -44.9111052 -141.6310668 68.7005371
v -14.8753105 -122.1677512 62.4804646
v -13.4422705 -123.2883260 61.9742647
v -17.4094439 -126.2955815 64.9093464
v -11.4995921 -128.2053888 62.2522794
v -9.7447922 -125.2791584 60.6829338
v -9.4597749 -121.4889064 59.9351935
v -13.4736029 -117.2926426 60.7686117
v -20.4191115 -120.7417399 63.4738207
v -14.4953420 -115.9402430 60.8237907
v -16.5333860 -120.9822968 62.5818297
v -10.6936749 -119.0550402 60.0090474
v -19.8339820 -24.0199286 4.6067447
v -15.6162418 -24.6818047 3.9622528
v -17.8564955 -26.9351471 7.0056659
v -18.4398498 -21.6096099 2.4757092
v -16.2681676 -22.9734723 2.5771924
v -14.2013310 -27.1077882 6.2060789
v -12.2370459 -25.9508137 4.5893248
v -14.9842175 -23.7500109 2.8731171
v -22.9224730 -23.9611100 6.3245008
v -21.8974799 -25.9323344 7.5443527
v -16.1356814 -20.8504274 1.4086773
v -36.6620906 -81.6734955 71.7427507
v -31.9355726 -83.4450796 69.5762858
v -34.5732458 -81.0579285 68.9076036
v -34.7162038 -83.4734142 72.1188635
v -38.3125916 -79.2543143 69.7154552
v -39.8097187 -81.3509375 73.3104497
v -36.5948528 -83.4789500 73.8787353
v -31.0097281 -81.8650648 67.3315227
v -28.5027064 -84.1031298 67.5356984
v -35.1248644 -78.1775862 67.1523139
v -43.0378690 -13.0328052 0.6474467
v -42.0682281 -11.3222077 0.9610119
v -38.5153294 -5.3723003 3.0478088
v -38.0488709 -7.4073942 1.7604041
v -40.6881459 -8.1951432 2.0691028
v -38.9068536 -12.0110372 0.4010288
v -38.5850631 -13.9818555 0.6092123
v -40.3135866 -17.1244610 1.0818689
v -40.3280519 -13.3150164 0.3659415
v -7.7309711 -394.1704035 84.4921023
v 34.9895433 -95.8085060 51.5715592
v 34.4226360 -96.4350924 52.4261855
v 34.2692696 -96.1622521 52.7255423
v 34.3330167 -97.0973074 51.9935861
v -92.4052671 -63.1564781 62.6249686
v -96.1201862 -61.4617318 60.0595437
v -92.9452106 -64.7011995 59.6530326
v -95.9622711 -59.1920502 63.2996857
v -90.7784924 -66.2470385 61.1001328
v -89.9889246 -65.7138824 63.5862499
v -89.8689702 -64.9316534 66.5352792
v -93.1273103 -61.8240274 64.9705753
v -99.4009078 -58.3700724 61.5403652
v -98.6825973 -61.7391914 58.0878034
v -11.6560869 -431.1993122 84.9750638
v -53.8952798 -18.4095837 3.2794925
v -54.2084835 -20.2168655 2.6538603
v -56.1389364 -20.6248257 3.2999446
v -75.9422854 -85.5560005 67.0649633
v -76.2378275 -86.9864151 62.4670014
v -6.0513564 -395.0453997 84.0458795
v -40.2734205 -11.6146291 0.5335988
v -9.7286431 -393.8192725 84.7275183
v -11.0031432 -396.4353204 85.1451904
v -5.4071518 -393.4635222 84.5034197
v -42.2249362 -14.2297950 0.5120478
v -39.7376604 -9.9273408 0.9478267
v -83.9139298 -320.0764358 102.2114828
v -47.7568768 -78.2280639 40.3445736
v -45.4586893 -75.9463757 40.3339230
v -44.2052446 -77.7899250 40.2188338
v -41.8703035 -72.9908496 41.2418172
v -44.1708490 -72.1358359 41.0157517
v -46.9359756 -72.0336586 40.7896787
v -45.8445884 -79.9806342 40.5567326
v -44.6624532 -82.8955695 41.4934158
v -48.7357602 -81.2476203 41.3766988
v -41.1337353 -83.0315500 41.3390547
v -42.0466661 -80.6031451 40.5182429
v -43.0774949 -88.5971263 45.0428687
v -45.6015244 -86.5540653 44.2073420
v -43.8459404 -79.9076930 40.4199809
v -46.9193347 -14.9750141 1.2019064
v -45.9260009 -12.4445101 1.8901199
v -44.2121923 -14.2065017 0.6132859
v -4.6238387 -30.3243585 20.1112479
v -50.5830310 -68.0809617 69.1530332
v -49.0790345 -69.0989420 68.1643263
v -50.1077399 -66.2337318 66.3016215
v -51.2344390 -69.4196969 71.5129450
v -46.8452610 -68.0300072 66.4184988
v -47.0657609 -72.8310570 69.6683899
v 35.4226716 -89.8090750 49.1732210
v 36.4390202 -86.8419781 48.8286540
v 36.8588790 -87.5174925 49.7291982
v 35.2042094 -85.2159411 47.7165580
v -5.9818868 -396.1959183 83.9703754
v -103.1360477 -52.8412834 61.2672940
v -89.6926746 -375.3725290 107.9839841
v -102.5038213 -51.9678220 63.2313564
v -78.9304972 -304.6306074 99.3839726
v -80.1801085 -306.3537180 99.9549702
v -78.3547908 -302.3129702 98.8450721
v -81.0819119 -309.9241555 100.1469195
v -77.3358196 -308.4430993 98.6071751
v -51.0388613 -1.8219077 25.9470157
v -50.6743193 -0.6116674 24.1643339
v -52.6594073 -1.7203978 22.6860642
v -48.8265976 0.2886382 24.6877056
v -54.3032698 -4.1842246 25.4197307
v -52.6710525 -4.8213275 28.0833635
v -49.2971018 -2.9463584 28.5819937
v -47.6292223 -0.3558964 26.9174334
v -49.9072820 0.1876989 23.0151042
v -50.0686504 0.2464231 20.9588632
v -52.0777702 -1.1757249 18.9534239
v -55.7664894 -4.1552982 19.4410924
v -55.8409169 -4.6193679 22.9047090
v -46.9776355 1.8423931 22.1920256
v -54.0473945 -7.8683989 29.5873564
v -52.6863486 -10.5286678 30.7901427
v -50.8074537 -6.5326826 30.2605964
v -55.5225797 -10.8472677 30.3258002
v -48.8362610 -6.8137622 30.8473706
v -50.1559824 -10.2072330 31.5337442
v -56.0284518 -14.5519366 31.6219032
v -50.5623408 -14.8606123 33.8783637
v -7.5992551 -400.0472724 84.8685205
v -5.4493761 -397.4742889 83.7377161
v -67.6928535 -179.3679595 93.8348100
v -68.3160424 -177.0419031 92.4006775
v -69.1628456 -179.1854501 90.9303278
v -64.0082136 -172.7010310 96.0669369
v -65.6694621 -176.4869392 94.9036852
v -56.7866974 -5.3751618 17.4110625
v -58.7063879 -7.2561926 17.7456662
v -55.6160398 -4.4860374 16.9893969
v -53.8741313 -2.9445041 17.0409288
v -58.3095141 -8.6296098 14.8388231
v -56.4161129 -6.1853151 15.5462995
v -60.2985620 -9.7397882 16.1319487
v -6.1431159 -400.5211294 84.1839686
v -4.6648276 -401.1978209 83.3161324
v -5.0151302 -397.5545764 83.5878775
v -65.0402606 -27.5930092 31.4795934
v -65.9901425 -30.0847869 33.1971087
v -64.3964782 -28.2975230 35.8199403
v -67.5111562 -30.6321103 28.7822857
v -67.2819689 -29.3292422 27.2698402
v -64.7533536 -25.7034004 27.9249176
v -63.2917583 -24.1018608 30.0747640
v -62.7511218 -24.6326793 31.7284614
v -67.4282759 -31.6368192 32.5803012
v -67.9385662 -32.4091464 29.6040922
v -70.0433031 -34.0096690 31.8010896
v -69.9777156 -34.5754139 27.9900245
v -68.8378438 -33.6037092 26.5061259
v -66.8820068 -31.3460194 37.5430547
v -4.4734692 -403.0070603 83.1438899
v -3.9970190 -402.7220905 82.8760192
v -61.9967766 -99.5169058 89.0401304
v -62.8316700 -100.0884026 87.6817033
v -63.8418943 -97.9873165 87.3047188
v -62.5575632 -101.0796353 87.2934610
v -61.4619665 -103.0200645 87.9276693
v -59.1969304 -101.3490781 91.6561931
v -59.1164716 -98.4203219 91.3090855
v -61.7085658 -97.2993523 89.4841924
v -63.7040734 -100.9866148 85.3452608
v -64.4322187 -99.9172702 84.7445056
v -7.6635564 -401.5835822 84.7464204
v -77.4837285 -80.4311857 74.6026784
v -78.5002410 -79.2216137 71.4316741
v -75.4080936 -83.5357904 74.7493431
v -75.7697299 -82.4728087 76.6466931
v -78.5098895 -78.6539689 75.8530945
v -76.2481987 -79.9578354 78.3458874
v -75.7733211 -83.2581520 72.9870722
v -78.3504844 -80.7813331 68.1623816
v -90.6413272 -55.5358864 71.1049289
v 26.3825562 -65.9757331 55.3379878
v -6.4587966 -403.8075805 83.9281082
v -67.6238611 -23.3919248 20.7527131
v -67.3690364 -22.1127644 17.2749180
v -68.1373179 -26.5624207 17.1771366
v -66.6550621 -19.8237486 19.7983664
v -68.5232282 -27.6062954 20.9531356
v -67.1985000 -25.2791271 22.9468755
v -66.0077929 -22.9005832 23.4436356
v -65.8528730 -20.1762896 23.0010729
v -67.1705604 -23.4355293 14.4746639
v -66.6643009 -20.8391659 14.8651069
v -66.3283169 -18.9890582 16.6860539
v -68.5545877 -30.2991327 19.4185618
v -67.8816885 -30.1377159 16.8511569
v -67.3553795 -28.9170686 14.6402130
v -67.1932995 -26.2132734 13.5687171
v -65.6235144 -26.2044873 10.5679901
v -66.0349652 -27.5992118 11.1815771
v -64.3092468 -25.4470669 9.0381233
v -66.4392039 -26.3863672 11.7547596
v -65.9514964 -23.6442070 11.2759368
v -66.6101351 -28.1627495 12.5200832
v -35.2269486 -13.2975997 1.4603622
v -34.2874415 -12.7620054 1.6480156
v -33.3131030 -13.3714071 2.3589840
v -35.0467116 -15.0832357 2.7381568
v -36.5176685 -14.9897477 1.7477992
v -35.9827243 -12.2100180 0.8091003
v -36.6834737 -13.7437601 0.9761091
v -64.7640675 -20.6005909 10.5750086
v -63.1841645 -21.9884478 7.9905232
v -65.6589642 -21.0040826 11.9304517
v -66.3013458 -21.4623213 13.0576696
v -62.7249926 -18.1754921 9.3912538
v -61.8550852 -25.2726711 7.0331460
v -60.4732856 -22.6379111 5.7433937
v -61.1432604 -20.8432768 6.2100817
v 55.7432510 -42.7947752 47.8418730
v 54.8700690 -42.2600582 47.4167690
v 55.1565588 -43.2980880 48.6190096
v 53.1608500 -43.2863422 49.2968038
v -52.9991798 -61.0100888 64.7048727
v -55.2821755 -59.3435764 65.2581602
v -52.9969707 -57.3623180 62.7113879
v -50.2063073 -64.2279238 64.8269728
v -49.9920994 -61.2294935 62.8098994
v -50.5889691 -59.2038780 61.6078489
v -59.2090525 -56.1860465 65.1784986
v -55.3709939 -55.7387322 63.4885132
v -66.0380498 -70.6007183 46.4156643
v -64.0465170 -70.6798434 45.6032529
v -64.0869886 -72.7916285 45.1702699
v -61.9997866 -70.6657916 44.7746776
v -65.7841191 -72.0208511 46.1631715
v -65.5284673 -68.6721653 45.8976105
v -67.4310997 -69.6988106 46.7339754
v -67.8667054 -67.3768446 45.8944440
v -64.7817701 -66.1145449 44.4039553
v -63.0545914 -68.3597103 44.9950732
v -6.7056380 -407.2285891 83.5141987
v 19.8479127 -37.8944427 30.6060631
v 20.4639155 -38.5022908 30.9954546
v 20.6444878 -37.9692726 30.6317154
v -70.1015219 -57.3294312 33.9087583
v 8.1918696 -154.5544267 62.3757169
v 8.9436946 -145.7019150 60.6118031
v 10.2127278 -146.6092616 62.3101704
v 5.0688754 -188.7205541 65.9697279
v 4.4031963 -190.0120825 65.6930208
v 4.0852972 -187.7764016 64.7340864
v 55.9188202 -43.4463508 48.4491251
v 37.1416919 -82.2006688 47.7845632
v 37.6215987 -79.4758648 47.1969098
v 39.8650318 -79.4653296 48.9822738
v 33.9263156 -79.8430070 46.2372117
v 33.6939394 -83.1662565 46.8063764
v 37.4123678 -84.9150717 49.0061902
v 39.4058153 -77.0288482 47.5977771
v 37.6552157 -74.9719813 46.3934354
v 34.7587615 -74.8037696 45.3147925
v 41.3583219 -76.3725117 49.3621230
v 41.0390534 -78.4302056 51.3588414
v 37.8588215 -85.6713206 51.2625799
v 39.1690955 -82.3643282 50.9801432
v 38.3979641 -83.9694142 52.3906983
v -4.5416914 -410.0828767 82.8289017
v -3.4274138 -411.7201865 82.1392387
v -3.2323895 -409.7289443 81.8741471
v -6.9551417 -410.4154110 83.8188380
v -9.9249780 -410.2748036 84.5951438
v -58.4155433 -56.5796904 31.8624675
v 53.3926599 -54.9754724 53.1275608
v 52.3930229 -56.8089709 54.7022745
v 50.9198755 -57.3500991 53.1022288
v 52.2469692 -56.8869188 55.9948198
v 51.8649407 -54.6773635 50.2879657
v 53.7958518 -53.6005720 51.1596687
v 53.0897416 -55.2213527 55.2637689
v 54.5107536 -52.9196672 52.8338328
v 51.2438826 -59.2861399 56.0734309
v 47.8758514 -56.6750243 49.2454059
v 48.3532324 -59.3462773 51.8496297
v 49.6769883 -60.9435253 54.0398844
v -63.9015362 -123.1143326 78.3240050
v -63.6401623 -125.2251267 79.3747231
v 53.8232252 -46.1293384 52.9051051
v 53.4445234 -46.8269214 53.7616834
v 54.1167334 -47.2655669 53.6702424
v -100.4013866 -59.3361035 59.4119355
v -5.0498033 -411.1592770 83.1958055
v -7.4413647 -411.8841588 83.9951783
v -59.3310371 -53.4486249 28.6728125
v -63.8481751 -102.9999182 83.7219656
v -62.3525418 -103.3297628 86.3201544
v -63.1404370 -106.0543358 84.5168829
v -64.8755655 -100.3611982 83.2483545
v -64.8878515 -102.9760838 81.4502165
v -62.2051284 -111.2093702 85.4132995
v -60.3936054 -107.0615202 89.0091956
v -63.5261685 -107.5867489 83.5330561
v -61.3575689 -110.6830239 86.8177786
v -61.3526925 -105.1641777 87.4509215
v -60.2304265 -109.1693863 89.1953781
v 50.0075519 -52.9970974 47.3363884
v 46.3820249 -60.6206320 50.0840433
v 44.6625240 -60.0526296 46.8090847
v 45.2966504 -54.2605780 43.6204411
v 53.4916632 -52.2455871 48.9777401
v -66.6946918 -102.9005423 77.8938383
v -66.5373206 -100.1285687 79.6841085
v -65.1928335 -105.8377326 79.8859447
v -66.5355399 -108.3227545 75.2785206
v 50.0335358 -52.3668528 57.9066761
v 51.6634397 -53.5297357 57.3775321
v 50.5879782 -49.8068035 56.6131845
v 52.0469546 -50.0988886 56.3867502
v 31.0709178 -74.0742981 55.1255792
v -2.8246294 -416.8768823 81.8815082
v -2.6828332 -414.6752357 81.6431344
v -2.2681237 -416.3634777 80.6776658
v -1.9861991 -418.8997447 80.6070790
v -4.1499720 -417.0990288 83.3823457
v -4.9473215 -412.9669666 83.3804086
v 53.1561859 -47.6584695 54.5293726
v 53.6438078 -48.8144383 54.9660921
v -42.2395207 -23.9813086 6.3673873
v -43.7002629 -25.1063351 8.1223035
v -44.9014902 -24.6649832 5.1976987
v -41.2225313 -23.8120034 7.7617923
v -42.0276448 -22.8516217 4.5451270
v -41.2963070 -23.2264176 5.7674786
v -45.9035672 -26.1408780 8.2494933
v -45.0293012 -26.2347385 9.9730585
v -42.7171886 -25.4176166 10.4979854
v -41.6563563 -24.3242439 9.2594326
v -43.5994789 -20.9791753 2.2081889
v -47.0531471 -22.9138359 2.6387000
v -48.6363620 -25.6607272 4.4783978
v -48.0516441 -27.2609163 7.4731414
v 31.0445391 -53.9031401 50.5282693
v 32.2328247 -54.3806143 52.5785014
v -52.5548682 -31.8507850 11.2621728
v -53.9942570 -32.3077478 10.9762726
v -52.4744354 -30.5753406 9.3605192
v -55.9981354 -32.5164907 9.7364821
v -56.5189831 -34.4934873 12.4245668
v -53.6076017 -33.8601060 13.5759180
v -55.4755107 -30.6359977 7.7064605
v -50.6249256 -29.9242847 10.3729945
v -50.5864285 -28.8888607 7.7472678
v -53.0397967 -28.7605915 6.1620348
v 46.8735397 -32.6782316 30.9812278
v 45.4286858 -33.6139575 31.1651826
v 47.8060991 -32.7989645 31.3254520
v 48.1814370 -34.5486663 32.5536244
v 49.4526103 -33.2166478 32.3024169
v 49.1377972 -34.7217619 33.1855044
v 50.5437441 -33.8980854 33.4875397
v 46.5436243 -35.0632370 32.3696695
v 45.9233224 -37.7422348 34.8687731
v 25.9474032 -67.9399595 54.6710752
v 30.5881798 -89.1893208 47.9100756
v 36.8611999 -86.9658217 49.3663773
v 37.1881016 -86.4897221 49.5956689
v 42.1588793 -34.5237069 30.8641046
v 45.1756567 -32.4273892 30.0515611
v 55.4390401 -39.6943986 42.1861894
v 53.2650277 -39.7400297 40.5406170
v 53.8445488 -40.7976881 44.0848731
v 51.0411076 -38.3619592 37.0362699
v 55.9923574 -37.9001573 39.5703875
v 53.3873886 -35.8244516 36.0875130
v 55.2281998 -36.1014605 37.0733924
v 49.8443283 -40.6492688 42.7667871
v 49.9960631 -33.7987393 33.0454707
v 51.3063148 -34.7856246 34.6477292
v 49.0987189 -36.8117467 34.9447466
v 52.3732416 -34.4113037 34.5909223
v -49.9282517 -268.1151927 85.0478411
v -46.5009138 -269.5397735 85.0716084
v -49.1208211 -269.7813809 85.0438997
v -49.0872227 -266.6699588 84.7918540
v -53.1453639 -266.9718266 85.0921422
v -48.7640910 -271.8068063 85.2249116
v -45.3058295 -265.0337517 83.5354775
v -42.9391526 -267.5609589 84.2265263
v -43.2670452 -270.7823813 84.5272467
v -46.2450162 -276.3471901 84.6389383
v -42.4771719 -80.8617026 74.2260888
v -42.8751297 -81.4849138 75.5254850
v -44.8062457 -80.5007890 75.6469220
v -42.5458439 -79.5850158 72.8724077
v -39.5988412 -83.0977485 75.4782483
v -45.8503664 -83.2585692 80.5141404
v -40.1741192 -85.5700895 78.4981102
v -40.9912914 -77.4231330 69.5428774
v -43.4278585 -75.3498524 69.2906156
v -39.2062962 -74.7881234 67.1724677
v 9.6231559 -8.6995149 26.4078267
v -42.9024547 -85.9626532 81.6014856
v -39.9249978 -87.5030085 80.2917928
v -42.2933288 -88.2485360 83.2050145
v -46.9526090 -86.1542076 84.6716166
v -47.5700162 -81.3306496 79.3040842
v -49.8607010 -77.0522952 77.4152204
v -45.6778705 -67.6110387 65.2971491
v -44.4415994 -68.8078031 65.5594841
v -43.6134972 -71.5184957 66.7734146
v 45.1828651 -23.7887334 23.3104564
v 45.8685458 -22.7863118 22.4472806
v 46.5997495 -23.8453895 23.5296376
v 45.7161367 -24.8184633 24.2338460
v 42.5741896 -23.4015938 22.3501157
v 43.6095484 -25.8086678 24.4347174
v -53.1156287 -68.4726387 72.9147270
v -50.2477884 -72.3485574 73.0581358
v -55.0018884 -66.9334978 73.1761754
v -53.0791245 -73.5290796 77.1596283
v -56.1897643 -69.6256831 76.4003694
v -87.3907804 -38.6541747 61.8524849
v -85.4461342 -36.8281268 63.7138486
v -86.2391070 -39.1221717 60.3900328
v -89.6236375 -39.1800851 64.1703308
v -89.7368342 -40.1049331 61.7583245
v -82.7821270 -35.9615646 62.4239892
v -85.2370635 -36.6148464 65.7837912
v -83.7868527 -35.7083790 64.8511872
v -87.5362530 -37.7821848 65.4195622
v -82.7317387 -35.5700031 63.0990267
v -86.1367360 -40.6433381 58.1069477
v 18.3768030 -29.0761832 19.0988202
v 18.8386105 -28.3478461 17.3263475
v 20.2445481 -28.5492912 18.9179219
v 17.2397550 -29.1246641 18.4549093
v 20.8734032 -30.1459748 20.7947418
v 13.1689208 -32.0403464 21.1827718
v 16.2624419 -34.8530114 22.8669308
v 17.0136057 -28.6382642 16.7153962
v 22.5099325 -27.5834203 18.1575492
v 22.4478524 -27.5046490 17.7104920
v 20.9981948 -28.0594882 18.0695634
v -23.3053174 -6.4635142 2.1790238
v -20.7460728 -7.2753653 1.8695047
v -23.0247509 -8.7619666 1.4827453
v -18.2631426 -6.3393358 3.0187159
v -25.5572740 -6.6247075 2.3306427
v -24.5374218 -4.8818775 2.8641089
v -21.7527729 -5.1367716 3.1220778
v -19.9741889 -9.4459858 1.1130976
v -18.7472869 -8.2065286 1.5473062
v -25.7845968 -8.7073930 1.9745200
v -27.1172877 -6.5823132 2.2546418
v -10.5725126 -431.6561520 84.5222548
v 20.8887048 -36.8281230 30.0672986
v 21.5169340 -34.9234156 29.4531491
v 18.8345686 -37.8700420 30.7343062
v -4.3085525 -425.1528978 83.4515318
v -1.8833530 -422.2950935 81.7657337
v -3.8373603 -420.7423031 83.3349749
v -1.5128359 -423.7559736 81.1642110
v -2.7229430 -421.0798144 82.5333968
v -1.5909162 -425.6956279 81.8591043
v -3.2292583 -418.2974100 82.5900212
v -6.1456664 -417.6595211 84.0905234
v -8.3434470 -420.6973016 84.3690783
v -8.3017619 -415.4125154 84.0407014
v -7.3324880 -414.8765206 83.9247778
v -4.8895734 -415.2838588 83.6021081
v 41.0764441 -73.2657239 55.9007451
v 41.2080511 -74.8990849 54.3961041
v 43.9439565 -72.7920681 54.0453717
v 38.8107002 -73.8797560 55.3343706
v 42.5785519 -75.8780614 52.2182584
v 40.9582295 -77.1875009 53.6093675
v 40.3612815 -70.3197196 58.1904948
v 44.2625619 -70.5145076 56.9295846
v 42.4300246 -70.2729970 58.2077987
v 38.1972231 -76.2419477 54.0855937
v 36.2685770 -75.7199749 54.6072535
v 37.1476635 -76.7640471 54.1464575
v -15.0103765 -74.5962113 55.9643805
v -13.1117189 -76.5562877 56.2528074
v -13.0943833 -71.5005994 54.0249273
v -15.7768540 -77.2470534 57.0626892
v -21.8331181 -75.0891939 58.6335100
v -18.7067315 -70.6932545 55.1890880
v -9.9843107 -75.0160813 54.8269786
v -7.4581830 -75.8179277 54.4703789
v -9.4706239 -78.6662102 55.9489056
v -10.8611239 -69.2200586 52.3220040
v -54.3881394 -50.8106872 60.4865588
v -53.6017381 -49.1934679 59.3674965
v -55.8489300 -47.7417260 60.4057126
v -52.2119403 -50.0714146 58.3900996
v -55.4435626 -52.2859842 61.8312880
v -52.8160855 -52.2835255 59.8769188
v -52.8081656 -47.3811179 58.1391677
v -58.3473109 -49.5047048 62.2169673
v -56.7070171 -47.4495627 60.7803278
v -7.8821797 -424.6521592 83.8137344
v -100.3099754 -53.5663515 65.3607324
v 33.0650657 -71.7916489 55.4479547
v 35.7099697 -74.0461797 55.3347729
v 36.3874249 -72.4873692 56.1530590
v 33.1886224 -74.3088797 55.1490821
v 34.4276465 -75.1788244 55.0058931
v -100.8598208 -50.8174635 65.8717155
v 34.6382633 -79.0363029 55.0004654
v 32.2744772 -78.6217973 55.4975607
v 35.8152539 -78.4107596 54.6103939
v -22.7243621 -51.5925996 45.8438508
v -23.4116204 -53.8909249 47.2235456
v -19.5344780 -55.1977865 47.1955277
v -25.0100344 -55.2363545 48.5231243
v -30.1526524 -52.7931377 49.0694195
v -26.8556494 -48.8692820 45.5293469
v -26.2727980 -51.4022857 46.7439555
v -30.7398923 -55.0573990 50.6543554
v -23.2467037 -58.2075715 49.7951172
v -41.4775461 -37.5411622 21.7324179
v -39.3396355 -34.6539989 20.0902279
v -44.2202464 -38.4413227 21.3936716
v -41.9435538 -40.6460278 24.3975613
v -39.4472703 -38.8578735 23.3212356
v -36.2267420 -36.1964554 22.9002610
v -41.6820124 -45.4171635 27.3799859
v -45.3100577 -40.5305922 23.3716909
v 6.8041496 -30.9367646 19.7633058
v 6.3634817 -30.5053201 18.9332236
v -29.6247937 -353.7656367 84.2391029
v -1.4971709 -424.3619740 80.3977698
v -1.8214748 -427.0686805 79.5931220
v -57.3813058 -447.5044310 99.8558477
v -97.5731090 -414.5755768 112.5877351
v -96.5962559 -414.6191180 111.6251126
v -97.3432809 -413.0603969 112.6682162
v 16.6405383 -56.1450012 44.5617586
v 15.0727490 -55.1219508 42.6982269
v 13.8954762 -57.0573620 44.1976190
v 11.7465975 -55.1044159 42.0893207
v 14.4313471 -53.8009480 41.1662608
v 14.8386993 -58.7700680 46.0332595
v 19.9529566 -52.5327623 43.4189439
v 17.6196638 -59.7165227 48.0066948
v 22.1280307 -54.5349680 46.2429896
v 4.6524997 -30.2593708 18.3489937
v 4.1841129 -29.5193084 16.3315237
v 7.8502782 -30.3559061 18.8671686
v 40.0815755 -64.5819828 60.6217012
v -50.8494414 -1.3431113 15.6637654
v -48.3772159 -1.6500948 13.5089634
v -50.5516790 -2.8233645 14.5440996
v 45.1444574 -67.0536608 59.4424717
v 46.0649729 -67.1586692 58.7204359
v 46.1012237 -66.2305504 59.3479052
v 46.0354015 -63.8683066 60.2579080
v 46.6155857 -65.1535019 59.6016310
v -54.1158020 -36.0527299 15.8826783
v -56.1326854 -36.0051170 14.3487109
v -58.1203997 -36.2850092 13.2480683
v -59.7773306 -37.7023555 14.6478247
v -51.8293492 -36.8469507 17.1840545
v -3.1610643 -429.6473563 83.3150297
v -4.5619742 -427.3858070 83.4528059
v -5.8376677 -429.4047058 83.8165060
v 14.4900596 -33.5930027 30.2009210
v -6.9045792 -426.7405272 83.7687850
v -60.6326088 -56.0516417 31.0147814
v -97.9688317 -414.5210981 113.0996048
v -57.1869127 -76.1055574 41.8167785
v -58.4894866 -77.3342401 41.9574305
v -57.1680032 -74.5668411 42.6748358
v 33.6227268 -60.7567281 58.8071570
v 31.4994827 -60.1927340 57.7659011
v 31.8871140 -61.8591979 58.1760854
v 34.0611152 -63.1474704 59.0960942
v 36.0308141 -58.5099570 59.2018738
v -98.2092544 -413.6125445 113.3722141
v -98.4927937 -414.9865508 113.4415194
v 29.8554115 -61.2057224 57.1211241
v 30.7188071 -64.0704706 57.4228913
v -64.0672967 -126.4054626 76.5872225
v -1.8537918 -428.1062186 79.3957710
v -1.5278910 -430.3794503 80.4712027
v -1.5382215 -431.0848117 81.4314857
v -1.8347807 -429.4650853 79.5015767
v -1.7150454 -432.2612882 81.0984746
v -1.8605904 -431.9180548 80.2099705
v -82.7902481 -35.0724645 64.4943118
v -9.4114682 -434.6621633 84.5651403
v -9.0347072 -433.0292344 84.3168870
v -11.3929184 -434.6324503 85.1293504
v -7.9461532 -431.2267601 83.7493762
v -9.5147491 -429.8506677 84.1908082
v -10.2116670 -427.0140231 84.7155601
v -8.5366145 -429.2850494 84.0650499
v 11.7730303 -10.8387144 25.3632516
v 9.2691509 -11.7381942 26.1007287
v 10.4798153 -11.4393691 25.6741717
v 9.2398413 -10.7060345 26.2782872
v 6.3911658 -10.8570615 27.6227091
v 6.4237136 -12.6054278 27.2470694
v 12.1808816 -15.5891152 24.2903139
v 10.0470753 -16.8254599 24.7615986
v 11.2123620 -16.6682769 24.3791137
v 7.8276135 -17.2530785 25.7079173
v 48.8914140 -38.2168554 36.1360610
v 46.2273397 -39.8837924 39.0154459
v -45.5410331 -447.5126565 96.1277857
v -34.0611227 -444.5840418 94.3177119
v -34.0904780 -444.7602034 94.3336561
v -34.0939499 -445.0011253 94.3048000
v 51.9284196 -37.5493765 36.5425535
v 51.9938283 -36.5981907 35.9929390
v 53.0327819 -36.5829431 36.3357179
v 53.1661995 -37.1971466 36.8029438
v 52.3289926 -38.9978774 38.5413840
v 50.1621701 -39.5677835 38.8452001
v 47.9251780 -37.2980013 34.9971317
v 49.8997457 -36.7533639 35.2490768
v -34.1002941 -444.8976517 94.3008512
v -51.6925640 -3.5904672 14.8910936
v -53.1003177 -3.4733426 15.6415496
v -49.2500290 -3.3098147 13.2061271
v -72.7147087 -440.9049451 105.6324095
v -73.8294497 -449.9907792 106.1670408
v -73.3129382 -441.1126673 105.9415415
v -1.4351119 -428.5919964 80.4574043
v -1.5223842 -431.3862920 80.8098763
v -1.4570510 -429.3862879 81.7005113
v -1.7385262 -432.0577681 81.8461105
v -1.3815500 -426.8815517 80.2452043
v -1.3548929 -427.3906052 81.4164057
v -3.5672490 -435.1846874 83.4364668
v -7.0262067 -431.7392111 83.5963860
v -56.1119281 -76.5812546 41.5495709
v -2.2103211 -433.6200953 80.5397853
v -2.6073635 -432.9456687 79.1560337
v -2.1430340 -430.9017360 79.3108642
v -13.3349448 -283.2238972 79.6435624
v -10.2365362 -281.3450098 81.6021934
v -3.1858988 -435.5163276 79.8745230
v -3.2992575 -436.5698099 82.1377262
v -2.7243367 -434.8930120 82.5211853
v -9.6120210 -435.5902374 84.7354457
v -66.6270629 -59.1901690 35.5021432
v -32.7608585 -456.8938017 90.5873105
v -4.9117128 -435.4107678 83.9846134
v 15.2419461 -35.9999761 31.1666075
v 10.6403744 -36.3578498 32.1573429
v 7.3098065 -34.4710909 30.9328437
v 9.5141800 -29.9601983 28.4402929
v 16.4790060 -32.0868194 29.4539370
v 16.5512636 -28.7876744 27.6845321
v 11.5706632 -30.8031645 28.9128218
v 15.9263816 -38.3255556 32.0334397
v 13.8393873 -37.5764519 32.2001241
v 20.6126627 -32.4412994 28.8060084
v -10.4163969 -253.8158596 77.9569745
v -13.8765788 -252.3327470 77.3920044
v -9.8180836 -248.6138642 77.5261894
v -13.4026697 -247.9190826 77.5994509
v -18.2700064 -251.5699565 78.1090409
v -13.8652269 -255.7801306 77.4956048
v -7.4388906 -251.0713637 80.4275125
v -8.1274230 -255.7943761 80.3503320
v -9.6465293 -257.9551935 78.7532628
v -12.2026047 -257.6563954 77.9082999
v 12.2656478 -6.6572553 25.7349238
v 14.0761463 -8.2818856 25.2941567
v 14.9379261 -5.9636128 25.1044910
v 15.5003788 -9.7107980 25.0725634
v 16.8210305 -7.9246322 25.0980910
v 12.3142870 1.1626284 21.8735915
v 10.3205750 -2.0822291 25.3446531
v 7.4838568 -4.9624341 26.9746389
v 17.3413921 -9.3115503 24.9949172
v 14.4795673 -11.0666566 24.9281712
v 25.6461259 -1.1781243 19.0785974
v 30.0635453 -1.6034533 19.6041502
v 27.7264342 -2.7432814 16.3286775
v 27.1085296 -0.3040074 21.7157193
v 23.2457500 -1.2754104 18.1481000
v 24.2601186 -0.0705194 21.0523978
v -5.9166257 -155.4096341 63.9499426
v -5.7961624 -160.0716561 64.2978773
v -8.9024920 -160.4379267 65.4627979
v -9.8761600 -156.9138616 65.7268688
v -0.8872325 -159.5471203 63.0141124
v -0.6484849 -153.3756107 62.2615665
v -93.5975015 -381.2102377 110.3296131
v -93.0872411 -61.3787062 44.7815582
v -91.9886157 -60.2505282 43.3204435
v -94.2137390 -58.0051579 44.4712341
v -88.9662802 -64.2727464 45.5963612
v 27.7943816 -55.0136529 49.2643379
v 25.8359686 -59.5060997 53.4645431
v -79.2144686 -49.8535931 69.3225190
v -26.6980045 4.7247391 23.6603599
v -14.7740645 2.8585976 26.4098216
v -15.3440563 1.0905807 28.7813246
v -17.9161634 0.2364737 29.6086129
v -21.3954709 2.1753705 27.9775728
v -102.9465050 -52.2674769 62.3186156
v -102.7585864 -52.6443571 62.8374889
v -55.6845739 -101.9524634 94.0309688
v -55.9444316 -104.3285802 94.3947732
v -53.1982332 -103.9251983 95.6963524
v -57.7517152 -104.5249104 92.6908553
v -52.9764220 -100.0298932 93.9138606
v -53.2207005 -96.8121439 92.6763266
v -54.7335558 -107.9982519 95.8829597
v -56.8866618 -110.7630208 94.2542255
v -58.0713563 -107.6865494 92.4638808
v -50.2959490 -104.2641178 96.4756310
v -50.5090244 -102.0153686 95.4768807
v -52.5963083 -107.0051342 96.8343690
v -27.7334061 -359.4816625 84.5895261
v -63.3372664 -130.2970797 80.7591379
v -63.8896897 -132.3904991 77.6707008
v -63.5438859 -132.1551204 80.3311467
v -61.7497042 -130.5490881 85.6396556
v -64.1632080 -127.8185993 75.8238733
v -63.8259649 -130.6464821 74.7908428
v -63.3334070 -134.1240108 75.1845986
v -9.7583495 -24.5856065 3.1059305
v -8.6019216 -23.7989314 2.3923796
v -63.6731684 -135.7907951 80.6549191
v -63.6231378 -136.3919824 77.7628794
v -63.5764077 -138.8958544 80.8883309
v -63.2439628 -138.8169676 82.8825012
v -62.6598895 -136.1536086 84.3137652
v -61.2402856 -132.9090744 86.9053379
v -10.9009380 -24.9998681 3.5970595
v -10.8116530 -26.7630890 5.3426633
v -95.5772102 -394.4267929 111.3885269
v -94.5235342 -393.3453262 111.1964658
v -94.9571580 -391.2386894 111.1838743
v 3.5378740 -76.5493587 52.6393391
v -94.9762613 -396.1687386 111.5202457
v -95.1350629 -397.7027535 111.6111577
v -65.2928054 -118.7914237 74.6338740
v -64.9494380 -118.5133830 76.8725425
v -65.4576346 -115.5163869 75.2864182
v -65.0333837 -120.5598116 72.7445185
v -65.5459315 -117.4556315 72.6951435
v -64.8308992 -121.0823059 75.7712796
v -64.4050464 -123.2458577 74.0603656
v -64.3237084 -120.5002889 78.3575624
v -63.8152212 -116.2075102 80.0434947
v -63.2034168 -111.9513065 82.9877555
v -61.9720444 -113.6418059 85.6696367
v -62.6525655 -114.5750731 83.8648900
v -61.6194345 -117.3140556 85.4662582
v -60.5100393 -116.3659990 87.8221840
v -97.3609462 -400.5191028 110.8550727
v -99.5514318 -400.2994895 108.4121540
v -80.3678483 -33.9680761 65.4354319
v -79.6678513 -33.6023197 65.0553852
v -80.5071518 -33.8400565 64.8354813
v -94.5387781 -404.8423171 112.2440174
v -95.9644616 -406.1782658 112.3607084
v -50.1745455 -35.0036621 15.6633332
v 36.6456844 -87.2134566 52.5837503
v -95.9246382 -404.0175378 112.1231765
v -96.6140255 -402.5588036 111.6196662
v 24.9292292 -63.0501211 54.9147464
v -95.7712531 -403.3295810 112.0340154
v -99.3719250 -403.5438597 109.4348729
v -94.9756652 -404.1416049 112.2160703
v -42.3921235 -162.7562195 73.5869259
v -97.6047516 -406.3158035 111.9436100
v -96.9432369 -407.2822928 112.3515889
v -68.2750642 -33.1305079 20.7573213
v -67.3732609 -33.1348367 17.9702453
v -68.8813180 -30.8484789 23.1490787
v -67.1430528 -35.5606601 21.2500039
v -68.2738647 -34.6930549 22.9038317
v -66.9467673 -31.5326490 15.3333023
v -65.7079220 -36.1316912 18.1790721
v -95.2384695 -49.3093617 54.9463257
v -9.3678730 -445.4771280 83.9447156
v -7.0125470 -442.5006211 83.3870098
v -6.5089390 -440.2413666 83.5561380
v -6.8775876 -439.9672747 83.7828442
v -7.8521324 -444.5335269 81.9518864
v -97.3420218 -410.5083644 112.4015078
v -98.7439305 -411.0613465 112.9037961
v -98.0914831 -411.7608368 113.0915657
v -61.9404092 -79.7202289 42.7327454
v -96.1015671 -411.2695158 112.1329293
v -96.5011790 -412.3498499 112.1863946
v -98.4018892 -408.2558453 111.9460836
v -98.5744074 -406.1940312 111.2854779
v -97.5769609 -412.1634066 113.0058318
v -58.5796461 -11.6544347 12.0426323
v -56.7078143 -9.9944193 12.5802178
v -96.0237235 -48.1378697 57.9769090
v -94.2098051 -48.2249148 56.5080345
v -93.4702456 -46.8776077 57.6352775
v -96.0236192 -45.8201990 60.1185001
v -92.3049822 -47.9011536 55.1370345
v -96.4971185 -44.4387048 62.4218211
v -102.0329893 -50.5108982 60.1733215
v -95.1773077 -43.1952737 64.7880360
v -97.8156477 -416.7279005 111.8695512
v -98.1431305 -418.3362722 111.4495695
v -97.4640995 -415.6658649 111.9853184
v -98.4209478 -417.7570343 112.0130643
v -98.2382298 -416.2687659 112.5332564
v -99.2174074 -413.1972790 113.4748831
v -6.1868289 -440.6467080 83.3739862
v -96.0829780 -413.2508934 111.7518991
v -97.1872136 -412.5280678 112.6028672
v -97.6960286 -414.0381217 112.8789037
v -97.8920087 -412.5213623 113.1852418
v -60.1152182 -13.2732289 11.1143654
v 8.7313438 -25.8444250 5.5148099
v -99.6019170 -414.3505692 113.6709526
v -99.0798622 -414.4962430 113.7013510
v -99.8044536 -415.3221548 113.8216555
v -29.5954943 -446.4970231 90.3418586
v -27.5065415 -446.8810260 89.6154046
v -63.5757372 -52.2229113 27.7326778
v -65.9585595 -53.6277071 28.9244000
v -67.4240887 -51.0650985 27.2925086
v -61.7866740 -55.9951030 31.0004037
v -62.6032203 -50.8202687 26.7516207
v -60.4054183 -53.0433916 28.3201374
v -64.2833635 -48.4944284 25.7253181
v -68.9689890 -54.6618849 29.8696719
v -69.2728832 -52.9680960 28.5820663
v -66.7638332 -55.4402508 30.9143011
v -60.5315045 -49.0696877 25.6459508
v -99.2293358 -415.7791436 113.7860417
v -100.0361517 -416.7959094 113.9367372
v -100.9851471 -418.5412824 113.9370576
v -100.1875848 -417.9686308 113.9813736
v -99.9164283 -418.2487428 113.7837097
v -28.1059742 -455.7931423 88.7419432
v -31.8704695 -456.9761455 89.4187540
v -29.1431490 -456.3969374 88.0973265
v -101.1817455 -420.1668501 114.0040383
v -101.6358137 -421.1173356 113.8829887
v -58.6799160 -23.3336613 44.1413671
v -94.7284922 -427.0967245 110.8444482
v -101.4327258 -421.0351408 113.9622256
v -26.4514629 -30.4857958 19.1993769
v -27.4594706 -29.6017043 17.9347377
v -100.3732383 -419.2773402 113.6331633
v -21.4365516 -20.8001137 2.9552358
v -25.0154063 -20.3430615 4.1739419
v -70.4912692 -200.8014917 94.0264016
v -70.9221661 -200.6544471 89.9322182
v -71.2848008 -204.3328285 92.2309905
v -98.6023992 -419.9373722 111.2391129
v -99.2684439 -418.9397693 112.2389436
v -11.3616921 -296.1600721 82.1930617
v -14.2463027 -293.5047746 80.2613273
v -11.1283539 -290.8851504 82.0243061
v 20.2295873 -39.5708084 31.3807055
v 20.6347369 -39.0969701 31.1374348
v -61.8106350 -24.4035162 45.9051467
v -59.7454123 -24.0295473 46.0466519
v -57.9901114 -24.6491060 46.5954244
v -21.7095893 -29.4631682 17.8754907
v -99.4858667 -420.3675389 111.8347198
v -98.7604111 -425.4100323 111.6165444
v -96.0029885 -426.9191325 111.1358330
v -87.3978138 -437.8122091 111.7651463
v -94.8656723 -438.3297861 112.8657311
v -92.2420323 -431.8668842 112.5882268
v -91.9680595 -436.4994168 112.7714962
v -15.9810167 -28.7096389 12.8427306
v -17.7414846 -28.3749588 9.8263863
v -13.8807846 -28.6430288 10.3425272
v -18.9737398 -28.6515560 11.3491537
v -20.7927376 -27.6874583 9.4622765
v -15.2241318 -28.3707045 8.9026373
v -11.5886070 -28.6758170 11.6841961
v -12.6420856 -28.6883786 16.0221737
v -10.0814011 -27.8090127 7.2384914
v -12.7344690 -28.1280037 8.0203451
v -6.2029511 -28.3974204 8.5458336
v -7.3681753 -28.3528958 12.4825211
v -9.2311995 -28.2433592 14.7522967
v -16.5527631 -28.7728030 16.0816833
v -18.7564380 -28.7376549 13.1480079
v -24.9103699 -28.0712899 13.6183342
v -27.5119301 -29.1066654 16.8284178
v -103.1501144 -54.7817871 59.1989942
v -103.2315865 -53.9038405 59.5075078
v -102.9945388 -54.3099046 58.5492104
v -63.9015362 -124.2687777 77.5960758
v -64.1729981 -123.0671555 77.0462826
v -26.6073532 -455.7934701 87.5592381
v -27.2555128 -455.9092522 86.7326334
v -34.0518132 -444.5023835 94.2932069
v -32.6290727 -445.0101852 93.1030959
v -25.2423659 -455.5679560 86.1585736
v -66.7652264 -94.9944481 83.3119899
v -67.8186119 -94.1848606 80.6062222
v -19.9602116 -29.2368103 17.8822186
v -20.6158552 -28.8907979 16.7076960
v -19.2751903 -28.7328642 16.3444150
v -87.7166763 -432.2939813 110.9738126
v -89.9426565 -433.0865741 111.8530780
v -88.6510685 -435.9026849 111.9353622
v -86.6781026 -432.3256910 110.5989441
v -94.0338746 -428.7522435 111.5998700
v -94.7384089 -433.1069887 113.6370376
v -94.7248191 -437.0507598 113.0321696
v -85.5479017 -434.9079728 111.2257838
v 15.9470029 -14.8867229 24.0598917
v -54.5157678 -23.5170126 42.5902270
v -56.7477271 -23.3985502 43.6263755
v -99.2124453 -426.8195927 112.9004061
v -58.2839027 -25.2293367 5.1299538
v -58.6856008 -31.5936357 8.5731298
v -56.8454005 -28.7089292 6.2045595
v -34.0233594 -444.6695745 94.2105800
v -1.8623287 -28.8349129 9.2360005
v -3.5339126 -27.6904125 6.7826891
v -0.6959729 -28.2924529 8.2678180
v -52.1383658 -448.1014311 99.2527902
v -48.3904742 -449.9990046 97.4654555
v -48.5206097 -444.7043836 98.2549563
v -43.3060452 -450.6834745 95.5547169
v 0.6911848 -28.8541000 10.1291081
v -96.7446342 -429.1991293 113.3852154
v -97.3459333 -432.0508242 114.2415851
v -96.2846503 -434.8755181 113.9464304
v -97.6810306 -433.8655472 114.2356247
v -95.7518592 -436.6602898 113.3930162
v -92.2671631 -440.7727718 112.1452525
v -95.3007191 -438.3434355 113.0659059
v -16.3121074 -15.3001621 30.5087660
v -18.4009019 -9.9216839 31.4480327
v -63.4901002 -445.6526041 101.9409075
v -70.2116489 -442.3054159 106.2512025
v -70.5541745 -446.1857975 106.4036638
v -67.7849054 -448.1247663 103.9232537
v -51.9688874 -445.4229474 99.3412882
v -60.3952482 -446.3002682 100.9864211
v 20.1301463 -12.2703668 23.6332156
v -76.9909397 -441.9725239 109.4233766
v -82.9806551 -441.8528676 111.3732457
v -78.6604285 -445.3819692 110.4746312
v -74.3429810 -446.7990696 108.3594933
v -73.0045363 -443.3083832 107.8772768
v 20.9569950 -15.2669558 22.8693187
v -15.6148253 -445.4339147 88.4744450
v -19.0677401 -447.2468197 88.6172503
v -86.2253234 -441.3187504 111.6550490
v -84.0594694 -444.5812702 110.8405069
v -31.0037788 -446.0740983 91.6478187
v -25.4139248 -448.5023022 89.2129466
v -94.1307023 -439.7771657 112.7659380
v -91.4217904 -441.9197738 111.8879989
v -15.7734472 -447.1623003 88.0069733
v -14.0245641 -446.0668266 87.6629055
v -15.8733223 -447.7823377 87.7384245
v -14.6309799 -447.1913874 87.4817595
v -34.0836793 -444.7998703 94.2751840
v -35.0675359 -446.9435513 93.2017639
v -35.4236290 -452.8136849 92.1572074
v -52.1789528 -451.5181780 98.6754745
v -55.3515516 -450.7169127 98.9134982
v -53.1192534 -445.1262951 99.5131806
v -51.5393279 -4.3938397 14.2984400
v -49.8306081 -5.4545100 12.1242944
v -52.0663261 -6.4781192 12.9890032
v -49.7140847 -6.1920444 11.2073738
v -88.0159065 -443.6334968 111.0603511
v -69.3430081 -350.7890403 96.9591513
v -23.4213192 -447.3829567 88.9996514
v -21.2057419 -447.1749365 88.7933075
v -25.6728549 -446.7515647 89.3068761
v -21.0305918 -448.9669204 88.2433131
v -23.1216457 -449.4244456 88.4475261
v -65.8983588 -451.2761235 102.2544801
v -76.5799209 -448.6421645 108.3251685
v -72.7842525 -440.9378171 105.8931053
v -68.7905326 -352.4719477 96.8569890
v -71.9387755 -448.7378597 106.5904126
v -73.4963864 -448.8948882 107.0529073
v -31.6991247 -452.3141980 90.8348486
v -27.8547890 -451.1300325 89.6633789
v -30.3874314 -454.4666111 89.6819904
v -24.8356927 -450.9601891 88.6400193
v -25.0454526 -454.0553689 87.8769383
v -40.5391790 -453.5196722 93.7222689
v -38.2320955 -454.4939697 93.2741910
v -44.3610474 -452.3375034 96.2346792
v -51.1908531 -452.6756406 98.0598405
v -47.4694744 -452.6014924 97.2339809
v -46.0271314 -452.0193338 96.8855023
v -50.0804186 -453.1018436 97.6344272
v -57.7240214 -449.5598674 99.7991487
v -59.6191250 -448.8657117 100.4562527
v -56.8706580 -450.9925842 99.2376134
v -58.4227368 -451.2524903 99.6568426
v -61.1823462 -448.5130906 100.7103920
v -69.5803836 -449.2226839 105.2127555
v -33.7737650 -453.0887008 91.3353562
v -67.3912242 -450.4784942 103.6050692
v -72.6760626 -449.6577680 106.3531935
v -71.4868084 -450.2546191 105.5509821
v -75.8996978 -449.6306181 106.2793136
v -74.8081133 -449.0762055 107.4496806
v -34.5171094 -455.4221034 91.8932036
v -39.4221433 -454.3797672 93.4281349
v -57.0730045 -452.6216090 99.0968198
v -38.2831022 -455.9692740 93.2486355
v -5.0823889 -28.5855457 13.4033086
v 24.8527620 -26.5605506 17.8819876
v 25.8981381 -26.3782926 18.1065928
v 24.5067962 -26.8971547 18.4310116
v -46.3804714 -453.7006617 96.7475027
v -48.2346714 -454.5387328 96.8675017
v -44.9783951 -454.3561935 96.2258354
v -45.7082987 -454.9615979 96.2526128
v -47.2929478 -455.3504288 96.3900611
v -54.7177419 -454.4577599 98.7014547
v -7.2114775 -247.6670742 79.4956759
v -8.2404912 -258.3239675 80.0624713
v -71.6069192 -310.1161718 95.5353156
v -71.8317702 -307.7613711 95.4132751
v -69.2273751 -310.7409775 94.0149873
v -74.0429536 -310.7545078 97.1714333
v -71.6435313 -316.2882626 95.8017409
v -69.4759339 -313.3192062 94.5098400
v -68.8503310 -308.4225953 93.1900740
v -68.0649057 -303.5368621 92.7227512
v -71.4110136 -303.3463955 94.8408246
v -65.1226714 -306.4618111 91.7229503
v -67.4483702 -312.3708367 92.6547050
v 8.0928635 -163.6811346 65.5923411
v -76.6604468 -348.1618762 100.6456837
v -38.0806215 -357.9413891 86.7403671
v -76.9808665 -304.2372167 98.2718095
v -75.6730884 -307.6473773 97.7753550
v -90.2592987 -441.3148463 111.7187217
v -55.2190170 -74.9513805 41.8523625
v -54.0894382 -72.4179447 41.7319909
v -54.2928167 -75.4904151 41.3815714
v -56.5390848 -73.8469511 42.7471809
v -50.7795513 -73.0352849 40.6733714
v -51.7383255 -71.1954609 40.9790389
v -55.2641004 -71.1429119 42.2203876
v -48.9802100 -71.0464716 41.0312712
v -50.2834097 -71.3499337 40.9377068
v -96.9603956 -413.5847092 112.2354418
v 53.8304895 -44.6540080 51.2313098
v 55.8469854 -45.1672859 50.2134636
v -100.2387479 -406.7057669 108.7817773
v -97.8240818 -409.7764194 112.3979390
v -40.6773128 -185.8097762 108.7900624
v -44.4872007 -182.6296300 106.7894027
v -67.4115494 -27.6209265 23.8697939
v -62.1910244 -326.1594772 91.8759480
v -61.0515438 -331.5815628 92.0585170
v -63.4436160 -329.0971816 92.5863758
v -60.6327020 -334.9198103 92.1116397
v 1.7285134 -28.0303285 8.1455251
v -85.2326229 -331.5060437 104.3526679
v -0.8384900 -61.2286963 35.5680808
v -3.7258673 -58.1035800 34.7055905
v -31.0880505 -353.1021774 84.4769031
v -32.3181003 -353.0154526 84.7780704
v -28.6928657 -354.2514741 84.1599628
v 1.7508159 -11.5151033 28.7756659
v 5.1077958 -9.7194118 28.2768812
v 2.8076700 -8.2685975 28.8766511
v 1.7398072 -5.5098156 28.9405249
v -0.1793130 -7.1759620 29.4321440
v 20.9237989 -24.6899724 26.5210327
v 18.3278657 -24.5990120 26.6224407
v 21.7427835 -26.6419202 26.9720480
v 29.9293771 -32.4447788 28.9054066
v 26.8754922 -32.6641798 29.0338248
v 29.5513682 -35.3499278 30.3910952
v 18.1004647 0.9940723 21.4844104
v 16.3037665 -3.0035956 24.1333619
v 20.8061039 -0.5068458 20.0077333
v 18.1376189 -0.2727201 19.4950998
v 16.7209525 1.1324608 21.5791781
v 13.6677660 1.1645975 20.8131634
v -56.5451123 -444.5589781 99.7330546
v -58.2259968 -446.0467100 100.3595069
v 29.3900762 -77.4762332 55.5059686
v 29.9071502 -79.0442526 55.8135659
v -68.1660473 -31.4506367 62.1656217
v -65.3690845 -34.2186093 62.3322353
v -66.0598800 -30.8487173 60.7050695
v -71.4590997 -53.9192036 29.6289101
v -68.6265007 -55.9418648 31.4777158
v -70.9344372 -55.7511933 31.2028360
v -72.1244216 -51.0203354 28.5961330
v 7.7191605 -167.7354127 65.9855902
v 7.4251737 -171.1379737 65.6952709
v 7.1872873 -169.3859696 64.6172017
v -47.6221405 -446.4919865 97.4464267
v -47.1483730 -451.3769150 97.2587839
v -49.4070873 -452.4176419 97.5439623
v 52.2600971 -35.8445011 35.6949717
v -61.8880615 -444.6865916 101.4858335
v 36.9947627 -87.9849941 50.8273616
v 37.4570563 -86.8637860 50.6349839
v -33.7246917 -444.7447658 93.9535499
v -33.9641422 -443.9621568 94.3862796
v 54.8048392 -46.9477363 52.9221706
v 56.9540448 -44.1083871 47.6899408
v 56.6293970 -44.7081514 48.7824902
v 47.4333130 -64.7961125 59.0953678
v 47.1968353 -64.0731454 59.5757067
v 56.0947061 -46.9781272 50.8844703
v 57.0284948 -45.0705849 48.0449796
v -9.0958383 -437.0328486 84.6461579
v -7.6210368 -436.5641475 84.3957216
v -5.1232534 -434.1616631 83.7137699
v -6.7084045 -431.2970340 83.5615769
v 22.5010011 -16.7586524 3.6015071
v -4.0120585 -433.7658584 83.6866498
v -2.9046820 -433.6298108 83.1942260
v -3.4850733 -436.2900555 82.9030350
v -3.1585810 -431.9161475 83.4916085
v -28.9261509 -31.2997587 20.1714896
v -25.7783737 -34.7955823 22.8937138
v -33.2485214 -36.3902263 23.8899589
v -27.7492683 -34.5317163 22.9320396
v -18.7946297 -32.9371393 22.5884989
v -17.6900402 -33.1005119 22.6836819
v -92.4374238 -381.1945915 109.2000231
v 3.4005817 -30.7641458 19.4022600
v -0.7398644 -32.6342769 21.6739364
v 0.8026196 -29.9307257 19.1663057
v 28.6071617 -89.5109251 47.5784913
v -47.9735546 -174.1113514 75.4502267
v -72.7082789 -287.5166535 94.3235680
v -73.9265308 -285.0691080 94.7334021
v -44.6216427 -176.7772436 106.8788990
v -49.3629873 -175.4575223 104.7563404
v -49.7313328 -178.4919053 104.3331996
v -42.1977676 -173.6622304 108.1661284
v -43.6930321 -179.6112508 107.0819348
v -41.1055274 -177.7316034 108.0862433
v -9.4028879 -22.1236851 1.2785142
v -8.6499508 -20.7580496 0.4731585
v -10.6390929 -23.2162215 2.1729253
v -10.9683210 -20.2660356 0.6212427
v -11.3127129 -22.1072119 1.4755037
v -6.3117165 -19.4566771 -0.0564515
v 13.1762894 -22.3999601 3.3416615
v 16.1051676 -23.0318289 4.0141246
v 13.8484230 -24.8850174 5.0546504
v -22.9958184 -32.9249948 21.4028824
v -41.4087772 -159.0642184 72.8653893
v -42.3492678 -160.8444303 73.2043833
v -74.7104585 -78.9810196 49.0436591
v 21.3442333 -39.0000604 31.0175922
v -71.3089854 -226.6448140 90.6076431
v -71.4667886 -230.4700166 90.6597003
v -69.2602023 -221.2434113 88.5932297
v -69.7710142 -223.6673385 89.4446224
v -32.0758559 -359.6537411 85.0816220
v -30.1236920 -359.7449362 84.7773552
v -35.6962532 -360.4968786 86.3279998
v -33.7193944 -354.5163572 85.2912366
v -33.3563089 -357.2103083 85.2909386
v -31.5865800 -355.0599217 84.7268030
v 17.6926218 -39.3856913 32.0637301
v 51.9672185 -55.5876568 56.9131821
v 30.3586274 -13.1369857 24.3565068
v 29.1558038 -13.4331891 23.8331836
v 51.6828671 -57.3596098 56.7484684
v 18.1699265 -63.5129362 50.9782769
v 20.1888774 -62.9166886 51.5844300
v 19.4621719 -61.0313676 49.8831309
v -50.7143065 -264.0855610 83.9166045
v -56.7461438 -263.2502615 85.1792246
v -56.6408560 -266.4255798 85.4149535
v -52.3053929 -273.7738490 85.4317620
v -54.5074046 -276.3334215 85.7134163
v 19.6182486 -93.4037492 47.9954705
v -98.0307013 -415.3709114 112.9125878
v 55.0692454 -43.9661518 49.5131984
v -23.6997660 -75.9219155 41.7244807
v -29.2263366 -76.8702477 41.1681756
v -76.6711235 -80.4423988 50.0770919
v -79.9323469 -77.5909945 50.5837053
v -70.5142915 -79.4719532 46.6319844
v -70.1797009 -74.8377666 47.2510085
v 37.0283835 -54.4443689 57.3766381
v 36.7827676 -53.7037961 56.3587993
v -59.7932041 -24.7078910 48.0845496
v -58.0383837 -25.8147456 48.8931984
v -90.0450423 -431.8987429 111.5508154
v -71.7511773 -234.7807139 91.2676454
v -67.6808506 -233.2484573 88.7146667
v -71.7061684 -237.6443148 91.0263658
v -68.7791258 -236.9217277 89.1592875
v -68.6551183 -228.5879552 89.0255645
v -100.3294736 -421.3678241 112.3884842
v -99.7771099 -419.8819697 112.3728156
v -100.8372158 -420.4393923 113.7658358
v -99.1284475 -421.8145311 111.2941131
v -100.0205874 -422.7866232 111.9094938
v -101.3601720 -421.7514396 113.7204468
v -93.2304114 -428.2965362 110.9225303
v -59.3323968 -130.8318824 68.8695684
v -59.9825568 -128.0105710 68.3496594
v -100.3844738 -423.7547517 112.2062579
v -101.3720706 -423.1373966 113.1004766
v -101.9191965 -424.5727062 113.6922017
v -99.2219895 -424.2078066 111.4913523
v -95.2807590 -427.7510345 111.4715263
v -25.3114365 -307.4975610 81.6985518
v -19.5390601 -303.6742806 80.8112845
v -19.0753955 -306.5499365 80.5719942
v -24.0567010 -303.4289777 81.2363774
v -21.4165039 -308.7577522 80.9932053
v -28.6432914 -303.9482832 82.1580589
v -26.0561127 -311.0232353 82.1969286
v -15.3883547 -306.9497943 80.6296989
v -17.2676891 -301.7643392 80.3098455
v -18.2277933 -308.3642125 80.7061419
v -61.1989759 -25.1952112 38.5843515
v -60.6572330 -23.7596631 41.5106453
v -60.1201095 -21.1774632 33.0697112
v -61.3093786 -23.9812192 36.3334790
v -61.0295087 -251.3810098 86.1194357
v -58.0393411 -250.0556409 85.2362663
v -65.6761527 -255.1964819 88.1211609
v -57.2580844 -254.3157637 85.0549862
v -57.8768477 -244.3501800 85.1187035
v -54.4631742 -250.7574856 84.3742490
v -42.4075238 -265.4266655 83.5352242
v -39.9757288 -261.4436746 83.2228586
v -36.1898504 -272.0719278 82.6774985
v -37.4183506 -267.2959566 83.0514878
v 4.9589607 -35.5428532 31.4650573
v -49.4739674 -228.1451821 82.9922333
v -52.9549308 -229.4738889 83.5522339
v -51.7023765 -225.8862406 82.7929527
v -47.8729941 -230.7912856 83.4452361
v -47.3531894 -226.1179984 82.5182796
v -50.6982803 -233.9565754 84.2868984
v -53.1533808 -235.7989252 84.5245346
v -51.9027710 -236.7559075 84.7041607
v -48.7880707 -234.0435833 84.3098983
v -57.6214679 -231.9512069 84.6163481
v -58.1357740 -228.9857864 84.3226984
v -61.1869507 -232.0541143 85.8275220
v -57.3245734 -235.3107333 84.6644640
v -57.5692803 -224.8205096 83.8344768
v -52.0494059 -260.3635192 83.9967504
v -55.1359318 -257.6142251 84.7058669
v -97.6256803 -427.2621274 112.1604368
v -95.3881443 -428.6299944 112.2881100
v -94.5228562 -430.2418232 112.8580049
v -99.1752073 -428.9648831 114.1769812
v -97.9691595 -425.4406393 111.1908630
v -68.6362684 -216.8021947 87.6264647
v -70.6022829 -210.6109262 88.6491612
v -12.6870340 -328.6065161 82.9069093
v -12.0169725 -332.7163160 83.6084038
v -39.2009355 -448.0168521 93.2950452
v -37.8687121 -452.9013336 93.0429772
v -36.0234939 -451.5433609 91.9022262
v -40.8152938 -452.5643885 93.9357951
v -33.7674208 -445.3292191 94.1841975
v -42.3665307 -449.9124587 94.6146995
v -42.9700948 -449.1257370 95.0160399
v -39.4721404 -454.7474682 93.3593586
v -32.8284130 -447.3738670 92.7141756
v -30.0671179 -449.6409297 90.5687138
v -36.6223417 -456.3745856 92.5861895
v -38.2893868 -456.9691420 92.9785743
v -39.6709703 -457.0237696 93.4536234
v -35.6164463 -456.7715526 92.0065716
v -18.9314485 -450.6425858 86.7340267
v 17.7062880 -28.1356499 15.1132252
v 17.1169918 -27.9167630 10.7215196
v -85.9197825 -37.5428088 67.4258396
v -87.5362977 -38.3006930 67.4236789
v -77.4871036 -44.8834822 68.6152726
v -75.2859265 -44.4630571 67.4371049
v -16.2667707 -449.9277174 85.9116465
v -18.6743718 -451.9766867 85.9697536
v 23.4703422 -26.9239806 11.8490634
v 22.5707758 -27.3232479 16.3441859
v -16.0315391 -450.9105682 84.9178359
v -14.0937390 -449.0351081 85.4106471
v -20.6855033 -451.2409866 87.3271450
v -63.5349452 -80.3939030 43.3281064
v -64.2543659 -78.7177458 43.5893871
v -60.8201697 -77.2068053 42.5942950
v -60.0957312 -79.7121152 42.3704982
v -57.0649505 -79.6390623 42.1409495
v -61.4694171 -78.6754042 42.5935872
v -61.0738732 -75.9594366 42.9964848
v -18.3554925 -452.5128305 84.5889449
v -16.0763748 -451.3077140 83.3519325
v -13.5009261 -449.5430887 83.7529674
v -21.0750233 -453.5714984 85.8829841
v -18.2884689 -452.5706172 83.1180811
v -20.4507504 -453.7653923 84.2246935
v -12.4557381 -443.1436062 87.3279870
v -13.3292833 -447.5190341 86.3245875
v -11.2033552 -446.3193119 85.4219720
v -14.1229108 -449.9241710 81.8389058
v -16.7140663 -451.4480233 81.9935203
v -11.1609641 -447.6558566 83.5512057
v -66.9958666 -270.0515985 89.6351710
v -68.1528896 -264.9129927 89.9594724
v -71.0912049 -265.4033005 91.7368755
v -61.7850758 -273.6667097 87.5648037
v -63.6182427 -266.8585181 87.9631862
v -11.7062498 -448.3145773 82.1226537
v -9.7490009 -446.5287030 82.1891949
v -11.0910833 -447.0796287 84.5914036
v -12.1247442 -448.1919408 80.6727409
v -13.8712134 -449.2226243 80.4031268
v -15.6239336 -450.2574801 80.9404179
v -10.4472926 -447.0381141 80.9827819
v -8.0783889 -442.8537190 84.2605829
v -8.7906821 -445.4217553 80.6510746
v -6.9607650 -443.3925748 80.3454816
v -7.3624481 -430.1316738 83.7908462
v -5.9993519 -442.0376718 80.3278610
v -5.2754506 -440.5386448 79.7697380
v -6.2439376 -442.0957863 79.6836689
v -8.2456665 -444.1084862 79.2791620
v -7.0097223 -442.7881539 79.3308541
v -10.5565349 -429.4846654 84.5634267
v -4.3401825 -437.6809001 79.1093931
v -8.5489051 -413.4593308 84.1371194
v -3.9256271 -434.9076450 78.2438591
v -6.3466942 -441.5464997 78.8025856
v -5.8009974 -439.4291639 78.2687739
v -25.8126073 -251.2047887 80.2312791
v -22.2040322 -251.4227927 79.0714398
v -22.4207919 -254.4994652 78.8611099
v -23.5240050 -247.7318197 79.6078891
v -29.5800716 -255.6492984 81.2611133
v -28.3191353 -247.9655296 80.9335485
v -18.4840523 -247.4045902 78.0887529
v -17.1852130 -254.9294233 77.6868090
v -22.9269676 -256.8319142 79.1174024
v -18.7581871 -257.4110925 78.2783851
v -44.5054881 -164.5886600 73.9292279
v -22.2992897 -452.4816871 87.5672475
v -24.2443215 -454.8562765 87.1840268
v -29.5883548 -451.4741004 90.0547355
v -42.8409837 -456.2546015 94.3330377
v -41.7909026 -455.1053941 94.0958783
v -41.8149978 -457.4763179 93.8603729
v -40.8165418 -457.4197233 93.5884044
v -46.7381030 -444.8225200 97.3190591
v -43.8915007 -446.4033544 95.1201394
v -44.1423319 -455.0603032 95.6273973
v -44.6032882 -457.0053816 95.0584486
v -43.1444570 -457.4342072 94.3671986
v -45.8603576 -456.1833739 95.8234668
v -41.1115289 -454.8199475 93.7766135
v 24.4500153 -26.5859868 16.0197653
v -58.9748658 -210.8914107 103.7610173
v -46.2230109 -456.7998946 95.5766290
v -62.1541440 -445.5640614 101.5453562
v -50.0322059 -275.5757570 85.1671845
v -48.1933318 -278.4483731 84.9916339
v -52.0646721 -277.2235572 85.4299292
v -19.7668131 -273.2728422 78.9845884
v -18.2556901 -271.1210847 78.5578936
v -23.6398447 -277.1593630 80.0277367
v -15.6352669 -273.8928497 78.9450109
v -16.8608353 -277.0094573 79.3545693
v -27.9117469 -271.7217505 80.6743577
v -13.9737092 -268.2692111 78.5014257
v -19.5752047 -269.0042853 78.6462426
v -12.2418329 -272.9593813 79.1511759
v -10.9427115 -275.8254111 80.1276341
v -9.9457446 -272.4984288 80.4581270
v -10.1838624 -277.9893577 80.9046626
v -13.4466263 -278.6394060 79.2788193
v -11.5175247 -278.1054974 79.9999535
v -10.4108537 -268.3135569 79.6956792
v -14.2982081 -265.8721805 78.4697533
v -18.5584035 -263.9567852 78.4195587
v -20.8468325 -262.8161311 78.8708329
v -17.4949653 -280.5783153 79.5968845
v -27.7887639 -274.6329010 80.7715654
v -31.9127962 -273.2560635 81.6820040
v -30.8977328 -267.7724063 81.3953876
v -34.2719965 -263.3912265 82.4977458
v -11.6902338 -279.8753977 80.1971555
v -42.4004644 -273.5474408 84.1115341
v -43.2736389 -278.2891691 84.1786116
v -20.4138178 -282.3924720 79.8484012
v -19.6760520 -279.1276276 79.6908364
v -25.0759982 -283.3526731 80.5554613
v -25.8907881 -279.9954712 80.5884078
v -17.7962966 -286.9876921 79.3641359
v 24.9935929 -106.6460907 49.9395169
v 26.2060147 -104.6330556 49.6462695
v 28.5466909 -103.6397666 50.2807051
v 27.1442104 -106.6755056 51.1251464
v 24.9162726 -109.1606095 51.1189103
v 24.8527508 -105.0877646 49.4029559
v 24.6857535 -103.5066321 49.1311327
v 26.2885839 -109.2274189 52.9979169
v 27.7933460 -107.0036292 53.1467795
v 29.1867740 -104.9519256 52.2031076
v -46.1916961 -283.6405635 84.7957507
v -43.6077416 -282.5303376 84.3125433
v -14.1179636 -288.6660397 80.1693574
v -22.7543004 -287.3547673 80.1036954
v -37.0242819 -292.1393216 83.2106024
v -51.6181551 -280.4213464 85.4854211
v -55.6176603 -279.1704535 85.8109444
v -54.8987836 -282.6130092 86.0701948
v -60.1605698 -204.7093362 102.6544943
v -57.5959198 -205.9268206 103.7050113
v -58.0154173 -201.5822381 102.8094366
v -58.7628037 -198.2710063 102.3988128
v -63.4256527 -203.3812851 100.6895304
v -53.9326891 -209.5665485 104.9916595
v -55.1089793 -203.8241178 104.0191725
v -44.0952890 -285.3203416 84.4948739
v -22.1313797 -290.9736037 79.8821300
v -18.4164122 -291.1688685 79.6546787
v -57.7344336 -276.6923308 86.3585398
v -57.5947389 -283.2965851 86.8291035
v -60.8691834 -279.5108855 87.4492824
v -26.4550485 -294.1492498 80.9645653
v -52.2958189 -285.3554487 85.7789665
v -46.6800854 -288.1154418 85.1603821
v -48.4975912 -291.3099825 85.7315809
v -41.8616273 -288.9438570 84.2275470
v -55.9896640 -287.0500386 86.6969302
v -76.5338838 -86.5468234 55.8399148
v -77.9870227 -85.2275044 59.2848435
v -77.9183283 -85.0860849 60.7559197
v -21.4304477 -298.7646461 80.4153234
v -19.0497246 -299.1328835 80.2682787
v -70.9440485 -93.8015729 56.1293103
v -73.0451941 -90.7743648 55.0349541
v -52.1935783 -287.4179780 85.9348401
v -61.0334612 -285.8614028 87.6468793
v -58.1665523 -288.8456881 87.3094276
v -63.1854162 -289.6485925 88.8466388
v -63.0525723 -286.6433263 88.2640406
v -53.1289689 -290.5838788 86.4380300
v -56.3348643 -290.9579873 87.2264802
v -45.5157459 -290.2010679 85.2003768
v -43.1070663 -292.9938734 84.9907175
v -33.3545804 -294.4020331 82.4503526
v -11.6549740 -300.1140058 82.0706412
v -14.3152261 -298.9717126 80.5778950
v -27.8459731 -297.9560792 81.4760178
v -24.2529437 -293.3052480 80.4908946
v -46.2088659 -294.4646180 85.6058970
v -52.1735959 -293.2962775 86.5286589
v -61.0196851 -291.2539244 87.9642963
v -59.8303638 -292.6075161 87.7816603
v -63.0691871 -292.7764654 89.1060084
v -58.2875200 -294.7850227 87.8759325
v -48.7765856 -295.9800661 86.2202644
v -42.5715148 -295.2692509 85.0702152
v -45.2804789 -298.9459634 86.0052556
v -41.3784422 -298.1420159 84.9374533
v -38.2553451 -296.4589000 83.9312002
v -13.2241426 -303.0027449 81.4517140
v -13.1886154 -310.6146455 81.5126896
v -47.5772098 -300.9604514 86.8214667
v -49.6673957 -297.7246940 86.6780803
v -33.3416015 -300.1636565 82.9345062
v -29.8580993 -306.3945770 82.5985298
v -39.9590284 -304.0180206 85.0838721
v -33.8977762 -307.8254163 84.1453522
v -35.5682708 -302.5993109 83.7630555
v -43.9947285 -306.0068190 86.3417313
v -38.2419825 -306.6625893 85.0811452
v -19.5868295 -310.4402125 81.0277015
v -18.8509431 -313.2650554 81.3053548
v -15.8116911 -315.4540658 81.4095661
v -52.1346591 -301.6255200 87.7229720
v -47.5625210 -305.1669300 87.2420892
v -51.3398834 -305.3811193 87.9608616
v -56.2105104 -297.9120016 87.8807828
v -60.0808077 -300.7530272 89.5501003
v -63.4844378 -299.1043031 90.2580172
v -61.6499186 -296.6772914 89.2926678
v -63.2055029 -301.8822372 90.6008631
v -57.2671704 -300.4095256 88.5787979
v -57.4049503 -303.6746681 88.7186080
v -60.0097217 -303.9488792 89.7009075
v -64.8381785 -297.2253561 90.7038823
v -67.5986409 -299.8899519 92.1964198
v -66.1059767 -293.2012975 90.9838080
v -42.0118235 -307.7855110 85.9395415
v -38.4163186 -308.4336221 85.2702409
v -28.5045225 -309.6798360 82.4592933
v -32.9342782 -310.4571402 84.0501040
v -66.7613521 -162.0603204 85.0573331
v -65.1138127 -163.3419544 80.9118673
v -65.8732131 -160.2338105 82.1532756
v -66.8714792 -162.6094729 87.3091742
v -66.1726892 -159.0783596 84.7257003
v -66.2002936 -160.7122570 88.2346332
v -62.7007782 -167.1580970 79.1340470
v -64.0319586 -160.3842676 79.7109529
v -61.9989596 -163.0462259 78.3693567
v -67.3845485 -166.4534062 86.5547210
v -70.9768459 -299.4896472 94.1671655
v -47.1668728 -308.1162572 87.3666480
v -44.0961495 -308.8498414 86.5687281
v -36.3330953 -308.7518215 84.9885270
v -35.0302011 -310.6762469 84.8705471
v -55.8721833 -305.9243262 88.7790024
v -57.9315312 -307.0656657 89.2345533
v -47.7374122 -310.0210130 87.5268653
v -41.3752012 -310.4465604 85.9501809
v -38.4852216 -312.0368123 85.4898021
v -36.2629555 -310.1999462 84.9976391
v -21.7205472 -311.6122782 81.4961568
v -26.7604981 -313.4715557 82.6407596
v -23.2591238 -316.9882298 82.2915956
v -33.1946053 -314.3053353 84.3210667
v -29.6490956 -314.1623735 83.3762735
v -12.7518438 -321.8706548 82.3770538
v -15.9967504 -321.3437200 81.9081739
v -39.0530638 -197.6353526 108.9299321
v -35.1578742 -197.7875382 109.6377447
v -35.5682746 -192.2514588 109.7678468
v -42.6257253 -200.7753998 107.8581512
v -43.5333326 -314.3830895 86.6760463
v -54.2647652 -310.6020093 88.7010545
v -49.7193709 -314.2124712 88.0116522
v -40.1612036 -319.3026781 86.1676931
v -37.7999507 -314.7279620 85.4273960
v -80.2132338 -343.0343568 102.3312286
v -80.5122256 -343.8182473 102.7377620
v -22.4016868 -322.0266104 82.6246515
v -18.8838206 -319.7595477 81.9397271
v -18.0416442 -316.5197372 81.5851763
v -63.2504970 -307.7097237 90.9599662
v -58.8182434 -314.2051995 90.1639163
v -64.5634830 -312.1749759 91.6002020
v -65.7776445 -310.6557727 91.9081494
v -52.3581877 -316.0378039 88.6351988
v -30.9283640 -319.1490769 83.9994028
v -35.9101444 -316.2486255 84.9751756
v -27.8248489 -316.3929582 83.1404850
v -14.0316105 -325.7980049 82.2892711
v -17.5601859 -328.6902905 82.5918838
v -62.0093569 -316.2845373 91.2400633
v -11.9270468 -325.1123726 83.1270143
v -73.9797577 -305.5509031 96.6550633
v -74.5269284 -302.8338850 96.6690183
v -75.8439973 -298.3097136 97.0311463
v -47.4512428 -322.3892450 88.0416632
v -52.7925864 -321.3253915 89.0715867
v -25.5022291 -319.6547627 82.9192474
v -73.6225024 -316.5368736 97.3112062
v -41.4937623 -327.5916874 86.9890675
v -26.3481643 -327.2591531 83.4591091
v -22.9593199 -326.3428509 82.8977227
v -23.2937653 -332.8290880 83.1236243
v -27.3259412 -332.6432705 83.8060528
v -18.5693465 -324.2585361 82.3930427
v -19.2681756 -332.2089612 82.6738551
v -79.8235610 -312.7191663 99.7561663
v -68.2522729 -315.4828548 93.6504975
v -56.8478554 -324.1665065 90.0540128
v -53.3625409 -326.9888759 89.6714255
v -49.8385690 -327.0585537 88.8874084
v -61.4739954 -322.4466741 91.3092569
v -31.9539495 -330.1600814 84.7753212
v -14.1841350 -331.8991363 82.8976184
v -77.1194920 -318.5985386 98.8906100
v -74.2902383 -322.4855661 97.5229219
v -71.4950487 -320.8720982 95.6170335
v -14.0043953 -336.6806805 82.7448517
v -17.9183818 -334.8364532 82.7053711
v -22.0056009 -335.5450332 82.9046890
v -81.9770992 -316.3537085 101.0535508
v -76.9859105 -320.9243715 98.7619981
v -50.5836904 -330.0062716 89.3914402
v -55.1132225 -334.7183764 90.7139778
v -57.6139018 -329.6909630 90.9439549
v -60.5816916 -326.3652623 91.3765058
v -47.0269397 -329.1631937 88.3619413
v -49.1735339 -330.9132755 89.1375169
v -47.6169325 -333.3756626 88.9363512
v -41.3747989 -332.2500587 87.3615295
v -45.5977060 -333.9454532 88.2069245
v -37.4819972 -332.1577311 86.2350464
v -74.5271966 -324.5697916 97.9640111
v -78.0394301 -322.3804832 99.5768383
v -77.7623802 -323.3945072 99.5753184
v -71.8507916 -323.7963915 96.0633978
v -33.8669084 -335.6832266 84.9472731
v -19.5132606 -339.1703963 82.4984983
v -57.6193370 -333.7649703 91.3575739
v -49.4015850 -333.1270516 89.5313993
v -42.7207798 -334.2103362 87.4956399
v -39.3964238 -334.7802460 86.6015628
v -24.1251010 -341.0200179 82.9888359
v -30.4211546 -337.5409245 84.0467885
v -26.5130363 -339.1545117 83.3548158
v -79.1606903 -323.3422339 100.2919227
v -17.0991141 -342.8995907 82.5935081
v -21.6208342 -343.3612883 82.7767849
v -79.9030811 -325.0323832 101.0432467
v -49.9377213 -334.9090815 89.6572098
v -47.1831746 -334.9135816 88.8416916
v -44.8788106 -336.8162215 87.9219770
v -40.8552401 -337.5340998 86.7624655
v -47.7396064 -30.5143818 13.1100416
v -48.3823270 -33.5484184 15.0136109
v -49.0940921 -32.1338102 13.7522621
v -44.1998802 -30.6249559 14.0490867
v -51.2066893 -32.6495655 13.2931639
v -49.6242084 -30.5051319 12.0344106
v -13.5015575 -342.5851762 82.9896256
v -76.4774010 -329.4129670 99.6312052
v -8.6244326 -27.3652785 5.8861976
v -57.4705042 -336.5049064 91.2744179
v -49.5330021 -336.6686106 89.4422159
v -48.3920649 -338.0887806 88.9853686
v -34.0857431 -337.9245102 84.8735720
v -27.9801264 -341.6474164 83.6674199
v -80.4519057 -326.8367052 101.6183421
v -62.3143651 -337.0915353 93.0318609
v -52.1155186 -336.9969130 89.9972245
v 6.4665140 -28.5031181 8.5666189
v -5.3587733 -196.5028793 81.0776725
v -4.1763205 -195.6206262 79.3562010
v -12.1364240 -200.2122849 92.0484290
v -15.0826816 -351.6231179 83.0051228
v -15.3236054 -346.0428715 82.8487948
v -20.2741977 -351.0389328 82.9526708
v -18.7723096 -345.1889157 82.7183872
v -16.9368349 -349.3640721 82.8909203
v -24.9493588 -27.1637980 11.2725869
v -22.9798276 -27.3889434 10.0673158
v -23.8873176 -27.8513115 12.3894745
v -23.0628215 -26.5488159 8.7496703
v -25.1225717 -24.6545281 7.6879389
v -28.2439832 -26.5978333 10.8857239
v -26.6720485 -27.4652448 12.3785185
v -20.7073241 -28.3412673 11.0740690
v 5.5289711 -187.3170137 65.9267977
v -5.7134894 -239.7612929 79.2323202
v -6.5275207 -244.4720566 79.3817937
v -58.5852787 -338.9870524 91.7268693
v -59.1053553 -337.1488452 91.8174982
v -22.9446013 -346.9604850 83.1126869
v -42.9429300 -339.6441638 87.2024447
v -46.0616723 -341.7466879 88.0802721
v -40.6591631 -30.2562453 15.4886693
v -41.8725982 -29.0176943 13.7549620
v -71.7147961 -337.7898633 98.0018899
v -70.6754848 -336.9302154 97.1975178
v -50.6321937 -341.1567807 89.6077976
v -52.7143814 -342.2060311 90.2864784
v -50.7347807 -342.8991139 89.4576013
v -54.3846376 -341.6016400 90.6604528
v -55.9098795 -338.8358951 90.6490088
v -52.9761650 -7.6788194 12.5263436
v -53.4622371 -6.0459748 14.1944103
v -54.6036921 -4.5186626 15.7948378
v -47.1201576 -5.2792518 10.1020299
v -48.4865233 -7.0131076 9.4846571
v -46.2102555 -4.7277142 9.8877214
v -44.8282287 -2.5426068 10.2697862
v -25.5360510 -22.3349519 5.6983875
v -29.0369336 -24.5770775 8.6964201
v -28.0364752 -19.3653926 5.3111827
v -18.2764959 -354.0290594 82.8746557
v -14.0320864 -354.3824852 82.9366446
v -74.5394826 -340.3504193 99.5962545
v -71.0539147 -339.7422731 97.7188647
v -73.1062889 -342.3322737 98.6772925
v -59.0674244 -340.8106863 92.0331255
v -60.6094748 -340.0799632 92.7203074
v -57.0846424 -340.6789899 91.1128223
v -58.4480241 -342.4498439 91.9899270
v -54.5103699 -343.4334397 90.9194052
v -56.1159775 -342.3413634 91.1319330
v -53.1994104 -345.6511796 90.5791447
v -39.9897099 -66.7277649 61.4117458
v -34.5699713 -68.9639151 60.4412965
v -41.2327759 -68.2487935 63.2430688
v -38.0394720 -72.1572116 64.3316731
v -35.2372304 -74.2337629 64.2538145
v -32.8244455 -73.5579282 62.6911074
v -31.9018289 -71.7175454 61.0776246
v -48.9654802 -345.5520570 89.0663490
v -48.7128310 -343.1693912 88.8462439
v -46.7035882 -346.6614485 88.5186270
v -23.9217654 -356.2799096 83.9112252
v -15.9986131 -356.9148481 82.9402581
v -13.8893416 -358.8865399 82.4661106
v -68.3930293 -340.3542936 96.2262452
v -68.5693398 -336.8426263 95.7717076
v 17.0953423 -74.6379569 41.9540778
v 18.3434971 -76.8013448 43.0919640
v 13.2213151 -77.2695541 42.1746820
v 15.0687918 -72.3877475 40.3741039
v 21.6994993 -74.7785494 42.7877307
v 20.0570319 -78.3821493 43.9389311
v 17.4592398 -79.2572126 43.7778607
v -63.4481087 -340.2333856 93.8829407
v -65.0465786 -337.7841115 94.2800641
v -14.5897213 -29.6122171 19.0850981
v -18.0802625 -29.5739193 18.8373830
v -16.7921167 -31.3460305 21.0657436
v -12.9397083 -31.8483002 20.9252536
v -10.7085649 -30.2551277 19.6955539
v -19.1117022 -30.9607238 20.6442475
v -20.4329640 -30.2059390 19.3958711
v 14.6617210 -17.6814180 3.4528354
v 12.2275949 -18.4279364 3.8185937
v 12.0656705 -14.8025500 4.2376784
v -51.2012616 -346.8531668 89.9954140
v -59.8631725 -106.3734144 90.4491544
v -59.6890822 -104.4968590 90.7344893
v -54.6617210 -193.3104396 103.0517370
v -58.2252033 -191.7614639 101.5188470
v -50.8667044 -184.3662411 104.0285975
v -4.4793114 -214.3910974 70.9379911
v -47.1890830 -348.4266698 88.9168009
v -45.4084240 -349.3150473 88.4485096
v -48.2874773 -170.7488745 105.2485704
v -46.9644032 -174.0833670 105.9567332
v -50.7704578 -180.5532128 103.7396714
v -47.3241955 -181.3107431 105.4036990
v -18.5586866 -356.4149141 82.9918310
v -66.9741780 -346.4561999 95.7578272
v -63.8740361 -346.7118442 94.4726244
v -60.6169105 -347.4949598 93.3818594
v -50.1107834 -349.0827680 89.9907425
v -45.2837460 -350.8788943 88.5283351
v -43.6720029 -352.3020446 87.9929662
v -40.2690135 -353.9271355 87.0075524
v -38.0905941 -176.4698178 109.0267003
v -37.2220278 -171.3759601 109.4766483
v -41.9596173 -169.6356535 108.3046645
v -46.0963957 -168.6603576 106.2293872
v -43.2451367 -166.8021679 107.4260548
v -26.4578722 -357.8763604 84.3512788
v -21.1738739 -136.9885355 97.9918018
v -24.1864789 -130.8964044 99.2345661
v -25.9941593 -134.6327215 101.5270650
v -24.3995786 -361.0325158 84.1095075
v -17.1774235 -361.4828885 82.6714411
v -79.4424415 -343.5589075 101.8501669
v -64.9467632 -349.1894603 95.1645374
v -70.8757937 -99.3101746 65.9701154
v -69.3541691 -101.3303250 63.0307272
v -70.8329305 -98.5796452 69.0961033
v -71.4899004 -95.3870192 69.5089027
v -63.5544509 -138.8137341 77.7334198
v -64.1167462 -141.2580907 79.9702778
v -62.2714348 -133.9388341 73.0003938
v 1.7416273 -26.8765781 5.7178936
v 3.6674435 -26.5140180 5.0980495
v 4.2630546 -28.3857267 8.6931502
v 10.7918642 -24.1883639 4.2157932
v -11.6606159 -178.2678515 66.6823313
v -15.0231952 -178.5507947 68.5565472
v -17.4103454 -171.7743129 69.7790012
v -12.6834111 -182.4504137 67.4694553
v -11.0562816 -182.4980080 66.4931089
v -63.5023266 -352.3962498 95.1954648
v -46.6897339 -354.2897999 89.3729106
v -43.0353880 -355.1419973 87.8816918
v 19.3379484 -39.0626416 31.4149670
v -80.3866014 -344.8891044 102.7174369
v -76.2494653 -346.7601538 100.3103256
v -68.4767962 -104.3887511 72.0479414
v -67.3275515 -108.4464490 72.5244582
v -19.6848642 -3.9296476 6.8280729
v -24.0726080 -3.3840155 4.6102195
v -77.8011903 -346.5403020 101.2335569
v -66.2844852 -352.4467945 95.9734917
v -56.7682758 -173.0029434 100.5045101
v -34.9062569 -104.7620699 92.8570405
v -39.4318476 -102.9170752 93.4433416
v -36.9798578 -106.6528335 95.6774950
v -34.5839970 -102.4982184 90.3519914
v -42.0481488 -99.9426320 92.2729075
v -39.1959995 -99.1007313 90.5515254
v -43.8620858 -101.3317928 94.7773755
v -41.1180072 -105.0881147 96.4054316
v -32.1990587 -108.0105603 93.4644192
v -32.0040546 -104.4739485 90.2249143
v -42.4433015 -97.2948447 90.7034799
v -44.8312908 -98.3578563 92.7907228
v -45.0590737 -356.3511074 88.8548642
v -47.1807234 -356.2309146 89.8528844
v -42.9074839 -357.1570218 88.0992711
v -79.8388794 -347.4867046 102.5994271
v -79.5597732 -348.5517204 102.5634408
v -77.3997828 -347.3926485 101.0141000
v -81.2427402 -348.2578099 103.4311280
v 11.3850720 -84.9762112 44.8248163
v 17.7773293 -87.9793540 46.4332327
v 15.7414787 -83.4858567 44.8496938
v 12.6885837 -89.5959660 46.2619141
v 20.4975735 -86.4914730 46.1979546
v 19.2500353 -90.7497108 47.3100618
v 21.5115342 -89.6929428 47.0112637
v -75.0126615 -352.4129987 99.9202579
v -36.8613079 -360.6978655 86.8101418
v 6.0100788 -80.1856518 41.8764353
v 7.4265720 -84.8769024 44.1458672
v 3.7618652 -84.9954486 43.3550924
v 9.7077899 -81.8127096 43.5534716
v 4.0000449 -87.7138153 44.5564128
v 6.3448083 -88.7936875 45.5554649
v 9.6542733 -85.0157961 44.5697717
v 3.8752630 -80.3218409 41.4920598
v 5.0400132 -77.2751793 39.9118215
v -0.1072331 -82.7118605 42.2363505
v 1.0433032 -77.0655721 39.9615355
v 10.3198243 -77.2828162 41.5782779
v 9.8800575 -80.2579597 42.8097323
v -80.8503628 -349.2116630 103.2409146
v -67.0587197 -353.6792696 96.4039862
v -64.2334148 -356.5437496 96.2295160
v -65.6260699 -355.9459448 96.4953378
v -27.0905495 -139.8453116 104.2338163
v -101.6436666 -58.0656417 59.1029227
v -102.8247178 -55.6146614 59.6904829
v 3.1098023 -13.5263847 3.7882987
v 4.0643001 -14.7355227 3.2831805
v 4.0481347 -16.6671295 1.3018150
v -74.7883916 -351.1366844 99.6956229
v -58.9628927 -356.7713499 94.3537876
v -61.0842332 -357.3680222 95.3664482
v -84.3725502 -330.9151828 103.6357507
v -52.2691794 -45.3048609 57.3519655
v -51.3792038 -48.6758761 57.1032502
v -52.9304631 -42.4357317 57.2256185
v -54.6189472 -44.4607027 59.0282902
v -56.0432337 -39.8688018 58.2732968
v -57.0200160 -45.3844815 60.4136251
v -57.6955564 -154.8611522 98.8428071
v -53.4758568 -156.4074606 101.6061008
v -59.1345020 -359.5640063 94.9899852
v -99.8732075 -49.7891568 66.8524057
v -96.0506424 -48.3580232 68.9242333
v -97.6040736 -50.4900590 68.1492090
v -98.6953452 -50.4123345 67.6771551
v -99.4233117 -50.4401065 67.2394633
v -100.4113704 -50.3670610 66.4475188
v -100.4328877 -50.9267896 66.4481223
v -99.9504477 -51.1306673 66.7645782
v -100.0451744 -50.5276695 66.7854473
v 6.0641291 -7.5696795 11.6331000
v 5.6852335 -6.1341147 13.3315418
v 9.5241126 -5.7446132 13.2763144
v 6.1334264 -5.1283319 14.3423807
v 4.7940337 -5.2040522 14.3743102
v 4.2934367 -6.6657993 12.4145821
v 7.1516652 -5.7541169 13.6633096
v 7.2435741 -3.8844780 15.0652835
v 5.9628356 -3.9126514 15.2661903
v 7.8299111 -2.3392932 16.2555445
v 11.5769459 -5.9059267 11.3572357
v 12.9464734 -7.0894971 9.3128281
v 8.2835304 -8.5976403 11.4063891
v 4.5071724 -7.9264436 9.8484522
v -21.2901328 -157.3921591 71.9639733
v -22.9878295 -162.7169847 72.6545677
v -24.6230382 -158.9749455 73.2260719
v -17.2820371 -156.3336700 69.8626861
v -20.3719996 -162.8901809 71.2866560
v 17.5598338 -37.9037373 31.1231222
v 10.5919996 -39.3770970 33.3659723
v 12.5435106 -43.2387851 35.0951590
v 16.3700767 -43.5640402 34.7734354
v 17.7389104 -41.4245278 33.3319604
v -43.4460901 -1.6590693 9.7100660
v -44.3767607 -1.2343687 10.8762523
v -45.4337895 -1.9300660 11.1823538
v -40.6851582 0.1964320 9.8884031
v -41.9187807 -1.8728609 7.8619663
v -43.6049737 -2.6189727 8.9013278
v -9.0438146 -382.2845817 85.1976201
v -53.2439761 -132.6443255 99.2616788
v -54.6675511 -130.5616051 97.5511372
v -56.6360056 -130.1726550 94.8095024
v -57.0225045 -134.6453577 95.1506197
v -53.3446185 -134.5845610 99.4184464
v -50.5674146 -130.3928643 101.2510136
v -54.9597293 -127.4475306 96.8853459
v -58.1914373 -129.6586841 92.4905390
v -54.2243719 -184.3530983 78.4851760
v -48.3132564 -185.7173890 77.9771358
v -47.2260118 -188.1869733 78.4680992
v -53.5644740 -187.2192472 79.1865066
v -41.7653583 -185.5445057 78.1350583
v -29.8788659 -137.7340704 105.1732078
v -25.4601147 -144.1971809 104.1711792
v -23.1101438 -140.3439492 101.0948345
v -28.7801381 -142.8323984 106.0040221
v -30.4877143 -140.2712762 106.0534343
v -28.3161122 -131.8449974 103.0339524
v -30.9569631 -134.8007470 105.0716192
v -12.2015141 -156.7381918 66.8249577
v -7.2898557 -382.0203245 84.9735811
v -34.0481661 -151.7232060 73.7545490
v -33.2781821 -152.3815542 74.0102679
v -35.0538045 -153.0342698 73.7902671
v -32.7734575 -153.5980850 74.2949024
v -31.2135834 -151.3417214 73.5798478
v -34.2822485 -149.7390419 73.0646029
v -36.2848341 -152.4214447 73.4128579
v -7.8888470 -384.6665621 84.7695395
v -9.0189446 -387.3951435 84.8052800
v -6.9481735 -386.9996369 84.8446265
v -32.9982117 -156.1028659 74.6492669
v -5.8474117 -389.0143931 85.0662813
v -41.3730554 -134.6969008 105.2764133
v -43.6462797 -128.3282787 103.6242023
v -44.9508987 -133.9714229 104.3191999
v -40.9179516 -126.8661171 103.6441177
v -35.5560854 -128.2947958 104.1208580
v -37.9983746 -125.5592406 103.4452021
v -41.0624929 -123.2633665 102.6133820
v -47.9185097 -127.1346360 101.9733995
v -41.8596193 -148.7441361 70.9912702
v -39.2190777 -152.6592821 72.8228912
v -39.9829708 -146.6614902 70.8428249
v -41.8722928 -153.1161964 71.9429404
v -45.1818444 -152.8649181 71.3451058
v -45.5039553 -149.8368084 70.7911924
v -44.2843959 -146.8056291 69.9853450
v -35.6742702 -148.9211470 72.7748647
v -10.0296894 -390.0061548 85.0425735
v -19.0463997 -166.5074080 70.5676228
v -30.0098695 -29.0690325 16.3562093
v -39.8263559 -109.3194261 98.2882902
v -45.5804765 -108.8812873 98.6528024
v -46.3658459 -102.6021987 95.8808139
v -44.9041612 -156.5671265 72.2514912
v -48.1972285 -154.0652514 71.9825029
v -42.4616858 -157.1979523 72.3395273
v -5.8477423 -393.8523233 84.2993706
v -75.5619258 -32.1001932 64.0365481
v -75.9037808 -32.6007381 64.8022965
v -74.1247013 -32.1573354 64.1857609
v 0.8531006 -204.0759772 71.0806102
v 0.2991758 -204.7690600 69.6064681
v -0.7186807 -206.3255906 69.3557262
v 1.6000903 -202.0858675 71.4167729
v 1.2005760 -202.3371458 68.9847767
v -87.2697458 -373.9490807 106.6163406
v -10.5375834 -398.2009888 85.3661150
v 4.7350437 -20.8502859 0.6212564
v 2.8079282 -20.2217828 0.1696506
v 6.3627595 -19.4544420 1.0512115
v -40.1007049 -457.5310647 93.1467041
v 6.2041008 -171.5379953 63.4939373
v 6.7931539 -167.0790613 63.5803118
v 6.9267889 -174.2093712 65.1001185
v 5.3700148 -176.6314954 63.5024756
v 2.8809283 -173.2857078 62.7610460
v 2.3845374 -169.3876684 62.6196638
v 5.0127651 -165.3883755 62.5441298
v 7.0751673 -173.9271283 67.3940927
v 2.1371169 -199.1556436 71.4692920
v 0.5586152 -201.6263306 73.6730620
v 1.7867491 -196.1587965 71.8747303
v 0.0034513 -198.7973899 74.2307380
v 2.2962089 -200.3286779 69.5907250
v 2.8674069 -197.8303194 69.1204146
v 3.1045212 -196.4552253 70.1591745
v -52.7561419 -394.1243589 99.6846929
v -25.6254282 -162.5118256 73.8235265
v -26.3864994 -83.3858103 65.2366132
v -20.7373332 -88.0982205 64.5275041
v -22.6754248 -85.9529004 64.5427406
v -17.1366744 -95.7958624 66.8813512
v -18.4557047 -91.2812799 65.2253032
v 24.2048968 -111.8227839 52.8417751
v 23.4589688 -113.5932207 54.7139272
v 21.3944074 -115.1668057 53.0281253
v 22.4285908 -111.5257666 51.2327366
v 26.9768704 -108.1630886 55.2736707
v 22.0711660 -115.8197522 56.1841279
v -1.6453504 -72.5864694 38.2802263
v -89.2387778 -69.5613399 60.9799400
v -89.4304737 -67.1826378 62.6721680
v -9.1729388 -404.2332470 84.6618935
v 1.9623910 -199.2429644 67.8405017
v -10.1561155 2.9629187 25.5276561
v -11.1142509 3.2624183 24.1920073
v -11.3887722 2.5892961 26.4182296
v -30.4558817 -79.9944103 65.5979440
v -6.7323949 -405.9803188 83.6547390
v 15.5355986 -88.6510536 56.9749214
v 12.3003619 -89.6226838 56.9300950
v 14.6261649 -93.7097222 57.4997850
v 19.3487722 -87.5999182 57.1715496
v 15.7130174 -85.2200538 56.1497174
v 11.5845222 -94.5373252 58.3194010
v 7.4950461 -91.5762261 57.4748814
v 20.0974960 -94.6284235 56.9891557
v 19.3687789 -91.2116393 57.1108647
v 23.3435035 -89.8941681 56.7233786
v -1.9789822 -214.8168534 73.2302442
v -3.4885884 -218.4872180 72.9125440
v -2.5113546 -206.5522075 68.4024990
v -6.3810125 -408.3853960 83.4292024
v -5.4250099 -408.0592692 83.0957815
v -9.0982094 -407.0276618 84.1250420
v -8.3753131 -407.9792798 83.9225575
v -97.2805619 -417.4375534 111.1933067
v 9.7626522 -139.1516626 58.6129762
v 12.0959291 -136.6397589 60.4660325
v 11.3943014 -140.3329819 61.1151345
v -10.1639926 1.0657687 28.0597508
v -12.8166061 -408.0944657 85.2596536
v -11.4699416 -406.3592851 84.7507939
v -9.0994770 3.1494533 22.5705802
v 9.2167892 -154.8804790 64.4692928
v 10.3317890 -143.1310624 60.7676208
v -6.8797967 -0.4785056 28.6384579
v -12.2992685 -442.2279596 77.8054968
v -10.1255029 -438.3382201 77.4493963
v -38.2555388 -185.9834939 78.6195919
v -36.9993225 -191.0301894 79.0859312
v -41.9958420 -191.3156211 79.0280327
v -39.3590406 -196.9447583 79.5897469
v -35.6663242 -196.5061277 79.4236138
v -33.0723934 -191.0239756 78.6336511
v -34.8791890 -187.2701198 78.6909983
v -39.2909124 -182.6189905 77.7001455
v -35.3991650 -184.1425151 78.2938972
v -8.5510118 -409.3263447 84.0907618
v -5.8239894 -411.0628068 83.5301131
v -6.9868551 -411.8238389 83.9359611
v -8.6860787 -411.9606614 84.2714384
v -99.7619554 -419.2353785 112.7400696
v -60.5046712 -188.5430664 81.3109875
v -59.7722903 -185.2172762 80.3737864
v -55.1475175 -198.3077377 81.1712667
v -51.5044853 -197.6924688 80.1330134
v -52.0489886 -194.4490075 79.7771662
v -56.3919023 -200.6942630 81.6829726
v -59.8667003 -199.3140429 82.5764388
v -59.1088086 -201.3195157 82.4478939
v -13.6393867 -438.4943247 78.7539184
v -63.6371598 -201.2253404 84.0524361
v -32.0204981 -182.4545264 77.7007937
v -31.9672301 -180.1269948 76.9170821
v -28.2593723 -181.4514399 76.2300119
v -32.6659679 -186.3102913 78.2880262
v -57.0901223 -186.3312423 79.9458772
v -61.2990819 -183.1744760 80.1449344
v -58.5603006 -180.8763146 78.7313581
v -58.4171377 -187.9533380 80.6792155
v 3.1253423 -191.2697405 70.7119480
v 5.0814957 -191.5826797 67.9370090
v -6.6354778 -417.8583324 84.2083022
v -3.2842108 -419.1538393 82.6459602
v -3.2276302 -419.6559787 82.6889575
v 21.9693091 -38.1204598 30.6383073
v -7.4116853 -422.5865304 83.9290991
v -30.8954231 -75.1582831 40.1592962
v -56.9178425 -176.8596917 78.2078132
v -55.7697788 -171.9591916 77.1586075
v -57.4514121 -174.2858589 78.0396163
v -59.5358536 -177.9013574 78.6116049
v -27.8857462 -73.9417747 40.2238406
v -58.3302341 -172.0306128 77.9835805
v -27.5643300 4.9428446 19.3080697
v -27.3874458 4.1264421 15.9886070
v -31.2705040 2.8310220 27.4449009
v -32.2519466 4.7566039 23.8321219
v -30.4822177 5.2908133 20.5516461
v -27.0632803 -113.4364456 61.8190207
v -23.9551459 -118.5300723 63.5959208
v -28.3464193 -119.6594164 64.6183640
v -5.6528230 -421.8174815 83.8592649
v -58.4033802 -169.2099869 77.5110647
v -56.2873036 -170.3280658 77.0046115
v -52.5180250 -169.1873670 76.1012062
v -57.0268296 -163.5877341 76.0005638
v -9.5597254 -426.5394807 84.5466703
v -4.4767004 -429.2291105 83.6977437
v -7.0795063 -429.1698039 83.8715509
v -2.0690782 -428.0446470 82.5509429
v 13.6252744 -64.2906055 48.8349386
v -81.7709789 -34.4145000 64.4632056
v 22.4747583 -60.7628189 51.7514274
v 21.1045519 -62.0304979 51.5820496
v 23.3862512 -60.7998073 52.6017845
v 26.3327714 -63.5702237 55.7415895
v -81.2718347 -34.5463082 65.8534318
v -37.5018679 -162.0311588 74.4070783
v -36.6717577 -158.8583142 74.0761384
v -38.6075936 -160.4288518 73.8460943
v -1.9711747 -431.0411811 82.5399980
v -2.1126752 -429.5283556 82.5812593
v -2.3357484 -433.4018826 82.5547501
v -10.0891581 -430.6398630 84.3318850
v -38.3707955 -155.8624804 73.2254013
v -39.5983458 -158.5819274 73.1160492
v -4.6800440 -430.6300581 83.7301984
v 17.5084397 -21.3578083 3.4998623
v 15.4445153 -19.9273322 3.4282957
v -8.8517088 -178.9226979 65.3867424
v -2.0397080 -432.4962199 82.3269188
v -53.5401031 -163.8344377 75.5995065
v -51.5143797 -165.2394235 75.3193274
v -51.2220375 -161.3768786 74.2672309
v -49.1686985 -160.5787575 73.5579282
v -54.4921197 -159.1093242 74.4611546
v -58.2492538 -157.4980170 75.7671967
v -59.9480346 -161.5335941 77.2613809
v -54.3319136 -155.6974649 73.5340193
v -34.7781442 -20.7736343 8.4709777
v -39.1892381 -22.9667295 8.2787350
v -4.4215862 -436.8003905 83.6023763
v -3.8580238 -28.8729724 9.5869359
v -4.0320065 -29.0168934 11.2236813
v -10.4104104 -441.1529303 85.5839774
v -7.1190931 -441.3411021 83.5565105
v -8.2412027 -440.2305484 84.2765868
v -11.2518836 -442.6937997 86.5947604
v -74.8792961 -34.3591832 66.1506876
v -77.7975470 -36.1751281 67.9044724
v -78.1155378 -33.5131288 65.7091513
v -80.2240595 -35.2002308 67.2545061
v -79.9063891 -36.6901532 68.4494823
v -79.4377849 -38.1746851 69.1296905
v -70.7447156 -33.2686976 64.3156245
v -79.2868286 -33.1258923 63.2424802
v -76.7147094 -32.2949439 63.7857243
v -46.9964333 -158.0772996 72.7591068
v -45.9431186 -161.2618268 73.3334497
v -50.7380217 -156.8153352 73.1031522
v -45.3113280 -158.5754454 72.7510825
v -8.2768332 -442.0734644 84.4714642
v -10.1362383 -443.9812899 85.6594518
v -56.6102713 -19.4275584 3.9172508
v -12.1505866 -445.4475939 86.7007226
v -11.8887499 -447.2936988 85.1070210
v -26.7733075 -4.9467385 2.8326029
v -25.9377882 -3.7604410 3.6931951
v -15.0978668 -449.0260482 86.0329196
v -11.7447712 -443.9815879 86.8822113
v 20.7313001 -27.8727543 14.7343082
v -16.6233312 -448.1045008 87.7947733
v -15.3429313 -448.0738044 87.2888267
v -16.3289253 -449.3538439 86.6007209
v -17.6826380 -448.6209452 87.7114907
v 16.0294343 -28.5255443 14.8265241
v -19.7548736 -450.0564039 87.4350965
v -20.6120666 -449.6351480 87.8559053
v -83.1201002 -36.1012109 67.2112256
v -12.4256425 -448.1237531 84.8466009
v -17.6086109 -449.6134222 86.7982805
v -82.5943872 -35.0629948 65.4394999
v -91.5362686 -50.3933430 70.8593279
v -88.8248906 -49.2857210 71.0048154
v -91.6844234 -47.1755862 70.4375207
v -94.2143649 -48.9348620 69.8644817
v -93.7362760 -51.5886545 69.6594715
v -92.2638550 -53.5253063 70.6155822
v -89.5469636 -46.6640443 70.8221197
v -86.1911848 -48.2300371 71.1937174
v -87.7901316 -46.9501130 71.2435991
v -93.9244777 -47.1483245 69.7950646
v -92.6714167 -45.5307253 69.9358359
v -90.4419273 -45.0786427 70.4372898
v 38.4946652 -83.1397772 49.4668186
v -21.5078965 -450.9504437 87.7147913
v -21.7194892 -449.7887492 88.0496502
v 31.7325369 -71.4455396 55.3113744
v -80.8044374 -37.6677848 69.0813884
v -81.2702477 -36.5946703 68.3632195
v -89.3802196 -38.9484838 65.9244061
v -79.9482167 -34.0982080 65.9071058
v -94.7036520 -45.8883494 68.9928979
v -89.8444429 -39.5605341 66.9921711
v -90.9330174 -39.9504602 65.9835264
v -90.8936560 -40.7785848 67.7403808
v -2.0546613 -433.4738255 81.7596689
v -2.7088816 -435.4377687 81.3131407
v -88.6290371 -38.8098918 66.9933707
v -97.2488075 -60.3927374 48.6758351
v -98.4239057 -59.2806078 49.9639809
v -89.1036168 -39.7807546 68.1196153
v -88.1276503 -38.9863327 67.9130405
v -1.3766250 -425.8734584 81.3164711
v -70.9498301 -209.4132900 95.9636793
v -29.5643322 -75.1881674 40.3170846
v -83.9598402 -37.5467911 61.1248091
v -80.6109160 -35.5012827 60.6637336
v 3.1472582 -180.9544265 63.1254166
v 5.7921084 -180.7014942 64.5494387
v 0.1540162 -181.8715185 62.8689602
v 0.6390115 -176.8579334 62.6392737
v 4.5287726 -183.9510947 64.2045364
v 1.5884802 -185.4656339 63.3388609
v -40.6649187 -157.2323740 72.5644305
v -27.6986100 -129.3975562 101.9399166
v -30.2081592 -128.6638379 103.1000242
v -28.6532752 -127.8671175 101.6570404
v -26.3464432 -127.1689236 100.0392735
v -31.6331051 -131.0194135 104.1006893
v -29.9887564 -126.0167509 102.1265686
v 35.3584513 -2.5616023 18.6008308
v 29.0133562 -0.6109472 20.8956189
v 30.7176597 -0.9049039 20.8115000
v 32.0583135 -1.1970020 20.8750404
v 33.1498049 -1.8899072 20.0381335
v 34.6056148 -5.2151047 13.4538403
v 32.4366167 -2.8332572 16.5898763
v 26.8172231 -5.7502924 12.1757844
v 29.6801180 -4.6502221 13.8561241
v -59.0872318 -134.0504736 91.6761383
v 19.0212801 -3.3307886 14.3602360
v 21.2786850 -2.5498788 15.6897660
v -53.5876527 -10.3661586 10.8163627
v -43.1876816 -18.2868019 0.9259586
v -43.4771739 -16.4550208 0.5424919
v -45.4792604 -16.1012970 0.5744030
v -44.0314189 -10.4178907 2.3300066
v -45.5127992 -10.6614120 3.0296836
v -48.8152020 -13.2968538 2.8117052
v -1.8719194 -28.8368315 14.0593126
v -5.2322852 -28.4445006 15.2783953
v -2.7888967 -28.5556260 17.0304254
v -5.3080344 -28.5984557 17.1819124
v -6.9616246 -28.3888057 16.2474308
v -6.5433811 -28.3363201 14.4643215
v -3.7800642 -28.9924089 12.4596711
v -6.4795613 -29.1380808 18.2645600
v 27.3124073 -76.8717080 44.9615493
v 24.9266326 -76.9226477 44.4955863
v 25.8770008 -74.6511966 43.6215475
v 28.9157126 -73.6011416 43.7409133
v 29.2277001 -81.3135654 46.0328311
v 30.8054723 -76.2588456 45.2291667
v 23.3979393 -73.0795413 42.4169786
v 22.5681253 -76.8191218 43.8607372
v 25.8343387 -68.9975470 41.0464779
v -0.1881853 -20.8835416 -0.1570540
v -3.0205105 -19.3204936 -0.5369650
v -1.1741766 -19.7749976 -0.4762200
v -44.5649326 -27.5165569 12.0373005
v -70.7591400 -88.7113214 79.6768144
v -71.0705668 -90.1089758 75.8480653
v -69.5207044 -91.6865692 78.6322281
v -71.8573257 -88.2839635 76.8609717
v -67.8722486 -90.6505212 82.9932690
v -69.2775473 -87.8987908 83.2749903
v -71.1158216 -86.8086219 81.3165605
v -72.1223950 -87.4739289 77.8924972
v -72.1844658 -86.9160593 79.2618096
v -70.3131407 -92.5707072 75.0881135
v -4.5458525 -18.9144816 -0.4541556
v -8.8194618 -18.8316200 0.1125492
v 0.6041037 -20.1204009 -0.2286091
v -0.4772141 -18.6998211 -0.4608352
v 4.4232211 -18.5127128 0.6177315
v 2.6182521 -17.2538776 0.4893929
v -13.4999221 -61.7423616 36.9158275
v -9.6787382 -58.2934916 35.3720486
v -12.6349898 -57.4100763 35.5255976
v -87.0327279 -67.6861927 47.5075506
v 25.4629645 -27.6128966 20.1456323
v 23.9698961 -26.7936345 17.6179130
v -65.4801652 -18.0197060 21.8177978
v -5.9996806 -200.8775324 82.4960396
v -65.1558787 -290.7670438 89.7647589
v -65.7209232 -285.5924964 89.3318877
v -69.4932044 -285.4486406 91.8802395
v -68.5697421 -289.8442745 91.9898301
v -71.0134506 -288.9371216 93.4544578
v -73.7944469 -295.1883078 95.6257880
v -75.1666948 -290.3699279 96.1927399
v -77.9035091 -290.5864716 97.8704393
v -60.3813268 -15.1888812 9.2169577
v -77.6708350 -56.1247803 33.0279917
v -76.5038505 -58.2121834 34.6128866
v -78.8961276 -57.9707921 35.0201912
v -75.1124844 -56.5707758 32.5961225
v -80.6727260 -55.7608381 34.0629891
v -75.7283792 -54.5231849 31.2140714
v -78.5624385 -52.9693030 31.9632031
v -74.4139254 -59.3117177 36.5051217
v -74.6726394 -57.7727929 33.9845046
v -77.6516125 -60.5719611 38.2987596
v -81.4992189 -58.5476160 36.4399403
v -19.8556446 -17.3437148 31.1713219
v -21.1772397 -10.4544722 31.5792747
v -21.7914414 -13.9671052 31.4923003
v -84.3477845 -322.4327564 102.7009413
v -85.3125080 -322.4952817 104.1446403
v -84.2307582 -325.6732225 103.0505747
v -84.5012590 -327.6879489 103.7134454
v -80.9250697 -325.6808817 101.6710401
v -78.1356618 -40.3345264 43.6937660
v -76.8858418 -39.2982513 41.7728946
v -77.5056779 -40.4781662 39.3883251
v -76.0631114 -38.0189940 46.5466082
v -79.2747661 -42.5256304 39.7321321
v -80.0426975 -42.1249680 43.7531173
v -81.1099857 -42.1097204 47.1138731
v -75.2565265 -39.6264978 35.9962471
v -72.4278018 -35.9945036 41.8421999
v -77.2003904 -41.3486920 35.9631926
v -80.3724974 -49.6199019 32.7815711
v -83.6285353 -49.7868359 35.2171175
v -81.6305652 -46.8479618 34.7053371
v -82.2493136 -52.7618900 34.1635793
v -78.6853954 -46.4807227 32.4197374
v -76.5346140 -49.3906364 30.5719450
v -84.3551606 -47.5369170 37.4228097
v -85.3962302 -52.5888763 36.3349952
v -79.0058300 -43.5199402 34.5583372
v -85.2936357 -46.6810167 41.7116061
v -82.1938366 -45.1538339 37.4074169
v -90.0940821 -60.4968555 42.0724563
v -58.9140058 -17.5376348 30.9720710
v -88.3337483 -67.5377250 65.2039275
v -88.1994963 -72.1570700 56.4947166
v -86.4052027 -73.6935958 61.2459481
v -85.9798118 -71.6422424 64.5729303
v -66.3021281 -93.3692008 85.2752477
v -67.7059889 -98.1226861 78.0048370
v -65.7267570 -89.8796394 86.3608271
v -73.3654052 -66.5069297 79.4243291
v -73.7014487 -68.5815364 80.1462680
v -67.2757626 -109.7081676 72.0683485
v -67.0513883 -111.9515821 70.4167783
v -66.2543252 -111.8816510 73.7385452
v -68.2105497 -107.7211574 68.1596547
v -66.3180947 -114.1635329 72.7149099
v -66.0007671 -115.4908389 70.9369257
v -65.9413785 -114.5024076 68.7619075
v -66.5380284 -111.8976623 67.4297214
v -65.6435415 -111.8717343 76.4359385
v -62.3660795 -130.5934340 72.1966252
v -63.8529882 -126.8068254 73.3734891
v -60.4906827 -133.4784925 71.4923963
v -62.4424815 -126.5076548 70.4522952
v -64.2232522 -123.6477718 75.9296566
v -63.2305518 -118.9659312 81.9550455
v -65.0875494 -156.3883871 80.9374079
v -65.4095635 -156.9615901 87.4507576
v -65.8093393 -155.3523540 84.2346251
v -59.9761344 -151.4136791 95.7748890
v -73.4738559 -86.4498019 73.9111453
v -73.9251673 -85.1714090 75.4274055
v -74.5404065 -85.8971179 71.1163580
v -72.1918046 -90.2808085 72.3061189
v -74.6034905 -84.0066969 76.5443146
v -42.9732278 3.4218221 22.1685376
v -43.9411588 3.0433997 18.7397059
v -44.4391370 2.4218725 24.4510397
v -48.1079742 1.0889876 17.9638565
v -46.4432240 1.3072463 25.1951423
v -41.5433124 3.0988187 24.9800682
v -40.1211865 4.1578864 22.6884913
v -38.2632278 3.9314609 24.5903544
v -39.2148532 1.5632604 28.0022509
v -44.0301970 1.1084705 27.0300806
v -40.2470529 4.2745396 19.7793618
v -92.9385722 -56.6735007 69.9100792
v -54.8639968 -76.1163384 80.5422217
v -56.6587672 -78.9575353 83.7841555
v -50.7046320 -80.1139697 81.3327357
v -61.2200908 -75.5375996 82.2429061
v -58.5510954 -72.8410408 79.7198787
v -60.2544285 -78.4082711 83.4931061
v -58.2653843 -82.4133679 85.9384984
v -61.4667870 -85.2674171 86.6899416
v -66.7918399 -79.8032656 82.8258768
v -62.0186739 -83.4000483 85.6574178
v -54.5899272 -83.7140828 86.3178298
v -52.9803336 -83.0061436 85.0884393
v -68.9156353 -59.3467280 36.2402126
v 16.8971829 -10.9283607 24.8099566
v 2.7958618 -30.1385187 18.8041609
v -93.8325152 -388.0565763 110.8322069
v -94.4802314 -401.2481570 111.6394624
v -11.1110415 1.7865975 20.9946539
v -12.7626425 3.0116849 25.6647356
v -83.8328898 -46.9204038 70.9352046
v -12.8542753 1.8335402 27.6632328
v -94.2982361 -406.0137868 112.2342646
v -95.3730717 -407.3263109 112.4046966
v -95.9206000 -408.8848829 112.3778373
v -97.6959169 -416.1764085 112.0180264
v -98.5246599 -431.6191673 114.3134311
v -99.8067483 -429.8577011 114.1802445
v -97.4832475 -434.9462092 114.0812635
v -98.5590070 -433.3431125 114.1601801
v -84.8622844 -438.1169677 111.6500497
v -96.8157575 -435.8306229 113.8906255
v -96.7016667 -436.5654588 113.5825664
v -96.0261449 -437.2442961 113.3771762
v -66.1439821 -443.5410798 103.2572240
v -94.2652896 -439.4403696 112.7431393
v -71.9556212 -440.4413998 105.5581868
v -66.8585598 -451.7672062 102.9003784
v -44.8359661 -453.7150562 96.2963104
v -45.0171083 -450.0813782 96.2942392
v -64.7052303 -452.7838230 101.4046296
v -51.8568903 -455.4403722 97.6328552
v 45.0897105 -68.3683679 58.4683456
v -50.2321534 -456.1515450 96.9944298
v -40.0488861 -455.1088810 93.4487656
v -42.8771004 -454.8026621 94.8237702
v -41.0513505 -457.4336112 93.6701670
v -44.4723740 -456.7244053 95.1249748
v -1.0599749 -203.7910670 67.6709265
v -42.2040224 -452.0536065 94.9709266
v -43.7686928 -454.4252157 95.6168845
v -40.0636196 -454.0258348 93.6140716
v -36.4778601 -454.4758499 92.6887915
v -34.9837169 -453.9709389 92.1270251
v -34.5472842 -457.0165873 91.3705826
v -32.2345905 -454.1214406 90.8234417
v -43.0293120 -447.9913116 94.7601795
v -45.7775742 -445.8650649 96.5884998
v -5.4237456 -80.2223012 55.5493124
v -10.8821914 -83.7814808 57.5948805
v -8.1760418 -84.2455998 57.0730604
v -0.7953881 -81.9095671 55.2750677
v -14.3450666 -81.3494176 57.9907782
v -41.1199629 -449.8446882 93.8144177
v -40.2405672 -451.8929124 93.4809074
v -37.5849493 -450.8830607 92.4377516
v -42.1670228 -448.0311275 94.2941532
v -29.3565765 -449.4447112 90.1761651
v -33.7087251 -450.0462413 91.4143026
v -30.3333141 -450.8384466 90.5002207
v -35.5268456 -449.3911862 92.2555104
v -34.1715068 -451.9649446 91.3775936
v -16.1890704 -35.1564959 35.6160514
v -14.7356959 -38.1923579 36.7771462
v -13.5454703 -38.1465517 36.4927053
v -21.6022264 -37.6129299 37.5660062
v -16.5979136 -29.7206175 33.3462432
v -12.8774270 -40.8154018 37.8077403
v -15.9977544 -40.9585536 38.1508917
v -28.0990433 -451.4170289 89.6825343
v -31.6106491 -453.3188045 90.7078236
v -27.4542589 -450.2967000 89.5960554
v -28.9374609 -446.4112818 89.8720697
v -26.5288875 -451.5684843 89.1931653
v -25.4953727 -449.5642483 89.0912414
v -26.4435261 -448.3514726 89.3698782
v -23.5875212 -449.8929083 88.4201825
v -24.0092650 -448.8161504 88.7534544
v -24.1977349 -447.4111795 89.1335756
v -24.3314169 -445.9552765 89.2942771
v -21.5011816 -448.2194781 88.5529146
v 39.6214575 -35.4287662 32.7094309
v -65.6472668 -98.9804193 82.6333612
v 37.7824679 -85.7022628 50.1651093
v -65.7030493 -97.4416137 84.3640268
v 34.9117741 -27.9833823 25.7626176
v 31.9586098 -29.0956572 27.1608438
v 34.8302349 -30.7260957 27.4191909
v 31.1673060 -31.0624521 28.4070708
v 31.8760127 -25.0131413 24.6863309
v 37.7309248 -29.2564519 25.9980410
v 36.9923785 -26.6350005 24.7417297
v 29.9706515 -27.6124645 26.4295712
v 28.3706449 -29.2512514 27.5825746
v 27.5954828 -42.0226566 36.1443684
v 26.7805979 -39.9838984 32.9822712
v 23.2214592 -42.1514511 33.4221832
v 31.4405151 -40.0633626 35.5839357
v 27.3692701 -43.9093448 38.2416062
v 30.5027496 -41.7237654 37.1257402
v 24.4949628 -40.3869115 32.4759297
v 25.2580903 -37.3623893 30.8345128
v 29.0907640 -38.0639695 32.5970799
v 24.6402938 -45.6018299 38.8774090
v 21.9398979 -44.4756337 35.3385396
v 22.8617527 -41.0042293 32.3255584
v 24.0509696 -18.7200643 3.5629412
v -59.7583875 -23.3829804 43.1284383
v -60.7135221 -23.8389280 44.5574969
v -61.0385723 -23.9153821 43.4155948
v -24.8656552 -8.4620034 31.9500938
v -24.9159951 -11.1425873 31.6955820
v -27.3076165 -8.7719830 31.8704993
v -20.2554949 -7.7301725 31.6189080
v -21.6148738 -5.3208857 31.6103175
v -22.8181165 -1.3590123 30.2559994
v -25.7234834 -1.2674154 29.7716800
v -24.8433352 -14.1322212 32.2175436
v -29.3312557 -10.9910313 32.5805657
v -42.6200032 -64.7055805 61.2185411
v -39.4006521 -63.7520179 58.9198209
v -44.9084640 -64.6310449 62.4618009
v -74.7313276 -266.0472095 93.8792378
v -72.7071390 -267.8405941 92.8849876
v -73.7850890 -270.5153227 93.9088091
v -74.4511932 -274.1560042 94.3560079
v -77.0582706 -274.4262218 96.0641503
v -76.0814771 -273.4976113 95.2134877
v -74.8619437 -276.0666311 94.7633386
v -38.3375213 -86.9268253 78.6287189
v -36.2669341 -91.1707431 80.9268802
v -73.7787187 -87.3062164 51.7921336
v -76.2367249 -85.4934826 53.3875935
v -78.2462060 -84.0280578 55.0283603
v 50.1701161 -55.2419648 58.5383438
v 47.6626456 -53.7931100 58.9426123
v 47.5250520 -50.9889014 57.5078167
v -33.0495685 -15.8251226 4.4047628
v -30.4232724 -15.2760958 4.1247928
v -34.7149670 -16.1989275 3.9877938
v -37.2052938 -17.4232051 2.8033298
v -33.6452462 -17.2061808 5.3243791
v -34.9937752 -18.1110650 5.3793099
v -31.5002128 -16.6900717 5.1761125
v -32.4169211 -17.9152396 6.1100237
v 49.0890518 -61.1950196 58.7524064
v 48.5887751 -62.1069148 59.0483695
v 49.4206361 -62.0909259 57.7788465
v 48.1878184 -60.6176630 59.5915131
v 49.8416685 -59.8585941 58.3505295
v 48.1243841 -63.6974052 58.8018894
v 47.5028679 -62.7181455 59.7580485
v 48.2221507 -64.9177581 57.3370010
v 49.5063625 -62.9802942 55.5152893
v 37.7620682 -68.0849478 44.5718095
v 38.1091908 -71.2785125 45.8029918
v 33.8444114 -71.2171122 44.5062406
v 40.5272171 -70.7473904 46.6502644
v 40.2448587 -73.9793256 47.5173183
v 33.8714607 -67.2267005 42.8305008
v 40.8919826 -67.8151548 46.2123230
v -101.7239317 -422.0474958 113.8898805
v -46.2750010 -70.6949756 41.1264412
v -46.9952300 -70.9141642 41.1196984
v -47.6972647 -68.4265643 40.8533514
v -45.5736034 -69.9217916 41.1145948
v -44.2504697 -68.7128529 40.8812985
v -45.0138152 -66.1559403 39.6344028
v -50.8263707 -68.3697909 41.3373895
v -51.3189398 -64.9548620 39.3507332
v -50.5020954 -69.9817389 41.2411280
v -46.1478569 -74.8792961 71.1112022
v -45.5243811 -61.7079139 60.4499690
v -40.9834720 -61.1264184 57.6930754
v 8.3134035 -76.6555816 40.3642096
v 10.5527369 -73.6649036 40.0856324
v 7.1465704 -74.5830238 39.1887389
v -68.3317855 -98.6562893 57.3928580
v -68.9564347 -99.5206386 59.5515147
v -68.2121292 -102.3933068 61.9484894
v -65.2977973 -102.4353653 57.5983562
v -54.0941320 -87.6038596 44.4610864
v -46.7214175 -91.7801932 46.2286845
v -49.4472235 -87.0070979 44.1790000
v -48.9498079 -84.1747820 43.0029109
v -54.1490279 -93.3661684 47.6690978
v -53.3570759 -90.4061645 45.8195470
v -51.8188104 -91.0910666 46.1482108
v -58.4877133 -89.3544704 46.1014435
v -56.4873517 -85.8567432 43.9757071
v -52.6049882 -84.8888308 43.3032364
v -49.5871119 -94.8149338 48.2156426
v -41.9300683 -94.0974951 47.8349179
v 0.6058230 -86.2271264 43.5377397
v -2.1832839 -84.6330225 43.1682467
v -2.9458238 -87.3971358 44.3306267
v 0.7029157 -89.3602446 45.2249572
v -57.9685196 -271.4192569 86.0081092
v -58.7164722 -268.9596117 86.2227678
v -61.0955246 -260.8059645 86.5725055
v -60.4331158 -266.2598789 86.7456496
v -71.9527230 -261.3844573 91.7929858
v -67.5818324 -259.8662972 89.4563869
v -72.8810057 -257.5207949 92.1152532
v -64.0158579 -263.5071278 87.9381299
v -64.5365939 -259.4970763 87.9986957
v -72.9778409 -253.2268763 91.7604417
v -70.2541694 -253.1413436 90.2613923
v -71.3487640 -246.9659299 91.2026837
v -69.9763745 -250.9591281 90.1299864
v -72.9865283 -245.6089854 91.8342024
v -68.8989535 -239.0979230 89.2815292
v -55.8324903 -241.6977882 84.6073255
v -59.3818352 -237.8567010 85.3058174
v -65.2672276 -237.7265990 87.5215381
v -63.1295443 -237.4406308 86.6097733
v -64.6099970 -240.2760386 87.2089937
v -49.9986447 -245.0732738 84.0207487
v -53.9529473 -243.8910753 84.3773559
v -55.9371114 -238.6082709 84.7073197
v -54.2254224 -239.1957194 84.5720693
v -65.3494149 -235.1213098 87.6423940
v -14.4604901 -242.4406558 76.3421506
v -11.4926007 -242.8137213 76.1302561
v -13.9858490 -240.2104437 76.0949180
v -18.0405844 -241.2688583 76.9487470
v -7.8996550 -241.8632805 76.8917352
v -51.6377985 -256.6963434 84.0753615
v 35.3425033 -82.7604309 54.4730350
v 31.8444185 -80.5802345 55.7046756
v -9.4024530 -84.2871144 42.9335237
v -6.7278356 -87.1174783 44.4207527
v -3.3165365 -80.0706893 41.2911884
v -65.6051189 -230.3048223 87.4778479
v 4.9544140 -91.3148224 46.9205342
v 9.7757904 -90.5690864 46.4346595
v 2.8188922 -97.4902138 50.8983172
v 11.4919003 -98.0322361 49.8077944
v 7.1026338 -94.4768861 48.4751575
v 4.4495692 -94.6739167 49.1840057
v 0.1426718 -92.3877656 47.2429916
v 9.8324493 -95.2854007 48.3761914
v -64.7149384 -227.6768237 86.8711546
v -62.7956390 -223.1512219 85.7022777
v -64.7157356 -223.1331766 86.5869895
v -41.3131900 -232.3451787 83.8601366
v -40.7314412 -229.7519594 83.3261684
v -39.7825614 -236.5530878 83.9718804
v -37.2611694 -231.5581739 83.2415223
v -35.5207212 -235.7125431 83.1367821
v -44.9228473 -230.1713377 83.4086239
v -44.0452099 -233.7166071 83.9661509
v -37.3836234 -228.4465581 82.7704892
v -42.8197458 -226.4238745 82.5183466
v -32.9854675 -231.6218168 81.7250162
v -32.9790749 -225.8428633 81.1230168
v -38.0534083 -225.7282138 82.5769529
v -29.2951129 -230.6092530 80.1258609
v -30.2625522 -235.9948605 81.2388361
v -53.8237989 -223.6259133 83.0105171
v -37.4341719 -222.3043144 81.8079934
v -40.1660725 -216.9677913 81.5215483
v -39.6395698 -218.9902812 81.6496387
v -42.6589698 -218.1180269 81.7184746
v -35.3707075 -222.8171974 81.6733018
v -67.4441308 -217.8319544 87.2093141
v -29.6836141 -227.3501456 79.9074173
v -32.2483890 -220.3903049 80.1313892
v -65.5553415 -215.5696154 86.2185583
v -36.5130417 -220.0086564 81.3715085
v -24.2534652 -227.2693217 77.3758814
v -68.1101605 -208.2267255 86.6237804
v -62.9624426 -204.9592286 83.9274600
v -62.6585558 -210.2366686 84.5821276
v -71.1960793 -207.1865946 89.9669752
v -71.7341676 -208.0006897 93.4599638
v -35.5092324 -217.3375934 81.0225233
v -32.2677530 -214.4651860 79.4705749
v -69.9132830 -207.9274952 87.9768431
v -37.9279703 -213.5709375 81.2156647
v -34.7601809 -214.2758816 80.6863308
v -27.8820749 -211.1844122 77.7653828
v -42.3490889 -212.5641108 81.2521428
v -34.8255560 -209.2142701 80.3757310
v -40.0932506 -211.1552805 81.1228603
v -70.2363029 -205.1795423 95.8044678
v -69.1207796 -205.7066411 87.2515142
v -70.5378950 -204.0531635 89.1173854
v -56.6406362 -202.3575008 81.8481371
v -50.2327606 -213.3179009 81.5402269
v -33.1363678 -211.7835432 79.7008127
v -59.5626198 -204.3199688 82.7064365
v -24.3054070 -212.7288729 76.1903301
v -68.5814098 -198.5971183 86.3468423
v -68.5163289 -202.5195211 86.5870044
v -31.8707116 -208.8013291 79.5022324
v 33.5576907 -54.4275716 54.4598438
v 35.7671529 -53.1411655 54.5561165
v 33.8024683 -53.7245460 53.4620434
v 37.2199528 -52.8686419 55.3244427
v 36.5629420 -52.5222383 54.0514775
v 33.9458399 -52.7894646 51.7719090
v -69.4671497 -208.3970606 97.4511206
v -67.6561147 -201.1837512 97.6222008
v -67.6139072 -204.6146840 98.2910991
v 38.5202989 -53.6002293 57.1091473
v 37.6825258 -55.0958924 58.2103729
v 39.7675410 -54.7090620 58.5482791
v 41.0767384 -53.0710407 57.3276021
v 39.5537168 -52.1275289 55.1321842
v 37.9940309 -52.9889800 56.0349636
v 36.1849181 -55.3495772 57.7411428
v -57.9319485 -19.5141938 4.5290748
v -57.9250418 -21.7125416 4.1345814
v -59.3065508 -19.1420373 5.3928858
v -32.4770994 -252.2761822 82.1340829
v -28.1214938 -244.3957329 80.8446705
v -31.4990282 -244.2508936 81.9593668
v -35.4157686 -243.5542643 83.0151364
v -30.5084828 -249.5717257 81.5991908
v -22.3522000 -241.9228852 78.8173601
v -26.0687601 -239.8192585 79.9622461
v -15.5594861 -259.4473958 78.0640990
v -27.8280973 -261.1125708 80.5888921
v -25.5812053 -257.3897839 79.9318478
v -33.0739841 -259.4453394 82.4019089
v -33.1511125 -257.1780682 82.2775215
v -21.7361487 -258.8333488 79.0289491
v -11.7365876 -261.1197531 78.4737915
v -10.5356760 -264.1869783 79.0996850
v -32.4142054 -265.3299272 81.8605497
v -30.8816638 -205.5044621 109.7857803
v -32.3126167 -210.1162076 109.7109318
v -19.1534217 -220.6116766 104.0590703
v -30.2118547 -203.1126469 109.7449437
v -27.7530123 -204.7369182 109.1265529
v -24.3500061 -205.6570649 107.2497219
v -48.9311069 -208.3626688 106.1192304
v -42.3858911 -205.8238089 108.0249995
v -47.4287719 -200.1103461 106.2223464
v -44.7127782 -204.6466768 107.3098630
v -43.3813445 -209.0797722 107.8159660
v -47.8782952 -212.8849179 106.7017689
v -36.5181528 -203.4931183 109.5690802
v -40.6499766 -207.6552510 108.4884182
v -51.3854921 -204.5751065 105.1508933
v -31.3229561 -200.2407908 109.8610237
v -33.5594378 -203.4082711 109.9778935
v -34.7330794 -207.5887918 109.5727086
v -34.5444679 -205.5797428 109.6274555
v -37.3140201 -201.8979937 109.3899980
v -54.7785349 -197.9007125 103.3952832
v -50.8315228 -198.9617348 105.0036848
v -30.3284489 -196.0209459 109.6425280
v -27.5506899 -200.9391487 108.6985320
v -26.3953879 -195.3713149 108.0817580
v 6.0210596 -101.5682667 51.2649044
v 2.9629958 -99.9959782 51.2559079
v 6.1941831 -99.5741412 50.9779342
v 12.0757641 -101.5155017 50.4639074
v 4.6802890 -106.2730700 52.2102341
v 1.8202204 -102.7351618 52.5074154
v -2.5361904 -100.4689336 53.1978644
v -57.4098602 -195.6052482 102.1098047
v -60.0799210 -196.4541227 101.6351581
v -65.1861057 -195.6776977 98.1772915
v -62.9871935 -199.9706626 100.4680321
v -14.3435849 -196.9852597 95.0347036
v -13.8766496 -202.7740479 95.1776132
v -17.4086690 -195.6351399 99.2864668
v -15.3308762 -198.3756870 96.6878235
v -18.2385277 -198.6262351 100.7286981
v -62.8734753 -192.8236485 99.8741388
v -28.0328840 -192.6518828 108.5891053
v -24.2313761 -193.8530952 106.6300347
v -31.9825113 -194.1569149 110.0020334
v 13.1368181 -81.0982063 43.5527749
v 21.7470210 -107.2475463 49.6194996
v 23.3915187 -105.4584980 49.2564328
v 23.0897367 -108.4663495 50.0527769
v 19.2957036 -102.8991714 49.6294275
v 20.6039231 -110.4802191 50.3693670
v 19.2574821 -109.0536118 50.0322022
v 23.0002422 -102.3701951 49.0561575
v -14.8633868 -190.2248263 94.8888510
v -15.0971282 -194.5614517 95.7765281
v -21.5259548 -193.2972074 103.9257869
v -26.2304861 -189.0431643 107.7419519
v -21.9617654 -186.9662553 103.6425978
v -19.6360871 -193.9774007 101.9824445
v -30.5078998 -190.2168840 109.6689701
v 3.7101076 -193.3191866 69.2739859
v -1.1616467 -193.2809800 75.2527788
v -17.9679729 -191.3792193 99.3682593
v -32.4905887 -187.6422316 109.7724289
v -29.8347455 -185.7946068 109.1933623
v -37.7034582 -186.1810088 109.2000008
v -20.3163233 -190.2676225 102.0654365
v -17.2012281 -187.3034239 98.0202556
v -19.3299334 -185.9500110 100.6299183
v -34.5969722 -183.2607687 109.7279191
v -39.7312455 -180.7580441 108.5004807
v -12.8190760 -181.9323748 90.4838815
v -17.2943883 -184.0694547 97.7644697
v -24.9934122 -184.2865050 106.4088047
v -28.4323245 -183.5686415 108.1969365
v -32.5315520 -181.7187220 109.3689874
v 4.3176454 -189.7250414 70.4302639
v 4.2763199 -192.1099573 69.3411157
v 3.7038187 -195.5474019 68.6680898
v 4.4275508 -193.6570704 68.0612028
v -22.4222653 -181.6906035 103.4788713
v -26.3834354 -180.0969690 106.7561880
v -19.1239417 -182.8937829 99.9312922
v -19.4360781 -179.7459871 99.5544121
v -23.0302867 -179.0363342 103.6620811
v -28.8528837 -180.2440733 108.0201268
v -35.1094380 -177.5466949 109.4367206
v -30.1816333 -175.7705510 108.4513441
v 5.5621462 -188.1446987 69.2468882
v -4.6098088 -181.0881346 78.4527957
v 1.3812464 -179.4867516 73.3575150
v -3.2097031 -175.1745045 76.5570030
v -0.8876093 -175.4214168 74.7677162
v -3.3857112 -178.7746102 77.0112500
v -2.8028591 -191.8182820 77.1840438
v -16.1550045 -178.9425015 94.8406160
v -9.3819043 -135.8818114 63.4436905
v -27.7371723 -175.4078269 107.2281376
v -33.6547047 -172.4182218 109.5226258
v 4.5888275 -176.2903333 71.2307841
v 2.0441113 -176.5003800 72.9641914
v -14.9961319 -180.6201935 93.5142115
v -16.6385677 -175.6919771 95.1652974
v -20.3172378 -175.6878197 100.0583991
v -25.2526402 -175.8012325 105.5005193
v -22.3575775 -173.1217057 102.6576981
v -26.8727094 -170.1633036 106.8071723
v -23.6145947 -170.0969189 103.7985310
v -29.5834690 -170.5580950 108.3184257
v -35.4872867 -167.0844406 109.4530895
v -30.4134060 -168.0584103 108.6062714
v -58.7108247 -170.1232046 99.2829651
v -55.6347072 -165.6379104 100.8182392
v -51.2751490 -167.6464528 103.4459770
v -54.9571440 -169.8070765 101.4123186
v 6.2743868 -181.4713478 69.3927780
v -5.2809636 -168.9801067 78.3794001
v -6.5828715 -175.0130653 80.7021931
v -16.3666960 -167.8309739 93.9336941
v -19.6623970 -168.1366563 98.8248512
v -19.3734430 -171.7685312 98.6507684
v -40.4325463 -167.7103490 108.6004674
v 32.7561274 -51.8154614 48.9018708
v -64.3775836 -168.0253595 94.9020609
v 2.1428850 -172.8308648 72.2767562
v 5.5282810 -173.0601341 70.0268671
v 6.3584354 -177.4653643 69.2784488
v 6.8033747 -180.0776869 67.7791387
v 6.4043729 -184.6490204 68.5062334
v 6.7160875 -182.3075563 67.7165985
v -50.2360053 -165.1657969 103.8788557
v -49.3913405 -159.7248167 104.2211428
v -43.0820175 -158.3357453 107.6938659
v -46.1035371 -161.5779847 106.0857624
v -45.7852855 -163.2799953 106.3107699
v -32.6766893 -164.1938835 109.2878059
v -29.0188789 -163.6060178 108.0125347
v -27.4644960 -164.4462496 107.0869043
v -35.8445309 -162.4507606 109.3505695
v -31.8510197 -161.5159810 109.0983078
v -41.1850549 -161.6539955 108.3781943
v 0.5632472 -174.5349467 73.7330094
v 0.6960985 -171.5569496 73.0052814
v 3.1844284 -168.1393385 70.9500760
v -1.2879818 -171.5680510 74.3501782
v -16.9628281 -173.0238050 95.3057557
v -18.4646249 -162.4449492 96.8722403
v -21.6773544 -165.5514538 101.6690359
v -31.2656984 -156.9336206 108.6040363
v -37.2088142 -154.0253609 108.7947860
v -37.8071517 -158.1981629 109.0386659
v 6.9782264 -169.8545814 68.0953041
v 7.0188786 -177.7908951 66.0855174
v 6.5512448 -165.3331369 68.1481808
v -2.6641672 -168.1792289 75.3983632
v -5.2328925 -165.4276848 77.9440925
v -0.4467077 -167.3037112 73.1293932
v -1.8520933 -165.3793454 74.1257146
v -5.1942547 -172.9710251 78.7370652
v -22.5274712 -160.8595252 102.4715453
v -29.3411035 -158.2530141 107.9255715
v -44.6209423 -155.1711559 107.0084572
v -6.4413426 -137.8651559 62.6650304
v -14.7796487 -163.7446433 91.1997482
v -24.5082453 -156.5047354 104.4564918
v -24.0798239 -159.7602069 104.0155590
v -27.7131870 -160.3932679 106.9655344
v -48.1808037 -157.8385234 104.9007326
v -44.5412137 -153.0244946 106.8183556
v -51.4885299 -146.3771909 102.5379375
v -44.7430536 -148.1026709 106.7831889
v -49.1205752 -150.2274871 104.1323319
v -45.3605875 -151.6269445 106.2892973
v -2.4172396 -162.4197364 74.4040608
v -4.7817854 -160.9161198 76.6430646
v -21.2388765 -156.7539573 100.5728692
v -55.6658916 -151.3760388 99.9052078
v -63.1776527 -152.7176499 90.3445855
v -61.1156747 -153.0342996 94.3680555
v -64.3006638 -155.9298337 89.4243494
v -19.9365877 -160.4732573 98.9233255
v -43.1115292 -154.0264189 107.6508164
v 4.6320944 -163.5486335 69.9144751
v 2.4536424 -163.3062959 71.1566135
v 0.3721565 -160.4907364 72.2498745
v -4.2280522 -158.8715762 75.7316202
v -7.0778839 -154.9305916 79.1144148
v -6.5823277 -160.4214311 78.8524300
v -15.6972297 -153.7565142 91.1793932
v -17.9793872 -156.8343341 95.2900201
v -15.2585926 -156.9139063 91.0624340
v -28.6581218 -154.5752585 107.3422283
v -24.3141428 -150.2993852 103.8098186
v -31.6817276 -150.3412127 108.0174968
v -57.8759722 -150.3706276 97.8429615
v -59.8886237 -145.6925571 93.5541466
v -61.2408258 -150.9369314 93.2832658
v -38.8437249 -150.0228196 108.4676087
v -34.9315889 -151.0569453 108.3752513
v -5.3057778 -157.5189233 76.9086704
v -10.7857147 -151.7852396 83.6211294
v -5.1468061 -151.3993293 76.2166157
v -56.6450544 -143.2432681 98.0285779
v -53.0939549 -145.5421150 101.2959555
v -58.9884892 -145.3106105 94.8826671
v -0.7928585 -155.1514566 72.4808052
v -3.7543876 -154.6708047 74.8849586
v -5.6239124 -153.2179117 77.1460459
v -2.5507181 -148.8886327 73.0335563
v -14.9863269 -148.5452801 89.1262516
v -13.4256035 -149.8489082 86.9372934
v -22.6276349 -146.5560198 101.6794667
v -20.6811521 -152.0602107 99.0667045
v -21.2541465 -154.6250135 100.3432199
v -28.5310894 -146.4756131 106.4577699
v -27.3426417 -150.9887278 106.1668843
v -38.0585678 -146.8533278 108.0380678
v -33.1789888 -147.3647207 107.9399586
v 7.0267161 -155.6630880 68.0231676
v 7.4551883 -150.1653492 67.4928799
v 5.9498046 -153.7686884 68.5492083
v 39.2741859 -81.5835074 49.5387241
v 8.7584779 -153.2322317 66.2931725
v -53.1456992 -139.8765147 100.8337066
v -49.6260561 -143.4041560 103.5005227
v -4.5412062 -146.9498426 74.4125992
v 3.1903216 -145.4473138 69.4015622
v -3.4252536 -144.0829486 73.0011091
v -1.2865268 -145.9955275 71.9154850
v -9.9802315 -147.6944089 81.5011784
v -5.0472259 -147.2056508 75.1098469
v -29.1859247 -138.4126842 71.2284148
v -27.6825726 -143.4203535 72.3029822
v -25.6597288 -141.4855570 71.7906430
v -25.4146215 -146.2590545 72.4831298
v -25.1735672 -144.4804370 72.0614493
v -12.8755122 -143.9638734 84.5059827
v -12.2728953 -147.1420377 84.5568702
v -16.0428435 -143.5813755 90.1592672
v -14.2514398 -143.8716054 87.0601684
v -19.3583034 -142.4628049 95.6735760
v -20.1837905 -140.3185427 97.1723944
v -33.0929421 -143.6947435 107.4623019
v -39.0045494 -143.3571130 107.5864509
v -43.3768667 -142.2890872 106.5015495
v -39.6155939 -139.0980780 106.6557989
v -46.3452041 -141.5768415 105.4635644
v -46.9462201 -138.5416389 104.6654657
v -56.2609099 -137.9701346 96.9877467
v 9.3463771 -150.0103623 65.5246675
v 9.1940146 -147.1203864 66.0097450
v 9.8726591 -148.0335146 64.3944666
v 9.5748501 -150.9403437 63.5609552
v 6.2225712 -145.8516568 67.9642633
v 9.3891779 -142.7500844 65.9701824
v 4.0162704 -139.9899125 68.3763474
v -7.5192079 -143.9249367 77.3399621
v -18.1778874 -144.4500387 93.9402431
v -45.2246442 -137.4552995 104.8811823
v -48.0641425 -135.3257596 103.3818945
v -51.1660017 -135.1861656 101.4743373
v -49.9708652 -139.5412683 102.8837115
v -8.6531332 -142.2657967 78.2808140
v -11.9528109 -142.8712159 82.7337056
v -14.6974353 -140.1286125 85.9334543
v -34.3059003 -139.7760659 106.7024842
v 10.1314457 -145.4835981 64.3739775
v -0.9425585 -139.1555369 70.6648529
v -0.5037127 -142.2864199 70.9403679
v -6.0071121 -139.8765445 74.8051330
v -17.9077405 -139.2886937 92.4408138
v -8.8999271 -137.7382874 77.0017430
v -18.6121836 -136.0235661 92.7784145
v -16.2235852 -137.0428503 87.3689353
v -36.9946025 -134.8252296 105.6534946
v 5.4676561 -133.2714856 66.7477697
v 9.7542750 -135.2337301 65.4904991
v 11.2278610 -138.9582008 63.8720021
v 8.4729278 -138.9701664 66.5800050
v 11.0425614 -142.9498792 62.9908890
v -3.8841709 -135.8986497 72.2444579
v -0.0804103 -134.2999488 69.3944022
v -14.4515429 -137.0474398 83.6992562
v -12.5775859 -137.6522034 81.2940150
v -39.3182375 -134.4864815 105.4026484
v -10.2273561 -153.4592658 65.6331256
v -8.0387192 -149.5262682 64.0699118
v -38.2775143 -130.8050901 104.6592146
v -32.6393507 -122.2827733 101.5824974
v -50.9171858 -126.5355051 100.6236300
v 9.7328257 -130.9025139 64.6405369
v 12.7659990 -132.2075576 62.8252923
v 12.5696743 -135.4478896 62.4259524
v 6.6148872 -130.0950944 65.8369288
v 1.5070713 -130.2076876 67.5886273
v -4.8897141 -132.2822273 71.9384104
v -3.6698729 -130.1650554 70.3342706
v -8.8260751 -132.8807920 75.5600929
v -7.8439377 -131.0033500 73.9949346
v -21.1049020 -131.6746026 95.8944187
v -22.9845494 -125.1525283 94.8840156
v -22.9101516 -128.5248995 96.8856215
v -27.8473999 -123.0244562 99.5512232
v -33.0861956 -146.0264623 72.7029070
v -49.6630408 -123.3643293 101.0354757
v -45.3937612 -125.6333441 102.5377139
v -53.0436151 -122.9663193 98.6700505
v -58.5485660 -126.2481660 91.4876238
v -55.2009828 -123.5162616 96.3966921
v -58.2387298 -123.4437302 92.1891183
v -60.7496016 -124.8909160 87.6056701
v -59.8155409 -128.1638145 89.2891660
v -10.5376197 -129.5836568 76.6903982
v -12.4921585 -128.9322823 78.1781450
v -8.6142775 -127.8061867 73.8056600
v -12.2475009 -131.5799057 78.7075087
v -10.0742206 -134.8148137 77.2660151
v -20.5412451 -126.2184232 90.5010402
v -22.5866660 -119.7145656 90.0825858
v -24.2728647 -120.5747426 93.7636271
v -37.5633314 -117.1949878 100.8122042
v -36.9528607 -121.1827695 101.9277051
v -46.6520302 -121.0519895 101.5934795
v 12.7405543 -127.9923022 63.1937385
v 9.8003643 -123.9587590 64.1327053
v 8.7133665 -128.0533522 64.7948608
v -3.0398858 -125.6340742 68.8887313
v 0.7413924 -126.3767630 67.5593168
v -5.9211436 -124.3015826 70.6140995
v -14.6182152 -126.3748258 79.2323723
v -12.4643035 -135.7756853 80.2659839
v -49.6568643 -119.1737950 100.5341634
v -53.7643954 -120.4399765 97.5786000
v 14.8701593 -129.5482516 60.8038977
v 15.3730847 -126.9164234 61.1399896
v 8.2717957 -118.6236888 64.9979040
v 0.4050868 -121.6378808 67.4267188
v 1.9955193 -118.2960197 66.7729601
v 5.5531054 -120.0834662 65.8476129
v -10.7942261 -124.4456396 74.2298588
v -13.7265520 -123.5532537 76.5402019
v -13.6584835 -118.4546053 74.0126297
v -9.5889131 -120.0847998 72.0832422
v -31.4363986 -118.1386560 99.4932503
v -28.8795028 -117.2085851 96.8840420
v -26.8020388 -119.4254830 95.9840044
v -15.8185884 -123.2964620 78.9002627
v -17.4170155 -118.7361330 79.1439712
v -20.6732266 -117.9138198 83.6591572
v -20.6485055 -120.5979362 85.7712850
v -35.1615623 -116.6792884 100.2175361
v -41.1036834 -116.9361919 101.1737958
v -45.5607325 -117.6464781 101.0721698
v -41.8676399 -111.8739843 99.4092375
v -38.3044779 -114.1295359 99.8097509
v -51.8497415 -115.7610267 98.9135951
v -48.2525863 -115.5492291 100.1825258
v -6.6312505 -119.8302060 69.9703917
v -7.5835143 -116.9141158 69.0309629
v -11.3443518 -115.5453026 70.7909465
v -19.9689306 -116.6302264 81.8182677
v -54.0859215 -117.7786887 97.0043838
v 12.6874456 -122.9446754 62.9105866
v 11.2500591 -117.9100424 63.3191764
v 18.1894992 -122.9273155 58.9702539
v 16.3233299 -126.8793494 59.2138655
v 18.4987448 -119.0296561 60.0643829
v 15.9278624 -116.4122671 61.6478063
v -14.5191923 -116.1256135 74.2472634
v -23.4087482 -118.1948707 90.7843187
v -26.4257826 -112.9838973 91.1554545
v -27.5944509 -114.7991568 93.9233303
v -24.2282934 -112.7517298 86.8833512
v -22.3208666 -114.0651032 84.5296159
v -47.0998064 -112.9246876 99.8288244
v 16.8059487 -125.2088398 57.0341125
v 18.7918935 -121.1019680 56.1128110
v -5.0350036 -119.3357706 68.8991845
v -1.3312679 -117.2458977 67.6351413
v -4.8956145 -114.8763150 67.9078028
v -17.9151203 -112.3348251 76.8391490
v -32.1459435 -113.5047525 97.2419009
v -55.1523305 -113.8279587 96.2153226
v -49.9147885 -108.7727845 98.1363207
v -52.7055673 -110.5671749 97.3482728
v -57.0586361 -118.3092371 93.5504213
v -55.4953739 -111.3855988 95.7774371
v -56.9209233 -113.8726026 93.9106569
v -20.6607170 -112.6106903 80.5497989
v -30.0380550 -110.4358584 93.3737531
v -26.2674633 -108.5295305 86.5464136
v -28.1160306 -109.5073521 89.9697393
v 5.0083334 -116.8786809 65.8189654
v 9.0779997 -114.3357009 64.2641783
v 3.9152536 -112.7341315 64.8494363
v 0.4861371 -112.3381481 65.7858625
v -0.7868192 -107.9844162 64.6127462
v -10.3010489 -110.3724986 68.9022839
v -5.2462211 -108.1807241 65.5330271
v -7.0662154 -113.2671461 67.7811429
v -14.6135762 -112.5081182 72.3979771
v -22.2808514 -111.5714237 82.6756954
v 20.8023638 -114.5221144 59.4229996
v 20.1641768 -118.7187657 57.6588921
v 11.6313715 -111.4689186 63.0249679
v -18.0729292 -108.7865755 74.0515962
v -22.1042112 -108.7976769 79.3234184
v -35.6262587 -110.3893071 97.4123254
v 15.2026238 -108.2335934 61.6394505
v 20.7664892 -110.3774384 60.0078888
v 16.7265534 -110.5638519 61.3670722
v 6.6272165 -109.9885181 63.1207526
v -15.8447344 -105.8547199 71.2124333
v -13.5819558 -109.6649840 70.7588345
v -10.6074493 -107.0447266 68.0191293
v -25.3271759 -107.0234925 83.3819732
v -4.0902058 -104.2746753 63.6239052
v -20.9685415 -103.7459522 74.4435862
v -20.8730027 -104.6704724 74.9211386
v -23.6299969 -104.9416810 78.0424550
v -28.6006127 -105.3755805 86.6041034
v -26.5338495 -103.1373516 81.2372267
v -29.5989849 -106.0545892 88.8167471
v 0.3549092 -107.0998833 64.1395077
v -18.7709313 -101.9409597 71.4532584
v -14.7878481 -102.7041823 69.0804198
v -31.7949392 -103.1017452 88.3341730
v 9.2810225 -105.9646383 61.9020015
v 5.5350219 -104.4325009 62.1779449
v -7.6053138 -102.2300273 64.7219792
v -4.3236604 -98.2352570 61.9874187
v -31.5645114 -101.7401293 86.7487267
v -31.0583021 -100.3571004 84.6106037
v -24.0532644 -101.1943445 76.3237774
v -22.0107455 -100.8720472 73.7788081
v 2.1406102 -103.4765542 62.6671240
v -0.9453109 -99.1234779 61.4195503
v -10.7096611 -102.0869762 66.4462820
v -27.2307191 -99.1333425 78.7559152
v -35.4090296 -99.0417451 87.7326876
v -38.9626622 -97.2298831 88.8191313
v -49.5572127 -99.8907238 94.1970646
v -49.8938262 -96.9615132 92.6690847
v 11.7947673 -97.7939293 59.3833476
v 5.9009781 -99.2326066 60.6151447
v 15.0362784 -104.9347520 60.9556586
v 0.1299423 -93.4792757 59.0940788
v 4.1741505 -95.0324461 59.3030751
v -17.8165250 -98.3477458 68.7389225
v -20.8251998 -99.0014151 71.5977103
v -33.4082805 -97.3615721 84.2500180
v -31.2986113 -96.5490118 81.3865736
v 23.9996370 -103.7409455 58.5020408
v 21.9774842 -106.9176719 59.6166700
v 24.7475952 -106.0659736 58.3675504
v 18.2133913 -102.8973460 59.6511364
v 18.1628279 -106.0517058 60.3304543
v 22.0142249 -100.5362868 58.4091693
v 26.0495450 -102.8774306 57.4324802
v 17.5170098 -97.9329869 58.6191528
v -10.7215773 -94.1949189 62.7660379
v -6.2307222 -99.7326523 63.2560924
v -13.7595562 -98.0527550 66.1764741
v -17.5847970 -100.8335277 69.9901730
v -30.4901022 -95.5012664 79.7085539
v -37.0153487 -94.4314674 84.7045034
v -47.1477136 -95.1502249 91.4499238
v -43.5265861 -93.3049247 88.0738348
v -7.2995191 -92.4327672 60.5278499
v -5.8236727 -94.7791860 61.0446595
v 24.8126797 -98.0941951 56.7278340
v 21.0694727 -96.9272926 57.2224446
v -11.5827983 -88.7195617 60.1424128
v -11.9553665 -91.9448659 62.0285347
v -16.2560903 -91.9787288 64.2891601
v -48.9300974 -87.9334137 87.2726142
v -46.7598289 -90.1978388 87.6595229
v -50.0982814 -92.9748192 90.7540247
v 3.6593652 -91.1426097 57.4271753
v -37.1923000 -91.1415368 81.7109272
v -41.0188399 -90.1630074 83.8913545
v 27.7954862 -100.1651138 56.1798252
v 24.8386972 -94.5785269 55.9870116
v 27.5348835 -95.4149291 55.6922778
v 26.2877960 -106.5479890 57.2615489
v 27.9444251 -105.3864583 56.1159886
v 29.4340998 -102.8414741 55.3030185
v -3.4366471 -88.2964134 57.7454753
v -2.3580412 -92.3497230 59.1590069
v 0.7701837 -89.6263644 57.1534187
v -14.8457028 -87.4676779 61.0888116
v -51.0018282 -90.1991203 89.3477276
v -43.6402299 -89.8183808 85.3632092
v 6.3357004 -86.4735171 56.4101562
v 9.8554408 -84.1204599 55.8755286
v 28.7465770 -93.2046473 55.6593388
v 26.6256146 -91.0320431 55.9779406
v -19.3857569 -84.7335532 61.9623214
v -50.6755859 -84.6310928 85.3617787
v -53.4436069 -87.4611363 88.0447030
v 7.7670724 -71.4142248 38.1688103
v 5.9794271 -74.2478594 38.7385041
v 12.0874019 -70.4195052 38.7597829
v 3.1939817 -72.1204951 37.8977768
v 9.6446024 -67.9581314 37.2617580
v 5.1599452 -67.5968304 37.1609814
v 6.0564992 -187.2595996 68.2330951
v -39.3810235 -214.9574459 108.7100655
v -2.9656515 -220.7786441 74.9653876
v -3.3872195 -223.7633318 75.8893192
v -22.7888729 -146.4057118 71.5171024
v 21.8997300 -70.1266155 40.4890738
v 3.0542428 -195.8924383 67.0832098
v 4.0799272 -192.3995018 66.3222522
v 5.2004186 -190.1443303 66.7899922
v 3.1122682 -190.8036917 65.0418624
v 1.4212665 -193.7442273 65.0787801
v 5.7745995 -188.2440746 66.9839382
v 6.1152405 -186.1608475 66.9498742
v 6.4330772 -183.8583350 66.6873604
v 6.7066331 -181.3277751 66.2923753
v 6.0387575 -183.1101775 65.3422400
v 5.7394635 -185.4489446 65.5113161
v 7.3177093 -162.7976894 63.2928908
v 14.0682552 -122.4337891 54.0281087
v 11.0592032 -128.5868585 56.0145229
v 13.8672413 -127.7037561 55.8395833
v 20.4030089 -1.0761890 18.4039883
v 21.0419465 0.6517334 22.2759675
v 22.0211819 -0.1722173 20.9581964
v 16.6995786 -122.2369820 54.6898581
v 20.5291640 -118.0629209 55.2255549
v 18.8300461 -118.5540780 53.7258685
v 28.9723668 -105.6952626 54.2261787
v 30.3567033 -103.7611216 53.3981100
v -22.4102810 -82.7484950 62.7386644
v -27.3280516 -76.2350783 62.4018386
v 31.5026902 -101.8830761 53.5596833
v 31.6140354 -99.8668373 54.6739250
v -16.0977785 -79.9917653 58.2010113
v -18.4212346 -79.4278160 58.9957610
v 31.0954694 -102.0115390 51.6150780
v 32.1504697 -100.9326577 52.5441095
v 32.4851386 -100.1927704 51.8118739
v 29.6510924 -100.4270986 49.7018173
v 32.4218236 -100.4296467 53.2990508
v 30.9379976 -96.5288207 54.8724048
v 33.1852883 -99.0718305 53.0676618
v 33.4869809 -96.9767347 53.4252897
v 0.6934257 -85.0944966 55.8697619
v -6.6010128 -90.0329202 59.3160018
v -3.7695863 -84.6115723 56.6143505
v -25.8484781 -74.3987411 60.5823658
v -30.1536415 -71.8047470 60.4137629
v 32.8651294 -99.8673365 52.4771661
v 33.1241377 -99.2307663 51.8328398
v 33.5555151 -98.5993892 52.5018200
v 32.3019922 -94.0953791 53.6265522
v -58.9292683 -134.5733851 70.3327805
v 33.7727927 -98.2214212 51.9120730
v 34.0808332 -97.6952389 52.2527471
v 33.8240564 -98.0292410 52.6621640
v 34.0804905 -97.2605795 52.5816604
v -61.8617609 -81.6732720 43.1872830
v -58.7976575 -83.3695829 43.4340090
v -61.7052577 -84.4027251 44.0075099
v -64.6730140 -82.9753727 44.4096476
v 3.0866340 -82.4982002 54.9385883
v -2.6399586 -74.5075792 53.0695133
v -1.1426072 -78.9530575 54.2726368
v 19.7197534 -113.3482978 51.3394885
v 6.1830380 -159.0895504 62.0467514
v 6.0818233 -154.2615443 61.4515692
v 1.0977325 -189.8119450 64.1096830
v 0.7572377 -197.7183968 66.1366582
v 0.2932133 -200.7744759 67.0562536
v -1.3536657 -196.0407048 65.1706085
v -5.4571419 -202.5952488 67.3672929
v -6.9397688 -223.6387581 72.5661367
v -4.5885067 -222.5289941 73.4796524
v -7.8934822 -211.0207677 69.7218999
v -4.3306733 -224.9654830 74.6643990
v -5.5845599 -225.8615345 73.7310201
v -6.6850181 -230.3129286 74.4690001
v -6.5546664 -235.9686941 76.2899294
v -9.0104397 -233.2665622 74.5902136
v -11.4802346 -228.5741121 74.0817189
v -10.8092008 -237.4738753 75.2220377
v -49.4437367 -191.9132024 79.1255534
v -49.3791290 -195.3179836 79.4068277
v -47.4236980 -190.0124997 78.7166953
v -43.1070440 -195.9711164 79.5114860
v -46.2313034 -199.0576386 79.8286647
v -33.1463441 -200.3442347 79.0944323
v -30.5853616 -196.3660270 78.0234337
v -29.5714512 -192.6106364 77.3533806
v -36.7773734 -204.5046985 80.3365484
v -42.0154519 -200.7243335 79.9609050
v -37.8804691 -200.2714425 79.7978789
v -27.6674069 -198.4768063 76.9398063
v -29.2393919 -201.2092769 77.8518394
v -28.3534117 -186.7929697 76.6479820
v -19.5984691 -196.4667290 72.7907047
v -16.6276377 -192.0184344 70.7402080
v -20.6090361 -191.7957217 72.9030594
v -15.4077839 -199.7762918 70.9192306
v -11.3171060 -193.1312829 67.4863011
v -15.3174968 -195.4921037 70.3738406
v -13.3097200 -204.4036686 70.1037273
v -10.8143212 -196.9981939 67.6761940
v -9.2802374 -202.5231719 68.0957288
v -9.0570655 -206.8679035 68.7470064
v -13.0000599 -210.3965580 70.5949068
v -5.6797294 -200.5927861 66.9196695
v -5.3882771 -196.0009634 65.6411275
v -8.4853657 -194.3207383 66.3257316
v -6.0735857 -191.0666823 65.4848367
v -2.0646791 -192.5190091 64.4886494
v -2.4189835 -199.8122036 66.1592111
v -69.2691803 -194.1996217 86.5696818
v -61.4173859 -19.3397980 7.0504099
v -60.3731908 -19.6712259 5.8982871
v -49.3631139 -205.1502317 80.5896670
v -33.9868218 -206.8066150 79.8441842
v -30.0052222 -205.0461620 78.5035789
v -15.1957022 -214.8594111 72.1901134
v -60.0287355 -18.5400043 6.1504417
v -59.6591122 -20.5914658 5.0869817
v 22.0368225 -36.6635136 30.0813168
v 22.9072515 -36.2419300 29.9664587
v 23.1417883 -39.1125157 31.1708953
v -60.3441931 -180.3478450 79.1058168
v -61.7041662 -179.3571413 79.6271935
v 28.0869156 -62.6068041 56.5012656
v 26.4966749 -62.1718988 55.5997081
v 25.0826832 -60.4861043 53.8185127
v 25.6285835 -61.3478720 54.7486059
v -18.8998580 -189.4541830 71.8775541
v -16.5471192 -187.5378042 70.3013390
v -11.5495408 -187.3443723 67.2565699
v 31.8579637 -66.2409887 56.2485792
v -6.2658261 -186.0880703 65.1390627
v -49.7783571 -174.7937649 75.9272128
v -8.3633121 -182.1804047 65.4317141
v -2.4711671 -179.0114492 63.4125099
v -1.7656593 -184.9179566 63.4676442
v -1.5776006 -182.9871386 63.3135960
v 36.6122834 -51.9849360 52.8578870
v 36.9163714 -51.3056964 51.6400002
v 17.2718316 -112.8441095 51.1271581
v 10.0579001 -107.4396595 51.7184213
v 14.3620772 -109.6593365 51.1871092
v 13.8986232 -104.1707769 50.5253002
v 16.0109904 -106.3383818 50.4137538
v -5.5158427 -71.8015805 52.7180061
v 35.4714505 -93.7029719 51.4326580
v 34.1969281 -96.9512984 51.2945578
v 34.5866717 -94.7761163 50.4962690
v 34.2029743 -92.5453007 50.4669137
v 35.8310044 -92.9049402 50.7238396
v -43.6893292 -159.3896896 72.8751123
v -52.7921170 -200.9909451 80.8088630
v 16.7578198 0.8901986 20.6880197
v 15.2539881 0.7240596 19.8634174
v 14.5061817 -0.1996181 18.1864500
v 13.7502803 -2.6008748 15.1642766
v -68.6895922 -104.9101353 65.3496683
v -66.3588569 -107.8281403 62.4371283
v -65.1968867 -105.7452783 59.3255013
v -70.1990053 -101.3939604 67.4221739
v -67.2905073 -109.0059131 65.9494624
v -69.3632513 -103.6641151 69.1285953
v 0.5010175 -164.6628231 62.8873929
v -1.5533885 -168.0469066 63.2002875
v -57.1982376 -20.3109886 3.8506389
v -36.1343212 -81.6910118 41.1006026
v -37.7526283 -78.4581080 41.2141792
v -37.2494496 -75.7250935 41.0583131
v -40.0152318 -77.2301257 41.2323959
v -40.7992341 -79.1311711 40.4901952
v -39.5060666 -81.0031891 40.7302491
v -38.5660566 -84.1243565 41.8756492
v -55.5218570 -18.7412463 3.8197683
v -42.4743667 -78.4254819 40.3206386
v -51.1798710 -43.5511880 55.9904799
v -51.4814705 -41.5801853 55.6764081
v -49.3995063 -46.2287366 54.7713302
v -49.4914316 -42.9839306 54.0352464
v -52.6452586 -40.1279815 56.1469309
v 1.9697514 -161.6259515 62.6184344
v 14.6612031 -93.0905268 47.6692356
v -32.6038115 -83.2437351 41.8776907
v -33.9685120 -80.1564306 41.3436741
v -52.4662882 -151.6085863 72.1157938
v -5.8296528 -151.7076939 63.4243563
v -48.9997491 -82.9075351 82.8805789
v -4.8610182 -149.1076946 62.9066154
v 1.7839406 -148.5105306 61.3092706
v 5.1428420 -146.6123909 60.3930801
v 7.2561549 -148.8565058 60.5787486
v -32.9743214 -135.5402172 70.1012909
v -7.3498003 -145.9054649 63.3620694
v 3.9199502 -143.8686103 60.2912009
v 7.4834912 -143.9694166 59.4885871
v -34.7072668 -133.6490214 69.0510124
v -26.0905810 -134.6656680 70.1683238
v -29.3412041 -131.1518848 69.0441281
v -9.4401808 -140.8053488 64.0805140
v -43.3527492 -132.6296180 65.7642409
v -2.6378774 -142.5552070 61.7732033
v -6.2048775 -144.5220709 62.9167035
v -3.0382157 -146.1638212 62.1906072
v -40.5775271 -129.0745884 65.5514374
v -36.6036296 -128.6093444 66.4607286
v -20.4566065 -129.8859119 67.2835484
v -26.5790019 -129.4939667 68.6347857
v -23.7949658 -128.3771247 67.9116920
v -1.8374044 -140.3342485 61.3478310
v 2.2274612 -141.0026997 60.3208430
v -49.9395207 -127.0872653 63.7027174
v -48.7143844 -131.9479197 65.6858981
v -32.6012187 -127.6452839 67.1686083
v -6.4940890 -132.6552778 61.9630329
v -2.0742714 -134.6920878 60.8617067
v -55.9210405 -127.2216439 65.2104691
v -53.7629314 -124.5834529 62.6321957
v -44.3214215 -124.1433173 62.5997111
v -44.5919670 -129.4610947 64.7190735
v -46.5264320 -128.1162500 64.0494451
v -29.8594721 -127.0234883 67.3423260
v -59.6376769 -124.7568876 65.6935498
v -56.8760261 -124.5609075 63.7731478
v -58.4578030 -122.5487292 63.4770170
v -61.3443293 -125.5840808 68.8076466
v -62.2731522 -122.5223243 67.2562197
v -60.8296432 -121.1179718 65.0733486
v -40.1342362 -123.9036694 63.8266578
v -34.1243818 -124.6950701 65.7411218
v -36.7180295 -120.4076260 63.6204109
v -42.0178063 -121.8156517 62.2385070
v -40.3596126 -119.9678183 61.6973750
v -24.0867939 -123.6285493 65.9601688
v -20.6697248 -126.2007356 66.0328642
v -48.2299402 -123.6392409 61.6732202
v -32.4655175 -118.5537204 63.8491884
v 6.2627778 -139.7520006 59.3002625
v 8.4955776 -134.0729594 57.7225424
v 3.1418581 -133.6911768 58.9567162
v -56.2377200 -123.0955049 62.6319498
v -55.6150936 -120.3923821 61.2582266
v -52.3402803 -118.8168302 59.9144660
v -43.0766791 -119.5163727 60.3979900
v -6.6235131 -128.6866665 60.9243922
v -26.1931233 -121.6796041 65.4644296
v -47.2139567 -118.3946431 59.4291538
v -52.0266481 -114.4663990 58.2145639
v -55.5090718 -116.5730953 59.4311580
v -28.3126440 -116.7374402 63.4680241
v -3.2915454 -126.6922951 59.2348576
v -43.2550237 -115.4868677 58.6642101
v -47.6133600 -114.0284017 57.9566360
v -21.0293047 -114.5092770 61.4497177
v -26.7656650 -110.6869951 60.5747439
v -24.2117811 -112.6690507 61.2607934
v -19.8583938 -119.1972867 62.8424883
v -6.0573309 -123.3123466 59.0686239
v 8.5518509 -129.7113150 56.6903874
v 9.8305596 -124.1873428 54.8884347
v 6.1865686 -123.1525838 55.1108345
v -35.2235287 -115.2955443 61.1788519
v -39.0397869 -112.7034649 58.7731600
v -38.4573564 -116.2029132 60.6232993
v -2.5669290 -122.3349497 57.5099327
v -29.7399424 -114.2199561 61.8988052
v 3.4252491 -118.6206043 54.8078679
v -3.1225365 -119.9975312 57.1058840
v -44.3862751 -112.4131531 57.3615953
v -50.5999662 -108.5569710 55.2546643
v -36.3379456 -109.9728271 58.0803081
v -32.1850590 -110.8201221 59.5639236
v -28.6464635 -107.5399220 58.5595146
v -22.0041778 -106.6471934 58.5667938
v -23.3630855 -110.5630174 60.2527447
v 8.1762569 -117.9416403 53.7767969
v 9.8042805 -119.5361167 53.9457127
v 12.2903362 -115.6759858 52.4578243
v 13.0166719 -119.8349148 53.5605550
v 16.3988397 -117.5649613 52.8825596
v -38.2943600 -98.4953269 51.0045812
v -37.4944657 -104.2386368 54.6373166
v -10.4912613 -114.6912873 59.2724793
v -13.0117256 -111.2986952 59.1188371
v -3.2002283 -115.1183024 56.1157428
v -8.1524737 -117.0171201 58.7695688
v -48.3447611 -103.4567878 52.9136956
v -53.3354916 -102.9875576 52.4242744
v -53.9759435 -107.8173295 55.3218983
v -27.1299947 -103.6266461 56.6196255
v -18.0162601 -107.1687341 58.2603738
v -24.8914286 -101.9848585 55.8231063
v -18.3263794 -113.3440882 60.6453791
v -17.4874198 -109.9908650 59.3158156
v -10.9325750 -104.9515679 56.6374511
v -14.1823487 -108.3552241 58.2705289
v -15.8729553 -102.1287739 55.2296378
v -10.2047166 -108.0359593 57.7153675
v -9.0292897 -112.6181111 58.2359694
v -7.3589794 -111.6264686 57.3400557
v -6.4013251 -108.7189689 56.5557480
v -5.6834416 -106.0108095 55.8462255
v 0.4577290 -114.6715730 54.9260713
v 4.9835416 -112.3134494 53.5546578
v 16.5339634 -116.1930412 52.3859039
v 55.3349741 -50.7897139 52.6196100
v -4.1805273 -110.5822250 55.8686256
v -1.3256893 -110.1095155 54.5368791
v -3.5398658 -105.5128649 54.4688515
v -6.9084140 -100.9004042 54.1370064
v -13.4842200 -97.5584537 52.4467155
v -8.9234756 -101.0850668 54.3447398
v 0.9985029 -106.0260981 53.2806702
v 14.0863182 -113.0644009 51.7507456
v -44.5340127 -98.4973386 50.4414253
v -43.3671437 -103.7156731 53.4961745
v -44.4457866 -101.8762290 52.3590185
v -50.4174717 -101.4502794 51.6605005
v -47.3716818 -106.5148190 54.5611382
v -47.0974222 -105.0300077 53.8297556
v -35.9145477 -107.4351445 56.7962602
v -27.9083159 -99.3762612 53.6948144
v -4.6068402 -103.1671092 54.6019673
v -33.7537378 -96.7980847 50.8604981
v -38.2343903 -94.7422907 48.4067500
v -40.4895358 -101.6372964 52.6085682
v -39.4987799 -99.7936875 51.6111106
v -48.9571244 -97.9185700 49.9363206
v -45.4391055 -94.7491974 48.1934510
v -28.9122611 -92.4216658 48.8407761
v -28.0213114 -95.6765041 51.5626073
v -25.8006193 -92.4431831 49.4522415
v -18.3793120 -93.8473269 50.0705019
v -24.0576677 -97.6104066 52.9344678
v -23.4736986 -91.4306045 48.4438799
v -22.5601234 -94.3008363 50.6794527
v -19.4389075 -104.0377542 56.6458926
v -33.0464654 -92.4532935 48.3735204
v -27.7381856 -89.2540812 46.3455729
v -32.8040011 -98.3840004 52.0682000
v -29.6929087 -101.7308682 54.8837818
v -14.0804164 -91.1334753 47.6769097
v -15.0676407 -93.6623663 49.6763773
v -19.2120317 -89.8574516 47.0060520
v -15.1463151 -99.4201452 53.6845326
v -5.6212298 -95.9058851 51.2709618
v -7.3081912 -96.8147516 51.8916622
v -1.7752674 -98.2590467 52.0333052
v -6.6185468 -94.0844491 49.7423671
v 1.2125343 -95.3484774 50.0315763
v -10.7263252 -95.5398902 51.0925837
v -9.0024071 -91.7116776 47.7436297
v 14.0005164 -100.9914055 49.7832187
v -39.0818492 -90.8841938 46.6691405
v -35.8938016 -88.9699012 45.1735556
v -33.5242487 -91.3540423 47.3823249
v 16.9024449 -97.1069932 49.1776839
v 16.1426328 -100.2480835 49.5665595
v 19.4872711 -100.4645824 49.3087210
v 20.8989512 -101.0761261 49.0878858
v 26.3757613 -101.7219871 49.3848026
v 20.9305789 -99.5907411 49.0167849
v 21.1595614 -98.0630070 48.9683561
v 21.9307598 -99.9920070 48.9108786
v 24.0160227 -101.4058143 49.0403436
v 29.9271736 -98.4622240 55.0195538
v -2.7898296 -90.3910846 45.9058844
v -12.6542896 -88.8631567 45.8925143
v 24.1205934 -94.5197940 48.3252220
v 25.9192307 -98.9920348 49.1932929
v -35.5087183 -85.3711441 42.8085588
v -38.2568203 -87.7411142 44.1964827
v -28.3137541 -85.1186141 43.1342833
v -30.9694260 -86.7860913 43.9631343
v -26.8404242 -86.9465247 44.2729034
v -34.2697203 -11.9587379 1.3510839
v -31.8762437 -11.0380873 1.8721706
v -17.5222922 -87.3969644 45.0240895
v 32.6495878 -98.5279381 50.6923459
v 30.7433326 -95.4448804 49.2777377
v -21.7891131 -83.7833732 42.4314849
v -24.5659910 -87.3359814 44.7427779
v -25.8965623 -83.5153684 42.3761904
v 18.4054282 -92.2648087 47.7048978
v 28.9492551 -93.9108655 48.6858487
v 27.3503233 -92.2336951 47.8413440
v -17.5526999 -84.5791996 42.8784043
v -58.5300885 -34.3248509 10.9876161
v 53.6158420 -40.1428267 41.8402031
v 2.6833192 -53.6863245 32.4521959
v 4.0329220 -50.1192696 30.8207776
v -3.4299293 -49.5525040 31.3956477
v -6.5275701 -56.1344959 34.2668705
v -9.1246823 -47.9533486 31.5844566
v -8.0827242 -52.2488058 33.0163799
v 56.5929264 -40.9245975 44.0430120
v 56.6837452 -38.9806330 40.4438414
v 57.1104065 -40.4659323 42.1221405
v -44.7793305 -57.5454421 57.4167855
v -76.9608468 -50.0360988 68.6931461
v -78.7978023 -48.0713770 68.6841235
v -79.2283192 -51.7612025 70.3813285
v -75.6738633 -47.5245677 67.7056015
v -72.5151375 -50.6015345 68.0139735
v -79.7523111 -46.5877652 69.1106021
v -59.5912077 -44.5345193 61.3018610
v 39.5307988 -80.4496408 53.1653613
v 51.0374084 -45.8348133 53.1670414
v 50.5741574 -44.3195552 50.9005636
v 48.7265550 -46.2925397 53.3056036
v 52.4137467 -45.3293510 52.4931177
v 52.5356382 -46.4364104 53.7258312
v 50.9341508 -47.4874638 54.8393391
v 55.1610887 -46.1335592 51.8916994
v -29.8909210 -11.8741263 2.3805443
v 46.2030433 -45.6029586 50.7398993
v 51.6689904 -42.7587852 48.3075753
v 47.7375574 -43.3855616 47.1930318
v 18.1898419 -52.5261760 42.5152332
v 15.9897488 -52.2341430 40.3567627
v 13.4529825 -52.3102395 39.8066640
v -4.2653317 -75.8492202 39.7481695
v 6.8860897 -37.5063680 32.6810628
v 31.4207561 -69.4210678 55.3550571
v 29.3876640 -70.0177327 55.2107133
v 27.8678983 -70.7204044 55.2002080
v 30.8229327 -68.5380772 55.3425252
v 27.2038989 -73.9855394 55.5184782
v 29.5007434 -71.9272867 55.2262776
v -4.0436140 -39.6681987 35.3369303
v -34.2322476 -9.9427383 1.1040302
v 21.6119960 -60.3216328 50.5962670
v 20.9736954 -58.1210591 48.3599864
v 15.5521454 -65.4129386 50.3691621
v 18.3286909 -66.6566342 51.9678704
v 20.0671125 -65.2589723 52.2954725
v 20.9308770 -64.6853447 52.5734611
v 21.5110723 -63.5126680 52.6031554
v 23.9962935 -61.9764701 53.8934022
v 25.1604170 -70.9767714 54.8317581
v 26.5403278 -77.9698119 55.8488742
v 29.9767312 -74.7459233 55.1423095
v 23.4542079 -68.8274056 53.5897166
v 23.3571921 -67.0764521 53.6485054
v 22.3636981 -70.2068880 53.3918366
v 46.4949422 -67.7875727 57.0834875
v 36.6321355 -56.3196987 58.5788488
v 38.6877842 -56.5113649 59.3129210
v 7.2069042 -27.4413768 27.3746867
v -48.6454479 -200.5793154 80.1215768
v -53.1738177 -206.3357234 81.4614892
v -51.2412637 -207.6645941 81.1930075
v 27.4640433 -26.1275824 26.0018930
v 29.0086120 -25.1208078 25.1906030
v -15.3253032 -211.1498564 71.7784092
v -18.3265898 -212.9971981 73.4366402
v -8.1144329 -226.4582068 73.2344240
v -19.5231121 -228.6500335 75.9654045
v -14.9260042 -231.3505411 75.2136558
v -11.6500705 -217.2000855 71.8514621
v -13.5230524 -220.2115655 72.8367195
v -9.9318875 -223.4938890 72.8543252
v -51.8207587 -219.5577919 82.2138265
v -49.3769124 -217.8055048 81.9310769
v -48.0339006 -221.4038223 82.2263584
v -21.7751376 -234.5957756 77.5861442
v -18.2723161 -234.4413400 76.4087513
v -11.3169421 -232.3276252 74.6901706
v -32.9097994 -240.5379266 82.5890601
v -36.0331014 -257.3223114 82.9548389
v -36.6055928 -259.7198486 83.1363127
v -39.8279727 -256.9486201 83.2841024
v -17.5361689 -20.5073934 30.7954215
v -19.2994568 -23.7993207 31.8557508
v -12.5348195 -26.5814289 30.9874490
v -14.4819124 -25.0999164 31.1305802
v -16.8536305 -18.6184365 30.2849784
v -19.5855163 -19.9444741 31.2227886
v 6.6967816 -61.1939542 35.6234722
v 4.2204582 -62.2900985 35.9025188
v 3.5544836 -60.6268756 35.4034193
v 3.3516784 -57.4382842 34.0987258
v -17.5738558 -6.6269767 31.3888900
v -15.1933627 -9.2032552 31.5082632
v -13.9089273 -4.5928131 31.4377807
v -18.0477891 -4.1966517 31.3831903
v -17.2869693 -12.4830371 31.4745270
v -13.5866851 -14.0435006 30.8443382
v -11.6404509 -7.6859933 31.5238349
v -64.3188581 -145.7673609 79.2281404
v -63.1399974 -149.5334208 77.2806630
v -56.3956536 -148.3983248 73.1793419
v -57.2997481 -150.8192569 74.0570351
v -30.7443924 -36.5329646 40.8808999
v -36.1161791 -32.0311338 41.2056483
v -37.3301320 -35.4968980 43.3475189
v -40.3703414 -32.1928486 43.4969217
v -35.9530523 -26.6793929 38.9973223
v -40.9948118 -29.1601382 42.1852767
v -44.5441380 2.0882564 15.2569767
v -40.1430801 3.5307978 15.2457468
v -47.1725166 0.2821922 14.1780647
v -63.7062937 -125.3777742 71.9134957
v -63.8250038 -122.9341924 70.4479069
v -61.9496778 -120.3591079 65.4242784
v -64.7123307 -119.5576563 69.3684146
v -61.2351373 -118.8100353 63.6895597
v -62.5860617 -116.1301360 63.5129064
v -60.0258559 -115.7730818 61.1249171
v -48.4473966 -24.8242486 41.7528264
v -48.9860103 -26.9051436 44.7460413
v -46.1706407 -27.2212550 43.1475788
v -50.9133898 -24.9342099 42.8620167
v -48.0005592 -30.2661303 47.0808931
v -45.5994010 -29.1265566 44.5239656
v -50.2430573 -28.6210328 47.3582186
v -51.7280251 -26.5823957 45.9430777
v -51.5303016 -25.2260193 43.6036922
v -46.8272455 -24.5423447 41.2242785
v -49.4022332 -24.0336731 41.2382707
v -51.7881066 -23.3856756 41.3938649
v -57.0936166 -112.7261519 58.2548380
v -63.3978546 -111.9297296 61.8070103
v -60.7744604 -109.6374020 58.0871552
v -65.7622516 -110.8470336 64.3116757
v -65.1750490 -112.4770939 64.7834316
v -63.6135340 -108.8610440 59.7164519
v -62.1808656 -107.8402176 58.3173856
v -59.1461994 -105.1287279 54.8752919
v -56.9309890 -100.4156172 52.0219840
v -60.5636276 -102.3872495 54.4001237
v -66.5886924 -97.6403281 54.7261946
v -52.6132099 -97.3539129 49.7893877
v -62.1505640 -96.2031931 51.3748452
v -62.4142438 -99.2136672 53.4209721
v -66.3273111 -94.6028680 52.2203222
v -58.2380891 -93.9689502 48.5335328
v -61.9975626 -92.1736434 48.6798771
v -68.5720742 -88.7680799 48.9588566
v -63.8655648 -92.1576396 49.3226014
v -71.0701570 -90.8051282 52.7711958
v -63.8878718 -86.9708061 45.8632708
v -64.7040009 -89.9997279 48.1631868
v -71.2582096 -87.5588432 49.8160012
v -30.9140924 -80.1979527 41.7526178
v -25.4192296 -79.8466504 42.2021523
v -40.8806615 -86.3652825 43.2510041
v -32.4412137 -78.2499686 40.8635102
v -20.0532991 -74.1193816 40.9598313
v -14.9567388 -75.0828981 40.4107869
v -19.0577991 -78.1857818 41.5048152
v -17.5864305 -69.5387498 39.4698940
v -9.2433207 -79.1629106 41.1548838
v -15.0691597 -77.5329694 40.9226604
v -17.4872335 -80.5877745 41.8872274
v -68.8528568 -85.1376057 47.0715761
v -59.5257916 -86.8947804 44.7477885
v -72.6215690 -85.1539820 49.2607653
v -76.0034472 -83.7869644 51.1114523
v -55.2817211 -82.5600550 43.1561992
v -51.2823425 -82.5081170 42.7821130
v -51.6294315 -80.6355476 42.0579948
v -30.6531657 -71.8389899 40.7200381
v -29.9668293 -68.6020777 40.2102806
v -27.7796462 -70.1800734 40.4288545
v -34.0691879 -69.8493719 40.6033508
v -30.3227883 -74.6252835 40.1480347
v -21.2221388 -78.6908939 42.1553925
v -26.0621198 -68.8291416 39.9115421
v -33.7672643 -74.9876127 40.5068435
v -28.0164815 -64.5585805 38.5145359
v -35.6390998 -64.9496913 38.9071479
v -80.6682184 -80.9019729 58.4090166
v -80.0846219 -80.9990168 52.9417470
v -72.5771338 -82.0553601 48.0396226
v -67.3358962 -81.5656781 45.2663489
v -50.6614521 -79.5390010 41.2054807
v -39.3233411 -69.2817122 40.7514721
v -22.3259050 -64.7454858 38.6486650
v -16.0306580 -60.6763512 37.1212475
v -18.9113617 -62.8927052 37.9442126
v -20.1182701 -57.8672811 36.1596495
v -20.5738582 -61.6153404 37.5243984
v -25.1188781 -59.5247820 36.2203829
v -40.6698696 -74.1265044 41.3217209
v -39.0726402 -74.2149502 41.2307456
v -40.2117781 -75.7138357 41.3043611
v -42.6908620 -75.1393661 41.1862843
v -41.7678952 -77.2834346 40.9770496
v -65.4608458 -80.3452060 44.1301130
v -26.3336524 -61.4310987 37.0195732
v -82.0612460 -79.4143528 58.4655665
v -80.2367628 -80.7318017 60.8570278
v -82.6504081 -78.8553581 55.6539446
v -84.3459442 -76.8922940 58.6329848
v -82.2198838 -77.7741373 52.3677319
v -84.7233012 -75.7495239 53.5786040
v -12.1356491 -83.1859857 42.3014127
v -54.8767075 -17.0979910 33.8295959
v -51.9810356 -17.4589623 35.9957144
v 23.8516573 -87.2163698 46.5779789
v 25.0051226 -82.9040855 45.7664132
v 25.5134702 -86.8560225 46.6443039
v 27.7887043 -87.3400494 47.0246375
v 31.5529592 -84.3098462 46.7123315
v 31.8349972 -80.9697807 46.2953821
v 24.0978077 -79.5703977 44.8865071
v 30.7310726 -69.8583871 42.8899676
v 18.6711233 -50.8015081 40.2679071
v 16.8756451 -49.9969050 38.7180336
v -95.9539413 -50.9150140 68.7854961
v -57.5090945 -44.2116819 23.3895909
v -60.4618303 -45.3204662 23.7771403
v 27.1639954 -66.4820671 40.1667729
v 15.7047305 -69.3307966 38.7401432
v 17.9246981 -67.3644915 37.9125215
v 26.2269452 -62.8819764 37.8159061
v 22.2590137 -58.2486466 33.8329561
v 21.7513796 -66.9127405 38.7238823
v 33.6975679 -63.3822083 41.1016233
v 14.8876784 -65.9631342 36.7735960
v 18.3381345 -63.0845726 35.6011726
v 26.5970957 -59.2345111 35.8135514
v 11.9159156 -65.5125305 37.0222963
v 11.0166958 -62.9689321 36.4904255
v 17.1655659 -58.1029244 34.6947983
v 17.2745679 -62.0202310 35.5230011
v 31.5001123 -58.8932633 37.7033241
v 33.5621275 -60.3033043 39.1971692
v 0.8989724 -69.1294223 37.7714634
v 27.4362918 -55.9116267 33.5414037
v 21.9719782 -51.8152528 31.6069573
v 25.3853891 -52.3997508 30.9986472
v 7.5157350 -64.0729815 36.4196450
v 5.6255865 -66.5171221 36.9755477
v 11.6644083 -57.8594692 34.7351395
v 11.3069350 -51.7078675 31.6491462
v 13.7141105 -55.7995737 33.7759815
v 16.2746552 -51.9696735 31.5491334
v 19.2993470 -53.6269955 32.5877070
v 7.8013511 -56.7370765 34.0879448
v 23.0182968 -45.2391952 28.2586552
v 27.2692963 -46.3841558 28.1700958
v 30.2379932 -49.3494831 29.6598580
v 28.9185718 -53.4712188 32.2144143
v 20.9125821 -42.5325260 33.3572589
v 19.6559094 -50.1879342 30.9031215
v 13.9798848 -47.7411225 29.7692604
v 16.4966863 -47.4362262 29.6239816
v 7.3225810 -53.2152504 32.3480405
v 26.5988391 -40.6030230 25.7438906
v 30.8093224 -44.1331156 27.1768346
v -94.7156325 -53.0533046 68.6022267
v -96.9253406 -52.3482487 67.8666979
v -2.0089184 -54.8275337 33.2896970
v 13.3764967 -44.1774689 27.9206466
v 8.0843670 -43.1899913 27.5674593
v 4.4136443 -45.3496203 28.6866631
v 9.7338799 -41.6439995 26.8414654
v 7.6116235 -37.9545279 24.8553939
v 3.1623254 -40.3948985 26.4592636
v 10.0697344 -48.6904457 30.1848613
v 7.2118985 -49.1529927 30.3787217
v -14.9812400 -56.4964190 35.6242321
v -16.3344666 -50.9969629 33.6841643
v -12.4760307 -51.6848713 33.3316661
v 1.9330418 -45.4430692 28.8297199
v -1.1676433 -48.1618084 30.4712467
v -42.4189679 -71.2623224 40.8625156
v -41.6297689 -65.5091628 39.2680801
v -40.7200605 -71.3891089 40.8387370
v -28.9994255 -62.4599271 37.4947339
v -33.7661840 -57.6910339 35.2499336
v -33.0252722 -63.3113831 38.0442068
v -3.0186544 -46.5858765 30.2882977
v -8.2449196 -45.8046123 30.5571035
v -0.7974420 -43.5016230 27.9487167
v -4.7163502 -44.9466221 29.8286024
v 15.8529617 -41.3322970 26.4239423
v 11.3726147 -37.5367291 24.6388149
v 21.9259039 -33.2177430 22.4454831
v 16.9356670 -38.5676771 24.9490160
v 18.6156686 -36.3437161 30.1497411
v -23.0081119 -55.7065457 34.9794514
v -28.2297805 -52.8963953 33.0977216
v -27.3200274 -59.0152405 35.8910970
v -20.1902539 -50.5132899 33.2903825
v -2.3154966 -40.0072187 26.5472177
v 2.2463130 -35.9826870 23.7224251
v -54.4619337 -68.1291968 42.1533510
v -51.9436784 -70.0042695 41.2159599
v -54.4905961 -69.9902549 41.8253168
v -16.2538141 -46.6301069 31.5837264
v -20.1690104 -47.5050248 31.9549404
v -22.9662359 -49.6808328 32.6169841
v -6.0546151 -42.4883142 28.4608118
v -58.5446209 -69.9839965 43.7578261
v -57.0028909 -69.8714405 43.1695990
v -58.5911721 -70.6279203 43.8215882
v -55.7153970 -71.7286095 42.6557548
v -56.0459457 -72.9356855 42.7239724
v -37.8892459 -72.8820860 40.6994596
v -57.7036887 -67.4541444 42.8910032
v -60.9184019 -68.5939565 44.1471338
v -60.2288581 -70.2696294 44.2010984
v -58.0006056 -62.7052262 38.3352861
v -60.3608340 -64.8484975 41.4231271
v -55.0318323 -64.6313578 38.8850048
v -61.4201315 -66.2190169 43.4552692
v -55.6289367 -69.8605776 42.4154550
v -13.8721094 -46.8950197 31.3948281
v -15.0139714 -43.5279906 29.4644870
v -18.7938772 -44.9993163 30.4528624
v -16.9915669 -44.0161824 29.9118999
v -11.6214259 -44.3428680 29.6567436
v 7.2856564 -32.5634405 21.3944111
v 10.3880903 -30.5679422 19.3120651
v 9.8668383 -33.5618369 22.0711790
v 12.8826667 -30.0181564 17.8633276
v 15.4139707 -29.5670647 17.7206900
v -51.5676476 -60.9005801 36.6639532
v -37.4527127 -54.6373390 33.7953642
v -37.7620123 -59.7157404 36.3327824
v -43.0977829 -59.8529913 36.2949222
v -44.5568301 -54.0131927 33.0292545
v -41.1176309 -55.8979250 34.2365094
v -47.3507605 -64.4640550 38.8920382
v -27.2703618 -49.5259985 31.7752957
v -33.3209969 -48.2806116 30.6090992
v -34.8863490 -50.1509570 31.5033793
v -33.0023579 -53.7219010 33.3390236
v -30.3837787 -57.4278757 35.1289175
v -28.6544673 -57.0215993 34.9347293
v -22.5590374 -46.2273546 30.8430921
v -27.8390814 -46.6881357 30.2279517
v 4.2755427 -32.0272073 20.4399358
v 0.9690410 -33.9631960 22.4092398
v 4.5405198 -30.9916288 19.5558891
v -12.6886833 -35.4326963 23.7821620
v -7.5538890 -40.9988873 27.4619833
v -11.8044689 -39.9612375 26.8488452
v -15.3199313 -37.9150212 25.6090686
v -17.8962369 -40.4363871 27.4718367
v -6.9352421 -37.9914194 25.4030079
v -7.3626572 -34.0172648 22.8104144
v -8.5113607 -35.1355337 23.5404931
v -10.6631638 -33.6062163 22.5838758
v 11.9127529 -29.7775790 16.9210993
v -21.2468375 -40.2145237 27.4308603
v -18.7994707 -35.1499431 24.0964815
v -52.6142456 -56.6341877 34.0215638
v -48.0397269 -60.1107404 36.3606699
v -55.5727482 -60.9378777 35.9062105
v -54.3690175 -56.7062311 33.5272364
v -50.6434739 -63.5389760 38.4345055
v -50.2084270 -54.8183396 33.0884308
v -52.7249873 -53.6697321 31.0386829
v -50.2527580 -51.6043454 30.9590846
v -32.5705670 -45.6835739 29.2043164
v -36.1574143 -44.1073216 27.6240278
v -38.0134881 -48.9302091 30.4135922
v 4.1622976 -30.5238012 18.9453345
v -62.4463223 -63.5320842 40.7689996
v -68.6281249 -64.3523410 43.6084755
v -24.0765531 -37.3963527 25.3194012
v -22.1248437 -35.6182493 24.1234973
v -10.0521436 -31.9089293 21.3590339
v -8.5559273 -30.3940941 20.0765505
v -1.9134105 -29.7533367 19.4142144
v 4.9174586 -30.5894986 18.9379416
v 3.7188430 -30.0091244 18.2439350
v -58.8592067 -58.2917817 34.2238843
v -34.7229652 -39.4436345 25.5654678
v -29.3720327 -39.3532552 26.0391012
v -30.7693873 -41.2726589 26.9289147
v -30.4954592 -44.1193134 28.5415314
v -15.2248200 -34.6279964 23.1889710
v -40.2023122 -53.0291609 32.6236971
v -44.1942476 -49.5807789 30.0975963
v -57.7979013 -72.9954839 43.3420651
v -39.5131819 -72.6168528 40.9558490
v -67.0178309 -77.9773220 45.0406373
v -82.2294131 -74.3418559 50.7273115
v -70.0990111 -70.1163113 47.3821238
v -73.9393383 -68.6374083 47.5569516
v -84.4013616 -70.4002753 49.2938086
v -86.8562385 -71.9931573 51.5760146
v -87.9573300 -69.6974918 49.7062951
v -71.0096657 -66.2444681 45.7604229
v -73.7793669 -62.7935752 42.2113389
v -69.1329986 -61.1694232 39.3038318
v -70.5529973 -63.3125380 42.5877608
v -50.0808321 -46.5578847 27.5221653
v -47.7148630 -43.5975492 25.5959909
v -39.1058698 -44.5884503 27.1537714
v -26.9874521 -42.3000045 27.9073697
v -61.7216639 -59.0583310 35.5952866
v -60.5962016 -57.2516471 32.9845510
v -55.2588403 -53.8745858 30.1926471
v -56.9349416 -55.0943725 30.6307171
v -53.0879572 -49.8543717 28.8229156
v -54.7913834 -51.2753427 28.7228022
v -62.1177554 -57.0382513 32.8361616
v -57.6803572 -52.8345257 28.5897143
v -45.5268137 -46.9945371 28.2254666
v -72.6188198 -56.5845110 32.6927826
v -26.1531807 -32.1654342 20.7083281
v -53.6378548 -46.4391075 26.2249485
v -56.5705709 -50.2986051 27.3424499
v -44.3408713 -5.3249211 31.5642469
v -42.2187820 -7.2760126 32.5809978
v -41.0144329 -5.1122131 32.1069211
v -44.0090448 -3.3153703 30.7860430
v -44.2208312 -9.0326881 32.9041556
v -46.4574657 -5.7384321 31.2066805
v -37.8023535 -8.8846702 33.3237126
v -41.0157032 -10.6485086 34.1778584
v -37.2945517 -4.3308814 31.8788104
v -40.0163792 -1.9838472 30.6314565
v -33.8893905 -32.6239355 20.3969125
v -64.9449304 -116.4648831 67.2563314
v -64.8474991 -74.4416565 45.0174548
v -61.8738458 -73.9585161 44.0403484
v -59.6691780 -72.3117813 44.0133736
v -60.0784011 -74.9378875 42.9626331
v -61.0210560 -71.1210221 44.4247574
v 36.4162847 -88.9112055 50.1382537
v -77.4389654 -84.4234079 63.8574660
v -79.5763507 -80.7914212 63.3770227
v -80.2992582 -76.6846687 75.1378015
v -80.2829936 -78.3622116 66.9855550
v -81.8958730 -76.5617937 69.0584108
v -81.6426575 -76.1947110 72.1904859
v 38.3301750 -84.3484327 50.5201891
v 42.7268371 -72.8331804 49.6765748
v 44.7818078 -70.0668991 51.5539870
v 42.9000407 -68.3977976 48.3756550
v 47.0713265 -65.9257695 58.6005785
v 47.7922596 -66.2987232 54.6673350
v 45.5161594 -70.2555254 54.3150641
v 47.8010736 -64.8924261 58.5255139
v 44.6365438 -66.9718534 50.1092151
v 48.3664237 -63.2424727 53.3152334
v 46.0803583 -63.9288127 50.9003364
v 38.7561768 -64.1132370 43.7629297
v 38.9506184 -59.1955744 41.6085757
v 43.0187434 -64.7732988 46.9719209
v 44.9503437 -62.8862679 48.9992723
v 41.3541682 -61.9258136 44.5708036
v 47.6924703 -61.5772642 52.0876050
v 24.0033343 -20.3414727 3.7358610
v 50.8443639 -57.5939678 57.7723645
v 42.2843471 -58.2372136 43.2447679
v 35.7230082 -56.0536720 37.6043990
v 35.0233950 -53.5494722 35.0075364
v 33.9315571 -55.1611520 35.7836634
v 40.5027643 -55.2976094 40.4191166
v 38.7852564 -53.2727242 37.4510065
v 43.3318801 -52.1437675 40.3042398
v 47.5982577 -52.3283482 43.5999818
v 45.4217605 -52.4454080 41.7549834
v 54.6843261 -52.4180494 50.9259030
v 49.6350266 -50.7036634 44.7581895
v 52.2753820 -50.8313850 46.4499667
v 46.8294732 -50.4868329 41.2469581
v 52.7462512 -46.9390415 43.2401076
v 55.5908941 -50.5291373 49.2056087
v 55.8220036 -50.2250977 50.8267544
v 54.8862368 -48.5461801 53.7211671
v 31.4235315 -52.1821752 32.1965069
v 36.2161547 -50.4341647 33.1077836
v 54.9791418 -50.2854697 47.6255007
v 45.2494919 -48.0322167 38.4120084
v 55.5014946 -48.2861027 45.1621041
v 56.3983098 -48.1964909 49.5431796
v 56.3958772 -48.4546795 47.4709980
v 30.2326810 -12.3120928 24.2729429
v 49.2264740 -46.8857065 40.6944938
v 54.9271107 -47.8998870 53.4093827
v 38.9908552 -50.6612211 35.5118476
v 34.2420042 -49.4873747 31.1878994
v 38.1641090 -44.8267944 30.1888175
v 38.2233001 -48.4066680 33.0322459
v 34.5389657 -46.2101810 29.1139837
v 45.8570942 -44.8316298 36.2291113
v 54.8011027 -40.6610779 43.9528301
v 56.1208837 -44.1398732 49.0237586
v 29.6377279 -17.3551030 23.6950126
v 56.1595745 -42.1088785 46.6131680
v 55.4632768 -41.9961959 46.8885675
v 56.3141406 -41.5588133 45.6054173
v 55.7020009 -41.3743034 45.6119813
v 52.1226116 -41.7089015 46.1549982
v -60.7951097 -35.9000526 12.8348200
v 24.6634390 -34.0797752 23.4486014
v 27.5487211 -37.9837565 24.9140523
v 35.1583399 -41.6803584 27.2203386
v 39.9408564 -40.8944637 29.3640066
v 30.9501607 -39.3895656 25.4750010
v 55.5674732 -40.8282019 44.4336720
v 56.0350902 -40.1572585 43.3621407
v 54.7070615 -41.5342040 46.1403951
v 26.1245575 -30.8720581 22.3181620
v 31.3244648 -35.3367552 24.3241731
v -47.9343832 -28.0982070 10.2846045
v -50.2595529 -27.6046507 5.9220893
v 34.0444334 -36.0501632 25.0997730
v 36.2345427 -38.0300507 26.1801556
v 37.7248600 -31.8310894 27.9070400
v 32.8545757 -32.3963277 24.1313484
v 46.5601645 -36.0894613 33.2452580
v 41.3217135 -39.3837690 28.7441164
v 43.8135080 -31.8560377 28.7499856
v 46.1256802 -35.6370285 32.8381881
v 47.5792475 -35.7443281 33.2010053
v 40.0298797 -30.6852423 26.8992614
v 35.2878720 -24.8092562 23.7899181
v 39.5730734 -26.7208982 24.2860075
v 39.9981029 -37.4803953 27.0776208
v 42.0801751 -32.6718837 29.0890597
v 51.1255749 -35.2954268 34.9457003
v 50.4321642 -34.6809514 34.1035724
v -39.5403951 -22.7309875 7.0684166
v -38.6560857 -20.8626725 4.5805289
v 42.5129756 -27.8264787 25.4662149
v 44.9414290 -31.5255113 28.9474111
v 29.7899134 -26.6661476 20.3636140
v 36.0197164 -23.6936249 23.3564358
v 27.9009473 -26.1436496 18.6312199
v 29.5474604 -25.6232135 18.3304567
v -38.2338427 -19.4113627 3.5388416
v 36.7967077 -23.7860922 23.1446624
v 38.7345590 -23.7154104 22.7508619
v 44.8374115 -27.7588330 25.9231199
v 45.6065126 -29.4179227 27.4894200
v 44.8244698 -29.1921720 26.9727204
v 44.3801023 -29.9574994 27.3414198
v 46.8210950 -27.5880564 25.9697046
v 45.5078185 -30.3135030 28.2043312
v 47.0365025 -30.2130505 28.6304187
v -46.1820588 -20.7958594 1.5759830
v 44.4349535 -28.9073456 26.6331621
v -34.6836522 -19.0878417 6.7306706
v -32.9650417 -18.2483494 6.3714529
v -36.4510790 -18.9387109 4.7171288
v -37.7854034 -15.5426692 1.2558078
v -73.2992887 -55.2642681 31.0277045
v -73.6827105 -53.4387082 29.9288295
v 45.5566049 -42.1465449 33.4589705
v 41.4957553 -44.7185300 32.6315090
v -63.8008788 -15.3066041 22.5572232
v 54.1774295 -39.4741558 40.8577994
v -61.1898117 -38.6551805 15.9930829
v -61.6703033 -37.3556577 14.7273745
v -58.5727021 -50.3384508 26.9330796
v -58.0462031 -48.2265428 25.5046226
v -97.2699001 -57.9392426 47.8777252
v -96.1430520 -55.2997403 46.4168303
v 49.0061976 -58.0523089 59.2209995
v -61.3664612 -47.3198518 24.7527435
v -55.3980358 -44.6266867 24.4250558
v -50.5343936 -42.6673517 23.7499792
v -46.8159206 -41.3363986 23.4713946
v -53.1415604 -42.9660305 23.6798208
v -50.7747345 -39.4139662 20.7802821
v -48.2066758 -39.3317267 21.4397106
v -48.9491969 -40.8895873 22.7377415
v 55.5097014 -47.5900806 52.3809642
v -39.0466526 -31.3479006 17.3127409
v -68.9699277 -47.7807708 27.0430818
v -75.4238591 -52.3111969 30.2477852
v 39.9321467 -80.4919153 50.7991612
v -28.7099313 -29.8059154 18.2601269
v -27.8875660 -30.2301645 18.9330392
v -30.9751239 -30.3824171 18.9001244
v 36.0247567 -88.2747993 49.0387008
v 1.9651598 -29.0984977 12.1799177
v -47.3172888 -78.2077610 75.8578032
v -59.7630851 -69.5076063 77.9102445
v 34.7526334 -90.6488225 52.4865985
v 30.9592057 -90.3023928 54.9576655
v 32.8081064 -87.1434510 54.6593182
v -44.1653319 -5.2922009 7.5549292
v -45.5346890 -6.1841314 8.1119742
v 28.5713598 -87.8259391 55.8668301
v 25.7490799 -88.0566612 56.1397448
v -45.6724912 -18.5154695 0.7985708
v 26.0348506 -81.0084939 56.0815372
v 29.6595376 -83.6696550 56.0372844
v 20.9276844 -83.0718055 56.5933175
v 25.2745952 -84.1732994 56.1520569
v 14.0534453 -81.7901641 55.0910868
v 18.9680904 -82.4844688 56.1860204
v -64.2425641 -62.4048822 74.3220374
v -63.6688918 -66.4291233 77.2533864
v -58.2298078 -64.7601709 73.4213442
v -33.4012508 -66.4436966 58.3490506
v -62.7151206 -53.3633269 65.5337647
v -63.2312894 -57.5511456 69.9803457
v -36.5614332 -63.1399006 57.3952496
v -38.5932587 -60.9731823 56.6694327
v -66.9052303 -50.5296737 65.7308400
v -58.9135326 -54.5869730 64.3032491
v -57.7939041 -53.1406216 63.4970218
v -61.7622212 -49.9680862 63.3615404
v -64.6560565 -50.0033051 64.7713095
v -40.9610346 -59.7440749 56.7290150
v -50.2030887 -56.5788224 59.8928817
v -53.5058118 -54.5381829 61.8160963
v -20.8872706 -70.4133734 55.8792874
v -17.8062562 -66.6335151 52.9396124
v -49.1771474 -52.6145957 56.9323525
v -40.5175425 -57.9143539 55.3989224
v -38.5912880 -58.3057441 54.8842624
v -41.3840674 -55.8391139 54.5476824
v -45.0940132 -53.7802838 54.9571849
v -50.2347052 -49.8996265 56.4960986
v -47.0009074 -49.9930046 54.2094335
v -49.1538383 -49.8098098 55.5188172
v -40.1978195 -52.9287942 52.5909252
v -43.9646095 -49.1922870 52.5684468
v -35.7935727 -54.3575883 51.8117100
v -61.8581884 -46.4059375 62.2960366
v -39.5001397 -47.6366431 49.5861582
v -40.6905636 -49.7409292 51.1443168
v -50.0817336 -48.4798662 55.8735467
v -49.2622070 -47.7587022 54.9325049
v -34.9000655 -58.4447347 54.0434420
v -44.5746072 -46.2379791 51.7806970
v -45.9935255 -44.7787605 52.0839654
v 11.1350771 -19.6789242 2.8309240
v 9.9368319 -20.7484234 2.2795068
v 8.7102065 -19.6432322 1.8777511
v 9.5042912 -17.4572021 3.2211682
v -35.2926925 -44.0919958 46.2382324
v -49.8104468 -39.1307436 53.1755351
v -48.3701117 -41.3391516 52.4808578
v -53.9609268 -36.0539593 54.6632558
v -56.6257238 -35.0185633 56.3259199
v -59.7080886 -42.3671417 60.9343611
v -59.1639467 -37.7180092 59.5401078
v -41.5520929 -43.4057415 48.8657132
v -41.4330252 -40.4978320 47.3583527
v -38.7560688 -42.0218781 46.6216318
v -44.9434668 -40.4118262 49.7337766
v -49.0868725 -36.5146250 51.2508899
v -52.0317070 -36.3051966 53.5340793
v -53.1352125 -34.4101116 52.9398844
v -55.8415167 -32.0012607 54.1184321
v -49.8617329 -33.9012481 50.6681427
v 46.1682640 -61.6254508 60.4848638
v -44.3462655 -35.8598791 47.6395711
v -42.2248505 -37.5773385 46.8129180
v -43.1701578 -32.1060494 45.1005176
v -39.1552411 -38.7033485 45.6654094
v -47.7458872 -34.6440300 49.4045764
v -47.3980382 -33.2940109 48.2281633
v -45.8668731 -32.7256620 47.1315123
v -54.8808202 -31.9615453 53.0325994
v -53.0251116 -31.9056027 51.2774028
v -57.3060177 -29.8141409 53.7423082
v -58.6074479 -32.3522314 56.3822389
v -63.2312670 -31.1012566 59.1844544
v -60.9931499 -33.4044620 58.9629561
v -60.7134067 -29.9108680 56.1439395
v -62.2541383 -34.8848328 60.5817474
v -63.3990094 -28.6943782 56.7334741
v -66.2352815 -28.5464283 58.2411215
v -59.9764697 -27.5557879 52.9588647
v -62.5217631 -27.6134983 54.1891046
v 46.4141518 -58.7097481 60.3141449
v -50.4219197 -31.6711515 49.2339619
v -54.8849106 -29.2384941 51.4698960
v -52.6721217 -28.4296442 48.9058271
v -55.2189313 -27.0749461 48.8802604
v -57.8428619 -27.0619057 51.0578901
v 47.8519313 -56.2597364 59.5858768
v 43.7147468 -60.8173385 60.8946644
v 43.5691066 -57.9890348 60.4595542
v 45.4165414 -55.7559766 59.8244332
v -20.9345594 -44.0684594 40.8708975
v -23.0817534 -44.6811952 41.4202139
v -21.5141959 -45.4024822 41.5506475
v -22.4485416 -41.8220572 39.7042781
v -18.7589042 -42.8852811 39.3915139
v -23.1581889 -47.6954468 43.4748568
v -25.8963425 -43.9834855 42.1329290
v -19.0640036 -46.0639410 41.4180644
v -30.4073412 -41.2554592 43.0348888
v -35.8403586 -40.0612243 45.0091548
v -29.9593732 -45.4091094 44.8480584
v -25.6368015 -39.3292308 39.8036353
v -42.6539369 -30.2999858 43.3427840
v 50.4323281 -19.1928986 20.0010817
v 49.4935177 -17.6415369 19.6756665
v 47.6927683 -17.0223862 19.8121704
v 48.1885709 -20.6268486 20.7914840
v 52.3868650 -22.7879677 20.6185766
v 51.3019823 -17.6196340 19.6374822
v 49.0986705 -15.1365390 19.5118040
v 45.2359729 -19.3877332 20.4735473
v 49.0178466 -23.5025659 22.7078181
v 44.6745157 -62.9620329 60.8215481
v 41.8468751 -61.5919009 60.9687157
v 40.3815098 -59.3885109 60.4643822
v -19.5011087 -50.6832451 44.4371402
v -22.0165588 -49.5894179 44.4823578
v -13.9584877 -51.0118194 43.6935499
v -16.1545798 -45.5995128 40.9897901
v -17.5214596 -52.7428947 45.3649126
v -11.2701720 -51.4570810 43.3513187
v -6.8119210 -55.7061918 44.8646061
v -3.5501721 -60.7610829 47.1424237
v 1.1181824 -55.7580478 44.0505296
v -1.0319294 -55.7988621 44.2865081
v 7.1186870 -61.2451471 46.5225689
v -13.0791403 -47.9272306 42.1005078
v -9.5593948 -49.1992757 41.2613973
v -5.5312077 -52.6907891 42.9155156
v 8.6013414 -66.7796358 48.9745438
v 11.6695026 -66.1157742 48.8705039
v 10.7402252 -60.9470196 46.1133048
v 7.1676057 -57.7316359 44.6368381
v 0.4692403 -66.6452199 49.8180501
v 4.7752475 -68.6255470 49.9171615
v 5.2721156 -65.9148693 48.9100181
v 1.6102165 -69.6330443 50.9082526
v -2.1187370 -69.4013238 51.4652245
v 4.2187008 -62.2363240 47.2589359
v 1.6168499 -63.1587803 47.9881987
v -9.8243058 -65.6794533 50.6411530
v -7.9471078 -61.0707924 47.9824096
v -14.8042059 -60.9551631 49.4944416
v -12.0228734 -61.6287068 49.2055267
v 28.8669653 -80.1069513 56.0535155
v 0.6690826 -71.6563612 51.3702631
v 4.3768757 -72.9600042 51.0830730
v 1.3421027 -74.9891698 52.3616895
v 1.3951504 -77.8659135 53.3832125
v 2.3639584 -78.9785907 53.9017171
v 10.2433963 -80.9608847 54.8213348
v 13.7580354 -75.1421750 53.1451143
v 17.9798938 -76.5094981 54.1463941
v 16.3273811 -81.4814940 55.5013828
v 10.0830449 -73.0356947 51.6524538
v 19.5335504 -73.2347518 53.7196137
v 15.0605030 -70.1951385 51.5108965
v 19.8798161 -71.0211992 52.8511181
v -5.8629247 -64.9145246 49.6346578
v 7.4276337 -70.8967671 50.2559952
v -21.5126052 -61.3906160 51.1893034
v 21.2552231 -78.5221234 55.8853820
v 17.9723576 -80.4183558 55.3031899
v 18.6690129 -78.5131902 54.9409650
v -23.5782489 -62.0752759 52.2648245
v 29.1261170 -76.8045783 55.4106645
v 9.6329469 -57.4445873 44.0906510
v -11.8890656 -46.3158414 40.5153446
v -12.9107255 -44.8815376 40.3510183
v -6.8514962 -48.4890342 40.4322743
v 6.4749550 -51.4201596 41.3671546
v -8.5927676 -45.9542088 39.4254364
v 7.7562989 -53.6235794 42.4825847
v 11.1380108 -52.7472980 40.4311791
v 9.8992465 -51.4398180 40.0834233
v -11.4092464 -42.4622297 38.2940583
v 23.6612987 -63.2215887 54.1250147
v 23.1238753 -64.3861592 53.8593717
v 24.0175948 -59.5667884 52.1815233
v 24.7876830 -57.6654896 50.7316738
v 24.8702001 -54.0124997 47.0409729
v 12.4996435 -53.5273440 40.7150462
v 9.0634674 -48.6229658 39.1284861
v 11.7625538 -49.7579612 38.3959115
v 10.0077242 -47.0944010 38.0208902
v 7.0536407 -45.4337597 37.6574695
v 41.7677835 -69.0249205 59.1894127
v 36.0470265 -62.6640543 59.9210858
v 41.9350006 -55.5390753 59.6011728
v 40.3372422 -62.4632873 60.8351119
v 14.6622788 -50.5626611 38.5375358
v 15.1349129 -47.5773364 36.6249532
v 11.3986135 -46.4496575 36.8480720
v 9.8176980 -44.9723005 37.0323397
v 1.6418110 -41.2697122 35.6071107
v 7.1070576 -43.7169522 36.6409943
v 3.1170370 -43.3768034 36.7714055
v -2.0891023 -40.3387919 35.4085937
v 0.4705216 -37.2608677 33.1277065
v 5.9341211 -40.4402390 34.6844643
v -2.9427481 -34.9714980 32.1472026
v 28.1064063 -50.2091348 44.4032736
v 30.0626513 -51.4195859 46.7533208
v 28.5677258 -57.0751503 51.9035235
v -5.5213887 -35.7004292 33.3110951
v 31.1561115 -47.2646505 43.0135801
v 34.7817652 -49.9101840 47.7255061
v 23.4359037 -48.3604670 40.9287438
v 18.2818249 -45.5446281 35.5599821
v 19.6396410 -48.2298918 38.5739692
v 18.7919773 -42.6987521 33.7015465
v 22.2459994 -50.0422195 42.1449803
v 19.4100644 -41.6600294 32.7733420
v -6.3199750 -29.5608751 30.2751847
v 36.6009735 -46.8825102 45.0771190
v 42.2551371 -46.3966280 48.0364226
v 38.3184068 -49.0987673 48.9843674
v 35.0654572 -45.5145836 42.6306576
v 22.9571927 -23.4447401 25.5489442
v -7.1550747 -39.8765020 36.0171013
v -13.5587202 -42.8688191 39.0787870
v 20.8892878 -68.9948872 52.7438633
v 21.8510777 -65.9283251 53.0949123
v 22.3839600 -67.6726699 53.1769767
v 40.4269211 -66.5869340 60.1555891
v 40.9390293 -68.4483945 59.4689436
v 44.6042717 -52.9105216 58.4820732
v -9.9724280 -25.1680315 29.4791386
v -6.1792992 -24.0501687 28.1567127
v 44.0222099 -50.1382202 55.9261590
v -4.3230802 -22.3133359 27.5271740
v -8.0341883 -21.3349387 28.4586586
v -6.1437734 -21.2030429 27.8745629
v 42.5263196 -43.1376956 43.2792231
v 37.0621942 -42.9826751 40.2353592
v 40.9502499 -46.5176255 47.0966846
v 40.9155376 -41.4371155 39.7644863
v 40.1939750 -39.8589894 37.7922468
v 34.7873122 -41.1508568 37.5289805
v 21.1942829 -41.0608165 32.1647897
v 22.4413406 -40.1231498 31.6075124
v 55.8719374 -48.8035046 51.6091324
v 0.1849813 -21.0088305 26.7700870
v 55.3284064 -48.9506088 53.1748198
v -7.8339279 -18.5848121 28.4991171
v -6.3234190 -19.3557534 28.0119665
v -9.9303760 -20.6853375 28.7128743
v -11.4016067 -20.2893764 29.0649682
v 45.9099077 -47.4352613 53.6170974
v 47.9687117 -48.4740250 55.5210039
v 42.5656177 -48.5507287 51.8381894
v 21.3983525 -40.0535129 31.5380432
v 10.1974746 -25.7662758 26.2811389
v 13.6282919 -24.5342217 25.9111952
v 2.1734803 -20.8074953 26.5411362
v 4.8034489 -21.3934034 26.2327157
v -3.0975526 -21.9405517 27.3429975
v -0.1413726 -17.5259169 27.9813241
v -3.5543919 -19.5456538 27.6006032
v 22.1409332 -35.9609984 29.8148114
v 7.6570627 -21.2633349 26.0738041
v -3.9236108 -14.3761262 29.9835019
v -0.0961834 -14.2603656 29.3548349
v -3.4658290 -11.5303639 30.4060932
v -8.4247617 -13.2225733 30.8286082
v 2.9255331 -18.2418618 27.2291396
v -1.8612833 -20.8832230 27.1928050
v -0.7718923 -16.5477246 28.4558292
v -5.9798155 -16.8756600 28.7025645
v 38.3783430 -38.4279490 35.9251760
v 37.4607071 -36.1708514 33.5823670
v 34.8852873 -36.7098600 33.5077383
v 43.1262329 -40.2086005 39.0713885
v 26.9047543 -35.6385112 30.1943645
v 22.9318086 -33.7288119 29.0268883
v 24.1883844 -30.8125485 28.2572526
v 5.6962133 -20.3590877 26.6926326
v 3.8780044 -19.8108833 26.9108750
v 1.9812540 -19.0842990 27.0941835
v 5.6735408 -18.7871624 27.0132422
v 3.5832976 -14.1195301 28.5446718
v 6.9043050 -19.8240392 26.3513941
v 8.8551389 -12.9466755 25.9342249
v 6.5284413 -18.0895589 26.3993461
v 7.8647323 -18.7129211 25.6663114
v 9.6949935 -19.2520060 24.9200463
v 4.8716934 -11.6703259 28.2027572
v 32.2431810 -34.6895233 30.5600967
v 20.7252707 -23.6569885 26.1091534
v 25.6092642 -24.7771535 25.9483662
v 23.1784564 -24.2810640 25.9860624
v 25.0910167 -27.8727133 27.3158159
v 57.1674965 -45.5752723 43.9698584
v 57.4877039 -44.1657789 43.1464463
v 57.1147054 -46.2468490 45.2258214
v 57.4897453 -43.9346731 45.0603440
v 56.7583703 -46.4128144 44.2396253
v 57.6903336 -43.0044904 43.3545783
v 57.6752611 -42.7333824 43.8585877
v 57.6114841 -42.2272272 41.8307036
v 35.5966389 -34.0940394 30.8491029
v 38.1232873 -32.7736288 29.2365570
v 40.1227437 -32.1185999 28.1849392
v 24.5195106 -23.1187772 25.1302607
v 14.0246246 -19.9899320 24.6576536
v 15.1023129 -18.8065246 24.3172329
v 11.4077581 -20.6442084 24.7861128
v 11.9446274 -19.2089882 24.3562292
v 14.0355611 -18.1176737 24.0183808
v 16.3654350 -18.8436434 24.4307164
v 14.9800600 -16.8054700 23.8379743
v 4.8840148 -7.6937815 28.2659903
v 7.5445748 -9.5512373 27.0789620
v 6.6200253 -8.3886152 27.4998210
v 3.6993795 -6.7808479 28.6030266
v 5.1801647 -5.7399622 27.7406368
v -1.0427595 -5.4240725 29.4771101
v -1.6573835 -1.9143268 28.5266601
v -4.2884154 -5.0317161 30.1944185
v 4.2987522 -2.5189896 27.4066962
v 23.0396837 -20.7936149 23.9057466
v 24.7509331 -21.7932202 24.3670549
v 21.9731890 -19.3458479 23.4974325
v 24.4371239 -19.7045580 23.4391317
v 0.5983772 0.5221290 26.0057189
v -6.2288931 1.8317294 26.4125932
v -0.8845624 -7.6723513 29.7544189
v 42.2360897 -31.4837582 27.9272590
v 10.4055023 -22.5466508 25.3306404
v -6.6308370 -8.3849328 30.6182578
v 31.9468193 -37.4178067 32.7885747
v -10.7415188 -17.4401589 29.6765119
v -11.6592133 -14.7803547 30.7354126
v -14.9144754 -12.6740942 31.3212126
v -12.5576742 -11.9647337 31.3528925
v -8.2476074 -20.6028484 28.4181256
v -10.3619620 -21.7162464 28.9104227
v -12.0082004 -20.4388145 29.3111894
v -15.4286250 -17.1286184 30.0768800
v -14.0100950 -20.0544968 30.0576352
v -15.4696237 -20.2506818 30.5444188
v -15.1896011 -25.6668888 31.4622074
v -19.9833363 -28.8126394 33.9084826
v -24.7226395 -30.9158154 36.2366736
v -22.3185830 -32.4756876 35.9328240
v -23.8107033 -23.6683488 33.2940035
v -24.6702209 -26.2339115 34.4746895
v -30.2765705 -19.3700250 34.2490412
v -36.1289941 -18.9487878 35.9943807
v -38.3020900 -25.9380192 39.6297760
v -40.8411473 -20.0143065 37.5000648
v -41.1396623 -22.1619215 38.8675705
v -26.6504250 -21.5101019 33.6556882
v -23.0574366 -35.5809554 37.3353921
v -27.1389112 -35.6024243 38.9813557
v -21.2634169 -18.2713158 31.7170434
v -13.5991853 -16.6265536 29.9962144
v -46.7435494 -10.5903316 32.7707566
v 31.5248482 -67.7903816 55.5892177
v 26.7920047 -21.2927330 24.2841803
v 29.0859882 -21.3721134 24.2938977
v 29.4934399 -23.5077348 24.5059673
v 26.3589453 -19.8157225 23.7169545
v 39.8857631 -28.8883261 25.7566348
v 42.4283631 -29.7930483 26.6062506
v 19.4000658 -17.0072094 23.3633090
v 15.4837063 1.1456128 21.0054945
v 15.0814643 1.1766771 22.0109709
v 11.2756034 -12.6465559 25.1125339
v 11.4646107 -17.6106077 24.2832471
v 12.0046139 0.7821005 23.0349861
v 12.8452769 0.6516708 19.4078628
v 12.3807937 -0.4846082 17.5774153
v 9.8381359 -0.1125002 18.3109418
v 11.3182683 -1.4492624 16.5816862
v 11.6497297 0.9445653 20.2150848
v 13.6804590 0.8315101 23.0013896
v 11.3683399 -0.1226066 24.0728799
v 15.6994313 0.8837913 22.8584297
v 18.1645229 0.7937678 22.6398334
v 8.2320040 0.4898626 23.5786121
v 9.6760960 1.0180981 20.8788700
v 8.6143501 -14.8820672 25.6466251
v 4.7188601 -15.8811510 27.8091989
v 6.1760838 0.7470336 23.1283773
v 4.4477247 0.2365049 19.6448863
v 5.4487288 0.3705888 24.8365104
v 0.1937925 -12.6136634 29.1650686
v 2.5667562 1.5200169 21.6499995
v -2.3436171 1.6320945 25.5499613
v 10.0246258 0.0759279 23.8820370
v -84.5267028 -48.6657210 70.9062964
v -5.4754391 -12.3563036 30.6845233
v -1.8954736 -11.0569652 29.7829378
v -2.5010812 2.5427183 23.5878509
v -2.0383976 2.5394044 22.1034698
v -3.5150605 2.9208446 22.5606505
v -0.6451964 2.0868888 23.2140161
v -4.9206424 3.1465136 22.8549317
v -6.0052737 3.1734635 22.0817942
v -4.7764047 2.9147256 21.2685578
v -7.3510576 2.5767309 20.3400757
v -5.8793272 3.2622439 23.1728833
v -7.1409335 3.3262509 22.8813440
v -3.0157859 2.6126350 20.9546313
v -0.8913499 1.9066038 19.9921820
v -4.0791300 1.9631896 18.9764537
v -8.9941770 -4.3044505 30.8237243
v -10.6811561 -1.7934120 30.1031619
v -13.1471641 -0.5694351 29.7273658
v -8.6905845 3.2698691 24.5272219
v -6.2393490 3.1263623 24.2238026
v -80.9767842 -44.8325612 70.1395869
v -15.7930739 -1.6466122 30.5394325
v -21.1200379 -16.7905092 31.4705856
v -22.3266836 -16.5498089 31.7962170
v -25.6843697 1.8137923 28.3311084
v -20.1017857 -2.6032471 30.8676232
v -24.1860915 -15.2870035 32.2787389
v -27.8218240 -16.6908652 33.1725180
v -34.7842090 -14.5768858 34.3332179
v -30.0436430 0.2975503 28.9860349
v -31.3483998 -4.4483952 30.9791230
v -26.7472509 -4.8147296 30.7776034
v -29.1416422 -14.1028790 32.9877064
v -31.3415937 -7.7480068 32.2041921
v -34.5353745 -9.5671481 33.2342871
v -36.4996158 -12.1595617 34.1007374
v -38.7927108 -17.1101093 36.5428850
v -34.4910994 -6.2963930 32.3809311
v -33.3023556 -0.4762554 29.7403764
v -34.6956812 -3.3951427 30.9321880
v -35.4304947 1.5400101 28.4670796
v -35.3540853 3.5021966 26.1438638
v -29.7051035 4.9798917 17.7226011
v -34.1705158 5.2325395 20.9208578
v -32.6997600 5.1019308 17.7500229
v -35.8125791 -1.0583429 30.0850756
v -35.5489105 4.6948884 23.4838929
v -36.6287902 4.8334021 18.2024296
v -34.6949659 4.0487433 14.1846780
v -30.6998063 4.3709567 15.1270377
v -37.5264883 4.8132185 21.6412451
v -40.5292138 -13.8658099 35.4846753
v -42.2113836 -18.5836069 37.7020761
v -40.5034982 -25.0791423 39.9027467
v -42.5810814 -28.3464659 42.2654152
v -44.6189754 -21.2453138 38.9322490
v -43.5394906 -24.1186935 40.7553315
v -44.9917540 -22.6525683 40.0692075
v -42.6773690 -0.6471138 29.3101091
v -44.6773544 -13.5678891 34.3336985
v -45.8952710 -1.4671686 29.0116984
v -42.8275131 -25.4888143 41.2493572
v -45.4077013 -19.6968354 38.2476896
v -48.9191413 -21.9418779 39.4595191
v -47.3229848 -3.7986133 30.1147047
v -50.1276553 -20.5263570 38.6870466
v -48.2063964 -14.8790330 34.1571346
v -50.6408326 -21.2501772 39.3058136
v -53.7269674 -26.7549809 47.4300832
v -53.9400354 -24.1198391 43.2770774
v -62.2778758 -16.1657464 26.5371948
v -62.7534091 -19.4567945 26.5266914
v -60.8615130 -26.1864029 51.5470617
v -59.9839352 -25.5693905 49.8545133
v -61.5486093 -24.5634019 47.5313701
v -63.4331852 -25.3835861 47.0997207
v -62.9005954 -25.1917262 48.7166829
v -61.4014864 -24.9104910 48.9792079
v 27.5140982 -20.3787293 24.0069069
v -62.6728311 -68.9669698 78.2318711
v -61.2635352 -72.0748752 80.0481886
v -61.9074106 -43.1623533 61.7393032
v -61.4570454 -40.9221798 61.6127886
v -62.9883185 -38.2854342 62.1742122
v -62.0336980 -26.7155673 52.7360588
v -63.1149784 -25.3321417 44.2140624
v 28.7478231 -18.5913667 23.6091707
v -18.1807764 -10.3105633 0.9557885
v -16.4936036 -9.1044409 1.3630110
v -63.3467808 -25.9309281 51.7692529
v -62.1560775 -25.3945794 50.2219461
v -64.3119365 -47.2238772 63.5133982
v -64.6481439 -43.6700210 63.2844940
v -63.3924380 -41.4400510 62.3116195
v -64.0147701 -25.8552842 49.7608706
v -64.7118688 -27.3063071 55.2630536
v -66.2870929 -26.7123487 53.6270104
v -65.2405992 -26.6885813 48.7893596
v -66.0798848 -26.8565565 54.5314774
v -66.0388917 -47.9305238 64.6274164
v -65.9500882 -45.6083082 64.2329156
v -65.5588061 -41.1411971 63.5123253
v -67.8728074 -37.3946838 64.8239180
v -65.7857731 -26.9730240 54.8607782
v -18.3450691 -9.2404401 1.1544359
v -68.3970600 -46.0443199 65.7712445
v -68.4264600 -53.9761744 69.2157000
v -69.8397160 -50.5750738 67.1748593
v -66.3991570 -43.8692272 64.6063983
v -65.9916624 -27.3219645 55.9139699
v -67.6846281 -29.9391150 60.5741367
v -66.7806715 -27.5891647 56.5789826
v -68.8319802 -29.2658042 59.9695779
v -69.3399459 -28.5624098 58.2479462
v -66.2399903 -26.8772971 54.6299368
v -66.5514395 -27.1049496 55.3372763
v -68.7566698 -40.2732976 65.7090768
v -67.9257587 -42.9253764 65.5205995
v -67.8016692 -27.6360605 56.0726635
v -71.0429028 -54.9634136 71.4115947
v -69.3051517 -60.1781644 74.8698115
v -64.1953126 -57.2225861 70.2480748
v -74.2923468 -59.8683208 75.5245388
v -76.9849569 -57.3179200 73.7305582
v -79.3971941 -54.2643517 72.1464381
v -75.9603903 -51.6878925 69.6510524
v -64.7772029 -60.4365356 73.0443150
v -69.8928386 -63.9184713 77.6900873
v -66.9470727 -64.4170642 76.8310130
v -69.2538917 -30.2164331 61.3451339
v -72.2714961 -46.1744368 66.4927512
v -71.0522979 -42.9653041 66.4920285
v -69.4223940 -44.1442654 66.2062466
v -70.8736479 -38.5544486 66.2617832
v -70.3256726 -31.0888067 62.4844544
v -67.5476044 -27.9803369 57.3339500
v -70.2090859 -29.4345953 55.4908738
v -72.6490915 -29.9870856 59.0849817
v -72.4878013 -62.6849979 77.3805901
v -69.6299225 -42.0843065 66.2657470
v -72.2365156 -31.2052146 62.9319474
v -75.1523226 -63.4730831 78.0346021
v -78.3603862 -62.5067651 77.1229416
v -80.2440941 -60.1712838 75.2093568
v -15.2791664 -6.8680779 3.5294087
v -73.9983618 -31.0953502 62.6305938
v -72.7386847 -30.5941906 62.0413870
v -75.3285810 -31.6734910 63.2055476
v -75.8914948 -31.5913111 61.5407340
v -76.7334998 -65.7335743 78.9519474
v -21.5197615 -10.8881081 1.1739836
v -73.3942091 -30.5118561 61.3370091
v -74.3394345 -32.0942402 56.8001904
v -13.6299320 -20.6704400 0.9343480
v -79.8310488 -67.0693368 78.3732235
v -5.5377381 -17.3521247 -0.3496348
v -80.7166472 -62.6231432 77.2074685
v -81.8609223 -65.5983835 77.4238259
v -7.4373223 -16.4685883 0.0552168
v -80.6524307 -57.1302064 73.8313347
v -82.3012739 -58.8374883 74.3634403
v -79.7619373 -40.1652940 69.7751194
v -78.9711475 -42.0561358 69.5930645
v -82.0927694 -42.0801044 70.5627352
v -81.1520591 -39.2642356 69.8109418
v -77.4925128 -33.9528657 58.5946850
v -82.5627893 -39.9965495 70.1841339
v -84.5701471 -41.0324000 70.5042556
v -83.1795707 -44.2369319 70.9491521
v -82.2767168 -37.8829353 69.1442713
v -10.6177274 -17.1498414 0.3926953
v -84.3861178 -38.3227468 69.0253824
v -6.3056229 -11.7996391 2.7837988
v -86.4299908 -41.8126322 70.5013350
v -85.9988034 -43.9031385 71.1583570
v -84.6695527 -44.7092168 71.1982697
v -85.0388929 -40.0013104 69.9560568
v -87.0841518 -39.4485779 68.9012259
v -89.6344930 -42.0464091 69.6536079
v -88.0563781 -44.5692651 70.9507689
v -86.1537308 -46.0234247 71.3208392
v -91.7544365 -43.8480712 69.7035268
v -93.3466554 -44.2806706 69.0929219
v -92.3299342 -42.6327139 68.5325563
v -94.8015302 -43.9723842 67.5798580
v -92.8946361 -41.6473113 66.5769055
v -92.1671316 -40.8108160 64.2579570
v -93.5575739 -42.2950387 62.4359027
v -31.3609987 3.3382548 12.4045704
v -33.9104235 2.0204873 9.9975811
v -37.6192331 2.5464406 11.3818077
v -28.6471285 3.2035867 13.1072747
v -52.7352281 -92.7668512 90.9761190
v -55.7763055 -90.1890174 89.4192755
v -56.7267053 -95.2902138 91.5194824
v -56.6996150 -85.1920918 87.2275010
v -58.1432469 -87.6751170 88.3028954
v -56.7077771 -92.3745111 90.3331861
v -58.3674163 -91.2927985 89.7443667
v -59.7308949 -94.5360288 90.3251991
v -59.2761599 -85.7439190 87.4150619
v -61.4201203 -91.7933583 88.9968649
v -63.8449118 -89.3943012 87.3095542
v -66.3183630 -85.9590545 85.5179653
v -63.5797456 -85.7965574 86.1898884
v -63.1139949 -95.7862064 88.5939673
v -64.5524859 -93.1273103 87.4557272
v -64.3050373 -95.6633389 87.4737576
v -65.3132051 -95.5887660 86.1739889
v -70.0373575 -82.4304372 83.0164403
v -70.0674951 -85.6821686 82.9074904
v -72.5742131 -80.7548612 81.1722800
v -72.1178651 -84.6779943 80.8738172
v -74.2072836 -83.9148834 78.7136927
v -76.1929527 -68.4453622 79.7948092
v -77.7454525 -71.4529455 79.2154819
v -73.0778053 -85.7427716 78.8951442
v -79.1762024 -75.4793361 77.5482655
v -81.4379305 -70.8291605 76.9266114
v -82.1207166 -73.7933815 74.4073242
v -84.4432190 -69.9671134 73.7341642
v -95.6109837 -54.4932224 67.2210976
v -99.0535691 -51.8860854 67.0436695
v -96.9839096 -55.2969612 65.9137964
v -94.8960930 -58.9085259 65.7386780
v -97.3164067 -56.6558838 64.6483600
v -98.1825739 -54.4271581 66.1138818
v -92.6267430 -59.6903600 68.0982396
v -100.3122106 -55.9493117 63.5778978
v -100.5670875 -51.8103912 66.0068244
v -100.9222791 -57.2848804 61.6626740
v -101.9051969 -55.4742254 62.4315031
v -102.4864689 -54.2114042 62.7162084
v -102.7871817 -54.8500791 61.3244995
v -102.9476672 -53.3715673 62.1972866
v -103.1397507 -53.7842102 61.0874183
v -103.2648161 -54.3953218 60.2266043
v -103.3413112 -53.4281842 60.3636354
v -103.2865122 -53.2545447 59.7609244
v -70.8227083 -198.0377883 91.9229090
v -68.9212233 -197.8716403 95.9689096
v -70.2736974 -197.2361207 93.8890278
v -70.7762986 -196.4882612 89.4187763
v -62.3040348 -158.3181322 77.8225735
v -64.9130270 -152.0550251 84.9020705
v -65.4510483 -152.7818292 82.5992152
v -65.0503337 -150.0423104 82.5683475
v -64.1253740 -147.8096396 85.4550675
v -64.4503459 -148.2569873 83.3927840
v -64.8718327 -150.5731940 80.8832273
v -64.2760247 -144.7083354 82.5764984
v -62.6353845 -145.3646719 87.6387209
v -64.7052601 -148.1155306 80.9319243
v -62.3050854 -140.4770762 86.2849951
v -60.1132847 -139.7906840 90.9620821
v -64.1200468 -125.2518743 75.9975389
v -64.0945733 -124.0493283 76.6237825
v -64.3180162 -112.7765253 79.7544047
v -69.4839433 -99.9104902 72.0799714
v -62.0369017 -121.5015054 84.7588405
v -59.4831035 -118.7486127 89.8041800
v -59.1944270 -115.9060970 90.1940092
v -58.5309416 -120.0981960 91.6835815
v -58.5223325 -113.8115674 91.8265134
v -59.5715567 -111.3636717 90.2141407
v -57.3213845 -121.3423908 93.3819413
v -61.9134493 -127.5861859 84.9830061
v -62.4957159 -148.2329667 89.4711763
v -67.9352507 -99.9840349 76.1684254
v -70.0051486 -95.7104340 73.0097666
v -66.3371235 -95.3572169 84.3009055
v -72.3790675 -92.3927948 69.1311881
v -73.8209710 -88.8859406 68.8665211
v -73.0944872 -86.0483348 77.5214508
v -82.1573958 -76.6243935 66.6563585
v -83.1838623 -76.8380091 63.8188645
v -84.2679217 -72.9073957 70.1037124
v -83.2008943 -74.9163777 66.7598546
v -60.9622672 -71.7199743 44.2742035
v -87.0401934 -68.7174723 69.5784763
v -89.0756696 -65.8045411 68.4093386
v -90.3832763 -61.7584996 69.7731674
v -86.6048709 -57.1461283 38.0984172
v -88.9646262 -56.7667596 40.2973741
v -90.0164545 -56.5714277 41.1913581
v -91.6368216 -58.6678274 42.5410606
v -84.1217637 -55.8218285 35.9803773
v -86.8098736 -54.9836233 37.7505422
v -88.3428752 -52.4623133 38.7708694
v -90.0140852 -53.2244779 40.3408371
v -91.8235630 -55.2497655 41.9251658
v -93.9257368 -53.7379161 44.2281663
v -91.7414948 -52.7472794 42.0958772
v -86.3622501 -49.8900935 37.6614518
v -72.9052797 -47.2495817 28.8040563
v -89.9886787 -50.8810692 41.3211249
v -89.0384093 -49.7421399 40.8753231
v -86.4151120 -48.2914336 39.3203869
v -66.4871708 -43.6990336 26.2857899
v -63.2182062 -45.2333614 24.2349468
v -65.8938289 -39.4630358 23.6258376
v -69.3841428 -38.8814695 25.9778947
v -70.2273771 -42.0602076 28.1689856
v -69.8151588 -45.0356230 27.7415439
v -64.3576160 -39.0546583 20.8302196
v -88.5121524 -47.5795157 45.1898165
v -68.4286803 -36.5264043 24.7113016
v -63.3588433 -37.6348943 16.5842026
v -76.8292323 -41.0295427 34.0102613
v -81.7797706 -43.4630588 44.3505310
v -79.3465525 -37.1438786 55.9004284
v -81.2624767 -37.4233462 58.1300557
v -78.6371678 -36.0941924 57.2197549
v -82.1177885 -40.4865146 53.7092201
v -76.4095783 -35.5857611 54.1075468
v -78.7328631 -37.7751254 53.3560887
v -74.0984529 -38.3246839 33.5169286
v -73.2202530 -40.9245454 30.0111063
v -75.3763244 -43.1928858 31.3729905
v -74.8186186 -40.3760634 31.8170339
v -72.7825835 -44.2172475 29.6845641
v -73.2766762 -39.1015112 30.8935530
v -71.7624798 -39.6055765 28.5514928
v -77.6036531 -44.5106924 32.6914750
v -76.6890571 -46.3201329 31.2081967
v -62.9048347 -36.1319855 14.1683603
v -72.2542033 -32.9843834 52.3349158
v -74.0703344 -36.0141061 48.7688333
v -71.0790306 -32.3705114 46.7628911
v -78.8995847 -38.6467092 50.5265258
v -69.4197416 -30.2336272 50.5180508
v -66.4805174 -28.4487531 46.6812924
v -64.4846037 -26.0505490 48.3286008
v -66.1060661 -26.9921124 55.0489314
v -70.4041570 -32.8664817 42.0195274
v -73.0207190 -37.6346149 37.1899605
v -69.8765740 -34.6304737 36.0025130
v -67.8936169 -30.6963120 42.6364765
v -71.9759688 -36.5478061 30.9213717
v -71.5588555 -35.7386693 33.7358788
v -69.0104142 -35.2838300 25.6359335
v -64.6238178 -28.8957115 39.8201160
v -64.8694932 -28.1630270 43.2810783
v -63.7091696 -27.1172523 41.6504443
v -65.7312497 -26.9081313 50.2371825
v -77.6975453 -45.7260869 32.0257284
v 36.0368155 -22.4702172 23.3045574
v 31.2288478 -22.6859823 24.3979003
v 33.3322398 -22.5923043 24.2219437
v 37.2741707 -24.9670856 23.4923493
v 38.8594382 -25.5107768 23.6340929
v 32.1860015 -20.4315744 24.0901615
v 34.4350226 -20.3974862 24.2080130
v 34.0565704 -18.8095514 24.4010612
v 36.4840999 -18.8928712 23.3668964
v 35.7393324 -12.0616192 23.7544216
v 34.2423469 -9.6497927 23.6471407
v -65.5434132 -25.2911784 25.2307300
v -63.7624338 -23.2235119 27.3637958
v -64.9423525 -21.8726452 25.1468606
v -61.8877523 -25.8782320 37.7111584
v -64.5491108 -18.4742156 24.3424438
v -84.9633589 -43.5467884 52.3998253
v -87.6854435 -43.2432294 56.6483587
v -88.2044137 -45.4980209 54.2774200
v -92.1220332 -44.0949090 58.7502979
v -90.6099007 -45.9619090 56.3925430
v -82.5518146 -42.0604534 50.6485812
v -84.2396989 -44.1345200 48.8647893
v -86.5688846 -45.1938137 51.8573523
v -90.0520757 -47.2584404 52.8564900
v -90.2350992 -46.6896147 54.8295341
v -33.1764147 -30.3397886 18.3904525
v -36.4655331 -29.9465265 17.1546098
v -33.2204513 -28.4232553 15.2972974
v -28.5098832 -28.1169582 13.8279954
v -31.2207509 -28.1798672 14.1280079
v -30.9680086 -27.1838773 12.3067256
v -30.6318942 -25.6147888 10.3182895
v 9.5489509 -22.6668790 2.9049038
v 10.9353019 -22.0963322 2.8252117
v 14.3587096 -19.7055805 3.4954408
v 15.3330984 -18.9498924 3.2859391
v 17.2543284 -16.3318906 3.4149154
v 10.7248193 -10.6151784 9.6161803
v 10.5140330 -9.6193980 10.6249228
v 10.9732291 -9.6379099 10.2792857
v 9.7787036 -11.1450404 9.4401464
v 10.2175483 -10.8224247 9.7259535
v 11.1437030 -15.2631635 5.1583764
v 10.3365695 -12.4725653 8.1771482
v 10.9268101 -9.0747802 10.7570281
v 10.7502071 -8.6506121 11.2247951
v 9.6497862 -10.0106029 10.4898950
v 10.0583024 -8.3161797 11.6458461
v 10.9772831 -8.2411449 11.3198133
v 6.7722816 -27.5718458 7.1853418
v 7.7954270 -27.1300450 6.7399545
v 6.7822724 -25.4082996 4.4397884
v 6.2382692 -24.9673631 3.6690156
v 7.5747445 -26.2015220 5.6249681
v 5.4206727 -26.1085685 4.7966279
v 12.4719869 -17.7221857 4.1270768
v 10.2665937 -16.3944028 4.4267145
v 11.2095065 -17.6350400 4.0553999
v 13.1371552 -18.4186623 3.7508735
v 8.5661830 -10.6617464 5.9281853
v 9.5002456 -14.7194099 4.9985503
v 8.9722807 -11.0200178 9.0748649
v 6.4958753 -23.6504730 2.5275387
v 2.7546899 -28.9257374 15.0443874
v 3.1754842 -29.1090589 13.7376636
v 8.8297641 -21.5700269 1.9192561
v 7.1147452 -21.2225299 1.2927988
v 7.4498397 -17.7203156 2.0127241
v 7.6052360 -16.6006498 2.9467235
v 6.4114165 -13.3306542 5.2137813
v 5.4746470 -15.0220832 3.7374096
v 5.5788322 -22.2223271 1.2872946
v 8.1471214 -9.7549558 8.9086024
v 6.2660454 -11.3276318 6.1488301
v 9.4492622 -3.1549213 15.8947483
v 10.8183734 -8.0135446 11.6243595
v -2.5723174 -29.2186718 11.7344633
v -0.2088245 -29.2636603 12.4953454
v 6.5276963 -22.1716184 1.5136519
v 5.9497170 -21.1094394 0.9514586
v 6.5197591 -16.2531026 2.6376413
v 4.7889515 -15.6823918 2.2463803
v 4.8251473 -11.9717643 5.7124794
v 4.4358759 -13.4744644 4.5562345
v 2.9522269 -11.8464055 5.0505027
v 4.1826516 -9.5119067 6.8937279
v -0.7979589 -29.0019605 18.0404726
v -3.1381082 -29.2203184 18.6368413
v -2.1492436 -29.0531684 18.3586664
v 0.7201662 -29.0851537 17.7543219
v 1.8309996 -29.3421373 17.9026183
v 1.4298196 -12.5512518 3.5035701
v 4.0639597 -3.2649776 16.2086263
v -1.6083540 -29.1622095 10.5405869
v -4.9182610 -28.1634443 7.6254946
v 2.7477785 -5.2313465 13.7249567
v 2.1440494 -6.9213896 11.1513371
v 1.6719699 -0.9161200 17.0428455
v -4.4764667 -27.5290068 6.4007062
v -6.0018147 -27.4827946 6.0336837
v -0.8637717 -17.2289275 -0.2746423
v -1.9261700 -18.2336885 -0.5892894
v 1.3361485 -3.4562796 14.8343351
v -9.1578076 -29.0344246 17.5475702
v -18.2515383 -32.0012011 21.7381008
v -13.1852934 -23.8406006 2.8145101
v -12.4041401 -22.9771025 2.0812231
v -12.5063099 -21.7310935 1.2677455
v -14.1181992 -22.3272014 1.6749840
v -14.4868298 -22.9033083 2.0858878
v 14.2911710 -14.7500839 3.8495767
v -20.6506122 -31.4558372 20.7774229
v -27.0568095 -17.0397367 3.4941544
v -33.6870700 -26.1209216 12.0898308
v -33.3147123 -27.2667035 13.2453078
v -25.1240619 -15.2111091 1.9473141
v -26.4798254 -12.8327347 1.8953128
v -27.7964752 -9.7154845 1.9584494
v -34.2376679 -23.4504845 10.7038980
v -31.9582038 -22.6917341 9.4715767
v -30.0153028 -18.0215128 5.6659696
v -31.7918099 -20.0862754 7.5846342
v -35.1862237 -26.9638039 13.0654462
v -37.1183231 -25.0388496 12.1049425
v -38.7336127 -27.5653377 13.9061240
v -29.9422313 -9.5486417 1.8200745
v -27.9002134 -7.8883097 1.9895756
v -28.4918994 -7.9649184 1.9117069
v -40.9961566 -26.1505302 12.2746825
v -39.8478210 -24.1549611 10.7216388
v -37.1162295 -22.4782955 9.8668942
v -30.0789885 -7.9833586 1.8151405
v -31.4627998 -7.9700872 1.7748510
v -30.5582788 -7.3159151 2.0088060
v -31.6958949 -9.0109743 1.5965132
v -28.3939075 -5.9491424 2.4403364
v -40.4839069 -23.7530451 8.9817615
v -33.5040614 -5.0281305 3.6023199
v -31.9237448 -3.4065971 5.1852632
v -32.5735100 -6.2549934 2.6671991
v -33.9901820 -6.3276421 2.4218492
v -37.4299996 -12.5470506 0.5683380
v -37.1398628 -8.8277878 1.0554180
v -37.1152870 -10.7702985 0.5761068
v -35.3089496 -9.2445500 0.9941363
v -35.5771147 -7.2768833 1.7481876
v -32.9042822 -8.4704412 1.5407620
v -35.1026915 -5.4317391 2.8289834
v -31.5460898 -7.1542682 2.0473667
v -36.5972593 -5.6916592 2.6097323
v -35.7983224 -3.5865151 4.2455546
v -32.8711458 -2.4918730 5.8624311
v -39.7165567 -2.7139669 5.6210919
v -41.2789583 -1.9720646 7.1764342
v -37.9161127 -0.8775570 7.4591557
v -37.8994755 -2.0103834 5.9867911
v -38.0485393 1.2647650 9.6258959
v -36.9400755 0.3849462 8.3654905
v -38.6809781 0.3808638 9.2171589
v -36.2729579 1.2495959 9.0838671
v -50.9786643 -23.8420907 2.8285319
v -42.3298478 -7.3182685 3.7127065
v -42.3993953 -5.7796859 4.7678389
v -42.7197069 -5.1100221 5.5832737
v -42.1624258 -4.1324683 5.7400442
v -41.5652730 0.5646952 10.5753541
v -51.4196418 -26.5524816 4.5045465
v -43.0972241 -6.9295261 4.6887668
v -40.8253372 -3.3850055 5.4429038
v -48.9695556 -12.9104359 3.3348890
v -48.6116000 -11.4222085 4.8522227
v -46.2384075 -8.2251569 6.5922616
v -49.9200709 -13.9249712 3.0826489
v -50.2746180 -12.9927630 4.4736764
v -43.2295129 0.4039687 11.2937950
v -41.6755974 1.3875958 11.4484821
v -42.5525606 2.0015985 12.9631851
v -44.9129604 -0.3191555 11.8939634
v -44.8009931 0.9037683 12.9520204
v -40.5105203 2.3173844 12.2297229
v -54.3276630 -26.1603370 4.3074531
v -51.6041331 -15.3946253 3.3012633
v -53.1361811 -15.7604124 4.6630851
v -43.4563421 -6.5279636 5.4370067
v -46.2565012 -7.7861818 7.1193692
v -45.8688028 0.0034752 12.7706034
v -50.6860241 -18.7168382 1.6133484
v -52.0652458 -20.9912509 2.0382171
v -52.6448898 -19.3098243 2.2092073
v -51.0302372 -16.9170294 2.0294841
v -52.2814952 -18.0315394 2.3307384
v -50.1016676 -11.7241051 6.1922302
v -49.3123755 -9.6837748 7.7635366
v -48.1298268 -8.0076531 8.3226785
v -54.9051277 -22.7683522 3.2289634
v -52.0724058 -16.9516578 2.7323924
v -50.7699475 -11.0294605 8.0416761
v -51.6705923 -12.5881042 7.0337737
v -51.7298989 -9.9533983 9.9388100
v -53.6401495 -16.2921157 4.6129227
v -52.6575148 -11.9696651 8.7657431
v -56.1106429 -18.1053225 4.4342773
v -54.2633124 -14.4995563 6.8037920
v -55.9730381 -16.0063189 6.0621048
v -54.9406894 -11.0542346 10.9057156
v -58.2830794 -17.5585300 5.7624583
v -57.8340515 -15.1689481 7.4884915
v -56.7413718 -15.2445715 6.9626668
v -55.7464324 -12.2977998 10.0023802
v -57.7180274 -13.1967487 9.6032470
v -57.0380986 -11.6753690 11.1790933
v -60.2529421 -17.2084589 7.3489784
v -56.9215864 -10.8759860 11.9139962
v -35.3518985 -10.8288527 0.8341933
v -2.2834442 -16.9356149 -0.3632687
v -1.7865626 -15.6692769 0.2610301
v -3.1577549 -16.1457453 -0.1387561
v -3.6164022 -17.5503809 -0.5299837
v 0.2898375 -4.8691183 12.4656046
v -1.9616976 -4.5555066 10.6769959
v -0.2484673 -7.1843080 8.7141562
v -1.9132056 -1.6715480 14.0842227
v 0.4188381 -28.6994129 16.0765387
v 1.8640293 -29.0294439 16.9691201
v 3.2011853 -29.5243375 17.5834205
v 1.2933020 -28.9672110 17.1169192
v 2.5071893 -28.9534703 16.0842557
v 7.6763360 -22.1436974 1.8896206
v 15.7979745 -17.3043571 3.2989674
v 15.1106408 -16.3034126 3.4795273
v 29.0805791 -25.7538874 11.9922198
v 27.7235247 -25.8480795 15.2317071
v 15.7285668 -15.5066373 3.5507362
v 19.8287349 -14.6632511 4.0026102
v 16.2222199 -12.9912021 4.5751361
v 32.0507251 -23.5638563 9.0270881
v 23.8982253 -12.7838505 5.1584155
v 25.9289537 -16.7213436 4.0539135
v 19.5386242 -10.6430957 6.1680074
v 27.6452638 -18.4254739 4.2417343
v 28.8589280 -17.1670821 4.6840766
v 28.0826818 -13.9516033 5.2123512
v 27.3311064 -25.8716401 17.1905663
v 26.0711592 -26.0937028 16.7735666
v 25.0271857 -26.4063515 17.2862597
v 30.9136249 -25.5863480 16.4475739
v 28.9058741 -25.6372727 17.0393586
v 34.1370031 -24.8719584 12.8515568
v 37.6684070 -21.1888738 9.6920580
v 31.8086036 -21.0019685 6.2399893
v 33.6199924 -20.6497852 6.9046719
v 31.7788348 -19.0552305 5.5805631
v 30.6892078 -17.6933706 5.3379177
v 32.2163515 -20.2013310 6.0205301
v 34.0391360 -18.4293780 6.4063394
v 32.9310670 -19.5820555 6.1394423
v 30.8081154 -16.0164367 5.4618921
v 32.5221606 -17.0346648 6.0084695
v 36.2688825 -18.6816435 7.1908184
v 34.8196700 -16.3451880 6.3069235
v 33.3077796 -14.9803804 6.0950066
v 37.6845524 -22.8616055 22.7184352
v 38.3335762 -23.0633225 15.8403032
v 39.3121280 -21.4088690 22.1855771
v 42.0344025 -21.5831008 12.9687991
v 36.3545716 -16.0993859 6.6050831
v 35.4416221 -14.8958284 6.4813672
v 31.3364416 -12.5192609 6.4897626
v 35.1933949 -12.5450464 7.0873559
v 38.9738455 -16.8347936 7.7587976
v 37.0118991 -17.0550123 6.9375606
v 41.5824354 -18.0817060 9.7633312
v 41.4369777 -20.0116895 10.9112971
v 37.3526774 -14.5058678 7.0946612
v 45.6862524 -22.0620558 21.5501264
v 43.7308811 -18.9124309 20.8429471
v 43.5233638 -20.6057355 21.0699439
v 44.0767817 -18.7024362 11.8122036
v 44.1293642 -16.0564352 10.9807570
v 42.2318056 -14.9965063 9.3444269
v 46.3175848 -20.5378328 20.6746329
v 47.3157428 -14.9283884 13.1981587
v 45.0093299 -13.4820295 10.9159453
v 44.9968427 -17.8125482 20.6048172
v 47.4525467 -18.9446341 20.0473703
v 47.3989882 -31.2850103 30.0767925
v 30.1900879 -10.6142610 23.9725132
v 48.6295260 -31.3925035 30.6049958
v 47.7647334 -11.7770135 12.7646700
v 50.5744256 -12.9882647 14.4755468
v 44.9538492 -14.8947276 21.3209447
v 54.1966446 -34.2617221 34.3686193
v 52.3420908 -33.0309644 32.8295827
v 50.3567792 -32.4646942 32.1492143
v 44.4173887 -10.6439414 11.3282278
v 42.6755548 -12.3177692 9.8466799
v 1.9799592 -8.3852904 8.5653076
v 6.7098076 -8.9114867 8.3747273
v 13.9462100 -4.5332694 12.7024548
v 22.2954676 -8.1148483 8.7885959
v 27.2307862 -9.4286511 7.7442587
v 14.6823199 -8.6354725 7.8942431
v 18.8526344 -7.0609744 9.7728204
v 12.1434685 -11.5682688 5.3168740
v 23.6006416 -6.6171694 10.7419426
v 16.0235818 -6.4107636 10.3700971
v 23.3634412 -0.0034714 22.9228381
v 28.7493262 -1.1532862 23.0331905
v 29.8229530 -0.7129605 21.7390209
v 31.1010703 -1.1229303 22.2322661
v 33.6419381 -1.9130543 22.3237667
v 32.1248025 -1.0435592 21.5659291
v 33.1638865 -8.9820763 8.8225277
v 37.6868360 -9.6030561 9.2110578
v 37.5643596 -12.3226028 7.8137703
v 39.8416743 -12.8711080 8.4359674
v 41.3128361 -9.8380446 10.3293434
v 39.5208783 -6.6593634 12.3996139
v 33.0631584 -1.3902222 20.9184829
v 34.0590365 -1.3958559 21.2956406
v 33.9026116 -1.5503421 20.8725631
v 36.0049978 -1.7776962 20.7692124
v 36.8916616 -2.4635366 21.3746224
v 35.7539095 -2.6262982 22.1873205
v 37.8757864 -3.5756698 16.2063651
v 36.5166552 -2.1679727 19.7699815
v 37.1500105 -2.4582502 18.4415355
v 34.9864885 -1.8555521 20.4908419
v 37.5916623 -2.1873061 20.2727038
v 43.1177430 -7.9394234 12.4019329
v 38.4394601 -2.5791980 18.4148215
v 37.4781229 -2.1538145 19.5151865
v 41.8922156 -5.5627893 14.6313561
v 41.2760526 -4.1061747 17.0246176
v 39.7396497 -3.0997880 18.0742946
v 44.7257012 -6.9743497 14.2671773
v 38.8433002 -2.7186733 20.0808719
v 38.3729935 -2.3302571 19.4708016
v 39.1165838 -2.6669521 19.0141592
v 40.8666469 -3.4192458 18.5451973
v 42.7017286 -4.5011579 18.7413543
v 40.5515991 -3.5584148 19.8723245
v 40.2444191 -3.1070514 18.5508169
v 45.8629504 -9.0321964 13.0718304
v 44.1041067 -5.6108315 16.4354853
v 44.8399745 -5.7270131 18.1702785
v 45.9718145 -6.9764410 15.5599257
v 8.1615588 -11.8615665 5.5442671
v 7.3856479 -11.0912481 6.0941442
v 7.5542517 -9.6798940 7.4323346
v 6.6026230 -9.7881993 6.6590365
v 11.1857131 -8.4503992 7.5845844
v -5.2913912 3.1457869 23.6609653
v -4.2955792 2.8066263 24.2551900
v 7.8100581 -15.8433076 4.0560351
v 2.6467824 -14.8138544 2.1640370
v -1.7712509 0.4554984 17.0922615
v 5.4929093 -9.1350125 7.9976097
v -0.7135317 -9.7129093 5.2186884
v 0.4438905 -15.9586016 0.5153666
v -1.1023048 -13.3796614 1.8803476
v -4.3380000 0.1044339 16.4868291
v -5.2977209 -3.2443001 11.4181731
v -5.5709649 -0.8871004 14.1408285
v -3.1797197 -7.0752935 7.7963835
v -7.2251940 -9.2615662 5.0274860
v -3.7181417 -14.6172093 0.6612975
v -7.1178637 0.8560895 16.6885573
v -7.3162946 -5.5027911 8.4563522
v -9.7218137 0.5058361 17.7961905
v -9.3490845 -1.6985200 12.8849698
v -4.4083949 -16.2011273 -0.1490615
v -5.5253142 -15.1919220 0.3886204
v -11.7393360 -3.6614202 10.0271786
v -10.1952422 -7.3565296 5.6062602
v -9.3620885 -9.6716471 3.2657494
v -10.3226397 -11.9807348 1.4675648
v -13.1281372 0.2719059 17.3386130
v -14.2672760 -2.0679568 13.0809750
v -13.4169841 -5.6174807 5.9810947
v -14.9705913 -3.2158608 9.6869282
v -16.5085420 -0.3371923 15.6678203
v -12.6117580 -8.6267423 2.8644998
v -19.7549555 -1.6025513 11.8142320
v -15.7166068 -5.2255476 5.5748206
v -26.0843970 -0.8137688 7.3907888
v -26.2277965 -2.6342028 4.8196432
v -29.3807890 1.7654226 10.1811169
v -28.6636949 -2.2345893 5.1074643
v -27.2389036 -3.4379316 3.9069881
v -28.5947863 -4.0804092 3.6585908
v -35.7971527 -0.6441084 6.9688670
v -39.2327346 -3.6429714 4.5456039
v -40.2920507 -5.2941665 3.6548942
v -41.3757600 -5.5927248 4.1336389
v -41.2228480 -4.2217541 4.9654874
v -40.9863926 -2.4314474 6.4730733
v -42.5024964 -3.2557696 6.8750842
v -56.3317426 -70.8833635 42.8625457
v 32.0532136 -5.6399060 12.7870068
v 37.4862626 -16.2007827 6.9904174
v 41.4397009 -5.0232327 21.1656708
v 44.3789214 -5.9936973 19.8055096
v 39.9190299 -3.0374371 19.0291107
v 46.7768125 -7.9631060 14.4223534
v 47.8566587 -9.4347792 14.0418569
v 46.4979894 -6.8274350 17.1479993
v 47.4854968 -7.9144547 15.7090854
v 49.6502519 -31.7862555 31.2794223
v 49.8656482 -30.8280252 29.5731369
v 48.0795950 -30.5962730 29.4627603
v 51.9578531 -31.6065960 30.3920023
v 30.3682741 -8.4378067 23.3471934
v 35.3805162 -8.6406274 23.1524762
v 34.9493511 -5.4934975 22.8858925
v 38.5843366 -6.9009382 22.5020349
v 28.5293870 -17.0419477 23.3071670
v 26.1251274 -17.7403782 22.9989383
v 38.9068164 -15.1752587 22.4375352
v 40.0929488 -11.8652061 22.3887209
v 46.9400845 -11.0618211 20.8260026
v 44.3216488 -8.2729449 21.3007554
v 40.7013930 -17.7958943 22.0541973
v 46.0355431 -7.2819404 19.7622664
v 47.4940762 -8.8120354 19.9039653
v 47.3840013 -7.6018176 18.5727328
v 45.8996333 -6.5867309 18.7245328
v 48.4456010 -8.7454375 18.6161734
v 49.1384529 -9.7955717 19.1069450
v 48.4968722 -9.9904686 19.9360326
v 47.8912964 -9.8499851 20.2630609
v 49.1843410 -9.1521507 18.2096511
v 48.7908870 -8.6173462 17.1446372
v 49.1624735 -11.1947414 19.8224690
v 48.3504459 -12.6239695 20.3925893
v 49.9031693 -12.8204059 19.7938327
v 48.1281243 -10.7417377 20.4072203
v 50.3591485 -11.4901094 18.8409872
v 49.8654395 -9.9116387 17.9831274
v 51.6345613 -12.1121556 16.8559719
v 51.3109230 -12.3328865 18.0300884
v 51.9728027 -13.3664012 17.7368168
v 50.7786497 -11.0491635 17.5185986
v 51.4131933 -13.8582988 18.9899988
v 51.3435006 -11.4217913 15.9642436
v 50.2159186 -9.9181095 16.9779360
v 45.7102917 -30.7206810 28.7051853
v 52.3265526 -15.4530704 17.7460909
v 52.5605865 -19.8587216 18.8073348
v 52.0907156 -13.5308327 16.9968493
v 51.8724211 -12.9161384 16.3476206
v 51.6417883 -12.1418722 15.9567725
v 50.8341715 -10.8202985 16.4779071
v 52.2725023 -13.9447916 16.3385514
v 51.5758693 -12.8961103 15.6152528
v 48.6691408 -9.1117872 15.3449550
v 49.9786399 -9.8566031 15.9513932
v 49.5941564 -10.7612908 14.6831675
v 50.9995520 -11.7870020 15.3203327
v 50.6224073 -10.8761694 15.6408418
v 48.8465652 -29.8692323 28.0516967
v 53.8357422 -31.2648676 27.9598571
v 52.0879552 -30.3443801 27.2073336
v 54.2642437 -33.0767967 31.7690037
v 55.2485175 -34.9011235 34.0953507
v 56.5558821 -38.0070619 38.4364054
v 56.1757870 -36.8056260 35.5648957
v 47.4402457 -24.3749265 23.8021184
v 45.9998548 -25.4982971 24.6707909
v 47.9872897 -26.4905859 24.9469280
v 51.4311269 -25.8635301 22.7774680
v 51.2594134 -24.9638967 22.3790575
v 51.6758449 -23.8624327 21.5802789
v 47.7246232 -8.5769044 14.8591949
v 55.0537594 -34.7791053 31.9033526
v 56.8531789 -39.0245765 37.8739126
v 57.1952276 -39.6913998 40.0192440
v 56.8388104 -42.7875705 46.2815501
v 57.3223718 -42.0919843 44.0678559
v 57.2449081 -44.3849862 46.9405241
v 56.6586740 -46.0290313 49.2001660
v 57.6520562 -41.9096798 42.7911133
v 57.4974976 -41.0118513 41.3334668
v 57.3304743 -40.8032201 39.8465693
v 57.1247786 -46.0987464 47.4030748
v 36.3612249 -77.2096813 54.3338023
v 51.9813485 -26.6356897 21.9306275
v 51.6681783 -24.8137005 21.8278822
v 52.5627322 -16.5720899 17.0798618
v 52.4934493 -15.6603884 17.0012526
v 52.4516292 -15.0530050 16.6251808
v 52.5713004 -15.5714639 16.5418908
v 52.4470136 -15.1789654 16.2316523
v 52.0915650 -14.6629410 15.9740951
v 51.7281964 -13.7417372 15.4712126
v -92.4723372 -426.4596999 110.1765931
v -98.1305838 -422.9252040 110.7502654
v -41.4617732 -457.5127661 93.7602222
v -22.9129940 -454.6220601 85.3797048
v -12.7253197 -447.7834702 79.5419887
v -15.3776240 -448.8511682 79.7227845
v -10.3412801 -446.2491870 79.4746056
v -11.8287783 -446.3234842 78.8532272
v -13.4097142 -447.0092654 78.8680315
v -5.2706022 -437.1101856 77.9000819
v -7.2473837 -438.0032122 77.1441311
v -3.4245872 -432.1088195 78.0278668
v -7.6610590 -441.3264990 77.9119730
v -9.2576602 -440.7188594 77.3474500
v -5.3268564 -431.0755134 77.3549974
v -7.3987348 -442.6704347 78.6354989
v -9.3865981 -444.5042014 78.5718635
v -8.4492955 -443.2231486 78.3844367
v -3.5505462 -409.5191061 82.1242109
v -37.0505564 -450.6079555 92.1977535
v -49.4828671 -252.0112097 83.8716403
v -36.5995690 -239.8152351 83.4066346
v -38.9433950 -244.1347688 83.5056826
v -45.1286212 -239.0915453 84.1119811
v -40.2524360 -238.2306457 83.8908926
v -38.2260680 -251.2268126 83.1020474
v -41.0601050 -247.4266589 83.4584609
v -33.2331695 -251.8638968 82.3054537
v -47.5155450 -233.9956313 84.1317326
v -49.4640805 -241.2743866 84.2531323
v -11.8160620 -438.4956956 85.7204869
v -7.0894621 -416.6080058 84.1334835
v -4.2652381 -419.2176163 83.5306346
v -2.7779890 -431.3465953 78.6327422
v -1.9965302 -425.7301986 79.3371126
v -2.5739628 -427.3017943 78.7043646
v -18.3079056 -451.2632787 81.0975656
v -18.4645783 -449.2994249 79.9992904
v -18.3469728 -452.2533119 82.1247175
v -21.4696694 -452.3789287 81.8314254
v -9.9471901 -443.2519376 77.8969601
v -10.7172355 -445.1289475 78.5484016
v -4.3190750 -427.1620512 78.1799778
v -6.2614423 -427.8562367 77.8588355
v -5.4587526 -422.8449464 83.7180093
v -11.1751063 -426.8463254 85.1321593
v -9.6395770 -422.9820967 84.3960568
v -8.3458172 -427.4872243 83.9418098
v -2.0704833 -419.1770256 81.1049715
v -1.4261605 -425.7649183 80.4669783
v -3.2041403 -429.4518530 78.2012641
v -22.4524606 -454.1871250 83.9378089
v -24.2811646 -455.0034404 84.8782510
v -20.2425327 -453.0137479 82.6560035
v -22.5579124 -453.4612894 82.9475820
v -25.9838980 -454.9893141 88.0945250
v -15.3400432 -446.2095499 78.8082927
v -19.7190288 -447.5394189 80.1770240
v -12.1689821 -445.1496899 78.2525018
v -32.8004472 -457.1439028 90.1402012
v -30.3054377 -456.3682973 89.6078870
v -1.7320020 -421.5678573 80.5237368
v -16.5558439 -438.4661317 80.0383314
v -24.4132634 -454.3734491 83.8925168
v -27.2775758 -453.3021152 88.7657851
v -24.2151618 -453.0214965 82.7231184
v -18.1849282 -434.2910051 81.5674216
v -23.9209477 -444.5714355 82.8723162
v -21.7408743 -443.9869225 81.7535743
v -19.4526799 -443.2957470 80.6687474
v -15.5873233 -443.0009723 78.8381621
v -30.8334865 -4.7563720 3.9208066
v -32.7574462 -0.2767778 7.2123162
v -35.5914682 -314.7249818 101.9122005
v 2.2442478 -60.1765662 46.4246199
v -91.9173807 -377.0993650 109.3625352
v 50.4700765 -37.1051431 35.6992818
v -39.3200554 -240.0925010 108.1285700
v -98.4169915 -412.3738110 113.2604480
v -26.9287210 -268.0508792 80.3257525
v -6.7025078 -67.6710755 37.9498079
v -45.8573177 -214.5561874 81.5021843
v -40.8480689 -107.3397994 55.7033010
v -31.6000991 -347.6568758 84.6562088
v -7.6362374 -393.3295310 84.5386088
v 55.7781756 -40.0626622 43.0200025
v -7.1880301 -398.5302448 84.6453756
v -49.8939678 -252.0399690 106.0117930
v -42.5411724 -274.2604017 104.1780561
v -97.1292406 -403.6896229 111.7197052
v -12.1363383 -250.6852448 94.9944928
v -2.3721762 -432.5022995 82.8482956
v -68.1959167 -343.1385159 96.2643325
v -5.7783183 -439.0727878 83.7402940
v -40.8403873 -161.1646861 73.4597296
v -65.8322424 -267.6147521 104.6852097
v -28.1241741 -264.7199929 80.6651637
v -61.5886040 -275.6693065 104.9696803
v -5.8895294 -387.8704607 85.1164982
v -83.9136392 -36.2006500 63.1468743
v -22.9261033 -31.3118026 19.8012609
v -19.7557099 -449.1369128 87.8641158
v -3.3796278 -38.0315483 25.2983496
v 46.9438769 -33.9521281 31.7788981
v -65.4923692 -101.2433693 81.2659562
v 21.2931931 -27.8905239 17.7392084
v -58.5478209 -291.4228439 105.0396785
v -13.2444669 -177.3372591 90.4566050
v -57.0779070 -71.2815747 43.3296263
v -3.2334605 -37.4169983 33.8344835
v 17.7005306 -20.7460932 25.3071599
v -9.1967070 -414.9173498 84.1972306
v -33.4124304 -352.5148928 85.1239786
v -29.1804243 -48.0036177 45.9525697
v -65.3104037 -341.6538239 94.8212221
v -62.5622869 -72.2862631 44.7373241
v -74.8465881 -349.2229283 99.5977819
v -48.9336699 -293.7926948 103.5414040
v -36.7808603 -308.1935644 102.4419889
v -1.4068801 -424.9187112 81.1883658
v -8.5544772 -58.5782975 46.7582569
v -4.5576412 -407.4907005 82.7230439
v -33.5466526 -285.3761315 103.5974175
v -65.6990483 -59.7197041 36.1365862
v -34.6585475 -326.0208964 85.2849036
v -3.5669750 -415.1118100 82.7549919
v -50.3668934 -357.0643365 91.2618563
v 45.9072329 -31.4371251 29.4498708
v -54.8271015 -167.6613688 76.4040425
v 0.8886926 -18.1669127 -0.1590790
v -32.2579071 -344.6159959 84.6611857
v -12.3447627 -409.4346166 85.2678120
v -94.2211300 -394.7578371 111.1436412
v -85.2075443 -323.7073720 106.2959731
v -43.2169884 -66.0969317 62.6527071
v -45.5754250 -326.4325261 87.8319740
v -10.1595446 -262.3672783 91.0667330
v -74.6536627 -89.7438005 58.5668609
v -70.4202130 -332.9571784 96.4006260
v -3.9118952 -404.7542810 82.7327073
v -2.7677992 -412.6731455 81.5842599
v -43.6759181 -250.2671182 83.5810155
v -51.1624925 -455.1149905 97.4635035
v -26.3253618 -205.0220370 76.6469911
v -58.5280284 -453.6085725 99.5062590
v 32.0927799 -74.9089047 55.1062673
v -7.7210013 -71.7705935 39.0672125
v -48.4965667 -453.4058571 97.1862301
v -13.1383855 -55.8129214 46.1849011
v -4.8228661 -432.2219193 83.4902897
v -18.5544584 -180.6701124 70.9220320
v -43.8322648 -166.4121747 74.3445307
v -60.9174185 -349.8961926 93.9039439
v -54.9557321 -298.5966504 104.5621112
v -47.1349582 -231.9132835 107.1741655
v -4.7394214 -408.5403979 82.7863216
v 1.9411598 -123.7119213 56.5107875
v -78.9206997 -346.8286991 101.9809246
v -41.5939130 -358.1099510 87.8254250
v 8.0630938 -102.7133092 61.2487867
v -31.5050296 -254.7831535 107.4603647
v -47.4307463 -259.7624958 105.6959480
v -101.0648832 -423.8716066 112.7839759
v 6.9792224 -30.4745063 19.0174412
v 25.4325103 -88.9170319 47.0155440
v -61.2023249 -56.6271804 32.0960321
v -6.2031434 -36.7764942 34.0771712
v -71.8983933 -347.2024202 98.1367081
v 4.4518532 -47.4326275 39.0351564
v -48.5011041 -352.6889682 89.8959264
v -43.3276519 -343.1754112 87.3440951
v -8.3176019 -176.2814373 83.2052380
v 19.1531368 -40.4778309 32.1024247
v 21.5517227 -80.8741152 44.8794216
v -7.5223488 -404.1396677 84.2113644
v -7.6517491 -392.0342624 84.7485960
v 47.4336036 -21.1952385 21.0730936
v -96.5397805 -427.4772108 111.7682159
v -37.0101780 -457.5093091 91.9866934
v -58.5644394 -349.7686982 93.0565745
v -51.9354865 -332.1171403 103.3107266
v -21.2694667 -32.5395837 21.6116160
v -73.9431977 -90.3677493 56.6745922
v -17.6228397 -58.6878136 48.8050617
v 16.9965401 -39.8816094 32.5249135
v -49.6438444 -235.1746559 84.5519155
v 21.9276771 -64.5461306 37.4622382
v -8.3931964 -405.3911567 84.2089504
v -9.6725579 -200.1158893 88.0553499
v -53.7444912 -357.6843143 92.6118344
v 23.2789498 -82.0663869 45.3666933
v -23.1602620 -450.5594075 88.2184282
v -97.9051813 -410.9866023 112.8255650
v -40.6296887 -250.5221367 107.0740446
v 56.4130843 -43.6275490 48.0416305
v -42.5965711 -10.9889945 1.3148767
v -100.8240506 -422.7750301 112.5809550
v -12.4671003 -407.5102806 85.0983933
v -98.4022021 -426.2561500 111.8517965
v -5.8665136 -409.3791842 83.3484009
v -44.3287604 -161.6395861 73.3474642
v -26.9613154 -64.4313619 54.9047552
v -61.1696281 -153.8648754 76.4165819
v -69.5586503 -349.1140008 97.0525667
v -48.2976660 -316.4391816 103.1299829
v -36.5460366 -71.5222582 40.4886119
v -97.1355215 -426.5130758 111.3450229
v 4.2838282 -151.0433108 69.2904368
v -79.6638206 -346.5916216 102.4394482
v -49.5675579 -171.9870865 75.6180584
v -7.5486093 -439.6021068 84.0702727
v 46.6832295 -31.1338231 29.5978002
v -35.7711799 -103.1762213 54.3721616
v -2.4477157 -187.9779398 64.0756041
v -101.1726782 -420.8081067 113.9551848
v -93.3045447 -427.5302291 110.6242388
v -43.9653955 -224.7081250 107.6626256
v -37.5502445 -260.7348859 106.3346416
v 35.7488245 -17.3570216 6.5607633
v -58.8868223 -447.7994740 100.4001871
v -64.5260662 -317.9049492 105.8221757
v -10.1934262 -253.1396449 91.6306898
v -56.6166937 -317.3076808 89.7425264
v -75.9602040 -348.4172225 100.1969725
v -65.7404587 -99.6975452 81.7680433
v -52.6292473 -174.8007685 76.6299814
v -42.5215513 -254.1329563 83.4539682
v -18.2743035 -439.7024214 80.6593224
v -39.3789746 -21.6105785 4.9108206
v -30.1624164 -278.5438299 81.4791843
v -4.0242267 -407.1278870 82.4976340
v -8.3784340 -152.2345692 80.4592222
v -13.5481413 -166.9692099 89.7654295
v -59.4044328 -75.5759999 42.6124148
v -5.8760364 -189.6179914 81.1135545
v -54.5620024 -25.9221997 46.6453992
v -21.7702631 -210.3955746 74.8261660
v -5.6077018 -391.8589652 84.7702101
v -34.8803140 -340.4688239 85.0793570
v -92.4564525 -377.7014911 109.5964834
v -60.0356385 -142.8588182 92.2255889
v -37.4948867 -325.1044750 101.6593724
v -96.3953286 -409.2963040 112.4590486
v 52.5588170 -38.2004753 37.5446714
v -3.7086722 -413.9364660 82.7013627
v -21.0919697 -123.9824146 90.0713578
v -78.0997351 -327.8478980 100.4603505
v 40.4547490 -64.9036095 44.9132025
v -73.7510324 -275.9219408 94.0738320
v -35.2768563 -356.8427265 85.8505964
v -100.9941474 -58.3673194 60.1006486
v -46.4293249 -1.1648766 12.3730246
v -10.8684013 -401.2008011 85.4607821
v -64.7573322 -77.1694854 44.1665649
v -8.3965501 -403.6538899 84.5343247
v -6.7882147 -395.8713412 84.2476040
v -16.3463652 -203.6953568 99.0938172
v -7.5978078 -167.4602032 81.3805461
v -7.3737092 -209.0181857 85.1109773
v -56.9518320 -356.4619124 93.5439095
v -43.2789661 -7.6043629 4.2972700
v -69.3043694 -291.7954028 92.6600024
v 1.5687520 -147.5259960 70.5189928
v -57.4540421 -452.2364140 99.1925895
v -76.3385817 -345.2591002 100.3172845
v -7.1594259 -401.8008113 84.5242143
v -34.3585946 -48.3179465 48.1049791
v 23.2096706 -21.9706371 24.5219655
v 54.8477694 -49.0346476 54.0134870
v -6.4981757 -61.7644452 48.0981134
v -46.5881974 -351.9839942 89.0802294
v -11.2281926 -172.1761227 66.2344471
v -56.7925051 -282.1145654 104.5331731
v -64.0386716 -58.9827821 35.2167562
v -48.2476242 -357.8830957 90.5711651
v -12.1545289 -188.8328493 90.4872343
v 55.7515398 -41.6527092 46.1933203
v -66.7934269 -338.7421072 95.2631757
v -8.8344207 -442.0014024 84.8577619
v 11.4401644 -9.1583002 25.7207509
v -44.3552956 -245.2827841 106.9965288
v -32.8291766 -343.5350955 84.7065151
v -56.3942939 -11.2277493 11.3576595
v -64.1458109 -128.4543723 77.0962387
v -38.2460058 -304.8627675 102.7136073
v -50.2452031 -352.4735570 90.5057713
v -5.9859068 -383.0450177 85.0751847
v 54.3552078 -49.3828319 54.6776541
v -5.4609599 -185.4709238 80.1402777
v -55.8456071 -209.8288238 82.4176893
v -50.0874370 -47.3572537 55.6086712
v -22.2053025 -100.6717831 54.7524206
v -46.2957583 -210.8298540 81.1617747
v -14.6897463 -185.0566268 93.8487798
v -40.3154343 -359.4067693 87.6774788
v -50.3711589 -329.3771446 103.1317636
v -41.0907045 -255.4446161 106.5960824
v -8.6023593 -37.5495367 34.9437483
v -95.7593173 -404.9113393 112.2535318
v -51.1130504 -285.2983177 85.6041238
v -43.3521457 -350.3806591 87.8640413
v -39.6103486 -234.9449843 108.2892865
v -37.0852388 -277.6355743 82.9608440
v 31.6612050 -55.1522113 53.0438684
v -51.1984043 -248.6656904 106.0308069
v 55.3934611 -40.0867499 42.9277085
v 8.8832555 -111.7779762 52.7133308
v -62.9354566 -26.9187614 53.2881767
v -12.5816735 -174.2668897 89.1226754
v -21.4375053 -13.9876641 1.6010702
v 46.6582142 -30.7921600 29.2016808
v -77.1534592 -332.8220546 100.1461819
v 6.6439719 -80.3692639 54.4205159
v 48.7683155 -36.1303389 34.0527222
v -42.0557149 -203.5903782 80.2827626
v -51.4716581 -355.1069200 91.3633630
v -39.5201407 -71.8323737 40.7284163
v -10.1580517 -168.2398021 85.0572512
v -54.1765355 -317.0713782 104.0017530
v -51.8149696 -307.9203963 103.7780195
v -8.6343968 -191.0934597 85.3464752
v -40.6441949 -301.8848300 85.0280300
v -70.1789260 -344.7839618 97.2464830
v -6.9932300 -394.7156966 84.3373016
v -52.6316725 -455.0539255 98.0280042
v -54.4780418 -12.5909271 9.2343064
v -5.1888614 -438.3820593 83.6094543
v -102.0997465 -56.7859150 60.6276654
v -67.0121312 -95.2328071 82.1296573
v -22.2513229 -271.0459232 79.2874172
v -52.0610549 -150.4499316 102.2885889
v -76.3600543 -325.3964186 99.2013216
v -63.4276047 -99.7619480 86.9805738
v -36.5729593 -344.9319005 85.6757089
v -32.6527394 -3.8870971 4.8050489
v -49.2987633 -238.8128489 106.6912264
v -40.6928435 -340.3310776 86.6037533
v -49.6852286 -286.0172689 85.4391828
v -45.8651446 -318.7318444 87.4723867
v -30.3240176 -353.4547091 84.3306407
v -62.5592396 -78.8040236 42.9145806
v -52.0738512 -350.0836790 90.8149108
v -5.6747519 -406.0567021 83.3317786
v 13.8615398 -14.3403551 24.2836662
v 24.6516485 -90.5670300 47.2978242
v 16.9434715 -85.6030360 45.6288718
v -57.6334037 -23.8864627 45.0282283
v -52.5973365 -359.5885932 92.5425515
v -50.9657972 -454.0206790 97.7219343
v 22.4098731 -80.2684650 44.8077135
v 19.0239418 -81.8269551 44.8501818
v -9.8408917 -442.3633814 85.6099874
v -21.0775379 -128.1978488 93.4992135
v 22.6005483 -91.6147679 47.5411490
v -7.8316843 -403.1812251 84.5044553
v -56.2344491 -346.7511535 91.8147713
v 33.3360210 -99.0203395 52.3529612
v -55.2414693 -350.3237069 91.9757411
v -29.8423618 -355.3651571 84.4411999
v -8.7919105 -35.3766493 33.7860920
v -72.8234053 -350.8087099 98.6014903
v -59.5695600 -320.5471337 104.8472077
v -38.4879075 -164.7850871 74.6282414
v 43.7290482 -66.6194335 60.1355582
v -48.0518006 -280.7191014 85.0074589
v 31.5597057 -85.9876201 47.0355339
v -50.0383005 -358.9071333 91.4655253
v -39.0959308 -62.4230057 37.7262272
v -83.9676261 -317.1243370 102.1047160
v -98.8284349 -417.0866013 112.9281297
v -33.4484503 -346.6612995 85.0087404
v -16.5873598 -253.6042929 101.3839319
v -37.1253453 -356.1125398 86.3344371
v -12.8100878 -155.8273882 87.2796774
v -49.8678423 -454.4279575 97.2485989
v -60.4873076 -257.9983771 86.2370953
v 22.2809948 -74.9070421 55.0872833
v -47.8749424 -53.1560592 32.2519280
v -56.3100167 -25.8661266 47.6505794
v -31.5784663 -105.5271924 56.6953607
v -10.1030311 -181.2222898 86.3612220
v -6.5435502 -385.9301507 85.0922316
v 1.5075429 -137.2859776 59.9934831
v -19.6575429 -99.0651026 53.6021702
v -78.0860484 -347.8143215 101.5814841
v 50.6214015 -36.0221565 35.0900330
v -8.2883677 -239.1464710 87.3076469
v -38.6252329 -44.8832102 47.8524268
v -6.2965336 -393.2426274 84.4526142
v -49.8901494 -165.1916504 74.7313350
v 3.7801561 -155.6357145 69.9116066
v -56.8976514 -454.4320703 99.2482826
v -5.4517151 -32.2343446 31.4623527
v -43.0401079 -8.6509883 3.1794107
v -38.2152833 -275.3023505 83.1847116
v -14.7169894 -63.4441748 50.7552400
v -55.4206744 -453.7844956 98.8063812
v -9.2195245 -163.3761078 83.1536800
v -28.8888626 -30.7863597 37.7475955
v -45.6405766 -8.7710638 5.3398986
v -49.0535349 -354.9443781 90.4185399
v -94.9058160 -427.3662865 111.0630780
v -65.3036907 -343.4854150 94.9067175
v -7.4022119 -402.0743072 84.5787004
v 12.7769001 -11.2816561 25.0614975
v -46.3416055 -343.5875773 88.1613195
v -58.8204823 -308.8379204 104.8883572
v -41.7982116 -231.6271216 108.0235988
v -2.1841764 -417.8040028 81.0798779
v -54.0344939 -285.4428291 86.0944763
v -8.8612754 -406.4118266 84.1346532
v -10.0482209 -156.9066197 83.5050419
v -22.4975552 -200.0046968 74.5169967
v -6.3498872 -438.9304519 83.9591324
v -53.2692522 -455.3539455 98.2098505
v -38.4921059 -168.6793566 75.2981156
v 2.7316920 -156.5556973 62.1327348
v -46.7271991 -173.2794344 75.1654878
v -84.2093676 -42.4822532 70.9236935
v -47.2906008 -6.5349257 9.0699885
v -47.9432605 -455.8590353 96.3814780
v -43.4965119 -8.4441574 3.7283578
v -48.6342423 -175.1804352 75.7273734
v -69.8672384 -341.4871991 97.0553905
v -67.6026717 -72.0711946 46.8305983
v -63.2136986 -343.3924019 93.9947143
v -57.3982149 -198.0629861 81.7435831
v -100.2678722 -424.8594940 112.4373376
v -32.7328332 -339.0803337 84.5403746
v -49.9361381 -7.3022027 10.4216356
v -23.7055980 -192.8237230 74.6102780
v -47.8404909 -170.0977534 75.0978291
v -52.5327511 -254.4961870 105.7656780
v -98.7132862 -416.0848856 113.3534983
v -64.2345771 -445.1774955 102.2998244
v -62.2717999 -71.6177896 44.7227806
v -61.1768812 -355.1675975 94.8679298
v 4.7470573 -137.0669305 67.5896183
v -66.8636858 -327.7213573 105.9730425
v -3.2243987 -52.5535196 32.5576775
v -66.5400550 -74.9769062 45.5842018
v -21.5937030 -203.6250234 104.9132049
v -20.6396058 -142.6336020 97.8897363
v 20.7225699 -92.1051651 47.6779565
v -18.6595321 -175.9393811 70.6505552
v -67.1149790 -341.2001431 95.6500098
v -6.7610964 -388.5951340 84.8927721
v -78.6520243 -63.4370372 77.8333917
v -14.2459171 -160.8877480 90.0795832
v -8.1937052 -438.5414422 84.3605548
v 23.6970671 -84.1645151 45.9115468
v -63.4904131 -122.9312345 80.8222890
v -37.5926755 -337.7661109 85.8245119
v 26.3512358 -23.0572689 24.9474477
v -6.3584731 -205.3902000 83.3895728
v -27.0981081 -448.8116205 89.4827470
v -59.3141131 -54.7553301 29.8121348
v -21.3061552 -43.5002968 29.2861890
v -68.0954084 -349.1034508 96.3942930
v 8.5170474 -24.4300142 4.0822891
v -65.8911020 -280.5108130 104.8187912
v 54.1587509 -38.5075808 38.9858820
v -20.3121845 -32.7120125 22.0834985
v -5.3631510 -28.7633333 11.5595441
v -18.8528653 -203.7813067 72.9220733
v -7.2913496 -194.9087530 83.7527439
v -11.2837963 -229.1595042 92.5608128
v -15.0023326 -146.0542530 67.4332604
v 48.8320105 -34.1462009 32.5423554
v 4.3155346 -129.8854202 57.6474071
v -81.5544128 -350.2762616 103.7761495
v -73.3216926 -278.3295810 93.8742980
v -25.2289139 -288.9034152 80.5806220
v -38.7680419 -350.9189487 86.5185931
v -69.4957227 -347.2288251 96.9840065
v -41.5603518 -161.7494822 73.4460279
v -4.2832806 -47.4621691 39.6747701
v -14.2445201 -244.0472543 98.6564979
v -74.5683387 -328.9506733 98.4752178
v 41.2771069 -52.0822816 38.5869853
v -46.0144058 -245.1562434 83.8425457
v -61.9377308 -265.3491795 105.1053852
v -13.3760124 -191.2249625 68.6517805
v -1.2102234 -44.6316339 37.8119908
v -57.1692549 -453.0447721 99.0735963
v 44.5183814 -30.8378991 28.0436799
v -6.5071234 -401.4091790 84.2921361
v -74.5155513 -346.3664949 99.3558094
v -14.5348785 -212.8120959 97.0031619
v 29.3052532 -57.3340803 52.8970733
v -9.0401238 -218.5131162 88.2900357
v -20.2682782 -33.6987041 22.9689721
v -35.7095599 -21.1493652 36.7718898
v -4.4880086 -404.4573009 83.0523297
v -100.6017849 -419.3686843 113.9969304
v -42.7456349 -348.0810523 87.5254497
v -4.1474733 -28.8696140 18.0397630
v -39.8412161 -345.0083435 86.5103677
v -64.0010461 -75.2482116 44.4517806
v 19.3269514 -20.8151229 3.3506427
v -49.2177121 -8.3154710 8.9352950
v -33.4140845 -283.5415900 82.3077708
v -10.1067415 -64.9891347 37.3692922
v -10.6850248 -34.8167680 33.9302532
v -35.0552388 -351.7449200 85.5559036
v -11.6321081 -220.3131616 92.8680524
v -97.3987654 -405.4221213 111.9030342
v -39.4074246 -312.3562336 102.3392454
v -7.8936340 -213.4606093 86.0629082
v -8.9022964 -401.5624821 85.1070210
v 0.1964861 -50.9582385 41.3914919
v -44.8297895 -358.9299023 89.2761871
v -42.3151366 -346.3768065 87.2632116
v -82.4812204 -349.3439555 104.2137146
v -30.2763451 -300.5450666 102.4129316
v -99.2116109 -425.5382419 112.0107397
v -47.6946570 -2.8792548 12.2536626
v -91.0758451 -376.4928281 109.0366393
v -13.9989248 -225.8504033 74.1299614
v 32.5512327 -7.4178823 23.2023820
v -99.4186848 -416.9797599 113.7562618
v -10.6620919 -403.3982754 85.0867257
v -54.8483245 -321.7251301 103.9838940
v 46.8275696 -22.9402203 22.7048602
v -7.0165680 -219.6268439 71.4967400
v -30.5663627 -322.3969042 84.1273144
v -9.3650026 -293.9084470 86.3773897
v -40.5043960 1.1309340 10.6160510
v 37.8361531 -78.2740638 53.8176671
v -81.1863020 -344.4706500 103.5225168
v -33.1693254 -31.6940956 39.7895388
v -93.5822427 -390.1867867 110.7692346
v -49.1794050 -216.9629335 106.4585298
v -23.5204287 -27.9491190 12.3373726
v -42.3208177 -360.0082994 88.5137469
v 55.8984131 -39.2112173 41.8233015
v -9.3202218 -440.7127500 84.8359540
v -101.4510766 -52.6609011 64.7663251
v -23.9255223 -72.1183419 40.6997390
v -59.7045347 -297.4217832 105.3150818
v -47.1790247 -326.6504109 102.7640924
v -37.8604569 -209.8792642 109.1224030
v -13.9998384 -72.2868517 39.6993496
v -48.3452938 -257.0647895 83.7584063
v -5.5697472 -390.0452852 84.9540532
v -94.8210284 -399.0984857 111.6697416
v -40.5135117 -23.3215094 7.1158907
v -9.9856006 -241.0047352 90.5738994
v 35.6382579 -54.7149405 56.7892715
v -79.3367475 -344.9178338 101.9800827
v -15.6072425 -235.2034450 75.8206844
v 47.0067933 -9.7078951 20.6704866
v -2.2774802 -419.6747541 79.7959864
v -25.6542880 -233.8708490 79.0072903
v -39.6457762 -22.1595187 5.6073037
v -65.1849061 -307.8768849 106.0910895
v -96.6596454 -397.9418874 111.2380326
v -39.9452336 -287.0331109 83.7552622
v -78.2644153 -336.0707462 101.1072174
v -0.4607259 -27.6946966 7.1475934
v 46.5024821 -32.0910402 30.3721428
v 17.4324438 -40.0598608 32.5034112
v -55.2304015 -9.6903779 12.1516036
v -55.5761009 -358.8168323 93.4582353
v -6.4588366 -393.8181400 84.3656436
v -44.1799797 -9.4247889 3.2737844
v -40.5701324 -266.2049830 105.3316221
v -10.7814791 -257.5072348 92.5312191
v -8.4351236 -229.4290662 87.4863490
v -44.7345860 -214.1991854 107.5096056
v 27.9336907 -85.0962326 46.5415232
v -54.7996126 -24.4489647 44.2226492
v -58.4901497 -448.3814836 100.2259403
v -19.8139250 -208.1554681 73.7036839
v -66.6635334 -348.8973677 95.7826972
v -5.6862831 -386.9441450 85.0710794
v -23.8159448 -77.1648809 61.0521175
v -53.3036031 -454.2548954 98.4489471
v -66.4611235 -98.4051749 80.9345543
v 28.1822439 -59.2699386 54.3555170
v -47.6096720 -227.8333455 107.0352420
v -33.9720622 -320.6101656 101.4503613
v 16.7136863 -19.0973654 3.2628642
v -10.3298789 -184.3636334 87.0961249
v -18.1821641 -149.3492126 94.5239291
v -36.5553945 -65.5416995 59.0684265
v -62.5562370 -77.1075562 43.2589017
v -38.3473188 -340.7230973 85.9846771
v 21.3526841 -37.6080833 30.4508414
v -1.0996523 -38.7614518 34.3035422
v -42.4528271 -9.7969677 1.9280182
v -35.4862809 -289.4572616 82.7828646
v -7.4854670 -434.3555570 84.2390135
v 28.7915282 -19.6411107 4.7507258
v -11.1692408 -194.7236955 89.7494406
v -93.6536044 -392.6189244 110.7316911
v -70.9256604 -335.6533647 97.1436128
v -37.7003513 -348.2324183 86.1125886
v -45.5566794 -313.6709630 102.8366685
v -37.6775004 -246.7048615 107.8134403
v -16.8512184 -134.6990615 87.4389932
v -49.6710017 -169.7399467 75.4816085
v -20.6017084 -147.7339566 70.6351548
v -7.2266730 -396.3401318 84.4037831
v 49.8748720 -35.6654897 34.3863927
v -2.0950581 -422.8859246 79.5169398
v -29.7994036 -23.5462934 35.4093425
v -6.7670429 -383.6537004 85.1109922
v 28.2816179 -58.2137145 53.0632026
v -11.3381259 -38.6513658 36.1739881
v -46.4338213 -360.2588773 90.2847052
v -37.8930643 -69.6387142 62.4377914
v -43.1389734 -330.5423260 102.1286994
v -53.3942804 -260.2974474 105.5300087
v -42.6386893 -319.8665679 102.4029776
v 19.6162499 -14.7337643 23.2219007
v 16.1896814 -121.1057231 61.4263974
v -77.3081183 -276.7757773 96.4719281
v -24.9104090 -163.0575508 104.7159508
v 4.2885537 -125.3869236 66.2699342
v -28.2797888 -325.3811002 83.7649554
v -11.5801478 -214.8572952 92.3844501
v -71.1941347 -29.9113318 61.0660911
v 10.7605355 -6.7766118 26.1850432
v -33.9832008 -73.7961009 40.5913405
v -49.4164899 -222.5220799 106.5550297
v 4.9442737 -27.3756403 6.6448813
v -80.7629973 -64.5335168 77.7392387
v -62.2251257 -56.2387742 31.4712934
v -54.2718060 -9.5992647 11.7738592
v -96.5753123 -401.6428590 111.4187688
v 5.6236614 -17.3398014 1.5193617
v -93.9516500 -397.1318901 111.3340631
v 9.5408596 0.7564572 22.9069088
v 16.8372393 -0.8937880 24.2320895
v 31.3921347 -2.6680101 23.4441441
v 36.2158455 -4.1375947 22.8159856
v 38.3267254 -4.6049394 22.3006345
v 26.9433409 -2.6951469 24.1150409
v 10.6631648 0.8051367 22.9342710
v 32.5108804 -4.3950896 23.4797187
v 36.9991325 -3.3154294 22.1894588
v 37.0373502 -5.2814423 22.7329098
v 22.4000774 -1.0247668 23.9708871
v 29.9546421 -3.6700305 23.8156840
v 25.4435055 -1.3662181 23.8367636
v 27.5105555 -4.5860638 23.3104434
v 23.5440396 -2.4027855 24.2418293
v 38.9381908 -3.5021896 21.2640371
v 15.8790387 0.3075496 23.5527903
v 19.4698200 -0.2826696 23.7663090
v 34.0607874 -3.5553416 23.1584590
v 35.3746563 -3.0493452 22.6162989
v 28.9397705 -2.3508181 23.7616729
v 20.1217216 -1.6718906 24.3015569
v 24.0969099 -4.5247735 23.4505013
v 27.5334306 -1.8460462 23.7766746
v 25.2580103 -6.4800456 22.8771865
v 18.1169529 -1.6891734 24.3081395
v 25.5292468 -2.7497127 24.0533315
v 11.2014636 -7.8033926 11.2493159
v 10.9791784 -11.0249929 8.5280724
v 11.2459064 -8.8524530 10.5109941
v 11.4361933 -9.1456333 9.0169981
v 10.5377138 -12.4216126 6.7470055
v 10.7368380 -7.1645956 12.0015871
v 11.0510476 -8.5331835 11.0437851
v 11.5391016 -7.9615526 10.4133384
v 11.1827673 -9.9260574 9.5886653
v 11.3199772 -7.1390369 10.1687089
v 11.4121223 -8.9870673 9.8935440
v 10.8790742 -11.0191042 9.0386253
v 56.7778833 -42.5030403 39.5897292
v 53.4865186 -34.3776718 29.2528011
v 45.3308374 -30.9210699 25.3313240
v 45.9234603 -23.6465167 20.1396849
v 52.0074144 -15.6088257 16.0300899
v 33.2243107 -29.0689822 23.6249622
v 57.0770614 -44.2303307 41.7798012
v 51.4666475 -43.1806631 38.4308323
v 56.6224158 -40.4423028 37.5874899
v 49.8604290 -37.7760530 30.5440687
v 54.6802953 -38.2944457 33.4272347
v 45.7286574 -36.0985249 28.0302484
v 50.7454425 -32.8084901 26.4307968
v 40.6235233 -26.9632358 23.0562724
v 51.8087372 -17.5496042 16.6878551
v 29.7654867 -28.5359733 22.5892346
v 57.0740551 -45.3738272 43.3170758
v 49.4818762 -41.6205041 35.0860767
v 41.4087996 -24.2225826 19.9491400
v 50.5488925 -15.2781429 14.8099679
v 51.6154282 -20.3828458 18.3641464
v 32.3136523 -27.1745827 22.3807488
v 56.4941205 -46.2691635 43.5774662
v 54.5711741 -39.8964584 34.9602960
v 35.5055332 -27.5016669 23.0437368
v 43.4970595 -21.4293785 16.4982118
v 43.3806106 -22.5203056 18.3984395
v 47.5616381 -27.4710301 22.7536224
v 51.4650233 -14.4517543 15.2854398
v 35.2014117 -30.2796587 24.8242747
v 37.7672724 -28.6845025 24.6460009
v 41.2312597 -30.4724127 25.5491380
v 57.2835468 -42.4305424 40.5855365
v 46.8783602 -39.6308191 31.4133018
v 49.5092273 -39.8197658 32.7654146
v 52.5797680 -38.5215804 32.2604813
v 54.1586578 -36.6421454 31.5700285
v 43.9937748 -38.2945240 28.9930347
v 42.7169055 -36.9900838 27.8249141
v 40.9120210 -34.2875123 26.8813167
v 50.2060838 -17.3578132 15.8956107
v 55.1396720 -43.8413210 40.8780538
v 37.7306156 -25.6394316 20.7523480
v 46.3336520 -21.3266276 18.1831419
v 49.8275086 -19.6950659 17.7588910
v 44.4358215 -25.9141587 21.9660494
v 50.0630327 -28.4715947 23.1316797
v 34.9826105 -33.5871130 25.3724623
v 37.8906615 -27.0462539 22.9929592
v 46.5771258 -37.9587486 29.6117160
v 49.5292619 -35.4687832 28.2837506
v 52.4002314 -39.7979505 34.0033323
v 52.2964448 -36.1004993 29.7708698
v 43.8828468 -33.7718986 26.7837532
v 51.8557429 -18.6600778 17.3758417
v 49.6429950 -21.9827853 19.3230268
v 44.2654341 -28.4071919 23.8927435
v 47.3982580 -33.3045945 26.5787151
v 48.6361012 -30.4362606 24.6881470
v 51.9774407 -34.2646204 27.9983077
v 52.6714027 -32.6274000 27.1355379
v 52.0627461 -19.1134028 17.7650321
v 49.2837951 -24.9693058 20.9937207
v 52.2713363 -22.6148441 19.8778175
v 51.8496670 -30.5152666 24.9200054
v 46.8356013 -25.4621413 21.4741547
v 49.7782417 -26.9387532 22.0847558
v 56.3268326 -38.5087393 35.9301902
v 55.5372797 -37.3720787 33.8037573
v 55.6382909 -38.9644615 35.0706317
v 49.1044074 -13.7625551 13.7057705
v 46.6956161 -17.7377407 14.3735427
v 36.0211134 -25.0861887 17.5531898
v 46.4808904 -29.2915162 24.1735950
v 53.1321317 -40.8609249 35.8821563
v 55.9571721 -41.2722118 37.5946537
v -83.9000642 -328.7836313 107.7660024
v -82.3187158 -336.8703127 108.0438048
v -13.8154821 -413.5670662 82.9273909
v -94.6948230 -384.2227757 108.6998284
v -90.2954042 -372.0373809 107.8563482
v -98.4892473 -393.1243718 108.4319428
v -100.8945182 -402.6515782 106.1782166
v -98.1847793 -401.9378424 110.5256528
v -102.5124341 -416.3244367 110.6813401
v -100.3105715 -408.9357853 110.4758158
v -100.6285697 -416.2679613 113.7540191
v -96.5955853 -436.6454482 110.9416559
v -93.6115310 -440.9054816 111.5894467
v -78.2631934 -448.9952624 106.9564000
v -73.5008642 -449.1066933 102.7275026
v -70.5911219 -451.2702525 104.0636897
v -39.7949144 -422.3674238 90.8623412
v -41.5253192 -436.5972877 91.3685486
v -43.1483388 -446.6166496 91.9473395
v -42.4893945 -431.3860834 91.7544067
v -42.3669554 -431.9119751 91.7180777
v -40.1508845 -438.3373857 90.8371508
v -35.9415859 -457.4621022 90.4112533
v -28.8929734 -456.0917318 86.6061971
v -26.3267569 -452.8486729 83.3946690
v -24.6433113 -437.7662838 84.1320232
v -12.2717181 -430.4058850 79.2223439
v -5.9760343 -433.4028959 77.0290792
v -4.3681236 -423.7862527 78.5389543
v -4.9835281 -399.9020755 82.9099864
v -15.8933140 -378.9575696 83.7944448
v -12.5829326 -364.0991151 82.4164301
v -39.3488444 -364.0909195 88.1045684
v -43.9878851 -361.7712557 89.4970521
v -50.5224355 -363.8310730 92.3269242
v -64.3376186 -361.1322045 96.9365910
v -70.7538873 -356.8336070 98.3283818
v -85.3727162 -331.0534060 107.4354202
v -83.8208273 -334.3797326 108.0202013
v -5.9068082 -413.2867157 80.5859864
v -94.6252197 -383.8952780 110.2428958
v -91.9832885 -375.5800426 108.9360639
v -97.3195508 -392.8843737 110.3957742
v -89.3849581 -398.5089958 101.9583195
v -102.2102237 -419.4695652 112.9547954
v -101.7817259 -409.3380868 107.1181446
v -100.2715752 -414.4294560 113.4814546
v -100.0687853 -431.9731593 112.6675382
v -87.1972367 -445.2077448 108.0881208
v -91.8244198 -441.9427812 111.7275879
v -75.4787326 -450.0544071 104.6285555
v -62.5110716 -450.6314397 99.3753225
v -73.1727630 -450.5650103 104.9108356
v -67.5040781 -451.7751336 101.6954333
v -68.9972416 -451.0425627 104.1824743
v -31.2951393 -425.1612425 88.1651118
v -53.5011478 -440.3980970 95.2840894
v -34.0569615 -444.8866248 87.9660994
v -43.2440080 -441.7309165 91.9504389
v -38.9000587 -457.6381743 91.8598548
v -26.4462102 -455.3527832 85.3005573
v -31.1098043 -456.6241503 87.9128426
v -23.8131024 -450.2836764 81.8408206
v -24.2227502 -441.5509999 83.4127367
v -12.2121237 -421.1705625 81.0560435
v -8.4029529 -431.8463504 77.3496404
v -3.9350241 -426.4706075 78.4018338
v -6.1840103 -425.5823493 78.6176547
v -7.4757086 -389.7465169 84.0326771
v -4.6636942 -395.1092660 83.6817771
v -4.1747876 -399.9625444 82.9623416
v -4.2320513 -403.5895765 82.3950395
v -24.4549681 -371.3090122 84.5975876
v -12.1025536 -373.6886680 82.8244835
v -40.8759229 -361.7629707 88.2811993
v -34.2044570 -366.1250174 86.6176859
v -56.1810695 -363.9267683 94.3894237
v -50.7990941 -361.3778949 92.1378508
v -46.2639444 -363.0948961 90.6267613
v -78.1421363 -374.6888041 101.5140340
v -65.8286810 -358.9121103 97.1035287
v -75.3536224 -357.2987318 100.5555838
v -72.5202337 -354.1242778 98.6866131
v -68.9591393 -354.9851179 97.3549783
v -84.8050937 -332.3695660 107.8180671
v -3.4749757 -413.4116471 80.2335665
v -88.6071771 -375.1388490 106.0716733
v -96.4266509 -388.1069720 109.8693386
v -98.9448577 -396.2936997 109.0685949
v -101.5118361 -417.1396494 113.3622602
v -97.6828560 -406.4725339 103.4387648
v -100.1032367 -412.4013484 112.8317863
v -98.3442664 -435.1653159 113.3204699
v -101.9914970 -425.0994325 111.5316302
v -86.4694864 -445.6544816 109.4597802
v -82.7281103 -447.5989640 107.0247293
v -77.0039409 -449.6337175 105.6875288
v -56.1848879 -454.0823102 98.0495214
v -72.4279806 -450.7839680 103.6059037
v -64.2689690 -453.1241059 101.0350287
v -24.4879778 -427.9057980 85.2894038
v -35.6555134 -432.1553111 89.3829614
v -25.9293802 -407.9711139 87.0723203
v -69.0890774 -438.4760261 99.2924199
v -51.5668616 -428.4734130 94.1419303
v -48.0868779 -435.3597164 93.4634134
v -42.3952341 -439.2602742 91.6521326
v -49.5548770 -444.3907440 94.2777395
v -40.4887386 -454.0354908 91.0643488
v -41.6025221 -457.6234519 93.0401981
v -30.1386230 -454.1648626 85.9338418
v -26.4430419 -454.2768598 84.0512961
v -25.1196828 -451.5391290 82.5685933
v -28.8505610 -442.9530799 85.5805874
v -8.2483031 -422.3897159 79.5056298
v -7.7535263 -382.4621141 83.9081779
v -4.9685542 -389.7707164 84.3031332
v -8.6249392 -396.8477249 83.6551785
v -4.0481314 -401.4321864 82.8893408
v -3.9258306 -403.0054808 82.6729015
v -8.7525491 -406.4294100 82.5244561
v -26.8291719 -365.0068641 84.5694840
v -15.4658286 -369.7795570 82.6497376
v -41.8506376 -363.6274040 88.9576226
v -35.4059935 -363.1630838 86.6117999
v -38.2648185 -385.9224916 89.8531154
v -54.8072495 -361.5263999 93.6234668
v -66.7938963 -369.6024120 98.0105177
v -77.7227879 -365.1606441 101.7170921
v -84.3791068 -330.6850195 107.7925190
v -4.5073656 -407.9110324 81.4179406
v -89.5280465 -385.7604265 104.2533219
v -90.1885480 -374.0765154 107.4426323
v -96.4581221 -389.6242380 107.1741730
v -100.1916751 -398.7006247 107.0463657
v -99.2458537 -417.7474976 106.3731164
v -101.2561321 -414.2907560 112.6678586
v -99.8650268 -431.9062829 113.7521267
v -90.5925110 -443.3124959 110.2292091
v -79.9970254 -446.8485117 104.3453589
v -80.9008256 -448.3443797 107.2359458
v -52.2706918 -455.8314979 96.9589800
v -56.2720709 -454.9961090 98.7188891
v -63.7522787 -453.2750845 101.0237262
v -33.9815021 -438.3320808 88.3551165
v -38.5411978 -435.0295365 90.3275833
v -37.4491997 -427.7458191 90.1495591
v -82.4385360 -420.0482666 100.8429676
v -44.9776649 -433.3599806 92.5039798
v -41.4904468 -443.4618652 91.2679285
v -56.0316332 -446.5860128 96.5951905
v -38.7877114 -456.8679035 90.6461254
v -44.7792597 -457.4754238 94.0387174
v -27.8880969 -449.5063722 84.3273550
v -28.5508651 -455.0434649 85.3229761
v -28.1491149 -453.4327984 84.5389217
v -4.4601504 -418.5864329 79.3492123
v -6.1992370 -423.2751429 78.9071023
v -4.1594477 -401.7166793 82.7007592
v -3.6513743 -406.2851071 81.9496512
v -30.2563868 -363.0412221 85.0779042
v -20.8340418 -368.1475818 83.5163742
v -42.3742011 -373.9968240 90.3592557
v -26.6191587 -381.6754818 86.3995031
v -47.0709205 -403.6566019 92.3613235
v -60.7105829 -385.6228292 95.8304405
v -73.6842453 -360.8452976 99.9174416
v -82.3089629 -329.6817839 107.9222932
v -87.2752219 -369.9935973 106.1161160
v -98.7953842 -400.0608921 104.3219864
v -93.8343853 -440.2272999 110.2418900
v -76.6438171 -442.5306320 102.0292863
v -79.4945061 -448.4751225 105.1023677
v -83.4237784 -447.1913576 108.4397510
v -50.2067246 -453.3181190 95.3127369
v -60.0880943 -453.9045393 99.6170118
v -66.1857128 -452.6451528 102.1343246
v -35.4873836 -435.6077611 89.1399905
v -40.2188785 -430.5382669 91.0203829
v -45.4644561 -438.1274581 92.7128717
v -47.6353057 -430.1741719 93.1793377
v -43.5460322 -432.4097931 92.0735151
v -38.5729596 -448.3271539 89.9765864
v -63.8566762 -444.2369938 98.5921025
v -35.1127610 -452.6315033 88.3862674
v -43.0842303 -457.0684731 92.6072374
v -25.7137567 -449.8524666 82.9691514
v -30.6800660 -455.6978643 86.6604000
v -29.2785577 -451.7925978 85.1240754
v -3.9813416 -421.4296341 78.8110942
v -4.8780018 -402.0684361 82.5938433
v -30.0027374 -367.9221272 85.5900198
v -32.6464958 -364.4845188 85.8995318
v -27.7697034 -361.9858623 84.6044347
v -52.5767170 -371.6095090 93.5407951
v -45.4947576 -368.5311079 90.9447148
v -36.0901505 -372.0818460 88.0681425
v -24.1913907 -394.3341374 86.6447985
v -48.4049693 -415.9644246 92.9306149
v -75.9101808 -388.8419867 99.5894000
v -76.6956657 -360.1894975 101.3259813
v -69.3843737 -362.1783257 98.5590592
v -82.9195753 -332.2571814 107.9780757
v -83.1465125 -369.6757257 103.8721651
v -90.0142789 -436.5811646 106.3869894
v -78.4260258 -431.8387508 101.0829434
v -61.0942580 -453.8635015 100.1044363
v -30.2933864 -431.3514233 87.3700306
v -40.9126654 -433.4121048 91.2072733
v -41.3944013 -431.0244620 91.4065242
v -38.2348150 -424.7164428 90.4231220
v -43.5240716 -437.9402995 92.0568258
v -46.7218272 -424.1569042 92.7509665
v -45.1938249 -430.5820763 92.5138220
v -42.9339148 -432.0003092 91.8911099
v -45.3196727 -453.9508820 93.2625681
v -27.2809174 -451.5041411 83.8092044
v -34.1356285 -455.8886290 88.3011818
v -31.4499401 -452.6265860 86.4756033
v -3.2524227 -418.6897576 79.2953670
v -5.1329378 -405.0461948 82.0977017
v -7.2758514 -401.6583860 82.9253420
v -49.0711331 -380.1562488 92.7032456
v -40.2220637 -367.9540157 88.9712200
v -29.0157255 -375.0378489 86.2450451
v -15.9520805 -391.9667900 84.8574713
v -66.2425160 -410.4952216 96.8142673
v -65.7300204 -364.4929528 97.6024941
v -81.1207369 -334.5077634 108.1101149
v -80.0822750 -332.1301043 107.7589393
v -41.9346988 -431.3179255 91.5824398
v -32.3696025 -418.0237949 88.7338817
v -33.9558162 -422.9908288 89.1331062
v -40.3557979 -427.9970527 91.0638720
v -43.6043404 -435.5155528 92.0853242
v -52.1506295 -422.6312935 94.0406770
v -41.8021083 -417.0777798 91.3272873
v -45.0932346 -427.2010922 92.4037546
v -43.4074178 -431.2947392 92.0211449
v -32.3819108 -448.3289719 86.9596004
v -15.9749370 -403.0167162 84.6380517
v -68.2311729 -425.5652726 97.9216844
v -72.3539516 -367.1495020 99.7814909
v -79.0702105 -337.1053934 108.1382632
v -41.6140966 -431.8674803 91.4728418
v -23.1975578 -415.6875610 85.9057009
v -41.5759198 -425.7358313 91.3993195
v -41.8107472 -430.3562939 91.5322900
v -42.8548232 -432.9407513 91.8589011
v -58.8016137 -416.0927832 95.3302905
v -41.0053097 -409.0065956 90.9919068
v -30.3591900 -449.5373964 85.8092904
v -11.4346184 -403.1012356 83.5658684
v -59.6361458 -428.1400442 96.0856825
v -42.9002307 -428.8685918 91.8275788
v -34.6628055 -399.5256722 89.2989114
v -30.0072655 -446.0834563 85.8627707
v -15.8125088 -408.1048965 84.1995701
v -27.2070374 -444.9909031 84.5085829
v -20.5456559 -450.9681761 80.9519812
v -20.6854232 -359.6950173 83.3169222
v -85.3611827 -340.5673206 107.3266491
v -88.3707777 -370.3210056 106.8165377
v -86.2643719 -368.8980341 105.8019549
v -89.3028080 -371.9111979 107.1631685
v -88.0194604 -371.8807995 106.2718928
v -91.1499560 -374.3505180 108.2417294
v -93.1135863 -379.3460131 109.0668142
v -91.8100327 -376.5196204 108.3685011
v -91.4127305 -378.4283400 107.3954701
v -89.6971971 -381.1646998 105.4506525
v -83.9204565 -376.4343858 103.5332158
v -81.0523108 -381.7930222 101.7974168
v -71.3503957 -382.5081587 98.8327786
v -62.5281706 -376.9369125 96.5861529
v -101.0851413 -403.6801159 106.8201512
v -101.5522704 -406.8449736 106.9824025
v -101.2401655 -405.9015214 106.0116291
v -100.3916562 -410.3622139 105.1351130
v -100.1951993 -402.7316272 105.0153226
v -12.1350558 -434.3986809 78.5799176
v -5.4589319 -435.3342652 77.3146227
v -61.8801750 -360.0040376 96.0404798
v -60.9049872 -362.9896343 95.9980115
v -60.7166179 -366.2323654 96.0726663
v -84.7551897 -336.2013400 108.0200747
v -94.4754183 -385.7539594 110.7005551
v -95.5857709 -388.7418509 110.8202636
v -93.1676403 -378.7668645 109.7733229
v -96.1794332 -392.7016556 110.9965369
v -97.2667038 -394.9407637 110.6971204
v -102.1191254 -421.9509363 113.4301573
v -102.2126153 -425.2010882 112.7654016
v -94.5134684 -439.8426712 112.3649254
v -96.5003446 -437.9970133 112.3915762
v -33.3376974 -457.0929706 89.1398713
v -21.5754621 -439.2980635 82.3912844
v -21.6315165 -435.7392192 82.9678327
v -26.6602468 -433.1661761 85.6453031
v -21.7336453 -429.2111099 83.9208066
v -29.6075549 -437.3261034 86.5197629
v -16.7482886 -428.3196032 81.7151368
v -18.6303854 -421.6795862 83.5790187
v -9.1046486 -427.4955988 78.5634071
v -12.7666974 -425.0251055 80.4915056
v -8.4683662 -435.9726310 77.0306438
v -2.9373982 -424.2337942 78.8221657
v -3.0871534 -421.7689633 78.9837092
v -4.6058660 -394.8782384 84.0077698
v -4.4866409 -398.4687924 83.1353515
v -6.2059443 -398.1522024 83.2469612
v -6.4238375 -394.9727714 83.6575106
v -10.3473160 -371.5895414 83.0546916
v -9.0343989 -375.3686845 83.3581463
v -38.2902510 -362.3014987 87.4737576
v -48.4784096 -361.2482548 91.2364796
v -68.0505484 -357.4002087 97.5035653
v -69.6098581 -359.4576716 98.3227864
v -70.8953813 -353.2072008 97.8866145
v -2.8166103 -413.8614833 80.6059092
v -3.1423217 -411.0472202 80.9490979
v -102.1493673 -416.5718555 112.1224388
v -101.9477323 -413.0630791 110.7222959
v -75.0937536 -450.0652850 105.5569798
v -68.9259842 -451.8348277 102.7033329
v -68.3220327 -451.8522620 103.2644659
v -74.6894181 -449.7421682 103.6425978
v -76.3542727 -448.5857785 103.5776883
v -77.6654035 -445.9573627 103.0966118
v -84.8982930 -441.5823817 105.1047072
v -73.4437853 -445.8711147 101.6609892
v -84.1900781 -435.3939891 103.4516171
v -92.2246128 -425.3736734 104.6174541
v -52.9468991 -434.6672595 94.7972387
v -60.0196533 -438.9142990 96.9678760
v -46.8630940 -444.3764687 93.3227018
v -47.3875999 -449.3929446 93.7631428
v -47.6090237 -441.0723448 93.4775323
v -22.8324775 -451.4303505 81.6801786
v -26.8204305 -440.4339194 84.8609805
v -11.5229916 -384.6443594 83.9308351
v -16.8247260 -385.7267201 84.6666098
v -5.5801603 -384.9570453 84.5462233
v -6.6206134 -380.3637624 84.2039064
v -5.1967180 -389.0385032 84.7185701
v -4.7719702 -392.0066953 84.3582824
v -4.3413793 -399.6875882 83.1511691
v -4.3423874 -397.8626132 83.3357126
v -17.0494057 -373.5978603 83.2722038
v -12.4034043 -368.6361909 82.5697929
v -43.8709855 -364.1422391 89.8217335
v -45.0351909 -366.0293221 90.5165002
v -53.1523339 -363.5392487 93.2552889
v -50.6349206 -367.9416776 92.7116126
v -55.7075068 -367.3529029 94.4279656
v -59.6399345 -370.5404103 95.7787484
v -57.1589768 -360.8379364 94.4155008
v -7.3204432 -409.7792804 81.6002563
v -9.0907300 -413.5633111 81.4068764
v -8.1863133 -417.3620045 80.4542303
v -11.6735511 -409.8653793 82.7827901
v -93.6557204 -386.2251043 106.3333750
v -94.4307372 -393.4837878 104.1838154
v -97.4160358 -427.7158380 108.1814393
v -100.9561867 -415.5020416 113.3921519
v -89.1259387 -443.9045489 110.6140837
v -83.9160532 -445.9503293 106.1446443
v -78.9845586 -449.0638673 106.1979756
v -89.1712978 -409.9738002 101.7005593
v -77.7800381 -408.6622000 99.2274880
v -41.2864499 -440.6996965 91.2221521
v -37.4207199 -441.3525462 89.6499455
v -39.1266756 -440.6021833 90.3794318
v -36.6492569 -439.0595853 89.4324929
v -38.1299444 -457.3162496 90.8050463
v -40.6476706 -457.3836029 91.9031501
v -36.3023169 -456.7104578 89.5041004
v -37.6861356 -454.3286264 89.7810683
v -47.9853898 -456.8543434 95.7394019
v -8.2218405 -425.0035584 78.9479539
v -10.3449775 -423.7423539 79.8477978
v -4.4369088 -400.4181027 82.8365460
v -3.8825753 -404.4895768 82.3858380
v -4.0343292 -405.7685137 81.9334909
v -95.6408083 -400.6765783 103.1153873
v -98.6707136 -395.3373730 106.0873047
v -91.5928334 -441.9987202 109.3859151
v -92.8227827 -438.6840761 108.8308319
v -88.3336216 -441.9998229 107.1519554
v -81.7019269 -447.7566481 108.2441136
v -85.3507295 -446.3995993 107.9508960
v -52.5398962 -454.4967413 96.5429023
v -54.7689907 -451.3637722 96.8306735
v -48.1427312 -456.5763772 94.9791372
v -59.2315793 -453.1975389 98.9643037
v -63.7344941 -452.4181485 100.3685668
v -67.2823191 -449.2213726 100.5799547
v -66.4696246 -452.5338709 101.7541885
v -40.4195897 -446.5686977 90.8016115
v -37.7593599 -445.4939365 89.6495432
v -42.6183939 -450.4448175 91.8175429
v -23.4349798 -448.5069215 81.9218382
v -6.2052035 -420.7400680 79.3300048
v -8.2232207 -420.0134575 79.9634606
v -33.2888737 -362.2233570 85.7846439
v -30.6640305 -365.6949401 85.4844078
v -25.1968019 -363.5768592 84.2409357
v -22.2406052 -364.8684919 83.6800188
v -23.7799305 -366.7268753 84.0664729
v -18.4799563 -366.6109443 82.9048306
v -36.6570540 -368.1778312 87.7352282
v -32.4490070 -370.6387281 86.6931900
v -74.0383416 -358.7586880 99.8897254
v -77.2734210 -362.5263870 101.5391275
v -78.5006583 -369.7842062 101.9318178
v -58.2223013 -454.5466304 99.3064940
v -32.3343128 -434.7642958 87.9260749
v -27.7766995 -425.8407950 86.8212879
v -27.0273536 -420.8971262 86.8881419
v -23.2389402 -423.1100976 85.2823257
v -38.0143188 -431.3208163 90.2554095
v -44.6007848 -440.1118457 92.4346000
v -47.1536256 -432.4977398 93.1131691
v -49.8591587 -432.9286218 93.8798115
v -50.8728400 -435.8742535 94.2823291
v -50.2835326 -438.6737645 94.2319930
v -32.7407718 -456.4579725 88.0040377
v -32.1905352 -455.0330639 87.2063264
v -5.8587641 -400.9620845 82.8297660
v -6.2367450 -403.1740725 82.5519338
v -6.6977604 -399.7590244 83.0901712
v -9.6089086 -400.3745615 83.4654793
v -13.6074824 -396.6492712 84.4307765
v -49.1986535 -389.8378015 92.7985683
v -59.6485920 -398.6073732 95.2873379
v -41.0067402 -371.1538613 89.6330252
v -37.0487198 -375.2573431 88.7506828
v -38.3120365 -380.1787496 89.5677805
v -40.0420278 -365.9242690 88.6256248
v -22.0736917 -378.6190450 84.9177465
v -36.8502922 -421.4134812 90.0252163
v -36.2417623 -416.3949490 89.8475423
v -30.4386783 -412.8979743 88.2471129
v -33.0657251 -406.4941704 88.9743790
v -31.5137953 -420.4649925 88.4172469
v -27.9651545 -415.7498777 87.4476433
v -23.3722087 -411.3979340 86.2149298
v -45.9278300 -436.0687435 92.8287953
v -48.5360734 -427.5673032 93.3295339
v -50.2489619 -425.1480401 93.6752111
v -53.9351515 -426.3351858 94.6288258
v -48.6187004 -421.6416180 93.1494981
v -56.6620007 -431.3440025 95.5627188
v -57.7283017 -422.5337505 95.3435600
v -61.1229725 -433.7676466 96.8234614
v -43.1547649 -423.2373536 91.7924643
v -41.0697758 -419.8448658 91.1791399
v -37.9963294 -419.2584455 90.3421417
v -35.7534029 -449.0995109 88.6338949
v -73.8072470 -363.9512658 100.1837701
v -72.3476484 -371.3854253 99.7362807
v -80.1670924 -339.1978741 107.5723544
v -52.2929467 -410.5325341 93.7019959
v -65.8616573 -418.4518158 96.9938263
v -74.9812201 -420.1902449 99.1115496
v -28.3184145 -447.4035800 84.8093629
v -32.1706608 -445.6172585 87.0006606
v -31.6063352 -442.7142143 86.9458839
v -34.2531465 -441.9267476 88.2355571
v -26.1962116 -442.7636564 84.2723101
v -26.0735378 -447.3165274 83.5590437
v -21.5421300 -449.8093426 80.8854625
v -85.5577812 -368.5905039 105.3132936
v -85.7084170 -369.5312738 105.2089334
v -85.8668685 -371.2998927 105.0706580
v -82.5551599 -372.5280762 103.3691242
v -89.3517509 -374.3620515 106.7238003
v -92.1751335 -378.2351315 108.2068905
v -93.1678265 -380.9640408 108.3227247
v -91.9456109 -381.3194633 106.9257185
v -86.7264792 -381.8306029 103.8581654
v -84.5588744 -386.7394924 102.2894010
v -68.6510578 -388.9605999 97.7287740
v -73.4059736 -398.9473879 98.3975083
v -100.6514505 -400.9891152 107.0989221
v -101.7908677 -410.0424349 108.5886955
v -101.5471816 -414.3265784 107.4162275
v -101.2055054 -408.9728296 105.8071479
v -99.8670608 -405.5460095 104.3636352
v -97.4779800 -413.3756459 104.3213457
v -100.2618745 -400.0691473 105.9656590
v -15.6590454 -432.4051738 80.5705711
v -4.6381671 -433.3268702 77.4517804
v -63.4522811 -358.5057557 96.3394269
v -61.9856715 -361.8685305 96.2662250
v -63.3335933 -363.3213043 96.8001932
v -84.4595507 -338.0324244 107.8937352
v -82.9708874 -339.1096294 107.5630561
v -82.4268460 -341.1726654 107.0370674
v -93.9567089 -382.8906715 110.4969755
v -93.8158631 -380.7525337 109.7978652
v -94.2862406 -382.3881447 109.5537320
v -95.3418016 -386.3260448 110.4045510
v -95.3925848 -385.3231668 109.8415777
v -96.1473957 -387.5641227 108.6891070
v -92.6615000 -377.4196506 109.2221513
v -96.3062942 -391.2578523 110.8199731
v -97.2628966 -390.9907043 109.9617630
v -97.3320976 -390.2217150 108.8413224
v -97.9858860 -392.2252357 107.3619872
v -97.3719060 -393.0164576 106.0005948
v -98.5355303 -397.5515962 109.6411198
v -101.7516628 -419.6261764 113.6022136
v -101.2384966 -428.5457134 113.4141684
v -102.1316424 -424.6366918 113.2673472
v -102.6168838 -421.8633175 111.8418276
v -101.7250419 -420.2283323 109.5554829
v -101.1834964 -428.9981425 112.3811603
v -99.7584239 -430.0558567 111.0716388
v -95.8297253 -438.5987520 111.3661006
v -96.0491747 -438.1091297 113.0431816
v -98.1664956 -435.5971217 112.5704572
v -98.6748114 -434.4008565 111.9257808
v -19.1076137 -437.2452796 81.4910904
v -18.9835820 -425.6265759 83.1643343
v -9.4457632 -393.0033743 83.9899704
v -11.7446100 -388.6111677 84.1851681
v -5.4741269 -391.7112648 84.0518251
v -6.6029755 -387.1915042 84.1776505
v -10.7736960 -378.5691857 83.3479986
v -9.2037963 -372.7978468 83.4495276
v -36.8796512 -364.8045957 87.3391256
v -48.7865098 -362.8444076 91.5675983
v -2.9460259 -415.9405231 79.9435824
v -4.0052910 -415.9296751 79.6836764
v -4.0919580 -410.7172787 80.7071030
v -102.0994186 -412.9493535 108.6570919
v -70.5563575 -450.5765438 102.3744419
v -70.4656467 -448.9137530 101.5655771
v -69.1685304 -445.9984303 100.3979892
v -71.3271648 -442.2716796 100.3941223
v -74.9139413 -438.0714893 100.8624509
v -71.4267343 -432.4572384 99.2724001
v -77.1840736 -449.1520524 104.3876633
v -75.7827461 -447.4940300 102.8924659
v -81.0901895 -441.8679476 103.4823880
v -80.0485536 -438.0847514 102.4282500
v -81.2837258 -445.1831877 104.3855846
v -85.3727758 -427.6795387 102.5587693
v -50.1797684 -449.1961598 94.8329270
v -51.2093604 -442.1990514 94.6977809
v -54.3305427 -443.6533451 95.7758799
v -59.5399551 -443.1752563 97.2563177
v -29.3709580 -440.0750399 86.1303285
v -27.4671447 -437.7759099 85.4823440
v -21.8365006 -388.7636364 85.8709291
v -15.1495636 -365.0870621 82.4019387
v -13.1958509 -370.9208369 82.6063827
v -42.5253138 -368.6663806 89.8919553
v -47.1474677 -366.7885065 91.3783237
v -42.2593690 -366.0626709 89.4695595
v -49.3705794 -370.4554141 92.4318731
v -47.8904471 -375.1692474 92.1925381
v -55.3169623 -375.6612539 94.4733322
v -54.4252805 -365.6487763 93.8881785
v -56.2228486 -371.1651564 94.7001278
v -58.4206358 -373.4011054 95.4057649
v -64.8830980 -373.3325601 97.3692611
v -69.3613365 -376.7816424 98.5893309
v -57.2530292 -362.3154163 94.6377590
v -59.5575497 -361.6734445 95.4226330
v -81.7652047 -348.1712639 106.4356938
v -74.5354146 -354.9697995 99.8322889
v -73.2975304 -356.6066027 99.3338078
v -6.0375328 -407.7324569 81.7022920
v -13.0712651 -417.6019132 82.0357576
v -89.9103805 -392.1420574 103.0365750
v -84.4448209 -394.9888349 101.1682972
v -86.4549577 -444.8738694 110.4766801
v -78.1401247 -449.2705464 105.2902266
v -80.4041103 -448.5324323 106.0677916
v -81.8803236 -447.5038350 105.8496907
v -37.9973687 -437.7322197 90.0300816
v -43.1576744 -457.5024247 93.1561291
v -40.7427810 -457.0288360 91.5632322
v -35.3649706 -454.7612071 88.7064785
v -34.5153138 -456.7994475 89.0293717
v -38.9934853 -451.3940513 90.2198851
v -46.9341688 -457.0273757 94.5606083
v -10.5425194 -425.7818758 79.4677660
v -11.8508600 -422.8780270 80.5657208
v -16.0461981 -425.0489473 81.9306597
v -3.7304838 -408.3032012 81.3005716
v -91.7447284 -403.9216936 102.1109819
v -85.4790062 -404.0133059 100.8298248
v -95.8003923 -433.0533445 108.8813916
v -93.3629572 -430.2157462 106.4044088
v -82.1231827 -447.0401108 109.2395410
v -83.9732811 -446.7410445 106.7585424
v -87.4782503 -445.2194273 108.8313237
v -57.1274646 -452.4393380 97.9413018
v -57.9927936 -450.3797293 97.7997184
v -61.1894876 -447.0349848 98.2381776
v -65.1540607 -452.6338577 101.0733172
v -62.7343133 -453.3481002 100.4041210
v -6.4618420 -418.5342789 79.7814354
v -5.5865259 -415.9170985 80.0378993
v -10.1949833 -421.5913117 80.2473873
v -10.2567133 -419.4624722 80.7006806
v -31.9260322 -366.5384054 85.9545842
v -28.4428820 -366.5550053 85.0296840
v -27.3769982 -369.5391715 85.1069614
v -29.5232497 -370.7881570 85.8390927
v -25.4975781 -368.2454228 84.5320672
v -21.6484293 -362.2436225 83.5184753
v -22.1385844 -370.2704012 83.9703009
v -18.9469773 -371.0171580 83.3579376
v -20.3723945 -375.2964139 84.1432661
v -57.4921109 -454.4414878 98.8124534
v -31.4555056 -436.8334413 87.3849466
v -29.5118988 -434.3400598 86.7721885
v -33.1467651 -432.2308302 88.4335786
v -31.5053426 -427.7548790 88.1018937
v -20.2037171 -418.2153940 84.6215859
v -18.2485376 -413.0232632 84.4694227
v -35.3035554 -429.0335774 89.3925875
v -34.1634229 -425.7808328 89.1222805
v -45.3330651 -442.3530400 92.7169994
v -49.9830134 -430.1579595 93.8048437
v -52.3132272 -431.5631688 94.4741666
v -53.1615727 -437.6047850 95.0133055
v -56.3335530 -436.7948771 95.8307460
v -33.5535519 -453.7746608 87.6900032
v -8.0005452 -403.9351642 82.7375799
v -10.1580871 -404.7852159 83.0849856
v -9.2377812 -402.1553397 83.2083374
v -12.9816867 -405.8244228 83.6558715
v -7.5582140 -398.3698189 83.3680406
v -5.7021892 -399.3799984 83.0331147
v -8.1803361 -400.1531899 83.2522810
v -12.9031874 -399.9528289 84.1337368
v -18.8307930 -395.1846361 85.4704008
v -24.1637882 -400.4305005 86.7147148
v -10.8589139 -397.1196711 83.9436576
v -11.8911024 -394.3337798 84.2243284
v -40.0952362 -393.6530352 90.5330703
v -43.6827727 -371.1096644 90.5462950
v -32.2645977 -375.0299513 87.2102454
v -30.6040160 -378.2553971 87.1044993
v -31.5783396 -382.6110661 87.8183767
v -42.9956950 -382.1901381 91.0272971
v -38.9380418 -378.0813515 89.6022171
v -34.7856209 -379.0410459 88.4203836
v -43.5297601 -378.1366944 91.0042450
v -38.5545082 -367.5923944 88.3209333
v -37.8960669 -369.6518838 88.3687586
v -38.9646031 -412.8550887 90.5373394
v -20.7343921 -405.8851302 85.7197866
v -47.4799201 -437.8863871 93.3490470
v -50.5142212 -419.1795588 93.5272649
v -54.5073338 -419.9552238 94.4906697
v -52.0813763 -416.2674844 93.8034505
v -44.7639152 -420.0893641 92.1437517
v -63.2683635 -424.4614244 96.7144743
v -64.8372397 -429.8099577 97.4246860
v -66.3436353 -434.2153966 98.1464460
v -39.0348546 -417.0329571 90.6049535
v -35.1165757 -418.5229540 89.5328000
v -33.1068374 -415.3812528 88.9780894
v -33.7350406 -411.5051627 89.1603827
v -36.2125412 -447.0726252 88.8934061
v -70.7648024 -364.7084236 99.1807133
v -55.9815504 -404.2277038 94.4461375
v -50.5797081 -398.2854486 93.1463987
v -70.4682693 -414.9740636 97.8553817
v -76.8930092 -413.7246013 99.1879478
v -72.1167624 -408.4660113 98.0344638
v -83.3949298 -412.4761522 100.5668044
v -66.7720288 -403.4358859 96.8655571
v -78.3737004 -425.1450896 100.3020927
v -34.1986679 -447.5201964 87.9064947
v -30.6683145 -444.3079531 86.3524228
v -31.7338184 -439.5093620 87.2764513
v -80.2748501 -368.2644069 102.7095839
v -83.9275271 -368.6456382 104.3542922
v -81.2977925 -373.9299774 102.7386561
v -80.9063241 -379.1622519 102.0546183
v -75.5798742 -378.9664209 100.3346890
v -85.6322795 -374.9807179 104.4824868
v -87.7813473 -373.1824756 105.8989093
v -90.0586769 -376.3425648 106.8250686
v -89.6028355 -377.9467046 106.1652824
v -87.1424451 -378.0112565 104.7643945
v -90.9305662 -376.2300611 107.5557098
v -93.6774909 -383.2995892 107.7354923
v -94.8414430 -386.1214221 107.5062677
v -91.9448510 -383.8546872 106.0270518
v -61.4982471 -392.0060098 95.8449394
v -100.1013070 -399.0936279 107.7575982
v -101.1435166 -411.8128717 106.1631739
v -100.3210098 -413.8163030 105.9614420
v -99.0261436 -403.0985832 103.9734408
v -97.7062136 -401.1094868 103.5994291
v -96.8892649 -396.6086805 104.2234302
v -99.4247943 -408.0779552 104.1704044
v -94.8706195 -419.2821681 104.4749841
v -90.3888568 -417.0655310 102.5787741
v -94.4612548 -408.9442492 102.7907506
v -99.6224433 -397.2008526 106.4307317
v -99.4498730 -395.9548771 107.6431945
v -63.8897717 -359.6818447 96.6401249
v -60.9080195 -364.4380271 96.0768834
v -66.3225502 -362.6919091 97.6714194
v -82.2744742 -343.6748087 106.8287417
v -98.1551483 -393.1600749 109.5167175
v -98.2195809 -394.3679035 109.7290888
v -95.7330540 -390.7426298 105.8391258
v -92.9437503 -389.3932104 104.7696099
v -99.6988639 -398.2713223 108.2222164
v -101.6190574 -426.7781079 113.5189682
v -102.4714708 -422.3179221 112.7323955
v -102.5906876 -419.3154871 111.9663417
v -102.6102379 -419.4691479 110.9937504
v -100.2288908 -425.2655804 109.6172556
v -21.6475129 -426.4403582 84.2376798
v -4.6906695 -391.9824064 84.1899812
v -8.9760479 -386.5922689 83.9848369
v -13.8555700 -375.8501410 83.0985159
v -8.0184340 -374.8220205 83.8187858
v -10.3880083 -373.5425472 83.0276608
v -36.0241793 -366.7688370 87.3187557
v -34.4204940 -368.4270680 87.0143473
v -35.1027921 -370.3217804 87.5067189
v -33.1343077 -372.8807569 87.2082561
v -2.6263304 -417.6540077 79.8631459
v -4.2949999 -413.2080674 80.2457854
v -5.4306602 -410.6153846 80.9954032
v -64.8529679 -447.1858740 99.3494168
v -67.2549754 -442.8105652 99.3316472
v -78.6300600 -448.0957091 104.3049693
v -78.0199841 -447.2671747 103.6464199
v -75.4559860 -445.9755719 102.3301035
v -73.3767897 -447.4638700 102.0594835
v -83.5274979 -439.6777749 104.0231064
v -81.4973116 -433.3790839 102.2066772
v -83.8551745 -444.2324638 105.3743660
v -85.9838799 -444.2355931 106.6032052
v -53.3696227 -446.1396337 95.6878662
v -56.9783002 -440.9833252 96.3253900
v -62.4899529 -441.8756664 97.9230031
v -63.4273738 -438.4748638 97.8125185
v -26.2229964 -435.6670678 85.1502642
v -14.0341418 -372.7293015 82.7641636
v -48.0815955 -368.3572114 91.8473154
v -49.5353453 -372.9595542 92.6118419
v -46.2718122 -372.7988303 91.5450081
v -51.6370423 -374.8067915 93.3413282
v -57.0348278 -380.5040419 94.9543193
v -53.1840213 -367.5523698 93.5708508
v -56.5927811 -365.8016324 94.6605653
v -51.8660210 -365.7722175 92.9876044
v -58.9113086 -376.6215742 95.5363438
v -68.2241321 -372.0123172 98.4181091
v -65.7948554 -379.8114359 97.4226147
v -58.8535890 -363.4500802 95.3213498
v -77.7970180 -361.6828620 101.9034088
v -72.0165595 -358.2431674 99.0023613
v -72.1935108 -359.6341610 99.2396399
v -7.5985789 -407.7298939 82.0401087
v -9.3909735 -409.2563689 82.2346061
v -15.0673445 -420.9482968 82.2272003
v -15.8713590 -417.5219238 83.0776766
v -84.5191479 -445.9854960 109.7856164
v -80.4285258 -447.5533962 104.9292684
v -81.9402188 -446.3352263 105.1522642
v -43.6176993 -457.5320184 93.8742682
v -41.8570228 -455.8750689 91.8958485
v -44.2361236 -455.8410943 93.0039361
v -42.8999588 -454.0970325 92.1803042
v -39.9005823 -455.7494819 90.9663141
v -45.0594015 -457.3194385 93.7800556
v -49.0890630 -456.6447139 95.6012905
v -12.0464563 -427.8886020 79.6013102
v -14.6411126 -429.8771024 80.4423243
v -13.6160655 -422.9858518 81.2506825
v -80.0428465 -400.4032910 99.7958183
v -97.8445038 -431.8216443 110.0185663
v -88.5236710 -431.6762984 104.4088304
v -85.6681690 -445.7366168 107.2020307
v -88.6659324 -444.5421100 109.6524671
v -89.4694999 -443.8849688 109.0334207
v -54.4735715 -453.5450637 97.1571878
v -52.4762385 -453.2007873 96.2447897
v -65.8425987 -451.7705739 100.9407789
v -67.7934662 -450.6341517 101.2431830
v -64.8399591 -450.9399235 100.2585813
v -61.5849309 -453.0833960 99.8113826
v -62.0167367 -452.0550370 99.6030197
v -7.4525224 -414.6351814 80.7390213
v -10.6261382 -417.4216986 81.2111720
v -11.0211307 -415.2798057 81.7190334
v -12.2354459 -419.3036258 81.4328268
v -32.0845507 -368.4213459 86.2686485
v -26.3899527 -372.3889887 85.1988196
v -23.4461613 -374.3810952 84.7155824
v -30.4925963 -372.9166687 86.4020512
v -19.9720189 -364.7944033 83.1577629
v -19.5239410 -362.7331257 83.0542371
v -22.8025597 -359.8378301 83.7580785
v -18.0396698 -368.8539267 82.9717666
v -18.6671037 -377.9654503 84.1354802
v -19.3658825 -381.7699850 84.7233608
v -21.7565969 -384.5110834 85.5208412
v -21.9840128 -372.9185760 84.2099190
v -27.9273093 -435.6237948 85.9383419
v -28.0498993 -431.5536022 86.4207223
v -33.4003940 -429.7410250 88.6832923
v -33.1330672 -427.4859130 88.7020677
v -55.1054366 -433.0401719 95.2737108
v -57.9488501 -433.7102473 96.0327014
v -54.4023961 -429.9511313 94.9242935
v -10.9941429 -407.4721038 82.9311237
v -10.6611243 -401.3082981 83.5738555
v -13.4218400 -408.8876545 83.4226459
v -15.8269182 -410.8216166 83.9225501
v -15.8358514 -405.3748250 84.4426528
v -9.2316763 -398.7318277 83.5642889
v -6.9829314 -396.6546059 83.5013911
v -7.9825483 -394.9858844 83.7469399
v -5.7140859 -396.6107368 83.4245533
v -5.2094557 -398.1885016 83.1736550
v -14.6404551 -399.0865648 84.5388919
v -18.8904032 -401.1731446 85.4243562
v -11.7749302 -391.4883435 84.2398629
v -14.8165254 -394.3780959 84.6846625
v -31.2758237 -391.2565708 88.2533193
v -42.0410745 -399.6332884 91.0990089
v -25.8595850 -377.9710829 85.7612714
v -27.0781890 -386.0480189 86.9134590
v -45.0706780 -386.4795864 91.7000473
v -37.9317477 -366.2329018 87.9074037
v -38.6231616 -371.5769947 88.8609141
v -37.1881947 -373.3842075 88.5908529
v -43.3672555 -413.1747484 91.6483253
v -46.4971028 -409.7129703 92.3322588
v -47.3912805 -418.5866416 92.7583426
v -58.2777373 -419.1377759 95.3228995
v -61.9422756 -417.9998636 96.1051211
v -61.0762388 -413.3684635 95.7546830
v -64.3373206 -421.4495420 96.7962816
v -61.7404170 -407.3957503 95.7766473
v -49.7787409 -412.6501679 93.1691304
v -55.7138659 -416.4078236 94.6414918
v -53.6412932 -413.4403467 94.0807387
v -57.7387810 -410.6207192 94.9413106
v -68.4424341 -429.4034541 98.2552171
v -72.8295669 -426.2999594 99.0455300
v -39.7543497 -415.1524901 90.7714739
v -37.4770723 -414.4976735 90.1687071
v -30.2943066 -415.4802263 88.1623030
v -37.9327275 -409.6964300 90.2349651
v -38.1949432 -404.1742980 90.2303830
v -31.0931876 -410.2049172 88.4515345
v -28.6574792 -405.1433802 87.8353864
v -32.2332494 -403.0328691 88.7437835
v -28.1235818 -397.9759216 87.6690224
v -35.7993692 -444.4684982 88.8013542
v -37.2282043 -449.4694769 89.3469527
v -68.7316880 -367.3370481 98.6136422
v -74.8514161 -404.0879607 98.5952169
v -66.2989765 -397.0523179 96.8497992
v -81.0870752 -370.0145781 102.9480919
v -79.3825835 -366.4720654 102.4006829
v -77.4024650 -367.1085238 101.5808657
v -75.0833899 -368.6700165 100.7151380
v -84.7112164 -369.7060049 104.6395302
v -78.6196291 -372.2760081 101.8446833
v -83.2485408 -380.6574047 102.7002707
v -73.4456480 -375.5913973 99.8983383
v -76.1419907 -383.2921684 100.1308113
v -86.7207050 -373.7092614 105.2095965
v -87.5520185 -380.6520104 104.4560149
v -88.5238051 -382.8966916 104.4437587
v -86.6941363 -384.3115866 103.4111232
v -87.9706889 -388.1117105 103.1859815
v -85.6685936 -391.0688162 101.9883677
v -81.9296241 -388.8186216 101.2243256
v -93.2985693 -384.1171265 106.9464535
v -55.6443557 -393.9081430 94.3826213
v -99.6950716 -397.2095251 108.0460399
v -101.6963199 -411.4722908 106.9713458
v -99.1668478 -411.6713405 104.7162116
v -100.7335857 -416.5233374 107.1653292
v -99.0757421 -421.7675328 107.4860916
v -97.0173329 -421.1850464 105.9889495
v -98.9108235 -405.4044485 103.7598699
v -96.5943709 -403.5271704 103.1451672
v -97.9914144 -396.5221643 104.8315316
v -97.7372825 -409.9624157 103.8238183
v -93.7359706 -414.1747952 103.1537876
v -99.3906856 -398.6167610 105.3341776
v -63.2381737 -365.3506637 96.8592912
v -63.1225705 -367.2671020 96.8617350
v -67.1093389 -360.9308302 97.7394283
v -98.9524573 -394.9941099 108.7715775
v -96.2050110 -393.8825727 104.8163250
v -95.0547233 -388.2411420 106.5158918
v -92.7113891 -391.6476369 104.0494367
v -92.9386318 -394.9296474 103.3538133
v -92.0531154 -386.6332173 105.1920429
v -101.8026769 -426.9403815 113.1865233
v -101.2187973 -429.1061163 113.0021513
v -102.4653763 -423.8660932 112.3140305
v -102.0233333 -426.0725379 112.2147292
v -102.1362543 -416.7643487 109.3009114
v -102.3728251 -422.3499596 111.1497954
v -23.2282467 -425.2951741 85.0454792
v -4.9403510 -393.5557902 83.8905349
v -5.2938610 -395.0492442 83.6420432
v -5.2107447 -390.3091550 84.2601806
v -6.2214322 -389.5239234 84.1348916
v -5.5220574 -388.2662952 84.3665972
v -6.1637084 -385.1096928 84.3297616
v -4.5830933 -393.9283192 83.8479847
v -8.0077834 -385.1421475 83.9943066
v -9.8517733 -382.0488751 83.7045684
v -12.8571307 -380.2644312 83.6071447
v -9.1151884 -388.7365162 84.0340108
v -7.6183374 -377.6272535 83.7708190
v -7.6104309 -380.0903559 83.8006213
v -10.5011733 -375.8457303 83.1138492
v -11.4667313 -372.0528483 82.8024447
v -7.2390931 -412.1807516 81.1313465
v -8.7896045 -411.4091992 81.7023516
v -79.3901905 -445.9715486 103.7735790
v -77.2686973 -444.2691207 102.5592536
v -74.8878196 -444.2243874 101.7723605
v -74.2374882 -441.6973293 101.1585668
v -77.7394325 -439.8967624 101.9615829
v -71.8138590 -439.7822320 100.1951694
v -71.9075128 -436.4348948 99.8231545
v -75.0683770 -434.1909289 100.4316807
v -75.0283673 -429.9856722 99.9442115
v -71.2985322 -446.8398094 101.2278721
v -86.7890045 -437.1655583 104.9122661
v -78.4762055 -436.0292256 101.6392112
v -84.4765231 -431.3344955 102.8512567
v -86.1377493 -442.4957931 106.0319319
v -87.4304920 -439.9505556 105.9504673
v -53.3504784 -448.7364292 95.9467664
v -54.9985319 -438.9764071 95.6178680
v -24.2208727 -434.1728389 84.4089165
v -24.0886025 -430.7515323 84.7842172
v -44.6329080 -375.7202923 91.2037864
v -49.0953140 -377.3206770 92.6433727
v -54.8233576 -373.3142018 94.2953452
v -54.3616079 -384.6829534 94.1708535
v -52.0440787 -369.3629205 93.2744890
v -54.5134321 -369.3139553 94.0992832
v -58.2090393 -366.9417202 95.2611566
v -58.5478023 -365.1425242 95.3077450
v -49.3409187 -366.2338555 92.1227261
v -55.8205023 -378.2191575 94.6279764
v -60.4100190 -379.1447878 95.9263444
v -59.9300452 -381.8792999 95.7259461
v -69.9232742 -369.5920110 98.9923775
v -67.3418641 -374.8193979 98.0675668
v -65.3870031 -384.8998249 97.0854610
v -76.6313896 -361.2100482 101.2305841
v -71.4514107 -360.9228432 99.1145223
v -6.8652877 -405.6278765 82.2521076
v -46.7357375 -455.5056691 94.1077024
v -47.7968045 -453.6432624 94.3226442
v -45.6684567 -457.1135044 93.9047337
v -43.8846983 -452.0740509 92.4631283
v -46.3168509 -451.7881274 93.4985131
v -44.5054583 -449.5016038 92.5909057
v -41.6112132 -452.0453811 91.4454535
v -50.9345680 -455.7483792 96.1265340
v -50.3725819 -456.3997686 96.5583101
v -52.1808118 -455.9586048 97.4051207
v -14.5112285 -427.1947443 80.8465928
v -17.0459077 -430.9102595 81.4738646
v -19.2844961 -429.9153686 82.6949552
v -77.3617849 -393.9047754 99.5620862
v -99.0151390 -428.1758666 109.6043885
v -97.1973017 -430.2961528 108.9173928
v -95.5327079 -430.5036664 107.8152135
v -93.2414457 -434.0022206 107.4898168
v -95.6929624 -427.4165928 106.9425419
v -53.6393933 -454.9936056 97.2074568
v -51.6692773 -451.3281286 95.6353694
v -64.4037426 -449.0390718 99.6003821
v -9.2238272 -415.6354070 81.0782909
v -13.1558040 -415.1934087 82.4575722
v -27.9519297 -373.6119568 85.7651159
v -26.7255846 -375.8364618 85.7168883
v -30.9932325 -374.4762242 86.7528021
v -30.1491618 -376.4661551 86.7549926
v -32.4606858 -376.6712546 87.4695927
v -19.9178550 -366.7360842 83.2201093
v -17.8534724 -364.8522198 82.7426463
v -16.1349531 -371.6804087 82.9002261
v -17.3439253 -376.0096133 83.6388916
v -15.4406419 -382.6418519 84.1501653
v -23.0167583 -380.9165657 85.4145065
v -19.3179529 -387.1158957 85.2344930
v -19.6095873 -373.2228875 83.7344527
v -27.4491888 -428.6588728 86.4495561
v -31.6291600 -429.8511744 88.0119130
v -29.7546219 -428.2441437 87.4044746
v -59.4111271 -435.9904826 96.5665057
v -61.5780503 -436.5728199 97.1631408
v -59.0188131 -431.0812354 96.1226076
v -56.8201691 -428.7928045 95.4521596
v -12.2726513 -401.4006555 83.8989094
v -13.7303201 -403.3060968 84.0751976
v -14.2627517 -401.2767375 84.3406841
v -11.0672386 -399.6028900 83.8003829
v -15.7831740 -413.2989943 83.6191252
v -17.9503839 -415.5101776 84.1023102
v -18.3700714 -410.3707671 84.7540498
v -18.7291838 -407.5392187 85.0754827
v -21.1489629 -412.8164947 85.4333118
v -13.5776000 -411.4441276 83.1409246
v -11.2378467 -412.4085903 82.2666138
v -18.1129724 -404.6224654 85.0869194
v -9.6876975 -395.2588439 83.9002654
v -7.3333825 -393.1556344 83.8572979
v -4.8376885 -396.6197968 83.4173784
v -15.8805102 -397.2457647 84.8535523
v -22.5165170 -404.4063687 86.2445235
v -20.5485858 -399.0527689 85.8546048
v -14.3787721 -389.9011016 84.5482275
v -14.4076226 -387.1181607 84.4061673
v -9.9849151 -390.6049728 84.0766802
v -17.3068121 -393.7149346 85.1414800
v -20.8758637 -392.4010396 85.8375281
v -46.1299755 -395.3757286 92.0494869
v -25.8014966 -390.6396627 86.8825465
v -31.7334831 -386.9939744 88.1647244
v -39.9280004 -389.3527687 90.4022381
v -40.0486998 -369.8022366 89.1444087
v -34.6728712 -374.6165335 87.9153535
v -34.7056128 -376.9455552 88.1880745
v -39.5874493 -373.3680546 89.3845558
v -48.3962744 -407.0688784 92.7298516
v -44.8433980 -406.3859582 91.8762535
v -44.7385833 -416.0400927 92.0449570
v -64.2345771 -415.6525135 96.5236053
v -67.2102794 -415.4680073 97.1670672
v -68.0419654 -421.8615294 97.6501182
v -60.9692223 -421.7850864 96.0514620
v -59.6761219 -402.1474421 95.2793285
v -46.0324548 -413.0591452 92.2926962
v -54.5432530 -408.1810117 94.1708758
v -41.5875018 -414.3193364 91.2264884
v -36.1465588 -411.8767083 89.7979662
v -27.9800873 -413.2745862 87.5278264
v -27.7177375 -410.4241431 87.5174627
v -25.7556085 -413.6128426 86.8453458
v -30.0479606 -417.6640213 88.0341977
v -28.1665232 -418.6769426 87.3957574
v -35.7182287 -406.4289629 89.6441191
v -27.4654552 -400.4976749 87.5316709
v -29.1236341 -394.7546482 87.8422260
v -34.6639901 -394.7919607 89.2054662
v -36.6563350 -442.9096878 89.2537013
v -70.5165341 -392.9377198 97.9830697
v -75.6077692 -365.2679622 100.8869857
v -80.8095038 -371.5392053 102.7275696
v -75.7864937 -371.1903691 100.8910537
v -85.3302628 -379.6310425 103.6568955
v -83.6881325 -383.3547533 102.4839878
v -80.9754431 -385.0293159 101.3927534
v -71.0798800 -374.3587136 99.2235243
v -71.5034232 -386.0684633 98.6369029
v -84.3623951 -372.3684251 104.1857600
v -87.8306404 -394.9467242 102.0165384
v -85.1670802 -399.2505074 100.9436771
v -98.7936556 -414.6952927 105.2464321
v -97.2661152 -416.9389904 105.0327644
v -94.5819095 -423.2057631 105.2131429
v -98.1659740 -403.8663805 103.5211384
v -95.5021083 -406.1393440 102.8921306
v -94.1460431 -403.0790925 102.6216373
v -91.7731002 -401.0421336 102.2492275
v -88.7982026 -402.7383924 101.5509740
v -95.6580490 -411.6983712 103.3919454
v -91.0739228 -413.4387970 102.3611277
v -87.4200314 -413.6882424 101.5299335
v -92.1563581 -419.2742705 103.4384146
v -90.6704366 -423.1349826 103.5700440
v -87.0225504 -421.2316275 102.1446511
v -65.6879172 -366.2896752 97.6496413
v -63.2428750 -369.5513904 96.9089419
v -95.3549221 -395.8487511 103.8761660
v -94.0962359 -388.7024820 105.6042761
v -90.9499228 -388.9036477 104.0894911
v -90.4278085 -384.0128183 105.0953716
v -100.5295441 -430.6834638 113.3678705
v -100.7349193 -429.1370809 113.8050482
v -101.7676890 -427.2838235 112.7206907
v -102.3908928 -423.8642156 111.7946953
v -101.4537215 -417.4282253 108.2613543
v -101.3831943 -423.7153530 110.2686822
v -25.3391955 -425.5701602 85.8815163
v -25.6732032 -422.7937162 86.2578750
v -22.9283161 -420.5132723 85.4182243
v -21.2530531 -423.5897064 84.4211280
v -5.9020887 -393.3292925 83.8409513
v -6.6568633 -391.4467692 83.9794651
v -7.6202303 -387.8367245 84.0539932
v -5.2885250 -387.1740103 84.4854116
v -6.6530067 -382.1874857 84.1373056
v -9.9730687 -384.6666515 83.8849843
v -8.9089591 -380.2100718 83.6089179
v -10.5776088 -386.5250945 84.0054452
v -12.6632117 -385.8067989 84.1059983
v -13.3015057 -383.1884563 83.9429498
v -12.1718552 -376.0307431 83.0431655
v -78.8973719 -442.2132373 102.7296484
v -80.5928409 -440.0276244 102.9423326
v -81.9685236 -437.9426837 103.0741781
v -79.7776803 -444.1636801 103.4604982
v -71.9940364 -444.4766343 100.9432077
v -69.2411363 -443.7539577 100.0234410
v -66.2944764 -445.1707900 99.4139686
v -69.1849291 -441.3375854 99.6634141
v -68.9308941 -435.2819324 98.9078060
v -78.3903971 -428.0407429 100.6155536
v -81.8447247 -429.1029572 101.7040461
v -83.5768878 -425.4290760 101.7053798
v -69.0557361 -447.7657080 100.7592082
v -89.1636461 -434.0497851 105.2556038
v -87.2675106 -429.6327829 103.5185903
v -89.7523463 -439.3658936 107.0874557
v -56.1659224 -449.1033852 96.9677195
v -21.6601733 -432.2750866 83.4789798
v -41.5858924 -376.7984211 90.3238654
v -46.3049822 -377.4544895 91.8106586
v -45.3999080 -379.7608316 91.6340426
v -56.4579926 -388.9047503 94.6551859
v -48.0206087 -385.0221634 92.4734995
v -57.4321449 -368.9123690 95.0509533
v -60.3821389 -368.2308793 95.9979296
v -52.3610339 -377.7299821 93.6179161
v -53.3288904 -380.3208768 93.9141437
v -63.5196343 -378.7890971 96.8176648
v -65.9104213 -377.2848845 97.5570232
v -57.1891405 -383.2114339 94.9528143
v -72.4491701 -369.1470325 99.8141170
v -64.5183250 -375.3665984 97.2099975
v -61.9065724 -374.5975494 96.4504108
v -62.4390915 -383.6371601 96.3523984
v -65.1423633 -387.5640929 96.9050303
v -75.4641443 -360.2217138 100.6335169
v -75.6414011 -361.7365062 100.7706523
v -76.1159658 -363.5038733 101.0367274
v -74.3410438 -362.4684513 100.2898365
v -72.2724274 -362.4920845 99.5429605
v -49.1708182 -455.0150335 95.1374099
v -48.9410236 -451.5471458 94.5696086
v -45.7990207 -446.9139576 93.0108950
v -42.2989242 -448.6114979 91.6255936
v -40.7612771 -449.6382177 90.9764841
v -54.2818382 -455.4272890 98.0813876
v -20.0738236 -427.6509285 83.3724663
v -79.0262073 -390.9267783 100.2182066
v -100.7471830 -426.7440140 110.7134596
v -94.1795930 -436.2055063 108.8641211
v -94.6147740 -438.2402599 109.9954322
v -97.4448994 -424.6482253 107.2238460
v -55.0991111 -455.1564455 98.0629548
v -63.0417764 -447.7997124 98.9222303
v -14.5128975 -416.8488681 82.6765001
v -15.4871857 -415.6140685 83.2119957
v -25.6951060 -374.6244609 85.2965042
v -24.0695700 -376.8391907 85.1665735
v -27.9250294 -376.8451810 86.1712322
v -32.5276405 -378.6661327 87.7133086
v -30.0161242 -380.5783093 87.1945620
v -28.3224620 -383.4453225 87.0176405
v -24.8336457 -384.5436871 86.2378329
v -16.5532902 -367.3271537 82.6236010
v -15.5278165 -375.3964603 83.2476392
v -29.7846068 -426.1403084 87.5625685
v -28.5598096 -423.7896502 87.2596502
v -63.8340041 -435.5153739 97.6378322
v -61.8862100 -430.5218756 96.7741013
v -20.5764771 -415.5116677 85.0210488
v -17.5165404 -417.5819755 83.6889967
v -18.8119859 -419.5396006 83.9323774
v -21.9132733 -408.5273445 85.9271660
v -24.6834159 -409.4536006 86.6817310
v -20.6771642 -410.1069868 85.4752585
v -17.8164840 -402.6359916 85.1102620
v -17.3749384 -399.1037607 85.1311237
v -23.5184617 -406.9236815 86.4383578
v -25.5898088 -405.4138660 87.0295689
v -23.5692468 -397.1084356 86.5559950
v -17.2941592 -389.7019625 85.0142986
v -14.8877613 -384.6500516 84.2721313
v -8.2325134 -391.1273479 83.9857087
v -18.6353121 -391.6585147 85.3481293
v -19.3502381 -393.5073614 85.5493024
v -21.3576332 -394.5813179 86.0059559
v -49.6621393 -393.3430612 92.9138213
v -36.5107618 -383.9799166 89.2790556
v -45.3690886 -389.1455829 91.8103978
v -37.0167755 -388.7788951 89.6271393
v -36.9110256 -377.3982525 88.9175758
v -41.6516960 -372.4037707 89.9794325
v -39.3797010 -375.8156002 89.5508975
v -42.3968062 -403.1211436 91.2348703
v -65.0650039 -412.9573703 96.6179520
v -69.3394840 -418.2251692 97.7497548
v -68.2290271 -412.5145674 97.2907841
v -71.4386627 -411.7389023 97.9577154
v -68.8846558 -409.4380438 97.3624885
v -75.0470832 -410.7610583 98.6966938
v -69.5548505 -406.0862958 97.4707380
v -65.6438842 -407.3363245 96.6349244
v -70.8681270 -424.2010117 98.4346047
v -63.6451021 -400.3943503 96.1889178
v -56.1877266 -400.2887905 94.4759697
v -52.1765538 -401.3282657 93.5408697
v -48.1816530 -400.4255235 92.5864577
v -43.5393676 -410.8315706 91.6444361
v -51.2717552 -405.0135016 93.3677852
v -58.3602302 -407.5607359 95.0244218
v -34.8636769 -413.7204289 89.4666761
v -32.6239131 -412.7302170 88.8588578
v -25.6748218 -415.9338176 86.7117271
v -25.8759018 -411.6131961 86.9545937
v -23.8105878 -413.8654768 86.2212032
v -25.2602100 -418.1800783 86.4432603
v -38.8268679 -407.1231782 90.4261470
v -34.8262303 -403.6790431 89.3962979
v -37.8890149 -395.9751129 90.0280923
v -31.5965936 -396.7979848 88.4960666
v -35.8051397 -440.7170117 88.9915973
v -67.2043264 -393.6672509 97.1650928
v -72.5645944 -389.9687827 98.6511782
v -73.5025331 -365.5215800 100.1383811
v -74.8075545 -373.7062812 100.4431024
v -82.9265714 -378.4507513 102.8758883
v -82.4461207 -371.1534441 103.4354046
v -82.5653747 -397.8421092 100.4810184
v -95.5659077 -415.3827429 103.9644629
v -94.0606445 -426.5643358 105.7790518
v -93.1606218 -406.3211679 102.3933589
v -90.4624537 -406.5106809 101.8529981
v -87.3379260 -406.7583680 101.2200564
v -83.4780931 -407.3405266 100.4187167
v -93.7512815 -400.1337886 102.7434394
v -94.5081264 -397.9719579 103.2013074
v -86.0849395 -401.4802277 101.0198593
v -96.3024646 -408.6256623 103.2286733
v -93.4755132 -411.5311801 102.7715430
v -92.0571312 -409.4415009 102.2846475
v -84.6493468 -416.6487455 101.1042148
v -81.2874883 -416.2808657 100.2997532
v -92.9684862 -422.0713675 104.2521745
v -65.5162111 -367.9939508 97.6166427
v -62.1922947 -372.0940650 96.5687335
v -65.0713146 -371.2939024 97.4614099
v -96.4348242 -398.4205425 103.6389694
v -94.4673792 -391.2668824 104.8765928
v -99.4415358 -433.2095087 113.2336557
v -99.6536091 -431.4703643 114.0196100
v -100.5723327 -419.3716049 107.9463288
v -19.6865052 -424.1304100 83.6883485
v -17.7184455 -423.4586954 82.9333067
v -6.0472693 -382.9666674 84.3523070
v -11.4345951 -382.9739988 83.7949216
v -8.9754788 -377.9217601 83.4424123
v -14.8999291 -381.1854720 83.9232653
v -12.8056901 -377.6347637 83.2670331
v -13.3781414 -374.4871616 82.9013959
v -81.2756419 -436.2227917 102.5541276
v -68.3327541 -432.6635301 98.5049009
v -66.3255677 -437.1332526 98.4239504
v -80.7827115 -425.6557226 100.9752452
v -66.8806210 -447.4812746 100.0206992
v -90.8480957 -431.0233891 105.3099930
v -86.3526165 -432.4983358 103.7105471
v -90.0661498 -428.3064604 104.3334231
v -88.4359255 -426.0158241 103.2862142
v -90.9025595 -440.2497113 108.1213728
v -92.3086256 -440.6335950 109.2889085
v -58.6155467 -448.0951428 97.6168960
v -59.0546802 -445.6922412 97.4121392
v -40.8498831 -379.0643811 90.2512968
v -40.3514318 -381.1550736 90.2226865
v -39.6201275 -383.4337890 90.1224092
v -46.1099818 -381.7467690 91.8975249
v -52.9402755 -389.1439736 93.7552229
v -68.2513714 -378.7707090 98.1701687
v -71.6274455 -379.1131675 99.1329476
v -54.6072759 -382.3437691 94.2620933
v -51.1773936 -383.1008971 93.3181718
v -57.6677620 -385.9753907 95.0231254
v -73.9382505 -370.0642586 100.2956256
v -70.8795637 -368.2824969 99.3067920
v -62.9478097 -380.8985353 96.5855718
v -65.5825287 -382.3125660 97.2545072
v -68.5092062 -381.0167909 98.1288552
v -62.9269704 -386.0294819 96.3956192
v -60.9479882 -388.5375559 95.8028734
v -77.9906511 -363.9115393 101.8519998
v -51.0842688 -454.4639587 95.8882198
v -48.5019647 -446.9068050 94.0400213
v -18.3078814 -427.2708893 82.6163292
v -75.7964030 -391.3819492 99.3615687
v -73.9941075 -393.3942914 98.7886712
v -80.8294788 -394.4263160 100.3508046
v -101.3785601 -428.0422032 111.9910479
v -100.0487879 -431.2894344 111.8352488
v -91.8763950 -437.6133680 107.8086719
v -95.7907140 -438.5862350 111.1461818
v -97.2839370 -436.6326332 111.5118116
v -96.3210315 -435.0687861 110.0493595
v -95.8351865 -424.6254265 106.2265486
v -99.0483984 -425.0444472 108.5127518
v -63.5065958 -446.1062253 98.7648219
v -61.6307184 -444.7581768 98.0374217
v -61.1410476 -449.3019283 98.6256152
v -15.0623592 -418.4147418 82.6374739
v -23.5624090 -379.1727126 85.3329226
v -27.9960185 -378.8643181 86.4432082
v -25.0888821 -380.1781535 85.8351141
v -32.7896960 -380.4813921 87.9700482
v -35.2017395 -381.5048039 88.7506455
v -30.0949812 -385.1820529 87.6205191
v -24.3827384 -387.2296810 86.3462240
v -23.7330142 -382.3795617 85.7541114
v -14.9512189 -373.9978075 82.9853788
v -14.6540646 -377.3790300 83.4064707
v -29.7778305 -422.0267832 87.7850652
v -64.0874803 -432.6417446 97.4590480
v -22.8110794 -417.9980755 85.5952874
v -20.8595078 -421.0782647 84.5552534
v -16.4345074 -401.0297954 84.8504975
v -19.8962763 -403.4192860 85.5994001
v -18.2288252 -397.1240222 85.3478238
v -20.6942037 -390.6901777 85.7288167
v -22.8686444 -391.0112083 86.2186775
v -22.6978771 -392.9478228 86.2573236
v -38.4658873 -391.3420737 90.0746360
v -36.7985144 -379.2414069 89.0442133
v -38.5033637 -400.6800652 90.2556330
v -72.7143362 -417.5854623 98.4595641
v -75.9517252 -416.8353081 99.1324782
v -78.6270276 -419.2863107 99.8850763
v -78.0338421 -411.2901986 99.3438140
v -75.0509501 -407.1908891 98.6379385
v -71.2242946 -402.2597671 97.8434607
v -62.8732219 -404.2991698 96.0038453
v -63.3731037 -410.2325141 96.1846113
v -70.5008283 -426.8925786 98.5428095
v -72.0486939 -428.8579524 99.0789533
v -73.8461167 -423.4932959 99.0742370
v -76.9387409 -422.8824079 99.7543260
v -71.6507807 -420.9451675 98.4072685
v -67.6019564 -400.2839923 97.0777348
v -62.5895113 -397.0219493 95.9918350
v -59.6254505 -394.8836923 95.3300074
v -56.1808310 -396.9753385 94.4847465
v -43.4396490 -408.4512889 91.5760472
v -49.6608652 -402.6020169 92.9602906
v -60.4557022 -409.8355472 95.5330133
v -59.7256571 -405.1210284 95.3025445
v -24.7410573 -420.0544655 86.1290395
v -41.4205231 -406.3651860 91.0509005
v -33.3913825 -404.8973322 89.0495256
v -31.2697962 -404.9175680 88.5108337
v -33.6976275 -401.6877115 89.0932083
v -30.9841167 -400.3168643 88.4027854
v -41.9600531 -396.4106441 91.0356790
v -35.1461284 -397.0673978 89.3741995
v -76.8680945 -372.9255199 101.1811644
v -80.9764117 -376.6441643 102.3598313
v -78.8665339 -397.0487416 99.7048318
v -76.7131820 -399.4387090 99.1066694
v -83.4330469 -401.6002119 100.4639789
v -80.8697045 -404.1042328 99.8691544
v -93.7968642 -416.8575406 103.5888046
v -86.2137005 -410.0447893 101.0741740
v -92.2493637 -398.0157673 102.6617587
v -87.2582197 -399.8717666 101.3633683
v -87.7089202 -417.7261591 101.9409671
v -97.7543071 -398.5095620 104.0774733
v -99.0582258 -433.6391687 113.6235744
v -98.2374251 -434.7215593 113.7217209
v -99.1655365 -433.0594838 113.9432564
v -100.4599929 -422.5712717 108.9049429
v -6.0615595 -381.5541267 84.6555531
v -87.0540515 -434.2102408 104.3446660
v -92.1760574 -428.3323586 105.2867323
v -90.3987065 -425.7318079 103.9464325
v -88.4317160 -423.0132699 102.8057411
v -86.2918571 -424.3158102 102.3402438
v -90.0317430 -442.4763322 108.5050777
v -57.1988784 -444.0737963 96.6793448
v -37.9646979 -382.0467591 89.5817876
v -42.5965451 -380.0562024 90.8238888
v -41.8755226 -385.3542805 90.8149481
v -54.6307303 -391.3052082 94.1608846
v -58.1271127 -391.5697336 95.0265005
v -51.8418625 -391.3310170 93.4629813
v -74.2132664 -381.4537525 99.7243226
v -47.9120612 -382.7736378 92.4195573
v -45.2994741 -383.9132190 91.7178541
v -54.4950441 -387.0374560 94.1782370
v -59.5838167 -384.0420246 95.5774784
v -68.3717728 -383.8059902 97.9359075
v -67.8209662 -386.2332702 97.6597443
v -72.1233785 -395.9116638 98.2237682
v -70.0027123 -398.3216286 97.6572484
v -97.4453315 -436.6821945 111.9021103
v -16.8279149 -419.2551672 83.1916854
v -33.3038084 -384.4656050 88.4269103
v -28.8362969 -387.5195384 87.4541029
v -22.3767310 -386.4392042 85.8294666
v -26.3120569 -388.3362412 86.8793800
v -21.3842299 -382.3720515 85.2117985
v -19.2344282 -384.1491938 84.9544778
v -66.4221495 -431.7790568 97.9555175
v -19.5027441 -389.5926178 85.4273140
v -24.4299285 -392.4092948 86.6356194
v -26.8142521 -393.1146562 87.2282684
v -34.7425379 -391.7699456 89.1423747
v -37.1328257 -393.5005069 89.7895023
v -35.9455608 -401.9380212 89.6499455
v -73.7765282 -414.2741561 98.5415578
v -78.5442516 -415.8891141 99.6550024
v -80.4784372 -410.0283384 99.8339280
v -79.8127800 -413.2838547 99.8054817
v -77.7395293 -405.6033194 99.1969630
v -72.5816414 -405.6110680 98.1120020
v -73.9095286 -427.8815091 99.4461030
v -79.9512714 -422.7405190 100.4691422
v -63.7190342 -394.2354321 96.3198766
v -52.5194220 -395.7274258 93.6111882
v -53.5168797 -398.5123634 93.8477665
v -31.0380254 -407.2393179 88.4498954
v -28.2996893 -407.7169895 87.7202302
v -29.4764843 -402.7835727 88.0461112
v -45.1588072 -398.4230161 91.8389857
v -47.8590727 -397.7082968 92.4865529
v -43.2219766 -393.7007785 91.3133845
v -45.9270254 -392.0616508 91.9757411
v -37.1009260 -398.2787728 89.8754820
v -75.4410326 -396.4186311 98.9599973
v -86.5419209 -397.4651694 101.3978198
v -85.3189602 -419.6126461 101.5168503
v -89.1935751 -415.4826105 102.0919681
v -97.3196924 -436.3413751 113.3529991
v -5.7766140 -383.6535811 84.6847445
v -89.4642472 -420.2572405 102.7331129
v -84.5458955 -422.3427176 101.5996262
v -87.7476558 -444.2192316 107.7726856
v -39.8498215 -387.5017762 90.3336406
v -73.7516955 -383.8193715 99.4099081
v -76.6531453 -381.2807798 100.4616693
v -78.5684511 -380.1954389 101.1630222
v -69.2419708 -395.5636322 97.5735784
v -96.7211425 -437.6849830 111.9996086
v -30.2067734 -389.2059326 87.8933817
v -24.1951235 -389.2009854 86.4289477
v -27.8937388 -389.3502951 87.3247683
v -17.1101037 -383.3080530 84.4785124
v -29.4569675 -392.7696347 87.8603011
v -31.7596197 -393.6848342 88.4570554
v -80.1067799 -407.1399570 99.7014567
v -77.5374994 -402.4966359 99.1913080
v -75.6537989 -426.2843728 99.7319892
v -52.8464429 -393.1074440 93.7030688
v -49.3339561 -396.0772157 92.8369537
v -42.1470851 -391.0432458 91.0071209
v -39.4678377 -398.1874287 90.4522389
v -84.7228914 -397.3704576 100.9927392
v -97.0955789 -436.9908273 112.9031405
v -5.5159754 -385.7987225 84.8004594
v -82.2995305 -423.2674539 101.1102870
v -42.3358120 -388.1345689 91.0043940
v -78.6060467 -382.6880157 100.9202227
v -77.9815838 -384.8257661 100.5241200
v -75.4290074 -385.9403133 99.7025892
v -78.3548728 -377.5941133 101.3462394
v -95.3670442 -439.2621517 111.7442548
v -95.2181444 -439.3438101 112.1526361
v -95.9510878 -438.5481477 112.6316711
v -33.2753286 -389.0844882 88.6683762
v -34.9715576 -386.5331411 88.9930502
v -28.5227858 -391.0537958 87.5625387
v -78.5832629 -387.3588443 100.4457921
v -73.8694072 -387.6818120 99.1463959
v -75.7006630 -376.2500882 100.5768254
v -73.6654922 -377.2625029 99.8649746
v -71.8558356 -376.5834272 99.3479788
v -25.8434080 -455.3714991 87.7524465
v -26.6046450 -455.5617273 88.0842581
v -14.2971091 -362.2276187 82.3176205
v -12.3058837 -361.8539274 82.6496407
v -6.9658123 -431.9536686 77.0804435
v -7.7238763 -429.9654663 77.5328055
v -7.5472887 -433.7394834 76.9363195
v -99.7583866 -410.2765024 112.1274605
v -100.9012908 -411.4556313 111.6123050
v -101.2755781 -410.2182984 110.0824773
v -42.2895923 -361.7396951 88.8137221
v -52.6319109 -361.6873324 92.8576663
v -51.7925844 -362.5698686 92.6574916
v -78.3415511 -334.6289396 108.0104411
v -32.9196192 -451.1937499 87.2063637
v -34.5062017 -450.0399530 88.0116075
v -36.5579389 -451.2281716 89.0483633
v -101.2613848 -404.7608078 106.4874753
v -10.9848501 -432.1809709 78.3542395
v -9.4900588 -434.2940450 77.4777681
v -13.4156393 -432.3350191 79.4631466
v -10.0493673 -429.8779368 78.3500150
v -9.6664196 -436.1823499 77.4064064
v -11.4128068 -436.4160895 78.0453384
v -12.8867235 -436.1106157 78.7142292
v -14.3827917 -434.7396493 79.6161741
v -3.0316324 -410.4496539 81.5134868
v -3.3167084 -408.3937407 81.6716328
v -44.3208255 -444.2911446 92.3741609
v -5.0419741 -391.4947510 84.6304148
v -4.8318114 -392.9601014 84.3889564
v -4.4961269 -396.1272538 83.4762454
v -11.4303287 -366.5561676 82.7214643
v -11.1420276 -368.7947690 82.8875750
v -11.4528378 -370.3901172 82.7833340
v -10.3015201 -369.8563874 83.1905305
v -13.1331012 -366.5387928 82.4291185
v -9.4523486 -370.8356917 83.5260451
v -9.3383212 -369.2245185 83.8414356
v -91.5323421 -442.5207675 111.0449359
v -92.3764482 -441.9927597 110.8097732
v -93.9300358 -440.6465292 110.9780520
v -92.0170173 -442.1464801 110.1133227
v -38.8229527 -443.4235096 90.1701525
v -26.2581985 -361.5333140 84.4037309
v -75.6787211 -359.0125144 100.7323638
v -76.4793605 -358.9814603 101.3336033
v -34.2545547 -420.7148850 89.2631710
v -57.2488829 -425.7378280 95.3880548
v -60.2401011 -425.0455797 96.0501283
v -62.5755787 -427.4938405 96.7363939
v -55.1141351 -423.4517217 94.7769061
v -100.1215205 -401.9488394 107.9970673
v -101.1632904 -408.4838629 108.7548658
v -100.7085741 -406.1691761 105.1152945
v -100.4061401 -407.8266025 104.8286930
v -100.5601957 -400.5998075 106.5195501
v -93.6668068 -380.8950484 110.1207212
v -97.0608070 -389.8733556 108.0490425
v -72.8340298 -450.1224458 103.0792668
v -47.8348322 -364.8016453 91.4328471
v -60.0248650 -451.4319301 98.7342000
v -35.9164253 -424.8301089 89.7135586
v -35.8283706 -422.9299128 89.7153467
v -32.1356542 -423.2744873 88.5313600
v -12.5559447 -398.4722495 84.1563344
v -46.5688333 -370.2454865 91.4652050
v -83.6054012 -373.9825785 103.6793813
v -87.6105800 -375.8831620 105.3668857
v -98.9741534 -394.7294354 107.1230620
v -68.0099502 -363.8906777 98.2678160
v -67.7932724 -365.3386831 98.2726812
v -51.9326515 -444.6794987 95.0929299
v -51.1587113 -446.7473328 94.9886665
v -59.7688742 -441.2768483 97.1215442
v -65.2384907 -442.9791570 98.8042131
v -66.1778674 -440.5150414 98.7509936
v -14.6881808 -371.3164926 82.6921612
v -98.3936936 -433.9179397 111.3922745
v -21.4001406 -377.1174550 84.5865384
v -20.0011674 -379.4682920 84.5780671
v -17.2746815 -380.7847202 84.2274278
v -21.5186421 -380.4077506 85.0106254
v -13.7009248 -392.4181759 84.4987333
v -65.8949688 -424.0500033 97.2900763
v -49.6211387 -409.6040428 93.0643827
v -56.9963902 -413.5319889 94.8448032
v -55.0355576 -411.2594724 94.3447277
v -85.6958106 -439.6528304 104.9947664
v -23.0388660 -428.5472631 84.5890343
v -26.1882041 -430.3767979 85.7472643
v -58.0377020 -378.6068559 95.2622145
v -15.1901366 -395.9647119 84.7381875
v -16.6430380 -395.5980241 85.0245580
v -51.2123518 -408.0775678 93.4036672
v -26.6006198 -395.8566785 87.2584879
v -25.9914957 -397.3991871 87.1423781
v -25.8188415 -398.6758888 87.1141851
v -28.8251080 -396.3424563 87.8104270
v -74.8237669 -366.6997552 100.6277502
v -85.1993635 -381.9085062 103.2365113
v -90.5418098 -395.6826627 102.5950536
v -92.2978520 -416.1648154 103.0070856
v -91.3802311 -433.2318008 106.1727554
v -47.4476703 -378.6666691 92.1967328
v -47.7289073 -387.3974979 92.4121290
v -82.4266821 -392.0188546 100.9894088
v -24.0394752 -402.9935300 86.6632909
v -26.5176632 -402.8666615 87.2951150
v -16.3869653 -387.9227340 84.7607553
v -20.4607304 -396.6059089 85.8361647
v -44.9466556 -401.0437429 91.8185562
v -65.0759116 -390.8886909 96.7541263
v -68.3065802 -391.4325535 97.5198671
v -70.0233057 -390.8072710 97.9704857
v -51.1079840 -386.5789175 93.2971835
v -74.7731030 -401.4343321 98.6223072
v -83.3531469 -404.2545855 100.3879234
v -6.7799697 -435.2727532 76.9469589
v -45.3997739 -457.3349953 94.7463587
v -46.5621836 -457.2016895 94.7357267
v -82.4532956 -442.8848028 104.2949259
v -14.2979696 -368.1297302 82.4668333
v -65.5516684 -426.8231690 97.3861516
v -41.0399735 -411.6397798 91.0438001
v -34.0658911 -409.0483785 89.2392546
v -21.6212533 -401.8991590 86.0727951
v -91.5827528 -376.3154149 109.5282882
v -91.3134590 -376.4546216 109.3872711
v -91.2192091 -376.5038550 109.3414277
v -91.1581442 -376.4915466 109.2645898
v -91.1468491 -376.4359653 109.2898399
v -91.2512913 -376.3718605 109.3808115
v -91.1147594 -375.7527173 109.3627512
v -91.0802707 -374.4670153 109.3552262
v -90.7985121 -372.4505305 109.2332825
v -90.5045122 -370.1925576 109.0997979
v -90.2007595 -367.7352071 108.9568511
v -89.8897275 -365.1207089 108.8064983
v -89.5739123 -362.3912036 108.6508036
v -89.2557800 -359.5888913 108.4918305
v -88.9378265 -356.7558825 108.3316356
v -88.6225328 -353.9344072 108.1722900
v -88.3123800 -351.1666059 108.0158502
v -88.0098417 -348.4946489 107.8643873
v -87.7174139 -345.9607065 107.7199578
v -87.4375775 -343.6069489 107.5846255
v -87.1728137 -341.4755762 107.4604467
v -86.6480246 -339.3333554 107.9819649
v -86.8962780 -341.3749933 108.0491543
v -87.1527046 -343.6335623 108.1209555
v -87.4161199 -346.0710347 108.1965864
v -87.6853466 -348.6495316 108.2752869
v -87.9591927 -351.3310552 108.3562747
v -88.2364810 -354.0776968 108.4387824
v -88.5160267 -356.8514585 108.5220352
v -88.7966380 -359.6144617 108.6052656
v -89.0771374 -362.3287082 108.6877063
v -89.3563405 -364.9562597 108.7685749
v -89.6330625 -367.4591780 108.8471040
v -89.9061188 -369.7995245 108.9225188
v -90.1743248 -371.9393313 108.9940593
v -90.4364958 -373.8406301 109.0609357
v -90.6914473 -375.4655421 109.1223955
v -91.0352170 -376.1405051 109.2863977
v -91.0699815 -376.3682842 109.2437282
v -91.0736918 -376.4298260 109.1818884
v -91.1867321 -376.5613139 109.2322841
v -91.2472010 -376.5124679 109.3184501
v -91.2695676 -376.5263259 109.3100756
v -86.7115259 -346.6837406 108.0342680
v -85.0110948 -344.9751437 107.3361561
v -85.3886530 -350.6862223 107.3412448
v -85.0259885 -367.9217696 106.0996428
v -88.4369761 -371.2109327 107.7122018
v -89.2990381 -373.0516434 108.0448031
v -90.9119025 -376.0648668 109.1668457
v -85.9557092 -342.6787257 107.6292694
v -86.8951902 -353.5968959 107.8999490
v -86.1479864 -359.6290350 107.1467996
v -83.5182890 -355.0899923 105.9858724
v -86.3286406 -365.2150631 106.9975197
v -91.0021439 -376.2797415 109.1959625
v -86.6508633 -351.0942161 107.8779548
v -87.7118632 -367.0733571 107.7128202
v -84.4762996 -363.4660244 105.9690639
v -85.9741196 -348.9515483 107.6795608
v -82.5943425 -345.9327519 106.7422032
v -86.6017640 -369.8373437 106.7407429
v -86.3199607 -371.7911839 106.3409522
v -84.2568949 -342.5975740 107.0179120
v -87.0849937 -356.6748202 107.8531519
v -84.5678076 -352.5466919 106.8258286
v -83.9487314 -349.8820364 106.8337336
v -87.7094194 -361.6460264 108.0104932
v -83.9999840 -360.7262075 105.7658419
v -84.2352062 -347.5813568 107.0733145
v -88.6412710 -369.1514134 108.1146970
v -84.4047666 -365.8289015 105.8654338
v -85.5946541 -347.1032083 107.5697318
v -90.7968208 -376.0990798 108.9730859
v -87.8251269 -359.0206802 108.1743240
v -88.0227759 -364.2642796 108.0728769
v -85.9462395 -366.5730655 106.6978797
v -84.8015249 -357.3811650 106.4655334
v -85.4961723 -355.1316261 107.0629656
v -84.5839605 -359.1378331 106.2030345
v -85.8871192 -361.8726730 106.8818048
v -86.6076946 -363.4025753 107.2612479
v -88.0289897 -368.7152267 106.9898084
v -88.6928886 -360.1912558 107.9725772
v -86.2237215 -358.1630588 106.4676568
v -81.8043947 -366.5257692 103.5354286
v -78.4736350 -359.5756590 102.3413762
v -77.4139836 -354.0037572 101.6000882
v -76.7279193 -351.7761827 101.0521129
v -79.7957480 -350.0144482 102.8379649
v -84.7216547 -345.1411724 105.8265939
v -83.1647217 -343.3320522 105.0299481
v -89.4937590 -369.3585992 107.9731807
v -87.4296054 -364.7339046 106.9670767
v -88.5643139 -357.9142094 107.9213619
v -84.3476206 -352.5116444 105.4561809
v -80.7603821 -363.1378412 103.3008248
v -82.1409076 -368.4676588 103.5141423
v -84.1732398 -366.9162393 104.7311649
v -77.5448531 -356.7955792 101.8162444
v -78.7752867 -351.9538343 102.3750380
v -85.7823342 -342.7452147 106.6699475
v -83.7790668 -347.4717438 105.1181853
v -87.7163932 -366.9849336 107.0177779
v -86.9254619 -354.5360565 106.9202572
v -85.6356993 -349.4713306 106.2130779
v -81.0194612 -352.2047698 103.6119387
v -83.8191807 -364.4670248 104.7911271
v -86.2607360 -347.0925093 106.6222042
v -83.0439553 -356.2149405 104.7617421
v -83.4566429 -360.8606756 104.8531681
v -84.3296647 -341.3637578 105.7181135
v -76.1259720 -355.3808033 100.8654982
v -89.0262723 -367.7785695 107.8933552
v -88.2673860 -362.3675406 107.6384187
v -86.2007439 -362.8488183 106.2869951
v -87.5206366 -358.9569032 107.2184294
v -83.0060989 -351.1537015 104.6688557
v -78.8888857 -363.0629182 102.3520529
v -79.7684714 -364.7691011 102.6725397
v -79.8131227 -361.5619838 102.9374376
v -81.5744996 -359.4067693 103.9344668
v -80.2103207 -356.9037020 103.2597050
v -82.9777569 -367.6584661 103.9967760
v -82.5823918 -346.1992741 104.4255868
v -88.8087824 -365.3258383 107.9199910
v -87.2209072 -351.8854976 107.1373448
v -88.1818682 -356.0045362 107.6968610
v -79.3797150 -354.4233739 102.7753949
v -75.9981871 -353.6669612 100.6525978
v -85.5109468 -365.1961386 105.7030559
v -87.4341577 -360.8625531 107.1264297
v -84.8882198 -351.1637747 105.7687849
v -81.7743391 -364.4043505 103.7128791
v -81.6587433 -361.6269231 103.8695723
v -81.3474879 -354.6338677 103.8478911
v -89.0073329 -363.8568521 108.1249118
v -89.2991200 -366.4653003 108.2411036
v -87.3424262 -356.8878174 107.1423516
v -85.5738670 -356.3724458 106.1335057
v -88.1908610 -354.4853926 107.7401191
v -85.9508440 -366.9569492 105.8128327
v -85.7842639 -360.3146672 106.1565951
v -84.4334289 -362.2729480 105.2979082
v -85.7372507 -352.7910113 106.2447503
v -84.8615840 -354.2500734 105.7511643
v -82.6721862 -362.8445268 104.3083668
v -82.9896927 -353.4541428 104.7168523
v -84.3508989 -358.5430682 105.4236516
v -86.5960643 -344.6712792 106.9496870
v -84.6869275 -348.3605087 105.6666672
v -87.2996673 -349.4088650 107.2390303
v -13.4718185 -444.3698525 87.7997726
v -38.4131446 -431.4189255 95.3437686
v -21.0375637 -436.6993904 89.2300606
v -26.8842578 -443.3796108 90.1074186
v -39.7848301 -442.9846704 95.2199623
v -59.3511388 -442.5531030 100.7129475
v -73.7818554 -436.9475543 107.7782065
v -81.5113559 -440.3761625 111.1949161
v -88.1089643 -427.5393486 109.7176820
v -90.3181732 -429.3563664 110.6289476
v -91.9463560 -430.0577343 111.4722341
v -95.4484940 -422.8949845 110.1935282
v -97.4843353 -421.4487672 110.5709299
v -64.2880499 -372.0219433 100.7783711
v -60.3202619 -382.0252717 100.0396684
v -96.6980755 -416.0494506 111.3296747
v -92.2381505 -409.9964201 111.1653373
v -95.1156393 -410.1874530 112.0586693
v -92.0453072 -398.6488581 110.8655259
v -88.0528018 -391.7761743 108.5841656
v -89.2050192 -382.0722103 107.8250930
v -84.2614099 -370.6592917 105.5206358
v -73.6877024 -363.7325764 102.5500894
v -80.4580152 -357.6450646 104.6817526
v -80.5685073 -351.3360322 105.6256592
v -54.0233403 -337.7033770 103.4216359
v -79.8534006 -341.8818414 106.9217846
v -72.1077397 -337.9569650 106.8891510
v -61.8359298 -335.0888789 104.8817784
v -44.0986566 -334.1319561 102.1523550
v -32.3362015 -341.2587047 100.7981524
v -35.8544476 -330.5322230 101.3122424
v -31.0153961 -335.0739777 100.8004025
v -18.5612179 -340.5629396 97.4009559
v -12.0745217 -354.1784585 91.3143232
v -10.2167409 -373.2012510 87.4974504
v -8.9475503 -373.9984632 86.3373876
v -10.4799615 -384.9486709 85.1947293
v -15.2527541 -403.1002522 86.2589702
v -22.6506256 -419.2989171 88.9394209
v -14.6739390 -413.8500988 85.9226659
v -10.3275841 -413.3939743 84.6099034
v -11.4889191 -420.3103781 84.9677473
v -11.0335695 -424.8758554 84.9729702
v -12.7557339 -427.6158512 85.5944753
v -12.7255050 -441.1624074 86.9271755
v -49.7727729 -435.5421364 98.6103415
v -20.6208006 -442.0543015 89.2794430
v -15.8948116 -434.1294169 87.1427730
v -29.1638728 -443.9640045 90.7283500
v -27.9607568 -445.0729191 89.9416357
v -28.7856050 -433.9345694 92.0087025
v -43.6651409 -443.0132806 96.2755978
v -41.6978486 -445.2798367 94.8642269
v -35.2058448 -437.4220073 94.5160165
v -62.6328811 -441.6901469 101.8987000
v -79.7253475 -431.0718179 108.9973599
v -82.9091892 -439.0237033 111.4554107
v -87.7147317 -429.9134910 110.1994663
v -90.3749615 -426.9475937 109.9417508
v -95.5908746 -425.5839884 110.6124818
v -95.5011621 -420.3526676 110.1700887
v -31.4166434 -382.9882145 93.4294239
v -75.0272796 -383.4652603 103.2436937
v -93.9570516 -408.4684849 111.9734272
v -94.6083665 -412.3437703 111.4408001
v -91.1586881 -394.7348595 110.1205125
v -92.9051116 -402.7520120 111.4780530
v -90.7633528 -391.0592794 109.5853746
v -89.3621594 -385.8565390 108.3256155
v -80.8452293 -368.4136271 104.2510122
v -83.1357762 -375.0050366 105.0659418
v -82.9066113 -357.4526012 105.5514440
v -80.1666230 -362.5406325 104.2287126
v -71.1657181 -354.8549414 103.2626778
v -79.2010948 -344.2460895 106.4344943
v -67.3106760 -337.8193378 105.9415415
v -75.9633854 -335.2718055 107.6659262
v -75.7420138 -339.7079706 107.2033942
v -46.9260328 -356.7213416 100.5986184
v -38.0243734 -338.7307227 101.3953537
v -25.5244412 -341.4702415 99.7728482
v -17.3423681 -347.5839496 96.5342522
v -17.7591536 -334.7094357 96.7851952
v -10.1806689 -369.6703911 88.5210559
v -8.7697078 -376.7223954 85.7708007
v -11.5993731 -387.8197968 85.2801353
v -15.4599901 -405.2071571 86.1881971
v -13.0430348 -403.8147032 85.6125131
v -13.9413550 -399.5858431 86.0307291
v -11.0228378 -415.6331122 84.7359300
v -10.1225246 -419.2528725 84.6426412
v -11.8044959 -422.4790335 85.1051584
v -12.8483865 -429.8219383 85.5353400
v -11.2061482 -428.4431040 84.9573240
v -13.1146600 -425.1748919 85.6910720
v -14.0465787 -438.8449490 87.0280042
v -54.0432371 -439.2061830 99.5191187
v -47.7375314 -439.9447441 97.9981124
v -52.6280627 -408.0665708 98.8407284
v -20.2899631 -444.7505176 89.1083330
v -21.5603895 -428.2222390 88.9978036
v -30.9572760 -440.7756329 92.8095356
v -26.2504723 -445.2196658 89.6231160
v -45.2078544 -444.3292022 96.6489688
v -38.6658125 -445.1252818 94.3736807
v -41.7240299 -438.1972551 96.3214636
v -63.0235299 -425.4725575 102.7082279
v -67.4287081 -435.7124269 104.5365185
v -80.0029933 -416.2400365 107.3105410
v -83.1674337 -431.9736958 109.9951863
v -82.9137638 -436.2400472 111.0514849
v -79.8908696 -438.0452931 110.4833856
v -91.1823884 -422.9213893 109.5058694
v -95.7779661 -417.6397920 110.5886623
v -26.7125741 -363.9959693 96.8007222
v -82.0936188 -383.5262060 105.2882448
v -95.2558964 -414.9421155 111.0191718
v -84.6923515 -399.9904990 108.2936004
v -93.7091708 -404.7038853 112.0151058
v -91.4929211 -389.0224397 109.7090617
v -74.4759887 -373.2977509 102.4931520
v -81.2417567 -355.3749621 105.1737666
v -82.3440775 -364.4597828 104.9488708
v -63.2390752 -361.0045910 101.4855951
v -76.7862722 -348.7618864 105.2950770
v -60.3223257 -343.1916237 103.9579362
v -72.4277496 -334.3521953 107.1344465
v -74.7222826 -343.9799249 106.0431823
v -48.6739613 -371.3236451 98.8108292
v -38.2926911 -347.9186296 100.9030864
v -15.4997269 -352.9096544 94.5870131
v -15.0381494 -347.6465940 94.9554369
v -9.1085350 -371.2330461 86.9835094
v -12.4024227 -366.7533696 90.8193514
v -11.4631364 -380.0854087 86.3307044
v -7.9237130 -373.2876778 84.9383399
v -14.5880235 -392.8075135 85.9659687
v -16.4463557 -410.0541472 86.4666849
v -13.5637484 -406.5096080 85.4640678
v -12.2941183 -398.0708420 85.6034756
v -11.8480669 -418.2045162 85.0214213
v -13.4732565 -432.2197735 85.8800784
v -17.2635801 -421.5764105 87.0114341
v -15.9023479 -442.1927035 88.4263068
v -14.9753457 -436.7414415 87.1206895
v -59.8757453 -434.9054098 101.4370248
v -52.4523929 -442.1464801 99.2133692
v -47.8611998 -442.5993264 97.9842842
v -47.8033088 -421.6166139 97.8765786
v -33.0153443 -404.8353732 92.2404230
v -16.8960635 -428.4977317 87.1896520
v -29.8655070 -425.0215888 92.0112431
v -28.0239545 -439.7487044 91.3108066
v -24.4376250 -443.7396824 89.6417424
v -72.1354112 -428.5660088 106.0975641
v -65.6416342 -439.2697215 103.4485549
v -85.1219073 -428.6131561 109.4899699
v -88.8892934 -424.9116778 109.4036102
v -26.5605692 -352.5296748 98.9432856
v -79.6901584 -391.3410604 105.5337265
v -85.2467194 -385.1307333 106.5721065
v -91.7825401 -418.0640876 109.7132787
v -91.3815945 -413.3376777 110.3248894
v -88.8217315 -398.2950747 109.6577644
v -90.1062042 -406.5310359 110.6283143
v -89.4593000 -389.7181451 108.8922620
v -76.1692300 -354.6957076 104.0463150
v -71.2063164 -348.4151661 104.5784205
v -48.9198379 -346.2404609 102.0620391
v -15.0103774 -343.5924649 95.2465758
v -14.4445738 -362.0356023 92.8274691
v -21.2692320 -373.9463091 92.4964324
v -13.6413714 -371.0202873 90.2841836
v -10.8976094 -377.3709834 86.7730752
v -16.7102274 -385.0992918 87.4412954
v -12.3820631 -394.0912485 85.3368863
v -12.8383143 -390.7236457 85.4917169
v -20.2176441 -414.3551886 87.8526568
v -14.1052864 -409.1627300 85.7084543
v -15.9395840 -396.5882063 86.4426270
v -11.8304975 -432.8738451 85.1181075
v -14.9403112 -420.9500551 86.1338601
v -15.6914573 -443.6865449 88.5292441
v -16.5820550 -438.9077127 88.0683362
v -60.3881627 -438.8818443 101.3006419
v -51.9960672 -444.0059960 99.2757007
v -45.5811583 -442.5770342 97.1157625
v -23.9961073 -406.4829350 89.0458822
v -15.6480558 -430.8963120 86.7844597
v -31.7398086 -414.4205451 92.0915380
v -29.4196084 -437.3015761 92.2342092
v -23.8437243 -439.4368827 89.9915546
v -80.0466910 -424.0281880 107.8056991
v -85.9547555 -426.3829589 109.2008725
v -20.9451877 -351.8455327 97.6254418
v -68.8256845 -403.5113752 103.4363806
v -82.4329332 -387.5656426 105.8924198
v -93.8218758 -418.9348221 109.9661738
v -87.2564614 -420.7397699 108.8844985
v -89.4593671 -400.9118378 110.1374254
v -91.9927657 -405.2867889 111.3687381
v -86.3560587 -411.7154479 109.1085076
v -78.5911083 -355.6192815 104.4190675
v -62.2618459 -351.4586091 102.8641686
v -18.4974838 -366.4997816 93.8014016
v -13.4705119 -375.5210936 88.6916369
v -13.7466649 -385.3153288 86.1676112
v -12.7627160 -411.8119478 85.3579268
v -26.0454528 -392.8396106 90.1443288
v -18.6147206 -401.2351036 87.2588754
v -13.3910077 -434.6351027 86.0906988
v -17.4019672 -417.2429144 86.9063362
v -17.9711785 -442.7076876 88.9012069
v -50.1486212 -443.1474209 98.7647474
v -54.9792163 -442.3043132 99.5931700
v -43.2638973 -440.6400323 96.5557918
v -19.8640786 -406.9629014 87.6089334
v -19.8952779 -432.7030182 88.6022523
v -14.5746730 -428.3199608 86.2695277
v -25.3300276 -414.0430987 89.7191688
v -25.8360505 -436.2183809 90.7965750
v -71.5439245 -420.7032919 105.2283123
v -82.2749361 -426.5862107 108.6260825
v -19.2243028 -358.7121069 95.8441347
v -69.3341941 -392.6479220 102.6706174
v -85.8729035 -388.9024258 107.3309109
v -92.0865312 -420.5002189 109.5736995
v -91.8707699 -407.7351093 111.2800613
v -87.7206475 -415.6143069 109.1653630
v -75.1063600 -359.1570258 103.2389700
v -13.9832366 -378.6189556 87.9234821
v -17.1238091 -373.5510409 91.0523087
v -16.1647685 -389.0150189 86.6672397
v -20.7717195 -394.7764039 88.0711377
v -18.7367424 -440.3320253 88.8617486
v -50.0810631 -441.0220981 98.6470729
v -57.2805405 -439.6300912 100.2516970
v -44.1083312 -438.3085072 96.9841853
v -25.5108867 -432.0046306 90.6875953
v -62.9785657 -414.4853354 102.3038924
v -72.1976608 -412.3800695 104.9720496
v -78.4518495 -427.9391170 108.0085188
v -84.0953439 -422.2293198 108.4318459
v -57.1426041 -397.0173001 99.6976197
v -83.6274177 -392.5492167 107.0304215
v -89.9211913 -409.5822871 110.4072630
v -69.8185861 -359.7994149 102.3482755
v -19.1260800 -380.1993430 89.7397548
v -22.0216755 -389.4541264 88.9588967
v -25.2497103 -400.1959562 89.4939005
v -50.2492413 -438.3438826 98.6875743
v -55.6470230 -436.3316000 100.0624225
v -41.8190397 -434.1606200 96.4352861
v -74.9552324 -424.8362482 106.5865830
v -75.9149194 -430.8892488 107.7639759
v -44.0872908 -397.7031708 95.9551111
v -79.6559900 -396.2642550 106.1412394
v -86.6001844 -407.4712694 109.3485579
v -68.5590804 -367.0672774 101.5331671
v -25.8564167 -379.7703087 92.3869014
v -27.9405508 -387.4963522 91.4947763
v -56.2767722 -428.7119210 100.5440131
v -43.0857316 -427.0097315 96.6261253
v -78.5100460 -406.5233469 106.6197604
v -33.5122943 -373.3570278 95.9863663
v -35.4698226 -392.4808800 93.4520885
v -56.4544052 -420.6413925 100.5213037
v -36.6196074 -424.5391488 94.4121256
v -82.3053122 -409.4900787 107.9216227
v -45.2380516 -384.5674694 96.8484804
v -67.8381920 -441.8033063 104.5629531
v -69.4898590 -438.0992949 105.6625769
v -71.4911222 -434.4277680 106.4506471
v -67.8897202 -431.7128062 104.6607271
v -67.4163178 -426.7449081 104.2621508
v -91.3228318 -385.5811059 109.2645824
v -90.3334916 -384.0649128 108.4797010
v -59.7948842 -444.5451200 100.8367985
v -74.4653270 -439.8502111 108.3407924
v -93.3536664 -398.2840478 111.2600937
v -92.6207379 -396.3441253 110.8228341
v -90.8024013 -397.1318007 110.2672666
v -89.4126594 -395.6311643 109.5801219
v -89.8081213 -393.0375874 109.4235778
v -86.0957801 -395.6644535 108.3405763
v -89.5519406 -378.8194060 107.8865156
v -82.0428506 -353.1694114 105.7512462
v -81.6517174 -349.9474525 106.1568037
v -79.5419440 -348.8872051 105.7883725
v -77.9573172 -351.2697518 105.0252616
v -73.8613755 -351.3945043 104.2953953
v -57.9006597 -335.9380662 104.1130051
v -56.9855869 -340.1812315 103.7342325
v -51.3747446 -342.4643576 102.7151272
v -62.6097247 -339.4785523 104.7913879
v -44.7552837 -342.1887159 101.9314453
v -66.7544529 -344.1137373 104.8573703
v -47.4246368 -332.9054713 102.6381403
v -48.6408025 -337.0578885 102.6748717
v -31.5515436 -330.6629062 100.9112373
v -33.8418074 -332.7353001 101.1106372
v -33.3819278 -337.0425105 101.0255814
v -36.4259556 -334.0801299 101.3296172
v -11.5973158 -352.2168696 90.9974128
v -13.5514522 -352.2999585 93.0207595
v -14.4911772 -356.7178249 93.3582112
v -14.1179124 -442.6206350 87.9190937
v -30.8776442 -443.3279634 92.2658145
v -62.8599375 -443.4913695 101.8715724
v -61.1835085 -443.0249631 101.3117805
v -60.8070903 -441.0334826 101.2847722
v -62.3983257 -439.4362271 101.9989774
v -62.0968565 -436.4693463 102.1312922
v -63.3199513 -430.2655160 102.8449163
v -84.3556076 -440.0958717 111.6511151
v -93.1738913 -424.2274463 109.9353656
v -96.9932824 -423.6669838 110.5680764
v -92.6383883 -393.6876655 110.5179861
v -92.4463421 -390.9764290 110.2628410
v -82.8565136 -368.9545095 105.0277948
v -81.3838094 -371.0158169 104.4097617
v -78.1969801 -375.2233684 103.4980044
v -77.4582699 -369.8751628 103.1745598
v -84.3967199 -372.9072809 105.4940224
v -82.0803642 -359.8854542 105.0318778
v -79.2007074 -359.7684503 104.1240990
v -76.7283887 -361.7180288 103.3457667
v -77.4952024 -366.1464751 103.2645330
v -80.5237144 -346.1798429 106.3260734
v -78.0796632 -346.5322554 105.9038788
v -75.5560175 -346.5164900 105.5717692
v -72.8107691 -346.2718129 105.2721739
v -71.0687935 -341.4731324 106.1140224
v -67.3967153 -335.0847065 106.1757654
v -69.7197840 -336.8358016 106.5416262
v -64.4449741 -336.4954889 105.4150462
v -69.6117580 -339.3534422 106.2248200
v -77.1102980 -336.7184401 107.9007909
v -77.3739219 -338.5638595 107.6727882
v -40.4592156 -335.5815113 101.6955003
v -21.5605572 -344.9040353 98.5781401
v -26.1856448 -346.6618061 99.5242447
v -32.2583914 -348.6800790 100.2481356
v -35.4763307 -356.9075763 99.5051935
v -14.7910630 -336.4489675 95.0561762
v -20.6573121 -332.9538107 98.1627703
v -22.1212767 -337.1727169 98.8269821
v -13.4001672 -401.5027285 85.9085396
v -12.3680830 -414.1686857 85.1850882
v -22.6959921 -445.4299510 89.2401412
v -17.7332759 -444.7701871 88.8493881
v -34.2180505 -440.2145445 94.2204818
v -43.8745543 -444.7615147 95.8248153
v -36.6530642 -442.8752363 94.8463827
v -38.0210094 -439.7688806 95.3002945
v -84.9583223 -432.8220189 110.5215326
v -85.5119973 -430.6376576 110.0035310
v -81.4280361 -434.0101480 110.1624891
v -77.7469277 -433.5545897 108.9192554
v -81.1955482 -438.9960766 111.0437810
v -79.6671957 -439.9939179 110.5554923
v -91.1368951 -425.1341820 109.7369343
v -83.2537338 -379.9125254 105.4056734
v -93.1023210 -406.4396322 111.8316427
v -69.2732111 -378.3274889 101.5940681
v -82.5590268 -362.1717095 105.0870866
v -77.2868693 -342.8013325 106.5714210
v -55.7632446 -366.5415645 100.1400724
v -36.1614414 -344.1132307 101.0046750
v -15.9958266 -349.2181301 95.4758674
v -17.7737325 -349.8365879 96.4815766
v -20.6922069 -348.9575684 97.9029611
v -18.3144249 -353.9706469 96.1714983
v -21.0434124 -355.8550775 96.9982669
v -23.8023624 -360.4027331 96.9387442
v -29.3007027 -359.0961397 98.3345285
v -34.4171114 -365.8975065 97.7519974
v -9.7684246 -378.6887228 85.8871415
v -9.5711388 -380.4016709 85.5024755
v -10.9852059 -382.3934197 85.6902897
v -13.2222446 -382.7570677 86.4527971
v -8.3309431 -370.5541193 85.6105834
v -8.3357729 -372.7408946 85.8111456
v -12.0950444 -399.7418880 85.6793746
v -19.0828275 -424.9085486 87.8597870
v -22.9328964 -424.1102040 89.3021524
v -26.4522526 -421.4362800 90.5014426
v -31.3831344 -420.5806851 92.2979042
v -37.5096388 -418.0945754 94.3395421
v -36.8479080 -410.6101394 93.7475190
v -44.6345508 -413.5756195 96.5162516
v -86.5136012 -428.6398292 109.7058803
v -90.3838873 -387.5263333 109.0375558
v -87.9971236 -387.7863288 108.0163568
v -16.0354655 -345.9277153 95.8662257
v -18.8424066 -344.5941210 97.5491107
v -10.0060347 -375.2785921 86.8244395
v -11.6935493 -374.9240637 87.9388005
v -11.8004009 -372.2890019 88.8412222
v -11.8795671 -369.5939183 89.7472501
v -14.3621452 -367.8292632 91.6233063
v -17.3177812 -369.8211908 92.3792347
v -15.4653741 -364.7294939 92.9292515
v -20.7779314 -369.6928918 93.6454982
v -18.1669984 -362.0735705 94.8017910
v -27.1140933 -371.1479306 95.0745642
v -22.1857335 -364.7115827 95.4921544
v -12.7815921 -396.4241445 85.5582505
v -14.3594351 -395.3818679 85.9319717
v -11.3525540 -392.1607733 85.1127058
v -15.9479957 -407.5566828 86.2779990
v -17.6320504 -406.0852826 86.8607312
v -18.1976799 -408.5631669 87.0410949
v -19.2108657 -404.0703475 87.4092057
v -21.8104869 -410.9502733 88.3381665
v -18.9814884 -411.5772545 87.3489082
v -22.1299510 -402.1106660 88.3835778
v -14.2476996 -397.5954354 86.0077068
v -16.5598392 -399.0988731 86.6729394
v -18.2694569 -396.3032663 87.1805623
v -18.5467154 -393.1531608 87.3402804
v -21.5293132 -398.6385167 88.2224962
v -15.3065249 -423.4677851 86.3823965
v -17.0802027 -436.5535378 87.9105553
v -46.6765910 -441.3949251 97.6143256
v -45.5743931 -440.2675629 97.3190144
v -32.5898118 -435.5131090 93.5441777
v -35.3514701 -433.7504804 94.4444314
v -33.7553173 -428.3037782 93.6289877
v -25.3482088 -441.3884580 90.1367515
v -26.1266101 -439.0552938 90.6709507
v -23.0002608 -441.5718913 89.6665901
v -21.3086419 -439.3815398 89.3919170
v -79.2166740 -385.7389390 104.6497151
v -75.4915699 -388.5506094 103.9293855
v -69.4308653 -385.7532442 102.0828858
v -74.5360106 -394.7438300 104.3582112
v -74.7038648 -400.3420472 104.9664840
v -93.6143845 -416.5613353 110.2731600
v -89.0141800 -422.1595228 109.1803312
v -86.5150094 -423.2043326 108.8991016
v -87.0830566 -400.8270800 109.2462987
v -84.2721090 -404.4713378 108.4592789
v -80.7632282 -401.8003047 107.0631146
v -90.3517082 -403.5038352 110.6428355
v -88.0629867 -405.3128064 109.8609418
v -79.6887726 -353.3671796 105.0449684
v -55.7520166 -356.3807905 101.4107317
v -55.4946512 -348.5537171 102.5395542
v -13.9628844 -387.9664838 85.9458372
v -20.5314830 -419.0126061 88.1246850
v -17.5136961 -414.6658480 86.8931338
v -50.4049398 -444.7091520 98.9383608
v -57.2958514 -441.9922829 100.0875160
v -53.9394692 -444.0977275 99.5323583
v -41.5332727 -441.8838620 95.8627239
v -17.7264139 -432.6830804 87.7588019
v -18.8291147 -435.0369573 88.3748457
v -15.5819934 -426.1753559 86.6006166
v -28.7360735 -409.6665978 90.8174887
v -23.1803134 -435.6199503 89.8894519
v -82.0139125 -428.4823835 108.9332625
v -93.5660079 -421.9175279 109.8034754
v -89.7077546 -419.7318256 109.2615202
v -83.6518109 -414.4481421 108.2527861
v -76.3232112 -357.0273221 103.7187725
v -73.9856362 -357.2047055 103.2728627
v -16.2114762 -377.2228360 89.4210711
v -18.9563017 -437.8326833 88.6788145
v -52.2121042 -439.9146140 99.1289541
v -28.8889147 -429.9627244 91.9202194
v -80.6975290 -419.8775291 107.6112986
v -76.7517984 -419.9239910 106.6430137
v -75.8548081 -415.7341123 106.1813012
v -76.8278167 -410.7537866 106.2747911
v -89.7584632 -412.2491181 110.0435033
v -65.6003579 -356.5200567 102.3525894
v -19.1311520 -388.0223334 87.9748464
v -20.2828478 -384.5531344 89.0905112
v -31.5494947 -397.2603381 91.8121710
v -27.9485658 -404.3417275 90.4367268
v -47.7803499 -437.2618794 98.0575234
v -46.0236333 -433.4841073 97.6121873
v -50.3733382 -429.4451475 98.8232791
v -53.4244739 -436.3071322 99.5041803
v -52.7196415 -432.4461520 99.4473919
v -39.1823649 -435.3609383 95.6785455
v -69.6699694 -371.6231585 101.5955880
v -62.5587106 -366.4959669 100.8730903
v -57.7746145 -432.0895672 100.9104922
v -41.7449102 -430.2450716 96.3321179
v -39.0936881 -427.2927344 95.3816399
v -41.2745588 -422.2054780 95.8292410
v -30.8355074 -377.5746822 94.3979695
v -38.9171094 -379.9380660 95.9268808
v -31.1264936 -391.5695250 92.0775458
v -51.9271791 -415.3474271 98.9323258
v -84.9242508 -409.6038342 108.7536365
v -73.4314173 -432.1420491 107.0216298
v -66.7965487 -422.4804342 103.8508713
v -67.3302710 -416.3187444 103.7178561
v -62.2190051 -420.6330478 102.3194641
v -70.6256703 -424.4852364 105.2116379
v -88.5842368 -384.2369616 107.7731699
v -86.6052136 -383.3002150 106.9077477
v -84.2155591 -383.4268749 106.0160995
v -86.9357437 -380.5840611 106.8878099
v -91.1225751 -382.4074268 108.6308435
v -58.2068712 -443.9958036 100.3004089
v -77.6403993 -438.9331043 109.6290946
v -78.3165395 -436.7463887 109.6888781
v -71.4976043 -439.2922819 106.8526953
v -93.2536796 -400.1251161 111.3498434
v -90.5479267 -399.1659582 110.3849038
v -87.8949985 -394.2886889 108.8450849
v -82.0535943 -394.9841857 106.8002582
v -87.7589360 -396.3798285 109.0469882
v -86.4266008 -398.0585039 108.7378114
v -83.9336291 -397.2174525 107.7334061
v -82.2407827 -399.6220827 107.3849723
v -82.5819373 -351.3806164 106.2141582
v -75.6882429 -350.5612910 104.7508344
v -75.8582130 -352.5386155 104.3822765
v -74.0025118 -348.8757908 104.8508808
v -73.8069266 -353.8665473 103.7982181
v -71.6703683 -352.2842228 103.8179174
v -66.9380426 -350.6174386 103.5772488
v -60.5247989 -338.1906450 104.4924185
v -55.1826507 -344.4544077 103.0323133
v -42.9895855 -346.1982906 101.4669091
v -46.9402298 -350.2874970 101.4215276
v -49.1259880 -334.7052932 102.8290763
v -52.0293228 -335.6544077 103.2144204
v -29.1601624 -331.2518299 100.5656421
v -26.8341880 -335.8467221 100.0856236
v -29.1415192 -339.5239115 100.4719585
v -35.4985483 -340.2310312 101.1360362
v -14.6305440 -354.4110656 93.7163532
v -16.4956059 -355.3547263 94.9371457
v -16.5567845 -359.4039977 94.5172682
v -15.0445849 -440.8206940 87.8862068
v -32.2441533 -442.9480731 93.5774967
v -29.3182954 -441.3515627 91.6424468
v -64.3643662 -442.6083565 102.5070548
v -64.2128289 -440.3758049 102.6556492
v -65.9496188 -441.1145449 103.4211442
v -64.2791614 -438.1055236 102.9049754
v -58.9675456 -440.4871762 100.6946191
v -61.9386658 -433.2568944 102.2582874
v -60.2450110 -430.8354855 101.7552018
v -64.9147779 -432.8095317 103.4334898
v -91.4112777 -392.6615417 109.9948809
v -82.6000348 -366.8928444 104.9934030
v -75.3563344 -378.6815405 102.9314771
v -79.4004574 -369.9011803 103.7449017
v -78.5786659 -372.2393215 103.5182551
v -85.2558687 -374.7912645 105.8579832
v -82.8040689 -372.7603555 104.9053073
v -80.7666630 -374.3934333 104.2451635
v -81.6610307 -377.6630163 104.6916470
v -81.1882541 -380.7895184 104.7517359
v -79.5343444 -382.9520345 104.4390127
v -80.0451487 -365.7901585 104.0477604
v -75.0423297 -366.5501773 102.6618928
v -71.3584721 -366.7126596 101.9435748
v -69.5605874 -346.0083604 104.8898175
v -66.0609379 -347.3723829 104.1147336
v -68.2463646 -341.6239917 105.5862159
v -65.3080568 -341.4313197 105.0675139
v -75.0528947 -337.7596140 107.4383035
v -77.6035637 -340.5883610 107.1514264
v -75.3382742 -341.5414989 106.7087129
v -73.4457076 -340.0566578 106.7926362
v -43.0134088 -338.7636840 101.8961072
v -40.3886177 -342.7070975 101.4616266
v -30.9639890 -353.7839949 99.4653329
v -17.0167014 -337.5309408 96.5199098
v -14.0258558 -339.9653137 94.6383029
v -22.9634121 -332.1705461 99.0102142
v -20.5017589 -335.4460001 98.1783569
v -19.6482297 -337.7113938 97.8508219
v -22.3371051 -341.0088420 98.9504829
v -15.4998926 -401.1764228 86.3946527
v -17.0737188 -402.4931788 86.7873579
v -13.2515430 -416.1662161 85.4460150
v -22.2415980 -443.5122311 89.4188434
v -32.3886983 -439.0426874 93.5299397
v -42.1690419 -443.5755312 95.6039056
v -83.5867152 -433.9954257 110.6399074
v -81.5476179 -437.6762509 110.9836549
v -80.0836608 -442.0036376 110.8305007
v -63.3815080 -377.5017262 100.5723849
v -58.0821000 -372.5971878 99.9175981
v -76.9721419 -344.7875082 106.1034799
v -47.2908579 -363.8580739 99.6325612
v -14.3309757 -349.5354354 94.0615386
v -23.4706718 -350.1664102 98.5846147
v -23.3143289 -346.2001085 98.9500135
v -24.6284120 -356.7942381 97.8488177
v -40.3844975 -371.2355793 97.6492167
v -12.1894469 -384.2655420 85.7733563
v -13.6668170 -380.4585338 87.2250944
v -15.5976359 -382.5388253 87.5358582
v -8.1828889 -374.5478690 85.5076537
v -7.6616732 -375.8827150 84.9791616
v -20.5391888 -422.4321544 88.2854685
v -26.2111817 -426.0013103 90.6801000
v -25.4139137 -417.6025093 89.9021029
v -40.3899550 -403.6192894 94.7749093
v -87.4724984 -389.8342550 108.0914587
v -85.8070254 -391.0280466 107.6163426
v -83.6162865 -389.7925019 106.6315994
v -85.8097151 -386.9807720 107.0258543
v -83.9665532 -386.3739669 106.2558368
v -14.1916256 -345.8181620 94.4013745
v -18.9558119 -346.4291692 97.4708498
v -17.2268879 -343.4555531 96.7107937
v -12.7671147 -377.0334423 87.8367424
v -10.5272699 -371.2372184 88.3014724
v -13.4472167 -373.5681474 89.3388018
v -15.2768530 -375.0356436 89.7350386
v -11.0265808 -368.0580556 89.6388143
v -11.1245625 -365.9702539 90.1094303
v -12.5969881 -363.9379144 91.3550258
v -19.1240963 -371.7066944 92.4473852
v -24.2424682 -371.3385165 94.2398384
v -24.7599166 -368.3990836 95.2117741
v -25.8188266 -375.8292198 93.4147686
v -28.3671077 -368.1424260 96.1441472
v -20.5185320 -361.8669510 95.7138315
v -16.3703170 -394.3512142 86.5498781
v -16.9447977 -404.2007029 86.6941810
v -21.6844641 -405.5545330 88.2320777
v -22.6823464 -413.7186706 88.7312740
v -24.4520996 -411.3664925 89.3061385
v -20.2126484 -409.2576504 87.7440050
v -22.1845713 -408.2732499 88.4244442
v -25.6107990 -402.7962983 89.5993039
v -20.8749976 -391.6738331 88.2909000
v -24.0335949 -396.1670697 89.1758800
v -27.7278982 -396.7242837 90.4851854
v -17.3802376 -424.2917895 87.1839821
v -31.8030864 -431.7928851 93.1094661
v -24.3611541 -437.5996590 90.2317241
v -27.7866703 -437.8682971 91.4617479
v -63.7549236 -387.8413439 100.9241715
v -54.5025505 -389.0099823 98.8354683
v -70.5431998 -397.6542950 103.4701541
v -63.5281131 -396.2788880 101.3904884
v -73.8475546 -405.2001834 105.0742865
v -91.5858075 -415.6095684 109.9978164
v -89.6825641 -416.9722497 109.4484553
v -89.7001699 -414.5181477 109.7284481
v -87.4785036 -418.2194173 108.9572608
v -85.0272328 -419.5922911 108.4893942
v -85.3917599 -416.5911674 108.6019427
v -82.3958963 -417.5475538 107.9208702
v -93.2150483 -414.1388535 110.6469631
v -92.7378908 -411.9937718 110.9638885
v -84.5902637 -424.4442582 108.7238044
v -82.4771821 -424.4381487 108.3523631
v -77.4756372 -402.8589725 106.0561985
v -88.3096606 -402.8213918 109.8457500
v -86.0328153 -405.5678844 109.1294587
v -84.6660286 -407.0227742 108.6740866
v -82.4949443 -406.7566097 107.9326794
v -77.6600167 -353.4907997 104.5522168
v -15.5293746 -386.5386546 86.6944864
v -14.8637379 -390.4341161 86.1085206
v -21.8990073 -416.7166352 88.5468423
v -16.4996292 -412.2897983 86.5117759
v -19.3197150 -416.8491960 87.5965655
v -40.5492894 -439.8994446 95.8912969
v -18.3752812 -430.6251705 87.8807753
v -20.8695941 -430.4946363 88.8485536
v -22.4824641 -432.7862859 89.5681679
v -21.0910998 -434.5706105 89.1444013
v -18.0459991 -426.4657795 87.5433460
v -19.2992650 -428.4565151 88.1295204
v -13.9792319 -426.8426001 86.0320553
v -24.6321894 -433.7840080 90.3863460
v -22.7606744 -437.7404153 89.7627100
v -83.5962519 -429.6532571 109.4781160
v -80.3595260 -412.4238193 107.3584482
v -78.3762485 -357.8202128 104.0847227
v -72.3907575 -358.9537442 102.8080434
v -69.9357539 -357.2786450 102.7112082
v -19.0851539 -376.5429854 90.8641145
v -22.2757384 -378.0674040 91.6040614
v -23.1865104 -382.1356297 90.8348486
v -16.8949328 -379.1910112 89.0839845
v -53.8541712 -440.7817423 99.4367972
v -60.2644570 -355.2502394 102.0108387
v -23.7444323 -386.1745298 90.1539624
v -20.7482334 -387.2904778 88.7518153
v -46.1102054 -438.4044111 97.5656882
v -45.3911945 -436.0971749 97.4173397
v -48.5312492 -433.0727756 98.3064324
v -46.5587862 -429.6149611 97.7350697
v -48.0889231 -425.7868528 98.0976522
v -52.5014289 -422.2164154 99.3442759
v -52.6358336 -438.0116463 99.2554426
v -54.2816557 -434.3881905 99.8034254
v -39.1289964 -437.6723170 95.6439599
v -58.6326644 -362.8584146 100.8230746
v -52.8446063 -362.1611595 100.3707498
v -41.1128774 -425.2687991 95.9308371
v -43.6992645 -423.5500693 96.6708437
v -44.4285758 -418.6475277 96.6807827
v -38.2489376 -386.3180578 94.8884413
v -35.0044481 -380.2274466 94.9303955
v -46.0646227 -377.9047728 97.6472422
v -52.2660464 -380.3938627 98.5796601
v -31.8281092 -387.5335157 92.8134695
v -56.6542745 -412.0709896 100.2622619
v -58.6016253 -404.6436250 100.4874483
v -83.4370255 -411.7874503 108.2540378
v -67.1383664 -412.2051001 103.4521610
v -62.6557022 -409.4205201 101.9535884
v -59.3536943 -423.5073626 101.4897153
v -59.9757247 -418.2048738 101.5357226
v -87.2899443 -385.5942190 107.4219123
v -85.0758404 -379.5681000 106.1064973
v -84.0897635 -377.5379956 105.5847853
v -76.1433765 -437.5142157 108.8794023
v -76.4256641 -435.2711737 108.7109372
v -73.9489496 -434.5588088 107.5709090
v -71.3768303 -436.7167652 106.6004187
v -91.4681852 -400.8508623 110.8530462
v -86.0070661 -393.3344781 108.0099270
v -79.7327682 -393.8511610 105.8739871
v -83.1653103 -402.0403922 107.9158932
v -79.3110728 -399.2115557 106.3434258
v -76.5240714 -398.6666203 105.3844392
v -81.4564526 -397.4614739 106.8879962
v -74.7016072 -355.6857407 103.6168411
v -72.1414834 -350.2882421 104.2919457
v -69.0590814 -352.8416753 103.3908948
v -66.2641153 -353.5134792 102.9470414
v -59.6351437 -339.8363292 104.2125896
v -52.1529578 -344.9050784 102.5822386
v -52.1044321 -347.9394019 102.2267640
v -53.0386008 -352.3176610 101.7430574
v -57.1469180 -346.2949991 103.0659899
v -59.8158427 -348.8061130 103.0309796
v -58.0560416 -352.0184457 102.3011506
v -40.4887050 -354.2226255 100.3769711
v -46.3919193 -335.5946541 102.4174094
v -45.7856804 -337.9893601 102.2572741
v -43.8594744 -336.4740610 102.0621657
v -48.0436757 -339.7293985 102.4681032
v -55.0147183 -333.7409496 103.7154272
v -30.1851723 -333.1739902 100.7029712
v -27.7950875 -333.5994482 100.2799347
v -25.0023752 -334.4835341 99.6432677
v -24.7642603 -337.5641406 99.6236280
v -28.7881717 -343.0286646 100.2693996
v -34.4301648 -342.3268497 100.9506285
v -31.6570327 -345.3157842 100.4745439
v -36.6686843 -341.7759240 101.1746228
v -13.3734243 -354.8187912 92.5826803
v -12.5028677 -356.4763367 91.5064737
v -18.9671237 -356.2678099 96.1119086
v -32.7306055 -441.0585165 93.6993659
v -66.3071796 -437.5285208 103.9211750
v -65.0457963 -435.5769753 103.4159958
v -58.6923175 -438.7483597 100.7416844
v -57.4324019 -437.6573861 100.4543826
v -59.3909882 -437.0598197 101.1146456
v -60.0873642 -427.1923304 101.7535254
v -65.8924431 -430.4283559 103.8192287
v -63.3597299 -427.6039898 102.8528959
v -72.0365718 -380.5761635 102.2658944
v -78.6802769 -368.0135608 103.5404801
v -76.1529058 -371.6477454 102.8502062
v -75.1103312 -369.4834411 102.6048288
v -79.6486288 -376.8695891 103.9991751
v -77.8202564 -378.1861067 103.5473421
v -77.4599090 -383.9007616 103.9470062
v -76.9335553 -381.2250495 103.5422832
v -76.5817389 -386.0464692 103.9428338
v -78.5199180 -388.5013759 104.7987863
v -73.7401024 -386.0398531 103.1742096
v -71.4396089 -389.4414604 102.9221788
v -78.1424344 -364.1199470 103.5440117
v -76.2300044 -364.4460440 103.0386090
v -70.9502846 -363.5865748 102.0911708
v -67.4081668 -362.7953827 101.7106026
v -70.3939199 -368.6928749 101.7424017
v -67.3808381 -369.4929779 101.2871489
v -63.9297441 -349.6878445 103.3866182
v -62.1558651 -347.2366333 103.6010087
v -67.1856254 -339.8721814 105.6676283
v -69.4939569 -343.4256613 105.4418162
v -62.5979155 -342.2483802 104.4636369
v -73.2780471 -342.1853483 106.2918752
v -71.5612471 -339.7184908 106.5322384
v -39.8216061 -344.6988761 101.2937576
v -35.5135649 -350.9667814 100.3260091
v -12.8834061 -341.1304951 93.5003757
v -16.9264991 -401.0229111 86.7695436
v -15.5395661 -416.5797532 86.2297416
v -80.5544034 -436.2147152 110.4122400
v -66.7933151 -381.3091516 101.2519374
v -58.5748665 -377.2116601 99.7946039
v -52.3668602 -375.7730126 98.9038050
v -41.2559323 -362.7125621 99.1938412
v -25.9336848 -349.8875201 99.1462097
v -28.4803733 -348.4350145 99.7454673
v -28.3593647 -351.0453403 99.4446948
v -25.1430813 -343.9328372 99.5548069
v -23.2521370 -353.4681499 98.0751589
v -28.4184441 -355.3976715 98.8549739
v -26.3552871 -358.7588668 97.8550762
v -12.4405799 -386.0429227 85.6179148
v -12.5078671 -378.7127435 87.1861875
v -17.9527104 -383.6548030 88.2992595
v -14.9674276 -384.4384551 86.8246332
v -28.6212973 -419.4528162 91.2064835
v -29.0769190 -416.2503481 91.2054926
v -45.7084924 -405.9881866 96.5780988
v -49.8455726 -401.4604986 97.7487564
v -36.2074748 -398.9458382 93.3850631
v -81.1236724 -389.3229365 105.7185531
v -83.5678205 -384.8453462 105.9262007
v -82.3298916 -385.6009245 105.5915728
v -84.3556300 -387.9387081 106.6201031
v -15.7828610 -340.8375084 95.8612114
v -14.4560104 -376.9833148 88.6869654
v -15.2522167 -372.5056946 90.5894265
v -17.4418651 -375.8134246 90.4288143
v -9.9660177 -368.0461049 88.7166411
v -12.7694942 -361.3200784 91.5788859
v -19.1008244 -374.6342361 91.4872438
v -28.7861899 -374.8906851 94.5045054
v -30.3746704 -371.5196550 95.7427397
v -32.4654207 -369.3365455 96.6883823
v -30.4752365 -365.4050529 97.2177386
v -23.0964106 -362.8210425 96.2255895
v -19.8026095 -363.9650345 94.9513987
v -24.1668113 -415.9788191 89.3627629
v -27.3297615 -412.2496843 90.3896913
v -24.4721901 -408.8631570 89.2515928
v -26.6465191 -407.3058069 90.0070816
v -27.6299361 -401.4575481 90.3251842
v -31.4718708 -400.6271660 91.6930214
v -18.4386726 -390.0474310 87.4730423
v -23.6361399 -391.4904296 89.3630385
v -26.1394102 -389.6986842 90.5195251
v -30.1380083 -393.8416541 91.5268287
v -19.0918334 -423.0915010 87.7683237
v -28.0257631 -435.7962012 91.6860476
v -26.7331880 -433.9440167 91.1884606
v -29.3262973 -439.2474294 92.0399800
v -47.5736670 -391.3702965 97.0693380
v -58.6297400 -386.9876862 99.7547135
v -59.8747917 -392.3717737 100.2169922
v -87.9832730 -413.2516682 109.4414443
v -86.0067979 -414.0636921 108.8682115
v -91.2125856 -411.4444256 110.5934829
v -83.8442445 -425.9077013 108.7908894
v -81.4811364 -422.1046865 107.9211459
v -82.7480331 -420.2785492 108.0694348
v -80.8765218 -425.6719947 108.2027033
v -80.4756358 -427.3148775 108.3867773
v -79.0408477 -425.9532690 107.8318655
v -76.7394006 -426.4942408 107.3080301
v -74.1237551 -427.2887409 106.6253334
v -77.5750801 -424.2358506 107.2384790
v -78.7533596 -421.7172563 107.2789058
v -76.7612457 -404.8419297 105.9647277
v -75.9447739 -407.7046514 105.8707982
v -86.5054131 -403.5336375 109.2198789
v -85.1610452 -402.1750987 108.6425483
v -83.6046562 -408.2231224 108.3288789
v -80.3112984 -407.9861343 107.2574556
v -17.4643937 -387.4541223 87.3638168
v -16.5196490 -391.6514218 86.6478011
v -14.8931807 -411.4007652 85.9838724
v -39.5910516 -441.1920607 95.5218747
v -23.6562546 -430.1652312 89.9072960
v -25.1645353 -427.9579520 90.3835073
v -20.1435741 -426.4081717 88.3492157
v -20.8132938 -424.2578447 88.4894878
v -22.1404918 -426.1101782 89.1084298
v -81.6482753 -430.4232299 109.3006209
v -77.1683306 -359.0886891 103.6670282
v -73.9378706 -361.0067964 102.8431207
v -67.7440464 -358.4200740 102.2878513
v -63.2203668 -358.3683372 101.8305719
v -59.3143702 -359.0330184 101.3598740
v -27.2876192 -383.4934235 92.0030177
v -15.4386330 -380.0928295 88.1455615
v -22.0167134 -385.9907091 89.5018578
v -22.5204751 -384.2434287 90.0705978
v -20.9489353 -382.2796047 89.9183154
v -24.9894857 -384.3224943 91.0056829
v -18.7182203 -386.0105276 88.1274119
v -42.6035114 -436.0546470 96.6429114
v -52.6928790 -426.2771308 99.4772390
v -55.6349158 -424.3416488 100.3459170
v -50.9894677 -419.3131924 98.7890363
v -52.0842336 -434.8058701 99.2198139
v -55.3018376 -432.2912395 100.1687869
v -54.1990176 -430.0870895 99.9082103
v -54.4191562 -427.6203513 99.9962837
v -36.8196778 -435.9209239 94.9790105
v -51.6547896 -365.6195402 99.8285711
v -52.9839247 -370.9657788 99.3999764
v -48.9865430 -360.2092564 100.2922803
v -44.0956354 -360.4094684 99.8329520
v -38.7602001 -423.1804907 95.0545520
v -39.3266492 -420.7805395 95.1108485
v -36.0802189 -421.0096002 94.0127447
v -40.7566838 -416.7652428 95.3759700
v -45.4438739 -421.3417768 97.1252248
v -47.6612784 -416.3901210 97.6240039
v -48.8224104 -411.8390977 97.8013724
v -35.6890075 -376.4367402 95.8099589
v -41.1641896 -375.4713237 97.0832109
v -37.3097509 -383.2797706 95.0305313
v -41.4419472 -383.1473589 96.0872099
v -42.6145084 -387.5266612 95.9575400
v -34.7554274 -385.2680624 94.0351114
v -33.5940197 -389.9766207 93.0751637
v -61.1918233 -400.3407955 100.9992734
v -69.2586824 -407.7849984 103.8461626
v -60.0396842 -414.4068956 101.4010981
v -55.7778068 -416.1397815 100.1617536
v -63.4294823 -417.0204401 102.5566012
v -84.8081857 -381.5327287 106.0946584
v -75.8942887 -433.0359697 108.1343442
v -72.6462603 -435.6484413 107.1217358
v -69.4484189 -436.0213280 105.5643559
v -84.3661427 -394.7482109 107.5902656
v -77.4522200 -394.9143291 105.2718535
v -81.7474127 -404.1613340 107.5635180
v -78.7812471 -401.7614424 106.3951328
v -79.2309567 -403.9820135 106.7093089
v -74.0585774 -397.7082074 104.5200974
v -73.1678456 -355.6728363 103.3800989
v -69.9639842 -350.4997790 103.9707065
v -68.3259517 -355.3093672 102.8501838
v -63.1313547 -353.9687395 102.5213152
v -58.5921369 -341.7849541 103.8456708
v -49.6072844 -343.8790441 102.3671776
v -46.8964539 -343.7587917 102.0599827
v -49.2012501 -348.9585817 101.7956659
v -51.2756817 -355.5452526 101.1300981
v -54.4063486 -346.4314938 102.6898026
v -42.3684306 -335.3621960 101.9095629
v -41.7703837 -333.7204456 101.8801555
v -39.0277952 -333.0466151 101.5996635
v -51.0897972 -338.5402560 102.9473469
v -28.9331395 -335.5071247 100.4889831
v -29.9827848 -337.2775316 100.6335467
v -31.4057283 -338.8918638 100.7800177
v -22.4854313 -334.7099721 98.9024639
v -27.5571980 -337.9676342 100.2312750
v -33.9361504 -345.1046944 100.7368937
v -35.8421169 -346.6842473 100.7946655
v -17.5057743 -357.8856289 95.1973200
v -34.3513712 -442.1812594 94.2510962
v -68.0195764 -437.3125434 104.8306078
v -63.4967461 -434.5258474 102.8036997
v -55.7095222 -438.4818971 99.9344289
v -57.8675792 -435.6747568 100.7368341
v -61.3920949 -428.5933375 102.1801680
v -67.8414330 -429.0172756 104.5217589
v -65.1763976 -426.1120856 103.4543663
v -72.3871216 -376.7021298 102.1420956
v -76.7661408 -368.0079579 103.0166373
v -76.6340867 -373.6715913 103.0194983
v -75.7523552 -375.9495318 102.8785631
v -72.7143064 -370.9399700 102.1208391
v -72.9419068 -368.0629134 102.1920294
v -79.8581243 -378.8086772 104.1801348
v -79.0564045 -380.4141581 104.0662453
v -74.2982104 -380.8356225 102.8239727
v -76.9741759 -390.9058273 104.6416685
v -73.8688260 -391.2690282 103.7803441
v -71.8198493 -393.5872912 103.4473553
v -71.5144426 -382.6284409 102.3029834
v -67.8155795 -388.9575601 101.9536033
v -64.8681745 -363.8644516 101.3461202
v -65.9007654 -366.8566346 101.2283936
v -66.9683069 -372.2071648 101.1640653
v -65.8744350 -375.0496209 100.9762511
v -68.7931329 -374.3143976 101.4428958
v -64.5079538 -351.8476486 103.0540764
v -61.6319254 -349.5937884 103.1196415
v -65.3895736 -339.0401602 105.3983867
v -71.8229711 -343.8878953 105.6905910
v -62.2530617 -344.4958627 104.0733978
v -64.2511770 -343.5338736 104.5516506
v -64.3004552 -345.3537822 104.2458415
v -41.7833664 -344.3742692 101.4937609
v -13.1318616 -343.4017003 93.5959071
v -16.2771940 -419.0090895 86.5483657
v -65.8450276 -384.9096000 101.2275741
v -56.3637465 -380.4497719 99.3262604
v -54.5034409 -384.6328855 98.8690183
v -50.2405055 -386.6492510 97.8820324
v -24.2270865 -348.2864201 98.9653319
v -31.5480381 -351.7893255 99.8073220
v -23.6817114 -342.2901034 99.3103236
v -27.0649120 -342.4220681 100.0311524
v -30.4925255 -356.4917147 98.9808142
v -32.8983739 -359.5260680 98.7819061
v -36.4557095 -361.2855375 98.8945663
v -40.1081443 -358.6719036 99.7108668
v -28.6871903 -353.4167707 99.1995111
v -26.2974855 -361.4636660 97.2857699
v -29.1916747 -422.3038256 91.5891826
v -33.2037993 -423.9845872 93.1779519
v -30.5551831 -417.7858531 91.8312520
v -33.0281146 -418.4279144 92.7699655
v -35.4772881 -414.2507613 93.4246480
v -32.8157246 -410.6561542 92.3210680
v -39.2459258 -395.2225447 94.5031643
v -80.4787055 -387.4948025 105.2557155
v -81.9126070 -391.1635876 106.2408984
[truncated: 430,793 more chars]
