# Supplementary material for: A Centrosaurine (Dinosauria: Ceratopsia) from the Aguja Formation (Late Campanian) of Northern Coahuila, Mexico
Source: PLoS One. 2016 Apr 13;11(4):e0150529. doi: 10.1371/journal.pone.0150529 (PMC4830452; doi:10.1371/journal.pone.0150529)
Supplement: S7 Multimedia — (OBJ) [file pone.0150529.s007.obj]

# Studio
g Polygonal_Model_1
# Number of geometric vertices: 10595
v 48.38040471 -182.94893205 54.86589298
v 51.22483894 -188.91845644 56.68724701
v 62.68405169 -179.43891883 52.38758773
v 71.15491480 -184.36959386 49.70588908
v 68.96590441 -178.78511548 49.38087985
v 74.63084906 -186.07175350 47.51137272
v 78.52207124 -186.72434986 33.46661851
v 77.96152681 -181.50287867 38.16196322
v 78.17321271 -185.76417863 42.60220379
v 77.80706882 -180.73169887 32.77742490
v 77.47496665 -183.48103762 30.47377802
v 78.70062441 -189.71875310 28.81274745
v 77.11453736 -188.63449991 23.05521257
v 77.39260793 -185.48715115 25.50389618
v 38.63322362 -179.35435474 52.87587270
v 40.90518877 -187.17610836 53.52761224
v 56.72446638 -179.79843915 55.79466000
v 53.16033959 -178.08656394 56.48964643
v 71.75896317 -173.06989431 46.47020251
v 76.29097253 -179.86580729 24.45563115
v 59.26932767 -177.12549865 54.01161686
v 64.60627913 -172.16260731 49.69315231
v 76.66804641 -176.26875639 32.05125034
v 76.76787674 -171.49573565 32.77034685
v 76.37797296 -174.71773922 38.26133534
v 68.37867945 -168.82777214 48.13282192
v 75.37411898 -167.77603328 40.61611742
v 76.04828477 -166.21516645 37.70831972
v 75.26127249 -174.01441932 24.15415645
v 55.97243086 -168.60024631 55.00720441
v 72.35061377 -176.44442618 14.43533879
v 47.00016230 -169.12110150 56.55547231
v 46.18697241 -174.47665334 54.80595678
v 50.66686869 -170.30189931 56.58319965
v 48.96506667 -165.36284983 56.73940480
v 51.55635253 -161.95176542 55.68708107
v 68.72759014 -164.07182813 47.44669795
v 75.96988231 -163.56389225 31.17105365
v 72.68808782 -170.72525620 14.40711040
v 57.06676096 -161.19059920 52.57315189
v 70.31318545 -156.62233531 46.15519196
v 75.55767894 -165.05353153 26.89042687
v 73.84768873 -165.61079025 17.65497215
v 51.87496915 -154.53271568 54.72204834
v 73.91744852 -153.20307016 39.52728957
v 74.07274097 -158.82737935 40.86661711
v 75.82401484 -154.32426333 27.60986798
v 75.46368986 -158.44973922 34.05669704
v 74.90055263 -155.06540239 34.67389196
v 69.82317567 -146.90713584 45.22997513
v 74.92883503 -160.92348099 17.90147461
v 45.04435137 -158.14855695 56.17330968
v 37.63842583 -151.09655261 54.29908261
v 38.45287487 -159.95499492 55.50010502
v 73.74926656 -161.09395027 14.93311394
v 46.57080024 -147.80779183 55.03270403
v 39.94713351 -149.05136824 55.04558235
v 74.42601770 -145.14428377 33.44250843
v 74.63657856 -149.25511181 35.31020880
v 74.67958331 -154.84441817 22.27067575
v 74.38945025 -159.28827226 16.47698507
v 56.86309189 -142.75136590 51.06481165
v 62.14927882 -143.84768903 49.01568592
v 67.59202480 -139.61374760 45.89172825
v 72.08903879 -142.90991426 40.84148630
v 52.17986181 -146.07092738 53.52728441
v 75.20668209 -147.74128795 24.24256504
v 71.68742269 -135.19273698 39.89681974
v 74.11020249 -140.57144523 27.12085284
v 74.02747124 -139.15036619 33.51996467
v 52.01515183 -135.61165333 54.07585949
v 49.62192476 -141.59092307 54.97984588
v 57.99255148 -131.14051521 50.31318218
v 60.18093228 -131.94711506 48.50973189
v 67.35005975 -131.18872046 45.14596984
v 74.07715917 -137.04897463 28.33668515
v 73.14356416 -132.05604255 34.80769321
v 72.75404781 -135.36714017 23.38288724
v 43.32536459 -137.55650818 55.35768345
v 47.31763899 -129.04281914 55.16332388
v 61.41614541 -123.31689894 48.32243174
v 70.90199739 -122.73005396 40.71782529
v 73.08449596 -125.36552548 35.27883813
v 164.64607418 158.66568685 58.97127092
v 164.12076354 162.45229542 63.81605566
v 162.21244633 157.99686313 62.92875111
v 69.72663850 -117.06760526 42.77192429
v 50.64346269 -122.84059078 54.71599847
v 46.77634686 -125.97778440 55.00634760
v 68.04427505 -123.11016023 44.18799654
v 57.88822845 -123.00184369 50.60896650
v 52.50370130 -127.53736973 53.55713144
v 73.26358557 -119.59501356 30.43258563
v 55.87317050 -112.86012083 52.18019709
v 72.63047993 -112.58523911 35.81001237
v 60.28440222 -111.12096906 50.28811097
v 65.03376365 -107.63251781 46.16102576
v 68.09740514 -111.49094999 43.82547736
v 71.38400525 -108.01640898 39.94733468
v 41.66652262 -113.29523474 54.80808020
v 49.65296015 -115.59461802 54.29493263
v 46.29023373 -106.94725811 55.33976480
v 53.55038494 -109.08951610 54.13761735
v 60.12492627 -103.98682952 51.26158521
v 50.96077174 -102.44616866 55.18888310
v 72.24646956 -98.24521840 38.39739412
v 61.83345988 -93.97018701 51.29921809
v 72.92581350 -102.67782211 30.63700721
v 14.17978480 -108.43117535 41.92472249
v 15.71234502 -99.78502244 43.12290624
v 10.06535254 -102.02854872 43.95195469
v 58.60371888 -86.74031496 55.31477183
v 73.31989706 -87.52570301 39.28767890
v 70.22301853 -89.15971220 45.01353577
v 71.77568227 -90.12811631 23.71281572
v 49.65573922 -84.57826823 58.21093544
v 72.12342322 -83.39759707 44.44252327
v 73.50493968 -84.17109400 40.32314569
v 73.56522977 -83.92340690 32.40207210
v 61.62190810 -80.47076315 54.82153967
v 12.95031421 -91.82542562 43.76015812
v 16.21624082 -93.08335930 44.08040270
v 20.97481117 -87.55625039 44.54041645
v 73.06810468 -89.86090869 32.09150955
v 0.80994260 -88.99442852 48.95323142
v 8.77001975 -84.95271951 46.23927921
v 46.96181044 -79.83941585 58.42569843
v 55.20335585 -79.83157784 56.72432855
v 73.74300808 -77.08594203 44.27085072
v 72.05752283 -81.62868023 24.58540350
v 44.35730353 -74.14501160 58.55682492
v 43.23304445 -87.00437099 58.02746862
v 75.43107867 -75.41050017 36.91758960
v 70.03249973 -88.85168284 17.77242869
v 70.40590793 -82.15653151 21.45847678
v 67.50757992 -69.37167794 53.14940587
v 64.85690922 -74.83763248 53.77729982
v 74.27565008 -75.96243173 28.22849154
v 7.27970945 -80.86771518 48.33212867
v 19.85808462 -83.61673355 44.29225996
v 18.82526837 -74.68940318 44.70415786
v 14.49212711 -78.32457870 44.90249977
v 49.95724559 -69.70015168 59.25572291
v 45.18085346 -69.29380447 58.60079825
v 53.12697962 -63.94647807 60.14472619
v 73.76736403 -66.35884941 46.80668935
v 70.44914365 -71.22912258 49.51737821
v 75.63497871 -72.20868766 30.25744110
v 77.17479765 -64.10995126 35.91947258
v 74.29977506 -68.89862567 44.90280524
v 72.67016172 -58.31608176 52.38546804
v 14.80645780 -69.21106577 45.73430493
v 76.69352740 -60.24957076 44.87236589
v 76.82631910 -62.33778596 26.85142308
v 23.66606146 -71.60788774 45.38367316
v 25.79733357 -64.05133009 46.24141753
v 17.60644466 -63.39355558 45.50058395
v 68.76339018 -54.05574292 56.24321103
v 61.77555770 -58.51387233 59.10339206
v 61.30688637 -51.21628940 59.47522819
v 54.70902473 -54.29933593 60.37784740
v 79.03730124 -54.14307117 43.78350079
v 7.03922100 -59.48599800 50.60829967
v 6.91200187 -53.58369648 53.28436196
v 0.71381673 -60.73236465 53.90021205
v 22.61227928 -52.35108361 46.15001380
v 18.31312105 -52.01749131 46.84479535
v 67.08245724 -44.71874610 57.95191228
v 79.14744318 -38.98461536 50.39359629
v 73.12919945 -52.69425735 52.96486244
v 79.89651710 -44.94421184 46.86722532
v 77.83775032 -50.61138794 47.52634838
v 11.68633532 -54.30041626 49.57166687
v 12.01760024 -61.21264398 47.18087241
v 73.20706546 -43.70882362 54.94413152
v 71.66867703 -35.19304469 57.24705756
v -7.80558679 -55.39068207 59.91261080
v -5.19825425 -44.32535544 62.94673681
v -10.09037532 -52.31567100 65.50562382
v 81.37343824 -44.87224668 34.51070189
v -3.71268345 -51.44547299 58.29308927
v -0.88446448 -55.19887805 56.22396991
v 4.67971992 -46.19212449 57.74856359
v 0.63940010 -48.80038276 58.20998922
v 59.09767374 -42.40208864 59.97471511
v 48.78434166 -49.68903214 58.60035866
v 17.05591939 -47.32406512 50.24771392
v 10.86002681 -45.70736364 54.98234183
v 21.10560238 -44.82083395 47.78831825
v 66.50779396 -34.13849697 59.83043090
v 81.79727197 -37.31341660 44.74941641
v -4.24385536 -39.94505107 65.03812969
v -7.14106578 -44.11606118 66.46949053
v 76.55031979 -35.76339036 52.90972814
v 82.83138275 -34.71176699 38.49906474
v -2.03594100 -43.95878315 59.21176076
v 1.94143434 -37.94527799 58.81161243
v 7.93174934 -39.67746347 57.75784701
v 19.63225752 -38.96258026 49.57483336
v 15.20253532 -41.92628339 53.13378945
v 61.56159565 -28.91577035 61.18698418
v 78.43865454 -33.59263018 52.29046568
v -0.58341085 -37.36392409 59.72916260
v 79.25855368 -27.57054754 52.91391164
v -7.33567867 -38.28755766 67.75998324
v -2.74147210 -34.93869677 65.58214873
v 82.51833916 -30.82402237 47.47845232
v -6.30591111 -31.56291693 68.89517605
v 6.58481615 -34.43620726 59.21567976
v 69.29834187 -27.23354101 59.81887504
v -0.84332045 -29.23684940 64.59719688
v -2.73342081 -28.96906063 67.70390272
v 83.57478678 -26.35369077 46.62513360
v 84.20061320 -28.10655162 34.32522714
v 167.88430512 161.06277704 44.78900135
v 167.42689908 162.09252179 39.24005479
v 169.46482658 163.91219199 44.56517473
v 2.41979235 -29.78318930 60.37111208
v 3.30659538 -27.08770707 59.96913835
v 9.70500614 -27.52087824 58.57269838
v 79.79686558 -19.96003091 54.03925106
v -6.01625070 -26.61900409 69.08883154
v 64.16936219 -20.63721418 61.78754196
v 11.70842722 -33.00043195 57.02278391
v 22.96152897 -38.63804042 48.35427552
v 22.05029316 -29.72978540 49.07867312
v 31.69826418 -35.15458480 47.33343795
v 25.22871085 -32.61028230 47.73269966
v 28.31841074 -42.35479608 47.30350152
v 82.27334917 -39.34535384 32.30282292
v 80.42021841 -49.34895411 29.41139601
v -10.17286163 -61.60009652 60.95542759
v -5.25234127 -57.07614869 56.40479177
v -8.62658769 -64.04080242 56.82973564
v 76.10612363 -50.17690733 50.49419403
v 74.33988899 -42.05155000 14.05089069
v 72.86012173 -46.72367126 12.79787812
v 78.20514590 -56.54030666 29.51677702
v -5.25749149 -81.29443973 52.60469764
v 2.54887831 -77.46553421 50.67021400
v 3.47019266 -102.18439996 44.82651502
v 5.80977323 -98.18360209 44.89814118
v 4.37710853 -93.14499050 46.63824290
v 11.05545368 -112.02860624 41.62340984
v 3.87314428 -108.67218673 43.85921359
v 43.65682229 -102.37109661 56.49295822
v 43.20865497 -95.88723630 57.40934983
v 48.60295355 -92.90821850 57.69825354
v 72.05449045 -105.93149811 23.75742048
v 42.52842069 -126.26296282 53.94110084
v 72.97279686 -132.15318322 18.74920167
v -25.27214959 -128.55008245 59.42412093
v -24.82221648 -130.39533794 59.10413712
v 48.02614450 -191.32436812 54.74977568
v -25.76929331 -130.16006351 59.29667130
v -26.01096220 -129.94410098 59.31172520
v -23.23661186 -129.24018502 58.99630859
v 68.72989237 -189.54926729 52.80243978
v 57.22472072 -198.57338071 58.26283991
v 51.67549849 -195.30554116 57.06473812
v 76.06182992 -189.61532414 46.87741771
v 59.62067097 -193.54744256 57.33695626
v 63.68096918 -192.93233752 56.04991689
v 68.22396070 -194.70082223 54.98527735
v 77.20183581 -195.29305398 49.50464517
v 71.79135829 -189.24050033 50.57503283
v 78.82039994 -195.66349685 43.65110025
v 81.18872344 -204.26329970 36.56588495
v 72.68698514 -197.86609709 54.27472666
v 63.47632408 -200.74363053 59.67038870
v 77.79914141 -199.66462255 52.60984600
v 61.45820767 -205.38532734 60.64609438
v 62.13007122 -209.57380533 61.75023690
v 69.10167634 -201.85099542 59.24551189
v 66.01864845 -205.11217415 61.93246320
v 71.99295610 -202.95839012 59.01281536
v 116.75558239 -275.89264512 55.61126396
v -17.87482575 -47.63772711 63.84950131
v -20.47840133 -58.47129971 59.14168432
v -17.52573438 -59.37396362 64.51244652
v -25.57811514 -85.01701802 56.31018057
v -24.51505698 -92.30916947 55.53590879
v -21.98031917 -88.71179074 57.51470849
v 86.23910695 -217.09120274 51.39903724
v 82.88979530 -209.17810500 49.24339056
v 79.82289046 -202.14086771 47.82087728
v -17.57499203 -67.90184975 63.49683553
v -21.55484073 -71.53859735 60.48664078
v -16.86218195 -71.59592956 62.84336001
v 71.50384784 -211.45398915 64.34202194
v 77.36846805 -205.38295805 58.60001594
v 78.45035940 -204.72036302 56.94169179
v 78.29814404 -203.56346667 54.44645137
v 61.01954356 -219.19888258 63.74558806
v 64.42630291 -212.39911020 63.56605887
v 77.61354744 -212.75150776 62.92521954
v -8.61977693 -12.42872886 68.24836880
v -10.38472913 -16.17593318 66.38899446
v -4.39881394 -12.61436939 71.04945928
v 69.20612603 -213.90257776 65.63031673
v 66.78041071 -244.32860315 45.31558976
v 61.67777255 -250.18534064 48.12319949
v -10.79162769 15.16096387 58.89972672
v -9.39942710 12.12487370 65.56288898
v -7.89300911 12.01045513 68.54491681
v -9.52593796 20.44968866 61.37452647
v -5.84177254 17.03009009 69.96430457
v -5.25248423 21.06943354 68.64266843
v 82.93416351 -210.53774655 57.81279504
v 83.20771903 -213.18139136 60.31436101
v 76.78234577 -208.95311236 60.41211262
v 67.65363365 -217.07187593 66.36250019
v 71.68414444 -220.19489110 68.19792837
v 76.74708962 -219.23503280 68.05855036
v 80.04678041 -215.97480774 64.52871114
v 77.16552913 -210.65603197 61.13257259
v 85.89374274 -217.91215241 44.05453056
v 82.74985105 -210.42916179 45.65904289
v 77.91136205 -222.84772992 69.67420876
v 83.93637091 -221.42350674 66.60267711
v 91.40407294 -231.34067655 61.27506495
v 65.91794640 -222.37345576 67.32112169
v 87.46371418 -224.00955856 65.91256708
v 85.89971066 -219.70924735 62.39823252
v 88.89372647 -226.11296177 51.01193115
v 80.99625260 -228.43082249 73.86527210
v 84.90473777 -229.00353372 72.89012522
v 81.40964061 -225.43880343 70.72983682
v -46.54974490 -244.69453096 37.53691912
v -45.19280419 -244.46876347 33.53328630
v -43.63695905 -246.34125829 31.56757355
v 87.35111356 -226.58453882 68.73042881
v 87.74838597 -228.18747163 69.59386915
v 74.81965423 -232.50707984 75.34588873
v 79.49578762 -228.16243768 74.29737598
v 92.27599204 -295.69983482 39.25491869
v 90.75850248 -293.29818487 37.99897805
v 86.58178896 -227.25774348 69.48246807
v 15.84920473 -91.07571095 17.01082289
v 17.90087856 -84.42983031 16.61074720
v 46.29511759 -80.47832549 7.73561466
v 47.41701856 -85.04159003 3.25723039
v 42.03745723 -85.86870134 8.65874533
v 90.89826047 -230.69670796 66.56863540
v 92.45958179 -236.10545695 57.66488612
v 79.73676175 -231.12586141 76.44762099
v 83.14506710 -231.91383481 76.76137239
v 81.83292300 -230.72530329 76.18699968
v 83.23697001 -230.54626584 75.59624314
v 88.70349079 -231.22942448 72.05592096
v 63.99019808 -239.86887932 72.69122452
v 84.79172736 -233.77047479 77.13155448
v 80.69904149 -233.56036842 77.52753794
v 83.42572302 -232.64385760 77.09069550
v 82.56404847 -233.20694268 77.42878795
v 82.28387684 -232.34814405 77.12457329
v 90.18743783 -234.54086483 74.60390776
v 96.69706225 -242.85539985 69.98676062
v 93.99966151 -237.91253567 65.48499316
v 91.43576771 -232.24370182 65.10671973
v 28.80369313 -285.84298491 11.14739850
v 80.47326654 -237.17190325 79.50300723
v 76.68086141 -239.48091269 79.54207063
v 76.56672597 -241.59137905 81.56199753
v 6.22484833 -278.31426263 7.36936368
v 9.31771845 -284.11039710 5.84407430
v 4.66828886 -281.04674816 5.63839637
v 92.49456227 -238.79183829 76.31470263
v 52.95208469 -258.09195638 76.32604986
v 82.10837096 -244.80532110 85.12172848
v 82.13460445 -240.37459493 82.52315223
v 86.18000150 -241.53001606 81.60000294
v 88.87254447 -238.86719346 79.01869714
v 84.90324765 -237.97142506 80.27849346
v 93.53191406 -237.62209713 71.34318352
v 75.25382936 -246.55829370 82.99692720
v 91.68066829 -241.87405407 79.28043604
v 100.55921227 -250.40122867 68.02105159
v 97.50625491 -246.14016712 64.34708834
v 96.61427140 -247.80747294 82.14414120
v 93.25999767 -244.82999742 80.30000329
v 90.43999761 -244.65000629 81.62999898
v 93.95844489 -246.59621716 83.44900608
v 95.77257931 -251.00710988 87.83055842
v 92.73728728 -248.84933233 86.63861454
v 95.91739625 -248.84037673 85.31511575
v 96.47827595 -243.73160303 75.18500090
v 105.99012673 -257.76788592 79.64943349
v 101.09736770 -250.10028481 75.08882880
v 100.40393472 -249.39537048 75.93890280
v 101.38708353 -250.98434091 71.83948904
v 103.29618305 -256.65545464 71.23921067
v 100.91831535 -252.50053406 62.77137995
v 105.39077967 -309.71866846 45.34786567
v 72.21411169 -264.41296935 90.72274715
v 92.36793220 -252.54860520 90.23895860
v 105.76966405 -259.34800506 75.30359179
v 81.94266260 -263.77072930 93.43282133
v 89.71371502 -256.92549348 93.06278080
v 106.51598126 -260.22031903 72.89513946
v 105.60060292 -260.32751799 68.87526065
v 103.33549976 -255.09619713 66.99735671
v 105.82649708 -260.32415032 67.14395434
v 101.36691481 -257.14507699 90.90305865
v 106.55883700 -261.62031293 69.80276108
v 107.87098110 -262.03659177 68.09475273
v 78.44445109 -269.19868588 96.49411589
v 96.02152556 -254.47332859 90.91013670
v 108.44592750 -263.67318630 72.30032235
v 94.41296756 -258.82413983 93.99723262
v 87.85160631 -260.47891378 93.95266324
v 88.13940734 -262.65662909 94.06465292
v 107.38956928 -262.58960366 87.99095452
v 108.33712667 -261.94751263 77.21730322
v 91.25171602 -261.11954451 94.19758618
v 96.96200490 -260.58962941 94.83002871
v 74.26878810 -272.02090621 96.27619386
v 83.48236978 -267.86959171 97.51079232
v 110.08469015 -266.34788513 76.42392069
v 94.93002295 -262.51822710 95.35360336
v 100.48920661 -262.31440902 96.20813280
v 109.12310332 -265.07660747 81.93723857
v 97.21767157 -263.20242882 97.04466164
v 81.70845360 -273.00104499 101.44846141
v 88.17269653 -268.54142547 100.09882599
v 95.05076706 -266.89127088 100.40061176
v 105.42216152 -264.14561272 94.02903914
v 110.67701876 -267.68785715 82.29428530
v 110.55395007 -266.88233018 80.30848205
v 92.35278517 -281.44311905 40.67428410
v 95.00265121 -283.22845697 41.82397574
v 98.82745892 -265.71956277 99.09498692
v 110.19872874 -267.51199365 85.55438370
v 97.63919562 -271.06842399 103.64661366
v 109.38616097 -269.49033141 92.33622998
v 92.59895980 -272.34560251 104.44988310
v 101.33082420 -266.45353436 99.19936210
v 110.28247327 -268.20203662 89.03729171
v 79.08811420 -280.04583716 103.09695452
v 101.13471746 -268.39479804 101.86724365
v 84.77129787 206.58773184 30.64621799
v 83.95184577 205.96323907 26.88274346
v 102.68323123 -270.23234963 99.18459505
v 107.06871003 -269.81031895 96.32990509
v 99.18037057 -270.07135749 103.55792940
v 86.01723611 0.65633724 19.94926110
v 87.63536811 2.84758513 24.29376356
v 88.96816522 0.04163836 30.15168570
v 104.86084223 -274.70380068 98.66236150
v 100.01559556 -271.34823799 104.81580347
v 86.42768860 -6.05103001 23.72268401
v -17.99037494 -169.20158267 50.46400055
v -21.79823257 -171.67754471 52.67806724
v -7.40236836 -171.91703618 46.13004252
v 16.06042311 -168.33992302 42.97570512
v 28.65972742 -167.51912236 49.44811389
v 23.07932265 -169.48220134 45.60003430
v 33.29788521 -166.39439762 52.72821710
v 31.74142540 -161.08024120 53.30226198
v 43.90115291 -164.52597082 56.66460097
v -34.11561623 -170.42124271 51.94494873
v -26.70606598 -172.09307849 52.42800713
v -31.48449212 -166.41314328 52.58689448
v -23.85631576 -161.96058691 52.87420377
v -19.34676431 -164.29777443 51.23123527
v -6.20786753 -168.86419058 45.21634057
v 10.71033627 -163.71402144 42.15791076
v -20.90631053 -158.69110823 51.80817097
v -8.74742027 -163.14534843 45.37566379
v -2.34351121 -164.19628263 43.16340759
v -14.35120124 -158.53990614 45.66600546
v -17.49326661 -157.42136538 47.88764939
v -30.30206263 -156.92043304 53.71817574
v -28.66066247 -153.43086421 54.79115993
v -31.57256916 -153.31922472 53.68381739
v -25.78739077 -150.76832473 54.59206551
v -24.34588782 -156.53456748 53.54481563
v 16.56838693 -158.07093680 43.93291846
v -30.00371158 -149.84406531 55.26461825
v -21.69711515 -153.50587666 50.59151724
v -12.84270640 -151.29671991 44.93353143
v -16.66117832 -153.11270952 48.28880355
v -9.31606628 -153.83668244 43.63070056
v 0.85491972 -159.17438269 41.90061241
v 13.22518475 -150.07135272 42.42742434
v 17.20876992 -146.87621593 44.28618029
v 20.04992962 -149.85719323 46.03005573
v 25.60187131 -145.63965797 49.07856882
v -3.08041065 -3.65107832 25.55365674
v -5.71452500 -12.97532115 23.80777523
v -6.62206113 -7.39645585 26.09682269
v -30.01057170 -146.12299204 55.57907745
v -25.16500093 -145.82911134 54.62709069
v -24.23479781 -141.30777121 55.09532988
v -14.58733995 -142.44928956 49.26195741
v -20.71426809 -147.36272395 50.69241673
v -14.21037503 -148.49415421 47.25943133
v 4.48102038 -147.26777375 40.96044227
v 8.18387512 -150.03408492 40.26053101
v 8.28647614 -148.15914631 39.56592828
v 12.64915802 -150.86726844 41.94499552
v 10.36839467 -150.90680122 40.64102471
v 10.38925257 -148.98385108 39.71712291
v 11.40567847 -148.01883698 39.35509920
v 25.00066347 -140.19618928 48.13079163
v -6.76023960 -143.30278337 41.89570993
v -11.72161661 -144.64019239 45.84806785
v -8.33709631 -149.51950312 42.34646261
v 7.11947493 -143.60642433 38.92517090
v 9.71563067 -147.29224145 38.98714855
v -27.69757807 -138.23893666 57.54691735
v -22.93664776 -135.75819135 56.74565583
v -26.94010548 -131.12148643 59.00564045
v -21.05141804 -140.24035633 52.04760656
v -10.31539496 -137.62345910 46.41878232
v 26.17900260 -136.41746342 47.90197685
v -21.22990601 -132.41858780 55.38726598
v -20.46720125 -128.55455279 57.23385513
v -22.91489020 -132.18052685 58.13991651
v -7.07597472 -135.51844656 42.42365435
v 12.47726288 -143.67970824 38.41757029
v 14.39095009 -141.84167981 38.58053312
v 15.92421159 -139.14006948 38.88802975
v -23.00581709 -125.53891540 59.15332586
v -18.48794892 -131.03997707 52.66728625
v -17.48743653 -126.89302862 53.37432399
v -13.59999459 -129.10515070 50.81530288
v -15.75847156 -135.16229391 50.20742491
v -11.71051804 -132.10901618 48.18955436
v -9.23273712 -130.98347187 44.61521283
v 9.85796005 -139.09344375 38.63040358
v 15.09782206 -134.74968076 39.07487541
v -19.72860470 -123.59644473 57.61715770
v -22.55344950 -120.82150578 59.40850079
v -17.27293245 -121.34511024 55.25946617
v -5.41196903 -128.92459333 42.56796464
v 0.59808121 -124.63802099 41.64465144
v 3.21140839 -130.64834476 41.33896902
v 9.41287354 -125.84894896 40.00160843
v 8.76222830 -132.05471635 39.59772736
v 16.26828127 -128.05669010 40.51273316
v 19.07173358 -133.43732059 40.99711776
v -19.68074776 -117.79636145 58.62775072
v -12.52023783 -123.37869406 51.46383867
v -9.57787409 -125.12639165 46.69532552
v -13.64302635 -118.55953932 53.92158404
v -11.10415999 -119.35159564 50.86435750
v -9.67617892 -121.22242898 48.29540476
v -5.99650107 -121.76500261 44.02434826
v -15.88000357 -115.97890407 56.02600425
v 20.93508281 -70.47600299 17.45525748
v 12.36553863 -73.40908051 15.45723341
v 36.66841984 -115.99247158 52.30599269
v 32.62623772 -122.13561684 50.58249459
v 40.30330107 -120.86670846 54.10282686
v -7.38944812 -116.35649949 46.66443914
v -19.64994147 -110.97674817 58.24104324
v -11.94258407 -113.22963238 54.04290184
v -9.39367339 -111.39694601 50.69672689
v -1.29464001 -115.43513834 43.76395047
v 3.44923534 -116.77636206 42.70518571
v -15.43098502 -108.31908137 56.88896030
v 12.06512284 -116.16397649 40.94170406
v 8.41312949 -117.54342169 40.43488204
v 10.94708312 -120.47959864 40.27890414
v 15.28801024 -114.05157298 42.67354682
v 15.93764499 -118.39410663 42.62886196
v 37.75438294 -109.63790864 53.67442593
v -22.14417048 -105.38201779 57.56605417
v -23.82151037 -109.37131941 58.08633566
v -9.85944085 -105.43552786 53.75251919
v -3.06795212 -110.66962034 46.83251306
v 40.30303285 -106.19980842 55.02575636
v -19.88393255 -104.46593910 57.15650693
v -2.82626855 -106.57012463 48.07220027
v 26.17587149 -103.19579393 47.32562602
v 35.34753248 -102.87200660 51.62126198
v -17.65657589 -99.89507496 56.85638636
v -9.13281646 -102.31679678 52.04482749
v 29.01117317 -100.01128167 48.76318574
v -23.30567688 -100.52197427 55.67901954
v 50.60167983 -63.61307949 3.26899579
v 47.04913870 -62.87636608 8.44538491
v 54.11274731 -62.79803813 -0.23315682
v 23.16102013 -98.71552885 45.72064057
v 33.58076140 -96.90178931 50.80616847
v -9.28087812 -93.90493482 54.01964113
v -2.95080035 -98.52012992 48.89253154
v 37.97509521 -99.65006262 54.39098552
v -16.77904651 -92.99121797 56.87544867
v -20.83420381 -96.18159384 57.01375753
v -13.00776936 -90.32443911 55.52911758
v -17.00312458 -87.99453080 58.33179504
v -19.14142072 -88.57629448 58.34260955
v 35.67858040 -85.83213389 52.60430649
v 34.38999504 -92.21431613 52.14139074
v 27.22834423 -88.36286515 47.91186005
v 31.69405088 -89.00712430 50.51786825
v -10.16288809 -79.98967171 54.48404700
v -10.45858115 -87.03667670 54.10036445
v 30.39125912 -84.82019603 48.88022318
v -14.57555406 -83.75152946 57.96327814
v -12.75974233 -78.33496481 58.59674886
v 24.70526658 -81.52757585 45.97778991
v 40.43659195 -79.56636697 56.34787306
v 38.90964761 -84.84654129 55.79854175
v 3.71206389 -81.81022108 49.38348010
v -9.53809917 -75.05460083 54.91934344
v -4.68725059 -76.14673674 52.15192959
v 36.97111458 -78.07564735 52.87556350
v -9.34968330 -69.75620985 56.01431802
v -11.65086869 -72.60782272 59.04240534
v -5.67572005 -70.98372281 52.93442309
v -10.17529145 -66.68597460 59.32026356
v 40.84498435 -72.21940905 55.79444394
v -14.21560254 -65.50718844 62.68938631
v 30.58474138 -77.26914436 48.69689792
v 37.90166229 -68.79929453 52.76873335
v 0.17865332 -66.63322449 52.96241120
v 4.66786558 -65.45928121 51.21972784
v 44.80720684 -62.60486692 58.06968734
v 49.28912967 -60.46090275 59.85330418
v -4.38869046 -61.70504913 54.73976582
v 36.40378267 -58.92940611 50.95259845
v 32.01308101 -59.57976356 48.57331142
v 38.05411607 -63.06827068 52.52493173
v 28.70940603 -66.82770699 47.49345034
v -10.73817629 -33.44029561 68.13728809
v 38.82779926 -40.42105377 50.78878254
v -10.56080963 -26.82033740 67.13498384
v -2.43176753 -23.49483408 69.36310232
v 0.36041214 -24.94656667 65.73962420
v 0.59894094 -18.60457659 68.42696667
v -4.60584089 -18.44699122 70.23447007
v -2.13130796 -15.76996222 70.44086605
v 2.38796789 -21.67281322 63.09127808
v 30.37433326 -29.09476124 47.65777290
v 42.39480942 -27.55691111 51.86264962
v 37.84012794 -33.39901194 49.97861013
v 50.24388805 -19.84018274 56.17472529
v 9.33426991 -22.54213765 58.12015012
v 14.99347296 -24.82976578 54.85594273
v 18.37772690 -27.14209631 52.54846066
v 54.74619195 -26.55799873 59.04255435
v 3.51998792 -16.11980237 61.82402000
v 75.55325329 77.90753990 20.01930587
v 76.32321119 74.08582419 18.18914525
v 70.89019567 75.01809299 20.32508329
v 0.04800432 -12.27363944 70.43584436
v 2.60045775 -13.69334292 67.32881814
v 27.40259282 -25.65456368 47.58665711
v -2.69373157 -8.74105003 71.77001983
v 17.10170135 -16.10912941 53.13509703
v 23.45604077 -19.72268149 47.88361490
v 3.42391711 -11.84923202 65.51827490
v 3.23818857 -8.64146836 67.96385348
v 38.52424398 -23.71876501 51.56046525
v 4.76085162 -11.97994314 60.21752954
v 15.22186399 -12.82852609 56.30555749
v 21.83327079 -13.05157971 49.91645738
v 5.44126239 -9.10304300 60.05695462
v 3.96267464 -4.78774821 62.61754781
v 10.22192463 -9.03859083 59.31608751
v 14.10513185 -6.33689854 58.49234760
v 17.74859987 -8.70314240 55.11404201
v 63.39802593 -8.51517450 62.77995557
v 59.54376981 -23.41827191 60.45219675
v 10.48314292 -2.85268226 60.24757773
v 24.45215546 -9.56748426 48.34889993
v 56.88883364 -18.61535199 59.65932831
v 58.18511173 -19.16741021 60.50990894
v -6.93819486 4.31652181 70.36659867
v -2.86495802 -2.83957180 71.98669016
v -2.49193795 2.82045361 72.11687416
v 22.41853066 -8.26227851 51.17054656
v 1.35708088 -0.57469000 71.45310193
v 5.47587359 -4.02794406 60.28380990
v 5.87981427 -0.51339489 60.44514105
v 57.18311667 -4.10538772 58.01932514
v 4.19526314 0.10850037 63.72459233
v 4.05326905 2.22570053 68.57307255
v 3.69912246 -3.00551392 67.86532700
v 45.61925679 -1.97406486 55.38432673
v 46.60568759 -14.06323258 54.92286384
v 1.24125869 3.84207489 71.89547271
v 15.49422834 2.53193942 58.73429775
v -0.92429825 5.27579058 72.70394266
v 2.14759144 6.60605170 71.62521780
v 29.87335995 -2.41383491 48.55665192
v 33.74868631 1.98069611 49.49197918
v 5.43061690 6.62045414 63.16208839
v 8.79050419 5.51174209 60.25792286
v 34.33904424 -4.02503880 49.33687672
v -0.82332850 10.34241635 73.42771441
v 4.98706102 11.44708972 68.79526377
v 21.98460512 1.57561223 54.05491963
v 24.80515838 -1.88832113 49.60337281
v 62.94464320 -0.92163897 61.91575155
v 65.96267968 -4.08363342 63.10898066
v 67.78534502 -0.49306639 63.41147423
v 28.10466476 8.12614989 50.40078983
v 0.95930882 -6.13726117 71.05697691
v 18.44564825 -35.00674665 51.35086179
v 31.34546429 -49.39552397 48.31850901
v 33.61196443 -43.39756817 49.03808981
v 28.84041704 -53.28905582 47.67049477
v 25.70232190 -50.07553473 46.84390500
v -5.90962963 -66.43975526 53.95267904
v -7.14252237 -90.39916098 52.82156542
v 14.16650787 -123.06367606 40.61364755
v -23.41348492 -113.77436668 58.85905772
v -26.08684823 -119.32466924 58.08565393
v -23.76908623 -117.55298078 59.16492641
v 6.38872059 -120.98456919 40.26820138
v 5.39517403 -136.16505265 39.51429203
v 19.18339916 -137.83524930 40.23528099
v -20.18305101 -135.00069082 52.97806859
v -4.43752250 32.46979415 62.88872659
v -3.72164068 27.49085985 69.10417229
v -1.33531494 30.03688529 70.96352428
v 11.20180450 -146.09108865 38.65052760
v 13.32270168 -147.25494385 39.78665546
v 12.27345038 -141.68804884 38.38551044
v 2.24977708 1.28953916 23.44221622
v 7.49526406 0.25136181 21.46777883
v -23.59649166 -149.32595193 52.32897401
v 12.34878041 -152.43199468 42.83397645
v 18.74509640 -164.00098801 44.06793416
v -30.57405725 -161.67731583 52.83481255
v -18.11267436 -118.78772080 18.45395938
v -13.23903538 -115.78286439 16.18837193
v -33.59834850 -176.07972026 51.73339695
v -28.75518240 -174.46424067 52.80436575
v -17.45331474 -176.78733170 49.42734912
v -19.79290880 -177.93425918 51.15998536
v -13.40613421 -176.97727680 48.32494259
v 6.91226730 -175.61933398 43.12571138
v 30.22206761 -169.44473982 50.64301565
v -38.44530508 -175.42369664 49.24080148
v -35.55244580 -179.90073562 50.89835078
v 40.37705064 -169.70537603 54.29050699
v 10.28886810 -180.38117886 42.62917116
v -35.32174602 -187.41853535 50.89609325
v -22.88155258 -179.50704694 52.30781063
v -4.36924538 -182.14696646 45.90934515
v -27.18066424 -184.23874676 52.27415264
v -18.00983585 -183.52498114 48.61887917
v -13.37013580 -182.39961565 47.90052027
v 13.24097253 -185.84907055 42.75358468
v 30.33823892 -177.49263346 50.12612045
v 44.47118193 -169.37208176 55.25198206
v -1.54376123 -186.04968488 45.32103240
v 3.39081604 -181.47389591 44.75854337
v 8.42476450 -183.91224742 43.48585010
v -22.41698653 -184.13554132 50.81217363
v -22.11841196 -188.87205422 48.90871793
v 7.11487001 -187.74007261 44.88875344
v 29.62242626 -183.06899071 49.13330823
v 0.33803540 -189.96371329 46.15196958
v 14.55422770 -191.73286855 43.49395633
v -30.95783852 -191.26434624 50.55071041
v 6.67485036 -193.29328835 45.84228992
v -8.88988841 -197.48306274 48.28589037
v 10.74341498 -191.51236117 43.72387752
v 34.62459147 -190.25859237 51.44202709
v -32.99111128 -197.61510193 49.86495525
v -34.86212343 -202.47665048 48.76932129
v -30.87812848 -204.15951312 48.70401323
v 1.84519484 -199.42136109 45.98065093
v 9.24443267 -204.14675772 46.16668075
v -16.95915312 -201.01985335 50.74510723
v -21.35043778 -200.58862865 50.53381994
v -17.96043850 -205.20435274 50.92712119
v -2.59371242 -201.09100640 46.94012180
v 18.14115420 -199.55784082 44.52026635
v -25.94191954 -210.64659953 50.48359931
v 14.69889935 -204.16119695 45.28242722
v 42.63671488 -194.05451417 52.96203122
v -31.06430359 -211.14675701 48.85559157
v -17.84474030 -209.47569609 51.25343427
v -2.53602443 -205.50502837 46.79320753
v -10.21314040 -203.43920588 49.63259399
v -8.80111568 -207.75343478 48.85113984
v 39.65044022 -199.80984926 51.89063028
v -35.96362844 -215.63690901 46.93324119
v -29.71439250 -216.91352129 49.70245808
v -10.97851992 -210.18552780 50.35247281
v -2.88712000 -210.84435284 47.23734409
v -6.10923022 -207.39918947 48.76013100
v 10.65224968 -210.98247170 47.02004045
v -22.98622206 -216.60634875 51.14699528
v -16.70078933 -217.47088432 50.98238960
v -6.78577414 -213.61644566 48.41294512
v -11.23317331 -217.10252762 49.34927821
v -7.19374977 -209.95444059 48.46474901
v -46.04290426 -248.90565872 38.76620159
v 25.83861165 -203.60846817 46.57132179
v 29.57108058 -211.23999357 48.38179052
v -6.03318634 -219.08108890 47.31238633
v 14.05417919 -217.59060025 46.90850899
v 16.60046540 -214.68843520 46.22213170
v 17.09907502 -210.81191301 45.92024907
v 22.01909386 -211.25872433 45.92924193
v 44.41814870 -204.58944142 54.25668880
v 45.02780735 -198.40799272 54.45936322
v -33.83838013 -224.54242408 49.67638478
v -14.68234044 -225.46200454 49.36238006
v -4.72321315 -223.21206331 46.62371799
v 4.19375766 -220.79253197 47.53038660
v -29.03692238 -229.50199246 50.56325719
v -34.03843939 -229.25700247 49.37843606
v -29.37774733 -224.43026304 50.12914538
v 51.13432184 -212.56829798 56.69095740
v -31.98261932 -235.57420075 50.56453869
v -22.40148559 -234.14877057 50.71539059
v -15.27374052 -230.53321242 49.06258360
v 2.42200796 -229.58800197 47.54200950
v 7.91462883 -228.37883234 48.00277948
v 10.28202102 -224.38502312 47.57361114
v 21.01341821 -222.68706560 46.89893126
v 48.54340106 -217.14049578 56.24686554
v -25.66803619 -236.57578230 51.40747130
v -11.02030277 -234.42548513 48.11496660
v -8.28166585 -227.77520120 46.82171717
v -2.48431554 -239.60512877 47.20044881
v -4.12104093 -233.50974917 47.68532515
v 26.21229552 -219.70246732 47.37007245
v 25.59546195 -230.79793155 47.29578272
v 34.01238471 -222.32234478 49.74975064
v 56.88439310 -211.20351553 59.13899094
v -16.37180336 -239.11291361 48.97842556
v 4.65687411 -232.33324289 48.34461212
v 57.57763609 -224.63080287 62.90078908
v 0.00832789 -254.54172492 46.72071338
v -13.61150853 -252.92563438 47.21002653
v 11.51467673 -246.62089348 47.60419205
v 4.45407210 -251.56730413 48.29708487
v 52.26998404 -224.81876612 59.80610102
v 24.84946512 -253.84676456 53.31411585
v 26.49202012 -237.51462996 49.21045527
v 19.60485987 -249.75436926 49.44880307
v 23.83182012 -244.46468055 49.97303337
v 43.02798584 -241.36708677 59.79833007
v -18.26813072 -263.87953758 50.07798225
v -16.75935276 -258.90129805 48.78838360
v -20.78207955 -256.99493289 49.92239922
v -8.00196826 -264.59327340 47.77935147
v 10.97021159 -258.30912590 48.76819998
v 12.56848499 -253.71235609 48.12506959
v 1.96258584 -257.46634603 47.54856229
v 15.65331221 -261.77734137 50.92421547
v 56.48626760 -241.72940850 68.35056841
v 6.77969167 -266.56988263 47.34308273
v 4.00153128 -273.53331447 46.29701003
v -3.66782397 -269.58459616 46.22831196
v 21.23903856 -264.56987858 54.98615280
v 45.01786456 -249.52794611 64.21042979
v 37.98286244 -247.60709703 59.17984992
v 46.04540765 -244.09714341 62.70090491
v 11.78448461 -266.95182920 49.72341657
v 50.82242563 -249.66169894 68.84434074
v 19.32333969 -270.37921548 54.49647456
v 49.87052828 -254.96098399 71.87472284
v 23.07460457 -270.13620734 56.66450784
v 26.65586956 -264.22932744 56.88081309
v 42.88382828 -254.97645140 65.38561732
v 9.24890768 -283.04228187 48.79056662
v 31.28838912 -269.97107267 60.63979864
v 24.74330179 -271.98833227 57.19796941
v 17.81589352 -279.87906337 51.76414177
v 18.35227013 -274.62598681 52.69651115
v 21.51258849 -275.56613088 54.63701114
v 25.34135431 -278.85678411 56.06723949
v 17.48883910 -284.86746550 51.98558420
v 37.81242296 -273.12973142 65.49356878
v 11.67124230 -291.04855657 49.93107915
v 13.07434682 -284.00692344 50.46926439
v 21.97270840 -283.39236975 55.22801727
v 16.93274640 -292.64035821 52.57527530
v 19.60331947 -289.65613246 54.55758423
v 80.44128120 -247.88114429 85.62005311
v 12.92738877 -294.18554902 50.76741800
v 32.47262910 -285.73128581 61.43493950
v 84.26835388 -249.60575998 87.25146204
v 25.24271235 -288.82336617 57.47005716
v 79.04888690 -250.50586462 86.52375638
v 53.58469486 -263.56658340 80.12285084
v 58.64547193 -267.99774170 85.09040624
v 83.02828670 -253.43924761 89.91111815
v 84.77042615 -255.61863184 91.59985930
v 56.00326136 -274.12843704 84.46113020
v 85.42815596 -258.96218419 92.69004315
v 46.38599977 -289.83685374 70.67144662
v 45.21038756 -296.72649503 70.68581134
v 31.43491969 -307.22647905 61.61272526
v 40.70785642 -300.39659142 67.25257635
v 70.04980743 -274.80813861 95.69580853
v 55.51492050 -295.26031017 77.05346495
v 57.87614733 -292.66145825 78.78019661
v 71.89903408 -279.58798409 98.82583469
v 37.61116043 -291.47502780 65.15330076
v 42.32240468 -297.35636711 68.58147681
v 100.34342110 -310.45112014 43.42122748
v 85.83838493 -244.39546466 83.98108184
v 88.53776753 -248.30009043 85.82197130
v 28.22688408 -281.29851818 57.67844245
v 90.01887590 -237.48336732 76.81515813
v 86.55948192 -236.36558652 78.46964896
v 30.32118455 -261.69914007 58.44950676
v 84.14653689 -235.40209234 78.19081843
v 77.38085091 -235.26646197 78.23993266
v 67.71593541 -235.02169549 72.85108417
v 73.87102395 -208.57235789 61.58278510
v 76.59209520 -207.46609569 60.27887017
v 75.49975812 -203.05156708 56.97007477
v 69.02503222 -199.74510372 57.22997710
v 70.65841556 -200.50063729 56.92714825
v 5.26770810 -206.79026842 46.73565924
v -29.00124528 -106.13187402 53.64710465
v -25.59307031 -105.44610769 56.41821399
v -26.18542686 -100.45906156 53.05581540
v -20.09454742 -135.18925011 17.28632487
v -20.12407035 -129.12265956 18.17872375
v -34.79453549 -143.34964752 53.25433612
v -34.94962305 -150.54202080 52.96228081
v -20.90510353 -84.12712067 59.14609879
v -20.07497661 -77.57720351 61.12549081
v -0.72207069 -71.77283615 52.27949098
v 22.65591174 -57.82901123 46.05497420
v 57.59265646 -44.32087392 59.87023190
v -7.67834298 -21.92861587 68.79080087
v 71.92086428 -17.92702079 60.07168815
v 76.98045671 -16.16994850 57.46310577
v 69.32181865 -9.86246765 62.70968914
v 57.12133273 0.00944353 57.86128342
v 67.58703291 6.42315811 64.06171620
v 60.99450588 6.09376188 59.49709192
v 2.37985817 16.19792357 73.31293821
v 13.06330971 7.96579104 60.47236547
v 19.79579777 7.93985557 57.24523589
v 47.45365679 11.91818994 55.54078147
v 55.54591492 12.46465929 58.38204920
v 62.25906685 11.11003570 60.17566472
v 70.57160139 13.90164718 65.55670500
v 70.82638890 3.59417778 64.05472755
v 81.48152381 13.79869413 62.46341020
v 84.52078700 6.57550478 57.93598667
v 80.76199144 6.69818465 60.75387448
v 6.67795260 12.51372788 62.52685934
v 14.94643930 12.27100473 59.64081734
v 34.88046676 11.04506291 51.93328112
v 39.59371895 12.52884697 53.81349102
v 59.96064097 11.38515212 59.36978385
v 5.01626218 19.85693164 69.75912303
v 21.40944824 17.76012219 57.37834424
v 25.10388382 9.24238563 53.04958299
v 60.96797064 16.45854302 58.09469521
v 5.90709969 24.51856434 72.10257649
v 72.05675542 18.87383312 65.81760943
v 67.53424555 17.22875051 63.84016573
v 75.09903610 16.88659191 65.68321586
v 83.69196206 14.05137312 60.40062010
v 11.27673872 20.46088874 62.02120706
v 8.27443041 16.87224023 62.30858341
v 10.79810690 13.75174243 60.87331846
v 16.81126654 20.76013573 59.72658098
v 30.13735637 13.32429610 51.27937347
v 53.49632353 19.10536364 55.41471392
v 57.58254975 17.35084131 56.96122348
v 59.65957046 -326.25302672 65.41454792
v 64.29687887 -329.22500372 65.04340470
v 65.74822962 -329.87010479 64.84122574
v 82.64444768 23.59379269 65.42906165
v 12.21204456 23.53123389 62.83910573
v 36.75553203 19.35205795 51.00227147
v 75.36369562 22.06694894 66.45619124
v 79.14609462 24.20452051 66.46401435
v 9.24138539 24.98595603 64.77632374
v 9.27041098 30.70170619 70.17214596
v 7.68706063 25.54076165 68.31473857
v 57.95943365 21.14328742 55.36223203
v 67.55147129 24.01604690 59.25333872
v 21.63878642 29.07892317 57.79026821
v 30.36944568 27.43458003 52.81469971
v 82.44559914 30.85988946 67.01774895
v 87.81046420 23.83907326 61.48341298
v 10.61157137 35.97793356 71.12224400
v 9.71572194 39.75836560 74.46353137
v 6.38491707 32.57812932 74.28643852
v 15.88841900 37.64680400 63.69768828
v 11.84060890 32.56036714 65.62407315
v 40.33549130 25.38724244 49.73789304
v 62.00202554 24.91430752 56.32870644
v 54.94574457 28.65996771 52.70024389
v 66.71816111 27.46910602 57.39947781
v 89.88643438 31.40445054 63.21910024
v 21.78999782 34.24205258 58.46095458
v 28.52185257 35.00801697 53.90934646
v 46.61348462 27.56272070 50.13047904
v 48.81329089 31.00900352 50.05502328
v 68.71918589 32.60778263 58.99128318
v 11.80491038 44.06836629 74.10958409
v 13.09223566 41.85557365 69.25985962
v 44.80628669 32.26867691 49.04989153
v 37.87085786 31.30673245 49.56177250
v 14.25320655 47.18284309 70.70945203
v 13.34565226 48.64664376 74.67130572
v 41.74343869 35.85570678 48.67867753
v 34.42275152 35.33736244 50.90464279
v 49.93611947 35.33752263 50.63920841
v 60.61596051 46.46605626 56.26804754
v 24.81371537 47.05997184 61.88255921
v 38.13064471 38.66883367 51.18713155
v 47.74456844 39.78581354 49.73948747
v 55.67853153 47.36929759 53.19705978
v 69.27632540 42.33225808 59.74390358
v 72.19086587 37.84100711 59.97086689
v 76.07201487 43.57231036 62.72669137
v 76.07743889 38.82839903 60.56711078
v 79.86256480 39.97372463 62.33359501
v 80.03024012 43.64551976 62.57218868
v 82.34310895 41.37060419 65.73458761
v 83.74831825 46.18752003 64.76714462
v 82.40000159 42.64000058 64.37999755
v 86.66437119 47.44602740 67.86441803
v 86.48839593 40.98584130 67.69607216
v 90.24432302 45.71474716 67.97423214
v 84.22848582 40.81697762 67.14865565
v 15.63623734 55.25999144 75.32910258
v 12.08128221 55.87016791 76.22208446
v 31.95727617 42.88002476 54.25176769
v 35.82062945 44.73163933 52.74071544
v 6.28615078 51.58342794 75.08929074
v 9.98770352 47.20012471 75.12772828
v 9.82836261 61.44987419 76.87357813
v 28.23871002 51.31151155 59.74124372
v 24.24241416 49.96224120 62.98110634
v 82.50049502 46.16258293 63.84130567
v 81.64715767 49.26020652 64.86874819
v 77.23095268 48.24056104 65.07015973
v 17.30357297 59.03573334 75.23007691
v 16.34392142 55.55440113 71.93142176
v 15.39164875 61.45783141 77.32833922
v 40.94416648 45.72109133 48.18857461
v 39.00329769 50.11206120 48.78253117
v 34.44548324 50.20826682 52.31203884
v 43.39061677 41.92284122 48.24789241
v 43.02027076 50.04402995 47.22244665
v 94.37697381 52.49583721 69.13328916
v 92.27627516 59.44491178 70.75122744
v 89.55541253 54.32492122 69.49912757
v 14.28249385 65.86889178 78.55124027
v 10.10650303 67.03858823 77.72319764
v 61.59424782 50.43065920 57.55279586
v 54.36056852 55.57986721 51.81177706
v 18.02566275 69.75021958 78.23927701
v 17.76338927 66.26994163 77.21557468
v 85.28562635 66.13881141 69.83006746
v 83.48990977 65.24509192 69.66893375
v 85.84479988 62.61480600 68.96252185
v 89.30264413 63.16670775 69.85461712
v 91.04011953 66.29668176 71.42541558
v 36.73736379 64.85360116 50.58848858
v 32.54349157 68.52386147 55.58579043
v 33.47799927 59.52872336 55.03148586
v 52.60536447 57.06556141 49.02483895
v 51.25144497 62.49457598 48.24512079
v 48.08651656 57.23402277 47.20244184
v 87.78071404 68.15580279 70.27287781
v 96.56701982 70.26572526 71.88051194
v 98.74784946 67.55957752 70.03851235
v 14.50714096 70.64826787 79.19235528
v 18.93801801 75.27588308 78.89603078
v 10.57473011 75.85483789 78.41814309
v 21.24500088 76.29443705 72.32385129
v 21.14229277 73.96040857 74.97101277
v 19.51793022 70.61740011 71.88253850
v 26.76987834 62.35982478 60.40108949
v 16.39021002 82.63475448 80.67811280
v 23.59413728 72.43994623 63.50938976
v 23.45783636 65.34678489 63.67857009
v 83.62625539 69.39624250 70.52757591
v 86.52982116 72.09002227 70.72950155
v 90.07649869 72.32107222 72.75635749
v 80.98238707 75.65687597 70.70821524
v 22.07202278 78.35425436 76.50148124
v 21.67732455 81.85260743 79.31621373
v 22.45274000 80.65664768 72.87745178
v 21.07784338 74.37022030 67.78139621
v 21.67502232 79.47729528 70.40017098
v 35.66580638 72.00066745 53.21921781
v 23.02358486 84.40182358 78.65642756
v 22.17107639 81.32286370 75.47071576
v 70.54227591 77.21229643 62.90720403
v 99.51522201 75.20458102 72.50950485
v 103.36578637 70.99457830 68.65917146
v 22.10175432 86.48042381 80.35188913
v 23.45139161 83.77852291 73.45861942
v 93.97477657 78.86253297 74.01923090
v 103.36761922 77.93323696 71.43573463
v 27.65791863 83.99391919 63.67807090
v 22.73927443 79.06907797 66.83579087
v 33.37442502 74.17630404 54.93478104
v 77.93625444 70.18604875 68.91492009
v 99.11589324 78.96015793 73.02897424
v 22.82866091 83.51606876 70.55811584
v 23.51951413 86.21006459 78.37682217
v 41.56177118 70.64313442 49.10560325
v 40.33543542 77.03115791 50.87491125
v 48.20599034 68.59700382 47.99255356
v 48.99795726 78.23786885 49.65444654
v 55.21227419 68.81977618 50.35009608
v 57.54346028 73.64208251 52.49490961
v 79.70065624 80.19345254 70.10214776
v 12.30871864 88.13575655 80.13588190
v 10.66776458 83.22241902 78.96575332
v 20.97539045 69.31950152 66.76081568
v 43.49523410 62.11508811 47.15122283
v 20.06486058 70.40569931 76.07408613
v 19.04930547 63.83872777 68.63909215
v 19.52046901 59.54038724 66.22254103
v 43.91950369 54.51971665 46.91057280
v 76.96192712 58.36314708 67.49518216
v 19.21580918 65.03386796 74.43571836
v 23.83417264 54.74755540 63.15894425
v 38.11971098 55.78905717 49.03690517
v 73.37885350 57.67660215 63.62126768
v 66.81017578 60.53826958 60.82982570
v 30.18951043 56.30924553 57.13686347
v 48.58392477 50.19197986 47.68918082
v 74.84401017 50.70971325 65.18766284
v 83.69561285 50.33252388 65.45121223
v 16.58578217 51.10355467 67.73188710
v 69.17878240 48.11824486 60.17229334
v 72.85860181 47.24119231 63.18544596
v 79.52746749 52.42760107 66.54533744
v 90.98909795 49.47105423 69.01176274
v 93.37288141 45.09332404 66.22011214
v 16.04876295 46.57745361 67.17194617
v 18.83978769 47.65013978 65.31929970
v 27.43770368 46.58317566 58.77372622
v -4.13330086 -341.10686183 27.37374604
v -3.54784401 -346.64008021 27.84094214
v -6.77935360 -341.41114354 29.08056602
v 81.27718419 42.29106009 63.02645802
v 82.08594471 44.29458082 63.53013963
v 89.67474848 41.35292768 66.98364764
v 86.62750572 35.26126593 66.81125611
v 80.15499264 35.17392650 66.16383791
v 79.41334695 32.23759681 66.50196761
v 91.39525890 25.13806522 58.31455439
v 72.47465849 24.13743176 64.86428529
v 6.24199444 19.31919158 65.59737027
v 2.19849148 22.87385613 73.94289225
v 5.63996937 11.18093636 63.67182732
v 5.46568073 13.08727171 67.07891077
v 41.15236551 5.61312865 53.85984853
v 37.00748459 6.59282552 51.75711587
v 44.42790896 8.91270768 54.92808297
v 87.76000887 11.89731900 54.28948253
v 88.70027959 20.98839544 58.07571113
v 77.35754550 29.26297300 66.52970612
v 69.50482726 26.45774744 59.10610408
v 71.70417905 29.41968851 59.61926281
v 51.24227330 47.89457843 51.18943751
v 82.89483935 58.57897922 67.94408709
v 88.04894239 59.63205174 69.08753514
v 23.16174470 84.76122469 76.94908977
v 17.50843227 89.95532244 81.53347671
v 23.16022478 91.78416431 80.64860106
v 26.62365139 -314.80029225 2.51150085
v 91.05769545 88.83761615 74.03840870
v 24.84923974 89.01955932 72.16171175
v 24.15587008 89.95634317 76.80357248
v 28.71655487 88.03242445 63.81166726
v 55.68395182 79.13604379 51.56897381
v 79.90112156 89.86695111 68.89443845
v 79.40003276 84.65201408 69.12416220
v 19.44258064 97.74477780 81.93774521
v 16.13367349 102.49563307 81.93092793
v 55.62087521 86.31043881 52.88178101
v 48.19510132 87.40934730 51.56551674
v 42.86743701 83.85056257 51.19443312
v 31.01446480 92.41884947 62.56987900
v 41.55254737 92.71588176 54.51186374
v 29.67224456 95.84050626 66.78836048
v 30.45313433 101.41447932 73.25247675
v 35.23331881 99.19309616 60.52564085
v 87.05394715 96.44494951 73.15376401
v 95.50867975 97.18503058 74.97183979
v 77.40364969 92.95998514 67.72699207
v 82.21352100 105.66022992 71.25841081
v 83.90259743 100.18566996 71.75008953
v 29.03519012 110.73777080 82.55199343
v 25.46164393 103.90855372 82.19689131
v 58.67177621 101.73331946 55.57771772
v 52.04773694 97.29985148 54.01728302
v 57.52537400 91.73160046 54.60955948
v 55.99660426 100.81601888 54.80652303
v 15.80667496 109.63621736 82.26948977
v 21.86061814 104.90344465 83.08034390
v 23.38527329 111.77429557 84.45123583
v 37.69630939 104.43565995 60.74215844
v 46.46534100 102.47410089 56.18979782
v 48.08852077 93.67491305 53.07599157
v 32.68499672 104.69605774 67.33629853
v 32.19221160 112.36584932 77.62170583
v 42.29944944 97.93323278 56.16580695
v 73.18095863 98.61773998 64.69825655
v 80.17299324 114.46425319 69.77862865
v 77.22698152 101.15393996 67.52013415
v 86.34190261 104.29102927 73.14150035
v 95.81232816 105.03012687 76.31248236
v 91.79492295 108.09221864 75.53129643
v 27.48908475 116.77345634 84.72339809
v 65.74478745 98.97887707 58.81324410
v 68.95214319 105.08905351 61.63679808
v 73.02550972 108.91348869 64.26298618
v 85.37481725 111.07713729 73.16349447
v 31.15800768 118.39904636 83.19754153
v 51.74523219 114.59696293 59.86447260
v 51.06168613 106.98717088 57.14297667
v 63.68456036 111.59361899 60.82447246
v 66.43437594 111.35049909 61.28458306
v 29.94566411 124.49575216 85.69195867
v 97.79211879 115.65897614 78.34012806
v 104.15066779 111.36966944 78.19291949
v 102.00224072 118.47860366 79.95572686
v 21.44421265 122.96558917 84.75738019
v 24.10488389 128.35137546 85.32006294
v 20.01380734 127.36196816 83.11430365
v 65.51658362 117.11172014 62.60389090
v 36.72332689 126.22378767 79.42228019
v 34.87281129 122.61787802 80.77858388
v 35.73025018 122.47188389 75.66067576
v 72.15531170 120.28325349 64.60283697
v 70.87787986 114.87464607 63.35693598
v 96.44521773 121.41104043 79.14577425
v 93.94057840 118.46667528 77.37220824
v 108.52801800 117.34730750 79.68053967
v 35.84881872 127.38202512 84.07402039
v 34.33530778 133.80581141 87.35788614
v 38.60486671 129.70875204 81.15921915
v 40.63720256 129.61581349 74.79943335
v 63.36776912 122.63634801 61.91828102
v 87.70451695 120.38630992 74.78932291
v 93.58278662 126.29675865 78.14554125
v 28.78688276 136.54045761 87.28251606
v 29.41352315 130.01509011 87.09575236
v 77.27272809 120.68257481 67.48193502
v 74.63326305 125.03977120 65.75312465
v 78.90689373 126.32830441 68.10084730
v 84.39847082 126.04412436 72.60073721
v 84.42050219 115.33563584 73.35381210
v 81.17312193 118.16548556 70.68517059
v 101.39648616 123.07980657 80.59834689
v 100.86533427 126.23813748 81.33536577
v 99.59744662 129.33672965 81.10207319
v 32.90529922 138.63986731 88.33153546
v 38.38475421 138.29968870 86.72168851
v 38.14349696 132.79956579 84.37945694
v 41.87418893 135.62168181 80.99404722
v 69.03810799 130.27584553 64.28105384
v 105.72893918 132.14942813 83.27073604
v 46.16455734 136.36682928 76.54349506
v 44.58296672 126.23411417 67.48019904
v 47.75517806 134.99763608 71.09332830
v 58.59163776 123.09387326 61.56611815
v 60.44677272 132.39927590 64.28576261
v 85.15330404 135.65449417 70.11012733
v 78.05038244 130.00206649 66.93869829
v 93.01692247 130.26271760 77.40019262
v 30.25888279 144.00674403 88.20925653
v 43.42655465 143.90523732 86.19354665
v 112.00884730 134.17214155 84.32185650
v 35.92386097 145.78641951 89.64122087
v 46.76257074 140.75566828 79.18053120
v 53.84864658 129.55132127 65.11972100
v 81.36416972 137.06743717 66.66541100
v 52.58327723 142.22191274 74.93557036
v 40.12017697 150.08068085 89.71185982
v 70.99305838 140.12885094 64.45516646
v 75.60894638 133.34754109 66.56016409
v 100.12067109 147.70148695 78.66041362
v 104.87020016 140.67153633 83.24170113
v 45.25485262 152.43993700 87.78046817
v 49.46094379 147.91020751 82.67878741
v 90.12429416 141.63872600 71.69149816
v 54.90446836 141.69438183 70.25319338
v 64.26483393 140.92534781 65.39589167
v 110.30004919 142.06528664 85.88273823
v 53.16146836 149.13590252 77.85055041
v 75.81685483 143.08536053 64.27673250
v 33.27923268 152.89844573 89.16115761
v 58.58086795 142.82229543 67.89702177
v 41.33371264 156.33022785 90.15543759
v 88.01063895 144.29380000 68.26052070
v 56.94761127 148.55398238 74.77132231
v 58.96911770 146.82418108 71.75516337
v 80.93650639 143.09543371 65.99447876
v 105.43729365 147.41091430 84.10268277
v 69.01161373 146.85556293 64.79948014
v 84.60662514 145.31959593 66.21418893
v 25.66345781 121.18793279 85.44048667
v 33.29364210 123.00717831 83.84983242
v 37.51971200 115.50198495 66.63472205
v 39.24019262 122.03479558 70.49523294
v 34.02294219 114.41990733 71.65791839
v 33.95229578 119.52757835 77.21723616
v 40.01410306 109.94519293 61.59606948
v 93.15571189 112.93365806 76.85204595
v 33.87349471 109.76210237 68.41966510
v 47.23525420 111.40105128 59.87964943
v 24.05584790 99.11086410 81.37015253
v 73.16160947 91.58240259 65.40349126
v 25.40831268 93.98031980 76.07728988
v 83.46166462 88.04910630 71.69195265
v 60.65264344 73.54020327 54.15691808
v 61.10739335 86.31724119 55.84862083
v 108.50464553 -272.74337411 52.10866034
v 104.70125079 -269.37100291 49.53230917
v 109.32906717 -267.79624820 51.98087171
v 72.40097225 71.67958468 64.80577588
v 15.21356963 51.39251426 72.95950502
v 8.34901258 44.61509362 74.85654950
v 17.17148907 29.27052788 61.11698598
v 22.99811691 24.75608885 56.82137236
v 94.78057921 17.34369807 39.61919993
v 94.30920333 16.53641462 32.90749714
v 95.05838901 19.48660240 35.18724442
v 95.22815049 20.19143477 48.82089794
v 91.99461341 21.73520066 54.93341386
v 92.68831462 14.22448549 48.67705330
v 93.18219870 17.92027801 27.85500139
v 95.33812851 28.22172269 54.70271036
v 97.65278548 24.71542545 40.67279026
v 90.89471400 17.12349057 23.84731732
v 90.80830961 13.04439735 26.23246796
v 97.79468924 25.75646527 44.99896988
v 6.23925542 14.36058432 63.60258907
v 98.01415354 27.12816000 36.42106056
v 93.00846606 25.05540662 25.85941553
v 90.49651027 20.80008201 21.36527188
v 98.42358530 30.55160120 49.78762195
v 99.19936210 30.91034107 45.62253132
v 99.07095134 29.85886112 40.86722061
v 97.03688323 34.08749774 54.00762334
v 96.45205736 29.87321094 27.84127742
v 100.38565099 36.63454205 48.17337543
v 100.67557544 33.48914161 40.74666277
v 97.37750143 39.56026956 57.27012083
v 99.71266240 35.91265902 31.20075166
v 101.95455700 38.49645332 43.42107847
v 93.77644956 -332.53428340 96.87098116
v 92.36921370 -331.87520504 95.93446553
v 98.57218713 37.38146275 27.81982534
v 96.46320343 33.07723254 25.50941147
v 100.25096685 45.49629614 56.20151758
v 99.99109805 40.15965015 52.18168348
v 103.95104438 43.78282279 43.45256090
v 105.49065471 48.48224670 48.16458374
v 103.72576118 51.68502033 55.77681959
v 149.33434129 -310.77423692 134.17613506
v 152.48906612 -309.71539021 134.63847339
v 148.45024049 -303.18033695 134.28586721
v 107.02660680 52.06767470 39.16407377
v 105.93510419 58.55373293 59.99276787
v 98.16414863 46.85568437 62.68927455
v 107.80641437 56.54735491 53.30938101
v 105.06498814 48.76729101 36.07186675
v 107.18529671 52.72949114 47.43583128
v 101.71690583 48.72682318 26.93281882
v 103.46729308 53.03545296 27.88982168
v 95.34811229 58.86092782 70.48255205
v 102.69224644 66.40599668 68.48017126
v 98.65189344 64.39565122 70.25822252
v 97.98970073 55.92095479 68.03444773
v 107.47277737 67.85053015 65.50765783
v 103.74055058 61.87295541 65.47640264
v 108.53473842 57.90461227 36.22799739
v 109.82032120 60.27296185 39.36964273
v 109.57957059 63.41927499 57.29689077
v 108.35177451 64.57613409 59.74028260
v 168.68908703 -317.18334556 127.46478617
v 163.54756057 -321.14997506 124.95802343
v 168.00826788 -322.78329134 122.20180780
v 112.26712912 65.38643688 49.06269908
v 110.63229293 62.83872575 36.65106371
v 113.64143342 70.19310445 52.72372067
v 110.96473038 66.60186499 31.98385611
v 113.97936940 70.79511881 34.50719267
v 109.76473242 68.55174899 29.48387153
v 108.64822567 64.25119191 29.40254472
v 109.00126398 67.43153185 27.30705962
v 114.68803138 74.58227873 60.89042500
v 109.53094810 74.55048710 66.03423506
v 111.91611737 69.91063803 59.34825912
v 113.89027536 72.74458557 57.53165483
v 111.23057455 70.92753798 30.69416806
v 114.37162757 80.53652942 66.98138267
v 117.52456427 79.17527854 59.51773748
v 110.18305272 70.96809149 29.09963205
v 109.61747169 77.90375501 68.27602535
v 101.93867981 83.22424442 73.43113422
v 118.33426356 87.41089702 67.53075123
v 113.34192008 76.20521635 28.65096927
v 114.01859671 75.78106970 30.56315333
v 110.63321680 71.91759348 29.12775055
v 110.08958519 72.61881977 27.52611041
v 121.14444375 87.28518337 61.97426096
v 114.63730782 77.39441842 30.09359725
v 23.01600203 82.69754797 76.97867602
v 22.98417129 82.16188103 72.29995728
v 110.89119315 89.46579695 71.37050480
v 104.51083630 88.80922198 73.09349626
v 116.53722078 77.11686939 35.23951396
v 117.30439216 79.67504114 31.68941662
v 23.98832142 85.10823548 74.96019453
v 100.74660182 89.49723840 75.02177358
v 102.38696635 95.23761272 75.01694560
v 107.36090690 94.51101720 73.41568172
v 24.27425794 87.31240779 76.51846111
v 115.80648273 95.51222622 71.23563439
v 115.65610021 91.65296704 70.12925297
v 123.08794260 95.71497887 66.90313667
v 125.86024404 93.55850518 58.74978751
v 120.39538473 85.81873029 31.02798015
v 125.19152462 91.89456701 35.07877886
v 23.63627777 88.33255619 78.73307914
v 102.64337808 99.60842878 75.44071227
v 119.48260665 97.80956060 69.90864128
v 127.67885625 93.98920089 52.65882239
v 128.03411484 97.28025645 56.85197189
v 127.75266171 93.78161281 46.14799097
v 120.28712779 102.17603296 70.29245794
v 125.14898181 103.62812132 67.97409803
v 129.28617001 102.53912210 59.58356708
v 129.07168269 96.38713300 49.92756248
v 114.40032721 101.50018334 72.48093188
v 109.26700383 98.82067889 73.87809455
v 131.71315193 99.54687208 39.58168253
v 131.53849542 102.89236158 53.97143960
v 111.92388088 107.75482655 74.74549860
v 105.87865114 103.91508043 75.92867315
v 129.27514315 107.66898096 65.22731483
v 134.20037925 103.61205786 43.68880391
v 123.96992743 108.58301818 69.87451762
v 132.23499060 105.12398183 57.52529204
v 134.05743241 104.99281436 52.03728750
v 132.79552758 102.50585526 46.03935778
v 133.83291662 103.82647067 48.61320928
v 99.80740398 108.81256312 77.54292339
v 104.50180620 108.24975371 76.68008655
v 108.76011103 108.86695981 75.64557344
v 134.99231637 104.21895981 45.70541903
v 135.22420824 104.91780937 47.26898670
v 134.47830081 104.24370319 47.23915830
v 115.70070684 112.97509074 74.82295483
v 125.00703335 113.34990710 69.42398846
v 108.73193294 112.19416559 76.94302499
v 132.76223838 113.06414008 62.81070411
v 135.17849147 109.96991396 54.38788980
v 135.95640659 106.93602264 49.74854738
v 136.70496643 111.85496300 51.86047405
v 125.09042025 117.88692325 73.82027805
v 116.23118818 116.33742601 77.28609443
v 130.59109449 115.54560065 65.39837271
v 137.31993735 116.64087325 55.48539013
v 111.11434549 115.78583717 78.12386006
v 134.36380029 118.50023270 62.21287698
v 139.07071948 116.00865424 50.30710250
v 112.56238073 122.53868580 80.67255467
v 122.01393396 125.50197542 78.87279242
v 139.27350938 117.03703552 46.74135149
v 113.38321120 125.85631013 81.61377162
v 133.93177092 131.63784146 74.45784658
v 119.46880817 129.12598252 81.87024295
v 130.76613843 130.49891591 76.50131732
v 141.96217060 123.81453067 49.14848134
v 137.31716573 112.91034520 49.05634373
v 137.93306053 114.24346268 46.48062959
v 137.75698841 111.23272032 44.79240999
v 31.43941611 85.33747494 60.19720435
v 125.11324883 90.17545730 45.71734741
v 122.62549251 85.66167951 48.28599095
v 29.18655053 69.52670962 58.37422237
v 113.39063942 73.62098992 30.26566282
v 114.97795582 75.54219663 32.99794719
v 115.47043175 73.11954349 38.43384981
v 109.74667221 62.75396794 33.41816366
v 111.51540279 65.69497287 54.86795679
v 170.50911486 179.02787030 45.97655311
v 100.51788390 56.42402917 65.57916105
v 100.87004304 41.82272404 29.88039888
v 99.11815077 41.64146259 25.18541366
v 101.30304843 45.35164312 28.73604931
v 101.98412836 38.29807788 36.71179712
v 90.83501250 25.89775808 18.17190833
v 93.00959855 12.69276068 41.28690064
v 92.20024198 10.46792697 37.76045889
v 89.92201090 6.49507623 27.73926035
v 88.86147290 9.12401732 24.62016046
v 87.11881191 5.19324187 21.59556746
v 88.21485937 12.06269208 20.39673552
v 90.16771615 8.25596415 49.83994365
v 85.40786803 2.79724505 55.67642301
v 88.41041476 2.51333043 46.85169458
v 88.41883391 1.22435286 42.37826169
v 86.21721715 -3.83270718 50.46701059
v 85.97327024 -13.90606910 25.79066344
v 84.74718779 -10.10221895 20.58512531
v 82.26469159 -6.12534024 56.06322363
v 80.57083935 -13.45496997 55.26807159
v 84.74619687 -14.04327527 50.58605596
v 83.69944990 -17.28848740 22.61735126
v 84.08156037 -22.44577557 27.05482580
v 82.30780810 -21.40837908 21.23522200
v 81.61272109 -26.70650557 23.11789244
v 81.15159720 -35.49710661 24.36490916
v 80.34464717 -32.99573436 21.13593370
v 81.27758652 -40.38884118 28.15980464
v 82.71262795 -30.92634678 27.03158371
v 56.97653070 220.72340548 39.80003297
v 54.54336107 219.41778064 36.33942828
v 49.03662950 219.81701255 38.63146901
v 52.52066255 221.83515131 53.43612656
v 58.32751468 221.69224918 51.75071955
v 70.14398277 -50.64738542 8.58230982
v 78.84378731 -50.04227534 24.89392459
v 76.28355920 -42.96472296 16.81094989
v 74.99828935 -50.85689574 16.86435752
v 65.57009369 -52.17592418 0.84199331
v 66.28460437 -65.67537785 3.20675736
v 76.47324353 -53.20779979 22.73220941
v 77.46589929 -57.18313903 25.82017705
v 75.96071064 -57.42121488 21.53992280
v 72.82269746 -54.75637689 15.68236575
v 69.41827387 -64.93587047 12.02110946
v 72.71141559 -61.74164265 16.40584320
v 74.19738919 -60.68944186 19.09723692
v 73.06057215 -56.41471967 18.20330136
v 73.97807389 -58.12543258 19.11638491
v 72.00801373 -69.63045150 16.68814011
v 75.32928884 -68.68728995 25.67597479
v 68.64224374 -69.12420690 12.36743387
v 64.37326968 -78.92445475 4.59295651
v 66.34964794 -69.96006519 5.96088869
v 68.95194203 -72.37458974 13.67555372
v 73.75796884 -71.59835100 21.33474126
v 66.63634628 -76.99709386 12.99322397
v 72.77358323 -76.48516446 24.12340045
v 64.41038847 -82.12129027 8.67371913
v 70.55548579 -74.43812490 19.38782260
v 65.78645110 -83.77926052 12.27426622
v 63.18517029 -84.86735076 4.02823556
v 64.84545767 -86.30140126 8.71299580
v 67.59434938 -86.88795567 14.75207694
v 96.50311619 88.40423077 74.32077080
v 98.51019084 83.69640261 74.62766767
v 62.02234328 89.78505433 56.36695400
v 38.08433935 88.18507195 55.92685565
v 12.73850631 106.05180264 80.62367141
v 10.51071472 103.31998765 79.45451140
v 104.76337373 115.78626931 79.13956791
v 15.94742574 193.24091077 47.56601155
v 128.68057191 135.52948833 79.89769429
v 111.25182360 146.03777230 86.24611795
v 115.74015021 141.73290133 86.56058460
v 142.66078174 130.13061881 56.90898746
v 144.56064999 131.76935911 52.42414400
v 145.36918700 132.53229856 50.11532456
v 78.73966545 148.29014242 64.17464465
v 117.37854779 146.97398245 87.83733845
v 115.75830728 149.88809824 88.87896687
v 147.02102542 141.30236208 67.63034314
v 137.16211915 136.43512130 74.37002659
v 141.37360454 134.64181125 67.17111170
v 148.70996773 140.64328372 61.74398959
v 143.34997535 133.56508315 61.32696941
v 145.67056298 133.16786289 53.27883735
v 71.23648375 160.28279066 68.10525805
v 63.84494901 149.35961366 69.28572059
v 109.58420485 149.21073616 85.75624973
v 142.26965606 141.27553999 73.55988026
v 146.30974829 133.71194899 46.99679837
v 82.76993036 148.65954220 65.23349136
v 80.20016551 151.44494176 64.61393088
v 123.88220429 147.02391624 87.51657605
v 128.90219688 151.81276202 87.85501122
v 147.14360237 145.14374733 71.40140235
v 74.76191223 155.02755344 65.08680433
v 73.43324274 148.20997417 64.17469680
v 88.40872347 153.48915756 66.76955521
v 84.33376998 153.60064805 65.52071869
v 136.57799363 153.21578085 84.52559263
v 146.51845396 151.17338300 75.32304525
v 151.00164711 142.93691516 62.35121936
v 91.65306389 155.45304120 68.45857203
v 150.15415847 149.63899553 71.30723447
v 154.15503085 147.31001854 61.30904704
v 150.93749762 140.14063776 47.23954573
v 153.65548432 152.45215595 69.03123111
v 152.56175399 141.69257879 44.53835264
v 147.45163918 134.13316011 42.85977408
v 121.78328633 136.06899977 83.55801553
v 128.54138017 148.30653369 86.14942431
v 47.09658027 180.34899235 16.94343612
v 45.32316327 173.60106111 16.20360091
v 45.28179392 158.60430896 -1.36239815
v 47.28120938 158.32728148 -4.21504863
v 144.44337785 130.48002124 48.92759025
v 144.41184700 130.62791526 49.61856827
v 139.83592391 128.55501473 61.84639037
v 142.85999537 125.36080182 46.80896923
v 142.36795902 127.34338641 51.14874616
v 142.93789864 127.37359107 47.97098786
v 143.08387041 124.06944484 42.85705835
v 141.44688845 118.17020923 40.44919461
v 140.51638544 117.88831651 43.49891096
v 141.18409157 115.64196646 38.80351782
v 138.61903548 114.60723728 44.43239421
v 139.84318078 111.30654067 37.55971789
v 85.86694300 -1.78908755 52.91496962
v 72.09565490 -3.38561810 62.49861792
v 99.59834069 -248.45436215 63.40660900
v 97.59543091 -245.90794742 59.16611850
v 95.51306069 -247.94681370 46.95141315
v 102.81434655 -246.59071863 51.45177245
v 95.91562301 -244.41960454 47.22215608
v 95.53136677 -247.17304111 46.63331434
v 92.70899743 -248.97710979 45.67834735
v 91.55014902 -247.19986320 45.37522420
v 93.64391863 -245.03812194 45.96498609
v 87.85819262 -245.11067569 45.33113539
v 89.39322829 -250.85797906 44.83198002
v 87.60067075 -249.77450073 42.53782704
v 84.32367444 -248.91173840 40.14486447
v 75.17720014 -259.02289152 45.06253079
v 70.59939206 -260.44368744 46.44442350
v 71.95175439 -253.76242399 45.67715153
v 64.98529762 159.47239101 -17.13528112
v 65.51019847 161.72148287 -19.68606561
v 64.57003206 163.51744533 -21.43136784
v 64.80484456 -270.37435770 46.75646499
v 59.18328092 -266.49117470 50.72975904
v 69.35869157 -265.43757319 47.24311829
v 98.39566052 -248.84916842 48.52863029
v 79.21553403 -254.10062075 41.95401818
v 79.20097560 -250.13315678 40.75574130
v 51.92215741 -267.61907339 48.19914699
v 51.31111294 -270.69616318 47.72982001
v 88.59072626 -241.90020561 42.60745272
v 93.02295744 -238.87160420 49.62015897
v 82.63603598 -241.08958244 38.14491257
v 86.31841838 -241.92224443 39.71812874
v 64.70879912 -257.46369362 48.81551489
v 58.00985545 -257.43365288 50.39926618
v 87.98431605 -239.28540945 40.09633511
v 77.26909220 -246.22970819 40.18020257
v 79.36508954 -242.14980006 38.73999789
v 94.49972957 -239.86123502 54.77551743
v 91.19108319 -239.06689882 44.70059648
v 90.82895517 -233.30619931 47.52638191
v 89.13510293 -237.39875853 40.99100456
v 90.16139060 -237.02093959 43.27473789
v 86.77671105 -238.05829883 38.18748146
v 83.45704526 -235.60152948 35.14041007
v 78.07320356 -236.74039543 35.51187366
v 73.73592257 -246.19154632 41.68389365
v 53.95761877 -256.42767549 48.50739613
v 58.08939412 -255.01444936 49.46909472
v 49.99123514 -258.58458877 46.63670436
v 88.12426031 -232.69055784 38.84274885
v 156.89344704 147.46098220 49.66212064
v 161.07909381 152.33089030 45.21144181
v 83.03207159 -231.07036948 33.03180635
v 58.18733573 -250.40951371 47.45791480
v 60.69140509 -246.11122906 45.58843747
v 47.78934643 -258.30021501 44.77732629
v 88.54963630 -228.73601317 41.65092483
v 86.94810420 -222.80469537 39.86246884
v 82.02581853 -226.93601251 30.62783182
v 83.57516676 -223.18649292 31.19665757
v 80.82441241 -220.79610825 27.69910544
v 54.78859693 -243.25680733 43.72733459
v 54.68668789 -247.75435030 44.92604733
v 51.83070153 -247.60647118 43.53284836
v 49.81609806 -245.80277503 42.29127988
v 83.89385790 -218.86922419 33.47727656
v 76.79088414 -225.51123798 31.85287118
v 60.21098793 -239.68920112 42.37814620
v 60.71939319 -233.49650204 40.44710100
v 61.47209182 -236.99313402 41.75669327
v 48.30123857 -242.75933206 39.99122977
v 48.14843833 -240.77196419 39.55455869
v 44.75082457 -247.00379372 40.74752703
v 73.75311852 -213.08152378 24.51357432
v 41.08945280 -241.18699133 37.61099651
v 83.35850388 -212.12561429 40.50386697
v 81.55934513 -213.69248629 26.67946368
v 82.51597732 -210.92523634 34.68370438
v 78.79904658 -210.22976935 23.05761352
v 75.07263124 -208.52921903 19.67339218
v 57.94811621 -226.11427307 36.43983975
v 56.88997358 -228.88162732 38.23289648
v 52.72467434 -227.41572559 37.04245016
v 43.21237281 -237.98298836 37.39855066
v 44.20955852 -233.93107951 36.62826493
v 39.82592002 -236.59518361 34.49428454
v 77.36667246 -207.09262788 20.58151737
v 80.50343394 -204.54616845 26.56990476
v 79.27995920 -207.47743547 22.97683246
v 48.12717438 -226.59738362 34.37093645
v 44.16189715 -229.76054251 34.49449688
v 41.71298072 -222.17567265 29.72763777
v 40.93865305 -231.65185750 34.48366374
v 40.24498910 -227.58856416 32.46073425
v 80.93509078 -203.21096480 32.10671991
v 78.85779440 -201.38745010 23.04702811
v 37.32878715 -226.59030557 31.20009415
v 80.24951071 -195.62317431 28.66918221
v 74.54112172 -201.67715847 16.36195369
v 76.15511864 -205.52152395 18.70688610
v 71.63539529 -206.51100576 17.77911186
v 68.34471971 -200.89140534 14.54157196
v 79.13748175 -195.47693431 23.93364906
v 76.22762769 -196.11610472 17.44457521
v 71.71626389 -196.11670077 12.76846323
v 65.94467163 -195.31202316 12.09519897
v 47.53188044 -210.06879210 27.08221413
v 47.63833433 -216.52869880 29.28990684
v 42.23063961 -213.87092769 26.96713805
v 75.55134594 -188.85543942 17.12317578
v 73.12936336 -190.52061439 12.08953932
v 71.74721360 -182.40006268 9.61899012
v 67.20977277 -189.37699497 9.13848169
v 69.86679882 -185.32259762 8.25623889
v 65.84626436 -181.92799389 6.27968786
v 69.41843033 -181.49726093 7.08799809
v 59.05931443 -182.72200227 9.47538484
v 68.36490333 -178.45247686 6.03131903
v 34.34123844 -197.58807123 21.77585848
v 37.34901175 -205.98690212 24.88470264
v 69.58248466 -177.02126503 6.63454412
v 65.80496579 -175.90364814 4.86047706
v 67.46398658 -173.41598868 4.99062473
v 55.06227911 88.12475204 20.23805864
v 49.61319640 91.58226103 17.07810722
v 51.34581774 -190.32974541 20.52462287
v 46.74228653 -185.33913791 17.28788950
v 52.27201059 -184.10782516 17.98852161
v 69.93651390 -175.75141788 8.17324314
v 71.37086987 -170.95370591 9.69400257
v 156.00956976 182.34236538 73.30227643
v 51.27639696 -176.19045079 14.43612110
v 43.74868795 -191.78578258 21.38520777
v 66.49529934 -171.45651579 4.65989346
v 68.08000803 -165.91396928 4.17845789
v 69.56481189 -167.87368059 5.65291615
v 61.78367138 -172.47217894 3.75234708
v 65.42389095 -166.60360992 3.03572859
v 46.62863165 -173.80280793 13.86232022
v 41.16909206 -180.19567430 16.41619951
v 61.69637665 -166.28074646 2.44091870
v 49.98821020 -173.80304635 13.10996339
v 66.49637967 -162.17970848 2.63454299
v 70.51640749 -161.55117750 6.23124233
v 72.74275273 -159.59267318 11.63553167
v 47.56065458 -168.39933395 14.57339432
v 36.52786091 -178.37053537 17.31556840
v 75.22028685 -159.78768468 20.31167783
v 71.10226154 -158.14597905 6.66022813
v 72.44176418 -162.32138872 9.89637803
v 71.89053297 -159.23447907 8.39233864
v 71.20379806 -159.81511772 6.93950756
v 68.76590103 -158.33392739 3.54950712
v 70.58772445 -158.97668898 5.56911295
v 64.83133882 -156.23502433 1.53218885
v 60.17363071 -157.09869564 1.08996558
v 57.98481032 -161.65654361 2.33117258
v 73.95177335 -156.27178550 15.22193383
v 6.25615614 124.23378974 50.03547296
v 4.37011477 122.06146121 52.15958506
v 6.01847004 129.78670001 54.23816666
v 67.83568114 -155.42137623 2.89595756
v 60.70886925 -200.65702498 20.96247859
v 54.44122106 -197.04183936 23.00353907
v 55.82649261 -193.86138022 21.73963189
v 70.90661675 -156.05281293 7.00171106
v 38.44105825 -171.20411992 16.91526175
v 38.21182996 -167.29831696 16.84520580
v 61.88508496 -152.60559320 0.85826404
v 66.51090831 -151.76922083 2.33933120
v 69.58787888 -149.26093817 4.83144913
v 146.72993124 193.67237389 35.21113470
v 140.83458483 194.91270185 33.98217633
v 145.20408213 194.46739554 39.37092423
v 75.16448945 -141.62251353 18.09942536
v 165.05755484 183.51022899 28.67461368
v 169.83789206 179.69042063 27.61843055
v 167.56160557 178.54896188 23.60851131
v 58.11906606 -152.99980342 0.94417512
v 58.78362060 -149.34408665 0.95621613
v 67.46335328 -145.11007071 4.40101419
v 72.15993851 -145.69692314 10.37357375
v 9.97156464 132.31964409 47.45261371
v 9.60362982 134.76526737 50.23862794
v 11.66930236 137.52828538 45.60928792
v 62.67851591 -143.70200038 1.75719883
v 62.02992797 -148.28334749 1.15917611
v 73.71708751 -141.44644141 23.15940522
v 68.80414486 -141.16527140 6.79365313
v 56.31000176 -140.58774710 0.81575674
v 73.50008935 -134.68118012 13.47168908
v 72.45174050 -137.40286231 11.38060540
v 72.41059840 -134.94366407 11.66560408
v 69.87599283 -138.67865503 8.82330723
v 66.30669534 -139.86864686 4.13668063
v 65.44093043 -134.90913808 2.71507492
v 68.79445910 -136.91870868 5.66606550
v 60.40322036 -134.10110772 0.43772301
v 60.71148068 -139.97066021 0.65714464
v 72.55058736 -129.22483683 18.73376966
v 73.89711589 -132.54530728 15.39186016
v 73.07684422 -130.03121316 14.87643272
v 72.10594416 -132.36218691 12.84979749
v 70.24472207 -130.15301526 7.38459080
v 67.94497371 -131.12592697 3.98239540
v 64.80182707 -129.85882163 0.86502940
v 166.60080850 160.55773199 55.70322275
v 165.73020816 158.66169333 52.42750421
v 90.99701047 201.19167864 42.44101420
v 95.20012140 199.38115776 41.10025615
v 89.63035047 201.18148625 40.56797549
v 72.27234542 -128.21130455 12.14539632
v 60.43762341 -127.59655714 -1.17974693
v 73.02950323 -126.53213739 16.48527943
v 70.27067244 -125.73328614 7.23005645
v 63.76408786 -123.47517163 0.13863563
v 68.00343096 -127.12794542 3.31121334
v 67.06240028 -122.76435643 2.64892820
v 62.04714254 -120.06705254 -1.27083261
v 65.39560109 -111.73605919 1.05124665
v 68.57358664 -117.95186251 6.18869765
v 70.71361691 -111.49422079 15.19424655
v 67.29982048 -111.95114255 5.86093822
v 59.55057591 -112.90753633 -3.10695777
v 71.22363150 -108.75958204 18.73902045
v 70.06875426 -104.18459773 14.84642364
v 62.43005767 -104.42760587 -1.60315167
v 62.06997484 -110.33622175 -1.10822055
v 66.66424870 -101.17765516 7.71415513
v 71.92283869 -102.08683461 21.04926296
v 65.88596106 -106.06185347 2.45591765
v 61.41240522 -98.86754304 -2.33755261
v 70.67979127 -98.97532314 17.50812121
v 65.05133957 -98.66999835 1.68714626
v 64.70911950 -89.91467953 8.57152790
v 68.76245886 -100.67402571 12.06996571
v 67.65857339 -91.36985242 12.84547709
v 69.93591040 -94.12065893 17.29900390
v 64.53961134 -93.58198196 6.19384274
v 63.64848465 -90.75155109 1.57980819
v 63.88525665 -87.67558634 4.00490873
v 65.85258245 -90.24363756 10.01445390
v 73.14126194 -55.15922233 17.63725840
v 73.66176695 -56.33999407 19.14345659
v 74.81933385 -53.70009691 20.22696100
v 75.64247400 -52.84043401 20.85233666
v 74.07639176 -52.83579603 17.59787090
v 77.25069672 -47.69115523 19.93065700
v 75.47220588 -51.54109374 19.69100535
v 77.30676979 -34.54176337 16.00681432
v 74.68733937 -31.60982579 12.59736251
v 70.82013786 -33.17451850 6.94349082
v 77.87290961 -31.25831485 16.78992994
v 73.13629985 -27.23297663 10.90513542
v 76.20739192 -24.31435883 12.63060700
v 80.91936260 -15.77020437 15.51345363
v 79.79314774 -24.03878421 17.23230816
v 69.51947510 -25.20061843 6.30467245
v 79.00089771 -10.74079704 12.79635634
v 83.19146186 -6.57221209 17.07013696
v 87.46822178 -9.93811525 31.68014064
v 82.27597922 -1.43639056 14.15155269
v 80.10894060 -6.05973555 13.94452807
v 77.79699564 -5.77083835 10.22582501
v 75.23766905 0.54842856 8.95484537
v 84.86107737 4.13304195 16.44138992
v 84.42122489 11.11233048 17.04622060
v 85.04498750 14.96736053 16.40676335
v 88.86547387 16.84319228 20.13972029
v 80.39944619 19.31836456 11.64137106
v 86.64070815 28.56293321 15.01633693
v 94.30678189 36.35723144 18.98685098
v 82.85373449 28.31229754 12.00754754
v 88.04862946 36.45002469 16.55726135
v 84.83000100 38.38000074 12.87000068
v 170.50428689 163.91627491 22.90393040
v 170.73558271 165.28765857 20.31837404
v 170.45094073 163.82148862 21.68869413
v 87.85120398 41.76640883 15.17713908
v 98.68611395 45.91786489 22.87331223
v 90.22853523 44.24368218 16.39021002
v 102.67688334 43.85371134 33.18035230
v 87.57489920 44.01549324 14.14826978
v 95.73093057 50.27474836 19.48981360
v 91.90755337 48.90348390 15.97467437
v 139.61134851 -275.12443066 118.90863627
v 136.84517145 -276.74326301 119.60221082
v 140.90396464 -277.71487832 121.09299749
v 97.47914225 54.81036007 19.17877607
v 107.16206580 62.87236512 26.92972310
v 107.96101391 67.49974936 25.14501102
v 104.34477031 69.35723126 20.56586370
v 101.27634555 66.26640260 19.42378469
v 111.38936132 73.17580283 28.98187377
v 107.60850459 73.60241562 22.45793678
v 109.25813019 71.07950002 26.27139352
v 114.26849663 79.15661484 26.37712844
v 112.70193011 77.10396498 25.55891499
v 111.72110587 81.84329420 21.90241404
v 109.53688622 78.05593312 22.20872045
v 106.90221936 81.92715794 19.62016150
v 101.91943496 79.67957109 16.34718664
v 102.77038813 75.16622543 17.42788777
v 91.12490714 80.47407866 15.53811133
v 95.17224133 77.12478936 14.21077643
v 88.19137514 73.20827991 14.10254743
v 84.28779244 76.10601932 15.51107410
v 69.47370619 69.56728548 19.15313117
v 64.66009468 75.36187023 20.69421113
v 51.16252229 70.93425095 18.00948568
v 48.02759364 66.94278121 16.44859463
v 48.56560379 70.86104900 18.00312288
v 43.02552715 69.14715469 16.07030816
v 41.39718041 72.53627479 16.39198698
v 39.96916860 67.03041494 16.36754535
v 40.41437432 70.78704238 16.26884378
v 34.29828212 68.11308116 16.78506471
v 34.98471156 65.57177752 17.34109595
v 30.61996028 66.75626338 18.18765327
v 36.67327762 64.94456530 17.22160727
v 166.52293503 158.82830322 35.25900468
v 30.39741702 63.38682771 19.65921558
v 126.56462193 -338.12326193 115.89463800
v 123.49456549 -336.21126413 116.60790443
v 126.17684901 -338.93764019 114.52390999
v 80.77376336 75.43977350 16.85813814
v 84.06823874 70.44959813 14.63767327
v 79.63857055 71.15557790 17.01983996
v 53.98833379 64.89612907 17.17041992
v 27.61525288 63.99307400 19.90620978
v 111.37443036 74.99402761 26.12449229
v 109.56227779 74.86025989 25.33082664
v 93.01210940 71.54513896 13.82383518
v 24.33145791 59.55821648 21.68451436
v 75.85316896 70.26826590 17.91103370
v 59.04772133 62.73728609 17.51558855
v 44.92205381 60.49482897 15.68129845
v 74.21024144 65.55897743 17.24881865
v 80.64779639 65.88279456 15.34338202
v 77.03579217 63.71930987 16.58958569
v 39.02873024 59.05593187 16.32629894
v 96.75727040 69.82948631 16.37755521
v 87.78315783 62.47680634 13.51336483
v 64.56792355 62.32148036 18.21909100
v 50.51305518 59.47921798 16.41256548
v 93.31862628 67.20022112 14.24118597
v 56.53052032 58.48292634 16.41227677
v 99.74660724 68.75105202 18.61621626
v 161.65155172 -326.94855332 120.95733732
v 69.43334639 62.14258075 17.83601567
v 43.80303994 56.37050793 16.26208983
v 83.01404864 63.14165890 14.31750692
v 73.69249314 60.21688506 16.90667868
v 42.59240627 58.65629390 16.18199050
v 97.65096009 65.37482142 17.77670346
v 80.18390834 60.79399586 15.35741054
v 35.88625044 52.20142752 17.02026837
v 141.97283983 162.11421788 88.85475993
v 29.08968739 50.45441911 18.86272803
v 83.93437415 61.11971661 14.52923939
v 67.70890951 56.71449006 17.74916984
v 62.90048361 54.72770706 17.71121286
v 119.87947673 -340.97382426 107.82644153
v 41.91143438 53.39638144 16.02508314
v 42.65358299 47.61677980 15.56970365
v 94.11007911 61.90214679 16.63402282
v 84.31703597 58.16263705 13.99650984
v 60.52245572 52.93695629 16.82955213
v 76.62825286 56.96143210 15.75160958
v 72.74226844 56.06535450 16.45171456
v 3.08498088 -319.35104728 11.90181449
v 4.30626515 -316.10798836 9.88401473
v 90.89558572 57.55878612 14.87778313
v 73.59711826 52.89855227 14.88373708
v 68.78413260 50.35055801 14.99571092
v 67.53295660 51.21346191 15.53345378
v 64.46136534 51.41409114 16.53114520
v 65.50915539 53.33934352 16.71994664
v 52.92163789 47.71385714 14.57916014
v 39.80063275 39.76457939 15.82726836
v 82.28367567 51.07478052 11.61902677
v 75.92108101 50.06723106 13.89287971
v 78.29327881 51.93781853 13.08334433
v 78.91085744 55.02288789 13.58897611
v 73.20816070 49.22585189 14.36419319
v 71.97666168 47.70849273 14.09055945
v 67.66954064 47.21898958 14.30903748
v 65.21409005 49.88456890 16.03706554
v 65.39044529 48.51186275 15.77995718
v 64.27062303 47.29687795 15.58396500
v 66.12629443 47.65244946 15.05541150
v 60.71328372 46.48749530 14.79559764
v 62.50008941 50.30662939 16.24602824
v 57.95385689 43.75800118 14.45982791
v 57.78331310 49.96600747 15.57961758
v 86.69163287 53.94675583 13.25163711
v 83.97627622 47.20491543 11.51197031
v 82.28722960 54.15149778 12.50614971
v 78.31051201 47.65279964 11.26128621
v 73.49909097 46.12995684 13.18973955
v 69.26640868 42.42780432 13.38587049
v 70.31238079 45.85757479 13.91647942
v 68.25275719 44.91994530 14.07396607
v 65.78587741 46.01209983 14.23895545
v 61.40577048 40.95190018 14.41057771
v 64.72916901 40.97526520 14.35600594
v 33.16082433 34.17649493 15.28497413
v 86.40553802 41.94794968 13.58344033
v 79.99220490 40.70220515 10.26440784
v 69.38795000 38.94527256 13.14571965
v 67.07800180 41.39051214 13.31530325
v 16.13229141 145.44749260 45.31862214
v 18.15602183 144.27945018 40.01409560
v 14.02046066 142.29393005 44.77942735
v 11.15126349 141.11591876 48.25411737
v 9.91496071 141.65422320 51.68670043
v 12.83215918 144.70002055 49.49554056
v 4.31397604 -344.05523539 18.84265244
v 2.96211569 -344.72933412 20.54227516
v 3.94626614 -340.07155895 18.64414662
v 60.81919000 32.52032027 12.29126658
v 63.50822747 39.96360302 13.87230400
v 56.22074753 38.94959763 13.26107420
v 40.92074931 35.21134704 14.43102211
v 35.86471826 28.86690758 14.79518507
v 90.34501016 37.80848533 17.24465750
v 81.94097877 35.23113951 11.29173394
v 75.94085485 34.78684649 9.75915324
v 73.98188859 40.68190977 11.18323673
v 69.92552429 34.52036902 10.98158304
v 72.95358926 36.19481251 11.12342346
v 64.65923041 30.71063384 12.10894156
v 66.12992287 38.33090514 13.89680523
v 90.38538486 34.73849967 17.01332070
v 91.55534953 30.16343713 17.65902713
v 5.96730551 -326.21648908 10.76654904
v 61.79215014 25.87455325 11.48349419
v 117.43337661 -341.29354358 73.28093797
v 116.10706896 -340.05075693 72.10908085
v 118.75872314 -340.53972363 72.49021530
v 122.95865268 -345.47185898 85.51876247
v 127.65054405 -344.93422508 83.21156353
v 54.23440039 26.13967098 13.04057334
v 34.75496918 22.44906686 14.65132087
v 82.16907829 31.47085384 12.09060661
v 80.10535687 32.34789893 10.06711833
v 81.26685023 30.00141680 10.70182119
v 77.95574516 29.95970100 9.76901222
v 54.46901545 23.31500314 12.27137726
v 56.67203665 27.31988952 12.51344755
v 55.94078824 23.26155268 11.32118888
v 50.63914135 23.19824509 13.12556025
v 81.73701912 -327.52233744 46.89455777
v 38.72828186 22.09990099 14.37058672
v 77.19539106 24.46995676 9.89827421
v 54.71525714 19.54083703 12.01664656
v 46.34891823 18.14843155 12.95742020
v 44.17869076 16.00898802 13.94838840
v 37.98751161 13.62612285 17.59974845
v 87.23828197 24.38087389 14.61384073
v 63.77818435 22.42088504 9.70707089
v 64.11266327 25.54384619 10.48430614
v 55.87431788 16.86247811 10.92409249
v 51.48962513 17.19812304 11.58547774
v 42.00283438 17.73742400 13.72518577
v 72.42398709 20.92229947 8.73555522
v 66.56394154 18.72350834 8.31956696
v 61.42976135 16.79889299 8.62537697
v 62.43335828 18.65435764 8.87290668
v 53.70068178 17.42888615 11.77984849
v 49.32389036 14.81767558 12.30085921
v 43.09314117 13.29435408 15.69921896
v 89.25077319 22.39908464 17.03384332
v 88.76517415 20.58461308 17.36188680
v 86.78856492 20.84045298 14.93042801
v 38.30543533 9.87469312 19.62722838
v 41.24812409 11.21353265 18.18110421
v 87.52953261 18.51594262 16.81705937
v 80.17434180 16.29788801 11.34500001
v 76.61511749 18.07680912 10.20377316
v 61.03435531 14.79424629 7.91538786
v 54.65058610 17.33752713 11.62443031
v 55.97382784 14.34864290 8.98132566
v 31.09866753 183.46637487 29.94457260
v 37.74962202 180.63405156 28.10705267
v 34.72117335 178.16503346 29.67055701
v 53.95666510 15.82587697 11.11962553
v 48.52935672 10.02936065 14.73655738
v 50.60509220 10.17113682 12.78647128
v 50.44057593 9.26860981 13.61539308
v 44.64880377 10.13711281 16.39155857
v 47.05476388 8.26138537 16.74447581
v 37.01300547 2.28426908 20.55806480
v 43.07474941 6.16532797 19.35845800
v 40.65554962 5.87272132 19.87973601
v 35.63819081 5.70889283 20.91798000
v 44.84786838 174.22430217 19.48314533
v 45.17725110 178.08513343 21.49727568
v 71.17883116 13.66753224 8.34393781
v 65.31129777 14.42073006 8.33270326
v 62.53965199 10.59431862 7.48806307
v 58.90373141 14.38941434 8.33354797
v 59.03000012 12.74999976 8.79000034
v 51.24585330 7.32019078 13.85359932
v 51.49508268 10.58767736 11.17386855
v 44.43682730 4.87460056 18.79123226
v 40.92071950 3.39228380 19.26868036
v 42.78841987 4.65109060 18.88011955
v 81.56169206 13.28898314 12.03112584
v 78.95699143 13.16167228 10.20776387
v 46.93129659 4.31307964 17.91213267
v 57.40834028 25.33738501 12.17532903
v 60.00617519 24.33426492 11.45923976
v 50.70072412 -1.21205079 15.59094246
v 49.71573129 2.68671429 16.33349992
v 52.29459703 6.38675457 12.13406492
v 49.67236519 5.68757206 15.61610773
v 47.59000242 -0.04281947 16.15723036
v 47.77856171 6.00291090 17.25289412
v 41.12995416 0.34528266 18.99075322
v 57.21193925 7.19040073 8.34101252
v 60.46582386 4.22134437 7.53934961
v 56.62696809 2.39860895 8.90574697
v 45.48473656 -1.43595214 16.69819467
v 47.48762026 -2.25538202 16.12038724
v 37.30962798 138.11714947 18.61828566
v 40.81306979 143.68191361 11.94677595
v 37.10453212 133.97957385 19.13887821
v 83.05941522 7.06050498 14.00296669
v 50.62413961 -7.13210599 14.43101931
v 48.39037359 -5.37390495 15.03331959
v 43.36590320 -5.85050089 16.61566459
v 75.80297440 3.34231043 8.71812087
v 66.72146171 -6.91252667 5.71161136
v 64.89600241 -0.96425862 6.80843927
v 53.93122882 -8.05275422 13.10159732
v 77.65082270 0.17712198 10.79319883
v 74.03665036 -0.51557121 8.08998290
v 48.26910794 -8.29537399 15.01765568
v 79.66185361 -1.58571254 12.05620077
v 49.34703931 -11.90967858 14.96290416
v 48.23742434 -14.03853577 15.38345125
v 41.92513600 -13.87421414 17.01691933
v 45.39724067 -15.12895059 16.19037427
v 67.10404903 195.42616606 -16.16131142
v 65.99441171 197.31323421 -13.69384490
v 70.55070251 197.01987505 -14.30660393
v 42.33398661 -17.16487110 16.93296805
v 38.36376593 -19.07117665 18.67177337
v 55.73491007 201.13101602 8.22504424
v 53.52647975 200.24296641 4.67841933
v 52.69784108 199.64377582 10.26651915
v 43.03724319 -10.04701387 16.88781008
v 40.39730132 -13.41556758 17.31300168
v 35.69585457 -11.65119465 19.45301890
v 34.48329121 -16.73711278 18.09242368
v 48.76778275 -15.77065699 14.74370714
v 50.09557307 -14.40175809 14.16030992
v 49.68812689 -18.22654530 14.69360385
v 34.70174968 139.12519813 23.27712253
v 45.69236934 -19.66121793 15.96662775
v 50.84275082 -19.60808039 14.21619114
v 46.74728215 -14.64820467 15.99644311
v 43.93431172 -18.14472489 16.16773196
v 74.03788716 -9.59643163 7.10593350
v 73.92098755 -4.61719744 7.63481576
v 66.23917073 -15.65676183 3.96606373
v 64.14606422 -15.23258630 3.77972377
v -4.16742265 77.23899931 59.83988196
v -3.48802912 74.57626611 63.71577084
v -2.95615988 77.86468416 65.33157825
v 47.88159207 -23.61454256 15.78703150
v 47.68078402 -21.64061554 15.69792256
v 49.43821207 -23.60568196 14.94874619
v 47.90791869 -20.28582618 15.13474528
v 44.93114725 -23.98660779 16.37522876
v 45.27529329 -21.90276235 16.29370451
v 46.23833299 -23.23296480 16.03976451
v 42.53982380 -24.75994453 17.90565439
v 41.88882187 -20.61107382 18.06749776
v 43.96466166 -22.25861512 17.23904535
v 71.73375785 -18.30673032 6.51919749
v 46.53481394 -24.38583039 16.02389850
v 46.14948481 -25.31310543 16.15381427
v 45.36543414 -27.93339454 16.29271545
v 40.66342860 -27.72248909 17.81784184
v 37.31092438 -26.06680244 18.21134798
v 64.23357874 -21.54918946 2.90846918
v 48.15864563 -25.38598143 15.41903242
v 47.20257595 -29.77350168 16.54808968
v 44.41167414 -29.70575728 16.39212482
v 26.57455020 184.79277194 33.12875330
v 42.18320549 -30.70944920 16.87573642
v 42.17512161 -33.30220655 16.94218628
v 41.03351757 -33.24458748 17.49693044
v 49.95343834 -31.60639852 15.13873134
v 48.91711846 -31.08805791 16.28892682
v 49.42800105 -29.69690412 15.82416706
v 48.49603027 -33.33624825 16.60296135
v 44.28312555 -37.20749915 17.56882295
v 43.83721575 -35.14467925 17.15212688
v 42.31203347 -35.14535725 16.89621247
v 42.61571541 -40.36666453 17.57447608
v 44.34801266 -42.50069335 17.41904393
v 48.40092734 -38.85636106 15.78396000
v 68.58753413 -29.86538410 5.33731235
v 49.67739061 -45.31176016 13.96864839
v 45.06528378 -45.86858675 16.94525778
v 42.35651344 -43.31650212 17.53524132
v 42.69993305 -45.09910941 17.29106344
v 15.95946215 196.84356451 53.58467996
v 18.58195476 196.81696594 46.20093852
v 67.85766035 -38.68881240 3.36223585
v 62.79485673 -31.81233630 1.55135954
v 42.94084758 -46.61507159 16.54860005
v 47.26966098 -50.38974434 14.99156374
v 63.44173849 -40.42593390 0.40793323
v 40.68946466 -51.45358667 16.16185158
v 44.72978786 -55.16693741 15.44391457
v 63.33266944 -41.03475064 0.50928252
v 61.28545851 -37.26398945 1.41439179
v 39.85989466 -54.93333936 17.29280688
v 65.70515782 -42.19930992 1.59281690
v 63.60755116 -41.50483012 0.73256507
v 40.93527794 -60.09832025 16.38625562
v 37.58087754 -58.87252837 17.84184203
v 33.67016464 -59.63460729 18.40076037
v 63.12000006 -47.60999605 -0.03000036
v 47.17173427 -58.28035250 12.34427001
v 68.66291165 -44.29616779 5.16934693
v 63.19877505 -50.54531619 -0.61955600
v 44.59824413 -60.52879617 13.73549085
v 62.56680191 -49.72920567 -0.78497443
v 62.94588745 -52.32654139 -0.91533334
v 42.72539914 -66.02461636 14.10662755
v 61.19221076 -50.98738894 -1.23563141
v 61.13094464 -44.65077445 -0.41771674
v 42.72552580 -68.41359288 14.46519420
v 40.85901752 -65.73643535 15.91924205
v 39.30618241 -72.75140285 17.12271199
v 39.62431848 -69.51884925 17.12254621
v 61.26410142 -55.46940863 -1.57047098
v 36.47723049 -69.70709562 18.51644553
v 36.80702299 -72.16331363 18.25581677
v 41.96030647 -72.08205014 15.03422204
v 33.94048288 -78.09665054 17.37102866
v 64.04011697 -58.31514299 -0.77213946
v 40.09941593 -75.34376532 15.60900360
v 63.08331341 -68.90569627 -0.77408791
v 65.27409703 -63.41300905 0.56350324
v 61.68000028 -62.45999783 -2.18999968
v 66.63475186 209.84242857 17.10887626
v 64.22348320 207.88568258 14.46917374
v 61.81195378 208.84105563 17.19800383
v -14.68946133 -252.34654546 8.32493324
v -11.71829924 -254.86475229 9.93295386
v 58.26523155 -63.01350147 -2.59599625
v 59.42605436 -69.81091201 -3.04067973
v 60.38458273 -71.74182683 -2.81748758
v 62.25487217 -79.98302579 -1.29146839
v 63.62551451 -77.22797990 1.14089134
v 61.86550856 -74.71336424 -2.19155313
v 57.96235427 -71.36807591 -2.88327434
v 58.62959474 -77.42653787 -3.15963756
v 57.02999979 -79.87999916 -2.37000035
v 58.69000033 -81.56000078 -2.91000004
v 20.57264559 183.84732306 79.74375784
v 23.31633307 184.42502618 80.69977164
v 56.47967756 -82.05953985 -1.94232434
v 53.72143909 -85.23130417 0.38324489
v 52.40033194 -88.23301643 0.36600174
v 54.79767546 -94.79380399 -2.73078517
v 21.53377421 -115.08295685 15.09367675
v 61.49438769 -86.30729467 -2.36396934
v 57.85999820 -88.85999769 -2.53000064
v 9.87103023 -114.43839967 13.80663738
v 61.65967509 -92.85980463 -1.68486522
v 59.67697501 -90.18564224 -2.79295677
v 22.82666788 -121.35159969 14.40401468
v 18.98709498 -125.14744699 14.58623912
v 13.44116218 -124.16522205 14.29091301
v 17.99588092 -130.88428974 15.78809507
v 13.17461766 -130.94308972 14.23552353
v 58.35931376 -102.09853202 -3.63732781
v 48.96801710 -165.12292624 13.61588016
v 45.30009255 -162.87143528 15.08723199
v 30.76012246 -119.18818951 12.52970193
v 32.63172135 -125.07770956 12.02852372
v 27.67113224 -123.92780930 13.90318573
v 86.54663712 197.56744802 10.88314317
v 82.73816854 207.07368851 25.10843799
v 61.79222092 211.91312373 21.84207737
v 60.53688750 211.99132502 22.00505510
v 65.29723853 212.66742051 22.80958928
v 51.64331943 -106.73629493 -1.73210958
v 57.89298192 -109.67627913 -3.62482993
v 33.88863429 -129.30506468 11.90037746
v 30.46873212 -129.03608382 13.68126739
v 20.75812593 -134.23159719 16.24409296
v 20.80132812 -139.41608369 16.89258218
v 14.99298215 -134.20279324 15.55265393
v 14.60386999 -138.25929165 15.12223668
v 28.41812372 -130.76406717 14.22188990
v 54.43891510 -114.96360600 -2.88128620
v 34.70303118 -135.20076871 13.25646415
v 7.88834877 -140.35952091 13.36306799
v 5.92138711 -147.38129079 11.76681183
v 17.33500697 -147.46019244 14.95970692
v 59.07854065 -117.32967198 -3.19179101
v 24.33025464 -148.02499115 17.43340120
v 21.68834582 -150.22882819 16.43453166
v 30.87165393 -145.29256523 16.08130336
v 27.11764909 -145.68611979 17.18177833
v 36.19623929 -144.84252036 13.84414919
v 13.71357683 -149.70225096 13.81355524
v 14.77785781 -153.59055996 12.31727377
v 58.09992179 -122.37599492 -2.84677767
v 39.19936344 -143.05177331 11.42686605
v 25.68926290 -152.08400786 17.34439097
v 94.03290600 201.24363899 44.33527589
v 33.99792686 -148.28570187 15.80276340
v 90.99799395 202.42787898 45.26221380
v 40.83479941 -147.25324512 12.26218790
v 30.56092374 -149.60186183 16.69773273
v 36.11456603 -151.84442699 15.59749711
v 22.16229588 -155.61980009 16.30218886
v 18.01220141 -156.45271540 13.35061248
v 19.12969537 -152.85930037 14.77306802
v 46.75785080 -134.03408229 1.48192560
v 49.96289685 -131.46013021 0.22047464
v 48.54699597 -138.10963929 1.19718362
v 101.19484365 191.93428755 39.12813216
v 100.87564588 193.31239164 40.46900943
v 23.70147035 -160.41079164 17.25120656
v 20.53353935 -158.95459056 15.02501592
v 53.71307954 -133.13844800 0.75517886
v 56.22636154 -135.13925672 0.64499426
v 25.46907030 -158.85604918 17.97877066
v 27.81830542 -158.74055028 18.64790358
v 25.94257705 -160.96594930 18.45933683
v 6.53768005 -169.23235357 10.10586042
v 4.41134209 -164.33979571 8.56422726
v 8.24989192 -163.51276636 9.12575889
v 51.82356015 -137.19405234 0.98097720
v 51.96015909 -138.88758421 1.29458855
v 36.74607351 -158.50666165 17.06503704
v 31.24868684 -153.77329290 17.86250994
v 23.68279360 -161.69877350 17.60528795
v 24.59185198 -161.02567315 18.02065596
v 25.18900111 -164.96194899 17.29380526
v 15.30805044 -164.52248394 11.91957295
v 12.36251369 -157.19351172 10.82381979
v 33.50295126 202.52738893 79.15971428
v 65.06767124 216.55760705 60.77263504
v 30.97555228 -160.57589650 18.69145036
v 27.38672681 -161.72511876 18.83991808
v 27.63702720 -165.87164998 18.25733483
v 25.95108561 -163.09964657 18.32024753
v 23.93004671 -166.56258702 16.36189409
v 53.24380100 -139.76773620 1.29211263
v 54.71437052 -143.49099994 1.21172366
v 38.96041587 214.30146694 61.31086498
v 43.79777238 218.58671308 57.39597976
v 37.97706217 216.74956381 56.64828047
v 51.95317045 -142.09198952 0.94908057
v 43.15722734 -158.49617124 15.38799424
v 31.45182133 -164.98461366 17.73141511
v 21.01121284 -163.00632060 14.93930072
v 18.21620762 -166.17405415 14.77152482
v 25.62543936 -168.80050302 16.23905823
v 55.20039424 -143.43045652 1.15990010
v 54.36886102 -143.41431856 1.03872444
v 52.38662660 -143.58890057 1.05797185
v 51.34588853 -144.52002943 1.39660586
v 21.28910087 -176.00895464 15.86881094
v 48.36371541 -147.50188589 3.37142660
v 31.63613379 -169.69095170 17.99361967
v 25.58398433 -168.73437166 16.23660512
v 56.26175553 -143.74785125 1.46791118
v 54.87052351 -144.30077374 1.79342867
v 54.62054163 -142.99896359 0.88102155
v 52.49501392 -143.96105707 1.12327235
v 52.42099985 -145.52047849 2.12730118
v 42.30597243 -162.00172901 15.61726257
v 16.62176661 -170.71714997 15.56232478
v 20.74436285 -178.54486406 16.37858525
v 12.50351872 -171.90730572 13.78573943
v 55.59613556 -144.58081126 1.95158180
v 40.54320604 -164.85433280 15.67943394
v 21.80353925 -177.78103054 16.77479409
v 50.95032603 142.13927090 2.94130156
v 51.95780843 -151.57525241 2.84474646
v 34.24596414 -173.94615710 18.03890429
v 57.71883950 -146.87551558 1.66816998
v 73.44850898 -153.02895010 12.29325030
v 18.80263351 -186.41437590 18.39860529
v 23.46015535 -179.82655764 18.09660345
v 55.61412126 -156.32139146 2.09665019
v 23.69530313 -188.45252693 20.39333805
v 10.93167718 -186.97482347 19.84659955
v 14.88171145 -189.75774944 20.68993263
v 16.81327820 -193.83688271 21.58713527
v 5.25914133 -196.93653286 20.64263262
v 8.20376817 -205.53156734 22.33863063
v 1.05413317 -198.94498587 18.73706467
v 18.76771823 -191.48929417 19.69079673
v 35.16807780 -183.95920098 17.93681085
v 27.47449093 -181.68915808 19.24853399
v 24.46197160 -192.10693240 21.22932486
v 22.20098488 -195.75092196 21.39329910
v 153.35918963 191.25053287 41.58443213
v 149.48716760 192.93783605 40.30058905
v 49.60091785 -171.06118798 13.78794480
v 31.93626925 -187.04679608 20.18478326
v 27.37925015 -186.08959019 20.52050643
v 51.33708939 -171.90478742 13.01371492
v 27.86252089 -194.26620007 21.89687267
v 18.92367564 -198.26048613 22.90943265
v 15.57432674 -199.73132014 23.62684347
v 10.99987607 -194.58815455 21.74610272
v 34.00354832 -191.30350649 20.34494840
v 30.01850285 -191.02528691 20.62693238
v 8.91656335 -209.37056839 23.16612564
v 35.94750538 -188.09559941 20.11888474
v 52.64160782 -174.76306856 12.72703987
v 52.70214379 -181.58440292 16.51000604
v 37.76299208 -192.59089231 20.72705142
v 13.82720936 -213.26033771 26.66777372
v 7.47565459 -216.08045697 21.75832540
v 52.69296840 -177.48269439 14.36277572
v 52.99785733 -179.43811417 15.40192775
v 30.02385236 -199.95410740 22.94960618
v 21.73764072 -200.33340156 22.60936424
v 51.77224800 -182.58166313 17.18213782
v 19.23627220 -207.48709142 25.85824020
v 23.26826565 -213.01315725 27.11000852
v 57.77888373 -166.45747423 3.80442897
v 11.91916969 -216.11560881 26.05035529
v 13.58086988 -219.95384991 27.97681093
v 33.03233907 -206.09262586 24.70226027
v 29.44592014 -209.44970846 25.01342632
v 25.81295557 -204.86755669 23.00613746
v 25.94583109 -209.41059291 24.16582592
v 70.15262544 -168.41562092 6.50508562
v 154.76541221 183.18183720 72.04482704
v 53.52383479 -187.94018030 19.10404116
v 12.05341611 -223.39700162 27.09787153
v 69.88103688 -173.71772230 6.77414658
v 53.20699513 -194.14855540 22.31008559
v 50.10262877 -195.67313790 23.40121195
v 61.45986542 -177.92126536 5.96789410
v 17.89681613 -217.29604900 28.83483097
v 27.81576477 -220.28428316 27.71741152
v 23.40410091 -223.04032743 29.02173623
v 9.49532352 -229.68040407 27.25468576
v 52.86533386 -200.25846362 25.02040192
v 20.68518102 -227.99851000 30.65304086
v 35.97600758 -221.58938646 29.50842679
v 38.53524476 -211.55095100 26.35084279
v 32.80088678 -219.93196011 28.47348712
v 32.66722336 -224.77442026 28.97681482
v 24.05585349 -228.76499593 31.51042387
v 22.67364971 -225.87083280 30.72610684
v 29.52587046 -233.27989876 30.08902073
v 24.32613820 -236.10419035 30.75322323
v 18.74769852 -234.12670195 30.48336506
v 35.37230566 -231.16822541 31.41323477
v 30.94665892 -229.70283031 29.40088697
v 25.09764209 -237.73492873 30.58981709
v 21.67908661 -240.33018947 29.98173237
v 17.81706698 -239.73308504 29.76440080
v 19.61379871 -241.34419858 29.64403294
v 53.22310701 -219.31909025 32.23071620
v 33.18997845 -234.31359231 31.33153915
v 13.18917517 -246.08543515 26.01113915
v 10.28323267 -243.89824271 23.70648459
v 35.77611223 -236.46382987 32.95793012
v 30.04752658 -237.69016564 32.24995732
v 16.35591686 -250.35935640 25.41916445
v 20.48713900 -247.18239903 29.86246720
v 43.64164546 -279.51964736 41.53491557
v 44.23843697 -278.43788266 42.66719520
v 43.53965446 -279.65256572 41.48272052
v 36.52084619 -243.41581762 35.71383655
v 29.85420823 -243.63602698 32.87148103
v 33.30942988 -244.98856068 33.95419568
v 14.44932818 -253.24705243 20.37015557
v 13.22958246 -251.26054883 21.75094932
v 26.42898262 -246.78646028 32.66921639
v 30.69780394 -247.14155495 34.25447643
v 22.75108546 -254.23404574 29.93425727
v 23.77968840 -258.62371922 28.32459845
v 21.31894045 -255.85749745 28.25121582
v 76.00539178 -207.18766749 19.42461915
v 56.41115084 -238.25398088 42.34579206
v 67.94854254 214.02008832 27.16242895
v 66.66191667 214.18815851 26.58699639
v 62.57484108 212.39928901 22.51178771
v 34.36485305 -251.51640177 37.13429719
v 35.51748022 -251.11320615 37.13329881
v 123.20723385 -338.47138286 67.10414588
v 47.66361415 -250.45850873 42.33187810
v 46.37069628 -251.19569898 42.26447269
v 46.10787705 -248.86448681 42.29054973
v 23.97507057 -260.99842787 24.82023276
v 20.77583037 -258.25473666 24.51125905
v 48.96799102 -248.09610844 42.60643199
v 23.76862802 -257.57181644 29.64494564
v 26.54548548 -261.19965315 29.37090211
v 25.38607828 -259.57757235 29.50901352
v 61.08090654 -242.43976176 43.70401800
v 45.34618929 -255.83466887 43.23166981
v 38.94159570 -258.46329331 40.02137855
v 38.85073215 -256.58279657 40.24124891
v 29.36826460 -264.95677233 29.98292819
v 25.54271929 -261.64528728 28.52455340
v -4.40256530 -326.19032264 24.05986562
v 28.30927260 -265.58420062 26.04124136
v 20.61774582 -260.35606861 19.68425140
v 45.69860920 -258.19650292 43.77096891
v 31.74105659 -269.60110664 32.73133934
v 46.42570764 -260.16747952 44.72116008
v 43.54682565 -259.84290242 43.25953126
v 43.47550496 -261.15828753 43.44320297
v 37.04679385 -267.74293184 38.36933151
v 38.18550333 -266.89440012 39.78726268
v 36.83697805 -272.94632792 36.61332279
v 77.65114307 -300.09296536 100.51141679
v 71.70793414 -300.68346858 94.87428516
v 43.74285042 -264.89728689 44.65027153
v 43.39915514 -262.63505220 44.01928186
v 44.71626133 -262.54492998 44.68517005
v -12.96770759 -324.66873527 30.11899628
v -8.75240937 -324.41115379 28.01070735
v 29.45857681 -268.66286993 23.42107892
v 27.62801386 -268.73520017 19.80307139
v 38.93695772 -270.86609602 38.72079402
v 34.46269780 -273.11551571 25.73858947
v 73.84063303 -222.11042047 32.29826689
v 46.58918455 -267.36342907 46.53821886
v 42.89160669 -267.88824797 43.93278807
v 40.75698555 -272.50468731 40.85624963
v 38.67119923 -269.18306947 38.73443976
v 34.29985046 -276.72141790 33.05915371
v 62.07034364 -252.89198756 49.49817061
v 64.46707249 -251.66907907 48.60628769
v 49.21798036 -263.22317123 47.10671306
v 67.10578501 -247.54922092 45.65401748
v 64.28123266 -248.96715581 47.06789926
v 64.91540372 -254.00376320 49.46437478
v 38.58483955 -278.41475606 36.38371825
v 32.25480765 -271.86003327 20.40341683
v 33.96774083 -276.78039670 25.20197257
v 74.13960993 -251.41784549 43.47573593
v 37.71770000 -279.83075380 32.70838782
v 159.57997739 151.72199905 40.18989950
v 163.07649016 155.06739914 43.14426705
v 55.98570779 -273.80222082 46.13504186
v 41.00532457 -283.59064460 35.07878631
v 42.67859086 -280.90348840 40.12123868
v 89.19504285 -239.56099153 41.90408438
v 44.20411959 -275.38284659 43.51754859
v 43.84853318 -278.60668302 41.95471108
v 36.70245036 -281.32092953 25.94193071
v 39.76261243 -284.72021222 28.76317315
v 69.34830546 -269.93289590 46.49147019
v 60.39108336 -272.50951529 46.08574137
v 65.12459368 -272.52000570 46.41388729
v 57.38943443 -276.77881718 43.24029014
v 50.35827681 -283.83111954 44.08846423
v 43.30822080 -280.04547954 41.05344042
v 44.54236105 -285.81795096 36.77046299
v 39.37951103 -283.69444609 24.57054146
v 80.94915003 -260.61901450 42.53162816
v 73.46366346 -266.46557450 45.91737315
v 84.21191573 -254.65306640 41.88755527
v 59.08115208 -284.74637866 42.98851639
v 46.39907926 -289.35861588 34.67320278
v 43.44883934 -288.46630454 32.46338665
v 42.04733670 -285.81342101 23.92660826
v 76.84911788 -265.24132490 45.34312710
v 61.42818928 -278.50544453 43.85640472
v 58.59932676 -282.23949671 42.37158969
v 42.01342165 -286.94975376 26.46335773
v 89.15301412 -254.25440073 43.67735982
v 87.18144149 -260.30412316 43.11424121
v 46.42276466 -296.35968804 29.55459058
v 90.90182185 -252.59172916 45.65715417
v 41.20353982 -284.72286463 22.49283902
v 42.29179397 -286.28778458 22.29156904
v 43.26639324 -286.33326292 20.79449408
v 42.23673418 -285.42628884 20.05240507
v 97.48459607 -255.25024533 48.52042347
v 83.58304948 -263.10873032 44.31041703
v 77.06908882 -269.26258206 44.62828487
v 73.49786907 -273.87833595 44.26938668
v 59.83263627 -286.69822216 39.65339437
v 45.86942866 -294.18006539 27.14206651
v 81.78740740 -266.60203934 44.15028915
v 44.58018392 -287.61452436 22.37845771
v 103.80085558 -257.52764940 65.23597240
v 49.98690635 -294.95543242 33.28327090
v 45.73742673 -293.42126846 32.33190253
v 65.43231010 -281.13710880 42.97957569
v 103.26281190 -255.38223982 63.08192760
v 99.92327541 -255.35911322 49.01671782
v 90.22635967 -258.56783986 43.55383664
v 56.09926954 -295.01709342 38.80017623
v 95.19859403 -255.63782454 46.77438363
v 61.20213866 -292.38656163 38.88688609
v 79.44203913 -273.81411195 42.29059443
v 98.86879474 -253.82155180 49.11996797
v 92.53519028 -258.06331635 44.41408440
v 76.11425966 -276.85466409 41.92064330
v 67.61373580 -285.37940979 40.96006230
v 47.02734202 -296.70789838 31.25794232
v -22.43939415 -321.23595476 54.16765064
v 127.89002061 94.05260533 36.96069494
v 123.55147302 93.37773174 27.75602974
v -29.02870439 -309.26775932 37.90875897
v -30.58990277 -308.12227726 42.34106839
v 109.28577930 94.58778799 17.55917817
v 113.30001056 99.41181540 18.78205687
v 121.58416957 99.32928532 22.20447734
v 116.40788615 97.07695991 20.73877305
v 128.61773372 99.46713597 28.58006023
v 133.86940956 103.87771577 47.77311161
v 137.51107454 107.09904879 42.05195233
v 136.29502058 106.70663416 35.60099378
v 135.85951924 106.90150410 33.22126716
v 138.57330382 108.58181119 38.91979530
v 137.82924414 108.66617411 42.57452115
v 138.14093173 108.59587789 36.71271354
v 139.38646019 110.81279814 35.89297086
v 140.37770033 112.45912313 37.36767918
v 139.10615444 111.63125932 29.93957698
v -10.21576393 17.65195467 61.87140569
v 136.78260148 107.94942826 35.04746780
v 137.96512783 111.68248951 27.03653090
v 133.17176700 108.12562704 24.40281026
v 134.08868015 105.89069128 27.26405673
v 136.14602387 112.93835193 21.64239623
v 140.22158086 115.16590416 23.99132028
v 131.32579625 112.83631623 19.21361312
v 125.30115247 111.59439385 18.29339750
v 125.57414174 108.10864717 20.42341232
v 142.17823744 115.74164033 30.37661314
v 144.02256906 118.53206158 26.20197088
v 136.24759018 116.21844769 18.92192475
v 65.52910060 114.03985322 27.35491842
v 130.24660945 -283.12784433 124.73884225
v 135.27876139 -279.25994992 121.60740048
v 139.24913108 122.19580263 15.66990651
v 143.98275316 123.15025181 17.75086671
v 134.75708663 121.53113633 15.27414098
v 62.92913109 117.47916788 25.84281191
v 63.24013323 119.45378035 26.16438270
v -38.21341321 -286.88439727 37.12058812
v -36.70937195 -292.48905182 38.23831677
v -39.65034708 -289.48807716 40.50994664
v 142.44326949 118.89085174 21.08146809
v 145.39925754 121.91318721 20.75089514
v 146.37413621 123.65837395 28.13272923
v 145.55461705 121.03078514 24.96591210
v 147.19052613 124.61332977 25.62530898
v 146.31380141 122.50559777 23.60964566
v 62.36353889 122.65271693 24.59404618
v 62.59077042 124.84653294 24.33022298
v 63.01329285 124.32082742 26.18342079
v 150.49917996 127.84224749 22.01886661
v 147.97750115 125.12533367 22.82978594
v 148.01985025 126.48543715 17.73906872
v 144.14241910 125.17949939 14.73368425
v 140.54991305 125.81349909 12.37119548
v 148.48664403 128.70040536 27.15602331
v 151.12650394 129.20908630 18.02513376
v 148.95200729 128.76093388 13.66711687
v 146.45026624 131.11107051 40.51920399
v 147.97656238 130.92806935 30.98876029
v 152.13127434 130.90884686 24.88056757
v 125.29467046 128.95837426 2.73988000
v 135.32181084 129.47097421 6.93575945
v 131.20384514 124.79125708 10.91417484
v 152.85931528 131.65745139 19.71734501
v 150.42863786 131.71617687 11.66157331
v 141.43340290 130.31798601 4.55998257
v 144.81276274 132.10222125 5.77036757
v 145.49338818 132.97048211 51.84781924
v 151.40204132 134.67247784 30.19845113
v 152.76308358 132.39490986 16.66666754
v 144.44471896 135.00584662 -0.15301014
v -30.15580773 -301.76734924 36.60690784
v -32.46080875 -298.96470904 37.69012168
v -30.45399487 -298.12973738 35.75525433
v -16.55191928 -308.55530500 29.70863134
v -14.83119745 -300.58854818 25.01963265
v -16.56470262 -295.80241442 25.19302443
v 149.28358793 136.25025749 37.91234270
v 147.40857482 134.34177637 3.59966676
v 146.65515721 136.59267128 0.35487299
v 137.88720965 136.96551323 -5.60178841
v 143.93600821 137.13128865 -3.39695998
v 147.12730050 135.23332775 51.40136182
v 150.33715963 139.56382871 49.82052743
v 151.24568343 137.95061409 33.77755731
v 153.99964154 137.12438941 7.20800599
v 150.28990805 137.23793626 1.83205167
v 36.27468646 -310.32171845 2.84222839
v 31.23719059 -307.45291710 3.55824269
v 151.91261470 139.83143866 37.65474632
v 151.82350576 142.08999276 58.85566026
v 151.93103254 140.73094726 54.65613678
v 153.88824046 141.33816957 34.97944027
v 155.71174026 140.03066719 4.89201769
v 153.08268368 140.21264017 -0.08523218
v 148.70288968 138.95249367 -2.23655021
v 152.73533762 142.11882651 48.58740047
v 152.14429796 141.25470817 46.79219425
v 152.84478664 141.64888859 40.73484242
v 153.43366563 141.76566899 39.28303346
v 154.31275964 142.67870784 37.06832603
v 42.13270918 -335.61179042 30.60307913
v 43.40068623 -336.38271689 34.33398157
v 153.78405154 142.68676937 -3.22170393
v 149.49899912 144.00431514 -7.32480315
v 142.47249067 140.47083259 -7.17221200
v 153.08310091 143.99842918 56.08946830
v 153.09450030 142.86182821 49.53765124
v 152.98579633 142.78011024 46.73688486
v 153.16981077 142.61074364 43.33937913
v 153.53210270 142.59186387 39.88098353
v 160.37896276 143.09801161 5.01559628
v 157.23229945 142.83257723 0.74053090
v 154.67062593 145.00479400 48.47151414
v 153.29644084 142.54422486 51.32846534
v 153.96009386 143.51813495 44.78529468
v 152.84751356 142.35581458 44.59267855
v 153.96925807 143.57610047 46.74126953
v 154.16906774 143.43781769 43.32126677
v 154.43558991 143.53106916 39.79451954
v 153.68443727 142.67167449 40.70105776
v 154.33095396 146.63153887 -6.51102094
v 154.48573232 144.37082410 43.46223548
v 153.33274007 142.24322140 41.89560190
v 154.28633988 143.49974692 41.03782773
v 154.80723977 143.71956885 37.72644326
v -24.33899045 -77.64371485 58.05320665
v 157.86068141 146.00379765 -1.69833854
v 138.73738050 142.36068726 -11.35773771
v 145.00471950 145.42925358 -9.95463133
v 153.56147289 145.64236999 57.96394870
v 155.98417819 148.43435585 59.51435119
v -42.43961349 -283.00696611 39.58762437
v -43.67154464 -277.29645371 38.59370574
v -39.73947465 -280.86745739 36.43035889
v 154.81838584 145.10010183 45.54206878
v 155.78167140 146.50909603 44.73413154
v 154.82722223 145.62804997 43.88873279
v 154.24707532 143.34088564 39.10196200
v 155.41443229 144.85013485 37.81589121
v 156.45289421 146.72757685 36.57424822
v 156.19097650 145.55186033 34.60739180
v 160.54701805 146.83075249 1.08155375
v 148.40400219 148.30705523 -9.57980938
v 157.08136559 148.72364700 55.64807355
v 158.63600373 149.78814125 53.29647288
v 155.98610044 147.07317948 45.92042789
v 156.67513013 148.45228195 43.66905615
v 155.56859970 147.05395699 43.42252761
v 155.46944737 145.24759352 39.26921263
v 155.05525470 145.27533948 41.34793580
v 156.35815263 145.54098248 36.63672879
v 13.18726502 -344.10050511 45.93514651
v 157.72987902 145.19725740 29.46149185
v 161.74104810 147.99231291 24.57053587
v 163.14254701 148.15552533 20.10886744
v 155.18416464 147.85347879 60.69841608
v 157.80316293 149.33206141 43.24769601
v 149.19389784 -336.45972610 67.42100418
v 147.63195813 -338.95003796 73.15692306
v 157.78341889 147.05343544 32.86918253
v 158.40716660 147.57268131 31.53575584
v 158.22908282 147.50497043 32.17569739
v 158.12383592 147.38775790 32.19021484
v 162.45040298 146.83158696 3.38284625
v 157.45481849 151.65503323 -7.56610697
v 144.04837787 148.68110418 -12.19784841
v 154.45597470 149.57660437 62.99632043
v 156.51817620 149.51017499 60.78487262
v 154.98463809 151.56908333 64.53071535
v 156.66669607 149.34761822 58.56887624
v 159.16244686 150.35104752 44.93403807
v 158.10088813 149.49697256 44.64600980
v 158.63949060 149.81298149 36.50846705
v 158.08054805 149.78714287 37.68039495
v 168.31226647 162.79806197 47.96118289
v 164.90758955 157.07749128 44.29898039
v 165.48983753 151.95494890 15.83576947
v 165.72165489 151.25000477 9.26567428
v 152.97129750 148.53793383 -8.13270453
v 159.67795253 151.00593865 44.28540543
v 163.08508813 152.76509523 27.56395005
v 165.45663774 152.62030065 6.14742143
v 156.54858947 153.52426469 65.64827263
v 163.98459673 156.06375039 48.53779450
v 162.30201721 154.13486958 41.13180563
v 160.85726023 151.80686116 37.10369021
v 161.50298715 155.06882966 -5.91628626
v 161.84848547 154.82473373 58.59430879
v -33.71147811 -120.30383199 50.56714267
v 162.73796558 154.45187688 38.75275329
v 167.83457994 157.25885332 16.25243947
v 166.68199003 157.79261291 10.92396956
v 166.18107259 156.15902841 7.78448489
v 155.82083166 155.07136285 -10.21847688
v 157.65067935 156.75476193 -9.51642450
v 158.09854865 157.99547732 68.69285554
v 164.12271559 156.34895861 36.80815175
v 165.34554958 157.27399290 32.83784911
v 164.50697184 156.00338578 31.92917630
v 165.75299203 156.40740097 30.11696413
v 164.61434960 154.70874310 30.81098758
v 1.51592819 -286.08989716 4.57216054
v 6.42909436 -286.49717569 4.76993341
v 9.19578783 -287.66083717 4.57070023
v 166.43317044 158.04867446 -0.43590969
v 164.70287740 157.67541528 57.29601532
v 165.48883915 158.31886232 55.10509387
v 167.91543365 162.32940555 52.53450945
v 164.50265050 156.61029518 54.95164916
v 165.92347622 158.44568610 38.28890994
v 165.84242880 157.41398931 31.01826273
v 167.99607873 158.10194612 16.94076136
v 165.99936783 159.22087431 44.28290576
v 166.57790542 159.80881453 36.43065691
v 168.69628429 161.54746711 31.36203066
v 167.65114665 159.27547216 29.61508557
v 165.90905190 157.02097118 28.09045464
v 169.17555034 160.81270576 21.33377269
v 167.96861589 159.64041650 16.34327322
v 168.23647916 158.31854939 17.84709655
v 167.79947281 156.53893352 19.03261058
v 167.60849953 158.35104883 15.93248732
v 166.98887944 159.73861516 11.93277910
v 167.17499495 158.37924182 14.03917186
v 166.88808799 157.97837079 9.40828118
v 162.94896603 161.41012311 67.31130183
v 168.20031404 163.00289333 37.27643937
v 168.73291135 163.92138600 9.96717252
v 168.58603060 163.19355369 6.89298008
v 168.63407195 162.35430539 34.79671106
v 168.08535159 163.86897862 2.10699253
v 167.83666611 161.73748672 1.25622749
v 155.90818226 162.38851845 78.22710276
v 153.52070332 158.87133777 75.04488528
v -38.17227110 -160.51378846 50.45944825
v -40.35973176 -166.34973884 45.50347105
v -37.20784560 -167.41321981 50.63256249
v 110.36223173 149.41243827 0.15785471
v 107.15896636 150.81639588 4.77734068
v 109.29219425 151.97184682 0.05718334
v 46.78565264 96.18824720 15.22097364
v 153.24336290 150.08872747 66.13991410
v -27.41027810 -110.80703139 56.24707788
v 160.33264995 149.63397384 31.56592697
v 161.27310693 146.01282775 2.61741248
v 101.31532699 -337.13451028 75.25104284
v 102.09897161 -338.41165900 77.49422640
v 101.22431070 -337.58869767 83.77484977
v 155.42605519 143.64621043 35.89197621
v 158.35489333 146.81261778 30.12369387
v -25.74285492 -309.58658457 49.97215047
v -26.86668746 -306.31026626 49.05659705
v -28.15871686 -310.29072404 47.05072567
v 143.13165843 128.34659219 9.81303770
v 143.71234179 119.43370849 29.34196033
v 138.16483319 113.14413697 44.41012815
v 137.11193204 109.14880037 48.51652682
v 137.83246279 109.80792344 45.57999223
v 137.45324314 108.21292549 44.90306601
v 128.56514752 105.66093028 22.50073850
v 137.43361831 108.74575377 46.52684554
v 137.04568148 106.33796453 37.59934381
v 134.93745029 104.31143641 35.17854586
v 134.44389403 104.69376296 29.90144491
v 131.98356330 103.86560112 27.47572958
v 118.34750324 103.98750007 19.42776144
v 57.22218379 94.15636212 22.01109007
v 60.85810065 92.73421019 23.92589115
v 57.87749588 90.44075757 21.57125063
v 59.14877355 98.02251309 24.00910482
v -33.87483209 -156.31023049 53.09346691
v -38.68059069 -153.16817164 48.93304780
v -41.06841981 -156.89025819 44.12601143
v -31.55479208 -139.40888643 55.73539063
v -37.87590563 -146.47437632 48.03110659
v -36.89892590 -137.23812997 45.81158608
v -38.64667192 -143.81432533 44.52313483
v -33.68951380 -134.42112505 52.22450942
v -30.38910031 -134.22089815 56.72026426
v -26.93190053 -123.42128158 58.45270306
v -33.51989761 -112.86728084 49.50613901
v -26.41680464 -116.33907259 57.41107091
v -30.43465316 -102.73715854 49.59644377
v -24.36517738 -96.34332359 55.13511226
v -20.72616294 -99.41805154 56.71996623
v -27.43434347 -89.35727924 52.42449790
v 4.64256154 41.25775769 73.91032577
v -27.28128247 -77.54485309 52.70014703
v -21.34074830 -64.21510875 58.67658928
v -25.61816573 -70.06317377 54.11705375
v -24.03875254 -60.63725799 54.66720462
v -22.06130885 -53.99414152 56.22583628
v -10.91011707 -44.55593601 67.17211008
v -22.22334966 -48.29477891 55.41583896
v -14.24484141 -31.81430325 64.02497739
v -12.64709793 -39.01172429 67.40427017
v 40.77695310 112.22537607 16.03436843
v -19.36500520 -35.93304008 53.70400846
v -18.70686747 -31.16852231 53.85427549
v -14.17645626 -24.07322451 62.31966242
v -17.05644280 -25.44960938 55.22555113
v -12.90503331 -18.68835837 62.58086860
v -17.24064350 -22.37396128 54.35344204
v -15.42016771 -18.05135980 55.60451746
v -15.23810904 -20.83266340 56.45970255
v -14.66995664 -18.45677942 57.64595792
v -14.46077134 -15.88831656 58.60324204
v -16.43801667 -18.86198111 53.64667252
v -11.95691805 -15.74036479 62.96244264
v -12.38701213 -13.49182334 63.12347949
v -11.80313341 -14.24285676 64.24525380
v -13.81557994 -13.45784869 59.68425050
v -11.73402555 -11.48769353 64.09636885
v -10.54717321 -7.55800679 65.45550376
v -6.76752115 -7.50001753 69.50359046
v -12.57157326 -12.55411748 61.64163351
v -10.40163916 -1.43118063 62.37352267
v -12.41462305 -8.11176002 57.25017935
v -12.93317601 -9.19653475 60.24219468
v -11.80589665 -6.73072925 61.32885069
v -12.15506811 -5.88953309 57.04123154
v -10.95772069 -4.39626770 61.73099205
v -10.74612234 1.64405047 64.55750018
v -7.35033490 -2.38034269 68.15004349
v 100.11296719 102.27555782 17.37742312
v 96.94386274 107.61267692 21.39549330
v -10.80793701 2.25666375 59.98411775
v -8.65960121 8.47850926 65.47167152
v -12.79190648 7.86598027 57.49962106
v -12.87348755 8.81306641 56.94792792
v -12.07426935 10.28764434 57.80966207
v -9.02753882 17.57048070 64.22539800
v -0.21988124 26.58823691 73.00129533
v -2.66166544 23.96381088 72.02850282
v -7.34077068 24.73803237 60.47205627
v -10.34954563 21.42375149 57.61729926
v -8.09860229 25.45082383 58.03020671
v -7.06519000 25.90013109 59.53938141
v 24.01488461 133.56848061 84.05007422
v -6.21992210 27.69772895 60.31414866
v 1.80879922 29.14026007 73.20161909
v -5.72168129 28.13438885 65.17297775
v -5.76247228 24.41225387 67.04775244
v -2.71671987 37.05631196 64.01963532
v -1.07964606 40.42711854 66.74284488
v -0.52960560 38.51069883 67.53533334
v 0.46093119 39.01025280 70.40078938
v 33.01923349 163.78723085 87.62483299
v 30.00369295 163.08338940 84.64857936
v 29.62710150 159.92167592 85.67500859
v 2.64951261 53.98535728 70.48264891
v 0.48748383 43.88147965 69.13723797
v -3.66039295 48.89377579 66.19432569
v 6.44145254 57.36083910 75.43407381
v 3.49804782 59.03813988 71.34862989
v -0.49713522 58.80774930 69.02625412
v 4.57682740 60.50292403 73.16889614
v 6.82104565 63.80002201 75.64074546
v 171.73267901 167.71526635 46.41722143
v 172.15193808 169.57136989 50.67754909
v -0.42394066 62.22449616 68.75752658
v 169.65216398 165.78964889 14.30684980
v 171.20151222 170.07669806 17.26458035
v 5.99303562 69.21119243 75.24468750
v 4.32883296 73.46817106 71.37089968
v 8.44417699 75.42310655 76.71552896
v 10.22100728 71.53245807 78.35922390
v 5.66363847 76.57622546 72.41447270
v 4.28372249 76.02318376 70.87271661
v 5.83704608 79.03996110 73.32105935
v 4.20478405 77.71752030 71.08306885
v 5.32251922 77.80000567 72.19608873
v 37.56776452 -88.12903613 11.47144474
v 41.32062942 -82.58259296 11.67666726
v 6.95333164 83.11572671 75.65581799
v 52.98424512 -81.94641769 0.15721274
v 55.01851067 -73.66570830 -1.54093478
v 60.12374908 -79.03674245 -2.83048884
v 4.40334063 85.14806628 73.14340770
v 4.07928787 82.04544336 72.19998538
v 1.22943963 82.69658685 70.59726119
v 6.71315473 88.84177357 76.11040771
v 0.72709267 88.57674152 71.01379335
v 9.23032127 96.69988602 78.62740010
v 6.54330431 95.58870643 74.97787476
v 7.71721546 104.07272726 74.99332726
v 10.77540498 108.83234441 77.81448960
v 11.36277150 110.57774723 78.32319289
v 8.48014466 116.65827781 76.06295496
v 14.50842060 115.97879231 81.25154674
v 19.78615299 116.60347134 84.39844102
v 13.17925006 123.43312800 77.01509446
v 16.11559466 121.54325843 81.44634217
v 17.61049591 126.62009895 80.74817061
v 15.26549552 131.13628328 76.82298869
v 14.54892848 134.72288847 76.16297156
v 19.01620813 131.29538298 80.12556285
v 16.02626219 136.19035482 76.16961747
v 18.45235564 136.69896126 77.20658183
v 21.13832533 137.14379072 79.31324095
v 14.42421786 137.16241717 76.15301758
v 21.00270428 141.87805355 78.25927436
v 16.85100421 141.84020460 76.38616115
v 19.65462230 146.80850506 77.59235799
v 22.53607288 149.25543964 79.36729491
v 25.06769449 149.39270914 81.69694245
v 21.06640860 151.59679949 79.18316126
v 23.00999500 151.09999478 79.93999869
v 24.43360165 154.69434857 81.77133650
v 25.60462616 159.59182382 83.08976144
v 26.80584043 158.82152319 82.81395584
v 26.18202381 152.51964331 82.84402639
v 23.83285761 139.52779770 83.73161405
v 34.97727588 170.10809481 88.45999092
v 46.71087489 160.39130092 88.68841082
v 54.78950962 156.06701374 80.75421304
v 28.89363281 155.21413088 86.07003093
v 27.57030912 156.17318451 83.46506953
v 27.18225680 144.92738247 85.84169298
v 46.55198008 169.87970471 90.19044042
v 51.36228353 166.05645418 87.75950968
v 27.76203863 172.42142558 81.91299438
v 39.72472996 175.66525936 89.50185776
v 46.86191678 177.16605961 90.62268585
v 37.94943169 181.62208796 88.14503998
v 42.60450602 181.83404207 89.74445611
v 47.88315669 181.95903301 90.11691064
v 54.34239656 174.59109426 88.73306215
v 51.87215284 179.24882472 89.88585323
v 24.50769581 179.61861193 81.11161739
v 39.29715231 185.65197289 88.20566535
v 56.23900518 180.74463308 88.03526312
v 35.96728668 185.52207947 85.49504727
v 45.03083602 186.69910729 89.04137462
v 30.34571558 187.47866154 82.68839866
v 39.38396648 188.74861300 87.52686530
v 52.61277035 183.19179118 88.71933073
v 58.79367888 -73.97499681 -3.01253796
v 60.44586375 -77.01444626 -2.80967401
v 50.36347732 -78.28414440 2.24971259
v 50.70888996 -73.74645025 2.62940070
v 36.16003692 -82.24606514 14.77940008
v 32.69942477 -89.07946944 14.38471023
v 31.20153025 -81.93267882 16.26546122
v 26.61157772 -83.58877152 16.17292874
v 23.80017191 -78.72528583 17.92273112
v 23.40613492 -87.78962493 17.12545566
v 19.25015822 -79.76352423 17.38108136
v 9.17029567 -83.67674798 14.11391515
v 0.85430295 -83.09862018 14.06631432
v 10.48875693 -80.14241606 15.04782122
v 3.67101328 -141.59759879 12.59149238
v -2.66695209 -141.77010953 10.88408381
v 2.52237450 -137.23395765 11.33510005
v 27.26009861 -91.73087776 16.00489765
v 12.74348609 -88.35256100 15.16820863
v 9.26295202 -90.28352797 14.39002436
v 53.47194895 -92.04244614 -2.09136563
v 48.44959825 -91.44394100 0.54574141
v 45.37019879 -90.30524641 4.02908307
v 17.85996370 -97.40619361 16.18442871
v 11.50071993 -95.51777691 15.90439118
v 4.19991603 -96.27934545 15.50304238
v -4.45472542 -95.84609419 14.19388410
v 57.39858747 -92.69953519 -3.07181687
v 31.61293268 -94.10424531 14.71884176
v 26.28667653 -99.34065491 15.31756669
v -0.29249827 -98.75919670 15.02191927
v 47.00857028 -101.53497010 2.67347926
v 44.78977621 -96.08017653 4.76157805
v 14.66755103 -105.14830798 15.41842520
v 3.89335910 -100.45884550 14.75437824
v -5.09408163 -101.50139779 15.04861470
v -13.55167665 -100.67035258 17.46048592
v -14.67240974 -89.71536160 17.48837158
v 51.07476190 -97.90466726 -1.79541367
v 29.47097085 -108.19077492 13.60739768
v 2.76676263 -108.95742476 13.18474207
v 46.15870863 -107.92108625 3.65673634
v 49.45504293 -113.82616311 1.57429569
v 42.52474755 -103.71918976 5.71015384
v 31.94463998 -114.29765075 12.33690884
v 26.04958601 -156.84039891 17.97524095
v -13.11666332 -110.70895940 16.42072946
v -0.98588201 -109.59289223 13.83500267
v -10.48010215 -106.55830801 16.63070545
v 44.74749416 -114.35867101 4.00267541
v 37.33774647 -114.39430714 8.35780986
v 35.16612947 -121.44932151 9.87402909
v 41.61745682 -120.87726593 5.11231972
v 7.71593954 -120.87561935 12.90959679
v 3.25032393 -120.02840638 12.09460199
v 49.16924238 -121.13685906 1.39016262
v 52.54787952 -127.42961943 -0.56932372
v 61.86791882 219.36120093 37.52878681
v 62.27190048 219.86944973 40.68528488
v 25.59060790 -127.36621499 14.94802721
v 23.13216217 -130.84672391 15.52349702
v -9.41287261 -125.09354949 13.05447891
v 53.53768170 -131.45001233 0.56701701
v 42.74090752 -129.97005880 3.62501782
v 37.11657971 -125.61862171 8.48216191
v 37.25110739 -133.50434601 10.33829991
v 63.53406608 212.32250333 22.35681005
v 6.85608154 -133.46095383 12.62763515
v -1.25401060 -132.22987950 10.93124039
v -1.58774969 -123.98109585 12.09291909
v -7.08820624 -132.96057284 11.24746352
v 57.19898269 -133.34032893 0.71527396
v 46.51741683 -130.33773005 2.27740360
v 9.16182809 -136.82129979 13.57239578
v -3.60199204 -136.24012470 10.58440655
v 55.16756326 -133.26962292 0.58681879
v 43.31004620 -135.80764830 3.66521650
v 24.25329946 -143.11578870 17.06582122
v -9.56320390 -137.04602420 10.86607389
v -10.90505812 -143.10801029 10.65656357
v 47.11129889 -141.82946086 3.16653168
v 43.58299449 -145.63512802 6.55605551
v 46.48824036 -153.21463346 9.86452959
v 4.86353040 -184.06006694 16.24130085
v 7.57716177 -189.34555352 20.32840066
v 0.92157471 -145.06530762 11.21810917
v 9.45475884 -151.40345693 12.41556183
v 7.02857645 -154.39657867 10.84072795
v 7.23553263 -150.60104430 12.04718743
v 2.37257825 -152.65640616 10.21704450
v -14.37330339 -153.60473096 10.51449310
v 53.06325480 -158.08908641 5.73242595
v 47.96866328 -158.67120028 12.14948855
v 25.00514686 -161.70674562 18.20733957
v 24.89696629 -160.37890315 18.00493523
v 55.53483963 -161.63435578 4.26675985
v 52.37725005 -163.68532181 10.02859790
v 1.50437071 -160.54607928 7.83424824
v 55.67121133 -168.67290437 7.59743713
v 14.64228984 -169.32652891 13.18184286
v 50.29004440 -172.24577069 13.25043570
v 41.65720195 152.06669271 18.73841137
v 41.20257497 146.06864750 17.16048270
v 15.94831981 -170.00837624 15.06679878
v 56.41665310 -175.29107630 9.24658217
v 53.64158750 -176.96471512 13.05273641
v 13.34680710 -181.17110431 17.28349924
v 9.36936308 -176.80050433 15.22062067
v 60.48817933 -191.62319601 13.70181702
v 57.41680041 -191.22344255 17.12595671
v 55.25667220 -189.96554613 19.09189485
v -1.88768364 -182.41533637 10.43161564
v -8.02336819 -176.82297528 7.88396411
v 1.32158166 -176.57600343 10.70974860
v 61.97827682 -191.03021920 11.49703842
v 58.06180090 -186.52236462 12.60095276
v -17.93344691 -182.10355937 8.68313666
v -18.97177473 -186.58390641 8.19590688
v -24.10355397 -183.89788270 12.74651010
v 61.64288148 -196.87379897 16.43423364
v -9.62394755 -190.37584960 9.28763114
v -13.64038978 -183.84474516 7.81650282
v -7.47781806 -184.26965177 9.90193803
v -0.70049701 -195.50509751 18.86499859
v 4.64519020 -193.20057333 20.27826943
v 55.48150092 -205.40107787 26.08595043
v -15.31234011 -192.22307205 6.88004075
v 65.35560638 -204.71300185 18.93076673
v 21.77851088 -204.53242958 24.28638190
v -3.50707863 -198.58632982 16.40734263
v 57.36441910 -209.82274413 28.09586003
v 64.57998604 -209.56818759 24.92883243
v 54.81890962 -210.00604331 28.07854116
v 15.66728577 -204.18097079 24.84234236
v 10.94648149 -206.19033277 24.30273965
v 12.06010673 -202.17837393 23.80073071
v 10.64830367 -203.46733928 23.83827791
v -5.53050963 -194.50744987 15.39209299
v -6.80455891 -199.37838614 13.90615758
v 56.94909394 -215.44268727 30.57558648
v 59.15351585 -213.44979107 29.09430489
v -2.23931274 -200.86473227 16.41285419
v -23.32330681 -197.26566970 8.55782535
v -18.74743216 -197.99646735 6.78046886
v 72.72486389 -209.48803425 20.06742917
v 69.87757236 -210.60784161 21.73445374
v -7.06662377 -202.82228291 13.46501615
v -11.86539792 -199.41101968 9.40201525
v 63.96745145 -217.75995195 31.15677647
v 3.56334797 -213.06152642 17.83483289
v 60.61980873 -222.03354537 33.64263102
v 56.80798367 -222.55298495 34.32165459
v -0.45376873 -215.47441185 13.46209273
v 65.15419483 -222.72822261 35.36430746
v 62.76449561 -226.00872815 36.61227971
v 53.76802385 -224.55242276 35.41913256
v -2.76988838 -213.57478201 12.46927027
v -10.42126026 -210.47735214 10.94342954
v -15.61865490 -207.37023652 8.16485099
v 67.60424376 -231.21339083 39.09763321
v 72.18299061 -228.97425294 37.85184398
v 7.93795846 -217.27412939 22.28472941
v 8.17512441 -224.28351641 24.57333356
v 74.90108907 -239.63032663 38.63886371
v 61.92733720 -229.15801406 38.40949014
v 48.59662056 -230.74848950 37.53521666
v 6.06315117 -224.74455833 17.90872589
v -8.82101618 -218.90866756 10.56817174
v -3.33878701 -221.92029655 12.07193453
v -18.60298030 -215.48388898 8.67477525
v 40.46764225 -239.69535530 36.14338860
v 23.98641966 -236.44730449 30.87053448
v 7.03240139 -230.72564602 24.52223748
v 5.63910278 -233.60012472 22.17297442
v -8.40011798 -226.98445618 10.74948907
v 4.02999530 -231.03615642 16.14616252
v -12.74422277 -230.90530932 11.01784687
v 37.03118488 -249.87916648 37.40841895
v 33.87667984 -248.89911711 36.40446812
v -43.96664351 -204.26657796 36.63168103
v -42.29319468 -204.63295281 31.31071106
v -43.51891205 -207.81861246 34.07334536
v 3.81910987 -237.11758852 17.58814603
v -2.42543477 -237.26202548 14.34509829
v -7.80808041 -232.98332095 12.47769780
v 7.92248081 -235.04590988 25.51739663
v 6.81845704 -243.59059334 19.89254728
v 8.49067699 -239.97232318 23.36227708
v -0.31496515 -238.86640370 15.41872416
v 4.12750989 -239.28131163 18.93924735
v -2.29350175 -239.04727399 14.97638226
v -3.45425284 -237.28139699 14.10867553
v 28.97690050 -254.11120057 34.23366696
v 80.70799708 -325.71050525 43.90070215
v -13.51922750 -234.54259336 11.26464922
v -12.73862552 -236.23809218 11.05370559
v 25.22896044 -257.00882077 31.03630804
v -7.55064702 -236.20708287 12.43748982
v 23.72685261 -255.95998764 30.39124236
v 1.64703059 -246.53002620 14.93097562
v 17.81912521 -256.48200512 20.41403204
v 17.86562987 -253.78569961 25.45625344
v -1.09688088 -249.91337955 12.20367756
v -1.80912833 -246.69714272 12.68098783
v -5.29203052 -249.61650372 10.40639915
v 23.58144149 -264.78216052 18.42050254
v 11.86868176 -261.39438152 14.08882532
v 5.08373324 -252.77209282 14.01058771
v 2.00096937 -255.02306223 12.50983961
v 4.92560305 -257.29408860 12.73980830
v -0.85923471 -260.69217920 9.99419857
v -5.70832239 -256.92600012 10.58433298
v 16.50869474 -267.42592454 14.09567893
v -5.09361411 -252.80243158 10.12345962
v -10.62559243 -242.87344515 10.97925473
v -16.25712030 -247.91592360 7.53671443
v -16.96834713 -240.60006440 8.24366510
v 20.70476674 -251.22636557 28.96029688
v -7.37802777 -239.95257914 11.33153122
v 36.15639731 -248.84574115 36.62776202
v -13.42413481 -237.85245419 10.15349664
v -14.30123765 -235.61155796 10.93338057
v -13.53238057 -235.48005521 11.16541959
v -18.04304123 -233.68775845 10.29244252
v 11.55106537 -242.78131127 25.61466210
v 33.23753551 -250.91403723 36.74293682
v 16.76363684 -239.06193674 29.74169701
v 9.45643056 -239.98154700 25.19551851
v 9.17320419 -241.15052819 23.21600169
v 22.92828821 -237.13478446 30.83738498
v 9.27996449 -238.63093555 25.84155835
v -21.17565088 -220.31563520 8.50292761
v 41.28707573 -244.30839717 38.11042011
v -25.25720000 -215.29024839 8.39984138
v -23.39866199 -210.37469804 8.01238045
v 61.95888296 -240.67489803 42.83190146
v 51.77561566 -229.62041199 37.82175109
v -11.37847081 -238.39780688 10.78372076
v 18.00858788 -202.10145414 24.07780290
v -6.26105117 -190.17851353 12.59689219
v 135.23440063 -281.92874789 123.04905802
v 131.90381229 -278.81431580 121.17772549
v 1.84560067 -189.92887437 17.58756861
v 14.85200040 -184.13959444 18.85754429
v 9.25812032 -182.91765451 18.43022369
v -4.87300754 -173.01534116 8.37298855
v -10.08061972 -171.56240344 6.44128863
v -4.96634701 -166.30581021 6.54061092
v -7.92266149 -173.49058390 6.87004393
v -12.18483225 -157.35428035 10.03808528
v -9.35401209 -162.85829246 8.21709447
v -16.75357856 -161.38109565 11.40613109
v -17.16105826 -172.10873961 9.18695796
v -23.35505001 -178.65328491 12.12935988
v -24.22032692 -167.21352935 14.73348774
v -21.53008990 -173.37715626 11.83940284
v -0.39723277 -166.70504212 8.50903988
v -4.92692785 67.69418716 59.07130614
v -4.62299818 64.18000162 53.12149599
v -4.96751769 61.33451313 56.46049231
v 30.69669195 -75.63780993 17.59705879
v 57.71944299 -58.91291797 -1.92341057
v 59.66735631 -66.74481928 -2.98800110
v 51.81159079 -68.56559962 0.91086369
v 47.53350466 -69.82577592 7.29021942
v 44.52728853 -72.72854447 10.99021267
v 42.57414863 -75.08166134 13.23401928
v 56.66449666 -67.91739166 -2.26501864
v 34.76229683 -74.34070855 17.86133461
v 28.05515751 -72.31924683 17.96635613
v 32.45134652 -70.36291808 18.86504516
v 26.70070156 -67.98379868 18.20360683
v 22.84544706 -65.07356465 18.20240729
v 60.65055728 -59.59371105 -2.28118943
v 36.15508229 -66.91966206 18.27529259
v 29.96680327 -63.54895234 18.61218736
v 36.72734275 -63.39509040 17.33782329
v 20.86786926 -58.47311020 18.33969355
v 51.50574073 -40.19287601 11.54434867
v 49.43566397 -57.31227249 9.42258537
v 51.30887404 -51.72957852 8.01625289
v 52.14683712 -54.34139445 5.88318659
v 41.27531871 -62.19642237 14.56186734
v 35.58333218 -56.15958571 17.41938107
v 58.02292377 -35.73000059 1.30575197
v 57.13190138 -54.58365008 -0.80016081
v 58.19878355 -47.11601511 -0.39108287
v 54.39896137 -55.97429350 1.36358361
v 53.58103663 -47.35955968 5.37896436
v 54.80748042 -43.74066740 3.99558200
v 28.27019617 -56.34131655 17.90013723
v 49.74626005 -51.03169754 11.00449823
v 42.14435443 -50.97654089 15.83105698
v 35.42064130 -50.92261359 17.14969240
v 29.19083647 -48.90822247 17.93417521
v 23.07377569 -54.82318997 18.20302010
v 43.56981441 -45.82083970 16.84683375
v 44.05203834 -50.13072863 15.66034555
v 42.85810515 -52.25337297 16.14522934
v 60.03801525 -41.62857682 -0.37745386
v 62.63825297 -42.51077399 0.03929222
v 22.77799696 -35.54461151 19.90248635
v 39.50585797 -38.44846040 17.13577099
v 30.17156012 -35.40507331 19.09654588
v 25.71551129 -31.82919696 18.61206815
v 43.15172881 -33.38129818 16.73727110
v 59.77443233 -16.52752236 5.35185449
v 56.76684529 -18.31424609 7.73326540
v 60.32775715 -18.96586828 4.62079141
v 54.99259010 -34.22062844 6.61913119
v 29.09015678 -27.27683447 18.48165318
v 57.65169486 -23.47885445 5.15027391
v 59.50751156 -27.48180740 2.70065130
v 45.49273476 -29.86879647 16.23303257
v 43.01224649 -32.18347207 16.91827551
v 33.26957673 -21.47197910 17.98827760
v 47.13489488 -22.02976309 15.93399420
v 44.49135810 -20.11085488 16.32850803
v 47.30935395 -16.42752253 15.33882786
v 54.48454618 -12.52507232 12.16272451
v 59.43275988 -2.49007274 6.81595365
v 58.75338241 -13.90132401 6.51517697
v 46.68962210 -10.79234108 15.52796923
v 60.77455357 -7.71078793 5.79133909
v 45.58588937 -7.65962107 15.71927406
v 45.09942234 -3.07681318 16.38017967
v 41.56292602 -6.36001863 17.34109223
v 38.97625580 -7.61614274 18.57446879
v 40.51949084 -3.08122532 17.50063710
v 40.36231339 -3.78780114 17.40069874
v 54.42829058 -2.03028414 12.19881140
v 43.01977903 -3.07999575 16.75943844
v 42.84747690 -1.32415502 17.45468564
v 53.06408927 4.06978792 12.03349698
v 45.30428723 7.09146773 18.38163100
v 53.93472686 8.64169654 10.27814206
v 36.15209088 -1.85601844 18.98022369
v 51.98639259 7.04687461 12.47320604
v 48.82080853 7.19307363 15.71300998
v 47.75509983 11.65302284 13.86539638
v 78.42831314 7.93776754 10.91010403
v 48.91558364 12.03775685 11.92045305
v 51.54005438 11.07784640 11.04488969
v 59.70301479 15.74169472 8.28275643
v 59.26138535 17.93850772 9.46027134
v 47.50114679 14.16613534 12.45686971
v 42.22249985 15.32788854 14.63139802
v 61.96330115 24.30956066 10.84569748
v 55.24748564 24.98201840 12.08875142
v 80.53323627 22.24367484 11.29959710
v 81.26301318 24.41747300 11.29976194
v 79.73922789 27.38586068 10.67882963
v 171.30415142 169.01767254 54.25738171
v 82.04583079 29.91598845 11.64585166
v -9.46920551 -314.99865651 27.08698437
v 60.69013104 50.62644556 15.69982246
v 79.88798618 52.02534422 11.99625526
v 55.49610406 75.38948953 19.91547830
v 59.41324309 76.46889985 20.43695934
v 53.48553136 81.97412640 19.75771226
v 64.17005509 79.92783934 22.29762450
v 59.60872024 82.94700086 21.30461298
v 69.28856671 81.07755333 22.52351120
v 55.90786040 85.17600596 20.61947435
v 60.45424193 85.97717434 22.19740301
v 81.29204810 82.23467320 19.70306039
v 70.04766166 85.13030410 22.62288705
v 65.57401270 84.00401473 22.85224944
v 62.09513545 87.86001056 22.43636362
v 95.29840946 89.58367258 15.27525671
v 97.80197591 83.05566758 14.94660601
v 66.61735475 89.80587870 23.96528795
v 63.53374571 97.19104320 25.39439499
v 103.53042185 94.80911493 15.63670486
v 97.65981138 95.79188377 16.01400785
v 72.00662792 93.49868447 24.95599724
v 106.46038502 89.00748193 17.61462539
v 91.86721593 99.23222661 20.16289160
v 85.07978916 90.16972780 21.34234458
v 85.28964967 99.59061444 23.86782132
v 70.02242655 99.44338351 26.30174160
v 79.36156541 94.02927011 24.36185814
v 93.89395267 96.96511179 18.51936616
v 79.10952717 103.61444950 26.47231705
v 100.68358481 98.12042117 15.92192426
v 96.90764546 98.29296172 17.14350283
v 105.46266288 98.79263490 16.22127555
v 84.54595506 103.45795751 24.34534766
v 47.40415514 75.74608177 18.60199124
v 46.80860788 78.97254825 18.55537482
v 45.95664889 82.31860399 17.97873154
v 43.13641042 81.72015846 17.36148819
v 41.35687649 80.71466535 17.08511449
v 39.37493265 87.24772930 15.84242843
v 45.46973109 86.80685610 15.99600911
v 43.59140992 79.92015779 18.01528409
v 44.15814579 83.22300017 17.21539535
v 40.90686888 82.73419738 15.99209942
v 38.69124874 78.85493338 16.23631455
v 33.39385986 79.03325558 17.13795029
v 36.28861904 86.44941449 16.29475318
v 28.75712141 87.75471151 19.76761222
v 32.80095756 84.30584520 17.61022955
v 11.76414732 81.68231696 29.57764268
v -2.14839727 90.39851278 47.16268182
v -3.64666223 84.29513872 54.98896167
v -3.90975969 88.75247091 54.84925210
v 41.03461653 74.07314330 16.16721973
v 37.33637184 -337.90472150 28.87938544
v 38.80313784 -336.96547151 28.30468677
v 36.69114411 77.55506784 16.03004895
v 29.47037481 74.31855798 18.57322641
v 27.30721608 77.76975632 19.60531063
v 18.21950451 77.39546150 23.98325875
v -3.74728022 74.94911551 47.49581963
v 40.67184031 72.31464237 16.25353657
v 34.94460508 75.32478124 16.19267464
v 36.47397086 71.99645042 15.81498049
v 37.17943281 74.30114597 15.73066413
v 25.07383004 71.51076943 20.53261548
v 22.67680876 75.32385737 21.26627788
v 18.45841110 72.48700410 23.79242145
v 8.57536867 71.91628218 30.23717366
v 32.62329847 66.57234579 17.78686605
v 30.22861294 69.44653392 17.89330505
v 12.31582649 75.71458071 27.74479054
v -4.32018703 70.12657076 57.03888834
v 35.38542613 66.37743860 16.81795716
v 35.57825089 67.55656749 16.44825935
v -2.73421733 65.18132985 45.25214061
v 68.94034147 48.48303273 14.35180102
v 70.86899877 49.65182766 14.14643414
v 63.81219625 48.90397564 15.89961164
v 22.54891396 63.77613544 21.83520421
v 16.06130600 50.45433715 23.34069088
v 7.21965265 53.60065028 29.60668877
v 13.27634510 57.77942762 25.83566122
v 10.87641530 55.13419583 27.21931785
v 4.83042235 56.26564100 32.51522034
v -4.15725773 60.65622345 50.37662387
v -5.60997613 56.70263246 54.73737046
v -4.96687274 60.74282527 61.56755239
v 1.06566807 57.60805681 38.75437751
v -2.73397309 53.82189900 42.19597951
v -2.91278306 59.31486934 45.91121525
v 48.96516725 45.66924646 14.45864141
v 29.28130142 44.80297863 18.91704462
v 21.07392997 55.47494814 21.79062366
v 16.14702679 46.99974135 23.72547425
v 24.75648373 46.66894674 20.46468668
v 0.81841787 55.33228815 37.12476790
v 1.28432421 51.39603466 36.42569855
v -5.33093000 54.47552353 50.57899654
v -5.25925495 49.64253679 48.20089415
v 11.59178745 48.42625931 27.27001160
v -3.03922477 47.80308530 41.27835110
v 17.58980751 43.88454184 21.81035280
v 6.94009708 46.81035131 29.69360910
v 20.65013535 39.90213200 20.00829577
v -10.29190607 28.52894366 51.25578493
v -6.59272913 44.29892823 52.47271433
v -8.16828758 37.53681108 51.70932785
v 58.94790217 27.19471790 11.86935976
v 62.82853335 28.32100354 11.98942680
v 62.76541203 30.53023666 11.92636043
v 27.78018452 37.70953789 17.40681380
v 2.45411717 37.86005825 28.40248682
v -4.65322100 35.40595993 36.74463928
v -8.30716826 33.58949721 45.47252879
v -7.83885922 37.83905506 48.49220440
v 12.88626622 39.86459970 22.94833399
v 0.79798582 46.25552148 34.71244499
v -0.64200448 36.35885939 31.30104765
v 6.95785508 31.14752099 25.37871897
v 10.91384888 36.55135259 23.46923202
v 22.70425670 25.25166236 17.36711152
v 32.36094117 25.71983822 14.92989808
v 0.80974208 32.89197013 28.96924317
v 18.01050641 26.61575563 19.28234100
v -3.43195000 27.76712738 32.07248077
v -6.95106108 21.87802456 64.94075805
v -10.83108410 23.50824699 54.77139354
v -10.74716635 18.92760582 59.66953188
v 28.97394262 17.27882400 17.84323901
v 8.49787612 26.36218630 23.60148728
v 1.23848126 28.56417745 28.24370377
v -9.27628949 27.64531411 40.43240100
v 51.54593289 12.76225038 10.38901228
v -0.49994484 23.19798060 28.61138619
v -3.27136274 18.14875752 29.78893928
v 18.25351454 15.79717547 23.21390435
v 26.38027258 20.42367123 17.62105525
v 16.21608995 22.13792130 21.74746245
v 7.83640519 14.08934500 23.99230935
v 11.27239875 17.96942204 23.63800630
v 4.28913161 22.62510546 25.03434010
v 0.42530385 18.10396276 27.46473067
v 50.95232651 5.73006924 13.87403905
v 18.07365753 2.21668812 21.43231407
v -15.16243350 6.83682039 53.04352194
v -13.60145118 17.12923311 48.32929000
v -12.65152264 18.51632074 42.54391789
v 14.76093382 10.64648293 23.29159342
v -4.10483591 12.40412239 29.56212871
v 2.91703618 12.25470100 24.94462207
v -7.43321516 15.79444669 33.60533342
v 36.40487418 1.02684554 19.71825771
v 29.19056267 2.61895196 21.04129083
v 4.76528239 7.10263336 23.43369275
v -8.48777127 13.53874337 33.60990062
v -13.17306142 13.51696905 41.04565457
v -13.34138587 7.12930877 37.62805834
v -15.38761239 5.26924850 42.23480076
v 36.91999987 -0.58999995 18.94999854
v 35.18000245 1.19999947 19.71000060
v 36.59831733 -0.92881906 19.15847510
v 10.92455350 1.70934747 20.63916065
v -7.55270664 8.06894526 31.10764734
v -4.99496143 3.19954986 28.42242271
v -9.06734634 2.59677600 31.41967952
v -15.65261930 2.21447577 41.44862294
v -12.43343018 0.15767438 35.03637761
v -10.11733897 10.57873853 34.96058658
v -15.15335590 -2.68446258 37.02704981
v 5.31695783 113.80932480 46.94322497
v 4.02177824 119.55672503 51.35582760
v -11.99945249 -2.76004174 32.38973022
v -17.51562767 -6.36743149 43.65910590
v -6.36502309 -2.69416370 28.02504972
v 46.24154046 -18.48645695 15.47574438
v -10.29498409 -11.76300552 26.80918388
v -9.59257782 -6.86036050 29.48967367
v -14.45817854 -7.51723489 34.24920514
v -14.41632584 -11.54275425 32.70821646
v 4.12015244 -8.96230154 20.35119012
v 1.45000010 -16.48999937 20.30999959
v -1.14565983 -12.90932111 22.29887061
v -9.37147066 -17.00577699 24.48882535
v 2.36568833 -21.66461386 20.60377970
v -14.18161113 -16.24295302 28.72139961
v -17.21006632 -19.25900206 31.55677766
v -3.21577815 -31.97511658 19.20263655
v -3.50122387 -22.52827212 21.54235728
v -19.40451190 -17.98475906 38.36389631
v -20.00189014 -27.07828395 32.98060596
v -17.58602262 -24.79651198 29.66537327
v -21.04492299 -26.41748264 38.21276128
v -22.12076262 -29.08647992 45.55429518
v -22.90382609 -32.09609911 37.26504371
v 9.75837186 -28.55803445 18.54673587
v 4.20434307 -28.42320129 19.04899999
v -18.06718670 -31.23434074 29.18981388
v -21.15930989 -34.17092934 31.75135329
v -17.19694398 -35.31382605 26.34582110
v -12.93565519 -24.85520020 25.50913207
v -25.18040873 -40.97337648 40.62389210
v -23.16411212 -36.96164861 48.45454171
v 15.53202793 -32.89976344 19.70431767
v -0.82946446 -44.89270970 17.73597859
v -2.62571266 -40.04911706 18.64083670
v -23.16563949 -36.15395725 35.26707366
v -21.03596553 -40.99288210 28.99323031
v -5.05466759 -47.05990478 18.79702695
v -19.27532069 -45.65779120 25.95008723
v 1.34360266 -49.73937199 18.01945455
v -24.14904907 -47.40633443 31.84406087
v 5.19926473 -56.60146847 17.03138277
v 44.06797886 -64.57302719 11.61120087
v -25.86730756 -50.91495439 36.07605398
v -22.95682766 -52.68351734 29.43645045
v -28.37055549 -61.82534248 43.20704564
v -27.90374681 -59.67271328 37.27182746
v -9.48087219 -70.05876303 17.27898046
v -9.70895868 -55.25343865 19.61981319
v -7.27237016 -51.95459723 19.03946139
v -19.53322813 -57.21530318 24.44431931
v -14.78973310 -56.95727840 21.81461081
v -17.67313480 -51.78388581 24.04697798
v -1.56633847 -55.95378950 17.49529876
v 6.14120020 -76.34664327 14.93181754
v 7.29702134 -62.29864433 16.39520004
v 6.81203604 -71.83729857 15.51502291
v -24.17197265 -73.40995222 26.34191699
v -27.57533081 -69.67813522 32.16532245
v -3.67637980 -82.64221996 14.82853945
v -22.32704498 -70.64509392 25.12940019
v -19.39003356 -77.95425504 22.19899185
v -30.25161661 -83.60734582 34.00860727
v -29.52171862 -75.84500313 34.78351235
v -30.10258637 -73.58321548 39.77890313
v -6.98912516 -91.62917733 15.16483258
v -22.15211093 -95.29151022 23.56280945
v -24.67721514 -85.74201912 25.68875439
v -32.78417140 -104.33860868 44.96877268
v -30.51269799 -97.42009640 42.36605018
v -32.53868222 -103.84672135 38.48968819
v -26.60981379 -98.09459746 27.91156434
v -29.66384776 -91.82442725 32.14248642
v -29.96926568 -96.70910984 33.70251134
v -17.10576192 -99.88177568 20.12599818
v -29.79480289 -107.85201937 29.74006347
v -33.38128701 -108.83560032 37.06819564
v -34.11109373 -109.17306691 43.94195974
v -35.46237200 -115.78433961 41.51738435
v -14.94416315 -105.08587956 18.71705800
v -34.10303593 -117.28712171 34.55620632
v -19.95562762 -112.33065277 20.78839205
v -5.19318134 -114.37305808 13.63380440
v -36.25637293 -123.33423644 39.14586455
v -24.34025891 -120.23732811 22.04119600
v -34.21988711 -129.85278666 30.30032106
v -35.46044603 -123.18512052 34.38431770
v -21.91524953 -122.37721682 19.78813671
v -37.47387230 -129.12015617 37.70136461
v -32.92803466 -139.48841393 27.79334970
v -38.57947141 -137.12833822 35.35029292
v 90.56656063 165.02016783 26.61173977
v 89.09352869 159.99105573 26.85241960
v 85.85222065 162.53738105 24.89605360
v -35.83964333 -140.69464803 31.72029927
v -40.14041647 -142.43017137 36.19495034
v -23.57313223 -141.28993452 18.56255904
v -29.04131263 -143.87050271 21.40419930
v -15.06300457 -141.66817069 12.81554066
v -33.96786004 -149.71128106 23.42306264
v -35.66464782 -144.75087821 27.95731835
v -37.70163655 -149.70622957 27.92951465
v -37.73834929 -157.39445388 26.33811347
v -42.64865816 -156.07835352 35.01895815
v -43.14438254 -160.98840535 33.84266421
v -41.15839675 -163.51312399 31.04541451
v -5.56402653 -158.70207548 8.22855625
v -39.46249932 -166.72463715 27.28321031
v -35.80226749 -168.44837368 23.14656600
v -35.38913280 -174.34239388 21.69000171
v -18.91972870 -166.69309139 11.51963510
v -30.41929565 -169.96815801 18.76315661
v -44.26845163 -172.48429358 34.86203030
v -39.02340308 -179.23182249 25.08509718
v -25.94361268 -173.38484526 15.16194083
v -41.73419252 -184.14044380 28.32081541
v -44.17846352 -182.40293860 33.62113237
v -20.21641843 -178.34146321 10.75084787
v -32.45472535 -182.38982558 18.36500876
v -13.50286696 -178.68472636 7.18235038
v -27.63454244 -179.12673950 15.25895484
v -38.80812228 -184.25306678 24.13831651
v -42.96090454 -191.72342122 32.08497912
v -31.46023303 -185.47184765 18.08073185
v -39.23261166 -195.13697922 23.24243821
v -43.48789901 -196.97725773 33.01394731
v -41.86771438 -199.72473383 29.59512547
v -40.45181721 -199.04588163 24.98087659
v -36.13113984 -205.30386269 19.52430047
v -35.42206064 -200.99858940 19.08084191
v -41.45371169 -206.58484101 26.56763606
v -22.80529775 -204.16371524 7.75888981
v -42.45392233 -211.99111640 28.87973376
v -38.52833435 -210.14678478 21.31046727
v 8.89548939 -238.46220970 24.39526282
v -43.82318631 -220.14665604 31.83631226
v -38.78761455 -219.45998073 21.35773189
v -41.01518914 -217.83708036 25.92195012
v -34.84630585 -212.54596114 17.44215749
v -40.17614946 -221.54624760 25.09625815
v -44.59178075 -225.99296272 32.46679530
v 8.99422169 -239.92535472 23.92400615
v 12.01794855 -249.76079166 22.20796049
v -30.88243864 -224.23928976 10.02886053
v -33.25282410 -218.90500188 13.73714954
v -32.18576312 -216.95107222 12.91174535
v -38.87082636 -225.91719031 21.69076353
v -40.39502516 -227.61353850 25.49396455
v -45.31390592 -228.96550596 32.43845329
v -45.80753297 -230.28883338 33.47893059
v -45.78393325 -228.90566289 34.02511030
v -45.32114416 -231.46724701 32.02330694
v -43.45241562 -231.53579235 29.08343077
v -45.14579102 -232.97169805 31.91752732
v -45.35663128 -230.97810149 39.00303319
v -45.10962218 -234.74399745 33.58980641
v -46.31885886 -234.55084860 35.63094139
v -45.14289275 -234.68267918 31.75970167
v -42.82651469 -234.44487154 27.64509805
v -44.19299588 -239.10592496 30.78375198
v 4.98958630 -248.06486070 16.08498022
v -39.54216838 -232.64005780 22.75071293
v -21.56432904 -231.18139803 9.74556245
v -25.10621957 -225.45109689 8.20817798
v -42.31614247 -238.52109909 26.90313570
v -31.49180859 -231.39081895 10.27190313
v -40.02824426 -238.04327846 23.58262427
v -46.06314749 -247.07461894 43.55985671
v -46.95520177 -251.45977736 41.71649739
v -43.82992536 -244.19604242 30.68449907
v -45.77999189 -252.52312422 39.33286667
v -42.48967394 -246.28952146 28.68041582
v -45.29185221 -246.04046345 34.41404551
v -44.60995644 -248.68190289 32.41012618
v -21.36939205 -237.12410033 7.90667441
v -36.59858555 -244.67946589 18.33963580
v -38.55411708 -247.21801281 22.02175185
v -41.15461931 -248.70486557 26.24456584
v -32.63798729 -240.34664035 12.00455148
v -44.58333552 -253.03906202 33.71498361
v -42.46433452 -253.09172273 29.80402671
v -43.59063134 -257.25254416 33.64796564
v -46.24403268 -257.31337070 37.90568933
v -23.06487970 -242.64936149 7.07892003
v -24.89079162 -237.52212524 7.17968121
v -28.14234421 -239.00315166 8.37997440
v -40.52551836 -251.89647079 27.28196979
v -45.78112811 -260.19975543 36.59738228
v -45.32226548 -263.15879822 36.25336289
v 12.24055979 -268.22456717 11.89730316
v -22.02347107 -246.06069922 7.42663350
v -36.82630509 -257.29948282 28.32834981
v -37.97851503 -264.01320100 31.97798878
v -42.96114668 -266.83342457 34.63554755
v -41.59647226 -260.55651903 32.97836706
v -34.89417210 -267.51899719 31.18157201
v -33.49867463 -248.66418540 20.09414323
v -27.25179680 -254.11930680 13.60682677
v -30.08232825 -256.36348128 19.01099458
v -39.23520446 -268.60404015 33.73575583
v -34.47141498 -254.43378091 24.37201515
v 66.21310115 -302.87721753 34.07684714
v 64.60454315 -302.10581422 34.60062668
v 68.44753027 -301.37628317 33.50726515
v 62.06877157 -303.86224389 35.58428586
v 62.53616512 -302.47724056 35.52610427
v 63.98175657 -303.50464582 34.89059210
v 55.34685776 -304.28069830 33.59046578
v 50.68401247 -301.84549093 30.85810319
v 57.93598667 -303.69007587 35.27791053
v 37.56340221 -286.15260124 13.71126994
v 30.10020033 -285.40506959 11.30698714
v 28.68463285 -286.20898724 10.77681966
v 27.70707943 -286.90478206 10.11241507
v 27.67185681 -285.93590856 10.96760202
v 26.91728249 -287.06201911 10.06935816
v 18.92668940 -288.26022148 6.87268795
v 21.02262340 -286.94251180 9.05587617
v 102.65715420 -307.33737350 44.76790503
v 101.49452835 -307.54566193 44.51381415
v 83.59862119 -300.64794421 35.37157178
v 87.44444698 -299.92246628 36.93094477
v 85.56057513 -303.53024602 37.73490340
v 82.35648274 -298.04104567 34.51731429
v 78.11857015 -300.98217726 34.36405212
v 60.75869128 -306.18172884 35.52410752
v 59.62068588 -302.58351564 36.47474945
v 27.31350623 -288.09055686 9.50992573
v 2.80701765 -1.83719280 23.18462729
v 102.55652666 -309.61570144 44.98512670
v 95.61264515 -307.50828981 40.95998779
v 68.36708635 -302.82950401 33.67237374
v 98.49145263 -312.40630150 42.05453396
v -0.11749798 -285.87612510 4.67593456
v -0.84157207 -284.05764699 4.89058811
v 78.40710133 -304.89647388 34.65406597
v 30.52638844 -284.68587995 12.41354737
v 21.56381868 -283.01757574 11.16889156
v 13.17156572 -282.54029155 7.42710801
v 12.19647378 -285.34778953 5.99347800
v 86.21707559 -295.97860575 35.78150645
v 72.65427709 -296.64897919 33.18004310
v 56.81956187 -301.99584365 34.96884182
v 56.46973103 -299.33157563 36.31582484
v 54.02639136 -300.68355799 34.58583355
v 51.32956058 -298.72909188 33.45376253
v 10.61029918 -278.10311317 9.14387312
v 159.46184099 -333.60335231 113.62270266
v 161.69250011 -330.74328303 116.74491316
v 104.23378646 -304.56888676 45.16353831
v 80.82411438 -294.61216927 34.49853137
v 64.94559348 -292.93566942 37.93774918
v 62.84051389 -301.65165663 35.79073772
v 68.49297136 -299.79428649 33.54141861
v 62.37999722 -301.48163438 36.29696369
v 60.36465988 -298.74914885 37.93234378
v 53.09554189 -297.07828164 34.47096795
v 53.50387469 -298.49004745 34.82078016
v 26.43942647 -283.81031752 12.36402243
v 20.03029920 -280.03308177 11.61567401
v 14.17039614 -278.80614996 9.95230582
v 76.50063187 -290.51542282 34.88465026
v 70.71591914 -290.30069709 36.14437953
v 53.96749824 -295.33827305 35.94210371
v 38.67924586 -282.57027268 17.82966591
v 37.16040030 -282.62731433 15.58985375
v 36.09095886 -280.55912256 16.77474193
v 19.58590932 -277.48221159 12.02661265
v 108.07109624 -298.22292924 47.32854292
v 73.13560694 -287.70977259 37.18897700
v -0.24419412 -273.74979854 6.33138232
v 4.42674244 -271.50776982 9.28245112
v 3.15679121 -276.17028356 6.25516381
v 109.10632461 -297.94439673 47.66086116
v 77.98872143 -286.22534871 36.02457792
v 31.45750612 -281.34447336 15.62710479
v 28.91463228 -274.02308583 16.85174741
v 22.90776186 -270.69434524 15.85642621
v 104.92104292 -294.74633932 47.98029736
v 91.08496457 -284.26489234 39.32651877
v 92.87386388 -288.28871250 40.34885392
v 83.95848423 -281.97133541 37.76151314
v 106.63253814 -292.19353199 49.07817766
v 103.40123624 -291.93642735 48.30562323
v 105.71976751 -289.07462955 49.31611195
v 111.03536934 -293.07824373 50.00970885
v 108.81736875 -292.87523031 49.33067784
v 100.87448359 -289.89997506 47.16419056
v 98.81565720 -284.39295292 44.09292340
v 88.50952238 -281.67483211 39.81474414
v 75.71295649 -282.14946389 39.46345672
v 79.66766506 -281.68976307 37.89852560
v 35.15546769 -276.68011189 19.69935372
v 7.26134516 -265.50140977 11.67278830
v 95.39485723 -281.00714087 42.01863334
v 95.31494975 -283.30096602 42.15856269
v 96.89773619 -278.56451273 42.90946573
v 97.13061899 -281.57693148 43.41464862
v 2.98073422 -265.02275467 10.26985329
v 89.64850754 -274.79928732 41.19959474
v 82.56321400 -276.25533938 39.34205696
v 95.18299997 -279.16717529 42.15351120
v 86.14409715 -271.35449648 41.34679213
v 102.80331224 -271.74484730 47.13044688
v 99.38864410 -275.23183823 44.14625838
v 98.06966037 -273.22918177 43.73550415
v 99.90284592 -272.41271734 44.84518617
v 101.66718811 -274.74433184 47.09639773
v 98.19275141 -276.00988746 43.35539415
v 96.60791606 -271.77938819 43.82217303
v 83.10759068 -271.12230659 41.34782031
v 85.08632332 -267.70412922 42.52843931
v 98.13900292 -269.71822977 44.97578740
v 97.36601263 -268.18904281 44.79239509
v 89.95784819 -267.48684049 44.08172518
v 101.66998953 -266.98401570 46.51152343
v 100.15854985 -265.79028368 46.18237168
v 90.97035229 -263.89575005 45.34918070
v 90.39816260 -260.68985462 43.76821220
v 40.03771767 -268.24784279 40.65900296
v 99.58717972 -263.51812482 47.32663929
v 97.36241400 -266.20492339 45.17201707
v 92.59776771 -260.54310799 44.52250525
v -44.55814883 -226.91750526 39.55120221
v -45.26406899 -227.15397179 35.28982028
v 94.34705973 -258.65033269 45.43234780
v 42.58048534 -262.38662004 42.96711460
v 95.96038610 -257.41147995 46.79090530
v -44.26803812 -198.88356328 37.82622516
v 63.05443496 -255.31265140 50.75419322
v 51.96508020 -252.15801597 44.99642923
v 48.10040444 -251.47473812 43.35628450
v 43.73746365 -249.93969500 41.59557447
v 63.90804797 -242.68090725 44.10333186
v 62.17328086 -243.71017516 44.09953207
v 63.64497542 -239.47203159 43.76019537
v -39.53783959 -222.30246663 22.70419709
v 65.66136330 -240.09947479 44.47982460
v -20.03522217 -307.32789636 31.36838973
v -23.58075976 -308.52559209 33.67744759
v 95.91959417 -249.40662086 47.70629480
v 94.70568597 -246.04520202 46.23289406
v 92.32737869 -244.83609200 45.98266259
v 47.22324014 -241.53035879 39.51896727
v 60.45205146 -252.05865502 48.81023616
v 99.75339472 -260.82187891 49.15583506
v 118.65226924 -289.08601403 57.40808323
v 114.34169114 -285.52746773 52.93504149
v 117.11944640 -285.64491868 55.06136268
v 13.69240973 -247.35182524 25.53034760
v 119.36644465 -283.94809365 57.40199611
v 46.04185373 -273.51287007 45.06033286
v 43.51051897 -271.07563615 43.27495769
v -47.19992727 -256.18636608 41.39698669
v -46.79631069 -260.71465015 39.49557245
v 117.70021915 -292.81401634 56.27260357
v 113.93988132 -293.83000731 52.16565728
v 103.74017060 -288.63182664 48.64399135
v 100.39563477 -278.31861377 44.98193786
v 120.06073445 -301.89323425 54.61359769
v 119.87897009 -304.34995890 53.51117253
v 116.05788767 -294.55748200 53.59042436
v 112.43243515 -294.82105374 50.93558133
v 110.97486317 -290.61418772 50.59545115
v 107.61557519 -290.77762365 49.45176095
v 96.87025100 -292.85427928 43.23225468
v 117.96382070 -306.41451478 52.03223601
v 122.44467437 -305.19524217 54.64395508
v 114.56419528 -302.61513591 51.40223727
v 114.11140114 -302.07422376 50.96063390
v 93.93123537 -297.63138294 40.63746706
v 95.59006244 -297.16211557 41.58767313
v 121.64468318 -311.78665161 51.95570365
v 124.30562824 -312.13507056 53.68248746
v 119.39958483 -310.04726887 51.63245276
v 117.82361567 -308.57488513 51.67212337
v 49.82649162 -299.38131571 32.16497600
v 94.04788911 -294.85869408 40.88795930
v 36.97394952 -279.56461906 19.26384494
v 35.14741734 -273.83226156 30.17094918
v 26.25791728 -285.95364094 10.66737156
v 112.82219738 -309.86616015 48.53285849
v 111.20087653 -311.30340695 47.18157277
v 11.36059780 -274.00535345 10.49167197
v 113.47725987 -313.79175186 48.68767038
v 115.66736549 -315.53658843 49.90600049
v 106.17651045 -313.82718682 46.54178023
v 61.59486249 -302.51315236 36.08918190
v 38.37309778 -284.22424197 15.57082590
v 33.36971998 -283.31056237 14.07868974
v 112.12000996 -313.59437108 47.87852243
v 111.01905257 -313.12984228 47.32573777
v 116.53105915 -318.82426143 52.09368095
v 115.18240720 -317.84892082 51.51877180
v 102.87100077 -314.62028623 46.11523077
v 97.94121236 -314.41780925 42.22973064
v 90.83680809 -305.75275421 39.92830217
v 80.51137626 -305.05508184 35.76321900
v 36.10445186 -284.28244591 13.68252840
v 33.85317326 -283.30945969 14.19801824
v 33.28392282 -283.16855431 14.37993906
v 33.32703933 -282.95800090 14.71722312
v 101.22316331 -304.15642262 44.18012500
v 32.68741816 -283.31959248 14.23049811
v 100.16438365 -313.46499920 43.48634183
v 98.90856594 -313.94219398 42.97831655
v 99.21499342 -315.75900316 44.25454140
v 83.76240730 -306.92753196 38.35023940
v 91.05090797 -307.59933591 40.26649520
v 88.74022961 -309.35838819 40.16147926
v 29.48612347 -283.43757987 13.72815389
v 111.83203012 -312.08139658 47.80326784
v 115.43647200 -296.02742195 52.82717198
v 100.75557977 -285.63562036 46.24124616
v 122.21382558 -298.36910963 56.96198717
v 95.39853781 -282.56127238 42.37766564
v 94.59550679 -282.41115808 41.78770632
v 92.86848456 -298.37632179 40.50109908
v 93.23412180 -304.24097180 40.41887075
v 123.03717434 -282.02840686 63.98897618
v 119.76946145 -280.89067340 57.70985037
v 120.80885470 -285.32481194 59.86517295
v 120.09072304 -282.65637159 58.47855285
v 118.15224588 -283.64121914 56.25723675
v 118.92720312 -272.23855257 57.76018649
v 104.64224964 -266.24622941 49.38685521
v 103.05233300 -268.12186837 47.35023528
v 105.40336370 -264.13783431 51.71714351
v 106.07702285 -266.41795039 51.61805823
v 107.00374842 -270.27708292 51.39461160
v 101.30945593 -259.81062651 49.71349612
v 104.70955074 -259.96717811 52.08390206
v 99.72792864 -257.91487098 49.43142831
v 100.75049847 -258.40726495 49.58748445
v 100.48957914 -257.02059269 49.53809083
v 99.51034188 -259.04887915 49.18518290
v 98.64062071 -256.86243176 49.02454838
v 64.10405785 -238.20857704 43.70511696
v 86.53802425 -12.09289860 44.99323666
v -18.51379685 -255.43272495 9.66951903
v -20.18542401 -251.78584456 8.80595576
v -26.76957287 -261.09322906 17.60573126
v -31.10669181 -264.73620534 24.90534075
v -42.10467264 -273.37399125 35.33220291
v -44.75026578 -271.68315649 37.81329095
v -22.17805199 -257.72693753 10.83479170
v -32.52157196 -245.07007003 15.41917957
v 2.84628267 -240.13169110 18.45951751
v -39.41959515 -225.16235709 24.16235395
v -39.82863948 -225.69410503 25.07154085
v -39.87071663 -224.32379425 25.25865100
v 69.08982992 -239.17636275 47.07168788
v -20.08466609 -209.37842131 7.67844543
v -2.87246821 -192.08440185 17.07843132
v -0.20676124 -192.28766859 18.79762113
v 21.34181000 -236.19736731 30.89100868
v 21.95132896 -234.91226137 31.35223687
v 83.81386101 -328.65568995 49.63286966
v -1.17383199 -240.13106525 15.61562996
v 3.61136650 -243.90387535 16.96236618
v -36.83675081 -249.87842143 24.24903214
v -35.54119542 -276.10364556 34.55315530
v -41.25180095 -277.53797174 36.01055965
v -33.04205090 -275.65214038 32.56958723
v -33.70930254 -278.78761292 34.86213461
v -33.57108682 -282.49305487 35.80686823
v -36.58126667 -283.45957398 36.90532222
v -40.83935544 -284.01434422 37.92083636
v -17.92005077 -264.21844959 10.09497419
v -22.52567373 -262.75825500 12.72290014
v -3.58100282 -263.06873560 9.69874859
v -8.70214961 -263.12556863 9.97131970
v -13.56263179 -263.50918412 9.80903767
v -29.13736738 -284.94995832 34.06468406
v -31.23439290 -285.72887182 35.68655998
v -34.83729064 -288.15180063 36.28871590
v -5.82123268 -266.20522141 8.25234689
v -19.29673180 -269.78367567 12.76679803
v -40.78208283 -286.06584668 39.39236701
v -0.20055100 -266.47344232 8.78105033
v -12.93202862 -266.20113850 8.96237046
v -28.52927707 -278.67993712 30.45827150
v -25.20726435 -284.51663256 31.49119765
v 7.48309959 -269.36212182 10.31664945
v -16.10233262 -267.71682501 9.77222901
v -28.86548080 -285.89165211 34.35438499
v -29.00253050 -286.64618731 34.81033072
v -32.52200037 -290.31288624 35.44146940
v -3.60371475 -310.86346507 15.48887696
v -27.34388784 -286.81251407 33.87989476
v -30.28072417 -293.39495301 34.77216884
v -2.58800620 -269.44750547 7.87622761
v -7.78717920 -271.68652415 6.94365473
v -11.16911322 -269.20995116 7.99699128
v -15.15818480 -270.46477795 9.56561416
v -25.04481934 -288.18187118 32.92031586
v -25.12953617 -289.81050849 33.12308341
v -25.32687224 -291.84970260 33.34270418
v -34.94457528 -292.89767146 36.78638861
v -3.93941300 -273.96762371 6.42935745
v 137.75525987 -329.37261462 61.11879647
v 138.28310370 -328.80663872 61.38484553
v 137.24617660 -328.94095778 60.79601869
v -11.26172952 -271.64891362 8.53284728
v 124.81658906 -345.14051676 81.04988933
v -22.18559943 -294.44265366 31.73475340
v -7.77685177 -276.76060796 7.41579151
v -12.36222498 -275.35006404 9.03703645
v -2.09201034 -279.15382385 6.77610515
v -23.64577539 -297.83055186 32.57678077
v -22.46863768 -299.52442646 31.86512366
v -2.34558200 -282.42942691 5.70435682
v -9.32981167 -279.36634421 9.21582989
v -6.80314703 -283.71536732 8.09893198
v -16.40491933 -291.49726033 20.38021758
v -15.59438836 -294.32353377 20.63344605
v -18.04070733 -296.82633281 28.71883102
v -17.05735363 -297.31419683 26.63489990
v -10.15780587 -281.29097819 10.49066987
v -8.50577746 -282.82216191 9.70403571
v -9.46974382 -283.88521075 10.43423917
v -12.14584708 -287.42030263 13.18946015
v -11.94199082 -286.48045659 12.67345808
v -12.51643151 -286.91735864 13.18677980
v -14.26304318 -288.17415237 15.01057204
v -12.49513589 -290.75527191 14.60404973
v -14.73682560 -291.19381309 17.02283882
v 26.61826275 -289.72411156 8.80995672
v -2.41287588 -283.96624327 5.39346226
v -8.04900099 -285.42730212 8.99657421
v -6.83103641 -284.76825356 8.08604807
v -7.38270674 -284.06301141 8.50683451
v -5.75129082 -286.91557050 8.01512972
v 22.27657102 -290.21173716 6.42614625
v 15.13265911 -289.70906138 4.24621115
v 12.43184507 -288.04340959 5.01013594
v -13.02419975 -297.27411270 18.03567261
v -9.21081938 -290.20988941 11.69109624
v -11.50553953 -291.92480445 14.76362348
v -2.25698738 -285.44023633 5.42369951
v -2.39017000 -286.50420904 6.38314663
v -7.66811334 -287.33319044 9.54765547
v -9.25628841 -291.75758362 12.85543945
v -9.87042952 -284.76801515 10.69583558
v -18.02392676 -305.08142710 30.00399470
v -19.73446831 -302.47387290 30.95133975
v -8.73938482 -281.94853663 9.66070406
v -8.64069723 -283.32877159 9.84957442
v 64.34641033 -312.52092123 34.60704535
v 64.90636617 -305.74661493 36.05377674
v 138.05365562 -279.58720922 122.70809710
v 139.63681459 -283.08373690 124.82094765
v 158.71210396 -331.86686039 118.23640019
v -13.39587197 -286.81254387 13.79401609
v -16.24830626 -282.09549189 15.26311506
v 128.01155448 -339.55344558 112.38408089
v 29.09610420 -284.77066755 12.40872405
v -22.63009734 -297.11750150 32.26658702
v -29.38823402 -299.36805367 35.04525125
v -26.55299380 -299.73277450 33.65968913
v -10.16481034 -277.00832486 9.03611071
v -11.17626671 -276.46598220 9.29584354
v -18.09842885 -289.02176023 23.38205650
v -21.81948535 -293.33394766 30.69662303
v 127.24801898 -344.49136257 79.28042859
v -22.90219069 -292.27027297 31.99909627
v -21.89121209 -292.15794802 30.61365895
v 107.97929764 -320.09285688 51.14138871
v -27.12067589 -294.48783398 34.14811566
v -35.39204970 -272.36145735 33.32953528
v 63.01801652 102.13490576 26.78206190
v 65.82522392 106.25015944 28.07273529
v 62.34764308 106.26953840 26.44888498
v 50.54599047 106.94142431 16.96888357
v 54.06052619 106.48273677 18.87282543
v 54.33602631 105.40805012 19.12650093
v 46.13848403 107.36413300 15.47271200
v 47.97585681 104.70663011 15.40259179
v 39.00133446 105.21373153 16.40048437
v 68.89523566 103.56646031 27.15042979
v 53.89869213 108.78977180 19.36502010
v 44.60893571 105.58139533 15.07386938
v 50.91735348 101.92991048 16.23700745
v 42.32481122 102.71138698 14.95267451
v 54.95644361 97.77275473 21.33504488
v 52.99181864 101.58287734 17.65934564
v 45.75384781 100.76033324 15.12221619
v 81.01505786 86.04013175 21.23317681
v 52.00260878 99.49515015 17.18592085
v 36.90531105 100.35559535 16.95832610
v 74.67401028 88.23558688 22.91358635
v 39.71452266 98.76032919 15.13752993
v 29.26276438 98.54596108 21.02019452
v 36.56533733 93.62065792 16.28023386
v 46.83451355 -335.78163385 52.31080577
v 51.45306513 -335.62898636 52.75032669
v 49.66137558 -332.64446259 54.84567583
v 50.29104650 95.16001493 17.16115884
v 42.63190553 95.77547014 15.30798245
v 43.44024882 98.85730594 15.57574607
v 55.45523763 91.99208021 20.62617429
v 53.11863497 92.99646318 18.80430989
v 42.28303581 91.49666876 15.36345016
v 29.72412296 91.07279778 20.13342641
v 33.58739614 89.75978196 17.79212244
v 10.41596197 -330.59120178 7.18765473
v 54.90054190 94.42284703 20.00326291
v 57.98574910 108.52866620 22.47060649
v 60.45927852 107.42077231 23.99825305
v 59.74786356 108.63056034 23.34782295
v 59.27646905 106.93786293 23.04566838
v 58.56322870 111.86602712 22.30269834
v 80.93892783 108.44695568 27.73180790
v 87.16123551 105.99965602 25.42253770
v 58.55770782 110.34695804 22.74083719
v 57.78728426 110.12523621 22.27988839
v 57.64526129 113.88070881 22.63846993
v 76.01460069 106.44103587 27.77499519
v 69.94001567 109.02833194 28.35716121
v 73.52629304 112.01691628 28.75133976
v 113.94830793 103.44462842 16.74971357
v 85.43233573 110.32384634 27.33180299
v 88.59190345 113.93449455 25.67403950
v 101.61664337 123.29965830 19.13670637
v 104.03942317 117.70790070 18.71519722
v 95.04209459 120.21455914 23.57655950
v 69.97308880 121.67565525 29.10031565
v 71.65341079 125.44864416 29.43259850
v 76.98923349 127.37004459 30.86806834
v 69.95914131 127.87657976 29.47271056
v 67.97313690 124.68661368 29.11998704
v 66.40908867 129.23166156 28.02810445
v 67.92484224 131.18831813 28.08135934
v 70.14257461 132.28523731 28.81803922
v 69.00332123 134.92096961 26.23266913
v 74.77523386 132.13174045 29.72187847
v 108.96347463 123.29015881 11.29575539
v 105.44408858 123.72012436 14.57732450
v 108.04776847 129.76986170 8.25015176
v 102.40454972 132.88615644 14.44758382
v 104.78582233 131.82035089 11.04128268
v 72.07685709 137.55109906 27.14272030
v 97.40020335 132.02692568 23.19414727
v 99.87470508 131.84459507 19.84596625
v 99.09231216 128.40865552 21.44250646
v 102.22375393 137.01911271 14.35203385
v 123.99710715 132.53729045 -1.76412042
v 118.71312559 131.04803860 1.50230154
v 81.45777136 134.61364806 31.43947199
v 79.15595174 138.26705515 30.32823466
v 84.29431915 142.25853980 30.73723800
v 118.28596145 135.89242101 -3.89534910
v 115.29695243 132.84942508 1.31508242
v 112.25807667 134.53888893 2.74083251
v 102.33616084 143.12210679 17.34453067
v 98.75066578 136.91294193 22.48886600
v 97.72861749 140.40265977 23.13084342
v 131.29180670 133.14041495 -2.08944199
v 106.82729632 141.85813069 8.26847553
v 108.89074951 136.36304438 6.02365052
v 69.38336790 140.61836898 22.94395305
v 67.22636521 143.76012981 18.20418611
v 70.92841715 149.84047413 18.91315728
v 90.47404677 142.24442840 29.04368751
v 88.53518218 141.20404422 29.94916029
v 119.43913996 139.93190229 -7.69247068
v 127.21469998 135.91921329 -7.11395731
v 115.02224952 138.02154362 -2.21299496
v 112.79186606 141.75608754 1.58889324
v 76.16806775 141.87723398 28.04310247
v 80.21423966 148.52873981 27.41502970
v 116.29093438 142.63159037 -5.07752784
v 103.06277126 144.49118078 13.47542740
v 95.91352195 144.86502111 24.49405380
v 124.89473820 141.42416418 -11.07794140
v 129.18478251 139.20047879 -10.55839751
v 86.86847240 148.58227968 29.33879383
v 73.81998748 146.56071365 23.68145436
v 65.97083062 157.13134408 -13.49078398
v 70.47301531 162.23280132 -16.90298878
v 109.40149426 144.86323297 5.24549372
v 91.63554013 149.37736094 28.12802605
v 78.20071280 157.84470737 21.12189122
v 76.51197910 154.98656034 21.86073177
v 102.18084604 147.76752889 17.43208058
v 67.40774214 164.55008090 -21.26973867
v 113.79118264 147.00062573 -4.09834040
v 106.19721562 147.90378511 7.47996103
v 102.58280486 150.60885251 13.69767636
v 100.19695014 146.09940350 21.66123874
v 94.15532649 150.10157228 26.48184821
v 84.87752825 156.55696392 26.18928999
v 114.93025720 150.26727319 -7.91078992
v 97.91653603 150.42828023 23.11077714
v 111.57225817 151.17540956 -3.79394833
v 66.06195867 167.02570021 -22.40378596
v 63.57422471 166.70569777 -22.52392285
v 66.34669751 169.10679638 -23.59008789
v 124.47666377 147.58394659 -14.06191010
v 118.56225133 153.77984941 -11.95521373
v 101.13906115 150.45787394 20.93051374
v 71.23401016 167.38909483 -20.77654563
v -0.24478458 -329.13240790 19.23800446
v 113.87979984 155.19593656 -7.08601810
v 110.75403541 154.72148359 -1.93999382
v 108.87219012 155.00289202 2.69468618
v 102.50304639 151.39053762 16.19666442
v 138.43709230 146.71723545 -13.45979888
v 132.22543895 147.87226915 -15.90258442
v 135.19866765 147.76027203 -14.87560757
v 133.91502202 144.36244965 -13.95561453
v 70.50199807 171.98245227 -22.80186489
v 68.68273020 169.80414093 -23.54997769
v 124.24021214 154.19906378 -15.50391316
v 122.64534086 159.31549668 -14.32697475
v 112.21560836 157.42835402 -2.82417308
v 103.82904112 154.65049446 12.68797740
v 103.37865353 157.75698423 17.39121974
v 133.68628919 151.28439665 -17.15703122
v 134.92497802 149.40866828 -16.29211940
v 129.79122996 153.20909023 -17.11130328
v 116.25262350 158.83947909 -9.19865258
v 118.96526068 159.68760848 -11.82140503
v 114.59192634 162.11648285 -5.21078287
v 107.40637034 158.04445744 8.38781428
v 4.66075586 -344.47979927 18.70954782
v 95.28256208 160.87073088 25.07272735
v 74.39766824 172.03672230 -20.66566981
v 79.10277694 171.88751698 -15.95525816
v 69.52164322 174.12942648 -24.39003251
v 67.37057865 174.27662015 -25.19286051
v 145.65236866 153.63138914 -14.76360764
v 141.83449745 151.41761303 -15.13878349
v 138.48276436 152.96024084 -16.89722575
v 138.55391741 151.03420615 -15.41968621
v 136.81131601 149.44085479 -15.33475332
v -5.55897737 -348.65975380 30.95122799
v -6.52755843 -349.34628010 34.45636109
v -9.19985026 -347.22968936 35.01959518
v 136.37517393 151.41151845 -16.94498397
v 135.15500724 154.36722338 -17.83875376
v 133.08732212 159.49571133 -17.52485521
v 108.28708112 160.39228439 6.37134770
v 110.50086468 163.49640489 4.79132915
v 105.31186312 161.17773950 17.10816659
v -4.46793856 -348.15645218 29.28695455
v 72.77113199 174.56954718 -21.85519785
v 139.48057592 156.89980984 -17.46376790
v 126.91967189 158.41135383 -16.30366035
v 112.45936900 162.78557479 -0.78314985
v 108.25554281 161.71690822 7.33529404
v 107.41948336 159.97110307 10.03661565
v 99.81393814 162.87437081 21.58954181
v 92.00455993 160.39398313 25.71982145
v 117.03366786 163.94937038 -7.46524287
v 109.09919441 165.46240449 14.57904559
v 96.00182623 169.77740824 25.79341643
v 144.08120513 158.81276131 -16.45808481
v 139.74153996 162.75408864 -16.66337997
v 127.27193534 164.10052776 -14.76202533
v 121.77091837 164.32741284 -12.00203598
v 115.23351818 165.55695236 2.73884111
v 106.55102879 163.72174025 17.50358939
v 103.13041508 163.77151012 19.44179460
v 108.80851001 169.63900626 18.22472177
v 100.32183677 171.21350765 25.42745695
v 93.23724359 169.48050261 26.41829662
v 89.83692527 168.03923249 24.25933443
v 122.12730944 167.61179268 -10.17188840
v 119.29563433 167.64061153 -5.98832220
v 113.14587295 170.18638551 11.19993813
v -4.04512696 -292.30368137 9.37288068
v -2.01397319 -292.76171327 8.10512435
v 123.27182293 171.08015716 -8.08425713
v 105.45111448 173.67154360 23.79034087
v 97.51903266 173.88951778 26.85440890
v 121.19916826 172.00373113 -3.88657907
v 94.09361333 174.55418408 25.90839192
v 135.00830531 163.54341805 -16.61709696
v 110.06435752 165.43585062 8.99692159
v 113.68086934 167.39450395 6.78497972
v 108.94345492 175.85268617 21.49190381
v 112.32446879 176.01929605 14.44923040
v 146.18049562 165.63476622 -13.07916734
v 149.49448407 161.36503220 -13.98413535
v 102.60512680 178.79550159 27.21467242
v 144.15459335 161.88524663 -15.79335332
v 136.43948734 169.79303956 -13.21931928
v 129.91501391 173.59760404 -9.55526624
v 118.31112206 171.53032124 4.30552568
v 115.33109099 169.78780925 6.11271756
v 120.03424764 173.70015383 4.62119235
v 117.43034422 175.31153560 7.82789756
v 97.95132279 180.92606962 28.30425650
v 144.57128942 170.09598017 -11.91419549
v 121.77416682 174.61238801 0.80933038
v 123.37192893 175.20822585 -1.85029896
v 125.44193864 174.79898036 -5.49415359
v 123.34632874 175.27770996 0.02725543
v 108.42217505 180.91678619 26.04655735
v 94.63265538 185.57383120 23.64028431
v 149.46036041 167.52059758 -11.47921477
v 122.13391811 177.47813463 5.90815116
v 19.56607588 -327.02586055 3.29441251
v 112.51050979 180.83727360 20.50570771
v 126.32402778 177.37665772 -1.00018992
v 117.94451624 183.04479122 13.06095254
v 112.86999285 180.22093177 17.19820499
v 98.58716279 184.98547375 30.05640581
v 95.53316981 187.14480102 27.90165320
v 137.70666718 174.34912920 -10.37170459
v 130.85533679 178.21393907 -5.28601371
v 125.35145879 177.50950158 2.09649210
v 127.17522681 178.41042578 -0.35447089
v 106.88331723 184.81779099 28.93386595
v 160.55895388 165.37645459 -5.30557567
v 127.20075250 177.56049335 -1.75750442
v 111.43045127 184.85072255 27.63646096
v 128.56607139 179.35611308 -0.51640975
v 127.32197344 178.85833979 0.83361921
v 124.74269420 182.63110518 6.91508641
v 152.10103989 174.46176708 -5.91636263
v 151.86877549 170.82807422 -7.69237522
v 148.32685888 172.46913910 -9.01578087
v 136.07642055 180.70292473 -3.33978725
v 129.34613228 182.33679235 2.38705077
v 115.27840048 184.70203876 21.31032012
v 97.07857668 188.26413155 31.55208379
v 154.46156263 172.94637859 -5.37768751
v 142.33443141 180.94861507 -3.85257183
v 124.75505471 185.86239219 10.57005487
v 106.76480085 188.10652196 32.63033181
v 150.54281056 178.82584035 -3.29854898
v 127.22392380 184.84631181 7.82695692
v 117.01012403 186.42336130 20.63243091
v 110.06420851 190.49181044 32.78475255
v 43.49280894 145.32037079 4.23145713
v 47.30884358 146.05179429 0.67161745
v 45.35930976 142.13323593 5.16224792
v 138.29661906 184.01402235 -0.20036608
v 119.38547343 188.60632181 21.67918906
v 118.45291406 189.61796165 27.86838450
v -8.18875898 -301.49680376 15.39664343
v 102.23452747 163.00249100 20.31711489
v -11.06003858 -346.09895945 35.92982143
v 68.18446517 216.47006273 39.50563818
v 104.19041663 160.91482341 17.48369820
v 98.01442921 153.83102000 23.28864485
v 101.70605779 155.11237085 20.62343806
v 131.04628026 142.58784056 -13.03603966
v 95.13115138 130.12279570 25.51071905
v 89.85505253 131.78752363 29.45277840
v 88.58539164 135.63920557 30.24269268
v 121.96423113 120.19116431 12.23557722
v 118.80277842 121.46063149 11.41143870
v 122.64493108 125.67605078 6.90864818
v 115.77934027 122.42834270 10.39343607
v 111.73059046 127.24004686 6.42855605
v 90.52037448 127.59092450 27.87728794
v 85.33592522 127.52267718 30.85487336
v 125.21214783 116.15827680 14.53217771
v 121.88979238 113.80516738 14.73711897
v 114.83369768 116.19694531 14.41564132
v 109.10352319 118.99740994 15.50363004
v 88.23813498 123.62917513 29.17008847
v 118.74763668 110.18638313 15.67788236
v 111.60664260 113.96844685 15.05921688
v 107.03916103 115.06719887 17.16896519
v 74.51187819 119.36478317 30.14682606
v 79.66294140 117.14862287 29.79217470
v 104.31160778 112.21434176 17.58176088
v 111.28159612 109.92018878 14.88042809
v 93.82528812 112.32516915 22.68739045
v 90.74373543 104.09358889 23.44612405
v 43.98408532 76.77134871 17.18457788
v 41.42465815 76.44303888 16.73123054
v 36.32479534 75.56148618 15.79175331
v 39.40828890 76.13621652 16.60835370
v 40.84729403 79.03209329 17.33482443
v 7.69097218 79.04979587 32.60608017
v -38.77533972 -198.51368666 47.67015949
v -37.18636930 -193.05038452 49.56726357
v -42.39185154 -194.64695454 43.80526021
v 21.11827955 104.24245894 27.27943473
v 3.01501527 101.55972093 42.73714498
v 13.65897246 114.26309496 36.23469919
v 10.80342475 109.28502679 37.61577234
v 10.21355484 115.73841423 40.55689648
v 6.49542268 106.33429140 41.13148898
v 56.23991415 109.71174389 21.31362259
v 47.77325317 112.03932017 16.00951329
v 50.06143823 112.87591606 16.35076851
v 39.34087604 116.76912010 17.08861068
v 36.81473807 116.38338864 19.00028810
v 55.40976673 110.96180975 19.42005195
v 73.77664745 -292.44825244 96.86900675
v 72.82067090 -297.24991322 95.62871605
v 7.42487190 120.06687373 45.83802074
v 6.76328735 118.57320368 46.72951251
v 5.61592495 117.82822013 48.60737920
v 118.52744222 -284.08220410 121.15640193
v 111.58578843 -287.41449118 119.39309537
v 117.82141775 -290.96728563 125.51033497
v 61.21951714 114.08264190 25.33187531
v 55.81965670 114.04085159 20.79913393
v 58.14150348 115.91797322 22.91848324
v 55.31132594 118.02475154 18.54939759
v 50.92184618 117.49816686 16.33528434
v 46.88862339 121.83440477 15.32579400
v 45.73530331 118.39515716 15.31307772
v 42.51148924 123.29059094 15.47484286
v 40.03389925 125.47960877 17.62887277
v 19.75585893 125.31810999 32.99577162
v 12.01034803 123.25251102 40.62101990
v 7.64378626 124.54136461 48.91020805
v 7.36771105 121.42405659 46.89196125
v 169.43110526 177.51203477 22.29229361
v 168.78803074 174.42357540 15.03037661
v 52.52000317 122.36000597 17.21999981
v 55.45965582 122.22597748 19.16806214
v 49.89058524 122.02272564 15.86185582
v 44.61612552 126.23359263 13.56875058
v 11.55514084 128.15554440 42.17631370
v 7.97663163 126.72592700 49.71561581
v 52.76509002 125.02008677 16.61332883
v 50.33081397 124.21472371 15.13196342
v 49.31732640 127.28866935 14.36030213
v 39.84507173 130.61892986 17.37507433
v 8.87218490 127.19543278 47.63300717
v 64.77090716 120.59355527 27.83159539
v 62.92533875 125.87460876 25.33251047
v 48.02191630 125.20197034 14.06513900
v 52.16322467 128.62966955 13.16131931
v 47.12244496 131.17867708 11.46105397
v 42.53371432 135.33015549 12.29544636
v 29.55170721 132.92115927 26.59375034
v 12.24078704 132.79631734 43.14350337
v 8.10011849 130.18454611 49.43408072
v 65.26563317 123.46167117 28.13277394
v 39.24891353 133.96219909 17.15863310
v 41.25840217 140.19760489 9.72602423
v 25.47042817 136.53758168 30.34068644
v 22.26131037 139.54006135 33.95531327
v 19.18001473 142.06606150 36.50441393
v 7.43603008 138.68790865 56.34312704
v 66.66138023 126.80581212 28.38689461
v 64.92546946 126.66296959 27.64556743
v 63.51221353 126.75046921 25.93205310
v 66.83812290 131.49280846 27.21916698
v 64.74965811 130.06304204 25.79688281
v 41.41706973 142.48368144 8.79491214
v 49.00133982 138.24418187 6.54231384
v 35.84299982 -339.93363380 48.23981225
v 39.51237351 141.22882485 12.97899242
v 41.90379754 145.98166943 13.60921841
v 43.11231151 146.44867182 7.12360255
v 40.33993185 142.77608693 14.69799783
v 25.46462975 143.61748099 32.47626498
v 22.28803746 146.05849981 35.40948778
v 52.67368257 144.91556585 0.03297061
v 43.70029643 150.60965717 2.42559030
v 40.02752900 142.99185574 17.63904840
v 41.36946052 145.30119300 15.63651673
v 39.72939774 145.94523609 19.39965785
v 10.84236428 147.51671255 57.62267485
v 10.72699949 143.93369853 54.65968698
v 7.65368110 143.93720031 61.08880416
v 44.07002777 149.19103682 8.34800303
v 20.62241174 149.38172698 38.67283463
v 13.49952631 150.28654039 52.13619024
v 13.46773654 146.14495635 51.58439651
v 50.72535574 149.26433563 -3.52875260
v 47.06559703 151.73688531 -2.59956392
v 41.96845740 145.45872808 9.83107649
v 43.84319484 152.45157480 3.03732278
v 43.05860028 150.00760555 13.82203214
v 40.96091539 147.29326963 18.16224121
v 38.66572678 147.85723388 20.52291669
v 54.46017906 -330.43569326 30.68717942
v 55.47736213 151.87370777 -6.60968665
v 52.51777917 153.13418210 -7.53869768
v 38.60654309 151.87595785 21.51886374
v 52.00069025 155.41324019 -9.58256144
v 48.51251841 155.18811345 -4.84427949
v 49.11435023 158.43431652 -8.37075524
v 43.71421784 152.91494131 4.13771626
v 44.32515427 150.11866391 5.35275973
v 43.52525249 152.43168175 11.59710996
v 21.27245441 159.85631943 39.84501585
v 57.91268870 154.68789637 -11.15209796
v 137.12638617 -344.68883276 101.87979043
v 137.06184924 -345.27713060 100.53600371
v 140.36428928 -344.69360113 100.67815334
v 43.17856953 153.09692919 15.90378210
v 43.38422790 155.09672463 13.64978589
v 42.75405779 155.71722388 17.00870320
v 39.20524195 157.47378767 21.64118364
v 13.64556979 158.31007063 51.86682567
v 53.11720446 158.42489898 -12.91851047
v 49.38232899 161.85143590 -10.96842345
v 42.86404699 160.17541289 10.54415852
v 43.11013222 157.23533928 11.73405070
v 42.03564674 158.49758685 17.85434037
v 57.59396031 159.88653898 -16.09160751
v 46.21654376 155.95684946 -1.87275291
v 44.63478923 157.66914189 -0.16493458
v 42.54125059 158.87664258 13.77790142
v 40.98140821 157.78563917 19.82949860
v 42.41624475 157.46924281 15.06064646
v 62.69022077 162.33906150 -20.76229081
v 60.88307500 156.86927736 -14.29175027
v 55.15490845 162.44591773 -17.07337424
v 45.52901536 162.32508421 -1.67526328
v 46.73011228 162.47002780 -6.18163077
v 44.12369058 162.33091056 5.85168041
v 42.83884168 160.72663665 16.02613367
v 39.81731087 160.53906083 20.93924955
v 15.15270583 162.95121610 50.11003092
v 138.36173713 -341.83526039 108.30517858
v 140.42937756 -343.34638715 105.13430834
v 52.11818963 166.61527753 -16.55501686
v 47.59693146 166.57841206 -9.45249014
v 43.43694076 163.84555399 10.51058061
v 43.10147464 160.97788513 14.53065872
v 170.46998441 172.25928605 16.18797891
v 169.55970228 171.73533142 13.42332922
v 170.56293786 173.75250161 20.68061754
v 64.75792080 165.14971852 -22.19755948
v 61.63048744 166.96923971 -22.84376509
v 58.72073770 167.53210127 -22.25213684
v 46.43025249 167.59571433 -4.68827970
v 45.25780678 167.67139733 1.59859296
v 44.35329884 168.74492168 4.00252966
v 45.65281421 170.13706267 -1.44454604
v 21.76705934 170.37883401 40.71532190
v 61.40799448 168.90962422 -23.59071001
v 63.11391294 168.50280762 -22.94800617
v 54.17735502 173.23461175 -19.47375946
v 58.59301239 174.10255969 -23.49714562
v 51.32158101 174.10144210 -17.39065163
v 46.75618559 171.50019109 -7.91470800
v 157.63309598 -324.87884164 124.85922128
v 41.57559574 169.68217492 20.81383578
v 33.80162269 167.23462939 26.42562985
v 38.30351308 170.14236748 24.06707592
v 64.77708369 168.52310300 -22.76331559
v 34.04364735 171.88522220 27.71632932
v 156.43836558 -321.49505615 128.43534350
v 160.42187810 -320.92371583 126.59066916
v 159.15293992 -317.57858396 131.43929839
v 132.21763074 -338.68950605 117.60561913
v 62.18127161 172.29241133 -24.55011196
v 62.41250038 175.08819699 -25.25188588
v 54.04163152 177.26624012 -20.46111785
v 102.04957426 153.09993923 17.87600480
v 103.49561274 155.99316359 14.11779784
v 102.54092515 153.55996788 15.15312027
v 65.27581066 173.77305031 -24.70531873
v 63.95183504 172.93195426 -24.75827187
v 60.52607298 178.01605165 -24.96559918
v 50.32627657 179.17595804 -16.92157239
v 46.17556930 176.78000033 -4.57347604
v 45.40785775 175.64167082 0.66700316
v 22.45766297 177.73094773 39.82476890
v 28.82501855 178.50802839 32.80656040
v 29.81552109 171.67444527 31.77712858
v 68.52023304 172.26833105 -24.40390922
v 61.70712411 178.38013172 -25.30435845
v 60.07967889 178.59138548 -24.68458749
v 58.39183927 179.31665480 -22.94396795
v 102.51337290 155.58221936 16.87075570
v 103.48989815 157.65263140 16.50048047
v 102.17257589 159.78513658 19.95514147
v -1.17533316 -287.38802671 5.60935400
v 38.69071975 173.50052297 26.20796300
v 37.19576448 176.07283592 28.01000327
v 71.92962617 176.25238001 -23.27470295
v 60.52241847 180.05096912 -24.61215109
v 47.35562205 180.24291098 -7.43615767
v 48.00336435 182.31022358 -9.54053737
v 47.40764201 183.88749659 -8.78933817
v 47.08383605 178.24926972 -7.61904893
v 47.12422192 180.24358153 -5.60936611
v 46.95474356 179.79140580 -2.63296254
v 46.85156047 181.73867464 -0.52122615
v 40.00772163 176.64426565 26.57638304
v 106.70807213 157.81959891 10.07666718
v 74.21852648 175.76843500 -21.57098614
v 53.85767668 183.70938301 -19.45647597
v 48.61638322 183.91086161 -13.21858168
v 48.05288464 183.69622529 -10.15480421
v 48.83417487 185.88930368 -11.76745910
v 47.20697179 183.42149258 0.62473200
v 46.89002037 179.05580997 1.94540864
v 59.83018130 182.47058988 -23.54425192
v 62.99411505 182.06715584 -24.92613345
v 47.84228653 185.72945893 -10.01965348
v 31.99904785 177.90313065 30.61171621
v 107.75177181 161.94403172 9.65305045
v 106.67942464 162.44378686 15.96044190
v 35.30644625 184.01871622 28.41834910
v 109.10894722 162.11642325 5.31050656
v 49.55629259 188.52482736 -11.00998372
v 41.85879976 179.79180813 25.54234490
v 45.19915581 184.18323994 22.72978611
v 38.07407990 185.63482165 28.08492258
v 33.89223665 186.32584810 29.02648225
v 103.03378850 161.85441613 19.38031241
v 49.95518923 188.46015632 -12.25045696
v 31.81212768 187.11474538 29.63979170
v 71.52137905 182.74734914 -24.17280711
v 47.71763831 187.70119548 -3.69562558
v 35.46808288 186.71211600 28.62075903
v 108.40804875 163.29516470 9.41103883
v 49.16353151 186.63111329 -11.79039292
v 49.81027171 189.43610787 -10.85268427
v 70.24066895 185.03366411 -23.98956381
v -41.67009518 -153.82507443 39.14375976
v 110.51210761 162.70428896 3.72037524
v 110.43547839 160.28979421 0.36665922
v 108.72479528 159.02388096 2.60454207
v 53.29423770 189.24795091 -15.81593975
v 47.40201682 186.86923385 0.76328701
v 48.01029712 188.65203857 -1.14197086
v 108.81108046 160.49213707 4.49152244
v 107.76872933 159.27031636 6.54489268
v 103.37951034 159.00903940 17.87170395
v 72.53496349 -329.28147912 75.18102229
v 107.48351365 158.02381933 6.28587557
v 107.07472265 156.72326088 6.06032321
v 165.03499448 -317.04178452 129.72807884
v 42.34386235 173.82061481 23.27772789
v 106.05325550 153.80419791 6.57702750
v 46.59562558 176.10907555 -8.44174158
v 42.23806784 164.65723515 19.09994893
v 43.61387342 165.35997391 15.17876331
v 62.12041527 160.59064865 -18.48898456
v 55.95165119 147.95303345 -4.02866211
v 84.92749929 121.71557546 29.71131355
v 80.20754158 -309.18404460 104.79383916
v 81.50922507 -311.56346202 104.91980612
v 87.33485639 119.25479025 28.22026052
v 84.06064659 112.91185021 28.13169733
v -38.14731166 -289.91389275 48.03556949
v -34.15891528 -290.63326120 50.94725266
v -36.37616336 -285.02309322 51.59984156
v 49.67556894 133.08070600 9.44404118
v 36.22333705 127.71014869 20.40783688
v 46.66006565 123.50627780 14.40052409
v 107.89623857 -286.37722135 112.67265677
v 112.97295243 -285.10087729 117.43073910
v 47.40922526 114.76171762 16.18958078
v 45.25718465 112.35556006 16.36642031
v 50.88985339 110.25983840 16.94645360
v -0.73574082 97.63234854 47.82462493
v -1.90710183 82.78162777 44.36477646
v -3.30698793 81.75640553 48.36350307
v -1.23387272 77.51352340 42.14257747
v 67.51792133 43.18016395 13.43118493
v 12.76655402 96.89451754 32.13243932
v 5.08441078 119.56489086 49.80980977
v 7.03656627 120.71282417 48.06555435
v 13.95898871 138.65096867 42.00931638
v 39.94764760 139.28911090 12.24053465
v 43.96742955 154.92467582 2.95755640
v 42.97314212 155.30560911 8.45318567
v 43.43766347 152.20603347 14.21641558
v 24.24093150 153.93005311 36.13866493
v 43.95096004 155.22262454 6.16389280
v 43.10797527 157.56098926 8.30145739
v -31.47535399 -303.29176784 38.62325475
v 42.89883375 157.09376335 13.46353907
v 42.70438850 161.10266745 13.35640810
v 43.89192164 168.12311113 12.19072938
v 43.36536676 170.01588643 17.91028678
v 44.18027401 172.43967950 13.20456620
v 44.19749230 174.61720109 7.95200095
v 25.01967363 181.83389306 36.56392172
v 21.74853347 183.55977535 38.86971623
v 45.65084726 175.69020391 12.64649816
v 47.63009772 180.00659347 -10.16125828
v 47.19367623 184.63397026 -2.03069556
v 46.65879533 184.93305147 4.19796165
v 46.96709290 183.78259242 -7.04968628
v 48.07011038 188.51491809 -7.59993028
v 47.72275314 188.04913759 7.52080744
v 46.50107399 180.92910945 11.29070297
v 32.66651183 189.08783793 29.32454273
v 47.41777480 184.28482115 -9.09121986
v 34.82907638 187.76169419 29.10920605
v 33.97043422 191.52879715 28.27715129
v 59.13774297 177.51403153 -23.94247055
v 58.88168886 177.00468004 -23.86739291
v 39.54819962 188.73880804 27.45022811
v 36.90318763 187.36724555 28.23334374
v 39.73774984 191.75621867 26.43115260
v 50.08587986 191.25393033 -9.24043823
v 48.93390462 193.24085116 -3.96151515
v 47.39259183 191.02199376 3.07672471
v 42.80384257 189.86524642 25.25945380
v 36.34479642 190.23036957 28.35064009
v 61.09657884 185.94980240 -22.80472778
v 57.94730037 184.40367281 -22.13538438
v 58.63025784 189.42505121 -19.25028302
v 41.72311723 193.41276586 24.87144433
v 39.40789774 193.98964942 25.49406141
v 49.82489720 196.14875317 7.41409231
v 48.03289473 190.31006098 10.34561172
v 57.52802268 191.27298892 -15.52150957
v 51.72255635 193.67767870 -7.54300132
v 48.81977290 193.02557409 16.28487557
v 49.14171994 193.13405454 14.80410993
v 46.60290852 195.28791308 21.10274695
v 79.14783806 196.41923904 68.79764795
v 46.67355865 195.86546719 20.56176215
v 49.49998856 195.95608115 11.28737163
v 48.73952270 194.87757981 14.94714525
v 48.23590443 197.28074968 15.43503162
v 62.82992661 195.94876468 -14.27597366
v 57.77782574 196.09014690 -11.76360063
v 62.18915060 197.88473845 -12.30848767
v 53.54664102 198.14693928 -4.09571547
v 60.71705371 200.77918470 -7.44614843
v 55.16544357 201.19743049 11.62843779
v 53.06678265 202.88021863 13.69319484
v 56.63952231 202.11036503 0.37070614
v 62.33578920 203.81847024 -1.68047135
v 62.02891469 204.72650230 0.13134543
v 169.02078688 166.14013910 59.26142633
v 169.21682656 171.97810113 62.04912439
v 166.33397341 167.41311550 64.68000263
v 60.81337854 205.77429235 13.49588111
v 66.32079929 203.63749564 -4.42786468
v 67.05909222 199.04056191 -9.45040118
v 55.26449904 205.68583906 14.91740067
v 55.95552921 206.23563230 15.43644816
v 56.44521862 206.93916082 16.21884480
v 53.76634747 206.23888075 17.25735515
v 61.61776185 205.04638553 2.09715986
v 59.50944126 203.84439826 5.51473955
v 59.09321830 202.76305079 8.68682098
v 53.83410677 203.37462425 13.76184262
v 53.31671983 199.71089065 0.45733954
v 51.36811361 202.63783634 14.06011637
v 50.39314926 203.30609381 15.10976627
v 51.36032775 204.07238603 15.15079662
v 49.37974364 202.25840807 15.44464007
v 49.94322360 204.15839553 16.32128283
v 48.11574146 202.20685005 17.31192321
v 52.50042677 195.11717558 -6.59803301
v 97.24659473 -300.62863231 112.01946437
v 94.28255260 -298.08151722 109.20928419
v 94.00695562 -304.96785045 111.09533906
v 49.35925454 200.08173585 14.57179617
v 14.52631783 167.60462523 51.41327158
v 13.80106248 176.92220211 51.02795362
v 11.82433404 167.24444926 56.78350106
v 11.59955002 174.73997176 61.86300144
v 12.05051783 171.93274200 57.93627352
v 10.67794487 165.70554674 63.74177337
v 12.12254819 163.08778524 68.95252317
v 13.51410430 168.15102100 69.94736940
v 12.98629772 157.93840587 77.61900127
v 20.58143914 157.34398365 81.67425543
v 16.75147377 161.89426184 80.19635826
v 14.35969118 153.56180072 78.59157026
v 10.51740628 159.23902392 64.35626745
v 10.47731470 159.16708112 70.96876204
v 15.92606865 149.09100533 77.62871683
v 11.81113720 160.39881110 55.58058619
v 9.41761956 150.87880194 75.20044595
v 8.58576503 151.37693286 67.01804698
v 11.25195902 153.47211063 58.18310753
v 7.02689169 145.69854736 65.28303027
v 6.94542890 146.33907378 69.12297010
v 12.79849280 142.43504405 76.83187723
v 12.03136239 138.15553486 76.39875263
v 12.48222217 134.60807502 76.20786130
v 152.01075375 173.53758216 85.09749919
v 149.02108908 168.48887503 87.33721823
v 155.25826812 170.28719187 83.02930743
v 10.01218706 130.26179373 75.90136677
v 5.53420326 123.48134071 74.56944883
v 5.95630798 141.75406098 65.21177292
v 3.26821022 116.65870249 73.11125845
v 1.63990387 126.01210177 67.50323623
v 4.60828049 136.08756661 65.70469588
v 1.82742602 124.22513217 69.22277808
v -8.46643094 -321.41157985 28.12336013
v 1.59217371 119.28180605 56.64765835
v 0.99993695 124.01321530 62.19096854
v -0.83629118 112.46962100 67.05274433
v 1.09578902 119.74374205 69.45740432
v -0.25811093 116.16612226 64.50796127
v 1.54139043 107.87755996 71.70640677
v 5.60543034 111.00859940 74.73611832
v 2.03764183 114.09203708 54.01589349
v -1.28675648 104.83776778 68.65904480
v 1.12666795 102.85061598 71.88621163
v -2.51356675 97.95692563 68.41108203
v 2.43082107 99.27890450 72.75968045
v -2.75488081 97.49804437 54.30496112
v -3.85573460 96.42052650 64.23004717
v -1.80126866 91.87100083 69.40238923
v 0.88710611 95.77544779 71.45551592
v -4.06490918 94.47032958 60.49620733
v -3.58699961 91.17396176 64.73872066
v -2.87589408 85.04309505 66.98726118
v 0.33000048 91.22999758 71.25999779
v -4.29007178 86.68807149 59.94404480
v 0.73612866 79.98258621 69.80538368
v -3.94569617 82.32495189 60.34595892
v 2.23291782 76.30781084 69.34236735
v -1.06433046 72.36856967 67.46814400
v -3.15008895 69.74726915 65.81593305
v -0.53398072 69.01054084 68.38307530
v 2.29994766 68.83880496 69.67144459
v -3.52068502 59.89576131 66.17745012
v -0.21955495 65.74980915 69.15998459
v 1.79999752 64.08999860 70.24999708
v 8.71287659 61.11204624 29.22666445
v 10.34307200 66.25784189 28.53030711
v -4.95641772 53.82093042 64.42922354
v -6.05279999 50.39536208 58.60022828
v -5.07305888 42.39780083 64.09789622
v 17.59482734 178.35268378 44.72803324
v 18.53976399 184.94927883 42.43918136
v 15.27957059 181.59663677 48.02553356
v 15.87714255 185.05543470 47.24459350
v 20.55224963 189.65378404 38.49688172
v 24.44180101 195.81025839 35.44937819
v 18.63721944 190.07964432 40.96617177
v 59.28133056 184.91509557 83.81517231
v 55.65664172 186.96750700 85.55905521
v 56.87092245 184.07687545 86.63051575
v 21.44034766 199.70497489 41.26078635
v 27.91905962 198.33239913 32.88219124
v 21.96304314 203.73477042 47.29578272
v 35.98025069 194.78337467 27.08308958
v 26.05118230 203.77847552 38.80892694
v 40.75041786 196.32010162 24.84248579
v 24.21953529 204.53441143 43.23142767
v 25.37171543 206.82080090 47.27308452
v 50.52612722 197.18120992 1.15508144
v 24.29092117 205.57515323 50.94018206
v 63.35575879 190.45776129 -19.88007687
v 42.16561094 201.22987032 23.23523536
v 30.14198504 205.47997952 35.99337488
v 63.26360255 193.03645194 -16.39960520
v 45.02285272 199.35065508 21.01755328
v 47.83196747 198.83966446 16.36975631
v 44.76351291 201.14201307 20.99769004
v 40.27047008 203.86469364 26.15172789
v 36.21703759 211.78615093 34.28394720
v 33.21734816 213.61568570 41.12364724
v 45.97046599 206.19997382 22.21937291
v 44.59781945 211.11334860 26.67404339
v 31.78334981 213.82829547 44.90593821
v 30.76503053 212.16934919 51.09466612
v 35.81677750 216.54032171 41.95339233
v 65.94219059 186.72749400 75.86900145
v 61.37366220 186.63342297 79.01116461
v 36.87959537 215.62527120 38.34591061
v 88.69151026 200.80608130 29.60404381
v 89.91321176 199.07747209 34.67762098
v 91.27423167 196.28387690 30.04213236
v 33.34626183 214.46882188 49.93693903
v 52.55456269 205.74006438 16.31878689
v 53.88185382 206.31651580 17.55135134
v 106.53624684 179.82713878 81.23030514
v 105.51508516 176.62446201 82.32916147
v 53.04057896 206.59573376 17.57239178
v 52.89467052 207.32995868 19.23202537
v 50.97480118 210.48486233 22.87047356
v 40.88341817 215.58706462 33.54611993
v 36.04331613 217.18044579 45.54319754
v 52.92474478 207.93029666 20.09832114
v 49.98068511 207.96403289 20.97885869
v 50.12035742 206.58946037 19.19462346
v 54.42353338 205.94799519 16.61883108
v 45.32036185 216.68452024 31.67238832
v 38.21665421 217.51262248 41.58416390
v 37.21090406 217.63598919 43.26902330
v 47.03446850 215.56858718 29.23972346
v 62.37035990 204.36780155 10.20974293
v 171.68179154 167.87068546 35.89385003
v 172.27877676 167.47921705 30.09263612
v 173.64646494 172.08594084 32.61478245
v 58.03909525 207.05762506 15.80814458
v 57.32644722 207.83939958 16.92371070
v 42.24520549 217.82359481 40.64541310
v 63.46399337 205.04808426 10.95319446
v 61.37213483 204.63395119 11.50153484
v 60.25284156 203.93902063 11.56521961
v 46.42554745 218.70583296 35.94142944
v 57.26190656 209.34787393 18.95538345
v 55.76752126 211.09929681 21.00768127
v 54.77676541 209.16412771 19.96099949
v 58.88675153 208.69639516 17.46748202
v 58.03416297 209.91720259 19.04771663
v 65.95721841 207.31389523 12.64065132
v 57.09604546 212.24892139 21.84290625
v 57.47448653 211.50088310 21.05567232
v 60.50347537 211.27361059 20.33872344
v 58.05297941 211.17468178 20.78412101
v 48.55219647 216.79925919 31.15104139
v 52.22458765 218.88394654 36.26677021
v 57.60819837 214.82583880 25.50671995
v 47.79429734 220.07046640 42.59670526
v 24.70517159 206.50100708 54.57055941
v 31.19948879 211.48087084 59.80149284
v 48.26277122 200.60813427 16.30873792
v 47.54710197 199.60322976 18.18478107
v 26.43999830 206.21000230 61.34999916
v 25.93985945 204.68798280 65.10475278
v 28.90515327 207.81826973 64.08064067
v 23.94491434 205.69376647 57.64542520
v 21.99978381 204.37288284 55.92883006
v 21.48321457 203.39822769 60.55581197
v 20.49637772 202.68754661 51.46716163
v 23.64725620 204.82520759 60.75592712
v 23.73204753 204.39679921 62.49004975
v 23.26487564 204.73669469 58.54029208
v 22.28135988 202.83487439 65.41957706
v 21.91939577 202.18393207 66.59846753
v 20.97621001 201.70098543 63.27325106
v 18.85443926 199.75608587 65.29355049
v 24.50054511 202.52555609 69.90128756
v 26.97220631 204.74618673 68.82704794
v 17.57649891 199.23311472 55.96752465
v 19.57110502 200.53912699 60.72838232
v 16.11940376 197.78583944 60.00928208
v 19.50027980 196.29234076 71.85868174
v 19.14316230 189.43729997 77.06339657
v 19.56480369 195.92106342 72.94994593
v 24.15938117 189.26323950 80.47629893
v 20.88769712 197.31453061 73.22618365
v 13.16996943 192.20632315 54.62877080
v 14.42993339 191.31037593 68.66540015
v 71.42312825 210.26012301 21.10720985
v 68.89625639 213.44345808 25.49622953
v 13.11128400 193.25913489 59.09967050
v 16.80296473 197.42918015 53.41577902
v 15.81057161 195.88741660 64.20528889
v 12.93019019 191.88904762 63.33049387
v 14.06729314 190.11692703 49.74232987
v 12.26110011 189.11063671 64.88853693
v 15.21779411 183.21891129 74.60515946
v 22.31792174 181.43434823 80.64811677
v 11.61545515 187.77763844 61.43069267
v 12.24873867 189.67701495 55.26939407
v 12.91539054 187.64154613 52.14253813
v 12.16720417 183.87001753 66.44564122
v 11.81395724 185.06214023 56.22690544
v 14.55355715 176.00782216 74.68036562
v 13.48553319 177.24956572 70.46052814
v 13.30146659 173.72886837 66.82079285
v 12.46167719 180.12377620 55.55802211
v 11.97037566 180.77841401 64.86757100
v 13.81496992 166.58218205 77.12386549
v 19.52138916 171.72622681 80.52933216
v 8.69638659 147.17343450 62.93720007
v 21.05599642 165.57070613 81.94854110
v 20.45805007 178.34496498 79.88858968
v 31.47877008 190.93245268 30.71521968
v 28.57612446 187.92814016 32.29811415
v 27.11521462 190.38857520 33.30880404
v 25.57387576 189.27136064 34.09267589
v 23.81725237 191.28416479 36.08884662
v 21.70851827 193.83117557 37.83249483
v 25.86229518 200.61738789 36.23750433
v 20.23689076 194.28782165 40.40945321
v 20.53074911 198.11354578 41.87650606
v 19.99991015 199.16830957 47.57793993
v 15.56249149 194.75629926 50.50260946
v 22.94304594 199.78146255 39.22007978
v 20.82432061 200.84576309 43.87979582
v 18.63205619 199.28057492 52.65320465
v 24.16622825 183.32886696 80.62024415
v 33.02580491 193.41669977 28.85269746
v 31.79709241 196.62222266 29.31584232
v 31.25226870 199.27255809 30.34745157
v 28.08473632 202.69101858 35.00610963
v 22.91105501 201.68113708 40.75182974
v 48.28192294 213.36686611 68.80509108
v 54.41452935 212.47056127 68.32084805
v 49.29760098 217.12927520 64.45499510
v 22.56158739 186.18953228 80.31253517
v 20.08718811 201.17382705 57.83278495
v 20.05452849 201.15844905 54.77604270
v 20.80585063 198.84137809 71.04250789
v 34.10271928 200.86732507 30.28088808
v 34.35371071 198.86469841 28.20944414
v 23.46344665 193.41559708 78.91415805
v 27.96998806 198.42784107 78.84360850
v 29.57923152 203.93450558 34.54768658
v 23.30802195 196.86166942 76.92538947
v 26.02613531 192.87210703 79.97885346
v 32.43536502 201.84394717 31.85530752
v 35.68922356 204.54920828 32.06467628
v 23.96069653 202.57343352 67.54062325
v 21.48707770 200.62565804 69.30348277
v 21.83828875 199.27494228 71.72105461
v 38.27492893 202.58606970 28.00204977
v 32.36635029 207.66577125 37.85047308
v 27.77668275 195.71612775 80.55825531
v 49.81640354 196.80489600 13.84371426
v 83.76566321 196.33555412 66.34636223
v 26.87447518 200.62123239 75.43182373
v 46.65243253 198.68904352 20.35740949
v 39.84070942 199.95521009 25.34377202
v 43.84832084 198.28255475 22.03884348
v 34.04309973 212.23887801 37.72442415
v 28.44044007 206.11870289 69.10631061
v 36.79603711 208.84157717 31.89635649
v 27.88861282 206.18076622 66.61499292
v 51.78620666 198.07940722 9.39111318
v 50.24111643 196.76290452 9.57874302
v 41.44098237 207.73079991 27.74011344
v 31.20108321 208.78130198 66.12543762
v 46.88925669 201.99802518 19.71396804
v 47.41827771 208.42388272 23.03397469
v 40.78425840 212.16291189 30.39021790
v 55.21388724 203.71000469 13.44881114
v 42.26651415 209.87297595 28.15655805
v 35.32994911 209.52109993 67.31256843
v 88.39213848 202.02416182 39.13821280
v 90.71394056 200.33718646 39.12296891
v 57.65180290 202.01092958 10.35519410
v 56.62048608 204.17280495 13.64866830
v 54.20182645 206.60217106 18.02512258
v 53.81792784 206.46610856 17.79874787
v 53.99869755 206.50027692 17.89019443
v 43.87122393 212.07994223 28.12916040
v 99.62765872 180.73986471 74.37392324
v 58.95392969 203.97759974 12.72768527
v 56.32509291 207.40109682 16.90283231
v 100.55623204 184.19620395 72.81965017
v 60.23637205 203.69011164 11.30298059
v 53.77721786 210.32068133 21.19076438
v 44.40755770 214.64787424 29.56593037
v 53.98144573 206.45257831 17.82602817
v 50.75293779 211.75421774 24.17988144
v 49.72867295 212.22731471 25.00997670
v 60.60757488 204.10683751 11.43921353
v 65.61540812 207.44206011 13.44921719
v 59.34238061 209.18430388 17.91134663
v 55.09378389 212.61905134 22.95977436
v 62.31071427 207.23682642 15.28421417
v 48.25564474 214.93346989 27.89189480
v 59.19947103 212.23284304 22.03254029
v 64.00517374 208.71277153 16.85900055
v 79.23900336 191.16011262 -15.58694802
v 74.77200031 189.19952214 -19.99882795
v 72.74208963 198.51700962 -9.85963643
v 74.71117377 197.41919637 -12.55921833
v 80.18970490 185.53155661 -17.68596098
v 69.99000162 201.87644660 -6.40922273
v 73.68953526 200.99307597 -6.50155405
v 82.30117708 187.78903782 -14.29449487
v 79.16766405 196.44339383 -10.29417198
v 75.17873496 199.20167327 -9.30325128
v 69.62028891 204.26638424 -3.84109979
v 83.33636075 191.38279557 -10.79215575
v 81.06789738 198.91202450 -3.50729376
v 71.94778323 205.18784225 -1.83672784
v 76.28042996 203.95438373 -0.72167389
v 70.36346197 207.84951746 3.46468389
v 84.98259634 193.48819554 -4.86535253
v 76.42778009 200.71870089 -4.68296185
v 66.99668616 207.12515712 2.99714622
v 63.60851228 206.11175895 4.26626857
v 65.58772177 206.20638132 6.19272981
v 73.48663360 207.05333352 2.98398267
v 79.11533862 200.36177337 -1.83215970
v 80.42898029 202.40841806 2.48459750
v 69.37950850 207.82090724 8.41185823
v 85.41896939 195.26208937 0.60325052
v 80.83248138 200.19719005 -0.41014660
v 72.07551599 208.98945630 9.03956220
v 67.25478172 207.79761672 12.00505439
v 90.72399139 199.74228740 37.26143762
v 58.01146850 208.14314485 17.30683073
v 80.27602732 203.93231511 7.97095243
v 84.10306275 200.04402101 7.51817087
v 74.11083579 209.15199816 12.95816619
v 78.81147414 207.00451732 12.40326650
v 70.35534084 209.18978751 15.26160538
v 64.65718895 215.11135995 26.30251087
v 61.72780320 213.43073249 22.89282344
v 62.11348623 216.11230075 27.11214125
v 68.73823702 210.47356725 18.83202232
v 86.43288165 203.13771069 26.99378505
v 66.24624878 215.38870037 28.21846679
v 60.88918075 216.47891402 28.18631195
v 74.46911186 211.70230210 24.47823621
v 63.08687478 217.73155034 32.15898201
v 79.81884480 207.82609284 20.09600587
v 75.98321885 209.28975940 20.43586969
v 78.24146003 209.48430896 24.08864722
v 73.14713299 212.81568706 27.89021283
v 68.32438707 214.61361647 29.35342304
v 83.99272710 204.16033268 21.06582746
v 86.62968129 201.56432688 22.65156433
v 84.49819684 203.03571224 16.60365239
v 69.45307553 214.23059702 30.13288043
v 66.50896370 215.76824784 30.17639555
v 60.36541983 221.20371461 45.31808197
v 92.21417457 189.50767815 22.35939167
v 78.25745642 211.96542680 35.28951854
v 87.29276806 203.55717838 29.59923819
v 87.74337918 202.88901031 28.41207013
v 88.47245574 201.59386098 27.55833231
v 89.22353387 199.33852553 27.96131000
v 74.20916110 214.48050439 43.25000569
v 64.10508603 220.27400136 50.26683584
v 88.40969205 201.17330551 33.60705078
v 83.65008980 207.94013143 37.45115548
v 86.17768437 204.89265025 35.28831527
v 96.36233747 188.40382993 30.54172173
v 93.72105449 190.10864198 27.84291282
v 92.27154404 191.76688790 27.66531706
v 82.80096948 209.15096998 42.12629050
v 86.31852269 204.74894345 38.43676671
v 120.27071416 187.73879111 17.78931171
v 93.20414811 193.81731749 32.61036426
v 91.44508839 194.57469881 28.06684375
v 89.68830109 200.16819239 36.08487174
v 91.30401164 197.65758514 34.82575715
v 90.60847759 199.07861948 35.45696288
v 85.50491929 206.39395714 42.11213067
v 78.97502929 212.26863563 46.58551514
v 79.03462648 211.61107719 39.66702521
v 70.04698366 216.02779627 51.56794935
v 69.70109791 217.29466319 45.96147314
v 96.29010409 188.35559487 30.25387414
v 97.45527804 189.77266550 33.32987800
v 93.07411313 196.00293040 35.46495363
v 93.13582629 194.74759698 34.10826623
v 92.29085594 195.39520144 33.12145174
v 87.14845777 203.53735983 36.97671741
v 98.30401838 188.06239963 32.84551576
v 101.73877329 190.74405730 37.82728687
v 98.70799631 191.22183323 36.03031859
v 91.96083248 199.90414381 38.78936544
v 172.34599590 170.03913224 43.46098751
v 172.53834009 174.79828000 38.28037158
v 172.26997018 172.34556377 42.46439040
v 86.58485115 206.42881095 48.35358635
v 70.78812271 215.81117809 56.26706034
v 76.12083852 212.03254163 54.24136296
v 119.49221790 189.03014064 24.97780137
v 118.09823662 187.22283840 24.61257018
v 114.12230134 190.22777677 30.10509722
v 88.43804896 205.02616465 51.05537549
v 124.62013960 192.18814373 25.85718036
v 122.21794575 191.93878770 28.01904641
v 115.10183662 192.45493412 33.76776725
v 102.79431939 192.06464291 39.99731690
v 105.33795506 193.48138571 40.77503830
v 95.86812556 201.08330250 49.46732149
v 122.12476879 194.57136095 32.50941634
v 118.65993589 194.50010359 37.58855537
v 118.40181798 191.90216064 30.42539023
v 98.91237319 198.46688211 47.67295346
v 99.68778491 197.21236825 44.99999806
v 101.71301663 195.04918158 43.82204264
v 103.98332775 196.23290002 47.00480402
v 101.62370652 196.08508050 47.20573127
v 102.77175903 196.35583460 47.96596989
v 101.77420080 196.83991373 48.81227389
v 100.23345053 198.18149507 52.49864608
v 102.65307873 197.43908942 53.52493376
v 105.86951673 196.68066502 49.60389808
v 95.37420422 198.91223311 58.97610262
v 89.34245259 197.28827477 62.95647472
v 129.82447445 195.40852308 34.33649987
v 125.75256824 196.26787305 41.03880748
v 132.98444450 196.25741243 40.94940424
v 121.08813971 194.94214654 44.20927539
v 124.03701991 195.62920928 49.82584715
v 116.53058976 196.68896496 51.68917775
v 115.03287405 196.59470022 46.99884355
v 110.06665230 195.92297077 56.65318668
v 134.22398269 195.99297643 44.71183941
v 137.43364811 195.71709633 40.59140384
v 132.24054873 195.63545287 48.09248075
v 120.32786757 194.85816360 55.28961495
v 116.08254164 195.98491490 56.07977882
v 107.56806284 191.61039591 63.93783540
v 111.25569791 195.54032385 59.47655439
v 106.75635934 193.53325665 62.88215518
v 117.10871756 192.90463626 60.97791716
v 102.70747542 188.39032948 68.38595122
v 99.37646985 186.52340770 70.30597329
v 103.42653096 186.05639040 71.60238177
v 118.87700856 192.63747334 63.82286549
v 105.24468869 190.44867158 65.77344239
v 107.57697374 188.78565729 70.24264336
v 114.49476331 190.72063267 68.15723330
v 128.55769694 193.75224411 59.02737752
v 134.97892022 191.90633297 62.56065518
v 105.54689169 182.92443454 75.73267072
v 138.60285282 192.54307449 58.21962282
v 112.57933080 185.40500104 75.27745515
v 109.85583812 182.19298124 79.89495993
v 120.68738043 187.84236908 73.23910296
v 139.52040672 191.45612419 61.58323213
v 138.76934350 190.61273336 65.85231423
v 129.03724611 186.90770864 76.02769136
v 110.48962176 177.71686614 85.27282625
v 96.52997553 186.25254929 71.14550471
v 93.96095574 183.97948146 72.97198474
v 42.61684418 193.43301654 86.36213094
v 32.65349567 197.21247256 82.08365738
v 34.84096751 190.95318019 85.33328027
v 38.08352351 200.46541095 81.89579844
v 42.47503355 198.10274243 83.59730244
v 46.34796083 199.79414344 81.64380491
v 30.22396937 192.28728116 82.70353824
v 21.43140510 193.78669560 77.27070898
v 41.83202237 203.72849703 79.92479950
v 68.42468679 195.26694715 72.44172692
v 63.14302981 196.53792679 74.16792214
v 64.49128687 189.83215094 74.50496405
v 52.52005532 201.02417469 79.66787368
v 46.92427441 207.27024972 75.50349832
v 37.41173819 204.91421223 78.31324637
v 21.46183141 196.56053185 74.87046719
v 75.74299723 199.28035140 68.45743209
v 71.49747014 196.16582990 71.26330584
v 74.43664223 196.25110924 70.33547014
v 79.46318388 199.35451448 66.33377075
v 72.03420252 201.21738315 70.76235116
v 42.01101139 209.49091017 72.40234315
v 39.34424371 208.22516084 73.54144752
v 36.61308065 207.00632036 75.06149262
v 33.48724917 204.94450629 76.03859901
v 44.63033751 210.79090238 71.47067785
v 29.07141298 205.30903339 71.91094756
v 54.55417186 207.05792308 73.60997796
v 58.81298706 207.20447600 72.09400833
v 57.26648867 209.89909768 69.15430725
v 51.36439204 210.72603762 70.66337764
v 38.67580742 209.13271606 71.66954875
v 80.03789932 205.41226864 61.05083227
v 77.84226537 204.80585098 64.38107044
v 42.32461005 210.61529219 70.67878544
v 43.20830479 211.80337667 69.58175451
v 64.10977244 209.41516757 67.05654413
v 59.76506323 213.20770681 66.56055897
v 41.83382541 212.79740334 66.81730598
v 30.42816743 207.48037100 68.81378591
v 39.66663033 209.92642641 68.98120046
v 37.60598600 210.52429080 65.97692519
v 42.38837585 216.62560105 61.26478687
v 35.25319695 210.94192564 63.24362010
v 34.10371020 209.69687402 65.04256278
v 31.55429661 209.86841619 64.06356394
v 57.02023581 215.21988511 65.52586704
v 60.48811972 217.12960303 62.49575317
v 54.90282923 218.55165064 62.06109747
v 84.58245546 206.50650561 53.17478999
v 65.23018330 218.23720634 57.89301544
v 56.42046034 220.63854337 57.94143677
v 93.21210533 202.40613818 47.89081588
v 81.87039196 209.13183689 52.67742649
v 66.59037620 218.54746342 54.35955897
v 46.57740518 219.36413646 59.24008042
v 62.03729287 220.44901550 54.57104370
v 51.06885359 220.58676183 58.48607048
v 46.76646367 220.33008933 55.04179001
v 73.89388233 215.04338086 48.61582443
v 87.06624806 203.73994112 38.84911165
v 44.27535087 220.10889649 52.34472826
v 46.82427645 220.34078836 48.42405766
v 46.18034139 220.73027492 50.61857402
v 53.25561389 221.31556273 43.26459765
v 49.25490916 221.39286995 49.34696108
v 45.93806714 219.79978681 47.06847668
v 49.68532920 220.34385800 42.31750965
v 31.09526820 211.70245111 43.19676757
v 31.90292791 210.40119231 41.04036465
v 33.87470543 215.23804963 43.15238819
v 32.66556934 210.80534160 38.84836286
v 77.95196027 210.59335768 28.24288234
v 58.01475048 219.59142387 36.07579693
v 52.85466835 220.88342905 40.31342641
v 51.11185461 220.23557127 39.15796801
v 53.15988511 220.09164095 37.88796812
v 64.55397606 216.01977944 29.15291488
v 58.73415992 219.15297210 35.04604101
v 58.74961615 219.14462745 34.65816379
v 80.03777266 206.53295517 15.32085519
v 77.59562135 208.76361430 16.57931507
v 66.75763428 208.40537548 14.36689869
v 69.33352351 209.13624763 12.80787308
v 69.41938400 208.20285380 10.61469596
v 68.87894869 192.95415282 -18.56624149
v 17.08005741 -300.55573583 57.00785294
v 19.30635050 -295.70138454 55.93324825
v 68.94958764 187.67778575 -22.61224017
v 59.92041901 193.95448267 -14.06002417
v 81.25473559 207.37878978 57.62999505
v 87.51676232 203.56747508 34.22399238
v 88.24418485 201.95162296 36.80450469
v 90.45144916 202.22607255 56.85888976
v 87.32245117 201.04332268 61.23349816
v 90.82631022 200.90463758 40.53140432
v 92.55126119 200.57858527 40.69682956
v 91.36445075 203.36116850 52.69351602
v 97.67138958 200.09189844 54.81312424
v 98.86683524 199.52373207 51.43896118
v 101.91715509 189.71540034 37.10812330
v 98.56936336 187.30041385 32.56284818
v 102.61715204 189.24920261 36.81757301
v 102.97885537 189.60247934 37.31791303
v 100.37846118 188.77224624 35.53340957
v 103.20281982 189.18003142 36.71754897
v 104.63587195 189.21919167 36.29426658
v 105.09500653 188.15769255 34.06114876
v 108.44701529 194.68189776 41.71126336
v 98.95573556 192.90043414 63.82975727
v 102.72261500 195.43759525 61.25655770
v 112.05876619 194.29793954 40.32510519
v 110.06165296 192.90935993 37.45463863
v 111.51313037 192.69029796 35.41519865
v 114.53045160 186.34131551 27.46173739
v 117.55764484 187.21365929 22.91100658
v 118.75957251 196.34887576 48.89746755
v 125.99967420 190.38912654 18.27706397
v 130.08390367 191.32034481 18.91887188
v 128.40403616 192.42736697 22.06138521
v 132.92054832 191.64632261 17.03806780
v 138.40171695 193.13241541 20.21383122
v 133.41960311 194.23754513 25.29210597
v 139.13488388 194.36733425 25.34815669
v 143.16451550 191.08739495 14.89588339
v 140.14934003 194.52682137 29.89406697
v 134.37102735 196.02312148 35.50563008
v 139.25902545 194.64801252 47.81988636
v 145.53357661 191.75021350 20.12525313
v 148.43893051 190.05303085 16.03244245
v 141.35035872 194.37322021 52.38178000
v 141.27603173 187.89713085 72.27206230
v 137.28016615 188.90753388 70.74233145
v 152.90212631 187.55909801 15.26497118
v 145.83902061 188.86102736 11.57914195
v 151.61125362 190.95994532 25.71173571
v 147.93884754 192.69631803 27.51881815
v 153.28581631 185.52806973 8.71285796
v 147.86170423 186.90921366 7.03886244
v 147.64633775 194.06823814 45.11670768
v 144.61600780 194.96564567 45.82263902
v 146.55730128 193.47003102 53.28733474
v 151.96168423 183.80169570 3.90102318
v 146.21849358 184.65279043 2.11517606
v 149.83136952 193.27433407 38.80244493
v 141.63142443 193.70198250 56.28079548
v 150.37135780 192.49111414 35.51257774
v 149.75592494 193.03587079 36.61277145
v 145.76373994 191.79689884 59.79813635
v 136.35282218 185.27066708 77.60575414
v 143.68693531 182.27595091 80.74404299
v 152.56462991 188.85514140 18.37988570
v 156.35482967 189.20792639 28.13902684
v 152.39222348 191.59115851 31.89878911
v 148.81467819 189.10659850 64.92250413
v 155.02221882 187.75163591 21.52399905
v 153.76144648 191.26898050 45.72881758
v 153.80622447 185.69439650 12.45070156
v 153.71362865 186.06679142 13.55499588
v 150.93362331 186.88531220 12.49672752
v 155.77685833 185.91132760 17.16105081
v 151.05447173 192.29677320 41.61873832
v 145.09166777 183.86037648 76.83478296
v 148.91169965 183.72876942 75.82547516
v 154.93817627 185.79269946 14.73980211
v 158.22266042 189.48717415 37.79533505
v 155.33226728 190.61361253 41.54024646
v 155.57287633 185.14060974 13.22119869
v 158.69133174 187.72791326 55.86262792
v 155.05576134 190.27546048 52.23419890
v 146.71108127 182.55411088 79.08847183
v 156.35152161 184.88217890 15.21389745
v 160.30463576 182.31469393 13.79161607
v 160.27070582 186.29147112 27.72345208
v 154.44177389 187.77392805 60.62344462
v 145.26309073 186.83655560 71.89255953
v 162.78620064 179.67386544 11.19041629
v 156.84840083 182.12763965 6.30760007
v 158.94000232 184.06735361 19.30006966
v 155.51473200 185.32715738 66.76872820
v 161.06677055 182.44469166 18.31264421
v 161.59658134 185.86617708 32.75480866
v 159.57051516 187.62759864 44.31589320
v 158.55637193 185.35865843 60.53263322
v 163.45211864 179.32939529 13.00342940
v 165.15114903 185.20587683 38.34285960
v 162.86061704 186.53795123 48.95678163
v 163.43443096 185.15795469 32.18103945
v 161.37231886 186.19461358 56.22400343
v 163.14320266 182.46018887 21.30723000
v 164.67821598 184.86057222 44.93989795
v 163.30675781 183.96629393 60.72639301
v 161.17350757 183.97320807 65.15923887
v 117.89367348 -339.18935061 110.92131585
v 139.43642378 180.27728796 84.72675085
v 143.67699623 179.89099026 84.37096328
v 134.54344869 179.52270806 87.33340353
v 140.23737609 179.01991308 87.23172545
v 142.10447669 194.90613043 42.22857580
v 129.91099060 183.29110742 81.77081496
v 133.44579935 182.08222091 84.25229043
v 120.71285397 182.73593485 82.56679028
v 126.31024420 178.64537239 88.93632889
v 138.01512122 187.62394786 5.92390727
v 138.23868334 185.35836041 3.20874061
v 135.16545296 185.81342697 3.36229871
v 132.31365383 186.52063608 5.89223625
v 131.53912127 188.36316466 10.92048269
v 126.09845400 188.01406026 14.49517440
v 108.93629491 183.47594142 27.62283571
v 99.37831759 197.62776792 59.43432450
v 103.29918563 196.63985074 50.29194430
v 101.99902952 197.25334644 51.59031600
v 95.54576874 196.31771743 61.67176738
v 100.77302903 197.87596166 50.95697194
v 96.87758982 197.82158732 58.46054852
v 98.88573736 191.46318734 36.27315909
v 86.29741520 188.30774724 71.76577300
v 71.79302722 161.85303032 1.70791347
v 70.96162438 159.49782729 5.99733088
v 68.82958114 158.63440931 0.58384519
v 123.28939885 175.73469877 1.96066382
v 124.68902022 176.01473629 -0.87970379
v 127.87789106 179.28998172 0.17282869
v 126.12399459 177.60361731 0.33267835
v 118.79927665 188.54209781 25.43956786
v 145.24859190 182.09263682 -1.50168920
v 141.51296020 185.39409339 2.91865924
v 148.37682247 181.43364787 -0.05704254
v 150.30229092 151.63899958 -11.57064363
v 152.02157199 157.03034401 -13.01546022
v 157.57502615 172.46595025 -4.21508169
v 156.75181150 176.83836818 -1.01811637
v 153.62925828 179.68344688 1.52266945
v 159.96614099 178.35475504 5.11796912
v 156.44648671 180.50536513 3.44936806
v 131.78370893 116.84303731 17.24870503
v 94.22527999 125.78436732 25.03328957
v 167.64953732 182.59651959 50.16470328
v 164.99543190 184.69755352 54.46645990
v 146.40939236 181.01710081 82.68608153
v 131.71225786 175.67671835 91.45379812
v 120.73783576 174.84973371 90.84711224
v 125.00396371 174.99269545 91.68016911
v 118.40191483 179.79581654 85.95173061
v 116.97283387 174.05235767 90.18839896
v 115.87536335 186.08655035 25.78581311
v 104.76700217 192.30501354 39.19361532
v 103.04024071 196.42157853 49.26789925
v 74.29987937 192.57132709 71.87971473
v 71.91447169 188.46316636 73.24592769
v 79.42368090 190.16562402 72.05073535
v 89.94749188 198.42626154 28.45104598
v 67.66004115 190.10350108 73.56114686
v 60.41682884 183.94625187 83.56444538
v 68.48140806 206.59750700 69.06409562
v 75.14413446 202.42628455 68.13826412
v 71.46907598 211.09239757 63.06456774
v 50.76729879 190.22127986 86.86134219
v 61.56454235 204.76345718 73.21118563
v 74.23846424 212.16011047 31.28645197
v 60.66570431 200.71126521 75.78395307
v 55.43468893 203.16404104 76.58106089
v 69.43857670 209.08029377 17.00601354
v 67.40114838 210.21302044 18.27656850
v 37.51826286 208.88879895 70.41171193
v 35.24553776 207.62626827 72.48122990
v 32.30723366 205.47762513 73.08582962
v 31.08211607 203.76887918 75.09176433
v 35.68801656 210.29393375 64.71101940
v 50.98781735 219.13748980 36.90220416
v 50.69499463 216.97764099 32.79155865
v 47.54188284 220.31997144 45.42852938
v 48.09767753 220.58847547 46.39903456
v 44.55556348 219.24382448 47.15294391
v 69.33575869 198.52748513 -10.08642558
v 68.24949384 200.52844286 -7.67413341
v 71.21329755 200.12354851 -8.09748098
v 69.69035417 200.08209348 -8.01732484
v 71.72995061 202.55704224 -5.84932463
v 67.96044856 210.90249717 19.84828152
v 57.21984431 199.30554926 79.18532193
v 49.98586327 194.87173855 84.38351750
v 54.67312410 195.60593367 82.38203824
v 60.62034890 197.91470468 76.54988021
v 55.54164946 193.40027869 82.53373206
v 57.52291903 195.50347328 80.45686781
v 67.35997647 200.44173300 73.35613668
v 58.43592063 193.60043108 78.59818637
v 56.42080680 192.84851849 81.37825131
v 57.91986361 190.25176764 80.40667325
v 61.77624315 194.96560097 75.37450641
v 60.19605324 194.08394396 76.52810961
v 61.50196493 192.23849475 76.01089776
v 62.58253753 194.07850504 75.00850409
v 62.59001046 188.91100585 76.14864409
v 61.91950291 190.85878134 75.79381019
v 62.57653981 192.21474230 74.99767095
v 63.20825219 190.17530978 75.46912879
v 64.00609761 188.81051242 75.19944012
v 58.91106650 183.14376473 85.50131321
v 63.74974549 187.77954578 76.09148324
v 57.44560808 185.11684239 84.92596447
v 62.46896088 182.26851523 82.09963143
v 68.75500083 182.34282732 77.58830488
v 79.96189594 185.06404757 74.57473129
v 92.82344580 194.53074038 31.41311556
v 91.38338268 199.24744964 36.37988865
v 43.40000451 218.99999678 53.78000066
v 44.18853298 218.67947280 44.08838600
v 39.32259977 218.46573055 44.28184777
v 135.64129174 104.72030193 44.04286668
v 136.17606461 107.51345754 30.57834134
v 137.90585101 108.29658061 41.91752523
v 140.92610776 114.22072351 27.44718827
v 154.32001650 133.12526047 23.96071143
v 157.17279911 135.86097956 17.71991514
v 160.11752188 140.20578563 11.12434547
v 159.51403975 140.59542120 9.32904612
v 161.79709136 144.03782785 6.30821381
v 154.99795973 144.12941039 38.74527290
v 161.13819182 145.34665644 3.45737627
v 160.30238569 144.66665685 2.45901733
v 159.37262774 146.41085267 28.76454033
v 159.12827849 145.19885182 27.50370465
v 161.34755313 146.38306201 23.62893708
v 163.87665272 149.86363053 17.53388718
v 163.75128925 149.46992695 15.00921138
v 163.65720332 148.31465483 4.71703894
v 162.40876913 147.39800990 22.37914875
v 164.73966837 149.45554733 11.39923558
v 163.61218691 148.16054702 6.10482320
v 163.33782673 149.02544022 3.30955535
v 157.49819577 148.76334369 37.11209446
v 164.58955407 149.39332008 6.28386997
v 163.68465126 150.31339228 3.27738840
v 161.66466475 151.05620027 32.10983425
v 163.24098408 152.78156102 30.28270975
v 165.04311562 150.79692006 14.35622294
v 164.99695182 149.58587289 10.03712229
v 163.25008869 150.49554408 1.90298737
v 164.82070088 154.67552841 26.98408626
v 166.31892323 152.82131732 16.63375087
v 166.76706076 153.92161906 13.30269966
v 167.29016602 154.82407808 17.06425101
v 167.09227860 158.98239613 0.78203244
v 164.88887370 160.93967855 -3.66640859
v 167.76540875 160.00324488 3.04511935
v 167.41894186 160.52867472 0.38518012
v 166.19971395 161.02069616 -2.21088016
v 166.57456756 160.46510637 -1.56008615
v 153.12758088 161.72774136 80.27365804
v 166.91341996 161.74137592 -1.09702954
v 165.34253955 166.52478278 -1.12114614
v 168.39535534 162.58178651 4.13367851
v 166.62245989 163.77547383 -0.99337625
v 163.39291632 166.57824814 71.98568434
v 167.60021448 165.08200765 2.42716074
v 167.51518846 163.44258189 0.35999753
v 159.42499042 163.84893656 74.34366643
v 168.87490451 164.84783590 57.52735958
v 170.42797804 165.68048298 41.31992534
v 171.35995626 166.06502235 22.34694734
v 168.23878884 164.63285685 6.36306219
v 170.07218301 166.10513628 55.67817390
v 170.19622028 167.44270921 56.97962642
v 170.51078379 166.04956985 37.42596135
v 169.51118410 167.36392677 10.08989848
v 167.42709279 165.82934558 1.47219375
v 165.13742507 167.37885773 68.88537854
v 168.94149780 166.07066989 7.18103582
v 167.40424931 167.02798009 2.20401888
v 166.82820022 168.26091707 5.88992471
v 160.07040441 170.07300258 78.25165242
v 164.59101439 170.10033131 71.99430466
v 172.22708464 169.71407831 41.27188399
v 171.57015204 167.72280633 40.81318155
v 172.45502770 168.83464158 26.81674063
v 172.10189998 169.12333667 24.43936653
v 171.72874510 169.41842437 21.45898901
v 162.44366765 171.25333846 75.43143630
v 166.89847410 171.97579145 67.90090352
v 170.37256062 171.92940414 56.34172633
v 170.95917463 171.51345313 52.91967094
v 172.29382694 169.75770891 47.10033163
v 173.36916924 170.58108747 30.47043830
v 172.73688316 168.97402704 28.43280137
v 172.78496921 170.65516114 26.13061294
v 170.08043826 167.48879850 13.85830529
v 170.49920559 170.39212584 14.37848248
v 172.04894125 169.49066520 44.98092830
v 171.98139429 172.32497036 46.34404555
v 172.62849212 172.26010561 25.67851730
v 173.53899777 172.00563848 28.03862654
v 172.26310074 168.20122302 28.05028297
v 166.25189781 172.60910571 9.44882445
v 163.27197850 174.62798953 5.02494955
v 164.81004655 172.57896066 5.43642510
v 165.57461023 169.85127330 1.97386392
v 163.66559267 172.43045568 2.57662497
v 163.42180967 175.71097612 72.45394588
v 169.77578402 176.17656291 58.11236426
v 171.69792950 175.67691207 50.87321997
v 172.15062678 174.96454716 46.40052840
v 172.20230401 168.63158345 44.29762438
v 172.14305699 171.68399692 39.41804916
v 172.33695090 173.09249938 38.26693073
v 173.21452498 174.47444797 27.02738531
v 171.60181701 171.18284106 22.26321958
v 167.79382527 172.68615961 12.35809177
v 166.48359597 178.80135775 64.57956135
v 173.70712757 173.98518324 28.64637040
v 173.69318008 173.93317819 33.07612240
v 171.43750191 176.04936659 23.84572104
v 172.36949503 177.94887722 35.12272239
v 171.56340182 178.71725559 30.01467884
v 173.27703536 175.71747303 29.29413691
v 172.15918005 177.12831497 27.46320330
v 168.93854737 182.03622103 33.00173581
v 173.38982224 175.67597330 32.53474459
v 165.07259011 178.03013325 13.83655984
v 170.74057460 167.69690812 48.79783839
v 170.29309273 167.52877831 50.13481900
v 172.38003016 170.18766701 32.59459883
v 169.52908039 170.20946741 11.68061420
v 169.29207742 164.37686980 54.36557531
v 169.14884746 164.36193883 39.97961804
v 170.99946737 166.50532186 35.50190106
v 171.07389867 166.76780581 18.28100905
v 162.31194139 171.28695548 -0.80192537
v 169.42730546 162.83637285 29.01415341
v 165.73366523 158.27779472 45.25567591
v 168.09956729 158.60286355 16.93202741
v 151.13388002 147.38869667 65.76858461
v 158.01295638 149.81743693 38.53451833
v 157.87702799 149.98264611 41.57622159
v 165.29273987 155.36653996 28.64164487
v 153.80765498 146.35771513 59.82573330
v 159.04222429 150.89693666 55.87865785
v 156.66289628 148.61100912 56.66181818
v 155.22725880 146.23403549 50.84377155
v 153.46206725 143.76223087 48.98993298
v 157.40506351 148.13177288 51.76496506
v 156.75956011 147.89101481 53.38155851
v 154.60348129 144.83115077 44.81644928
v 166.60931706 160.21652520 42.93384030
v 166.33026302 159.68479216 41.09582677
v 168.69586706 161.93708777 29.49468046
v 167.74015129 161.83128953 10.65918617
v 167.82712936 160.99423170 47.77893797
v 166.53175652 159.05733407 46.62522674
v 169.48729753 162.94007003 30.51445633
v 168.28493774 162.23022342 46.26417905
v 170.60133815 164.26949203 30.86223267
v 170.08081079 165.73616862 15.81300236
v 168.93865168 165.16168416 49.47522283
v 168.16176474 162.01643646 43.68308559
v 168.87839139 163.41653466 43.54906082
v 168.29597950 163.32353652 39.01776299
v 165.61926901 165.14711082 62.85487115
v 3.30465287 -286.33239865 4.94782487
v 170.14707625 167.08733141 51.62782222
v 18.82817410 -291.76765680 4.17266088
v 164.14846480 173.82611334 6.25240477
v 165.45405984 170.85039616 5.85942110
v 163.01630437 175.35677552 6.10072073
v 165.70852697 171.91655934 8.01165402
v 167.71350801 161.99347377 42.94962063
v 167.65336692 162.01634705 9.32292640
v 152.94551849 145.63632011 61.57879159
v 153.05596590 144.93288100 58.87365341
v 138.28212023 108.66659135 40.77187926
v 59.97476354 120.62187493 23.09419215
v 61.46049500 119.78965253 24.58612621
v 57.83008039 124.60631132 18.51938665
v 56.06953427 132.26522505 10.47527418
v 61.93974987 127.59649754 22.36755192
v 61.14554405 136.53571904 12.05561869
v 53.24850231 135.59950888 7.03711621
v 69.94396448 124.89891052 29.41181883
v 53.02885547 140.59837162 3.91862355
v 106.62190616 102.82910615 15.66759869
v 68.46642494 126.63549185 28.96205150
v 68.17984581 128.78258526 28.99910882
v 63.46172839 137.61357963 17.60210469
v 59.35221538 137.56623864 7.66588422
v 63.16857040 140.31122625 11.02846395
v 57.66960233 141.96468890 2.00299430
v 63.43171000 132.19416142 21.16332203
v 99.64969009 118.17964911 20.97746171
v 91.93710983 122.45219201 26.79765597
v 61.98612601 143.14593375 6.25381805
v 60.25728956 150.29996634 -6.22930238
v 62.71590292 148.44052494 -0.42015142
v 67.81470776 148.43617380 12.04954833
v 66.81806594 153.45205367 3.83315817
v 62.76984513 153.69921923 -10.29544976
v 66.10210985 155.29394150 -6.92094164
v 72.22536206 153.89402211 16.84859954
v 68.68521869 159.19607878 -13.19933124
v 68.74271482 159.35827792 -6.54025469
v 73.44894856 157.03560412 13.23254779
v 71.41559571 162.46913373 -12.30941154
v 70.39527595 160.91498733 -4.53899056
v 70.45605779 160.72048247 -2.36885482
v 75.29422641 157.56690502 17.21648127
v 75.01512021 160.92187166 10.25909185
v 71.65338099 162.16534376 -0.57652890
v 72.41132110 162.92954981 -2.38403608
v 71.33457810 161.89116240 -2.67309742
v 71.08578086 162.54615784 -9.46428068
v 72.00391591 163.04408014 -10.25374886
v 73.44064116 162.52665222 4.88441205
v 73.26703519 163.34879398 1.40389754
v 73.96771014 163.72725368 -3.70338513
v 72.13527709 162.35730052 -3.48080485
v 72.85822928 163.36058080 -6.79971231
v 72.59538025 162.81223297 0.28570049
v 73.38066399 164.29255903 -9.00734495
v 76.09347254 166.04894400 -14.24115803
v 77.13475823 165.98612070 4.60192421
v 77.95190811 167.13991761 -4.39905422
v 79.24671471 167.97247529 -10.49017254
v 82.74065703 170.44097185 -6.42758189
v 86.74171567 168.13489795 21.60381898
v 81.43899590 166.60706699 10.36133058
v 81.41325414 167.48353839 5.92613872
v 82.16516674 168.80123317 0.20481020
v 82.24259317 172.75692523 -11.96608413
v 85.15125513 169.62321103 14.57622088
v 85.40836722 170.27877271 9.20211338
v 85.69414914 173.19883406 -2.09579989
v 134.57347453 139.01877403 -9.66620911
v 86.71598881 173.29864204 4.44179354
v 85.21540463 176.28468573 -8.82575847
v 82.21802860 178.89979482 -15.26126266
v 77.75298506 176.53930187 -19.62949708
v 91.29853547 172.87975550 22.27247693
v 87.17309684 172.66397178 15.88556357
v 88.91472220 176.60127580 10.79884544
v 92.25090593 178.03531885 20.46843991
v 87.91472018 179.24723029 -0.22542028
v 86.22704446 182.18417466 -8.75299238
v 78.60841602 181.26559258 -19.52125132
v 76.55493170 184.65380371 -21.07733302
v 91.00446850 185.20145118 16.43408090
v 88.38495612 178.62188816 6.10917155
v 83.53109658 184.55415964 -13.88169639
v 89.60424364 184.98745561 10.21118835
v 88.02285790 186.71430647 -1.19490677
v 86.39197797 189.56519663 -6.50354428
v 98.24913740 190.81643224 35.05904227
v 98.21994603 190.32835960 34.98831019
v 70.44087350 179.15542424 -24.65788648
v 73.22338223 185.16477942 -22.99254574
v 68.20434332 167.33187437 -22.62426168
v 119.90760267 -336.98841929 67.87034124
v 46.98397592 124.62297827 13.95510789
v 48.43235016 123.83445352 14.48978484
v 59.88488719 117.83602089 24.23475124
v 48.19761217 119.31918561 15.41384123
v 60.25405973 105.02097011 23.87258410
v 55.14982715 106.07918352 19.69489455
v 53.48793417 105.32590747 18.48690957
v 52.91954800 101.99002922 17.52844639
v -19.89109442 -301.11894011 30.93709424
v 52.42531002 100.91073811 17.14684814
v 23.17265794 -309.66040492 1.81071705
v 89.43646401 190.70285559 12.87936326
v 89.60025012 193.70242953 16.18874073
v 97.08107263 189.39487636 32.34366328
v 93.97742897 191.22359157 30.80938198
v 62.01157719 119.18210238 25.39430000
v 93.33442152 193.04783642 30.76757863
v 89.92100507 196.93431258 26.35047585
v 93.98024529 196.14836574 36.06033698
v 87.85195649 198.62464070 17.23673753
v 95.16091645 198.50079715 39.75907341
v 86.72913909 204.26613092 37.38668934
v 112.61325330 155.08316457 89.22664821
v 48.38240147 157.42909908 85.70259064
v 58.37410316 152.78978646 74.94306564
v 124.11265075 165.09485245 93.93859655
v 128.20677459 157.85825253 92.26525575
v 133.29282403 165.62840343 93.51572394
v 53.88497561 162.36785054 83.55496824
v 64.94637579 164.54438865 75.51620156
v 58.34934115 161.72024608 79.82292026
v 59.87089127 158.27779472 76.76243037
v 76.13837719 160.90349853 66.51904434
v 115.24172127 166.96299613 91.22912586
v 123.30785394 170.60334980 93.23049337
v 108.38438570 170.74216902 86.71004325
v 71.06658071 172.39053547 75.33581555
v 130.59327006 173.05858433 92.95299649
v 61.58941612 179.22823131 84.75417644
v 67.13709235 178.54103446 80.48012853
v 67.78078526 173.75376821 78.30645144
v 72.51689583 167.28299856 72.24597037
v 76.73578709 166.45292938 68.28942150
v 82.94385672 168.78050566 68.45841557
v 75.77935606 173.33334684 73.21229577
v 79.64368910 170.83995044 69.03349608
v 85.17034352 173.02656174 69.83035058
v 72.80844450 181.00069463 76.25199109
v 82.88194239 177.38582194 71.08316571
v 86.96579188 180.90450764 71.84047997
v 79.13157344 178.14910412 73.02664965
v 92.52516180 179.99467254 71.38917595
v 85.73003113 184.58826840 73.16705585
v 64.20083344 184.64697897 79.78985459
v 59.92310122 191.25291705 77.30302215
v 66.45543873 183.91874433 78.66278291
v 66.53000414 185.43899059 77.22365111
v 148.85249734 181.70312047 79.42205667
v 154.20413017 180.28290570 78.98732275
v 67.38802046 162.61069477 73.15000892
v 144.47714388 178.37439477 86.90556884
v 150.29154718 178.49053442 83.79517496
v 138.72896135 174.77190495 90.95001221
v 157.54586458 175.36695302 79.74383980
v 129.19250131 168.98790002 93.98262203
v 149.83308315 164.32780027 85.46729386
v 140.95254242 169.22058165 91.35441482
v 150.55808425 160.40164232 79.80796695
v 146.26124501 174.02444780 88.29505742
v 134.64936614 170.37670314 93.21774542
v 158.85373950 180.19998074 74.78226721
v 162.14628518 180.79535663 69.82413679
v 102.24213451 -322.14188576 51.24851316
v 158.26183558 182.99882114 70.48951089
v 168.03890467 180.81422150 56.68129399
v -2.46032537 33.82476419 67.39605218
v -3.12182726 43.22481155 38.86066377
v -5.79531631 44.82098296 58.22272226
v -6.73461705 22.47697860 65.46648592
v -8.56272876 30.08690849 56.71503395
v -8.10786150 21.11821622 62.83635646
v -7.32986536 21.19297534 65.06504864
v -7.05118850 19.74222437 66.53795391
v -7.87386950 20.34913935 63.81448358
v -9.39322636 19.67759244 62.44298071
v -8.33929144 18.08165014 65.20272791
v -9.78571177 16.12813585 63.33010644
v -9.68731754 14.53470252 64.75090981
v -10.27359068 13.60817254 63.05266172
v -6.09126454 22.93911017 33.35514292
v -11.24382857 24.95061606 46.90309241
v -14.03899398 12.04911713 53.09436470
v -9.14020929 4.89625055 66.99556857
v -11.58981211 6.92366995 60.23065373
v -13.73721287 4.58887592 57.87126347
v -14.72280733 8.60208366 45.75937241
v -16.20621420 2.64795008 44.46826875
v -11.70959696 -7.32947281 62.35133111
v -13.32609355 -10.85310243 59.94616821
v -14.53815307 -16.59569889 57.95250461
v -12.67804578 -13.43631092 61.99788302
v -17.47365855 -5.20574395 47.14749008
v -16.45949483 -11.68317627 52.45869979
v -18.40926707 -17.17582904 49.70842227
v -17.22136885 -5.44336718 50.31019449
v -17.16862433 -15.54197818 52.75913700
v -16.98480360 -9.12260264 39.73520920
v -25.67894198 -51.09079555 44.97449100
v -26.18633769 -50.31630769 38.87241334
v -30.24214879 -86.17334813 42.10876301
v -28.03017758 -70.39177418 46.64626345
v -29.10330705 -66.70799106 41.01311043
v -26.95951611 -98.26635569 50.52081496
v -30.23395129 -83.30461383 37.47577220
v -30.01795337 -91.52944386 43.08764637
v -30.23861162 -96.39821947 38.49826381
v -37.33365610 -126.82001293 43.75843704
v -38.58920187 -138.67703080 42.92642698
v -36.40795499 -129.55497205 47.66962305
v -41.55869409 -149.96062219 35.09088978
v -42.80426353 -159.78839993 39.78913650
v -41.98190197 -162.30300069 43.81759092
v -42.37350076 -173.18220437 44.37108710
v -43.89817268 -168.54469478 41.43469408
v -32.58517385 -152.15861797 22.26280048
v -44.05203834 -164.56112266 37.83959523
v -40.76331109 -179.62935567 47.55740613
v -44.58350688 -172.97801375 40.10660201
v -40.11169448 -185.13658643 48.33049327
v -39.48375583 -190.54396451 48.52164164
v -44.69520971 -179.61074412 39.56613690
v -44.57098246 -187.78580427 38.97676617
v -35.80953926 -120.57560682 45.24797201
v -41.23289138 -202.55573094 44.21000183
v -43.94571483 -192.38398969 36.88171133
v -42.33123735 -211.50687337 41.31494090
v -43.13654453 -216.79110825 40.91152176
v -43.89231279 -222.05679119 38.58464584
v -40.80239311 -221.38060629 45.10736093
v -38.66993636 -228.42127085 47.89497703
v -43.16902533 -231.51984811 42.79236868
v -41.77224636 -234.50544477 45.03771290
v -45.91937736 -235.53140461 40.14592245
v -43.98130253 -241.13142490 43.71734709
v -46.25275731 -231.72324896 37.19398007
v -46.52525857 -239.80677128 40.61184078
v -45.92983425 -232.12282360 35.64165160
v -0.36847033 -322.28344679 16.93845540
v -0.98289736 -316.79081917 14.70552292
v -44.38362643 -244.88638341 45.31465098
v -46.15704715 -253.73193622 44.97001320
v -46.68518901 -262.13911176 44.49781775
v -46.52414098 -267.00365543 39.78836909
v -45.85686699 -271.26389742 43.71214285
v -41.68944806 -277.37021446 49.01093245
v -44.00203377 -279.77138758 43.63857210
v -40.56023434 -283.28457475 48.63691702
v -45.49741372 -273.68831635 41.44182801
v -22.70952612 -314.62472677 53.22298408
v -25.68669990 -312.65771389 49.52319339
v -17.37573743 -286.69354320 21.01764083
v -41.72156379 -286.34980321 42.44444519
v -41.25420749 -286.16008162 45.60850188
v -33.47112983 -297.57648706 39.22681510
v -33.41776878 -301.38903856 42.61278361
v -32.82236308 -303.12505364 42.73800552
v -33.31828862 -300.31698942 45.52915320
v -24.83032644 -315.35559893 49.81626943
v -25.15399642 -319.36961412 45.67989334
v -24.31524731 -320.09169459 49.41570386
v -33.48968923 -298.73493314 39.95833546
v -33.24061260 -298.87121916 39.15906698
v -33.42659026 -300.46162009 42.28466749
v -33.12645480 -300.35603046 39.32588920
v -24.63972010 -324.70288873 46.87177017
v -14.05915711 -279.22582626 11.75563224
v -11.39924303 -320.32200694 29.02560495
v -9.75768734 -319.96688247 28.65402400
v 7.26803718 -311.23870611 5.98062621
v -4.67102695 -311.85162067 17.85439625
v -4.35780780 -310.16921997 16.44362882
v -6.77048555 -310.97748876 20.23296431
v -5.31930802 -312.01848388 19.14452016
v -4.16839449 -310.94887853 16.62003621
v -3.83108831 -314.96521831 20.10717615
v -3.55917425 -314.92757797 17.66702533
v -4.30027442 -316.06155634 21.65573463
v -2.07619136 -323.12226295 20.52809484
v -3.95692512 -321.34884596 23.17111008
v 7.32900621 -316.39280915 8.07364564
v 10.67266613 -317.82954931 6.57740934
v -2.71646841 -324.07826185 21.27831429
v -4.62727388 -324.62662458 23.75758067
v 8.47006403 -317.24497676 7.19364453
v -1.67506048 -322.76841998 19.79110204
v 13.57548404 -323.80953431 5.78088546
v -7.05833593 -327.26708055 26.77444741
v -25.08120239 -323.14172387 41.00153968
v 21.23606391 -170.38774490 16.74432680
v 17.96764880 -169.96107996 16.00999385
v 6.80869631 -178.12159657 12.91025151
v 165.54056108 170.14661431 5.18288650
v 165.29427469 174.01193082 8.26636422
v 163.97787631 175.95396936 8.52753874
v 166.27712548 169.80139911 6.62891334
v 156.82670474 184.41975117 11.18378434
v 157.84008801 184.12221968 16.21427760
v 158.69960189 183.63097310 13.73160630
v 168.93793643 177.38871276 19.45799589
v 162.87158430 181.45909905 16.85046777
v 5.63929416 121.45617604 49.51837286
v 64.78700042 185.29669940 -24.04911071
v 6.85447967 122.62037396 48.77599329
v 6.06671441 121.93562835 49.31877181
v 125.39592385 -281.82515502 122.84580618
v 66.15028530 171.68053985 -24.58075248
v 60.60579419 166.24967754 -22.55737968
v 62.27660179 164.59044814 -22.08280377
v 58.75492841 161.48568690 -18.83130148
v 59.39597636 163.72393072 -20.94195597
v 61.24709919 163.08067739 -21.15623280
v 60.75591967 162.06167638 -20.20396292
v 100.10816902 160.80987453 76.65262371
v 101.61485523 152.75070071 79.72879708
v 118.53873730 155.03482521 91.61601216
v 105.13909906 161.36908531 84.23428982
v 104.37752306 153.64120901 83.33656937
v 121.67708576 157.33562410 92.71827340
v 94.82236952 161.06551886 71.07166946
v 107.13391751 165.60831666 85.71012318
v 98.64369035 170.22411525 73.30422103
v 104.31073606 170.47153413 79.47517186
v 94.32122856 172.95418680 70.73515654
v 76.31629705 35.75622290 60.75792387
v 81.11501485 40.78004509 63.55734915
v 81.99375123 38.07866201 66.71613455
v 59.81842801 65.20818174 54.52698842
v 66.59894437 90.80267698 60.06151065
v -14.83831182 -197.19551504 49.86841604
v 0.78541075 -208.00358057 46.67210206
v 21.22355439 -204.81282473 45.86219415
v -27.95730531 -196.40222192 48.47853258
v -36.32309288 -197.88083434 49.25855249
v 12.10718043 -149.96740222 40.76037183
v 12.97663990 -146.01986110 39.14142773
v 14.63909075 -146.01053298 40.01805186
v 21.40910923 -141.96625352 45.32804340
v 16.62135310 -143.80975068 40.52292928
v 17.40558259 -141.54367149 39.71739486
v 23.48897234 -132.07313418 46.54939100
v 26.85595304 -130.58373332 48.35381359
v 18.01315881 -123.73555452 43.77033561
v 18.40808615 -139.93686438 39.82061520
v 18.99179257 -142.78239012 41.85276479
v 20.42901702 -140.09147882 41.87742621
v 19.38801445 -139.72488046 40.53451866
v 22.69959450 -136.66971028 43.77144203
v 19.09328252 -140.96710086 40.64108804
v 18.87984946 -238.84262145 47.14813083
v 64.76306915 -278.51110697 91.94012731
v 69.32555884 -284.23172235 92.80172735
v 63.64656240 -282.10997581 89.19590712
v 61.95975840 -286.56038642 85.89050919
v 65.69161266 -287.63923049 88.69791031
v 5.26063982 -290.40846229 48.13074321
v 3.40437563 -281.90183640 46.31525651
v 73.20339233 -289.78788853 96.15057707
v 72.00657576 -283.84310007 95.75188905
v 68.48534942 -285.59336066 91.18674695
v 75.22672415 -286.42630577 100.13637692
v 67.91214645 -287.61619329 90.04928172
v 66.00098312 -292.31026769 86.58272773
v 62.09821254 -289.84817863 84.10613984
v 70.59727609 -292.10022092 93.25355291
v 70.08454949 -292.27447510 92.02626348
v 7.82567542 -294.77116466 49.01710898
v 68.72111559 -296.67231441 89.25672621
v 80.60958236 -296.01287842 104.04271632
v 64.19087946 -296.04503512 84.35951173
v 62.83219904 -298.00388217 82.80173689
v 60.52173302 -298.28211665 80.33386618
v 71.38676941 -295.22562027 94.37118471
v 81.44402504 -301.93805695 104.19942439
v 65.89941680 -299.40515757 86.87561005
v 59.36068296 -301.37354136 78.55158299
v 67.99360365 -302.86613107 88.79049867
v 14.55052011 -304.91620302 57.05958605
v 77.56026834 -303.27054858 101.64638609
v 73.45737517 -303.33912373 97.54189849
v 65.33511728 -302.99726129 84.75301415
v 54.04449627 -308.74606967 74.68459010
v 47.49123380 -304.29813266 71.46001607
v 18.01068895 -310.70572138 57.34077469
v 10.85552201 -311.03911996 56.81670830
v 76.20447874 -307.00036883 101.12535954
v 61.12418696 -307.06301332 79.48680967
v 53.76778543 -303.91702056 75.23920387
v 73.75144213 -309.47157741 97.15485573
v 69.92400438 -306.80119991 90.95157683
v 53.37241292 -312.75933981 72.26006687
v 36.65005788 -310.54413319 63.31146508
v 86.80798113 -313.15460801 108.50106925
v 79.35216278 -309.80128050 103.82466763
v 77.35447586 -312.70104647 99.93194789
v 70.89944184 -310.20036340 90.31470865
v 71.97540253 -310.04336476 93.40602160
v 48.18143696 -311.28528714 70.54234296
v 46.29430175 -300.39462447 70.79149783
v 31.78822994 -316.96709991 60.41258946
v 89.32780474 -307.98581243 110.19378901
v 93.23961288 -309.47270989 112.34198511
v 85.73507518 -306.42184615 108.04837942
v 42.24490374 -312.93347478 65.60622156
v 25.93491413 -318.67519021 58.80347639
v 17.19853655 -319.86841559 58.11119825
v 87.53910661 -309.38524008 109.19754207
v 69.77991015 -313.69242072 87.20084280
v 92.33096987 -312.88492680 113.85395378
v 91.62249416 -314.25228715 112.05121875
v 84.83045548 -313.71623278 105.34192622
v 67.60390848 -308.73078108 84.83184874
v 63.40237707 -310.67994237 80.31523228
v 66.18375331 -317.20572710 81.57242835
v 60.60391292 -315.83896279 75.83075762
v 49.76414517 -315.69561362 68.77222657
v 82.98400789 -313.19943070 104.91912812
v 82.53627270 -315.07936120 102.86580771
v 94.23755854 -318.71512532 110.69919169
v 91.99922532 -317.06440449 110.54541171
v 75.00290871 -315.19916654 93.62301975
v 87.58931607 -317.52488017 105.36212474
v 64.39936161 -318.14828515 77.50520855
v 40.99353403 -322.41624594 60.38652360
v 49.54682663 -320.38632035 64.78477269
v 44.10667717 -320.07595897 62.79654056
v 63.74044716 -323.52077961 72.52026349
v 62.27397919 -320.41385770 73.85587692
v 33.02370757 -323.96718860 57.96655267
v 24.85040389 -323.34941626 56.24389648
v 97.00588882 -322.21648097 111.00038141
v 96.07589245 -317.65380502 115.95764756
v 77.67438889 -321.04435563 91.90059453
v 68.90600920 -321.07573748 79.99113947
v 74.25604761 -322.52267003 87.44581044
v 100.03390163 -321.59626484 116.82189256
v 95.29048204 -320.21358609 111.27538979
v 95.30618787 -321.60574198 108.60101134
v 86.79490536 -323.60821962 98.34803641
v 67.19129533 -323.72695208 76.81533694
v 27.86149830 -326.94172859 55.05864322
v 91.85083956 -324.45546985 103.51533443
v 53.65337059 -318.05220246 68.51573288
v 34.99279544 -327.39615440 55.38870767
v 92.50798076 -323.76861572 104.40620035
v 91.99493378 -325.17403364 102.14469582
v 71.12478465 -326.26080513 78.15732807
v 53.13250795 -327.43012905 60.25003642
v 39.48671743 -329.96988297 55.07567525
v 95.49969435 -326.80335641 104.91824895
v 48.84295538 -328.59510183 57.34221637
v 97.32452035 -329.63111997 105.75364530
v 100.95303506 -326.40573382 112.41602898
v 74.19087738 -325.12393594 82.51117170
v 79.63749766 -329.53214645 82.78711140
v 67.87513196 -327.66762376 73.09401035
v 67.33584404 -330.00111580 65.68514556
v 46.02258280 -331.26476407 55.48039079
v 101.10743344 -332.10754395 108.00422728
v 91.72641486 -325.54382086 100.98748654
v 77.89537311 -331.67874813 76.87859982
v 43.10632125 -332.96659589 53.18860337
v 102.25718468 -329.68655229 111.15567386
v 98.16262126 -332.75255561 104.02352363
v 86.47660166 -332.09687471 85.75395495
v 84.36124772 -332.14724064 83.32865685
v 81.51728660 -332.73428679 79.79073375
v 96.26980126 -334.17424560 98.88885170
v 94.29463744 -329.90536094 99.58171844
v 92.83536673 -330.32983541 97.00219333
v 88.28246593 -331.57026768 88.79125118
v 91.24797583 -333.67577195 87.41476387
v 89.87580240 -333.48181844 86.28062159
v 92.60653704 -331.44223690 96.05154395
v 85.97182482 -334.14515853 80.96794784
v 89.44029361 -335.71124077 81.39950037
v 86.20136231 -333.77000690 82.88663626
v 111.21895909 -338.11050653 107.36041516
v 107.77489841 -332.51112700 113.01665753
v 96.16214037 -334.62926745 89.14274722
v 97.19859809 -334.59195495 95.56167573
v 89.53871578 -332.47175813 87.76134998
v 92.68954396 -334.37007666 87.56511658
v 113.37566376 -336.22387052 112.46902496
v 102.23044455 -338.19398284 99.75272417
v 97.99500555 -335.70423722 94.70735490
v 102.25028545 -339.25139904 92.87717193
v 104.56559807 -340.63404799 95.76671571
v 100.39218515 -338.11715245 90.14704078
v 105.89142889 -341.29378200 90.07989615
v 124.19454008 -338.77852559 112.65930533
v 124.56484139 -338.64814043 113.46021295
v 122.68490344 -338.39267492 112.75932193
v 120.13990432 -338.75036240 112.21785843
v 125.55190921 -339.15451169 112.08738387
v 115.87697268 -338.21186423 110.00790447
v 122.21087515 -340.28241038 110.04791409
v 119.73650008 -340.10308981 109.98065770
v 105.71581125 -338.62879872 103.30469906
v 108.95121098 -340.55906534 100.23626685
v 111.63468659 -339.56924081 102.91083157
v 106.20556027 -340.60072899 98.51079434
v 117.18688905 -339.64687586 108.77932608
v 128.60058248 -337.60660887 117.04331636
v 133.24752450 -329.38122749 124.74831194
v 91.55432880 -334.06847715 85.49990505
v 83.89673382 -334.28415656 79.44883406
v 103.01729292 -324.23397899 116.97154492
v 109.42633450 -326.30911469 119.85335499
v 125.46841800 -320.00061870 129.24334407
v 126.92554295 -324.75483418 127.02015042
v 81.15989715 -327.03956962 90.24452418
v 115.95237255 -320.87540627 126.46360695
v 118.18256229 -324.58722591 124.69271570
v 112.73989081 -321.50676847 124.61081147
v 113.44192922 -325.86392760 121.98524922
v 62.98618764 -324.72011447 68.85386258
v 125.37305057 -315.25129080 130.64852357
v 115.65677077 -317.01967120 127.71743536
v 107.76522011 -319.24468279 124.12087619
v 103.90711576 -321.16764784 120.53976208
v 94.90147978 -320.67635655 110.06148160
v 109.30117220 -315.84230065 126.14710629
v 102.09119320 -316.28578901 121.84029073
v 105.45250028 -308.52258205 124.93404746
v 98.02810103 -310.59613824 119.16455626
v 111.11397296 -313.47137690 127.53759325
v 112.28042841 -310.16871333 128.74603271
v 97.21720964 -305.19708991 116.24067277
v 119.39728260 -311.33100390 130.57428598
v 124.07997251 -307.79102445 131.50632381
v 114.52296376 -303.97474766 129.11130488
v 86.25552058 -308.33625793 107.81326890
v 101.03150457 -303.11486125 120.10700256
v 88.12680095 -302.83224583 109.96387154
v 106.26208782 -300.14804006 123.85081500
v 100.57980567 -299.28216338 114.87405002
v 103.01730782 -298.07248712 119.57357824
v 85.28807014 -297.17892408 108.83451253
v 111.68047786 -296.73472047 125.81020594
v 118.42503399 -298.30935597 128.33166122
v 105.80822080 -292.53357649 118.64861101
v 100.70242733 -294.15369034 111.61663383
v 98.48744422 -291.47580266 107.99959302
v 104.46611047 -288.03578019 108.41882229
v 93.08314323 -291.33778811 109.68407243
v 82.74654299 -291.26107693 106.62921518
v 69.97148693 -294.36096549 91.82566404
v 86.94711328 -287.47215867 108.47478360
v 106.52603954 -281.86276555 103.91417891
v 99.17726368 -286.40305996 107.19233006
v 96.53566778 -287.05286980 108.87750983
v 112.00183630 -282.05400705 109.23128575
v 115.95668644 -280.57816625 110.59013009
v 108.08122903 -282.52416849 107.41270334
v 109.92763937 -280.11661768 104.41630334
v 101.50432587 -282.80177712 104.81257737
v 92.31516719 -283.72997046 108.72583836
v 121.80102617 -280.15166521 119.55783516
v 115.52000046 -277.70999074 106.14999384
v 115.81610888 -280.02861142 108.77598077
v 116.70026183 -278.94672751 108.33632946
v 113.62617463 -277.41765976 101.13409907
v 116.97644740 -280.10401130 113.10418695
v 119.99911815 -278.02193165 112.32544482
v 116.88083410 -278.02971005 107.94339329
v 108.13418776 -276.31768584 99.11367297
v 111.24264449 -274.83448386 98.20380807
v 83.18067342 -283.29342604 104.66774553
v 120.26136369 -277.61241794 105.56309670
v 104.72587496 -271.77080512 104.16769236
v 117.00835079 -276.37508512 105.37167639
v 120.61578035 -273.68292212 101.54114664
v 114.68999833 -273.38001132 96.85000032
v 50.20410195 -278.05727720 76.83879882
v 119.61999536 -271.62000537 98.01000357
v 123.66315722 -272.75526524 101.95463896
v 122.33335525 -271.59854770 99.96005148
v 125.02495944 -271.42626047 100.43441504
v 122.80078977 -270.11007071 96.82787955
v 94.30757165 -276.92878246 106.93734884
v 85.92361957 -278.64235640 105.64253479
v 57.60961026 -285.78981757 81.23116940
v 55.76322600 -280.42137623 81.39299601
v 99.99775141 -275.48968792 106.82483763
v 101.71160847 -271.79107070 105.17927259
v 100.71124136 -269.94523406 103.80493850
v 50.62889308 -274.44073558 78.87992263
v 43.19865257 -273.00122380 71.10048831
v 49.98078197 -270.40725946 78.15233618
v 40.20833224 -260.96597314 65.68025798
v 104.15297002 -270.30178905 103.26864570
v 103.55357081 -269.53417063 102.05786675
v 103.42834145 -270.92766762 104.20372337
v 126.23663247 -275.16469359 115.14299363
v 127.34885514 -274.38914776 113.51093650
v 123.12028557 -276.11443400 113.52338642
v 125.19912422 -277.28062868 118.13552678
v 130.72344661 -274.60673451 116.29216373
v 125.35624206 -274.98975396 113.49089444
v 125.19742548 -275.08211136 112.08774149
v 119.17414516 -279.10920978 114.92139101
v 108.59496146 -279.42737937 101.95669532
v 128.22823226 -292.34734178 127.71864235
v 128.23596597 -286.58983111 126.09973550
v 123.83009493 -287.22569346 125.03615022
v 138.03437352 -289.35849667 126.19431317
v 136.27769053 -286.21375561 125.58665872
v 134.89592075 -289.50029612 125.95844269
v 130.30226529 -289.41410780 126.72150135
v 71.68771327 -290.76138139 93.67813915
v 136.27050817 -291.52819514 126.94619596
v 132.07557797 -289.61580992 126.81394815
v 133.06136429 -289.98222947 126.79493427
v 125.66484511 -291.57948494 126.59560144
v 124.76443499 -294.76958513 128.06934118
v 138.93549144 -291.53522849 127.14114785
v 134.39799845 -295.89015245 129.16867435
v 130.31898439 -300.07082224 130.82313538
v 136.71995699 -297.72710800 130.00373542
v 123.32224101 -301.17267370 130.83745539
v 136.32909954 -296.61005735 129.38868999
v 138.08210194 -298.84088039 130.82256913
v 130.71364164 -301.86265707 131.47330284
v 140.29909670 -301.72389746 133.21650028
v 130.49732149 -302.18255520 131.73682988
v 140.95181227 -301.85544491 133.62157345
v 131.10253215 -303.36618423 131.78311288
v 136.07795537 -307.87876248 132.94860721
v 132.66891241 -305.27755618 132.71622360
v 127.62969732 -308.95119905 132.98824430
v 84.71878618 -309.72519517 106.65746778
v 83.35936815 -309.91750956 105.86014390
v 139.77999985 -307.06998706 134.12000239
v 141.05647802 -319.56043839 131.76868856
v 134.69265401 -318.45292449 132.20067322
v 143.19577813 -318.98233294 131.33010268
v 148.46716821 -320.46043873 130.18257916
v 145.73143423 -320.94094157 130.03069162
v 143.92594993 -320.99920511 129.84091043
v 142.54456758 -320.41695714 130.37292659
v 140.87063074 -320.57151198 130.72381914
v 139.18474317 -321.93145156 129.67936695
v 137.06506789 -320.09121776 131.63951039
v 141.60595834 -321.71887159 129.47356701
v 91.23414010 -327.29372382 98.02754968
v 145.17660439 -321.97877765 129.00210917
v 92.28491038 -325.64106584 101.98821872
v 135.01101732 -321.94879651 129.99321520
v 92.97142923 -327.47977972 101.42531246
v 112.95878142 -331.61857724 117.30802059
v 127.22882628 -333.32923055 120.85922807
v 79.79572564 -332.30292797 79.09462601
v 135.60228050 -333.23246241 122.70735204
v 137.09735870 -331.27081394 124.13433939
v 139.91577923 -332.13028312 122.42145091
v 131.73739612 -335.38973331 120.75371295
v 137.85418868 -334.72415805 121.01661414
v 127.44870782 -338.34594488 115.54462463
v 128.36794555 -339.13397789 115.01918733
v 123.59427661 -340.23120999 108.89798403
v 109.55771804 -341.42726660 97.27565944
v 109.08778757 -343.06523204 93.33989024
v 124.62124228 -340.45305848 108.63923281
v 144.43133771 -319.80419159 130.73024154
v 141.93934202 -317.31018424 133.40535760
v 139.92547989 -319.61101294 131.99920952
v 138.17341626 -319.03263927 132.19895959
v 151.95603669 -319.95210052 130.70458174
v 152.41344273 -323.69908690 128.46003473
v 148.01128209 -322.62673974 128.44622135
v 143.99528503 -321.97073102 129.28363681
v 144.26828921 -323.88016582 128.20857763
v 149.88285303 -325.72782040 126.84808671
v 141.03278518 -328.25997472 126.41155720
v 154.05680239 -330.90123534 122.91242182
v 154.29638326 -326.72578096 126.35751069
v 147.97762036 -333.63899589 121.45491689
v 142.86406338 -335.26259661 120.71562558
v 138.46392930 -336.09387279 119.73903328
v 136.51399314 -333.75659585 122.72500992
v 134.79611278 -334.72517133 121.90946937
v 136.30987704 -339.16932344 117.73684621
v 137.24872470 -340.52106738 114.18472230
v 4.91097616 -290.73813558 4.35352419
v 0.76986273 -287.77623177 4.77913860
v 143.62399280 -340.91913700 112.86333203
v 139.85694945 -341.75789356 110.26942730
v 141.87727869 -340.98461270 110.88577658
v 133.36598873 -340.72831273 113.00985515
v 134.08137858 -341.23173356 111.40622199
v 135.89486480 -341.45545959 110.70708185
v 132.48609006 -341.38280153 111.82172596
v 139.97866213 -340.27957916 112.48097569
v 134.59476829 -341.54817462 110.14592648
v 126.87931955 -341.19141102 109.25962031
v 140.11821151 -345.43445706 95.56227177
v 142.79642701 -344.96647120 91.82725102
v 145.56778967 -343.44217181 99.90137070
v 150.16035736 -342.50375628 105.01673073
v 156.80210292 -339.25926685 102.24778205
v -15.14734421 -335.65792441 53.16035077
v -19.98592168 -335.53332090 46.79086432
v -16.93213545 -336.61678433 49.27654564
v 140.96534252 -339.42499757 116.98859930
v 147.53687382 -341.45128727 110.72570831
v 147.39151299 -337.41638064 117.06858873
v 151.93508565 -335.51549911 116.49501324
v 152.45172381 -314.55203891 133.64192843
v 138.83368671 -316.08530879 133.95024836
v 135.47845185 -315.77733159 133.91195238
v 133.56409967 -311.58033013 134.50647891
v 166.77850485 -311.68115139 131.30673766
v 163.16545010 -314.82821703 131.47325814
v 129.56482172 -311.77100539 133.51961970
v 130.19917905 -309.48022008 133.98136199
v 145.06004751 -308.33521485 135.03594697
v 132.03898072 -308.06997418 133.87852907
v 130.83313406 -305.36618829 133.10782611
v 128.57425213 -307.08336830 133.28781724
v 163.17872703 -307.05556273 132.80083239
v 158.67552161 -309.98757482 133.92680883
v 140.22079110 -302.94853449 133.82805884
v 150.62555671 -306.13747239 134.50965285
v 159.22418237 -299.60021377 132.17861950
v 157.55389631 -306.28940463 133.49162042
v 142.70067215 -299.91111159 133.16342235
v 150.54598451 -298.85622859 132.63696432
v 140.79535007 -294.13452744 129.48285043
v 133.52759182 -295.48817873 129.01706994
v 133.19073617 -296.40251398 130.06582856
v 135.46171784 -294.57002878 128.47843766
v 136.03873551 -297.49178886 129.96305525
v 134.05640423 -292.23087430 127.86030769
v 143.47244799 -287.94786334 127.05984712
v 131.50107861 -291.41449928 127.76444852
v 131.63681328 -287.57411242 125.65590441
v 153.90309691 -288.83099556 125.71683526
v 148.03805947 -291.89911485 128.21516395
v 153.83304656 -294.77789998 130.14090061
v 151.84174478 -285.16283631 125.58028102
v 140.90299606 -280.55164218 123.67273867
v 145.17238736 -282.62227774 124.82521683
v 143.80869269 -273.70119095 118.35344136
v 137.47760653 -274.23760295 116.25015736
v -38.79810125 -234.86499488 47.87569121
v -40.82521051 -240.41403830 47.40949348
v -36.25115380 -241.98018014 49.90044981
v -28.56204100 -245.19966543 51.92399397
v -32.66752139 -252.18692422 51.61276460
v -36.85049713 -248.48437309 49.98808727
v -32.74422139 -263.10878992 51.35286972
v -29.15636636 -259.74038243 52.53415555
v -44.74725202 -257.28827715 47.79864848
v -44.11270842 -261.67804003 48.53306338
v -44.41842809 -268.08732748 47.75503278
v -29.01886404 -266.57816768 53.07503045
v -24.23910983 -262.42712140 51.68843269
v -35.64905748 -270.07222176 51.31038278
v -41.26319289 -268.47639680 50.06758124
v -39.11305591 -275.66021681 50.84313825
v -41.06643423 -272.85593748 49.78911579
v -44.96079311 -274.32653308 45.51044852
v -15.84378257 -269.85782385 50.20595714
v -20.68680525 -269.43069696 52.19582468
v -27.27949060 -275.25568008 54.07374725
v -23.82506244 -270.88177204 53.25856805
v -34.85492617 -274.64792132 51.89551413
v -33.23417902 -280.17094731 53.15921083
v -23.57249334 -276.14697814 53.67062986
v -24.50175397 -282.67055750 52.95746773
v -38.41985390 -280.36671877 51.16182938
v -4.79421299 -276.59955621 45.98327726
v -7.17109535 -273.26154709 46.70318216
v -20.33765428 -274.74889159 52.78664827
v -31.49833530 -286.16821766 52.73756385
v -8.52074940 -279.83006835 46.43556103
v -3.80633259 -282.93254972 45.48310116
v -11.16246451 -283.12808275 46.42514884
v -15.04812483 -285.61511636 47.71119729
v -36.51137650 -293.49273443 47.12633044
v -6.37905812 -286.19125485 45.22855580
v -31.80462867 -296.01028562 49.63373393
v -28.86047587 -291.48676991 51.70695484
v -1.29032240 -286.52340174 45.37280649
v -4.92026564 -291.11191630 45.55401951
v -17.56711677 -290.00824690 48.23172465
v -19.45050247 -295.11010647 48.38100076
v -24.23593588 -289.95072842 49.93661866
v -8.96317698 -297.87304997 47.55498469
v -13.04056123 -296.35882378 48.00017923
v -24.67549592 -298.31284285 49.43564534
v -21.35074697 -300.93532801 49.41132665
v -16.02919586 -301.06633902 49.71246049
v -1.38223777 -296.22250795 47.21310735
v -14.62498307 -305.13441563 50.39641634
v -18.74636859 -307.33481050 52.08125710
v -29.05829996 -307.90078640 46.18979990
v -21.07748203 -309.58220363 52.26434767
v -15.22089168 -310.41866541 53.04326490
v 1.41177827 -314.87110257 57.09229410
v 6.87994808 -310.70965528 55.71755394
v 0.81246224 -309.07386541 53.01848799
v -10.99976618 -317.40370393 57.12501332
v -5.02202706 -319.69699264 59.10263211
v -5.52601600 -315.36051631 55.68087474
v -17.96125062 -323.44123721 56.88834935
v -17.49047264 -318.21966171 56.43172190
v -20.04854195 -325.60539246 55.42905256
v 5.21082710 -316.97061658 58.63085389
v -11.97705418 -323.58083129 58.50167200
v -20.07503808 -324.87499714 55.78910559
v -3.67473252 -328.55087519 59.15326253
v 11.25259232 -321.14964724 58.89584497
v -16.51545800 -326.81745291 56.11042306
v 20.44488862 -320.67623734 57.75801837
v 7.50984997 -324.49886203 59.52915922
v -4.74518305 -335.85211635 55.81781641
v -16.91524312 -330.47404885 55.45584112
v 12.04630174 -325.48782229 58.34861472
v 16.96269587 -328.32184434 56.36907369
v 72.08032161 -318.19716096 88.76613528
v 39.82432187 -318.14727187 62.24491075
v 5.80681721 -333.08282495 56.14402518
v 4.09015454 -329.58060503 58.47357213
v 2.21220567 -334.75819230 56.33033812
v -9.79099516 -338.32451701 53.55165899
v 28.63895707 -330.85119724 53.54440585
v 11.07307710 -336.33962274 53.49165201
v 14.98956606 -333.75468850 53.48178744
v 24.65795912 -334.01516080 52.79954150
v 12.17219047 -335.73967218 53.54988575
v 11.89571619 -337.45244145 52.54035443
v 8.16329382 -338.55563402 51.86777934
v 19.93669569 -336.07104421 52.36903951
v 28.37324515 -336.95223927 50.43138936
v 22.06120081 -338.42101693 51.17597803
v 15.42400382 -338.63890171 50.21503195
v 11.77272573 -341.54006839 48.69861528
v 33.01240876 -334.07497406 51.74469203
v 30.84450401 -333.46238732 52.02324316
v 18.30293052 -340.71809053 48.59924689
v 79.55211401 -333.82728696 72.07447290
v 81.24340326 -332.57779479 78.32398266
v 80.31442761 -333.03093910 75.76438040
v 77.64644176 -332.07306266 75.45427978
v 92.53650159 -335.64490080 82.48747885
v 93.07490289 -337.26385236 79.98906076
v 91.18798375 -334.78906751 84.07446742
v 79.70695943 -332.34861493 78.07998359
v 79.55754548 -332.24254847 77.66763866
v 80.17927408 -332.47566223 78.44021916
v 75.40613413 -331.37953281 66.31478667
v 73.88722152 -330.37877083 68.17369908
v 68.17626953 -331.90250397 63.52116913
v 126.89839303 -344.60583329 100.65343231
v 56.47085235 -328.04512978 62.18758225
v 10.18961798 -329.38426733 57.46967345
v 1.70581939 -323.92582297 59.89789590
v 43.86492819 -310.17714739 67.96787679
v 40.84915668 -308.98728967 66.19604677
v -5.92481950 -306.57905340 50.82355440
v 9.04316641 -301.23767257 51.37461051
v -19.12314259 -285.22145748 50.45597628
v -15.08955006 -279.38288450 50.70966482
v -10.26520133 -272.18788862 49.54229668
v -15.01349453 -247.33960629 47.88713530
v -9.49908420 -240.98321795 47.65339941
v 31.75455332 -291.85882211 61.22298539
v 9.97602008 -305.97025156 54.33913693
v -22.34333940 -306.66857958 50.83317310
v -0.80826692 -336.78677678 56.13593012
v 4.50844876 -335.95231175 56.04549497
v -40.33661634 -213.66380155 44.69052702
v -43.06120425 -207.33092725 40.33923894
v -40.72834551 -208.50513875 43.84984821
v 20.50859667 -130.42426109 43.48428175
v -28.98280695 -300.18329620 48.03792760
v -30.60986847 -304.02949452 46.35033011
v -29.38280441 -311.75556779 42.78347641
v -27.95062028 -314.44516778 43.97130758
v -21.66809328 -318.35979223 54.81050909
v -23.24416302 -318.69351864 53.08433250
v -4.01102053 -311.68413162 54.02510241
v -34.71215814 -294.74848509 37.31417656
v -34.35729071 -294.67925429 36.94656864
v -37.34036908 -293.50411892 45.39826885
v -35.19730270 -295.53338885 41.26714543
v -35.74565798 -295.49089074 43.85787249
v -38.47525269 -292.48207808 42.18274727
v -37.43573651 -293.32536459 40.77919200
v -32.94792771 -296.68271542 37.31615841
v -34.56600383 -295.42884231 37.84733266
v -33.83819759 -297.95798659 41.22009501
v -25.61626211 -304.06266451 33.48426521
v -28.65063772 -306.58322573 36.42127290
v -25.37384816 -311.35436893 35.53700820
v -11.79336663 -306.20592833 25.56816116
v -28.17334607 -314.18362260 39.52302784
v -22.69155346 -316.76173210 35.98669171
v -27.13931911 -316.89813733 42.25501046
v -11.33821625 -310.27528644 27.10111625
v -19.15327273 -315.12641907 32.89004415
v -25.90104379 -318.93548369 39.79163244
v -22.64440060 -321.36741281 36.26443446
v -10.18467359 -315.46944380 27.95218304
v -17.02733710 -320.58954239 31.83360025
v -13.01212050 -320.89370489 29.84477207
v -13.42477091 -317.57062674 30.35441414
v -11.21275220 -317.75978208 28.95137668
v -19.90240440 -326.38117671 35.53827852
v -23.94148707 -327.15493441 41.52717441
v -21.95597626 -329.75435257 39.79559988
v -23.42952788 -328.35265994 48.35056141
v -17.38248952 -331.34630322 35.24670750
v -21.79803699 -330.12363315 51.02312565
v -22.26593904 -332.02907443 43.65331307
v -21.94513567 -332.03303814 48.32882434
v -20.24114318 -335.71037650 42.64879972
v -19.18699406 -333.65577459 38.81090879
v -15.85719362 -336.58549190 35.14800593
v -17.78549142 -338.40194345 40.01313075
v 114.69295621 -337.43801713 68.27272475
v 70.73850185 -286.77415848 92.83728898
v 71.30072266 -288.77320886 93.08359027
v 71.66835666 -287.00166941 94.02738512
v 67.69864261 -291.66993499 88.87330443
v 70.12863457 -287.33557463 91.97758883
v 72.27572054 -289.48768973 94.29459274
v 72.43785262 -292.32648015 95.27806193
v 75.85801184 -293.53883862 98.01488370
v 74.77421314 -293.98301244 97.02771902
v 74.32213426 -293.74396801 96.75326943
v 74.56396520 -294.71644759 96.24440968
v 77.89707929 -296.42269015 99.74014759
v 73.70490581 -300.62636733 97.37194330
v -14.45969101 -343.39854121 38.48635778
v -15.03411215 -341.15791321 45.80627009
v -17.05951802 -339.22398090 46.41930759
v -15.70311002 -341.63823724 42.34665260
v -19.39913072 -333.03964138 51.34801939
v -19.78543960 -327.65853405 54.79292572
v -21.06817625 -324.93981719 54.94204164
v -20.50200664 -329.30773497 53.49153280
v -21.40495554 -326.85497403 53.81149426
v -20.14581300 -326.43017173 54.83635888
v -21.96785808 -296.19842768 32.08529949
v -21.63553052 -297.24362493 32.01007843
v -33.46267343 -300.31734705 40.28622434
v -34.66546163 -296.43777013 45.50724849
v -35.30982137 -293.51741076 48.53384942
v -35.57200730 -294.04544830 38.98703679
v -39.55365717 -290.61087966 43.79249737
v -43.95955056 -234.31159556 29.04320136
v -41.42254218 -231.89498484 26.21154860
v -45.54985464 -232.05316067 33.88325125
v -43.64786670 -228.94886136 29.29435484
v -40.25782645 -228.89403999 25.11540428
v -45.45489699 -227.84703970 37.05514222
v -19.28413473 -324.38716292 56.28092587
v -20.43445781 -321.47589326 55.79860508
v -20.48621513 -323.55895638 55.79929799
v -19.67671886 -324.69400764 56.02470785
v -21.78748511 -323.41805100 54.64668199
v -18.68894696 -325.96814632 55.79737201
v 75.02575964 -288.88869286 98.73583168
v 79.75306362 -298.67285490 102.33229399
v 79.74497229 -301.32803321 102.56350040
v 81.86502010 -299.51092601 104.56740856
v 77.79804617 -301.96064711 101.10009462
v 82.40985125 -302.89071798 105.67928106
v 76.47855580 -303.31191421 100.05263984
v 81.20752871 -303.94983292 104.49310392
v 79.45563644 -306.91838264 104.27458584
v 83.15517753 -308.29036236 106.06127232
v 80.63375950 -310.18587947 104.90878671
v 62.21390516 -330.07150888 63.43766302
v 62.33908236 -327.67036557 65.76535106
v 66.60098583 -332.47971535 60.84712222
v 70.45384496 -332.16887712 62.66602874
v 22.60595188 -322.83261418 1.20212487
v 22.09235542 -317.28872657 3.10416264
v 21.04465850 -313.92356753 2.64093117
v 25.22197552 -316.25661254 2.48799752
v 25.05434863 -319.68855858 1.15417445
v 31.36410937 -309.51824784 2.74433289
v 30.08944355 -305.60794473 3.56831681
v 30.91989271 -306.74985051 3.68520711
v 19.42407899 -313.80820274 2.99766893
v 26.51702054 -305.79578876 2.50081695
v 27.79892273 -303.39407921 2.48007243
v 31.81406856 -302.61883140 3.80418240
v 24.61746708 -301.82620883 2.57278862
v -27.48687565 -285.15148163 33.10240805
v -26.28222108 -286.19131446 32.83882514
v -9.45188198 -284.21309590 10.33461746
v -5.06691355 -288.48171234 9.07120854
v -7.95466546 -293.37975383 12.12478057
v -8.08479544 -291.78056121 11.45402994
v -5.95023623 -299.43618178 12.15141919
v -5.32504730 -294.20042038 10.33282839
v -9.22698621 -307.82157183 22.69726247
v -3.95358028 -298.41226339 10.43301262
v -2.73860502 -298.16567898 9.03473608
v -0.91715786 -297.83022404 7.36867450
v 5.93969133 -294.56827044 3.76737933
v 9.76733118 -291.76443815 3.29436990
v 3.00494651 -293.58860850 4.77883080
v 4.28413413 -301.74887180 5.33964578
v 1.73191971 -307.56765604 8.14559311
v -1.61249435 -305.28196692 11.14923693
v 3.41809914 -311.01006269 8.19539651
v 8.88742134 -340.35879374 9.18032974
v 7.85553642 -334.99583602 9.47434828
v 11.80101838 -336.78719401 6.37558242
v 22.09563181 -333.64561200 0.42020227
v 18.42963882 -332.82321692 3.48005770
v 13.81525118 -339.85221386 6.77326508
v 14.25136346 -335.03332734 5.05621172
v 11.07999589 -343.93793344 8.75258632
v 7.20748771 -342.68108010 13.58443499
v 6.74240291 -344.83486414 17.13657379
v 6.01856736 -345.13279796 17.67839491
v 3.36454576 -343.51220727 19.34987865
v 4.82333777 -344.23771501 18.37645657
v 1.17008633 -342.90590882 20.82644403
v 1.48584251 -340.85154533 20.07476240
v -5.41555323 -344.41494942 29.64719571
v 7.82897323 -342.49308705 11.52777392
v 0.46677247 -341.93828702 21.25593647
v -1.69528637 -342.81820059 24.12049286
v 6.91503333 -339.92367983 12.17603032
v -12.23278698 -340.75504541 32.93338791
v -1.84976310 -337.06709743 24.74997565
v 0.58060710 -337.64597774 19.99308355
v 1.76389155 -335.77895164 17.75105298
v 2.73947581 -336.25334501 16.63385518
v -14.39655665 -343.22357178 37.92807832
v -12.67741993 -343.72901917 35.05302966
v -14.03632015 -342.46480465 36.04870290
v -5.17326919 -335.88615060 26.84654295
v -18.70522648 -338.21210265 43.83939505
v -0.17418461 -340.88611603 22.60007709
v 0.08329259 -333.12365413 19.89073120
v 0.96821185 -332.83320069 17.73539744
v 3.17063159 -333.56684446 15.75132646
v 2.57947366 -331.39649034 14.85654712
v -8.89571849 -329.84074950 28.09003927
v -1.46414374 -328.73955369 22.05117047
v -0.08612151 -331.41028881 18.67421530
v 0.23082599 -330.25422692 17.29847491
v 2.15794775 -329.43385839 15.21798130
v -14.41377494 -332.55445957 32.73912147
v -1.00868929 -324.12695885 17.70759933
v -1.39377976 -326.36529207 19.02342401
v 0.25091885 -328.15936208 16.27279446
v 7.52283866 -318.99282336 8.79584625
v 8.44086614 -320.90163231 8.42384435
v -11.20056771 -322.45880365 29.06098776
v 2.52163992 -319.33897734 12.34994270
v -10.44372004 -318.37108731 28.56162935
v -4.41976590 -317.41097569 23.02956581
v -4.84100962 -313.38012218 19.11620051
v -8.60108342 -293.08125377 12.63598073
v -11.50947995 -288.48782182 13.17284629
v -38.73476014 -291.82633758 41.24797508
v 8.39967374 -314.76140022 6.69837883
v 53.72211337 -331.86540008 57.27626383
v 9.34719201 -321.80947065 7.64043303
v 13.52132671 -322.07369804 5.40901348
v 2.40024808 -336.07068658 17.01205224
v 1.47970137 -331.65836334 16.20513387
v 1.84807600 -329.82060313 15.31212963
v 4.97786514 -330.77090979 11.76849846
v 11.34635787 -325.76659322 6.69999979
v 11.71921846 -324.83655214 6.37373654
v 14.89315461 -330.76789975 5.57129877
v 29.67762947 -342.47788787 27.68337168
v 31.60943091 -342.47410297 30.75423092
v 30.38531542 -343.38435531 30.03360890
v 30.57845682 -341.65793657 28.56805734
v 30.34023382 -340.15792608 25.25837161
v 33.98114815 -339.34584260 28.58578041
v 22.36277424 -341.94508195 48.18796366
v 24.13021028 -344.41864491 45.58346421
v 26.69199184 -347.65869379 37.57921234
v 32.53387287 -345.17195821 35.11848673
v 31.97203204 -337.83555031 19.67355050
v 35.00633687 -335.90218425 23.68485741
v 33.13698992 -342.68689156 32.49657527
v 126.70631707 -343.55264902 103.76069695
v 29.85588275 -341.46225452 48.29527438
v 34.61275622 -341.56310558 32.90509805
v 35.95000505 -342.81587601 41.22045636
v 33.48129988 -343.42432022 33.33345056
v 38.07628527 -333.48274231 24.05422926
v 35.61133891 -333.55093002 20.11485770
v 39.22954947 -331.26449585 18.52864027
v 36.98483855 -339.77022767 32.53056109
v 43.49076748 -329.26642895 22.77633548
v 32.77330473 -336.11738682 50.48128217
v 37.12245077 -340.96652269 34.93474796
v 42.39973426 -335.42793989 32.48116001
v 43.28691959 -333.43929052 27.86615491
v 40.54364190 -337.27321029 33.16936269
v 43.62097755 -333.78463984 31.18677996
v 42.34256223 -336.47516370 33.76135230
v 38.30325976 -340.01761675 48.30434918
v 44.16312650 -334.98191833 33.25090930
v 45.24210095 -332.60500431 30.74737452
v 46.51910067 -331.05817437 30.29766306
v 46.36286199 -328.69547606 25.60259216
v 39.18852657 -339.12801743 49.22374710
v 40.37195444 -336.54952049 50.90791732
v 46.12141103 -335.49574018 34.09115225
v 45.20338401 -335.92566848 34.27983075
v 46.88787088 -331.97829127 31.98098391
v 42.46113822 -335.47902107 51.95349455
v 47.83523828 -332.69527555 33.01323578
v 148.27929437 -343.94261241 84.00037885
v 151.94113553 -342.09564328 83.55934173
v 43.07181388 -340.44927359 39.96946290
v 54.98839915 -333.89168978 40.02085701
v 54.86893654 -331.51498437 36.19029745
v 56.33016303 -331.50312304 35.63374653
v 54.67278138 -332.10194111 37.14368865
v 54.87090349 -331.24396205 35.48131883
v 57.18676373 -334.09082890 52.00512707
v 58.28996748 -334.16014910 39.25749660
v 59.87256020 -332.40482211 58.58549848
v 58.57328326 -334.71354842 48.95155504
v 63.81922215 -333.24104548 53.73272300
v 61.58347800 -332.85850286 46.96584865
v 64.01809305 -331.55578375 42.07940400
v 64.81657177 -332.04752207 47.23901674
v 67.62848794 -332.75982738 55.43247610
v 69.59671527 -332.82142878 61.14766002
v 68.35520267 -331.94142580 51.70605332
v 73.48124683 -331.23680949 51.16825923
v 67.85959750 -330.72912693 46.59841955
v 73.56494665 -329.65263724 46.79149762
v 74.44362342 -333.03874731 61.67107448
v 74.78156686 -328.06685567 43.82749274
v 77.92221010 -327.56912708 45.41353881
v 76.35997236 -331.31149411 53.89362201
v 80.56289703 -330.75749874 52.91148648
v 77.98202336 -328.99996638 48.04449156
v 77.28207856 -332.18941092 69.98506188
v 78.39865983 -332.46234059 56.25164509
v 78.87898386 -333.48473907 64.69054520
v 81.06778562 -334.44806933 68.91404092
v 86.66749299 -331.09721541 53.29944566
v 84.32765305 -335.41351557 65.41129947
v 89.78597820 -334.24293995 58.26319382
v 89.19911832 -335.96608043 64.19625878
v 93.14217418 -331.19338751 52.85058171
v 92.53155440 -329.53453064 50.25921762
v 90.75928479 -336.51939034 70.02924383
v 95.99606693 -332.47303963 56.50483817
v 88.95394206 -333.86585116 84.75129306
v 92.25168079 -337.74578571 77.52975076
v 95.71082145 -336.05757356 66.84079766
v 98.12825918 -333.54088664 63.98496777
v 88.97539228 -332.34968781 87.11636066
v 94.69003975 -337.91834116 78.88951898
v 93.52181852 -337.90990710 76.49884373
v 96.17138654 -338.37366104 77.59695500
v 98.74366224 -336.20268106 69.13339347
v 100.98475218 -334.84551311 67.25922972
v 103.02364081 -330.63551784 60.38394570
v 99.88079965 -332.08689094 60.03465876
v 104.67924923 -336.74198389 71.73772156
v 103.60139608 -327.89406180 57.47828633
v 106.11441731 -328.38693261 59.20159444
v 99.43833202 -336.78531647 85.47966927
v 107.13925958 -332.68976212 63.26684356
v 105.34685850 -335.62019467 69.28624213
v 107.64726996 -327.68970728 58.06566775
v 100.61636567 -337.61957288 88.08102459
v 103.30922157 -340.20537138 81.38245344
v 100.81934929 -338.52818608 80.06581664
v 103.89445722 -339.81624246 78.36770266
v 105.94996810 -329.55089211 59.95047465
v 103.71425748 -339.11615610 84.37428623
v 109.74256694 -338.43579888 69.97796148
v 110.88627577 -336.24121547 66.43632054
v 109.95811969 -329.88989353 62.01440096
v 111.77892238 -331.36138320 62.87807971
v 109.90456492 -331.95465803 63.23869526
v 104.63780910 -340.02289176 86.23541147
v 106.58429563 -342.15199947 81.90562576
v 93.65163743 -319.14409995 109.81127620
v 95.67841142 -324.03981686 106.44514114
v 93.57378632 -324.50467348 104.11934555
v 106.17799312 -341.55073762 87.61280030
v 106.58048093 -341.33440256 84.76606011
v 109.92645472 -344.18454766 86.48126572
v 107.91006684 -343.08513999 86.66516840
v 112.04361171 -342.58407354 77.17021555
v 116.56463146 -328.62636447 60.41769311
v 98.27733040 -326.42897964 107.84014314
v 106.90750182 -342.00751781 95.04758567
v 109.02989656 -343.59776974 89.94802833
v 108.64383727 -343.57193112 84.21318233
v 110.41657627 -344.32116151 84.37281847
v 110.77886075 -334.23259854 64.00672346
v 114.73291367 -331.85446262 61.86890975
v 97.56704420 -323.92758131 109.07409340
v 111.27717048 -344.02444959 81.55727386
v 114.75253850 -344.22552586 80.94637841
v 113.22288215 -344.55889463 87.31646091
v 111.94939166 -344.61626410 84.92072672
v 116.71032757 -342.05129743 99.43135828
v 115.32863230 -344.52992678 92.61482954
v 118.53480339 -345.93755007 88.13452721
v 118.54550987 -345.26488185 83.37639272
v 117.09000170 -343.47593784 78.27586681
v 118.03562939 -343.38834882 77.22025365
v 122.37057835 -343.49012375 77.03799009
v 119.53739077 -343.92547607 79.48347926
v 122.46507406 -344.43563223 79.51916009
v 120.90513855 -345.83979845 95.36436200
v 118.91829967 -345.90753913 92.28134155
v 122.59467691 -345.90929747 90.28414637
v 123.68486077 -344.16034818 78.18999887
v 119.30420250 -344.44701672 98.32730889
v 123.16989899 -346.23417258 93.53206307
v 128.79031897 -345.22032738 88.54735643
v 122.94913083 -346.12882137 95.21941096
v 129.23957407 -345.57509422 96.40051425
v 133.00326467 -343.54835749 77.52548158
v 117.13645607 -337.73022890 112.83814907
v 133.83337855 -345.42089701 87.74880320
v 134.40550864 -344.84902024 85.11638641
v 140.54042101 -341.26451612 72.69802690
v 136.87603176 -344.92695332 93.76709908
v 140.31589031 -343.33372116 77.87184417
v 132.81293213 -345.43600678 96.99108452
v 139.23054934 -344.49431300 81.76303655
v 137.04115152 -344.76530552 90.17708153
v 138.76901567 -344.15498376 83.32142234
v 132.75477290 -344.61626410 99.72062707
v 135.52805781 -345.29724717 99.95748848
v 146.98143303 -344.53588724 84.14985985
v 141.30401611 -344.10682321 81.86426014
v 144.35353875 -343.96842122 80.91025800
v 144.32422817 -342.08375216 76.41998678
v 140.58731496 -339.21062946 68.35695356
v 142.07911491 -344.07764673 83.63248408
v 145.55393159 -343.03903580 79.33744788
v 147.04206586 -342.61351824 79.79431748
v 149.92161095 -340.88957310 78.19599658
v 146.45633101 -344.63176131 85.45467257
v 144.98834312 -344.57239509 86.89948171
v 146.46759629 -344.21056509 87.29484677
v 147.84820378 -343.96710992 82.57019520
v 147.41836488 -343.63031387 81.23744279
v 148.05032313 -343.54910254 87.74270117
v 146.25802636 -344.74369884 84.18267220
v 147.72246778 -344.08631921 84.60097760
v 146.65898681 -343.67445111 90.66310525
v 147.43831754 -343.63341331 86.57216281
v 14.74917587 -308.63511562 2.22897506
v 16.36126079 -309.09052491 2.35893158
v 144.76111531 -342.64546633 107.63587803
v 150.19699931 -342.85628796 87.40916848
v 151.34793520 -342.99331903 89.80627358
v 141.04199409 -342.59325266 108.61925036
v 151.68990195 -342.76235104 89.24502134
v 156.02569282 -340.34529328 84.09120888
v 157.40865469 -339.67250586 81.08866215
v 152.46494114 -342.56988764 90.30818194
v 158.09732676 -339.48975801 87.78010309
v 155.67034483 -339.80858326 94.28895265
v 160.54397821 -337.86800504 83.03875476
v 154.45341170 -340.05030990 105.71461916
v 156.73616529 -338.77721429 98.74057770
v 158.68365765 -337.59206533 94.85777467
v 157.22280741 -339.21688795 92.94854850
v 151.48730576 -339.52328563 111.31482571
v 158.83328021 -338.46104145 100.89323670
v 159.43638980 -336.96940541 105.19863665
v 155.62553704 -333.75045657 117.77105927
v 155.71895242 -336.91278100 111.08049750
v 158.74242783 -334.38092470 111.15955561
v 160.98998487 -332.04224706 114.60600793
v -3.13881505 -325.87060332 22.57886901
v 163.06515038 -332.24511147 110.58862507
v 162.83532977 -331.88962936 112.66282946
v 165.11757672 -331.30496740 111.26443744
v 165.78379273 -331.37518167 108.64910483
v 9.07975994 -319.67133284 8.05464294
v 167.71554947 -329.97229695 110.59294641
v 166.18345678 -326.63285732 118.40540171
v 169.45068538 -326.13563538 114.89698291
v 162.78289258 -335.78446507 90.22791684
v 148.78447354 -342.92244911 81.40528202
v 153.48930657 -338.30568194 73.42263311
v 102.32435167 -338.09876442 86.15634590
v 105.92328012 -330.61140776 60.98555773
v 87.68716455 -335.72667837 74.50183481
v 39.97959942 -339.61811662 34.81794149
v 41.52844474 -338.97918463 35.06550565
v 53.61933634 -336.76514030 47.26072401
v 56.63321540 -335.31481028 42.92593896
v 53.50073054 -335.61900258 41.04029760
v 52.57163569 -332.69491792 35.94930470
v 54.96264994 -331.38281107 35.94181314
v 45.40307075 -336.67871356 51.06755719
v 44.10656542 -336.11854911 51.79436505
v 42.63230786 -337.34562993 50.71070045
v 42.32892394 -334.66950059 52.38667503
v 50.08434877 -328.81361246 27.73485146
v 39.56980258 -341.03724360 46.15667835
v 38.40963170 -338.94884586 33.56337175
v 35.06692871 -343.08162332 35.37990525
v 21.14296891 -344.78968382 45.28589919
v 29.48945761 -346.61680460 32.21506998
v 19.05075274 -351.83936357 30.33236042
v 10.62792633 -335.25678515 54.43798751
v 9.09103546 -336.80483699 54.30052057
v 6.66127913 -337.59614825 54.72312495
v 8.14387761 -335.02057195 55.71431294
v 14.64560814 -352.21922398 34.89020094
v 20.36495507 -349.58419204 38.00614923
v 14.08369839 -349.63485599 40.89902341
v 10.84803604 -347.49352932 43.56687516
v 8.71586148 -346.25729918 45.74571550
v 7.03574484 -336.42956614 55.43605238
v 6.09365199 -334.98433232 55.84670976
v 3.88830295 -337.18535304 55.56428805
v 9.50524677 -349.97016191 41.35238007
v 2.90520466 -339.74859118 53.89405787
v 3.99443880 -344.10023689 48.47788066
v 6.02036761 -348.44961762 43.33994538
v 7.24927243 -352.41597891 36.62759066
v 2.45930324 -336.21197939 56.17081001
v 11.75198704 -353.18490863 27.49536932
v -2.57387967 -342.43825078 50.72692782
v -1.39826792 -350.96964240 39.16089609
v 7.71751953 -352.06127167 22.55963534
v 3.36823682 -352.12510824 27.68398263
v 7.96012394 -349.55108166 18.26990582
v 11.78638171 -351.71562433 19.01622303
v -0.37314309 -351.95425153 33.48603100
v -5.67755196 -349.02316332 41.59147292
v -9.62078851 -342.30640531 49.81783777
v -1.10509701 -346.57821059 46.67777196
v -8.04087520 -345.63305974 46.15348205
v -4.67136456 -350.62476993 36.44678742
v -13.78448401 -339.75553513 49.82151091
v -12.69862708 -341.92112088 46.13257200
v -1.64078490 -350.70517659 29.13134173
v -0.10007681 -348.87793660 25.00779741
v -8.68056901 -348.62348437 37.78472543
v -4.27370938 -350.28690100 31.90705553
v -10.05760673 -347.17237949 41.29625484
v -12.42734212 -344.59620714 43.03740710
v -11.38870977 -346.65471315 38.45060617
v -14.10358306 -342.76023507 43.06541011
v -16.10654965 -341.07515216 40.99220410
v -13.00147269 -345.09018064 39.90735114
v -34.73417833 -297.92740941 42.97924787
v -33.51450711 -300.49890280 41.21639207
v -37.47341782 -293.64562035 42.93775186
v -13.22314981 -344.74152327 37.43994609
v -9.92803928 -344.25991774 32.57912770
v -4.68753092 -349.42382574 30.67647479
v -4.02130233 -349.08226132 29.30361591
v -0.51019242 -350.37353635 27.11674385
v 4.41114698 -349.57894683 21.64094709
v 6.25833590 -347.19100595 18.30910705
v 10.27542353 -348.40145707 13.61927204
v 14.82192241 -350.77634454 15.60011227
v 15.56993555 -348.71175885 11.32749580
v 11.80996094 -346.58223391 10.40656026
v 16.61053114 -352.02628374 21.51566558
v 24.72990006 -343.57902408 15.85618593
v 26.25796758 -341.27202630 9.65006370
v 28.73506211 -339.27255869 14.90992121
v 21.94503136 -345.93269229 12.28269935
v 29.04559672 -338.16915751 10.14951151
v 33.60782191 -333.98956060 13.78005650
v 35.50610319 -331.80984855 7.51042925
v 30.75559810 -337.32199669 49.91626740
v 36.09592840 -332.65894651 12.89514080
v 34.76196900 -333.54234695 16.83297381
v 40.28803483 -330.08670807 12.36704085
v 33.04708749 -341.50952101 31.07225150
v 31.28692135 -343.83642673 31.35491163
v 37.06743196 -332.29407668 16.90321788
v 34.45128351 -338.05900812 49.17056113
v 38.69123384 -330.66785336 15.22040274
v 35.84477678 -332.31559396 15.14780894
v 36.41374037 -338.46753836 49.36520755
v 42.47763380 -329.45445180 17.14401320
v 44.69516501 -327.80265808 17.44565368
v 44.77550462 -333.66391063 53.61085013
v 51.79693550 -330.14893532 30.82659096
v 45.23658007 -334.99318361 52.51116678
v 52.74946615 -331.30499721 33.21787715
v 59.66245756 -312.11024523 28.93733792
v 53.65945399 -330.52897453 31.79048747
v 50.59585720 -332.69748092 34.36969966
v 45.11444643 -327.93486118 20.88341303
v 48.50221798 -327.61853933 22.47619256
v 27.55744569 -341.57907963 20.31471021
v 28.64659578 -345.88000178 29.06654961
v 24.27122742 -348.72195125 25.19941702
v 26.41553432 -339.44794536 2.57317326
v 23.56479503 -343.40310097 6.29352545
v 24.83112924 -338.16647530 0.46764090
v 23.42647128 -340.22545815 2.38748547
v 24.37719144 -339.57406878 -0.83979580
v 20.64846829 -347.61777520 12.66528573
v 16.95254818 -346.87906504 6.17426960
v 18.93558912 -349.94849563 16.23599045
v 22.56762050 -347.28172421 16.18772186
v 21.69667371 -349.49925542 21.33039199
v 32.43209049 -339.49038386 27.55718865
v 35.83645448 -339.78188038 30.89370765
v 46.17206007 -333.55924487 33.10342878
v 55.61453849 -330.76608181 32.23831952
v 25.22336878 -345.03141046 21.02256007
v 46.27828673 -327.52060890 19.35004257
v 63.51868063 -326.03386045 29.23266962
v 67.41840392 -325.46630502 35.89637950
v 59.57949534 -312.12502718 28.47642638
v 60.85926667 -312.16520071 29.98113446
v 70.89158148 -329.26571369 42.73866490
v 68.32526624 -326.60290599 37.71774843
v 69.89998370 -325.64315200 39.74205628
v 73.62700254 -325.85105300 41.49797186
v 76.34798437 -323.97171855 43.18715632
v 76.09076053 -322.13664055 41.74248129
v 75.51565766 -316.66541100 40.57058692
v 80.99047840 -323.56259227 43.46182570
v 72.57960737 -318.20264459 40.66621885
v 77.29718089 -318.42586398 40.87893292
v 74.87706840 -322.57658243 41.65840521
v 78.23470235 -318.35541129 40.79565033
v 80.59277385 -318.46380234 40.86293280
v 82.95911551 -324.67100024 43.10515150
v 85.48711240 -324.80570674 43.68791729
v 84.55685526 -318.15561652 40.34757987
v 82.69383013 -313.17099929 38.65430132
v 85.75619012 -321.56169415 41.40882194
v 83.90293270 -315.49572945 40.37640244
v 83.72877538 -310.61676145 39.02725875
v 88.04038167 -335.93630791 72.24112004
v 93.53048354 -324.48863983 45.21492496
v 86.74445748 -306.23087287 39.16722164
v 89.26423639 -336.19540930 75.76553524
v 97.22391516 -328.38118076 51.10649765
v 89.32119608 -307.77600408 40.09621963
v 88.21046352 -306.40617013 39.62542117
v 97.51098603 -324.87556338 47.58888856
v 97.19186276 -322.51235843 45.28071731
v 97.06463665 -336.39591932 83.71065557
v 95.10856122 -335.52908897 85.55856347
v 104.41528261 -325.64684749 54.76969481
v 96.61395848 -320.10692358 43.10994595
v 97.13476896 -318.45277548 42.87320003
v 93.68804097 -332.74424076 91.74900502
v 97.29654342 -336.02133393 85.78377962
v 95.69963813 -333.55912566 94.56792474
v 100.46457499 -319.89204884 45.78885064
v 99.02259707 -336.97327971 82.74882287
v 96.89802676 -334.36515927 93.41624379
v 99.22742844 -337.28477359 89.75026011
v 97.61009365 -336.51149273 87.76077628
v 107.73791373 -323.51261377 53.55736613
v 103.45735401 -339.01232481 88.81003410
v 74.26631451 -248.18305671 50.60352758
v 73.89254868 -252.54440308 53.11537907
v 79.47774231 -251.20609999 52.12617666
v 110.96948385 -323.38485122 55.55313081
v 78.25655490 -247.22306430 50.43192580
v 112.15217412 -344.12521124 88.61625195
v 113.08409274 -329.34647799 61.57412753
v 110.69313437 -321.54005766 52.88318172
v 106.14379495 -341.67146683 92.39305556
v 113.18706721 -343.56236458 92.55933762
v 115.30745775 -345.18718719 90.29102325
v 115.01135677 -319.35870647 52.52020806
v 117.90292710 -321.57295942 54.88003045
v 120.79795450 -332.73792267 61.06994301
v 120.92869729 -325.47327876 56.75431713
v 127.78934836 -329.90011573 60.27196348
v 121.08068913 -323.32065701 56.43647537
v 126.53711438 -326.26789808 58.60729516
v 115.37337303 -339.97696638 103.61170769
v 113.58378083 -340.72270989 99.93652999
v 114.59727585 -341.92532301 98.24012220
v 120.69601566 -342.77448058 102.83783078
v 116.86445028 -344.63387728 95.61169147
v 124.59971011 -345.73626518 96.72924131
v 132.77645409 -335.98336577 64.01115656
v 124.07656759 -322.40986824 56.88263103
v 120.53301185 -343.49563718 100.51923245
v 134.91027057 -338.53822947 66.59872830
v 125.82011521 -321.20293379 56.71464652
v 129.95328009 -319.11450624 56.52642250
v 127.68857181 -345.67070007 98.45144302
v 130.62056899 -343.27578545 76.57156885
v 115.94970524 -292.02270508 55.07436767
v 133.72382522 -327.70186663 59.47875977
v 129.42291796 -321.18016481 57.07506090
v 133.15854967 -323.49354029 58.20772424
v 131.09523058 -325.66067576 58.59675258
v 131.18131459 -322.71400094 57.87450820
v 137.71101832 -335.78297496 63.75705451
v 130.10743260 -345.35688162 99.76349026
v 138.90117407 -332.03551173 61.84092909
v 135.82231104 -328.96527648 60.38190052
v 143.73663068 -336.01194620 65.51948935
v 138.87868822 -327.44264603 61.64532900
v 142.42023230 -331.51239157 62.77144700
v 138.87354732 -327.48416066 61.67477742
v 138.88184726 -327.29554176 61.58667058
v 138.43743503 -327.50597596 61.63183972
v 138.08272779 -326.31197572 61.25503778
v 140.02497494 -344.39498186 82.59544522
v 137.54291832 -344.20424700 80.46925068
v 140.66933095 -344.44034100 80.64214885
v 139.30785656 -327.45420933 61.76660955
v 140.96768200 -325.71020722 61.40292063
v 136.01998985 -343.78427267 102.96399891
v 141.37209952 -330.43274283 62.00129539
v 143.68015528 -329.54362035 63.03280592
v 138.34670186 -344.76906061 102.01542079
v 138.84902000 -344.28212047 86.12827957
v 144.78860795 -344.80595589 84.14407820
v 143.01618934 -344.09657121 80.94609529
v 143.74138415 -344.47029233 82.04294741
v 143.37620139 -343.83085370 79.42347974
v 140.23940265 -328.52327824 61.69732660
v 145.44276893 -344.40422058 81.94638789
v 146.13488317 -343.67513657 80.53012937
v 149.48198199 -328.19679379 62.71536648
v 146.91561460 -343.86703372 81.41979575
v 146.61243558 -344.48227286 82.98873901
v 147.49668539 -344.25574541 83.54043216
v 151.24464035 -332.63054490 64.98295814
v 153.14161777 -335.05231142 67.46514887
v 153.96244824 -340.90712667 79.52095568
v 156.79442883 -333.18024874 68.07402521
v 154.17850018 -332.96430111 66.19710475
v 151.40198171 -342.67535806 88.62901479
v 158.53855014 -337.42213249 76.36430115
v 153.76400948 -340.25147557 100.58610141
v 160.29818356 -331.41905069 70.29534131
v 156.48914874 -339.54173326 95.74488550
v 161.47455573 -337.06474304 96.67965770
v 162.72933781 -333.88131857 76.55259967
v 165.57954252 -333.94372463 94.76379305
v 166.01000726 -332.21000433 95.32999247
v 165.98477960 -332.51166344 101.38979554
v 170.44769228 -329.47662473 100.41040182
v 168.81203651 -330.51276207 97.04916924
v 162.48708963 -331.41928911 114.89842087
v 170.57575285 -328.51099968 107.14748502
v 172.77424037 -325.69286227 98.07407111
v 175.11567473 -321.77206874 101.73963755
v 173.84542525 -326.07308030 102.27789730
v 173.07247221 -326.01153851 111.09911650
v 173.16590250 -324.70205426 116.40716344
v 174.86308515 -324.15524125 106.93762451
v 169.21262443 -324.62209463 118.97101998
v 175.24012923 -303.23752761 107.28418827
v 175.07103086 -301.86456442 107.53454268
v 172.78617620 -300.28089881 107.57467896
v 173.01021516 -297.99014330 108.81063342
v 171.36596143 -303.10392380 106.32564873
v 171.78106308 -323.37912917 97.74515778
v 173.27629030 -298.81823063 108.07304084
v 172.53845930 -309.72531438 103.70246321
v 167.78987646 -312.92870641 98.80063683
v 174.33245480 -305.57373166 105.86610436
v 173.53133857 -318.77839565 100.02422333
v 170.41280866 -320.13422251 97.46102989
v 169.92750764 -316.60401821 99.07169640
v 175.72386563 -313.87722492 104.10073400
v 173.03897440 -293.55043173 111.12415045
v 172.94813693 -295.71169615 109.16755348
v 170.25904357 -298.98494482 107.40976036
v 167.94084013 -295.13615370 106.94068670
v 161.40276194 -296.15199566 101.34787858
v 162.06455231 -281.75765276 106.43155128
v 165.92164338 -285.54534912 108.23668540
v 162.18444705 -285.98943353 104.78534549
v 168.28812659 -321.54139876 91.38149023
v 170.69511116 -326.19470358 94.67851371
v 165.35533965 -320.68410516 85.26580781
v 164.40829635 -317.81888008 87.70954609
v 158.83581340 -314.30727243 79.02283221
v 162.33913600 -319.75352764 79.24161106
v 156.83344007 -317.00420380 72.22767174
v 150.77470243 -286.64082289 82.98355341
v 144.67477798 -280.33065796 77.51560956
v 139.98939097 -276.61776543 76.24763995
v 142.99340546 -275.31811595 82.40948617
v 150.28385818 -309.21465158 68.88475269
v 147.39069343 -305.31781912 66.82652980
v 142.75476336 -286.45247221 71.77143544
v 149.53066409 -294.64849830 74.43052530
v 144.41680908 -306.85597658 63.44508380
v 141.40835404 -301.65374279 63.17373365
v 138.17502558 -285.96371412 69.28921491
v 138.58741522 -305.20626903 61.16985530
v 127.89513171 -268.03970337 79.28580046
v 126.35712326 -267.05935597 79.90244031
v 128.30142677 -268.80335808 81.67095482
v 128.72397900 -269.35681701 78.04322988
v 129.32738662 -272.24901319 76.84428990
v 137.78738678 -281.23879433 70.28186321
v 133.77690315 -279.14896607 69.50863451
v 140.37510753 -279.61197495 73.21415842
v 138.02096248 -293.23852062 66.01304561
v 142.89847016 -297.45036364 67.25085527
v 132.46007264 -274.10373092 74.53953475
v 130.55439293 -272.13296294 78.11606675
v 135.74825227 -274.16059375 76.72081143
v 133.10556114 -277.08247304 71.13075256
v 134.54227149 -275.87777376 72.85361737
v 134.50074196 -282.70414472 68.35030019
v 135.34241915 -285.88947654 67.39770621
v 132.51280785 -293.16556454 63.60533088
v 136.66956127 -299.54725504 61.80881336
v 134.41826403 -296.91314697 62.46381998
v 126.20581686 -266.76720381 76.00078732
v 132.62544572 -281.07923269 68.40220839
v 133.68941844 -288.22189569 66.56151265
v 134.64348018 -299.25364256 60.91756001
v 130.47975302 -275.82338452 70.84833831
v 131.11126423 -286.13314033 67.73162633
v 130.61796129 -288.42058778 66.58376008
v 126.26883388 -270.58243752 72.81905413
v 129.75448370 -299.43013191 59.49640647
v 124.95291978 -269.83812451 68.78859550
v 126.82342529 -272.62726426 69.40520555
v 121.99405581 -263.92415166 70.06917894
v 123.05046618 -266.22340083 67.90184230
v 126.48458779 -278.55682373 66.30866230
v 126.14323199 -273.93740416 66.49066508
v 128.48022580 -277.25788951 68.98114830
v 127.37840414 -302.08083987 58.02660435
v 124.62418526 -299.81651902 58.30660090
v 122.96888232 -268.78452301 64.22469020
v 121.87784910 -277.70709991 62.79516220
v 122.76519835 -278.98991108 64.53631073
v 124.11884964 -277.84466743 65.50811976
v 124.14957583 -280.57798743 65.40258229
v 122.41702527 -277.31058002 64.03485686
v 121.89755589 -280.98839521 62.61982769
v 122.65414745 -280.41496873 64.08955157
v 121.96087837 -279.33156490 63.45535070
v 122.76629359 -283.12751651 62.61652708
v 119.72287297 -288.22058439 58.51873755
v 122.40251154 -285.18691659 62.49627471
v 119.48150396 -261.96807623 65.90688974
v 122.12930620 -273.33918214 62.63675541
v 121.52359635 -281.62854910 60.51949412
v 121.76945060 -286.90972924 61.33358181
v 121.02971226 -288.42791915 60.52049249
v 124.20580536 -292.87955165 62.46566400
v 120.63298374 -290.02076387 60.16113982
v 121.18670344 -295.13904452 58.62734467
v 118.67535114 -294.24440861 56.89364299
v 119.53273416 -260.73217392 69.98798996
v 120.65541744 -269.06174421 60.89424342
v 121.55111134 -279.30670977 62.31140345
v 122.14874476 -278.40396762 63.76881897
v 121.25115097 -280.00551462 61.00855023
v 117.83411354 -286.01610661 56.20264262
v 118.73066425 -297.40729928 56.24219775
v 116.81049317 -258.35922360 67.74436682
v 120.82149833 -278.37443352 59.45239961
v 121.04136497 -279.34452891 59.24503505
v 117.20636487 -291.88016057 56.18864298
v 117.50666797 -284.89309549 55.76071516
v 115.97509682 -297.85025120 52.72983387
v 116.48907512 -257.61908293 64.22666460
v 116.84557050 -280.81887960 55.55539578
v 118.48979443 -279.87203002 56.29547313
v 117.88582802 -268.08738708 57.60965496
v 111.50710285 -261.98765635 53.99693921
v 112.07355559 -288.00866008 51.03385076
v 113.42591792 -270.52235603 53.30016464
v 113.32475394 -267.25736260 53.49298194
v 113.22110146 -274.39436316 53.55279520
v 118.05885285 -280.88051081 55.80696836
v 110.39574444 -281.02141619 51.33699626
v 110.31559855 -255.26034832 55.88458851
v 109.50450599 -296.80210352 48.17982018
v 107.41336644 -297.34751582 47.20902070
v 108.53207856 -298.93493652 47.37846181
v 113.68312687 -254.96113300 60.84451079
v 109.74743962 -284.57880020 50.01967028
v 105.49709946 -286.67110205 49.13091660
v 105.17909378 -281.89218044 48.48194122
v 106.20845854 -290.20348191 49.21182245
v 105.20496964 -277.53257751 49.91986230
v 107.30448365 -249.27756190 57.14379624
v 104.49627042 -248.94116819 52.52088606
v 105.27490824 -257.00092316 53.10791358
v 109.64006931 -294.12773252 48.93340915
v 111.93165928 -292.81419516 50.69391057
v 111.77858710 -304.26016450 48.98944497
v 114.47686702 -301.18983984 51.70654878
v 125.20772219 -279.36834097 65.93140960
v 123.34595621 -302.64937878 55.81302941
v 132.20345974 -300.19754171 59.90665779
v 131.33290410 -304.40515280 58.34813043
v 132.30228424 -308.81711841 58.61027166
v 130.60832024 -310.10791659 57.34727904
v 129.35602665 -309.23050642 57.06846341
v 128.36091220 -314.06259537 55.22020534
v 126.46205723 -309.31812525 56.10521510
v 131.78983331 -318.58780980 57.09034950
v 127.54757702 -320.56298852 56.57787621
v 125.92141330 -319.88260150 55.61383069
v 128.91180813 -317.83920527 55.73217943
v 136.92291081 -313.91522288 59.05544758
v 140.26117325 -313.25936317 59.54365060
v 133.45205784 -304.61698771 59.09042433
v 134.84406471 -308.78365040 59.55576524
v 141.00928605 -289.25532103 69.55716759
v 142.36657321 -313.85451555 60.10809913
v 141.65192842 -310.82108617 60.40693447
v 149.14377034 -311.33297086 65.20275772
v 150.37214756 -316.77567959 63.56433779
v 150.50798655 -323.26367497 62.26562709
v 148.10349047 -319.78484988 61.72195449
v 154.11724150 -321.69046998 64.44083899
v 154.67031300 -325.92135668 64.21424448
v 152.62730420 -293.23142767 81.39158785
v 152.11254358 -312.36919761 71.00096345
v 154.42346036 -315.15729427 71.42589241
v 151.21550858 -313.78155947 66.60687923
v 153.59842777 -317.70601869 66.11089408
v 158.16706419 -327.90663838 66.41907990
v 149.91188049 -284.42364931 86.73087507
v 151.53168142 -288.46526146 85.73447168
v 154.16176617 -294.51254010 84.58371460
v 157.81868994 -321.62681222 69.54500079
v 160.29243171 -328.79745960 68.15214455
v 160.98456085 -330.07642627 69.27411258
v 158.92539918 -331.17747307 68.08284670
v 157.74238110 -334.56146717 71.49020582
v 164.39993680 -329.24145460 73.91709089
v 157.90262818 -303.30327153 84.07912403
v 166.02887213 -330.11734486 78.33342254
v 164.39659894 -325.84816217 76.28942281
v 166.08113050 -327.83412933 78.39783281
v 166.23939574 -322.63696194 82.70781487
v 158.31173956 -279.42338586 104.33930904
v 156.86382353 -286.02537513 99.69305247
v 154.02179956 -280.35134077 99.76649284
v 165.79820216 -332.68129826 82.82116801
v 167.33717918 -325.39314032 88.12202513
v 168.02850366 -328.05755734 87.08678931
v 166.93842411 -332.00418949 89.36197311
v 161.43916547 -301.24896765 97.84848243
v 162.87304461 -310.12299657 92.60233492
v 167.56132245 -322.38718867 87.29356527
v 168.59687865 -324.96097684 91.06329083
v 167.18970239 -329.03242111 91.40565991
v 166.98947549 -330.26075363 94.15106475
v 166.67722166 -317.15407968 94.64444220
v 170.36736012 -325.14196634 94.28484738
v 171.10881209 -326.82785392 95.39554268
v 171.86810076 -327.67838240 98.42766821
v 169.87143457 -329.37419415 96.32625431
v 169.48732734 -328.31212878 93.76018494
v 173.29047620 -304.81052399 106.26225173
v 177.83762515 -300.94614625 110.05920172
v 176.82848871 -306.80361390 106.46730661
v 177.31688917 -304.49107289 107.74854571
v 176.44822598 -309.13743377 105.61825335
v 178.57053876 -308.35318565 107.64137655
v 178.05121839 -320.11467218 106.65442795
v 178.36910486 -300.32676458 111.59446836
v 179.99365926 -307.50015378 110.12916267
v 176.94230378 -321.61474228 104.70803827
v 177.43684351 -321.74378633 107.34894872
v 178.48801613 -299.50976372 113.44245821
v 179.84485626 -304.65251207 112.02523857
v 179.02579904 -300.47258735 113.62813413
v 180.11026084 -311.09860539 109.46893692
v 179.16315794 -316.61000848 108.00219327
v 177.76805162 -322.15371728 108.63039643
v 178.09897661 -322.37696648 112.22902685
v 176.27374828 -323.45947623 115.06323516
v 176.82558298 -319.64144111 118.76335740
v 176.72081292 -318.56200099 120.32486498
v 148.80071580 -307.87569284 68.05016845
v 155.58901429 -320.12614608 66.81450456
v 131.90872967 -345.41076422 89.75008130
v 139.36823606 -344.66382861 90.81688523
v 137.28524745 -345.02574801 87.06856519
v 138.35608959 -344.74313259 92.60328859
v 132.70795345 -344.34026480 82.21990615
v 128.39493155 -344.85393763 90.20324796
v 142.57363975 -309.07735229 61.30454317
v 143.88771355 -315.88909030 61.18274853
v 140.04461467 -290.23241997 68.50189716
v 130.30588627 -345.11297941 83.90927315
v 127.11279094 -345.31396627 93.54550391
v 124.71000105 -345.62122822 91.33864194
v 140.00645280 -315.27319551 59.94018912
v 131.78171217 -343.48419309 77.42270827
v 125.11837482 -345.06618977 85.17533541
v 137.72022724 -330.02889156 60.98213047
v 129.93928790 -342.33561158 73.92471284
v 130.48371673 -280.17565608 68.04264337
v 133.92542303 -290.08761048 65.36398083
v 129.56997752 -286.18463874 67.45264679
v 134.98596847 -302.43393779 59.96206403
v 138.12477887 -322.98165560 59.79439244
v 133.72452557 -303.21532488 59.42167714
v 124.09332395 -307.15566874 55.60348928
v 126.69059634 -312.64433265 54.49339002
v 115.06547779 -302.27196217 52.37666517
v 115.42142928 -308.14710259 51.00287497
v 115.40593207 -304.17686701 52.38706246
v 107.30160028 -262.29301095 52.49174684
v 108.49790275 -259.02998447 53.67501453
v 114.26579952 -303.51737142 51.03525147
v 103.24359685 -260.95229387 51.14644766
v 106.89980537 -306.48383498 45.64381763
v 102.27640718 -244.75814402 53.32041159
v 103.82879525 -246.73816562 52.70998552
v 102.24838555 -245.80401182 51.35563016
v 99.53156114 -243.16456914 51.59684643
v 103.12432051 -247.14253843 51.73312873
v 100.26468337 -248.82940948 48.96360263
v 101.86814517 -246.94766104 50.34346133
v 100.95590353 -252.16192007 49.40934852
v 101.28981620 -254.80121374 50.44078082
v 99.68704730 -244.71101165 49.57389086
v 99.33476150 -250.95978379 48.72076958
v 97.74497151 -246.18510902 47.63266072
v 99.37144071 -247.14665115 48.35137725
v 97.94689715 -251.06433034 48.42858389
v 97.19914943 -253.59982252 48.67219925
v 103.77686471 -299.96863008 45.44892535
v 105.74581474 -301.60972476 46.20724171
v 96.95431590 -262.40435243 47.55271971
v 97.81453013 -263.26099038 47.43252322
v 98.68901223 -267.80846715 45.33075541
v 97.67602384 -259.69141722 47.84228653
v 95.52941471 -259.65821743 46.34803906
v 98.92731905 -298.89175296 43.68716106
v 94.71482784 -257.54362345 45.68595439
v 97.67267853 -317.40283966 43.20118949
v 92.33722836 -265.28081298 45.22306845
v 94.98374909 -302.97249556 41.46477580
v 94.05118972 -315.48443437 40.75714573
v 96.53104842 -317.54487753 41.98823497
v 94.09420192 -309.76024270 40.32900184
v 96.12305462 -312.17691302 40.89292884
v 89.98747915 -318.29041243 40.41740671
v 93.12587231 -311.85939908 40.42734206
v 90.61276168 -310.16486883 40.66434875
v 89.57363665 -298.96998405 38.65130991
v 83.14961940 -309.72051620 38.31633553
v 80.17422259 -323.23506474 43.56018081
v 81.56640828 -313.22908401 37.97411174
v 81.09141141 -317.65562296 40.52071273
v 78.98618281 -310.19726396 37.76523098
v 66.69563055 -250.27039647 50.21132901
v 65.69742411 -234.24069583 41.94731638
v 66.75305963 -229.83679175 40.64375535
v 70.12329251 -233.61390829 43.76066849
v 68.64131987 -315.48258662 37.74490580
v 69.73465532 -319.12666559 37.79162094
v 65.71678072 -236.83752120 43.85216907
v 66.93872809 -311.24490499 37.66515851
v 71.11568749 -322.28010893 38.90562430
v 68.69214773 -319.93910670 36.33162752
v 67.20799208 -324.60546494 34.72324088
v 67.34335423 -306.31637573 37.48481721
v 66.97205454 -306.47224188 37.48821840
v 66.89665467 -306.55205250 37.48386353
v 66.82249159 -306.10159039 37.21487522
v 68.42870265 -324.06944036 37.43308038
v 60.52182615 -311.68279052 31.95858002
v 57.88470805 -309.62902308 31.42694011
v 59.38308686 -312.07579374 28.14984880
v 49.17963222 -283.59198570 43.08453575
v 49.34357107 -284.55734253 43.09910908
v 49.12944883 -283.43611956 42.99842194
v 48.21586609 -286.74247861 40.81038386
v 43.82415488 -279.22138572 41.90519080
v 52.36502737 -294.98329759 34.81282666
v 53.81237343 -293.53544116 29.40296568
v 46.25518247 -250.65931678 42.22388566
v 53.39812487 -292.66327620 28.01669389
v 50.68539828 -290.23304582 25.39105341
v 57.36999586 -305.84999919 23.81999977
v 57.82285333 -307.67834187 25.42245574
v 57.90536851 -305.72646856 21.87593468
v 44.05139759 -247.98245728 40.93531892
v 40.26242346 -267.06606150 41.74460098
v 60.70250273 -305.64904213 14.75972310
v 40.38109630 -240.91514945 36.74476594
v 41.77096859 -239.16685581 37.27291152
v 38.29404339 -257.59342313 39.46598619
v 40.41304812 -265.13138413 41.94053262
v 39.22921792 -267.24073291 40.62414169
v 39.07371312 -265.99308848 40.93259573
v 53.90049145 -292.23370552 23.54292572
v 60.11341512 -304.69304323 15.01704194
v 57.97220767 -304.54015732 18.62912439
v 60.81373617 -304.20485139 15.47922101
v 47.33984917 -327.53548026 20.43534629
v 50.07220432 -289.75003958 22.00679854
v 47.96653986 -288.63799572 23.11227284
v 35.96159816 -258.26767087 37.63658553
v 38.35729137 -267.88032055 39.12378103
v 56.80462345 -301.59294605 18.76923628
v 55.90521544 -301.10391974 17.43508503
v 37.54052892 -265.11663198 39.34967518
v 35.98318994 -266.78144932 37.76701167
v 48.55914786 -289.67183828 19.35870945
v 51.44177750 -290.87272286 19.47130449
v 50.46552047 -290.28528929 19.88758147
v 53.69675905 -291.54241085 19.99602467
v 55.21576107 -296.21946812 11.29593235
v 56.61918595 -301.51551962 16.59168303
v 53.91796678 -300.94873905 7.59597914
v 54.93685976 -305.18051982 6.33836538
v 55.44661731 -318.01933050 5.90713881
v 54.57544699 -299.18926954 8.90421215
v 32.36542270 -265.64288139 34.42578763
v 52.21628398 -302.95506120 6.23038178
v 52.06401274 -301.36799812 6.65260525
v 52.91301757 -301.16337538 6.96096523
v 50.55531114 -313.18140030 3.49656795
v 51.95394903 -305.82815409 5.52462228
v 50.21135509 -308.29831958 3.70257697
v 50.60684308 -307.30962753 4.31411993
v 27.67578699 -260.95700264 30.35583533
v 35.06503254 -273.92747998 29.64237146
v 49.43046346 -309.74426866 3.19642271
v 23.55375513 -234.79408026 30.89232557
v 24.53305945 -232.50301182 31.61989897
v 31.83801845 -270.24656534 22.96044119
v 47.86576703 -309.86809731 3.40823433
v 46.75430432 -317.20969081 3.19452700
v 21.69506997 -230.61685264 31.28348291
v 19.05573905 -231.43550754 30.94408289
v 47.87349701 -311.42875552 2.83133006
v 46.34891823 -310.88781357 2.16114707
v 46.22625932 -315.43102860 2.61696498
v 16.54836908 -227.97085345 30.82154132
v 18.20671931 -228.13607752 30.95035814
v 19.49027553 -238.90204728 29.77148257
v 20.19326203 -237.78240383 29.93257158
v 21.76516876 -242.03145504 30.10692075
v 48.65174741 -311.70222163 3.22860084
v 14.62965831 -227.78095305 30.44258058
v 16.48573950 -225.27015209 30.30705452
v 18.69926602 -232.86350071 30.77501245
v 15.36673866 -232.09327459 30.38567491
v 15.68874530 -229.81780767 30.75451963
v 44.98079792 -315.52484632 1.78781303
v 45.30698806 -316.78763032 2.44348939
v 44.79018226 -318.54039431 2.45069177
v 44.47606951 -319.23490763 2.11946061
v 43.95215586 -317.36114621 1.73376163
v 35.71842983 -330.58041334 -3.75710870
v 11.90899778 -226.46632791 28.61915156
v 40.58605060 -316.56926870 1.40250078
v 44.28529367 -320.75995207 1.39664416
v 13.47578969 -227.07664967 29.89090979
v 15.23049362 -235.78013480 30.16174026
v 41.80393368 -318.08212399 1.42241176
v 33.95199776 -330.45694232 -3.52589414
v 14.97259177 -245.08623779 27.92909369
v 14.90273140 -242.43882298 28.48392539
v 38.53844851 -323.52295518 -1.21850648
v 39.15235773 -320.83913684 -0.23330619
v 32.81413019 -321.91380858 -2.15364667
v 36.41695902 -324.30550456 -2.45727412
v 31.55171871 -334.54293013 3.68627487
v 30.82582727 -336.10790968 5.66311274
v 7.37966597 -227.16355324 22.70375565
v 9.46317054 -224.57815707 25.11317469
v 7.22000143 -226.42999887 24.31000210
v 7.73326680 -225.79374909 22.46945165
v 6.29385095 -228.93226147 22.40766771
v 32.61426464 -329.09110188 -3.21557699
v 31.62451833 -332.54477382 -2.20532459
v 29.20100465 -333.87315273 -1.35281391
v 29.58533913 -326.54187083 -2.87040439
v 27.32190676 -321.89500332 -0.41768243
v 29.84965965 -330.67092299 -2.05564918
v 26.89154074 -336.76150441 -0.79166226
v 26.74147114 -333.67288113 -1.51401153
v 22.97245525 -294.12943125 4.58634878
v 22.62345329 -297.00341821 3.10658384
v 19.02959310 -295.34941912 2.80005112
v 22.73862995 -302.76641250 2.21113139
v 21.39566466 -302.31112242 2.38749874
v 24.18638952 -300.30083656 2.91600148
v 16.43420383 -299.33175445 1.55014743
v 22.01993950 -304.17042971 2.09417869
v 13.96453008 -295.10104656 2.39227130
v 19.73927394 -307.20359087 1.77888887
v 20.22673003 -346.63733840 4.10046661
v 19.69696209 -344.08631921 3.14956834
v 15.93931764 -304.06633019 1.61518273
v 24.01546016 -343.24264526 0.34532865
v 23.14600907 -337.37519383 0.66930737
v 7.07719382 -226.91456974 19.56004836
v 7.52231851 -225.11002421 20.66812664
v 7.78420037 -224.54136610 23.98921363
v 14.72419500 -249.05884266 25.57019703
v 15.56518767 -248.75636399 26.54525265
v 16.39816351 -245.31207979 28.59438770
v 20.52907646 -236.84486747 30.30871414
v 20.44712752 -233.99615288 31.10945597
v 26.00890212 -230.46924174 31.70600906
v 25.31399950 -225.85698962 30.89519404
v 27.39646845 -228.03516686 31.24649823
v 28.56067941 -223.88100624 29.97292578
v 23.89172465 -231.11926019 31.47012740
v 24.60381016 -230.71208596 31.73111379
v 48.89488965 -304.19874191 4.35707346
v 32.24215284 -232.03822970 30.60919419
v 28.40200998 -230.30547798 31.01335838
v 34.03071687 -265.92683792 35.65224633
v 32.79241920 -267.85340905 34.80558842
v 52.11509019 -293.82491112 12.26818003
v 51.01130158 -290.92493653 17.29880646
v 54.87918854 -292.58027673 17.42815226
v 48.91999811 -292.78999567 13.29999883
v 55.72406203 -292.76683927 22.57488295
v 38.55174035 -267.59463549 39.47529569
v 41.94166511 -266.09039307 43.39251295
v 41.51050001 -267.90189743 42.87709296
v 88.73216808 -303.01824212 39.15219009
v 93.16244721 -300.65551400 40.61709344
v 107.49166459 -311.53181195 46.03043944
v 110.43085903 -318.11642647 50.36139116
v 113.55865002 -317.94390082 51.17412657
v 117.35560000 -284.34371948 55.15091494
v 117.55460501 -300.86398125 54.79666218
v 132.95346498 -306.40894175 59.27827582
v 141.94215834 -316.91947579 60.15172228
v 153.41557562 -305.17774820 75.65957308
v 141.58755541 -344.88150477 90.38400650
v 155.15577793 -303.92998457 79.06430960
v 145.73761821 -344.22379732 88.28346431
v 158.17442536 -324.07626510 67.18003005
v 159.93508697 -327.04496384 67.79903919
v 155.85500002 -309.69923735 78.78033072
v 156.95686638 -319.57209110 70.43180615
v 147.05295861 -343.43203902 88.26517314
v 145.61168849 -343.71632338 89.59514648
v 160.88798642 -327.79759169 68.68565083
v 162.35312819 -329.89406586 70.96869498
v 162.75729239 -331.05957508 72.82104343
v 149.66717362 -274.75792170 99.54450279
v 148.38151634 -280.24801612 87.61862665
v 145.92316747 -274.88374710 90.23686498
v 153.58556807 -290.41916132 88.24776858
v 16.80682786 -243.99535358 29.24123593
v 129.22281027 -270.34020424 83.72184634
v 128.87753546 -269.12653446 80.21683991
v 134.64592397 -270.80374956 84.98162031
v 131.45521283 -270.53722739 81.13383502
v 129.53534722 -270.25368810 81.77214116
v 129.43093479 -270.34854889 79.11710441
v 130.27726114 -270.62901855 80.30555397
v 130.40456176 -270.92602849 79.66285199
v 128.81715596 -270.63104510 84.56000686
v 128.31576169 -269.45775747 83.14921707
v 131.42016530 -270.38717270 85.19817144
v 127.30978429 -269.24106479 88.63165230
v 128.09973955 -268.97728443 89.18077499
v 126.19456649 -268.65908504 90.51516652
v 127.94604897 -268.57784390 92.19382703
v 127.70137191 -269.31622624 88.50105852
v 126.09402835 -270.03186941 87.53293008
v 128.79939377 -268.82335544 92.38311648
v 127.59728730 -269.44667101 96.07558697
v 134.00079310 -269.55941319 89.82650191
v 134.83861089 -269.30424571 95.47790885
v 138.95945251 -270.10416985 88.31908554
v 136.91641390 -269.53122020 92.69683808
v 129.21184301 -269.08427477 93.55468303
v 129.16679680 -270.23988962 97.06068784
v 128.03895772 -268.82824302 94.28344667
v 139.36999440 -268.99999380 94.20000017
v 131.69395924 -270.94024420 95.18344700
v 128.42023373 -271.65570855 101.85516626
v 104.67128456 -271.56749368 104.03217375
v 141.18115604 -271.66664600 86.96483076
v 134.82007384 -270.22370696 100.82742572
v 138.56638968 -268.57340336 101.16510093
v 131.13668561 -271.42044902 97.42107242
v 141.30966365 -270.41992545 90.67380428
v 131.17364049 -274.76975322 105.68352789
v 128.64674628 -275.87142587 108.26745629
v 123.02993983 -277.81081200 105.77509552
v 123.97858500 -278.08383107 106.83849454
v 144.57815886 -269.15329695 104.86964881
v 146.00676298 -270.66111565 101.56929493
v 142.83229411 -268.96804571 101.13622993
v 133.76122713 -273.64596725 105.67893833
v 137.95496523 -270.06745338 103.29675674
v 126.26919150 -273.07218313 102.93722898
v 123.43002856 -275.65422654 103.48005593
v 144.53619719 -271.10135555 97.74462879
v 141.09396935 -268.49362254 103.89643908
v 142.94373989 -270.34425735 94.19564158
v 141.81409776 -269.14188266 97.62868285
v 147.32147753 -270.81060410 105.02525419
v 147.55809307 -270.25705576 109.17297006
v 143.49558949 -271.11133933 114.70958591
v 144.35055852 -270.03097534 111.98741943
v 141.60010219 -270.28629184 112.33742535
v 140.56637883 -271.92926407 115.31580240
v 147.17683196 -271.48666978 114.42928761
v 150.90289712 -279.68567610 94.85993534
v 152.67594159 -275.28649569 104.93763536
v 152.82735229 -273.05075526 112.66349256
v 140.13284445 -273.78791571 117.68411100
v 150.12182295 -274.22499657 117.99941212
v 155.60482442 -275.99042654 116.98669195
v 152.89326012 -276.60909295 119.99437213
v 148.68742228 -278.48675847 122.27804959
v 160.09213030 -278.15699577 111.59843951
v 155.20487726 -289.91618752 94.71642226
v 159.02400017 -278.19582820 117.13506281
v 156.64912760 -279.39388156 120.98100036
v 162.47317195 -281.11761808 118.25277656
v 166.41972959 -283.83392096 114.40458149
v 156.01798892 -283.91951323 124.60353971
v 161.17253900 -284.00862217 122.53041565
v 165.88540375 -285.53006053 120.01198530
v 158.91024470 -299.99732971 92.57405251
v 162.61881590 -290.12668133 125.26217103
v 169.57136989 -287.43311763 117.19009280
v 172.69822955 -290.87615013 117.64492840
v 168.02203655 -295.25300860 127.01502442
v 173.31361771 -295.52605748 123.26879054
v 173.99579287 -293.45631599 120.08227408
v 175.76804757 -294.95325685 117.59570986
v 172.13766277 -300.06214976 127.24544108
v 166.49392247 -301.63100362 130.93474507
v 176.61269009 -298.65509272 121.59164250
v 179.00684476 -301.20480061 118.15283448
v 177.88454890 -298.37769270 116.29674584
v 170.41297257 -306.56483769 130.13210893
v 178.90304327 -303.48640680 121.15109712
v 176.13273859 -304.79353666 125.61857700
v 180.46411872 -305.64618111 117.16569960
v 179.49220538 -307.92692304 122.01539427
v 174.09862578 -308.86107683 127.98929214
v 177.25549638 -309.47035551 125.43836236
v 170.72756588 -312.49690056 129.19226289
v 174.40371215 -310.98911166 127.19815969
v 166.63567722 -329.75599170 80.08209616
v 172.77693748 -314.42534924 126.53502822
v 170.46278715 -326.61199570 94.45637465
v 167.85641015 -325.05968213 85.81274748
v 165.25942087 -329.98126745 75.86687058
v 167.98129678 -328.26885581 85.30646563
v 121.38945609 -278.66137028 107.32240975
v 117.70697683 -278.12108397 107.47324675
v 118.30332875 -279.60523963 110.40494591
v 104.82089221 -272.10137248 104.18773443
v 104.52701151 -273.12189341 104.57704216
v 129.88118827 -271.05969191 79.34653759
v 103.24177891 -273.38060737 105.41609675
v 101.14488751 -270.64222097 104.49539125
v 102.05346346 -269.95781064 103.71243954
v 104.45661098 -270.96325159 103.67245227
v 104.32023555 -270.50733566 103.31989825
v 104.27197814 -270.41307092 103.22815925
v 103.42410207 -266.25645161 97.05743194
v 97.71202505 -258.30301642 93.63387525
v 174.07812178 -315.54111838 125.90727210
v 175.41404068 -313.72669339 125.68198144
v 174.23212528 -317.50556827 124.02935326
v 172.39686847 -316.93834066 126.04551017
v 177.06990242 -312.65389919 125.04819036
v 142.07266271 -269.18193698 108.18613321
v 104.76372391 -271.77485824 104.04764116
v 129.87159193 -270.14666796 96.37104720
v 97.57956862 -281.93670511 108.21076483
v 104.34297472 -271.89537883 104.44292426
v 125.88225305 -268.70337129 93.82775426
v 122.77512997 -278.41341496 107.01885074
v 167.23431647 -285.25146842 111.56734824
v 164.63167965 -282.64036775 110.36664248
v 179.38271165 -314.43127990 120.77197433
v 178.22884023 -314.23133612 123.14639241
v 177.35113204 -316.65956974 122.06882238
v 180.91332912 -314.28509951 113.62983286
v 180.91134727 -313.95941973 116.12576246
v 180.73470891 -314.38681483 117.13720858
v 179.78148162 -314.60252404 119.40070242
v 176.42730474 -315.16483426 124.48579818
v 181.08375371 -309.89536643 113.87594789
v 172.30594158 -320.46428323 123.11491370
v 176.17312074 -322.48270512 116.89596623
v 178.99203300 -320.76573372 112.46111989
v 180.28032780 -317.29626656 112.14567721
v 171.76945508 -322.12087512 121.79265916
v 178.84419858 -320.69230080 109.29907113
v 177.18385160 -323.00606370 113.73145878
v 178.54060233 -321.62794471 110.38903892
v 180.68625033 -312.63315678 118.63496900
v 177.10390687 -318.14616919 104.24318165
v 177.69430578 -321.84627652 114.29700255
v 178.36484313 -319.87133622 116.08642340
v 173.45067859 -320.55273652 121.65266275
v 180.15195429 -316.44678116 116.54611677
v 178.80839109 -316.51899219 118.69885027
v 179.19726670 -311.88338995 122.64943868
v 129.33079898 -269.21692491 91.11715853
v 129.19516861 -273.90071750 72.50247151
v 119.45318431 -279.24144268 57.18885362
v 127.21788883 -280.45353293 66.51642919
v 128.80408764 -283.30397606 67.61427969
v 124.96516854 -284.39924121 65.78195095
v 128.35395336 -285.37884355 67.45406240
v 129.07712162 -286.68043017 67.41652638
v 128.39986384 -286.64985299 67.33491272
v 127.42531300 -288.45095634 66.37505442
v 129.24468517 -286.69974208 67.38787889
v 160.27359664 -279.37787771 107.48285055
v 129.07218933 -287.21538186 67.23856181
v 151.64305270 -283.37031603 92.59399772
v 165.31452537 -289.03600574 106.34752363
v 168.42091084 -288.20845485 109.42102224
v 170.40507495 -289.43738341 113.00509423
v 170.00259459 -291.21556878 109.27907377
v 134.72768664 -300.86761713 60.40062010
v 136.26366854 -304.21870947 60.35233289
v 137.08746433 -302.38822103 61.58201769
v 173.97971451 -298.39876294 108.64298791
v 130.68653643 -311.95873022 57.39855021
v 177.47139931 -298.25732112 111.72889918
v 177.89123952 -299.65233803 111.17319763
v 131.04082644 -315.86971879 57.06131458
v 144.25225556 -319.88117099 61.80833280
v 148.69324863 -317.82138348 62.14165688
v 148.14762771 -325.16986132 61.73881516
v 147.29239047 -322.34820724 61.61554903
v 135.65282524 -326.51582360 60.33376232
v 161.66061163 -328.50432396 69.57498193
v 163.44462335 -330.12449741 72.73089141
v 165.04344344 -329.91164923 75.22574067
v 164.70320523 -329.91722226 74.57961142
v 165.01079500 -329.60185409 75.29947162
v 164.97796774 -329.87275720 75.07264614
v 165.14253616 -329.79390025 75.43617487
v 164.35150802 -327.39919424 76.10450685
v 120.67992985 -307.34279752 53.34147438
v 123.57075512 -304.65984344 55.93050271
v 127.18185782 -296.92760110 60.86771935
v 119.91554499 -292.60087013 58.56448412
v 121.51233107 -285.48559546 61.24662980
v 120.05182356 -289.20230269 59.09286439
v 131.64076209 -282.39557147 68.12411547
v 131.44204021 -278.17216516 69.97026503
v 131.47762418 -276.80650353 71.14182413
v 61.19520217 -268.55072379 52.33057216
v 63.46897781 -269.58480477 52.83496156
v 59.06118080 -270.54914832 51.31871998
v 59.75386873 -271.85651660 50.44237152
v 64.12399560 -264.67254758 53.82597074
v 61.77943200 -265.65340161 51.84141174
v 129.28844988 -269.71489191 79.95806634
v 130.18842041 -270.83650231 79.75558937
v 62.43407726 -261.65029407 52.19832435
v 101.04996711 -256.21330738 49.81335998
v 156.65486455 -296.04637623 90.53969383
v 176.05549097 -296.08604312 112.21341789
v 177.94923484 -298.83888364 113.51473629
v 173.99440706 -297.30457067 109.33179408
v 178.36859822 -299.29962754 113.14943433
v 167.01303422 -304.77273464 101.75333917
v 168.37169230 -306.64232373 102.25240886
v 178.10197175 -311.50305271 107.44572431
v 55.87924644 -283.51548314 45.13344541
v 60.21522731 -281.07944131 42.54143313
v 58.26359987 -287.32019663 44.96122152
v 58.55730176 -284.05669332 43.95439103
v 61.16250530 -271.65609598 50.72589219
v 59.78796259 -286.91613674 44.40006986
v 60.12260169 -287.82847524 44.75632310
v 60.47390401 -287.78803349 44.55453157
v 60.32300368 -287.81506419 44.43844780
v 60.28217822 -287.83226013 44.52080652
v 125.97042322 -285.77995300 66.40718132
v 59.69383568 -287.48512268 44.84209791
v 59.17678773 -287.65618801 44.87456754
v 59.97418985 -287.46011853 44.64602098
v 59.56519023 -288.11854124 44.66554523
v 60.15420333 -287.98359632 44.23312843
v 60.38333103 -287.86900640 44.47039217
v 58.36290494 -289.88230228 43.21337491
v 97.60219604 -300.73961616 42.48413444
v 117.25553870 -312.67017126 50.06543547
v 111.73573136 -315.15780091 48.54516685
v 77.79223472 -322.40387797 42.90294275
v 119.11909282 -281.96254373 56.85830116
v 121.38604373 -278.56197953 60.53795666
v 98.42642397 -318.35350394 44.26443949
v 12.51584198 -246.60454690 25.18020570
v 90.30221403 40.89337960 17.17766561
v 13.36444076 -248.66908789 24.68924038
v 12.10294012 -248.17293882 23.82181399
v 15.72564989 -249.54724312 26.14135668
v 16.50547981 -247.59688973 27.86812373
v 15.43285791 -253.73816490 21.84690535
v 14.56430461 -251.60947442 22.32040279
v -11.97111979 -274.37341213 8.73762369
v -10.03553253 -279.41080928 9.98199265
v -9.61980596 -278.37172151 9.41261835
v 36.49257123 -287.27662563 12.60422170
v 41.08484462 -286.21587157 17.65648648
v 45.14966533 -287.45692968 19.97661591
v 35.47919542 -292.15112329 12.26578932
v 31.36017174 -295.36557198 8.59094411
v 26.37960203 -292.26967692 8.01437255
v 35.42241454 -297.19686508 8.20340775
v 29.06271070 -298.26453328 4.00954625
v 39.99139369 -294.05650496 10.54504048
v 40.60881212 -292.05623269 14.63851612
v -21.13715559 -294.89716887 31.30119666
v -21.86062187 -292.64575243 30.54493666
v -20.14661767 -293.97386312 29.51742150
v 11.38696913 -301.36817694 2.29703356
v 45.50328851 -294.41249371 11.16107497
v 42.62619093 -297.06043005 8.93486477
v 14.32352699 -305.33584952 1.73590414
v 23.77850190 -302.16836929 2.35649641
v 34.88635644 -303.95409465 4.51778481
v 34.82494131 -300.54447055 5.12658851
v 40.23048654 -302.45578289 4.81131254
v 44.04324293 -303.51844430 3.96010326
v 35.59943661 -302.66106129 4.51782346
v 43.27439517 -304.98117208 3.28200543
v 11.96132042 -303.71403694 2.04855413
v 17.32530631 -304.76838350 1.35703187
v 41.35386273 -304.64658141 3.77421966
v 17.61812530 -306.53014779 1.46037561
v -23.04151841 -306.03879690 32.37002343
v -22.20201120 -304.55720425 31.72187135
v 11.43662538 -304.69000340 2.21106969
v 11.68309990 -308.50633979 2.62182369
v 10.88699140 -303.47037315 2.33846228
v 15.05863573 -304.72409725 1.69573119
v 16.20976627 -305.25749922 1.45610969
v 21.43522725 -307.88069963 1.79057696
v 32.91656077 -305.16782403 4.38424479
v 12.17256673 -306.85514212 2.12200219
v 22.39411511 -306.41978979 2.25544441
v 40.55949301 -309.87349153 1.73481181
v 42.63079911 -306.47879839 2.91675865
v 10.47259290 -306.40202761 3.03093833
v 13.68022803 -307.22415447 1.83426216
v 32.74315223 -306.24344945 3.93860275
v 25.38370714 -309.86773968 2.02927087
v 39.91570324 -307.91887641 2.83351657
v 10.37617214 -308.81175399 3.34258587
v 15.74236341 -307.70328641 2.01648520
v 21.67449705 -305.14648557 2.18883622
v 42.67209768 -308.04479122 2.21667532
v 43.84885728 -309.43995714 1.72313291
v 12.49542274 -310.30333042 2.72046612
v 18.86610687 -312.14168668 2.39697681
v 25.59052780 -311.22106314 2.27299333
v 43.20981726 -314.31627274 1.18998287
v 42.99498349 -311.69092655 1.23066560
v 22.75864035 -314.22248483 2.65243603
v 25.02916753 -314.01160359 2.26092269
v 11.33515965 -313.56042624 4.29083267
v -4.78959177 -314.38568234 22.01338857
v -3.74089950 -317.40990281 21.80002443
v -3.07807489 -316.75827503 19.73679662
v -2.60301330 -320.09443641 21.50150388
v -3.56429373 -318.57538223 22.57500961
v 23.18802848 -320.95077634 1.37860270
v 22.29436487 -322.63958454 1.49911619
v -1.88578421 -321.35352492 20.27365938
v -1.10960670 -322.38364220 18.08347739
v 33.54603052 -323.39864969 -2.96237669
v 34.85783562 -321.75341249 -2.17368873
v 23.89280498 -323.76080751 0.25060857
v -1.77287206 -323.62788916 20.06865665
v -1.93458225 -323.90427589 20.53045481
v 34.04041380 -324.86614585 -3.49282566
v 31.29206598 -325.76069236 -3.29390285
v 39.69619051 -329.14623618 -3.06109269
v 40.68087786 -325.88270307 -2.13888637
v -0.43276232 -322.97259569 17.19420031
v 20.77060379 -326.81763172 2.36084661
v 29.57206964 -327.86786556 -2.56115245
v 36.55773401 -327.53118873 -3.67564010
v 36.16151959 -329.53724265 -3.84637527
v 43.63075644 -326.98303461 -0.93353534
v 23.10488559 -328.47321033 0.25650274
v 28.74529175 -329.50443029 -2.43846001
v 33.07336196 -327.71003246 -3.72411241
v 34.34481472 -328.66129279 -3.84175032
v 34.34010595 -326.94542408 -3.88287473
v 35.64729169 -331.28792048 -3.60391033
v 37.62831539 -331.74121380 -2.68065790
v 35.37790477 -329.68541980 -3.91872553
v 0.53476117 -333.99730921 19.20724846
v 2.09442177 -335.06721258 16.80046134
v 1.48563646 -328.33912969 15.68342932
v 6.12636330 -332.00272918 10.82042884
v 31.47281334 -334.52549577 -2.47404375
v 37.03354672 -335.38818359 -2.87813577
v 0.64220029 -336.27104759 20.00751160
v 36.24560311 -337.10226417 -2.73384573
v 38.47847506 -334.11437273 -2.69491761
v 40.64036533 -333.33900571 -2.01107096
v 40.04552215 -337.43590117 -0.13449587
v 29.03492004 -338.03135157 -2.28180340
v 38.40589151 -336.09700203 -2.30496959
v 17.20938645 -345.52448988 5.28462883
v 24.66606349 -335.26787162 -0.71695854
v 25.75460076 -340.85911512 -1.25977350
v 5.80280321 -341.94931388 17.43735373
v 21.66678384 -341.30197763 0.95979735
v 27.69612893 -342.02197194 -1.39318651
v 30.85764125 -342.91493893 -0.99877990
v 14.92525451 -346.60393000 7.78663065
v 5.89473266 -343.26937795 17.93778688
v 7.24614970 -343.36850047 16.05114900
v 33.44479948 -342.41929650 -0.54395001
v 36.29760444 -340.96574783 -0.15779099
v 22.41131477 -345.89442611 2.61476007
v 24.60413054 -345.78052163 1.53156021
v 6.93447888 -344.23288703 17.20263250
v 27.40572207 -344.97630596 0.47495498
v 19.06384714 -348.15832973 5.91390580
v 8.19073804 -345.67701817 16.37456194
v -2.07101577 -349.08401966 27.27857418
v 17.74712466 -349.09915924 8.24833475
v 19.77573894 -349.62317348 7.31623732
v 22.22630009 -349.87759590 6.63429126
v 24.90276471 -348.18139672 3.79538187
v 30.40744737 -348.71464968 6.59538526
v 25.92292801 -350.06120801 6.88084494
v 28.11045386 -350.11190176 8.45631491
v -3.41324788 -324.82576370 22.43962698
v 11.21288259 -324.04291630 6.67929603
v -10.33942588 -314.18323517 26.99810639
v 34.44351628 -305.96184731 4.32849117
v 41.85631126 -303.63050103 3.96795338
v -27.74656937 -289.35649991 33.50360692
v -25.20104870 -288.59025240 33.16619620
v 56.60887435 -295.21518946 13.80441058
v 53.22999135 -299.56844449 7.88331591
v 52.05370486 -296.13965750 10.07981040
v -2.02402775 -295.57275772 8.68858304
v -4.38813725 -291.84791446 9.79421008
v 2.87649408 -291.25955701 5.24264434
v -5.98654617 -289.05847669 9.70072020
v -2.06701388 -287.53238916 6.85217930
v 1.14308717 -291.18365049 6.33967808
v 46.42577097 -290.89874029 16.59807749
v 54.27872390 -294.38191652 12.54225615
v -5.59833413 -288.46403956 9.28991102
v 55.73958904 -293.77990961 15.14747459
v 51.22543871 -286.01366282 43.76751184
v -3.39124841 -287.02872992 7.50413723
v 52.90500447 -292.70234704 14.40953184
v 49.50200766 -283.27697515 43.50247607
v 51.45106465 -283.80149603 44.61837560
v -3.77649721 -285.69960594 6.73796143
v 45.14619708 -288.40693831 25.56014620
v 41.25428945 -285.03713012 25.05428903
v 35.05483270 -274.30221438 30.80832586
v 1.84528879 -284.29970145 4.66540596
v 49.25690964 -283.43188763 43.21346059
v -7.82896392 -283.50213170 9.01520159
v 39.98128697 -284.17402506 19.41498369
v 52.18856782 -272.89468050 47.03893512
v -7.42549961 -281.72677755 8.58043320
v -5.16794063 -282.07582235 6.92403596
v 5.36260474 -284.25484896 5.30544342
v 3.22739780 -282.78112411 4.99410182
v 56.54667690 -272.46177197 49.11739007
v 49.19271171 -271.72100544 47.05551267
v 53.36368084 -284.27827358 44.95791346
v 0.68025431 -294.41887140 6.21757656
v 55.97471446 -292.82313585 19.62499134
v -3.47482134 -294.08442974 9.48220212
v 51.62325129 -289.82871771 41.42360389
v 50.79987645 -281.30209446 44.59337145
v 53.60470340 -289.60800171 43.02951694
v -26.62518620 -288.56450319 33.23322535
v 43.51088032 -300.56560040 6.64260378
v 56.13584071 -304.25444245 6.78535458
v 57.45504051 -301.94824934 16.13745093
v 57.65590444 -297.16727138 12.68634479
v -26.44069120 -289.95162249 33.24647620
v 54.30101603 -290.33875465 42.86834225
v 58.00826102 -304.58238721 7.36654736
v 54.57930267 -293.05011034 40.94858840
v 59.14355069 -287.49436140 42.86242649
v 56.15685508 -289.92748260 43.56946051
v 55.79000339 -292.56999493 40.08000344
v -27.71312185 -292.97181964 33.61739218
v 35.88484228 -304.10379171 4.23166202
v 46.42878100 -307.10580945 3.27427825
v 53.76982316 -308.80856514 4.39243624
v 57.03456700 -305.71627617 6.69020694
v 58.34676698 -306.63210154 7.36576505
v 58.80605429 -303.52759361 13.56288139
v -28.47303264 -293.64734888 34.06073526
v 36.05632111 -307.81844258 3.64878913
v 50.95419660 -308.91302228 3.53305088
v 59.71308053 -305.40272593 12.93592155
v 59.76669863 -304.55893278 14.64229636
v 59.38704312 -303.17449570 15.78977890
v 12.43345533 -304.82482910 2.03152187
v 13.74232303 -304.22735214 1.81450066
v 49.84077811 -308.63463879 3.49255023
v 59.00997296 -308.15979838 8.04125611
v 60.92605367 -308.31137300 12.41292804
v 63.55466694 -307.90090561 18.60651746
v -23.25704694 -294.82847452 32.55453706
v 32.28995204 -307.52772093 3.67004727
v 50.54487661 -314.62940574 3.61820636
v -20.62300965 -296.91958427 31.47459030
v 29.71337549 -307.63170123 3.16017657
v 48.88792336 -307.75591731 3.41423182
v 51.28962174 -310.83381176 3.38871847
v 38.01479191 -312.45115399 1.53099617
v 54.05183136 -312.66698241 4.04821523
v 62.70942092 -310.83673239 17.62906462
v 48.50059375 -312.76899576 2.54841382
v 53.10733616 -315.71584940 3.82911437
v 60.97022817 -312.97820807 14.97839391
v 24.15230125 -312.38377094 2.38357275
v 28.24711800 -309.23885107 2.13478482
v 33.10457990 -311.00296974 3.09892604
v 48.04256186 -314.16773796 2.55477009
v 45.90303451 -313.56546283 1.65714126
v 55.19975349 -315.43916464 4.94179176
v 52.74221301 -318.25336814 4.00939956
v 58.14359337 -316.63540006 10.59670560
v 63.39342147 -315.21418691 22.63141796
v 60.89779362 -315.67102671 18.83615367
v 22.47865498 -315.35708904 2.74823164
v 47.22493514 -320.89766860 3.09429597
v 58.46868083 -316.89471006 13.31579871
v 59.51293185 -316.36288762 16.49706252
v 11.30924094 -314.86269832 4.85483557
v 26.70402452 -316.91622734 1.95476972
v 54.25589532 -318.63793731 4.98018041
v 56.17131293 -319.54523921 7.70673715
v 23.43366854 -316.32441282 2.85813538
v 24.97194149 -318.96707416 1.57979783
v 23.04341830 -317.71269441 2.71818461
v 26.11160092 -318.31538677 1.93915854
v 28.95656042 -318.40887666 1.50385196
v 41.65944085 -319.87333298 0.96001406
v 55.13376743 -320.19439340 6.42469898
v 23.76558445 -318.98412108 1.77682564
v 43.39408502 -323.31520319 0.29118586
v 52.18967423 -324.60102439 4.61696507
v 54.02266234 -324.27772880 7.65128806
v 57.21782520 -322.60257006 11.34317927
v 59.40878019 -320.52120566 18.25610921
v 61.63460761 -319.17637587 21.59124054
v -8.14985950 -310.54121256 23.63022603
v -9.61227156 -309.33862925 25.13637580
v 17.03516394 -318.80563498 4.07521240
v 20.48979513 -317.20894575 3.22408648
v 49.88843948 -326.81825757 3.53597081
v 58.37885663 -322.67004251 14.02602438
v -7.13731255 -312.35355139 23.96700159
v -7.50916591 -316.96078181 26.41985379
v 11.04712859 -321.10026479 6.71200873
v 60.92901528 -324.35280085 20.63349262
v 22.76971750 -326.73415542 0.65738178
v 56.47352710 -326.67556405 14.02868703
v 58.80598351 -325.34360886 17.48227328
v 16.53073542 -326.63288713 4.26286086
v 43.10133308 -330.11275530 -1.10491319
v -5.07111335 -318.68460774 24.95732717
v 53.41349170 -330.91029525 11.86047401
v 36.90361977 -330.08155227 -3.64209153
v 46.14301398 -330.49449325 4.72192932
v 14.25532065 -327.54620910 5.01297740
v 49.65568706 -332.01622963 7.71459844
v 56.59816042 -329.82203364 16.82997122
v -12.05461379 -319.00766492 29.60713953
v -10.57936251 -319.33766603 28.96672487
v 17.43561216 -328.27240229 4.28737001
v 33.58787671 -332.47753978 -2.89613078
v 44.85771433 -332.31228590 4.09278041
v 46.30684853 -331.19380474 5.67369442
v 46.61492631 -331.10570908 5.82550885
v -2.42099026 -322.23635912 21.24009468
v -6.07233215 -321.55182958 26.16766468
v 35.94599292 -332.97505975 -3.14984471
v 45.29192671 -332.36536384 5.19724097
v 46.01468891 -333.42045546 6.37414586
v 46.16038129 -331.68208599 5.83123416
v 44.58202422 -332.35171437 2.41498346
v 50.34265667 -333.01573992 10.74105408
v 48.50517586 -334.20434594 9.00928117
v 44.07585785 -334.12203193 4.20793844
v 32.83778951 -333.53900909 -2.63050082
v -6.59282645 -317.64882803 25.78688599
v 37.39123791 -334.15511250 -2.74428143
v 37.08526120 -338.53161335 -1.79328443
v 33.60519186 -339.78578448 -2.35312921
v 42.77265072 -336.83714271 3.08117736
v 49.34192821 -333.83035660 12.54985295
v 45.07472366 -336.57926321 8.13087169
v 58.36032704 -329.75763083 23.21211994
v 57.03280494 -330.22415638 26.94751322
v 58.72517452 -328.55191827 20.38033679
v 51.28300190 -333.61077309 18.64003576
v 56.28347769 -330.96995950 20.77750489
v 58.67195502 -329.06487584 22.05482684
v 61.83520332 -326.17625594 24.30511825
v 62.60538101 -323.10602069 24.48330820
v 64.49577212 -325.41278005 29.56294082
v 63.87723982 -319.01529431 25.19145049
v 65.44937193 -310.79533696 23.93166348
v 56.09683692 -316.61778688 6.04360318
v 56.59929663 -311.74927950 5.73463179
v 58.94712359 -310.44033170 8.20698217
v 60.06225199 -310.28252840 10.02964191
v 61.07782945 -311.17296219 13.15761451
v 61.67885289 -309.83465910 13.72352242
v 61.66704372 -308.75554681 13.72396573
v 62.75147945 -309.66299772 16.15826972
v 61.59967557 -307.63289332 14.22899123
v 61.24502793 -307.11424351 13.92553095
v 62.97886372 -304.60727215 15.83748497
v 59.18901414 -306.93167448 9.23731085
v 60.50744280 -302.51044035 14.20720201
v 60.28403714 -299.79425669 12.60217372
v 62.00525910 -302.22678185 15.16835298
v 58.83154273 -295.63158751 18.60432327
v 56.97209761 -294.03510690 25.40863864
v 17.40907878 -244.88215148 29.43664044
v 18.88855547 -244.55399811 29.94716913
v 17.05853827 -242.03591049 29.42261100
v 15.23574255 -239.00523782 29.37832475
v 20.03925666 -235.76165736 30.70591576
v 68.79631430 -175.05046725 5.71556157
v 70.45544684 -172.49348760 7.56691257
v 70.08825988 -178.98696661 7.27557251
v 17.99081638 -244.21352148 29.69255112
v 62.23317608 -300.77844858 17.96662062
v 57.29731917 -316.22496247 7.74575071
v 61.10748276 -327.74510980 25.96643008
v 61.95468083 -328.06628942 29.23074178
v 62.63080239 -328.35525274 31.07365221
v 61.52695790 -328.30274105 28.29579823
v 61.78132072 -331.45940304 35.66585854
v 66.11619890 -326.65523887 33.51851925
v 64.87440318 -329.27557826 35.86960211
v 51.05412379 -333.16573501 20.75752430
v 56.55828118 -330.91121912 30.11756204
v 58.90589580 -331.44095540 32.65259787
v 54.91921678 -330.28250933 29.13324349
v 47.79221117 -335.04980803 15.17244149
v 39.63666409 -339.74590898 3.48482351
v 47.89619520 -335.66075563 19.94336583
v 41.61848873 -338.83598447 12.33405806
v 30.32182716 -340.88617563 -2.13585515
v 35.42187065 -345.47889233 6.12386223
v 38.40246797 -343.54013205 9.10887588
v 38.11787814 -342.95749664 13.05668987
v 38.56832162 -342.45562553 11.54119708
v 38.97145391 -342.14025736 16.39493369
v 44.22304407 -338.57268095 17.85366237
v 41.26867652 -335.92227101 29.08214554
v 52.53549293 -332.86625147 16.16980135
v 58.60044435 -330.56816459 29.17007357
v 59.39333513 -329.26568389 26.74824372
v 60.58446690 -329.49548960 29.31853384
v 66.76600873 -321.50787115 31.59815073
v 76.86000317 -326.16999745 44.17000711
v 78.72444391 -323.63918424 43.57403889
v 45.48656568 -331.58779144 4.86973720
v 58.73079970 -328.80121469 22.58203179
v 46.61694169 -330.76211810 5.56823239
v 47.45177552 -330.85641265 6.07265672
v 78.85484397 -317.58952141 40.70648551
v 76.68328285 -313.44786286 39.79210183
v 66.25351310 -316.43491983 27.44482644
v 67.61135161 -305.91881275 37.23060340
v 68.30044091 -308.38969350 38.33568096
v 66.94096327 -307.10151792 37.69754991
v 71.29180431 -309.22630429 39.11495581
v 68.33496690 -314.95913863 34.59557146
v 67.25020707 -313.00607324 30.59454821
v 68.44851375 -306.23012781 37.47437894
v 65.95999748 -310.07000804 29.14999798
v 65.06999582 -307.36598372 26.52309835
v 64.39066678 -304.63859439 26.89588256
v 64.35000151 -306.54999614 29.11999822
v 66.27101451 -294.31989789 36.66732460
v 67.88240373 -305.80130219 37.12004423
v 67.61594117 -305.41941524 36.58721596
v 66.64747000 -294.58940029 36.22376174
v 63.49096447 -304.55181003 23.19371887
v 40.54547846 -275.10821819 39.17378187
v 34.88713503 -272.18022943 30.15043214
v 34.93988141 -272.20061421 29.95622903
v 34.97521207 -272.37021923 29.86911871
v 34.45196897 -271.73587680 30.61581589
v 34.93466973 -273.68927002 31.07396699
v 41.17998481 -270.89565992 41.27124697
v 37.84280270 -270.90108395 37.62895986
v 59.33392793 -268.57036352 51.45317689
v 34.84636545 -272.05762267 29.87260371
v 64.20349330 -256.08295202 52.01874301
v 69.38629597 -258.38312507 54.72370982
v 20.37518844 -242.85224080 30.20118736
v 5.13439160 -241.72590673 19.34561878
v 7.36106746 -240.15450478 21.58232033
v 5.87863754 -240.72781205 20.48976347
v -0.56650076 -234.01969671 14.03985731
v 2.74846517 -231.01224005 15.07878397
v -4.17723227 -232.09169507 13.15966528
v 3.79927806 -234.49511826 16.81040041
v -6.28438266 -230.00706732 11.84103359
v -8.79900251 -230.06513715 11.22207288
v -7.85688218 -224.45656359 10.77207550
v 2.45935633 -229.07897830 15.00439737
v -4.90714377 -222.95430303 10.80235746
v 3.57161695 -224.00388122 15.91794193
v 26.72864869 -232.59554803 31.39826655
v -6.55747764 -220.65244615 10.25860664
v -7.09500350 -216.84138477 9.95109230
v -5.00802463 -219.75007653 10.32061223
v 0.16370580 -219.67391670 13.25882319
v 1.77139929 -222.17792273 14.10868298
v 5.46300318 -221.22555971 18.09838787
v 8.11727438 -222.97435999 23.02444540
v 10.13892796 -224.09793735 25.44618584
v 9.27794632 -224.31647778 25.00105090
v 8.42991564 -220.56490183 22.48201519
v 11.15582697 -222.29637206 26.04023181
v 7.31919752 -222.95890749 19.96902376
v 4.47178679 -216.54808521 17.46549457
v 6.77498104 -218.24300289 20.73889598
v 9.57176462 -218.93328428 23.64596725
v -6.51835511 -213.37530017 9.64318588
v -5.36598265 -212.17700839 10.05644072
v -2.87764613 -214.35239911 12.28234544
v -4.75601107 -216.35542810 10.23667678
v 0.15292461 -214.21240270 14.80717212
v 2.93289544 -216.49952233 15.62787406
v 2.09558709 -219.19538081 14.66746163
v -6.03271183 -210.85038781 9.60838608
v -4.74258792 -206.66380227 9.76701733
v 0.68706746 -208.40115845 13.85322586
v 4.41523176 -211.96971834 18.40004511
v 4.12191218 -208.01246166 16.96603000
v 6.02653110 -209.51265097 18.61162111
v 7.47497473 -209.42157507 21.18309028
v 8.24382808 -212.53983676 21.91974036
v 10.88979002 -211.00813150 24.63776432
v -0.90954901 -202.52269506 11.26725320
v 8.33872892 -207.65730739 22.38035016
v 6.22674264 -207.15290308 18.26093346
v 64.59953636 -225.95493495 37.93399036
v 3.73550737 -203.19817960 15.12366440
v 69.77315247 -227.85063088 40.17468542
v 68.86226684 -228.77319157 40.45152292
v -4.36153263 -199.24911857 10.57446282
v -1.28966628 -197.50680029 10.83125453
v 5.35367383 -197.74550200 15.24431538
v -3.17000062 -196.59000635 10.31000074
v -3.16449627 -193.89842451 10.46233065
v -0.12052112 -194.33747232 11.56349294
v 9.26617254 -195.18001378 21.40641771
v 7.10892864 -200.38217306 19.91635747
v 69.16209310 -223.94305468 36.13798693
v 8.55915155 -194.74473596 17.68280938
v 67.40418077 -224.02806580 36.31116822
v 71.35713100 -226.04990005 37.73715347
v 6.06902177 -190.41216373 14.00098763
v -1.98712037 -190.85919857 11.52679790
v 69.30149347 -222.87289798 35.55930778
v 70.38345933 -222.00685740 34.15558115
v 72.06974924 -223.48083556 35.37733480
v 1.36835047 -187.58200109 10.94946079
v 4.33969963 -185.57532132 11.29792258
v 11.05296798 -190.11244178 20.66617832
v 68.31943244 -219.21408176 32.59688243
v 68.24271381 -217.69472957 31.32211789
v 73.31892848 -222.25821018 33.04176778
v 71.96915895 -222.45547175 34.28190947
v 2.64138682 -181.99425936 10.29923931
v 6.37061335 -185.72427332 12.52860203
v 17.37902127 -188.33710253 18.98931153
v 17.29609072 -189.96852636 19.78365891
v 64.52320516 -213.79563212 30.72699532
v 64.88789618 -215.76456726 31.27708286
v 4.83269291 -183.54037404 10.95067803
v 5.09993965 -181.21097982 10.67237183
v 20.63660324 -185.31920016 18.27129163
v 61.77513301 -210.84706485 29.65476923
v 63.16480041 -212.56755292 30.43862246
v 63.47018480 -212.03811467 30.09704128
v 72.65051454 -216.24676883 28.55486237
v 76.68188959 -219.75979209 28.44418027
v 4.13251808 -179.42459881 10.71647834
v 20.27064562 -187.61694431 18.84005591
v 60.17447263 -207.08906651 27.11223811
v 18.28014664 -180.30305207 16.41144417
v 21.86716348 -182.64698982 17.64532179
v 21.98778279 -185.29237807 19.02036741
v 64.09678608 -211.45963669 29.17332761
v 21.42751217 -179.93097007 17.02531055
v 74.38238710 -214.56192434 26.17364004
v 78.25731486 -217.25398302 26.51086822
v 56.79070577 -202.26916671 25.66296048
v 58.16200003 -202.96946168 25.46008490
v 9.56160482 -173.90793562 12.39161380
v 23.50635454 -176.02130771 16.00743458
v 25.24507232 -178.73974144 17.97439717
v 55.68295345 -201.31941140 25.45320243
v 55.78089878 -198.98508489 24.35201406
v 57.46975914 -200.30452311 24.68734235
v 59.68288332 -205.21230996 27.16627531
v 74.44951683 -211.42485738 21.98614925
v 79.30482179 -214.62944150 25.43756925
v 10.86627506 -171.13290727 12.25220039
v 26.03814565 -176.67745054 16.46230370
v 77.88841426 -212.23019063 23.41531590
v 58.31461400 -196.80216908 22.29854092
v 59.25906450 -200.76502860 23.65928888
v 60.29571593 -203.65694165 25.81865340
v 77.51358300 -210.43723822 21.97086811
v 57.82924592 -193.64270568 19.43238266
v 23.02210219 -171.92162573 15.82287811
v 26.70330741 -174.21887815 16.13521017
v 25.65303817 -168.80583763 16.26979187
v 25.41169338 -168.47655177 16.24445245
v 21.65626176 -168.50440204 16.48609899
v 25.72185546 -168.46974194 16.62476361
v 25.62816814 -168.86627674 16.22318663
v 28.70468982 -163.30648959 18.69381405
v 52.75373161 -180.95287681 16.12264849
v 55.48888072 -185.50592661 16.40024781
v 52.53061652 -181.77394569 16.56824537
v 58.44287202 -142.98167825 1.78540975
v 70.38174570 -156.91645443 5.17407572
v 34.98090431 -272.62461185 30.38855456
v 70.60161233 -263.30333948 56.06399849
v 76.89736038 -261.89622283 56.38847128
v 79.89902049 -255.98737597 54.44019288
v 104.32422906 -273.22751284 49.59188402
v 82.29245245 -260.76942682 53.96306515
v 105.97671568 -271.39770985 50.95762387
v 35.13543680 -273.25010300 30.06598726
v 81.48796111 -260.44541597 54.54061553
v 82.77991414 -257.54663348 53.64996940
v 83.01403373 -259.41982865 53.69593203
v 46.08314484 -263.98694515 45.40213943
v 39.06391934 -268.05651188 39.57262263
v 97.54449129 -262.37028837 47.83836380
v 34.68717262 -271.97372913 28.82063575
v 38.20893168 -259.58627462 39.12956268
v 96.51771933 -261.30238175 47.32183740
v 82.71933347 -251.12524629 52.10376531
v 98.36490452 -258.46108794 48.70780930
v 97.01931477 -258.01408291 47.98277095
v 92.74506569 -253.95873189 46.30677029
v 95.52123398 -253.09190154 47.98781499
v 90.01164883 -246.94986641 45.75090855
v 94.12324429 -248.96124005 46.86957598
v 80.42847365 -234.99581218 43.56016591
v 83.60287547 -241.83034897 47.10939899
v 86.17544174 -241.12130702 44.36930642
v 90.74816853 -245.22751570 45.94606161
v 94.06712651 -247.73997068 46.18652165
v 75.11200011 -237.22910881 45.50979286
v 90.11841565 -243.56178939 45.82194984
v 89.02887255 -240.13271928 45.22441700
v 88.95202726 -241.67102575 43.74565929
v 85.02999693 -236.34999990 43.34999993
v 89.46816623 -238.96078765 43.97355765
v 78.56206596 -231.83119297 42.01420397
v 76.67356730 -228.89111936 39.23411295
v 10.00285614 -225.65342486 25.80858395
v 74.09314811 -225.26878119 36.26485541
v 7.93008506 -203.10509205 21.59181051
v 9.30942688 -203.98019254 23.14814180
v 9.54168942 -201.74673200 22.71985263
v 29.73487042 -173.35368693 17.43537374
v 27.65256166 -171.18208110 17.30546728
v 74.55158979 -152.78688073 14.50590417
v 74.49253649 -148.27239513 13.93748727
v 71.17378712 -150.06592870 6.46393653
v 71.15194947 -147.88405597 6.90690614
v 73.04488868 -150.87676048 11.91527955
v 72.66188413 -147.61619270 10.36618836
v 73.80723953 -146.90694213 12.24148832
v 71.58617675 -146.32818103 8.47887807
v 73.46140593 -143.47082376 11.85252517
v 75.03236830 -145.04101872 15.69271646
v 75.12350380 -140.86782932 15.75803570
v 69.98458505 -145.94288170 6.04060059
v 74.44838434 -136.51923835 15.89885727
v 73.98859411 -134.57861543 14.60370235
v -2.52173562 -334.77982879 25.01224726
v -3.02103814 -339.43825960 25.99707246
v -4.87207202 -339.52531219 27.20748074
v -4.91229398 -329.29635048 26.05196089
v -3.03872954 -329.15738225 23.63857627
v -1.57834473 -339.90505338 24.65862595
v -3.85251641 -328.39378715 23.85104448
v -2.84622191 -328.99400592 23.44216406
v -2.31163250 -329.99032736 23.74497056
v -0.53804507 -339.27735686 23.51036482
v -0.95525850 -333.51752162 21.90211602
v -0.35305030 -336.14736795 22.07753994
v -5.64943161 -312.78356910 21.89844474
v -11.48492005 -289.62254524 13.80859502
v -10.74638031 -291.17244482 13.80797010
v 0.98613533 -334.60250497 18.35237071
v 1.50596432 -334.62476730 17.47747138
v -0.24513886 -322.02878594 16.64515026
v -0.63687359 -321.12035155 16.52418077
v -10.50573587 -286.28265858 11.74208522
v 5.85835893 -336.79816127 13.76342215
v 0.69047004 -319.88501549 14.67341837
v -9.76793934 -280.54079413 10.07089578
v -9.35915019 -286.08149290 10.46822872
v -7.94269331 -284.28006172 8.98005534
v 4.52585658 -325.53154230 12.02878263
v -6.01383764 -295.82443833 11.60332374
v -6.36461470 -293.06706786 11.25184260
v -5.03754895 -292.46750474 10.15359070
v -9.62961093 -279.41504121 9.73945577
v -9.04314499 -282.55677223 10.06861590
v 4.22095694 -321.88624144 11.41472626
v 10.18600352 -345.66155076 10.73318534
v 6.62433589 -333.19368958 10.22641174
v 9.45964456 -343.66500378 10.00172738
v 8.29264242 -329.12179828 8.61753803
v 25.73783323 -300.75055361 3.29136103
v 27.13108994 -301.58424377 3.11707519
v 25.93352646 -303.76565456 2.18301569
v -3.57817486 -323.98751378 22.90130034
v -19.29454505 -291.78959131 27.26195380
v -18.36042479 -290.86357355 25.01985058
v -14.13652673 -342.98628569 36.59791872
v -33.33852068 -295.33207417 36.47759929
v -31.99471161 -297.79466987 36.37104854
v -30.93430586 -299.22473431 36.24055907
v 1.75362069 -332.50984550 16.87068678
v 0.76861971 -331.59694076 17.44209789
v 2.18842411 -328.31841707 15.27673565
v 1.48046284 -326.88283920 15.49662650
v 3.25242127 -328.66790891 14.25533462
v 4.83965501 -327.68908143 12.33769208
v 7.97811616 -343.57464314 12.38682866
v 12.30133791 -323.21259379 6.15136046
v 10.56581549 -321.97323442 6.92553166
v 12.77196873 -328.50942016 5.92696294
v 12.94504013 -325.94743371 5.57482336
v 14.65940941 -325.26388764 4.86721005
v 114.48261887 -256.08387589 64.32926655
v 111.05912179 -255.08740544 64.08374012
v 89.17571604 -240.49699306 43.08626056
v 42.24145412 -271.88441157 41.97141901
v 13.15196604 -6.81018643 19.69202235
v 21.02074400 -28.85413170 19.21650767
v 28.91765721 -10.71253419 19.64080520
v 6.94669969 -19.11028102 19.66979913
v 14.78885766 -22.25498669 19.10847798
v 6.13753870 -11.64983120 19.89121735
v 7.60659529 -4.47330251 20.29813454
v 25.21018870 -19.98822764 18.59151013
v 18.94797385 -13.60304002 19.23964731
v 11.67933550 -14.70665541 19.30646598
v 3.47599597 -326.13536716 13.64327408
v 163.08958828 154.78706360 53.14768478
v 26.55733563 18.21031980 53.87214199
v 173.89926314 173.43595624 30.66364117
v -21.97279409 -191.23591483 9.41105932
v 121.92416936 -318.02609563 52.71048844
v 35.82819179 -261.88045740 37.69491985
v 42.93192923 -334.33458209 0.82918996
v -28.36204134 -192.84591079 14.23908956
v 109.74083841 -295.75121403 48.66295308
v 53.04680020 119.29862946 17.11130887
v -29.21814658 -163.13977540 18.78001913
v 49.29004982 -297.94648290 32.41840377
v 15.96873626 -347.04056382 43.95356029
v 18.39031652 96.37425095 27.55081654
v 125.98478794 -286.84347868 66.23376161
v -25.69679171 -296.61357403 33.50443393
v 93.35663915 -246.47168815 45.69478706
v 23.07917736 -244.45575476 31.13188036
v 118.15065891 77.76165754 45.73319107
v 87.41950989 -221.37205303 59.00691077
v -12.63268385 -272.65581489 8.65433086
v 104.19836640 47.44708538 51.23418197
v 93.60077232 -335.40272713 83.91270787
v -4.26941086 -86.79204434 14.41886742
v 161.20131314 -326.90879703 69.58929449
v 162.30970621 154.04757857 46.08270526
v 62.14750186 -74.11073893 55.63639104
v 30.51914461 202.91782916 32.92651474
v 159.90875661 -322.77563214 71.17549330
v 60.68384647 204.69418168 12.30864972
v 81.26281947 2.65620137 13.13968282
v 125.95488131 -341.43742919 72.53086567
v 47.30108753 196.68760896 17.88497716
v -8.25343560 -316.16497040 26.45916305
v 9.62723698 138.86678219 75.82592964
v 95.52682936 -283.82670879 42.13150963
v 34.07464921 -72.71854579 50.53940415
v 52.61948705 -147.07824588 2.65135383
v 131.09225035 -320.59618831 57.32037872
v 42.27184877 -257.92738795 42.49482229
v 67.63637811 -289.02786970 89.59516138
v 129.85055149 -305.09060621 58.11888352
v 69.13147122 -224.55868125 37.09967062
v 169.92314160 167.81516373 11.82954386
v 13.73458188 -242.25831032 27.89842524
v 44.38263923 -261.12923026 43.80610585
v 23.48328941 -330.77859879 -0.50422316
v 130.51111996 194.32464242 53.29932272
v 136.64868474 -328.61468196 60.48910692
v 90.34687281 6.65660389 42.64042899
v 116.88539386 160.19470990 92.15040505
v -46.01835459 -230.01943529 35.25825217
v 94.05194968 150.69074929 72.09105045
v 36.15050018 -263.31174374 38.20255399
v 55.49118668 190.63591957 83.80974084
v 5.86262997 -324.58370924 10.57690848
v 70.08057833 -213.69205415 25.31563677
v 71.00220770 162.18253970 -7.05512660
v 17.21324213 60.45009941 23.84653315
v 28.47279422 -285.32892466 11.68334391
v 56.99397996 -314.78795409 6.82793232
v -23.93805049 -289.84186053 32.08978847
v 166.82668030 159.87324715 39.13865238
v 130.93098998 -274.77034926 72.43470848
v 109.96045172 157.32148290 0.04054469
v 87.47119457 -5.87745570 42.98083484
v 107.67159611 156.08054399 4.50848322
v 74.56246763 114.70454186 65.26343524
v 43.34644228 -242.30681360 39.02081400
v 93.55363250 -256.39665127 45.13403028
v -19.25386488 -299.65069890 30.69026954
v 24.22204614 -315.03090262 2.54774024
v 160.41328013 -333.53596926 111.16295308
v 64.91564214 -115.72265625 46.10810429
v 93.84505451 -318.55314970 41.23672098
v 158.63870084 147.96905220 32.15554729
v 97.85006195 154.37592566 75.24025440
v 87.47912198 202.48261094 26.33112855
v 39.24935684 -260.66330075 39.92874548
v 162.13721037 -326.80332661 71.01167738
v 37.08995134 -321.94644213 -1.65783311
v 70.80318034 -223.79422188 36.14618629
v 163.86392713 159.60745513 61.29200384
v 72.12350518 -202.01553404 57.59935826
v 8.56501609 91.50318801 77.84278691
v 175.58866739 -298.55856299 109.21380669
v 163.35226595 -333.31489563 105.07103056
v 56.70434237 209.87907052 20.03509551
v 69.81752068 -155.08499742 4.58983285
v 54.75704372 136.42679155 66.77197665
v -4.88043530 -69.76697594 16.44996740
v 70.00229508 -329.52284813 68.28784198
v 8.51699803 -344.88198161 13.31981178
v 134.45751369 -344.19536591 81.61207289
v 72.28311896 -290.74400663 94.87319738
v 56.11070991 -13.50308675 58.60452354
v -42.28040949 -224.14922714 42.87662357
v 96.90316021 -309.56891179 41.45426676
v 140.61568677 -291.49690270 68.06767732
v 10.53981017 129.72643971 44.70550641
v -25.42860620 -59.17957798 31.12542816
v 10.27305517 -327.60760188 7.27602141
v 66.89167768 213.57077360 62.56034225
v 13.47649284 -245.47821283 26.38348378
v 34.11183134 205.71464300 75.04142076
v 154.36045825 140.37881792 31.89444542
v 170.73355615 164.62792456 23.56071770
v -10.27605869 -240.41004479 10.77822037
v 41.91036150 -263.22683692 42.55416244
v 112.47469485 -299.20509458 49.89417642
v 32.06324950 123.41965735 23.03167060
v 140.38306475 113.17060888 35.26071459
v 47.54740745 -324.64024425 60.07421389
v 41.68800637 -11.28742285 53.23007330
v 96.32011503 197.79032469 40.00246152
v 50.86506158 100.19648820 16.25283808
v 48.31841961 37.64577210 14.31790739
v 103.65196317 179.77809906 79.13613319
v 99.04733300 195.26216388 40.19328579
v 26.04031935 -286.95237637 10.19553933
v 157.90091455 151.46689117 61.94572523
v -0.64041658 4.12042160 25.72635747
v 129.87077236 125.02627075 73.87474179
v 29.53300998 103.60695422 77.10956037
v 48.88184741 121.66430056 63.83245438
v -14.87792656 -314.33317065 30.11947311
v 14.50082939 -225.82961619 47.27065563
v 135.69585979 -289.37992454 66.13076478
v 158.99059176 137.87744939 15.40352218
v 5.92656946 -339.50078487 14.58797324
v 164.65304792 152.61690319 1.80306204
v 33.76245126 -287.33026981 11.32525224
v 147.45785296 158.18440914 -15.26619028
v 113.53479326 -289.89091516 52.84143612
v 58.11711401 209.19242501 18.47284660
v 31.99282289 -255.88199496 36.19008511
v 47.61463404 -334.66026187 34.10691395
v 33.04979578 -297.64801264 62.58656085
v 88.31386268 -315.12701511 40.28763622
v 127.93751061 -342.27395058 107.52819479
v 160.24245322 -310.09995937 85.99000424
v -40.89002684 -188.75542283 26.91499516
v 166.84795916 159.53657031 34.00772437
v 21.11050114 -319.84344125 2.50773644
v 171.39442265 -319.01234388 124.64520335
v -22.10047096 -226.04575753 50.77108741
v 117.76332557 -341.03354812 105.67801446
v 76.36012137 -225.29950738 71.90901786
v 74.00096208 -179.90265787 15.99541865
v 1.39430142 -224.49587286 13.79391085
v 87.58409321 -288.81868720 37.11036220
v -33.20051730 -301.59538984 40.75758532
v 171.67697847 166.83448851 26.03932656
v 25.10165237 -292.88005829 7.00344378
v 27.25385316 60.58908254 20.81461251
v -12.06264831 -318.11338663 29.61351722
v 91.51406586 -259.56240296 44.21908036
v 28.14885601 -245.56154013 52.66384780
v 63.20146471 -246.19890749 45.26327550
v 154.55651283 -340.59557319 97.12775797
v 84.20497924 -226.55767202 69.76687163
v 139.38967884 -312.67622113 134.30452347
v -3.01581877 -313.41600418 15.73456824
v -22.16508612 -301.81202292 31.53667599
v 57.44446814 -96.54767066 -3.05843283
v 42.18737409 -45.50075904 53.38197201
v -42.30819643 -173.95237088 30.73128313
v 62.84600496 -213.93591166 30.76837212
v 49.61752519 -231.69699311 60.61356515
v 108.08853060 -325.66517591 56.39701337
v 71.46562636 -135.42464375 10.10126900
v 162.74043918 154.61713076 55.95005304
v 138.95170391 112.36156523 42.13308915
v 114.71954733 -297.47939110 51.92705989
v 110.04645377 -314.35790658 47.72757739
v 160.16933322 148.89863133 30.11310659
v 60.50283834 29.68090214 55.58924004
v 128.70247662 180.03536761 0.48121513
v 54.28362638 103.49358618 19.25395615
v 21.88342251 -243.30204725 30.63875996
v 92.13428199 -306.25283718 40.39732367
v 138.56466115 -325.28313994 128.08169425
v -28.65384519 -76.28238201 46.38786614
v 46.41015828 33.42666104 14.38890863
v 5.36775962 -171.69965804 42.89112613
v 41.04036465 -49.98013377 16.01246372
v -5.67589514 41.56708345 43.81377250
v 120.09699643 -276.84101462 58.85001644
v -3.88339953 -331.76311851 25.94295889
v 145.87470889 133.55013728 54.56031486
v 2.00702180 -321.62821293 13.83306924
v -32.90889785 -296.01117969 36.29065678
v 76.07909292 -5.04335342 60.53011864
v 72.10089266 -97.69047797 25.08482337
v 154.81461585 144.96059716 46.70935869
v 6.41994132 -328.56217027 10.29474381
v -20.61784267 -289.22876716 27.10169367
v 43.54884475 -231.58262670 57.23666772
v 114.73754793 -290.49912095 54.13231254
v 55.44729903 -268.88227463 50.23708940
v 21.73189260 -288.25768828 55.66804111
v 150.75753629 -310.62868237 68.03282350
v 6.96248980 -51.20966956 17.93638989
v 159.85004604 154.22476828 61.92255393
v 144.84453201 -312.66832352 61.78696826
v -20.94068006 -84.96694267 22.61575684
v 6.10595290 -340.81566334 15.63883573
v 120.02474815 -314.51004744 50.94012991
v 165.61263800 158.92262757 41.91289097
v 26.58689581 182.93780088 81.40533417
v 37.99616918 -244.54239011 36.96225584
v 59.25926566 207.56788552 16.14800282
v 153.17991376 182.66834319 73.82684946
v 51.04044825 206.05893433 17.67892949
v 74.36719537 -241.40672386 47.76725546
v 66.00654870 182.46948719 80.01522720
v 83.08788389 -324.87922907 93.99037063
v -28.67148258 -119.58680302 26.58567019
v 131.28177822 167.62255132 -13.94700911
v 116.29889160 185.61471999 24.11500737
v 128.85059416 -327.09905505 125.93585253
v 34.63185951 -333.66253972 52.33593285
v 45.97814009 70.59037685 17.13395678
v 155.57804704 143.86810362 32.69110247
v 26.16253868 -338.51978183 50.60996488
v 69.96747851 -205.08815348 61.57428026
v 61.41973659 204.59601283 8.20625015
v 10.28914750 -314.28501010 5.21035725
v 136.50101423 105.79767823 41.89123213
v 128.53945792 -291.79364443 64.83763456
v 21.17809653 -329.30797338 2.13600462
v 44.72235590 -20.95999382 53.68451029
v -7.12197414 -150.42227507 10.07766929
v 72.68919051 51.33587122 62.62586266
v 132.29437172 -315.20298123 133.66112113
v 5.76867769 -334.34996009 11.93584502
v 169.51827705 164.17828202 35.74230149
v 66.39954448 206.51462674 10.40671673
v 23.80847558 -189.39466774 45.92221975
v 12.27249298 -316.70835614 5.28577901
v 93.60593557 155.74206412 26.08926408
v -23.63618650 -300.80366135 32.15532377
v 29.91072834 200.99575818 78.22858542
v -18.06486584 -293.07323694 26.61844529
v 91.74846858 -321.61304355 105.50945997
v 24.01989512 -193.33715737 45.96444219
v 34.82525796 -246.54537439 35.14707834
v -9.93499346 -312.57539988 26.26112849
v -23.10557291 -296.32651806 32.43448213
v 90.18417448 195.37861645 21.84031345
v 171.60001397 169.26199198 39.40731287
v 85.68691462 187.15110421 -9.57446732
v 130.28439879 -307.56872892 57.79749900
v 91.16566926 166.42329097 69.73632425
v 112.43566871 -313.40429187 127.69255042
v 22.15746604 -311.24377251 1.86225551
v 154.49412167 -340.84957838 95.32401711
v 148.27443659 136.44774258 54.03312296
v 98.61762077 -305.87872863 43.25976968
v 126.43291056 190.14245272 68.63602996
v 62.61898577 106.10008240 58.17060545
v 59.62175503 218.77945960 34.51078385
v 27.97858045 -330.98611236 -2.07253196
v 45.25772855 -252.53167748 42.48396307
v 152.20046043 133.73579085 10.59148274
v 68.58899444 -290.50797224 90.40716290
v 36.33143380 -256.43318892 38.11753541
v -21.01586945 -101.07639432 56.88288063
v -15.96883126 -37.05101833 62.76299804
v 112.90507019 -305.93514442 50.23564771
v 166.77154601 159.48772430 49.16578531
v 70.89556009 -223.63725305 69.90527362
v 3.77483550 -323.83102179 12.58446835
v 57.20321462 -138.36303353 0.41459291
v 177.50872672 -322.86584377 110.04740745
v 44.96170580 -58.52635577 57.40310624
v -26.14997141 -90.82350135 27.17213891
v 8.48559849 125.02345443 46.59252614
v 156.50455654 135.71050763 12.83934433
v 175.62663555 -324.35426116 113.81508410
v -34.45290029 -292.03024507 36.41240299
v 98.57261181 74.33500886 15.35855327
v -26.42875724 -291.50900245 33.39836374
v -17.92516746 -295.76224089 28.05217728
v 166.08241200 175.25921762 11.39401086
v 137.46048510 107.71863908 36.73664480
v 26.25529096 -340.09474516 49.45805296
v -24.54576269 -53.02819982 50.63469708
v 34.87493098 -218.23036671 50.25070533
v 6.60381652 -69.51041520 50.09392276
v 42.47646034 117.00925231 63.56857717
v 163.32684457 151.64631605 24.13417585
v 90.22558481 -336.35941148 73.76890630
v -30.17286398 -309.47083235 40.12854025
v 140.64684510 -309.08846855 60.67666039
v 20.74109763 -312.40084767 2.29928596
v -21.94932289 -327.15305686 52.91216075
v -1.83918246 -333.67651701 23.56234379
v 44.66205835 157.74936974 4.42284532
v 39.02570903 17.45652035 14.78594355
v 159.05368328 137.96430826 13.20256758
v -0.33889234 -301.17899179 49.48269948
v 35.49332917 144.76007223 23.20888825
v 45.44544592 -284.01944041 71.13714516
v 147.79885113 135.78712940 52.74341255
v -43.35513711 -166.26743972 33.85519609
v 109.71584171 163.15661371 5.79295726
v 152.14103460 141.21040702 43.03711653
v 31.27506375 -318.94031167 0.85647590
v 61.97485328 205.91981709 12.97956798
v 101.51381791 135.49727201 81.79327101
v 109.27323997 -312.24450469 46.61555588
v -6.32855482 -118.99133027 12.87728641
v 8.73576105 -342.91031957 10.53612959
v -8.95119272 -312.54971027 25.57249740
v 162.40420938 -329.39246297 70.83857805
v 97.94208407 189.16369975 33.20100158
v 23.10441248 188.23076785 36.12182662
v 155.25852144 165.55660963 81.58242702
v 69.75271553 -164.64081407 5.62377460
v 140.22879303 125.61540306 58.38033557
v 6.92080148 -155.44657409 41.17798060
v 61.63384765 68.02318245 18.74425262
v 10.87593660 -40.91624171 18.39735173
v 11.22720540 -311.30138040 3.47178173
v 105.50934821 -297.83600569 46.27624899
v 86.00921929 -335.38180590 72.37728685
v 161.45445406 153.77670527 57.89674073
v 131.88669086 -336.57759428 119.97471005
v 90.51664919 88.18209171 18.17324013
v 159.76935625 182.69796669 15.56189451
v 115.85900933 73.91635329 53.23231965
v 171.61357403 169.86934841 20.51813342
v 130.12185693 -341.07068181 71.28977776
v 7.48971850 -227.22589970 21.49956673
v -28.00402418 -296.33408785 50.40110648
v 92.79717505 35.26120260 60.73671952
v 37.85460442 -288.47628832 13.31346761
v 3.64177907 -298.37489128 5.03160199
v 164.14245963 148.25582504 9.43967514
v 49.86900464 -8.60530231 56.06123805
v 36.78821400 -302.24612355 4.98791877
v 144.15691793 -338.40358257 68.70929152
v 34.94040295 -109.84592140 51.08636990
v 53.81696299 212.91387081 23.59791286
v 168.41377318 158.18628669 20.15835419
v 170.11609674 163.40824962 23.44753966
v -24.01771210 -288.77776861 31.99099004
v 104.31298614 194.73852217 43.34992915
v -1.56752986 -309.75553393 12.98464928
v -9.44761001 -292.82793403 13.69969081
v 53.35989967 -145.09321749 2.00554193
v 100.55980831 197.10478187 48.78897592
v 158.96560252 141.38868451 23.62469956
v 57.15393648 -98.39146584 53.94155532
v 110.60971767 -297.10534215 48.65373671
v -36.01766005 -231.79370165 16.96009003
v 7.13614421 -337.98462152 11.93428412
v 141.38470590 -344.36580539 88.77282590
v 150.96776187 -310.07087231 69.51361895
v 156.36222064 148.05877209 42.11984202
v 116.17519706 -299.30421710 52.74324864
v 10.51589381 -320.61639428 6.91465382
v 67.33417511 49.10029471 15.39429650
v 156.68605268 146.51700854 34.48127955
v 100.01654923 -302.01378465 43.66852716
v 119.96065825 -317.06181169 51.61477625
v 93.43776107 199.22393560 39.22243416
v 24.88789707 -92.82052517 47.94019461
v 64.95566666 -252.92167068 80.32291383
v 162.35932708 -323.62610102 74.25269485
v 156.01150692 139.47398961 27.96183154
v -15.01532644 -342.54720807 40.46537727
v 161.95550561 142.71152020 13.40943109
v 46.61313444 219.58532929 39.73427042
v 149.05206859 -300.97457767 71.70711458
v 124.30737168 -339.52656388 110.58065295
v 177.32122540 -323.25157523 112.30221391
v 106.13451898 55.06092682 31.08360060
v 122.67947197 -342.77540445 104.18995470
v 49.97784272 -34.18433666 14.78775870
v 71.99342549 -331.10308647 65.40136784
v 111.30047590 91.30090475 20.35362646
v 69.39440221 -291.79155827 90.90424329
v 53.67551744 -258.15883279 48.84234071
v 73.34972173 -162.95489669 12.49030512
v -24.41504039 -294.69409585 33.16061199
v -19.23869736 -295.07464170 29.63179722
v 64.72226232 -87.51542866 50.29777437
v 134.60902870 -340.74506164 70.96266747
v 87.14121580 32.88666159 15.97614773
v 74.79624450 194.50981915 -15.86921699
v 78.55098695 3.45007144 11.22179348
v 21.07181214 -244.38071251 30.62533215
v 12.91926205 -237.54298687 28.89475599
v -33.95078331 -264.49158788 28.74384262
v 23.51477556 40.64901546 60.27881801
v 44.24900189 115.49086869 15.79352282
v 142.26217568 -327.82298326 126.80366635
v 65.27406722 188.42056394 74.88842309
v 36.72405705 67.11132824 16.44011773
v 126.36663020 -345.02714872 82.59961009
v -34.10300240 -124.15096164 32.05412626
v 127.26847827 -316.32420421 54.27983776
v 166.62311554 158.39704871 30.11959419
v 163.10891509 153.49629521 32.38014877
v 117.43970960 -294.52759027 55.07003516
v 75.12468100 10.70034131 64.96012211
v 55.41078746 102.50959545 20.91789618
v 41.52638465 -256.54274225 41.81440547
v 23.98256399 12.59118691 22.10967802
v 155.20253778 146.91314101 55.01978472
v 106.30977899 189.35263157 35.38415208
v 59.08457190 38.75070438 55.18205836
v 33.58198702 -253.97911668 37.01741248
v 149.14175868 -343.39997172 91.35693312
v 81.02412522 196.53333724 67.88461655
v 155.39374948 141.21818542 30.76803498
v 68.23034585 -317.96014309 35.48833728
v 60.60227007 110.31002551 23.77847023
v 135.01194119 -331.26011491 61.98560447
v 129.14073467 -342.88328886 75.71887970
v 82.01750368 -305.82457781 105.70544004
v 158.90324116 150.04931390 51.27890036
v -15.16857557 -49.03393239 22.96947874
v 40.52361846 -262.73781061 41.40055552
v 132.12072849 -310.47278643 58.31690878
v 122.82565981 -319.47225332 54.47116494
v 21.10710740 -116.70753360 44.85081881
v 48.43107983 -298.62186313 31.35638684
v 15.73505998 155.05449474 48.13848436
v 56.61615357 -145.00831068 2.04265141
v 137.96693087 -269.36006546 90.44113755
v 28.72405946 -214.30723369 25.79353563
v 129.35492396 -269.47012544 95.20395845
v -0.93753985 -330.30539751 21.51946723
v 47.18267918 193.63757968 19.57489550
v 43.72819141 2.36933772 18.17225292
v 34.52029452 79.51325923 55.55270240
v 12.41028961 -251.23199821 21.46063931
v 62.35278398 108.21606219 26.17821470
v -26.28345974 -294.57625747 33.87509286
v 140.46314359 113.54491115 33.76159072
v -14.67485819 -167.31888056 47.15857655
v 119.75494772 -318.99061799 52.71885917
v 44.17315871 -12.90651411 16.85778610
v 33.25965255 -283.99664164 12.92842440
v 57.41894618 202.75565982 12.37792242
v 20.84202133 -302.81990767 2.29175459
v 31.14581853 -339.04924989 49.13910478
v 86.52218431 -14.64361418 42.52472892
v 1.84106024 -325.86762309 14.98316880
v 44.91579160 192.96972454 23.24627340
v 99.44491833 -292.60730743 45.97605020
v 101.85666382 -296.11909389 46.49607092
v 3.92957963 -32.90925175 18.35376024
v 77.77902484 -293.76754165 100.48370063
v 103.47636789 -337.72152662 75.31360537
v 47.99737781 -275.65163374 45.11262849
v 85.69382131 79.41310108 72.40099460
v 12.16648519 88.58396113 30.08507565
v 157.80055523 138.25114071 9.54955257
v 160.88743508 149.91302788 30.11059761
v 39.41519558 -241.05320871 36.05713323
v 82.85046369 -332.75580406 57.41492286
v 84.98151600 -335.51773429 76.26772672
v 25.65954812 -254.61137295 31.41534701
v 146.76393569 -315.67993760 62.01274693
v -10.86426899 -82.96967298 16.99088700
v 71.16454095 -157.28101134 8.10412969
v 107.49295354 -329.32096720 60.60246751
v 48.54596779 195.08783519 84.08396691
v 45.19606754 -241.02565646 39.17473182
v 0.88070263 -33.01169723 60.07608771
v -8.11751001 16.76062681 66.15061313
v 36.16278991 200.57074726 28.02854963
v 22.95452915 -125.07940829 45.83347961
v 54.55629528 -37.18024865 59.43020433
v -7.49095157 -318.64130497 27.14074217
v 59.07363817 -131.88534975 0.30290440
v 75.17842948 10.41957363 8.44743382
v 88.26850355 -314.49329853 109.15520787
v 7.72829587 -326.08017325 8.58421251
v 41.68532044 -263.95529509 42.76166111
v 65.41070342 218.92912686 42.32832417
v 95.02860904 -263.44788074 45.90468109
v 160.99712253 159.45686400 -6.92730583
v 27.36507729 -262.76138425 29.39461544
v 92.87491441 -251.08671188 46.98229581
v 136.64621115 106.24758899 40.13096914
v 71.64832950 104.54998910 28.19139883
v -21.21968567 -241.85682833 50.42089522
v 164.23727572 155.43803573 34.16674584
v 51.78532749 -293.19593310 36.40790284
v 88.32698315 202.41153240 30.50390072
v 116.72367156 187.67511845 26.95676871
v 159.38164294 138.96162808 17.72894897
v -20.98256908 -41.22796282 53.40052769
v 6.70650555 -212.57141232 47.62805626
v 55.17080054 -150.20246804 2.03308160
v 59.94732305 -278.44369411 87.67616749
v 170.39130628 163.83008659 31.80107474
v 89.46058154 -296.58046365 37.47152910
v 14.30595852 -147.19666541 13.87725398
v 48.27463627 83.35845917 18.11715215
v -0.45383902 -66.80574268 16.12225361
v 58.62268060 -308.75194073 24.93969537
v 158.95988047 150.72800219 37.81714663
v -4.11161315 79.46815342 55.41868508
v 40.94456136 -269.65743303 41.65294021
v 86.01028472 35.44848412 15.45335352
v 156.21858835 146.31852508 38.82960230
v 75.88154823 210.30710638 60.50546467
v 54.64559421 69.48333234 18.10644567
v 68.73818487 176.43015087 -25.19110963
v 108.26039314 162.63586283 8.53940565
v 75.09472221 180.25946617 -21.51703835
v 30.64373508 -264.89558816 31.85627609
v 19.62853409 -304.96460199 2.10843189
v 95.28996795 189.84711170 68.38598102
v 28.83650362 -311.34861708 2.81640119
v 71.59446180 -57.31420591 14.52596951
v 65.93950838 206.68323338 11.42661180
v 65.77660888 82.83049613 58.09818208
v 7.78710935 -244.88963187 20.36751062
v 102.58150101 187.81812489 34.53880176
v 68.50074977 6.09608972 7.68515421
v -0.70193881 -290.13267159 7.14438828
v 148.85737002 -343.55190396 83.72807503
v 28.38135511 -256.80151582 32.79955313
v 165.36112130 156.35757148 -1.62043597
v 168.97387803 164.55997527 14.38996568
v -24.53029156 -43.31642017 45.78859732
v 23.24514650 -233.60128701 31.25774488
v 14.72850703 -224.49435294 29.80781905
v 167.70491004 161.94891930 13.59273121
v 104.76042330 -317.79551506 49.28131402
v -14.26204387 -256.42961264 9.58782900
v 51.63362250 109.12565887 17.90904999
v 159.59282219 148.12366664 30.13342433
v 16.28687605 -322.38298655 4.21717204
v 97.78950363 -297.07112908 43.48838329
v 70.68710029 176.76645517 -24.43379723
v 117.45950580 165.61293602 -1.97598618
v 39.26692531 -247.52689898 38.40048611
v 131.44704700 145.06205916 83.42374116
v 116.62113667 -321.44367695 54.87430096
v 85.24791896 -317.01913476 40.16007110
v 102.66537964 -265.45748115 47.67980054
v 111.49895936 -302.42282152 49.22138900
v 57.95488507 -257.16793537 78.70435715
v 26.13512799 -288.86610270 9.07297619
v 145.48352361 127.90581584 39.79059309
v 66.36088341 70.61193883 59.59197134
v 96.12631798 -337.46594191 81.34055138
v 32.23142028 43.10455173 18.13703030
v -28.90054137 -288.24189305 34.65526178
v 143.47921312 129.58410382 50.80956221
v 133.92011821 -290.90321064 64.89671022
v 50.99238455 78.52409035 19.11401935
v 52.62915418 96.71355784 18.98047701
v 52.45539919 -334.32099223 38.38008642
v 109.12323743 -309.43027139 46.20121419
v 43.06555539 -200.41568577 23.37710746
v 33.65510702 -9.54040978 49.28271472
v 56.12926558 107.51384497 20.95144615
v 85.22923291 195.28497756 66.81475788
v 108.48395526 -296.46411538 47.91488126
v -3.40892142 -289.06428814 8.55057128
v 127.60099769 -341.76915884 73.09925556
v 38.85151446 -262.68211007 40.08632526
v 167.84663498 161.88094020 41.55130684
v 145.12740076 131.91314042 49.06801507
v -45.55440322 -228.16240788 33.55069831
v 65.40233642 206.50060475 12.11133040
v 102.28991508 -258.32572579 50.90358853
v 153.35598588 182.16177821 74.63417947
v 22.33359963 -165.87622464 16.60091057
v 0.27351963 -338.46807480 21.77428082
v 99.84184802 53.23497206 21.98068611
v 89.52566236 150.31534433 67.39423424
v 57.96802416 -313.24270368 8.05588439
v 70.43170184 52.59737000 15.20627365
v 82.17065781 -227.73575783 72.34495878
v 140.24138451 -329.22464609 125.63714385
v 64.64645267 205.74903488 9.13210027
v 89.23466504 -313.48916888 110.68136990
v -8.06736480 -289.52607512 10.92010736
v 28.16163376 -250.96035004 33.86617452
v 34.91434827 -196.55205309 50.74837431
v 152.60921419 132.88669288 27.25547738
v 163.70783746 -324.91821051 75.42212307
v 29.66584265 -136.61532104 15.41362051
v 122.77300656 86.99325472 38.97269070
v 68.06465983 206.54003322 0.29374886
v 43.20492223 -245.05887926 39.85141590
v 127.42277980 -318.11153889 54.94176596
v 127.36536562 -306.41046166 57.54436925
v 70.49071789 -304.09237742 34.00542960
v 80.18285781 -253.55333090 88.26265484
v 157.19604492 145.66130936 31.20988235
v -11.05913613 -316.78220630 28.78784761
v 64.85875696 -154.67333794 48.82348701
v -10.91338322 -235.20694673 10.74950304
v 47.93275520 174.88130927 -13.15731928
v 96.23070806 -286.75356507 43.00980270
v 69.53360885 -288.33225369 91.15287662
v 70.38296014 -167.78665781 6.54588360
v 65.07954001 210.62251925 19.21225898
v 13.35400064 106.28534108 33.21174532
v 29.93544750 -261.27481461 32.22076967
v 16.79472066 190.76129794 44.40008104
v 138.57725263 -319.48393583 59.55308303
v -16.54622704 -340.74938297 43.23719442
v 39.85149786 -318.59079003 0.98708703
v 169.23131049 163.11128438 17.93129742
v 67.42590666 -56.37751520 3.40722757
v 93.01327169 -307.06077814 40.46242312
v 145.77369392 156.33124113 80.04750311
v 3.32642486 -42.73176193 17.59525761
v 156.18869662 146.44466341 48.35474119
v 162.48822212 145.78883350 20.12154646
v 39.88854960 -269.69110966 39.95993733
v 91.49875492 -320.63099742 41.83602333
v 42.57676005 -286.76939011 23.38577621
v 165.66413641 158.09021890 36.23870015
v 30.25951050 -109.66099799 49.10705239
v -7.83640333 36.25091165 59.01303515
v 146.60008252 -317.70330667 131.78838789
v 1.10161863 -292.19067097 6.36288384
v 25.74450523 -111.98879778 14.85697180
v 101.51886940 195.15085220 42.85021126
v 11.60059031 -234.11698639 28.77547964
v 164.80375826 -325.26645064 77.50680298
v 35.78375652 61.70979142 17.40583219
v 48.12184721 194.31880116 17.02837646
v 35.23188457 -265.80166817 37.16359288
v 108.04812610 -322.89120555 120.82874775
v 41.30607471 7.99418800 19.62605305
v 71.61473483 -161.68823838 8.49011168
v 77.76820660 -216.13369882 26.02895349
v 59.56822261 -312.32297421 11.00556366
v 39.86426815 -337.25300431 30.19469418
v 132.80540705 -344.93815899 92.84963459
v 148.13399315 -343.63648295 89.10247684
v 54.27787825 204.94869351 14.44536261
v 100.83533823 -268.89520884 45.61797902
v 95.57684511 -274.62333441 43.09622943
v 35.59455276 152.87746489 24.57643487
v 86.76902950 -15.51156864 33.24974701
v 57.33332783 -307.92185664 6.47160225
v 0.93555625 -281.77195787 5.47264609
v 164.08929229 156.01453185 38.33127022
v 85.50198376 -226.16155446 34.40281376
v 155.85818887 136.50813699 24.64088425
v 166.99264944 165.13712704 60.37497148
v 105.09385169 52.76244134 32.42531791
v 161.18229926 154.46951985 59.75142866
v 58.16244334 206.01810515 14.81780596
v 103.91183197 -263.01619411 50.25341734
v 97.40447253 -269.45444942 44.62120309
v -10.90320200 -284.87303853 11.83921751
v 62.63016909 -259.89678502 82.86290616
v 9.61192045 -307.29362369 3.47062573
v 83.06203038 208.76324177 47.69481719
v 172.71786928 -323.49017262 119.22366172
v 127.67708302 -269.86217499 87.77926117
v 60.40199474 -183.67606401 54.05639857
v 63.26866150 -232.66260326 40.75523466
v -22.56181091 -323.81969690 53.19301039
v 31.98161721 -137.75259256 50.76198280
v 32.62742236 -260.04612446 35.32820940
v 9.39040259 -318.25402379 7.43835745
v 38.63210976 -131.56673312 53.37305740
v -5.63833630 22.52589539 66.71639532
v 59.16665122 112.49127984 23.63153920
v -8.39083083 -295.31788826 13.18190526
v 73.14186543 -329.62739468 71.92706317
v 36.56590730 148.57546985 23.10360223
v 83.03765953 17.58556999 13.21366150
v 41.29776731 219.06526387 49.69276860
v 1.25781051 -313.58125806 11.61677949
v 67.06686318 212.30009198 22.08384126
v 74.39425588 -140.39351046 13.55944108
v 16.04320481 -313.84769082 3.20367422
v 65.16510993 39.75990787 57.90974200
v 124.76724386 -315.99199772 52.92236060
v 146.60176635 134.22775269 51.58817768
v 23.94776605 -182.88050592 18.63006689
v 51.56392604 -134.00527835 0.45094307
v 167.56780446 161.42509878 36.58648580
v 92.72847325 -243.60446632 45.80289498
v -16.26437157 -29.11934629 58.70792270
v 147.14691043 134.73305106 54.11555991
v 6.64596725 89.00494874 35.27178988
v 80.57762682 -208.11082423 58.51188675
v 111.55602336 -299.65785146 48.98115993
v 88.35765719 -320.15660405 103.02583128
v 21.03362419 132.15112686 33.00652653
v 58.12729523 -145.37858963 1.90901395
v 5.77727798 -321.65321708 10.17938834
v 132.38501549 -289.36749697 65.69818407
v 72.82097638 -239.27749693 78.03131640
v 49.73688722 -333.43249559 34.21507403
v 61.70035526 -258.68427753 51.68135464
v 6.14534784 -230.52047193 18.41644198
v 66.67771935 -331.26789331 64.14714456
v 145.30558884 -325.71920753 61.39317155
v 156.80617094 148.26019108 45.04638910
v 41.09198228 -154.54350412 14.77228105
v 55.17603457 -172.45008051 55.33827469
v 7.67802214 -323.27786088 8.87775887
v 88.25289458 191.89734757 4.64604609
v 11.17687300 -320.12405992 6.73689879
v 131.46583736 -324.03239608 128.08409333
v 126.96436048 -345.10785341 84.30773765
v -26.41006373 -136.50856912 21.84457146
v -8.84151272 -314.51910734 26.23574436
v 30.59714288 -323.93267751 -2.64794449
v 157.40574896 147.77921140 35.27791426
v 29.98811752 167.89500415 31.22978657
v 49.38945547 -331.71120286 32.70353377
v 19.53566819 -75.37575066 17.15671457
v 24.08334054 -161.62118316 48.34184051
v 54.66252565 100.09996593 20.92716470
v 27.19608136 -311.35794520 2.65028886
v 163.15168142 156.02762997 58.24525282
v 45.93377933 -331.30556345 5.36009343
v 69.50470805 -270.90734243 93.33214164
v -8.51206947 -293.65247488 12.98108976
v 55.07105589 195.25787234 -10.85085142
v 168.89268160 163.85947168 38.51795942
v 46.95001617 -263.84460926 73.55225086
v 62.19045818 167.06658900 80.27809858
v -43.24168339 -182.78060853 44.38617453
v 58.03586170 116.35477841 60.27577445
v 24.41677637 -324.35023785 -0.22759571
v 30.21144122 208.41918886 42.30089858
v 7.39144394 13.47464789 62.04788759
v 81.37320727 5.88852214 12.93919981
v 47.51310125 -42.95103997 56.19117618
v -1.71580235 -151.58687532 41.09353200
v 166.93952680 161.92880273 58.11315775
v 101.27949715 -263.31707835 48.00146446
v -33.89919177 -293.70564222 36.17761657
v 98.21582586 183.34868550 73.07352126
v 76.17221773 -1.24471425 9.60464310
v 45.76367512 -210.02940834 54.67200652
v 57.49966949 101.55005753 23.23026210
v 122.63155729 153.84861827 91.57498181
v 39.79201242 -264.50538635 41.08478129
v 27.01424435 95.70447356 21.72520570
v 15.25497530 -117.67042428 14.50797822
v 163.10387850 146.55582607 9.77661088
v 16.16024412 -285.23817658 7.60608586
v 80.02281189 -210.58195829 24.38702621
v 37.17608005 -224.30351377 51.96064338
v 136.29664481 105.80014437 44.88628730
v 169.16196048 162.63273358 27.60647796
v 121.48807943 -343.80587935 78.50217074
v 18.57473329 -168.62896085 15.97521454
v 90.02895653 -230.63273728 56.77331984
v 21.01758122 -44.33677346 18.86600815
v 65.49121439 43.80195588 13.76504451
v 69.72969323 -330.58044314 66.46829844
v 8.57817382 -243.13430488 21.31259255
v 9.33163986 -323.24847579 7.76667101
v 75.00023395 -332.75210857 63.60318512
v 69.50926781 -171.41252756 6.16576988
v 86.00785583 148.38723838 66.12121314
v 119.30614710 -343.56555343 78.09231430
v 75.66662878 -158.68428349 26.43164247
v 145.06714046 131.33700192 46.70176283
v -14.45128210 -19.93810385 59.81885642
v 169.75647211 166.15782678 11.81349903
v 73.28162342 -38.14758733 11.23442035
v -21.10043727 -291.58803821 29.16894294
v 40.24001956 73.60935211 15.97176678
v 160.16034782 145.07710934 24.95334111
v 39.54954818 -97.54307568 8.63543712
v -41.55871645 -223.78146648 28.17951702
v -6.08524680 -313.86798620 23.69226329
v 152.73851156 -342.35501289 88.48377317
v 135.44873893 -336.16098762 120.86575478
v 118.31500381 -333.72616768 118.02883446
v 48.10107499 -54.54018712 13.02675903
v 98.46913069 188.90997767 34.28342566
v 53.75462770 -143.71480048 1.08511513
v 60.18131971 210.11786163 19.40754987
v 15.76714218 -231.74430430 47.38589749
v -17.37932302 -226.97949409 10.65681595
v -13.70225847 -220.77217698 10.49681939
v 127.00659037 -285.96198559 66.96181744
v 42.49490052 148.68037403 14.54373356
v 137.40949333 129.72785532 68.11220199
v 7.00095715 -262.23585010 12.13791594
v 80.94993979 -46.97370157 41.09686986
v 89.08740431 202.39521563 42.81786457
v 104.19113934 60.03031135 23.69900607
v 52.82988772 204.03274894 14.44053929
v -5.72096929 48.21388423 55.74822426
v 36.06361151 -238.90034854 55.22773787
v 105.12334108 121.43907696 80.84669709
v 98.09287637 -290.77744484 45.01191899
v 167.18691587 160.12930870 9.53850895
v -29.87499163 -122.76978046 54.89361286
v 144.44771409 127.31307745 12.23857421
v 18.91513728 -251.21214986 27.52164379
v 80.23338765 163.80655766 16.63390920
v 69.61058080 124.18279797 64.45929408
v 171.77727818 167.45929420 42.28096828
v 34.33044627 -6.80048484 20.42131685
v 117.73652583 -342.71755815 75.40567964
v 84.53471959 32.70291165 14.26063944
v 47.25329578 190.71123004 20.29892616
v 71.64372504 84.66885984 63.76746297
v 32.08667040 -314.83978033 2.49929237
v 110.21262407 -299.09986258 48.20417240
v 87.78055012 132.38649070 73.13306630
v 152.91424096 -307.66910315 74.55578446
v 155.22031486 137.46114075 27.07598172
v 73.43557477 209.46149528 18.52421463
v 70.10643929 -290.85153341 92.25822240
v 127.70600617 -270.65679431 75.81327856
v 60.02422795 -154.39037979 50.69842935
v 7.38403015 -331.29245043 9.20047238
v 63.19351494 -41.34796560 0.45360916
v 130.04757464 -342.49666333 107.52421618
v 10.96898410 1.39837933 60.59318408
v 159.11419690 -328.01139355 122.30686843
v 35.23422405 -258.65611434 60.81600860
v 150.33057332 -319.80541348 62.53918260
v 72.94352353 200.59163868 -8.17909092
v 72.36728072 -127.16506422 21.66857198
v 71.48852199 -120.92588097 14.09216598
v 12.51757611 -300.13003945 52.65478417
v 94.41059083 -335.12145281 61.54341251
v 161.24652326 141.57168567 17.89353788
v 21.91220224 33.36538374 17.67026633
v 163.03651035 145.36429942 15.29555023
v 132.22411275 -341.90195799 73.26714694
v 53.66522819 112.79606074 17.76678115
v 9.19579342 -247.25933373 20.95995098
v -40.61295092 -149.40838516 40.90704396
v 49.40814152 98.39086980 15.91651887
v 62.79082596 120.48245221 26.15376562
v -6.52972842 -295.64332962 11.60095725
v 102.36192495 85.52812785 15.98116010
v 160.04163027 152.18266845 58.09486657
v 144.30156350 -344.53985095 89.17724341
v 12.56598998 -54.88568917 17.74193347
v 36.90196201 -90.22599459 54.33314666
v 43.94957796 -339.50951695 47.19266295
v 137.55077124 -310.45719981 59.92954597
v 51.77269131 -249.79585409 43.64884645
v 63.76294792 110.52381992 27.26536989
v 32.59598464 -252.38046050 57.34907091
v -31.18386865 -135.39299369 25.57270043
v 89.35828507 3.09468526 34.19448808
v 23.83943833 -327.56337523 -0.06449881
v 10.37388481 -198.38805497 21.58553153
v 0.35216560 -322.98165560 16.07765071
v 158.50596130 -320.79744339 70.87484002
v 167.74971783 161.85922921 7.13020889
v 130.05147874 -339.76858854 68.49469990
v 60.91855466 -310.10437012 12.30799686
v 125.67055225 176.31705105 -2.56450125
v 26.76697075 -281.65358305 13.69207259
v 74.99784976 -150.53756535 16.53524674
v 46.19235545 176.41620338 17.71244407
v 61.84614822 -262.67299056 51.57513171
v 166.57721996 157.30124712 1.56916084
v 113.72944713 -300.47139525 50.88275298
v 170.55307329 179.77878451 39.70092535
v 42.05334187 -260.85090637 42.46060550
v 0.80250314 -237.67586052 15.63570276
v 1.96305988 -320.18640637 13.25031649
v 144.31831241 -290.87030888 70.89013606
v 95.50324082 22.98658900 31.60402924
v 50.56586862 -294.96994615 73.14498723
v 158.92913938 144.36019957 26.65421367
v 165.82678258 -330.29201627 113.66806179
v 49.45767298 81.88495785 18.39886978
v 137.30162382 122.68770486 61.72580272
v 158.56719017 148.96225929 34.60085019
v 29.92847003 -275.39288998 59.22787264
v 92.82729030 -308.90169740 40.58332369
v -12.92957086 17.51204766 54.21684682
v 117.07764864 -336.27092838 65.94557315
v 157.56285191 137.57355511 21.14645950
v 106.69333488 -300.48343539 46.96452618
v 54.96509001 213.26704323 23.54045399
v 81.41127229 -203.33114266 42.59166867
v 10.80350298 -326.41300559 7.23481411
v 45.00703141 0.44936143 17.51654409
v 17.14697480 -154.03707325 44.35040057
v -7.90841319 -37.31327504 20.57391591
v 8.19643866 -322.30624557 8.61127209
v 42.90338233 155.12792766 10.13419498
v 167.20540822 -327.89981365 81.14869893
v -12.82240264 -41.35714099 22.13453874
v 140.48461616 -306.54114485 61.69544905
v 30.36946990 11.19167265 21.26977220
v 107.79539496 159.28076208 7.66847655
v 116.99000001 -261.85792685 60.88692322
v 109.42744464 70.80684602 27.25371718
v 140.29122889 112.46743053 39.36435655
v 131.00212812 -343.08350086 105.43569177
v 160.92728078 153.07395160 41.48462415
v 105.78986257 58.15970153 27.07388625
v 107.52948374 -294.82412338 47.83039540
v 113.11687529 67.12569296 41.21844471
v 73.83245975 163.67785633 -1.40442071
v 58.26550350 60.33320352 53.64396423
v 33.87060016 -260.27569175 36.28261760
v 175.17425120 -296.37289047 110.21058261
v 70.62783092 -169.60926354 7.21081253
v 74.62184131 -31.78906441 56.11434951
v 116.02970958 184.35111642 17.92118698
v 31.44467250 -251.39123201 35.90305522
v -14.86336812 -18.74111034 28.23527716
v -23.01144600 -294.80376840 32.24270791
v 90.34173936 -317.81339645 107.97655582
v 0.02605555 105.59838265 49.83011261
v 125.68496168 129.06363606 78.68532091
v 15.56568034 -251.49396062 23.82309921
v 27.99134888 138.47906888 28.98521535
v 140.88027179 120.53852528 47.96668142
v 140.29416442 189.71042335 10.91209054
v 72.06895202 -155.37403524 10.89037303
v 26.46996640 121.53254449 26.72303654
v -5.85672818 -316.03154540 24.82726425
v 147.69944549 -281.61546588 82.10462332
v 60.70028618 -229.09490764 66.27364457
v -28.66300941 -290.81869125 33.69466215
v 134.43005085 -343.44905615 102.79706120
v 47.25604877 116.98019505 15.84896818
v 24.66140129 -299.13508892 58.57823789
v 42.46003553 -219.87330914 53.84689569
v 74.58967716 -205.24854958 59.62627381
v 161.53053939 148.50704372 0.73093933
v 17.08835736 69.39084083 23.97276275
v 82.07792044 161.03811562 67.34841317
v 56.55927211 -289.70259428 79.01087403
v -10.45591850 -127.43337452 46.80602625
v 147.99603820 -286.18314862 78.04844528
v 147.78923988 -329.62876558 124.12622571
v -3.57961422 -302.59916186 11.86301000
v 158.19796920 149.91760254 57.01164901
v 8.05565622 10.98646969 61.36244908
v 20.03394440 -89.74488825 17.06199162
v 29.59636785 211.64260805 47.17811197
v 90.60948342 -332.57868886 55.37607893
v -7.32965581 -268.68534088 48.35918173
v 142.28551090 -344.03502941 86.50694042
v 159.89224613 -334.19659734 108.91024768
v 46.32613063 20.44409886 51.64737999
v 5.78252226 -73.30185920 50.26194453
v 83.44916999 22.12912962 12.22931966
v 89.57575262 -229.76221144 46.82705551
v 160.28441489 151.83129907 54.73808199
v 51.19295791 -202.55298913 56.07203767
v 170.93232274 165.44720531 43.84285212
v 6.99112518 39.32272643 25.71744472
v 29.45651300 -40.05609825 18.55351590
v 50.31161010 -254.95350361 45.83783448
v 54.40265685 7.09026167 58.02193284
v 38.19566220 -124.09393489 53.85094509
v 106.89030588 162.88572550 14.24707379
v 163.71814907 -319.49818134 83.15729350
v 143.69606972 128.79858911 45.61656713
v 18.69145781 -107.95538872 15.25714621
v 40.95518216 -267.17698574 42.38106310
v 39.55244273 -9.76955425 17.86564291
v -2.63082841 -157.93216228 42.12882742
v 116.90631509 185.58649719 77.83763111
v 51.88443512 103.52395475 16.82757959
v 107.63859749 157.10648894 4.29797079
v 17.10421778 -303.00959945 1.26773631
v -11.73478737 -31.63016215 23.11378345
v 67.60950387 -227.38872468 70.38333267
v 54.09468710 29.31173518 13.31810653
v 7.54235499 -298.55218530 3.94731900
v 32.15103596 112.53389716 21.70347795
v 146.03117108 -331.79587126 63.63055110
v -29.03638221 -206.26097918 12.00427860
v 45.78319192 -12.89971545 16.28615893
v -20.88950574 -158.03819895 12.52392400
v 38.02283481 -2.41827080 18.54672655
v 15.41535463 128.53585184 38.20897266
v 65.93643129 152.40973234 68.88672709
v 31.23278171 142.46159792 26.92799084
v 125.09325147 -290.83034396 64.16290253
v 49.57842827 -337.96837926 40.45424610
v 80.76368272 -318.32107902 97.58061171
v 86.72775328 38.66562620 15.50201047
v 15.08679334 -208.83718133 26.01751499
v 5.82667254 -304.78218198 5.33109019
v 110.38522422 -303.36964130 48.14770818
v 108.00626129 60.38654968 56.81240931
v 30.77691421 -271.63359523 19.43898387
v 2.97507853 109.83871669 48.19113389
v 2.60794279 -318.44201684 11.99666597
v 123.81369621 88.93942833 54.38040197
v 34.35879946 -204.69114184 50.08535460
v 77.68728584 15.48394654 64.99313563
v 161.59957647 144.72113550 21.44294791
v 94.68015283 -305.52732944 40.99531472
v 13.96578271 -319.25928593 5.36264200
v 24.63616803 -5.25969081 20.38395591
v 157.08482265 148.20483327 38.26390207
v 170.63559592 -291.67899489 122.57008255
v 40.39642587 -334.58629251 51.95791647
v 103.00562531 194.25341487 42.37889871
v 123.58066440 -309.61355567 54.42643166
v 167.82294214 -326.97856426 84.28386599
v 143.11675727 -322.18304276 129.43933904
v 118.98570508 -341.61514044 105.66031188
v -1.73172751 -248.48631024 46.74003273
v -11.51738595 -330.26888967 57.39054084
v 152.17117965 167.82143712 -9.85283032
v 149.30486679 -343.40468049 86.38567477
v 70.41012496 -203.84983718 60.52660942
v 49.09142479 99.33658689 15.71660675
v -21.17667533 -304.10012603 31.38183057
v -5.67284180 -289.67005014 10.00423450
v 46.25338688 -20.43573372 15.81514440
v 62.58931011 20.97722888 9.67471208
v 135.87833941 107.68166184 27.97960490
v 95.75407952 137.73126900 77.64896750
v 36.33708134 163.20259869 23.79961498
v 71.56954706 62.95448542 63.67161125
v -27.66301669 -87.67266572 51.61204562
v -26.89195424 -63.05085123 47.62761295
v 92.18454361 138.13209534 27.86465921
v -13.83979898 -11.53974980 55.94614148
v 157.86299109 151.28430724 60.50281599
v 73.56709987 -129.05113399 29.98081781
v 143.68847013 129.31138277 48.35657775
v 95.22039443 101.37358308 20.61360702
v 69.41983104 -103.90438884 43.19571704
v 116.77990109 -296.58660293 53.73824388
v -45.65501586 -240.93978107 33.90588239
v 18.91629584 -243.41991544 29.97768298
v 166.56053066 153.84691954 19.86629702
v 117.12987721 -341.50633216 100.68715364
v 105.79960793 -303.71463299 45.89531943
v 42.73742810 150.49344301 15.99721611
v -19.71287094 -273.82156253 15.17269760
v -27.16021612 -231.38800263 7.86202308
v -6.56870799 -190.86344540 46.82303593
v 84.45475250 192.23475456 69.24632937
v 54.26861718 -137.29785383 1.12010003
v 51.91081390 139.39522207 4.59342217
v 107.86473751 157.65126050 4.51540854
v 55.00110239 -145.85226774 2.29890388
v 78.64344120 -41.03257135 20.23728192
v 22.97255956 -232.26389289 31.48385510
v 52.62421072 201.67648792 12.67562900
v 54.97036502 -21.32002823 11.13546360
v -28.13336626 -282.34237432 32.20584616
v 12.62838021 -313.69733810 3.86572420
v -26.29718930 -267.58807898 20.60868219
v 52.97807232 -233.31761360 39.80356455
v 81.14595711 -205.92984557 54.28859219
v 43.07090864 26.04110539 14.11238872
v -8.08647554 -297.93742299 13.82982545
v 42.40022227 -247.17617035 40.00610113
v 72.05665857 -114.26308006 24.47965369
v 111.99880391 197.26602733 50.96027628
v 61.42282858 -327.89069414 27.26404928
v -35.01079604 -158.87834132 23.76378514
v 52.96905711 221.38844430 48.07018116
v 71.64999843 -165.94275832 8.89860932
v -10.24388243 -224.34711456 47.50398174
v 53.62413451 -263.90960813 49.24781993
v 36.49597988 -139.78560269 12.92520203
v 161.19471192 150.66668391 -3.16600874
v -1.26311101 -135.70837677 41.80388153
v 109.34158415 -291.65944457 49.64248836
v 76.76372677 53.41212451 14.07604944
v 82.98889548 26.66689269 11.76533289
v 171.46910727 166.02240503 28.25838141
v 70.13473660 -259.73489881 86.76338196
v 93.20597351 -320.36742568 108.22247714
v 137.45465875 109.29135233 29.67531420
v -15.00964817 -173.05602133 47.56310582
v 109.01177675 -305.32369018 47.71998152
v 74.66747612 -14.87541758 8.45073629
v 67.70131737 -244.15667355 77.51374692
v 14.60639853 -66.73315167 17.11419038
v 161.45341098 149.15022254 -0.55139500
v 87.38356829 204.70094681 45.34976557
v 111.16775870 84.46946740 70.24200261
v 165.65208137 155.47420084 24.16884899
v 36.25230864 -317.34591722 0.54835493
v -15.37108328 -190.95033407 48.90213907
v 144.00075376 129.34464216 46.91674933
v 78.94629240 -55.71724847 35.91014072
v 35.23880243 -282.61253238 14.89996538
v 32.57869929 -345.17195821 2.22392869
v 134.93254781 -318.74394417 57.93302506
v 53.95093560 100.30057281 19.13733408
v 34.49604288 -335.32762527 -2.48391088
v -5.06832311 -260.59344411 47.08277434
v 1.76105893 85.67665517 39.46023062
v 167.66953468 159.88098085 25.48735030
v 63.41781467 -299.93882775 36.73079237
v 85.37718654 -314.16156888 40.12230039
v 138.20470870 194.41246986 54.25690860
v 40.45710340 -241.66275561 37.27532923
v 155.66904843 160.12129188 -10.90287231
v 159.56757963 150.70205927 45.88976130
v 138.30651343 -318.19406152 132.97259808
v 1.06001832 42.71385446 70.05909085
v -26.28246881 -78.65064591 27.41467021
v 172.66677320 172.77809978 37.17270494
v 74.45382327 -297.37123847 96.55789286
v 26.65024623 149.52781796 33.45599025
v 109.84189063 60.87072566 50.75193197
v 71.15585357 -251.97321177 83.08169246
v 37.61346638 -325.91500878 -3.10718012
v 60.25552005 -287.64384985 44.53530163
v 138.12081516 148.98662269 80.61794192
v -4.83320095 -333.47442746 26.84732154
v -13.99222296 -123.39721620 15.42125642
v 47.66578972 -34.29846466 55.27207628
v 14.39333521 -250.12239814 23.52157980
v 106.58896714 -302.30605602 46.72855511
v 105.11305928 153.16648781 8.65193922
v 57.36630782 187.16460466 84.09892023
v 89.02568370 114.16870356 75.52716136
v -1.03044999 -238.64182830 15.02503548
v 140.38434625 122.37061560 53.95141616
v -0.67096431 -176.13886297 44.85186934
v 50.24071410 212.85653114 25.28201044
v 49.30947348 75.37537068 18.98846030
v 74.46319610 -181.80948496 46.29888758
v 81.12584054 11.20177563 11.76603884
v 167.64862835 -329.51590419 84.86885577
v 139.83339071 148.25713634 -13.80362269
v 94.21057254 45.34002021 18.48882809
v 4.36999230 -127.41100788 11.58925332
v 37.82821819 -253.45274806 38.89338672
v 36.00537404 -17.40527898 49.91487041
v 131.72255456 -343.75062585 78.13302428
v 113.19629103 184.34259295 25.33224598
v 61.82416901 48.82597923 15.27057681
v 18.15542392 -107.33115673 43.97031292
v 40.07339478 -283.74171257 66.48670137
v 150.34843981 -308.59699845 69.77972388
v 46.79859802 213.25311065 26.68320388
v 159.43351388 185.25710702 23.53700437
v 3.33570736 -242.76554585 48.18113521
v 34.23488140 -276.57112479 21.50290087
v 41.37181491 -253.08245420 41.09566659
v 6.57390570 134.37692821 73.32226634
v 109.39000547 -276.43030882 51.95650086
v 136.43293083 156.27101064 86.89350635
v 86.58277988 -335.98765731 77.03525573
v 99.79467094 192.27218628 37.71844879
v 86.81503683 -328.87002826 92.56903827
v 76.26863569 -331.06496930 77.09357888
v 57.61636421 -251.28686428 74.89986718
v 127.00794637 180.93682826 3.35677201
v 12.02067360 -274.59651232 50.06261542
v 10.84758062 -220.30824423 26.45163797
v -12.64178753 -312.89750338 28.23788486
v 72.47396559 -124.02550876 17.56036840
v -20.63921653 -281.57120943 22.57814631
v 5.03788143 71.76218927 35.07960215
v -13.26767635 -299.21415448 20.91315389
v 41.97000712 -108.49808156 5.74219739
v 32.73054212 -164.94187713 52.96854302
v 164.95668888 156.18656576 34.06905755
v 18.24548282 -237.36450076 29.97960337
v 14.67261370 195.32133639 54.68748882
v 52.07828805 54.78437245 16.16160758
v 67.23676622 -183.33685398 50.78483745
v -20.73118463 -21.19139209 43.26250032
v 152.79896557 192.31034815 38.23417053
v 72.89384305 -111.13894731 31.62775934
v 79.41076905 -232.12227225 32.98631310
v -25.71984380 -287.53933311 33.33910927
v 109.02213305 -340.46515822 74.68586415
v -31.10471927 -272.62926102 29.15005572
v 19.85114068 114.60359395 30.42831458
v 54.94540557 -184.92430449 56.28868192
v 37.11593896 -75.97322762 17.38781482
v 27.26101689 -328.66829634 -1.98195945
v 126.19382143 -276.80099010 105.47723621
v 81.81249350 -309.79731679 105.57861626
v 54.93377894 -187.64187396 18.08829792
v -11.12201158 -5.00029093 61.95009500
v 40.29801488 -143.44394207 54.70361933
v 51.50210112 212.65047789 24.54673499
v 6.95889257 141.22879505 72.48867303
v 106.34002835 195.83228230 44.97537389
v 36.11225262 -337.33028173 49.75171760
v -21.09701559 -101.92775726 22.60385081
v 16.04360901 -244.31857467 28.79119664
v 76.17765665 206.78706467 6.74471026
v 100.88732839 -261.36913896 49.65013638
v 33.35701674 -332.32149482 52.99603194
v 71.09412551 -78.67980003 47.10538685
v 86.00737154 -325.81803203 44.97487471
v 118.81191283 111.21368408 72.57299870
v 25.38366988 110.84150523 26.04680508
v 159.85026956 -320.71986794 73.33473861
v 132.41723180 -312.63759732 58.15424025
v 147.51976728 132.55883753 34.94169191
v 124.98241663 -303.74425650 57.36512318
v 88.14431727 -251.78587437 89.75463361
v 25.86758696 -287.59551048 9.81817394
v 65.83482027 177.78979242 -25.73522925
v -26.95311233 -112.93409765 26.08855255
v 60.66035107 207.69901574 15.77673480
v 10.26164927 -252.72494555 18.73908192
v -15.38163517 -340.20930529 36.89238429
v 85.65979451 -21.40454017 36.70978546
v -21.37316391 -298.51162434 31.89217672
v 91.21765941 -264.66584206 96.26702219
v -38.25203329 -277.17182040 35.72267666
v 83.75760913 198.97106290 4.04231995
v 32.82956034 -263.62231374 35.11016443
v 14.01174534 -174.81411994 42.76340827
v -4.78104316 -296.22107744 10.58111712
v 55.15472218 -331.46500587 36.12495959
v 111.10649258 -296.74255848 49.17358607
v 175.05888641 -299.98496175 108.20758343
v 93.51320565 28.76825631 22.04329334
v 31.78681806 -249.95180964 35.22329032
v 82.48976618 208.49139988 31.03402071
v 147.29715884 -313.52916360 133.79287720
v -34.60260481 -193.41243804 19.46891285
v 31.62966669 -268.47815514 26.49074607
v 95.16680986 -241.42605066 60.77798083
v 22.86284789 82.23259449 21.85272425
v 148.11262488 -328.53850722 125.25561452
v 1.26369856 -330.12521267 15.66105336
v 82.90356398 11.08974870 13.50083482
v 83.48333836 -311.91912293 105.86857796
v -11.57837361 -326.67204738 29.52818573
v 118.99433285 -290.84509611 58.51783231
v 149.21216667 137.59078085 43.78202930
v 143.09324324 -330.18895984 124.45116788
v 146.10356092 180.11811376 -3.76805570
v 50.25757849 0.66607352 56.88444152
v 78.23541015 -258.13746452 89.89485353
v 12.44250778 -197.97173142 44.23242807
v 72.18625396 -214.72997963 26.99900232
v 79.93412763 -194.63589787 35.95129028
v 144.63874698 126.25709176 40.00584781
v 148.29450846 133.10855627 6.94052037
v 66.83468074 -212.68790960 64.26469982
v 16.96285419 -247.05855548 28.56438421
v 21.23233676 -324.19267297 2.05572485
v 8.86397064 -305.03210425 3.83764855
v 61.20902300 -167.03298688 51.01377890
v 37.86082566 140.73023200 19.34329420
v 131.79224730 181.29844964 -0.65451057
v 163.85535896 -327.54752040 74.09378141
v -4.12799045 -291.10538960 9.60453507
v 142.40190387 -324.22754169 128.40510905
v 25.86361393 -169.50941086 16.21402241
v -42.95109957 -262.88649440 49.07859862
v -13.43261451 -136.46663725 13.17281369
v 93.61935407 193.10583174 32.31402487
v 129.72825766 -303.59184742 132.39331543
v 123.66022170 -341.64828062 106.25468194
v 10.28199773 138.70550692 50.64334348
v 46.03420570 -337.16669679 35.47513485
v 33.85097533 -306.84176087 4.24389169
v 45.08139193 13.59478477 14.81940597
v 13.22789304 -244.76285279 26.68820694
v 64.69043344 170.69058120 -23.86420779
v 57.39913136 104.69686985 21.50207385
v 80.25345206 -320.27757168 42.41014272
v 55.31505123 207.21797645 17.69067533
v 53.35891992 -331.54746890 34.81568769
v 38.42825443 -282.28804469 21.21686190
v 30.39735369 46.65281624 55.84562197
v -11.40658464 -278.63904834 10.11675410
v -2.47820606 -227.68874466 12.44431082
v 154.98314798 -330.43128252 65.38049132
v 47.87261039 -239.86376822 39.57403079
v 75.98628849 -179.29455638 43.60198975
v 131.17182255 106.63064569 61.41078845
v 75.88412613 82.30787516 20.92850395
v 26.15102753 -105.93465716 15.33020288
v 167.94529557 164.31610286 2.71208887
v 67.76907295 183.69835615 -24.72686954
v 71.36545330 28.35368365 9.12650209
v 48.59151691 204.32119071 18.53960380
[truncated: 376,565 more chars]
