# Supplementary material for: A Centrosaurine (Dinosauria: Ceratopsia) from the Aguja Formation (Late Campanian) of Northern Coahuila, Mexico
Source: PLoS One. 2016 Apr 13;11(4):e0150529. doi: 10.1371/journal.pone.0150529 (PMC4830452; doi:10.1371/journal.pone.0150529)
Supplement: S8 Multimedia — (OBJ) [file pone.0150529.s008.obj]

# Studio
g Polygonal_Model_1
# Number of geometric vertices: 10576
v -43.91685128 33.05497766 14.20352701
v -44.98165846 32.62360021 13.47009838
v -45.13387382 32.67322481 14.91203252
v -41.53307900 33.00370649 12.76156399
v -42.23329574 33.28571469 13.99850845
v -39.52738643 33.42953324 14.57371842
v -41.79279134 33.37976709 15.51787276
v -43.11076924 33.21584687 14.96440917
v -43.53030771 32.40967542 10.81766281
v -44.69069839 31.72956780 9.20118205
v -45.62146962 32.00954199 11.27512753
v -43.43959317 32.60540217 12.19417248
v -41.89929739 32.58299455 10.59804577
v -40.48002139 32.52852336 9.88343172
v -38.55799884 32.69024193 12.95714732
v -39.65307772 32.49674663 12.27570698
v -39.12165761 32.25941584 10.98333485
v -39.05397281 32.22025186 9.75515135
v -37.40988672 32.01986104 11.30371913
v -36.35702282 34.83769298 16.65640064
v -35.71481630 32.61498362 12.47130334
v 25.31223372 -12.95764092 -44.86662894
v 25.71051195 -13.39077391 -45.21263391
v 25.46309866 -14.08301853 -45.50370201
v -34.58256274 33.30727667 13.61138467
v -33.82343426 32.97378123 12.87917327
v -32.64530748 32.86177292 12.22036406
v -34.62120891 32.20910951 11.40753180
v -32.28345141 31.98322281 10.25901083
v 41.54897481 -2.38887942 -42.58968681
v 42.31427982 -3.08330311 -42.90603474
v 41.49176180 -3.53261479 -42.38254949
v -16.81332476 35.56470573 5.46349492
v -15.15179221 36.09116003 5.41910902
v -15.79406671 35.65911949 3.85607802
v -11.77381538 36.38193384 4.77148499
v -13.41228839 36.26815230 4.44456609
v -12.31585443 36.96916997 7.10046431
v -16.01490006 36.17500514 7.62454234
v -13.86208273 36.91738099 7.25701032
v -14.10008874 36.37341410 5.57125313
v -13.06874026 37.25640848 8.08627438
v -11.92989945 37.62077913 9.37111024
v -11.01651695 36.65794060 6.35485724
v -10.75139269 36.94227710 7.54989870
v -4.74516442 36.48896143 10.00199374
v -3.14409938 35.52054986 8.10714997
v -5.47788711 35.95347703 9.09365434
v -2.22503650 36.23454645 10.27068682
v 3.51609779 35.96270084 10.14665700
v 2.01718928 37.20247373 11.93815190
v 3.84398829 37.03546152 12.16113940
v 5.09796385 37.34597936 14.59108014
v 2.86051678 37.69096732 13.49790767
v 6.71581412 36.36042029 12.47140672
v 5.02416492 36.28665954 11.36154775
v 8.55018571 36.63990274 12.97121309
v 8.16291664 35.82463786 11.37464866
v 6.31923275 35.73754802 10.82976535
v 9.96647961 36.56307235 12.11789809
v 7.85351824 37.11022437 14.31724522
v 9.78976954 37.21164167 14.32111952
v -43.46893728 31.64844960 7.26695033
v -40.51531479 32.06368536 7.96344690
v -40.86757079 31.59238398 6.37642620
v -42.62911528 31.94830939 8.92113242
v -39.03425857 31.72494471 7.75717571
v -37.62138635 31.66126087 8.51661526
v -35.19082069 31.69189766 10.13230626
v -37.16259450 31.62843361 9.84120462
v -35.51278636 30.86378053 8.55764281
v -30.11683002 32.07505122 9.25074331
v -31.39068559 31.88725933 9.68043879
v -29.40035239 33.91657397 12.71468960
v -28.56679261 32.85579011 10.23431215
v -29.19907309 32.07028285 8.68505146
v 0.11822659 34.77203846 8.21814314
v -1.24812755 35.14130414 8.56524333
v 0.45402767 36.31902114 10.87251958
v 5.82193211 34.68250483 9.49435867
v 4.37322026 34.25293043 8.52395780
v 4.59614117 35.12421623 9.53926798
v 10.33300348 35.92837602 10.12510899
v 8.97783227 34.91135687 9.29281767
v 7.15527590 34.95015576 9.89103504
v 10.71858685 34.90864486 8.31994880
v 12.75161654 35.76545790 7.88680930
v 14.36404884 36.37321666 9.00261663
v 13.80242314 35.73008254 6.81114616
v 16.21316932 35.97532958 7.12059299
v 15.82562923 36.33800894 9.77429096
v -38.33631426 30.49499728 4.28373739
v -41.23754054 31.12939000 4.44423361
v -38.03274781 30.95618449 6.34104898
v -40.18277675 30.94111010 1.68688037
v 8.98877997 33.60943124 7.91933015
v 6.99524349 33.53089467 8.43179133
v 7.05248863 32.94368833 7.82916509
v 47.68825695 18.40515994 -26.56795830
v 48.31226543 17.52442867 -27.89363638
v 10.68201382 33.47433731 6.77574147
v 12.65901886 34.85927731 6.20475691
v 12.36021891 34.01308134 5.17259119
v 14.90988676 35.45884043 5.20122843
v 14.61828779 34.53170136 3.88326775
v 13.34865764 34.63165462 5.15818549
v 19.00472306 35.10415182 6.27531530
v 17.72412099 35.31033173 4.83111804
v 11.51874103 32.59759024 4.80155088
v 17.31893048 34.86745432 1.88565697
v 15.70657268 33.65896642 -0.18224619
v 16.14223793 34.47226062 2.27872888
v 14.23728932 33.63304958 2.75941915
v 16.26428030 35.12915596 3.75147373
v 19.07265745 34.46880355 3.06219398
v 28.81077491 25.51952191 -0.82504889
v 29.39191461 25.57101846 1.14932528
v 30.10796010 25.03067628 0.42687583
v 28.88358757 25.09534359 -2.91793142
v 32.93029591 23.45515229 -0.06603729
v 31.80411085 24.14282411 -0.54283568
v 32.68475458 23.61705340 1.09825842
v 27.66807936 23.04654941 -9.46326274
v 26.00240149 24.61118810 -8.65047053
v 26.81543492 24.62462708 -7.03126611
v 28.84157933 23.99612777 -6.07697852
v 27.06735395 25.47979355 -5.05806925
v 28.73891406 24.81678687 -4.41528065
v -32.49361739 25.29085986 -20.21961287
v -34.07217935 25.35966970 -20.55478469
v -34.23269093 26.61635727 -20.68177052
v -33.78000110 23.64999987 -20.06000094
v -29.27407250 25.39885975 -20.28317936
v -32.41398185 26.81859955 -20.32726631
v -29.75735255 27.21653506 -20.30398138
v -31.39000013 22.84999937 -20.07000148
v -31.83000162 21.95999958 -20.15000023
v -29.50566821 24.20580946 -20.18681727
v -29.52289395 22.13666402 -20.43983154
v -27.38550492 23.39184470 -20.20839229
v -26.73592418 25.88370442 -20.40882409
v -25.58952756 22.21070416 -20.06934024
v -23.30536395 24.88066815 -20.29379643
v -22.16401882 22.93862216 -20.17073147
v 46.76202312 14.72805068 -31.03788942
v 45.77611387 14.48336057 -30.77594005
v -18.95243116 25.67249909 -20.53043246
v -19.57645454 26.94833651 -20.64918727
v -17.70492457 26.80369653 -21.00888640
v -17.73260348 24.39672686 -20.64223774
v -16.40262641 24.89935979 -21.06703445
v -12.06228696 22.88614586 -22.05998451
v 26.78400278 23.07889611 -13.38796690
v 27.39844285 22.51726389 -12.09319849
v 28.20057236 21.73602208 -14.05961346
v 29.82036211 21.84365503 -11.02216169
v 29.08349223 21.89458907 -10.94354689
v 30.32052703 22.19751477 -10.15664265
v 28.40617299 21.73719741 -12.45352812
v 30.28800711 22.89184742 -7.03982776
v 28.95295806 23.01451564 -7.66856503
v 0.92559191 -0.71096251 -30.03473394
v 2.43404903 0.58362656 -30.68340942
v 1.91781309 -0.73040434 -30.85747547
v -29.84844148 19.95401271 -19.59707215
v -30.90192378 21.60175517 -20.25917917
v 50.73609203 19.58413981 -26.76265314
v 52.23594978 19.35611293 -27.04710141
v 51.52139440 19.26118694 -27.52478234
v -25.74554831 20.58607154 -19.89502832
v -24.47236143 19.41521093 -19.63954978
v -24.09017272 20.54767311 -19.76481639
v -23.31626788 18.88996176 -19.70966347
v -23.36221747 21.69547603 -19.93725635
v -23.85429107 23.08507822 -20.07409371
v -21.71603031 21.21371217 -20.05579323
v -20.80239728 21.78019844 -20.16633004
v -17.41272397 21.28234319 -20.65066434
v -19.12241057 20.53512633 -20.31174675
v -19.21244524 19.07994971 -20.37476189
v -20.42127028 20.37967928 -20.13211139
v -17.63934270 22.68903702 -20.57198808
v -15.61018080 22.14298956 -21.08265646
v -13.31515890 23.16381969 -21.78868093
v -12.32824568 20.50612122 -21.83217928
v -11.39833778 20.88455111 -21.97199874
v -9.08146147 20.33297718 -22.27014117
v -6.52279612 21.98908478 -23.22614752
v -8.38683732 21.91186510 -22.64751121
v -6.83403108 20.42419836 -22.91835286
v -9.92147252 24.00861308 -22.58004434
v 27.40977518 22.04321325 -19.10403930
v 27.13471837 22.62832597 -17.33213477
v 31.04520030 22.02129364 -11.43129636
v 30.36177158 21.76396549 -11.66401058
v 2.25159875 -1.17132475 -31.58559278
v 1.00602349 -2.12421082 -30.84911406
v 2.85994005 -0.62585581 -31.86218813
v -29.99803424 18.48734543 -19.55213770
v -28.50318514 17.61414297 -19.83582601
v -30.85077368 16.58033580 -19.48424429
v 47.44660109 16.00832678 -29.28094193
v 47.58473113 16.62287675 -28.38422917
v 48.29107970 16.63383283 -29.05398235
v -25.62881261 16.91187359 -19.62777413
v -26.43018030 18.95214058 -19.71482672
v -28.18084881 16.82413742 -19.81198229
v -24.45956133 18.17793213 -19.61646788
v -22.78641053 20.05372010 -19.82308552
v -20.32977156 17.03452319 -20.31902596
v -17.21161976 17.54538901 -20.98172344
v -11.73498388 18.75959150 -21.88765630
v -13.77291046 18.96899566 -21.67870104
v -10.38935501 19.69969645 -22.06132747
v -7.71878427 20.18403448 -22.59728126
v -7.90364575 17.97834411 -22.67629094
v -5.48220472 19.23078485 -23.45475927
v -6.54500583 18.83929595 -22.97721431
v -4.87565482 21.11628838 -23.60068820
v -30.50112352 15.01251757 -19.73464899
v -29.83906120 14.32005316 -19.71683092
v -30.85999936 13.50000035 -19.58999783
v -28.41600403 14.17872962 -19.59344372
v -27.81984769 15.96526429 -19.60153691
v -27.43609995 13.43365479 -19.99925822
v -24.07338470 15.12076426 -19.85996030
v -25.38151294 15.10005631 -19.74668540
v -23.33809249 15.79397917 -19.85431090
v -22.46841788 16.75368287 -19.90264095
v -21.65579982 15.48148505 -20.22027969
v -22.94117212 14.74393997 -20.15803754
v -19.51678656 16.28812402 -20.51924169
v -19.38497834 14.86692298 -20.69745958
v -17.01967791 15.86346515 -21.19144052
v -15.59762843 15.90373553 -21.50122635
v -17.02077501 13.94556556 -21.53685316
v -14.01083823 15.89823887 -21.80189639
v -12.34635338 15.13487939 -22.20752649
v -14.59759288 17.36825891 -21.58653177
v -9.75620933 16.67013392 -22.46081084
v -11.04016416 17.29341783 -22.10514061
v -7.69142620 16.06813632 -23.10829610
v -8.91320594 15.74007049 -22.87127264
v -5.43603953 17.06921309 -23.69419113
v -6.77418150 17.41898060 -23.08739163
v -4.73595411 18.50907691 -23.90010655
v -1.78681780 16.03292674 -25.52829124
v -2.18131859 17.66913757 -24.82414991
v 33.47608447 18.51165108 -24.54148605
v 35.05915403 18.31248775 -23.95601012
v 34.51571986 18.17526855 -25.24373494
v 34.37254950 19.36318725 -19.51429062
v 33.30238163 18.97600479 -21.24383859
v 32.93709829 19.40182969 -18.75733025
v 32.04835579 19.16124858 -20.60907707
v -28.62160094 12.18956057 -20.24431340
v -29.84653413 12.19834760 -20.19221149
v -29.25187908 14.79357667 -19.70379055
v -27.41987631 12.21905649 -20.30442469
v -26.14902146 13.98051437 -19.93899234
v -23.24885130 13.63663282 -20.42099647
v -26.12382919 12.15762738 -20.51047795
v -24.32302572 11.94344088 -20.94589733
v -20.63642442 12.82078214 -21.04798146
v -16.17737114 14.78716079 -21.51970193
v -15.21972101 12.31415197 -21.81284130
v -17.90697686 13.40857707 -21.50329575
v -14.82643466 14.36410658 -21.72645740
v -14.04096652 12.48613372 -22.03993313
v -9.68029257 14.76792991 -22.99254201
v -3.06482427 17.11579412 -24.59113300
v -4.60892124 14.81707208 -24.83499423
v -4.40259418 16.84620418 -24.11479503
v -3.15060187 14.59332183 -25.62867105
v -0.51163347 14.87551443 -26.30193718
v 0.36852455 16.31261967 -26.25090815
v 1.74922124 15.04521910 -27.11201273
v -30.20112962 10.61786246 -20.05097456
v -29.45454232 10.24471968 -20.19844763
v -30.65546229 9.68677644 -19.76717636
v -28.46909128 9.13874712 -20.67907713
v -27.42998675 11.14681456 -20.50918341
v -27.00142190 9.97611042 -20.87108791
v -26.07212774 10.37433930 -21.03916928
v -18.68863963 10.42664982 -21.98815905
v -16.75381511 11.16028056 -21.84209600
v -17.96427369 12.08561566 -21.74202725
v -13.22127879 9.81147680 -22.47864008
v -14.55935370 10.88826545 -21.96834795
v -11.29776891 13.64561729 -22.79363014
v -10.88473201 12.73186598 -23.01090211
v -1.66806648 12.14846689 -26.61267668
v -2.33795634 12.27996778 -26.46449022
v -0.66377060 13.02943099 -26.72362700
v -28.19442190 7.20324321 -21.24602534
v -27.37593651 7.85418879 -21.34653367
v -29.71963398 8.42275657 -20.30525170
v -29.42820825 8.86657927 -20.32989822
v -25.88440292 8.26251507 -21.49882726
v -22.26986364 8.02752655 -21.92976698
v -24.09413643 8.27507954 -21.76828124
v -25.12980253 7.88997766 -21.61540464
v -25.62233619 9.19163879 -21.41998149
v -21.51159756 9.78753529 -21.93334885
v -22.27014489 9.39835049 -21.91697806
v -22.58760482 11.11939084 -21.47078142
v -20.45910805 9.74633079 -22.00356498
v -16.75191149 8.44638795 -21.97953872
v -15.37129376 8.66608974 -22.08079770
v -14.01197165 9.00687836 -22.35542238
v -14.38320801 7.46460864 -22.56487124
v -3.16841248 12.24924717 -26.23137645
v -3.07832169 9.87511594 -26.42824501
v -1.18082552 9.89396404 -26.92674100
v -31.40103444 4.89205727 -21.24618925
v -31.38330579 5.49032679 -20.86181566
v -30.60985357 6.21351134 -20.85210569
v -31.83203563 5.85159007 -20.77871002
v -25.78824013 5.24609489 -21.09745145
v -27.09709480 6.09660801 -21.43321186
v -28.39664929 5.45050437 -21.31998353
v -26.91592462 7.09632412 -21.49973623
v -22.79858664 6.24414766 -21.54270373
v 18.99860054 -11.68622449 -34.50932726
v 20.31578869 -11.57604810 -36.66754067
v 18.58299971 -11.48113329 -35.78722104
v -21.19188383 6.02060044 -21.53437585
v -20.03733441 5.58962952 -21.50573768
v -20.99058777 5.14756609 -21.31278254
v -20.97198740 7.13413255 -21.84364572
v -19.60128732 8.49571824 -22.08132297
v -19.69361492 6.61584456 -21.73305303
v -15.80945402 4.47535142 -23.20641652
v -16.90220647 5.89208724 -22.33805880
v -15.35077486 6.39015436 -22.64111675
v -17.13597961 5.09168860 -22.46895060
v -13.98891211 5.50372479 -23.20666611
v -11.14723552 6.91888342 -23.69521931
v -9.33391973 6.10520551 -24.70465563
v -7.68725201 8.41095019 -24.84279871
v -3.83786554 8.38255044 -26.36238933
v -0.89742220 7.29516475 -27.50902437
v -2.31381017 7.92670157 -26.92369744
v -0.50043233 8.02592374 -27.39698626
v -24.82333593 2.29402026 -20.24846897
v -26.18636563 1.74906536 -20.06246336
v -26.72263607 3.65748652 -20.51747963
v -27.02892013 2.48784502 -20.22837102
v -28.16886082 2.02197162 -20.31884715
v -25.50527640 4.41549439 -20.79130895
v -24.52858165 4.71392088 -21.03432268
v -22.92621695 4.88389703 -21.14106715
v -23.17148447 3.30118369 -20.59660852
v -21.44943923 4.15207632 -20.96960135
v -21.78188413 4.74169711 -21.08772099
v -18.80525611 4.22579888 -21.67511918
v -19.66716163 2.67906953 -21.56035602
v -20.38257755 3.92440660 -21.11512050
v -21.23203874 3.44435056 -20.89794166
v -18.26109365 2.62220646 -22.47499861
v -16.65885188 3.00900289 -23.44659157
v -14.45484441 3.69090005 -23.66514131
v -13.25499453 3.80888348 -23.80840667
v 46.60245404 2.16686889 -44.10920292
v 45.28895393 1.78498274 -43.93694177
v 45.68968713 2.83211982 -44.12101209
v -12.11555582 4.34111943 -23.99676293
v -12.80511543 2.40954082 -24.23715591
v -10.72973385 5.76221570 -24.13474396
v -10.90817340 3.12341866 -24.81857128
v 1.04631018 7.53640709 -28.30625139
v 1.65517908 5.77739114 -29.03853357
v 4.36727004 5.32342307 -29.93698046
v 6.18105661 5.99436648 -30.09102680
v 5.41983685 5.59232477 -29.87719700
v 7.58552039 4.33216151 -28.93826924
v 6.18541427 5.56494342 -29.86847423
v 7.69687537 5.47344889 -28.26341055
v -31.68702126 0.89028827 -20.60488984
v -32.96440840 1.66519103 -21.17059566
v -30.21489643 1.62391330 -20.47542669
v -29.06787395 0.25186513 -20.12893371
v -30.79356067 -0.41700533 -20.24955861
v -27.65683271 0.49176888 -20.07108554
v -28.70439366 3.06491903 -20.72168328
v -24.22247827 2.05678679 -20.33958025
v -25.20123497 1.07852987 -20.09658329
v -23.95143360 0.19411303 -20.59559710
v -23.03951234 1.64107676 -20.64155973
v -21.85490914 0.70206373 -21.31774276
v -19.90375482 0.08255197 -23.05482328
v -20.49970813 1.52867776 -21.74375392
v -17.80883595 1.25171617 -23.53430726
v -16.71141200 1.88104343 -23.89574610
v -16.61368832 0.71205775 -24.30764772
v -14.37535416 2.17010523 -24.11915548
v -13.23698647 1.22726033 -24.51602556
v -13.60068470 2.68664770 -24.02096801
v -15.42546507 2.95118080 -23.74130115
v -11.72310207 2.17272365 -24.68242683
v -11.75518986 0.88357268 -25.11140890
v -9.45031457 2.35053548 -25.70069768
v -10.84699295 1.80905266 -25.25492758
v -3.05571826 2.11940240 -28.24400552
v -1.88423193 3.08353757 -28.39853056
v 0.19120448 3.22700827 -29.07535993
v 2.86722323 4.70133265 -30.00403754
v 3.21318465 2.15371372 -30.75970337
v -31.50741383 -2.49877363 -20.62360756
v -29.79934029 -1.77047541 -20.32031305
v -24.02836643 -1.05372549 -21.30067162
v -25.12861043 -0.86182164 -20.78182623
v -22.46543206 -0.90013031 -21.85478248
v -20.67433298 -1.21566420 -23.52392487
v -13.81120458 -2.01609614 -25.60141310
v -16.45231433 -0.63207996 -24.91472848
v -11.92198507 -0.63436106 -25.42306297
v -4.56418563 0.67569822 -28.00442837
v -5.91786904 -0.77907037 -27.69765444
v -6.48404099 0.82844018 -27.23793313
v -4.06019622 -0.80586574 -28.48250233
v -0.78920578 0.48064036 -29.13563699
v 1.14683295 0.48867869 -29.90852669
v 3.82220768 0.29004749 -32.23947436
v -33.37526321 -1.42412097 -20.61945572
v -33.41752663 -2.69774394 -20.81252076
v -27.66223066 -2.26594578 -20.70495300
v -26.83356777 -2.63413298 -21.39034867
v -27.74142846 -3.81068490 -22.08039537
v -25.89312010 -3.23281297 -22.16781862
v -25.43663606 -1.78931549 -21.35648765
v -23.81115407 -2.11934280 -22.43404649
v -25.07322095 -3.97024350 -23.03516679
v -22.95728587 -2.60087405 -23.10292237
v -20.59924603 -3.55991884 -24.27017689
v -23.53822812 -4.04284988 -23.63257669
v -18.58907007 -2.49160314 -24.73380975
v -16.16038568 -2.61901179 -25.56532994
v -17.61971973 -3.46480310 -25.30334704
v -11.94281224 -2.98881135 -26.41493641
v -8.59672576 -2.21282709 -27.37811208
v -10.30773204 -1.93943607 -26.51729807
v -8.25313944 -1.08353689 -27.08099037
v -6.35967590 -1.85772404 -27.90663391
v -5.19424444 -2.51653651 -28.69227342
v 4.01395652 -1.01825630 -33.06287527
v 5.88952191 -0.55043818 -32.25974739
v 5.68834925 -1.68348418 -31.23098612
v 5.84873511 -1.21790462 -32.25887939
v -15.67091234 -3.53493053 -26.01980418
v -16.86788909 -4.36662603 -25.93086474
v -6.62705442 -3.81132332 -29.01883237
v -4.98499395 -4.29732073 -29.68993969
v -0.23385674 -2.96396669 -30.34542128
v -1.71712798 -3.94653436 -30.19599803
v -1.10308372 -2.10401113 -29.49395776
v -0.48247920 -4.09088330 -30.90656549
v 1.34707440 -2.36476609 -31.41554445
v 0.23624845 -4.24513826 -31.67971224
v 52.57647485 10.96529048 -38.14348578
v 50.83231628 12.00412679 -37.67161444
v 2.83990824 -1.72890921 -32.67994523
v 1.93681021 -2.42680172 -32.27758780
v 5.66082774 -1.70902256 -32.64280781
v 6.23309379 -3.16723413 -30.66443652
v 5.76402899 -3.87032912 -32.01313317
v 6.65932894 -2.53047654 -29.04793434
v 6.93728775 -3.83513677 -28.73646840
v -32.16388822 -5.39901992 -22.43926562
v -31.17740527 -5.70056913 -22.68611640
v -30.79509176 -6.91628642 -23.38543348
v -28.24963257 -4.67936182 -22.58965932
v -28.09693664 -6.63834997 -23.70024286
v -29.27096561 -6.87977392 -23.67900684
v -26.58297122 -5.84693532 -23.47556502
v -23.17717485 -6.24212436 -24.30801652
v -16.96698554 -6.23347005 -26.30632930
v -15.56393877 -5.65013150 -26.69917606
v -13.99931498 -6.44175615 -27.51858160
v -11.09693106 -4.55019530 -27.77581848
v -10.27350873 -6.25819899 -29.13492918
v -12.44208589 -5.16867545 -27.49855816
v -8.88116937 -4.44738474 -28.58640440
v -6.23145653 -5.68523677 -30.15088104
v -7.94211868 -5.77299856 -29.67521362
v -1.08682190 -5.61003434 -31.48671240
v -2.19359738 -5.35835605 -30.86289763
v 1.31747092 -4.64700023 -33.42895955
v 2.95691262 -2.98300199 -33.56993198
v 2.39216769 -5.34201646 -34.40183401
v 7.69231934 -5.74544305 -28.77545357
v 8.98339599 -6.06026361 -27.18981355
v -34.62740779 -8.62806663 -24.24416877
v -35.05975381 -6.91739237 -23.35395664
v -33.86723250 -7.48669030 -23.71615730
v -29.04562838 -8.35717935 -24.11927097
v -27.24572271 -7.68660009 -23.87489006
v -23.51847105 -7.74791045 -24.61960725
v -18.07352342 -7.91885797 -26.42706037
v -16.83245972 -7.04846438 -26.60215832
v -19.03558522 -5.21071814 -25.32797493
v -14.24391009 -7.56834913 -27.96492353
v -8.70169699 -7.24627636 -30.11699580
v -7.41692679 -6.73525268 -30.32162413
v 0.76266454 -6.39884640 -33.60609338
v 1.52927695 -6.42535696 -34.31339934
v 6.12128200 -6.76294835 -33.18250924
v 6.01189723 -5.85805997 -32.67509863
v 7.12436065 -6.28547044 -31.34248033
v 8.41831509 -7.23786512 -29.68356572
v 9.22742207 -7.65264407 -28.82756852
v 9.17522889 -8.31469707 -30.82981333
v -29.86763790 -10.24620980 -24.28196557
v -29.80003320 -9.33175348 -24.30301718
v -20.18325776 -8.91006459 -26.04371682
v -21.65442891 -7.70496111 -25.19185282
v -16.21951349 -9.63735301 -27.90604159
v -10.78344695 -7.37093156 -29.34551053
v -10.40341891 -8.53447709 -30.05718626
v -12.55208720 -7.73969758 -28.76294777
v -5.62028401 -8.91147554 -31.73846379
v 7.46798655 -7.28697097 -31.41149506
v 8.61776900 -8.20213091 -32.26336837
v 10.99352259 -8.82690307 -28.07150036
v 12.34422345 -9.97480564 -27.06492878
v 12.08361704 -9.72209033 -28.21141854
v -37.58268803 -7.07819406 -23.36935885
v -38.84980828 -5.56096248 -22.52650820
v -37.68463433 -5.63162146 -22.45760895
v 10.77788416 -8.77610873 -28.87811325
v 9.62691568 -7.17619527 -27.56910212
v -36.85089946 -9.58987884 -24.64076690
v -35.58647633 -9.22623929 -24.47327971
v -35.32397747 -11.54099125 -25.34184977
v -34.04060751 -9.89570655 -24.85203184
v -32.73383155 -8.05522315 -24.14680831
v -27.53342316 -12.15811167 -25.25545098
v -22.74289355 -9.83219687 -25.50791949
v -4.12850687 -7.43690925 -31.45034239
v -3.41398362 -8.77138227 -32.56796300
v 8.33505951 -10.21346170 -35.62226892
v 7.43761938 -8.91354028 -34.42174196
v 8.95027909 -9.51372460 -34.62249041
v 9.05875023 -8.92057922 -33.63509849
v 10.56030486 -9.70106944 -34.52764079
v 11.20054163 -9.14788153 -30.87341599
v 11.06126141 -9.37585253 -33.43643993
v 9.85015556 -8.70943256 -32.22281858
v 12.91249134 -9.73052811 -31.81167319
v -37.13232651 -11.72996592 -25.73233843
v -33.41919929 -11.89722773 -25.41638352
v -31.71785921 -12.25419249 -25.31741373
v -29.75768037 -12.48990931 -25.06689727
v -23.51447754 -12.52246089 -26.18608065
v -2.93774391 -11.52518112 -34.38211605
v -5.65998489 -11.53453346 -32.97729790
v 12.76779454 -10.59027668 -36.07827798
v 12.12340593 -9.96417552 -34.40958634
v 13.19974661 -10.02796553 -33.45438093
v 14.44641314 -10.64254064 -35.04030779
v -25.64730868 -13.35684117 -26.20178647
v -26.07199922 -11.53737865 -25.33760294
v -18.49657856 -12.65768241 -28.10280584
v -22.18068764 -11.80070825 -26.37072839
v -21.40681632 -10.56015491 -26.20102093
v -15.28926473 -13.28530721 -29.86795269
v -16.78438857 -12.20684778 -28.68666500
v -12.78164610 -13.53293099 -31.13628738
v -9.47330985 -11.68194786 -31.73151612
v -11.24062575 -12.25190423 -31.27830476
v 7.79681280 -11.51713636 -36.85242310
v 9.28904209 -11.11415587 -36.79293394
v 11.46390196 -11.23381685 -37.24148124
v 10.85460000 -10.50397754 -36.05616838
v 15.12061432 -11.09644677 -36.66591644
v 14.07720521 -11.19937561 -37.34477237
v -37.37132996 -12.92872243 -26.60118043
v -5.73832449 -14.35292698 -34.57116708
v -6.07771566 -12.67535891 -33.47525746
v -0.36714831 -12.47305144 -35.66011041
v 0.03606874 -9.77856107 -34.46342051
v 1.67710346 -12.63720915 -37.27843985
v 1.64767972 -9.74045135 -35.91284901
v 2.83114868 -10.87727956 -36.59975156
v 6.84633106 -10.38478501 -35.76818109
v 4.39194450 -11.25858072 -36.71707958
v 4.04694118 -10.10119915 -36.18530557
v 6.21789042 -12.63508108 -36.99371964
v 11.60488650 -11.91112027 -38.12120482
v -35.65721586 -13.33946455 -26.33434720
v -34.17189792 -13.45815323 -26.32142231
v -32.92964026 -13.28781620 -26.03574283
v -29.75391410 -14.55327310 -25.87738074
v -2.21050042 -12.46449351 -35.05790234
v 9.16163251 -12.61526626 -37.99442202
v 16.14161581 18.75603758 -35.73725000
v 15.92770033 19.21163313 -35.41725129
v 17.08303392 19.78898048 -35.66626087
v -38.40467706 -10.99522971 -25.18948913
v -32.52747282 -10.16304456 -24.94201995
v 6.01104554 -9.29049030 -35.29470414
v -37.93400526 -8.27085879 -23.99979346
v -28.02014351 -9.43837315 -24.28099699
v -0.69817854 -8.21619760 -33.37000310
v 0.53962052 -8.19847267 -34.11717340
v 4.43265960 -8.60138703 -35.60123965
v 9.76868998 -9.99812316 -35.21515429
v -6.42229058 -6.62140222 -30.62454425
v -2.71551427 -6.39416743 -31.35948628
v -0.20916536 -6.15236070 -32.69129246
v 7.27607077 -8.10837373 -33.59896317
v 5.69423987 -7.58895045 -34.45662186
v 6.65512029 -8.46570451 -34.48838741
v -30.54559790 -4.81876684 -22.20496349
v 0.43706756 -5.31962188 -32.92363137
v -33.87974948 -4.02554031 -21.51595056
v -31.65955469 -3.81058292 -21.48981206
v -26.74435824 -4.20120591 -22.81010523
v -29.52726185 -3.20493826 -21.19426429
v -14.71409667 -3.76191293 -26.27693303
v -9.50105023 -3.14015406 -27.44733915
v -7.77034741 -3.34171928 -28.29960920
v 28.27500552 -33.37800130 -36.55845672
v 29.02905457 -32.61897713 -36.69174761
v 29.26142700 -33.68207067 -35.41328013
v -3.27337370 -4.44196910 -30.06264195
v 4.57477942 -4.65226965 -34.02969614
v 5.14557958 -3.45163536 -33.20129588
v 5.55325672 -4.70138760 -32.65848756
v 7.37399561 -5.39551256 -30.03245220
v -18.37579347 -0.56773162 -24.31918867
v -10.12807153 -0.29333372 -26.19781718
v -3.88424750 -1.42725266 -28.65833044
v -2.61017331 -1.75866589 -28.97159569
v -32.63681754 -0.28702762 -20.55815235
v -28.37045491 -1.10847887 -20.15002631
v -26.31148137 -0.49627322 -20.25700919
v -10.84324438 0.83351886 -25.59502982
v 5.54546854 0.86187752 -32.40078688
v 4.49448964 1.91750564 -31.82633221
v 5.58756711 -0.05177910 -32.71113336
v -30.99886887 2.57996726 -20.97937092
v -22.12679759 3.31428437 -20.73678561
v -21.07002400 2.40675989 -21.07226476
v 5.78702847 2.10417178 -31.81533143
v 4.49520117 3.63667589 -30.84654734
v 5.87749295 3.44367349 -30.84039874
v -27.82642841 4.68527013 -21.08540572
v 21.65900543 -12.04009354 -34.18757021
v 20.67435160 -11.78150997 -34.79599208
v 20.24537139 -12.68779766 -31.99080750
v 22.84924872 -11.98051590 -31.45797923
v -25.57499893 6.61981292 -21.37888782
v -24.25296791 6.17517997 -21.46067657
v -18.02136563 7.95348454 -21.93928510
v -18.34753156 5.56210987 -21.77053504
v -12.60170341 8.24303459 -22.92470261
v 2.61288090 8.21017195 -29.13567424
v 2.76424922 5.72571531 -29.32064980
v 4.66046110 6.55998895 -30.14427796
v -23.87071028 9.86398198 -21.65938169
v -21.18550800 8.76323786 -22.03941531
v 5.58044715 8.47186148 -30.27520142
v 5.40203741 11.52008027 -29.66046892
v 6.89561339 9.49547440 -30.79273738
v -9.24726855 11.24376897 -23.60304072
v -9.39242169 12.77873293 -23.40400219
v -7.07174931 12.46184483 -24.35678057
v 31.68964013 14.38194420 -37.41883114
v 31.68508783 12.50643190 -37.12448850
v 30.30071966 14.30172194 -36.74637899
v 30.04676662 13.09309248 -35.67976877
v 38.24232146 12.09435891 -36.48775443
v 38.07937726 11.54174749 -37.62065247
v 36.82698309 13.18037417 -37.26306185
v 38.06941956 13.00253440 -35.45267880
v 39.74251822 11.35252323 -36.49200872
v 1.15202903 12.05534581 -27.66607702
v 2.05919263 13.25771399 -27.61753835
v 2.30890163 11.74776163 -28.15729193
v 9.15379636 14.65417258 -29.80809473
v 9.53227468 17.08935946 -29.54507060
v 10.52689273 15.93517885 -30.11428379
v 10.06173994 12.77981047 -32.18314797
v 9.04341880 12.46256195 -31.23864159
v 8.50455277 12.92011142 -30.36207333
v 12.21571956 14.21291567 -34.22894701
v 11.57340501 12.96159998 -33.54005888
v 11.72471326 14.16623406 -32.67656639
v 11.97436545 13.27439956 -34.31712091
v 12.21285854 13.67222518 -34.66217592
v 12.13123091 15.08284360 -33.93227234
v 13.78927473 16.23981632 -35.22786498
v 14.47427645 16.13732800 -36.07569635
v 13.52426130 15.20573348 -35.73553637
v 13.03125266 14.86895233 -35.39947793
v 15.88861831 15.30943159 -36.03006899
v 15.06580971 17.90157706 -35.62951833
v 16.03631675 17.22949184 -36.25521809
v 17.03749783 17.08820835 -36.40441597
v -30.39858118 -23.38399179 17.02642068
v -32.10061789 -23.51481840 15.48101567
v -30.67869321 -23.92627485 15.49616922
v 16.29185677 15.03100339 -34.25474092
v 15.11516888 13.78037315 -34.10943970
v 14.27897252 14.48576897 -35.91654077
v -51.79547518 27.45151706 14.48109001
v 29.13262136 14.37607966 -35.66391021
v 29.01533805 15.95403068 -36.41030565
v 33.06058422 14.02130444 -37.92922199
v 32.48599172 15.09625278 -37.44639829
v 31.13787435 15.92637599 -36.88595071
v 33.26095268 15.87851346 -36.84816509
v 36.11569852 14.84862622 -36.18868440
v 34.78984907 14.68994748 -37.28359193
v 34.89904478 15.78825712 -35.97296774
v 40.93080759 13.05772457 -32.87430108
v 39.71614689 12.97078561 -33.77446905
v 40.11021182 13.84996995 -32.23386034
v -5.67405019 14.67206609 -24.42718297
v 7.44990772 14.93491884 -29.20636348
v 8.40211008 16.79668762 -28.86168472
v 6.62265858 19.03470606 -27.81779319
v 50.58526248 0.08495250 -40.68162292
v 50.54003373 1.05625589 -41.56661406
v 51.98464915 1.45917747 -40.27229920
v 11.64632943 16.63423888 -31.03826009
v 10.47696266 18.65131222 -29.66063656
v 10.91940701 15.47871716 -30.82449175
v 13.71472143 19.02072504 -30.84353544
v 11.66680083 17.77283289 -29.98467535
v 12.69816700 18.61933246 -30.16414493
v -61.21343002 21.58595622 14.81487043
v -59.85124782 23.09196442 15.07296786
v -61.30121648 21.39001898 13.38126138
v 18.48301291 19.55563575 -36.13913059
v 17.68125221 16.20782726 -35.88862345
v 18.92405190 16.96301065 -35.71687639
v 17.95974933 16.34485647 -34.96930003
v -24.59058166 38.21675852 16.41294360
v -25.65878071 37.54537553 16.10051841
v -25.01269430 38.67578506 17.60889962
v 27.31287666 16.84264280 -35.43776274
v 26.52337402 17.84623228 -35.15184671
v 26.82152204 18.58477853 -35.70761159
v -9.99145489 41.01208597 22.30890468
v -11.05801575 41.51084647 24.59727228
v -8.69831815 41.38133302 23.50706980
v 28.29743922 17.28918776 -36.02207080
v 28.23249623 18.37910153 -35.84118560
v 28.77139300 18.60298775 -35.72075441
v -49.19385538 29.63047102 0.84043585
v -49.91402850 29.09398638 3.07650631
v -49.23968390 29.46883254 2.47127074
v 38.50086033 15.69721475 -29.87905592
v 39.25145790 14.60434310 -31.50905296
v 37.77728975 16.07865095 -31.62687644
v 42.73189977 16.24343731 -25.88556893
v 43.99527982 15.88951237 -26.70631371
v 42.80485585 15.27000405 -27.31126733
v 41.53087363 15.55411518 -26.88640170
v 44.18860376 14.87816498 -28.61039154
v 41.53970629 14.73846287 -28.86593528
v -3.66827962 20.27818002 -24.11851659
v -1.97361503 19.88309622 -24.72110465
v -0.39847536 19.43272911 -25.19012243
v 0.65923063 19.59265769 -25.50796978
v 8.68324284 21.13680169 -27.89656073
v 10.01254376 19.55808513 -29.27525342
v 13.63562420 19.78131384 -30.08261323
v 13.03480659 20.92118561 -29.56848964
v 14.32102546 20.71123011 -29.95241433
v 15.41990042 20.40870301 -33.61582384
v 14.46004957 19.31020245 -33.37552771
v 14.71205615 18.69991980 -34.41184759
v 17.01532304 20.89258470 -34.82225165
v 13.82895838 18.46151054 -32.72783756
v 13.82051874 18.86232570 -31.38459846
v 14.17491119 19.70855892 -30.68011440
v 14.02439829 18.05193163 -33.92076492
v 20.09833977 20.35841532 -36.09986231
v 20.80550604 20.83329298 -36.03089601
v 20.21579072 19.81755532 -36.14407033
v 19.31286231 20.81934176 -35.75994447
v 23.86585250 20.59995197 -35.67241132
v 24.70527031 20.03756911 -35.35943106
v 23.35009351 19.31719854 -35.41571647
v 23.04784767 19.50063184 -35.57589278
v 22.43133821 20.80716938 -36.09025478
v 22.43452333 19.55081522 -35.72664037
v 22.09686302 19.78439651 -35.74226797
v 26.27883852 19.99595016 -35.06742790
v 28.68635207 19.79498565 -34.78014842
v 40.75051844 -2.53889523 -42.06731543
v 40.01586884 -2.67462875 -41.66647419
v 40.11473432 -1.83863391 -41.48704931
v 38.10665011 16.95738733 -26.17906220
v 39.28970918 17.41922833 -25.04569292
v 38.79937902 16.67948440 -26.40826628
v 27.94400416 -10.74395422 -37.38576174
v 25.09691194 -11.82661019 -35.63219681
v 28.67037617 -10.56039333 -36.30097583
v 40.85066542 15.98061435 -26.34203061
v 43.38249564 18.40255968 -23.62588234
v 44.26133633 17.97620021 -24.61840399
v 41.41753912 17.09544100 -24.73029308
v 44.40602660 16.62516594 -26.06251091
v -1.63317169 20.91477625 -24.80166592
v -2.17489782 22.84736745 -24.34589900
v -1.20435446 22.60970511 -24.56072904
v -0.34296152 21.58443630 -24.95918609
v 1.02010148 21.02209255 -25.36205202
v 4.14800178 18.38570647 -27.16783248
v 3.72236758 20.51929198 -26.47291124
v 10.58192272 21.09303698 -28.59770134
v 12.15558499 22.38583006 -28.90896052
v 14.50506318 22.42290229 -29.23338674
v 15.21410886 21.60927840 -30.19409254
v 15.76439291 22.01242559 -30.72551452
v 13.41749635 22.57545106 -29.13879231
v 17.13012531 22.89685421 -32.29977190
v 16.60294272 22.13620208 -32.73651376
v 16.52873307 21.26855031 -33.93248096
v 17.96509326 22.29714952 -34.02848169
v 15.78132249 21.15119435 -32.91487321
v 20.80278099 22.67287485 -35.06774455
v 23.13489281 21.97847329 -35.63229367
v 21.33414149 22.16463163 -35.52848101
v 20.14423162 21.80482447 -35.46572849
v 19.09923367 22.51588367 -34.62845460
v 18.68367195 21.77840844 -35.05453840
v 22.20400795 23.80362526 -34.66059640
v 23.88448454 23.36882800 -34.68313813
v 25.92554688 22.30987512 -34.40024704
v 25.55235103 21.15783468 -35.12890264
v 25.39304830 20.16296051 -35.22457927
v 40.12743756 18.24097149 -23.07946235
v 40.66564143 -3.45079019 -41.79241508
v 45.77453062 19.38140951 -23.36619422
v 44.54117641 19.98300664 -21.88457921
v 44.97916624 19.48286034 -22.79655822
v -8.05638637 40.64942151 25.55332892
v -9.08234250 40.94941169 25.57830140
v -8.37824214 40.08082300 25.90449527
v 44.53830421 18.41218397 -24.27852340
v -51.28257722 -15.13247937 -27.92023867
v -51.67553574 -13.17571104 -27.35177241
v 48.31448942 20.06302401 -24.42863397
v 46.71588168 18.73641834 -25.37481114
v 45.57265341 18.94126832 -24.27422628
v -4.07522172 24.07428995 -23.85145426
v -5.54350577 22.98955992 -23.53764139
v -5.30923204 24.95000139 -23.63265865
v 23.78191985 -13.04750238 -44.52036321
v 24.53956008 -12.17449550 -43.38208586
v 1.58456923 23.43033627 -24.97930080
v 2.57767527 22.86021039 -25.52642301
v 0.21505306 23.58664759 -24.47123453
v 13.00786156 23.76900613 -28.55570987
v 16.96176082 24.90218543 -30.16464971
v 15.92445746 22.90328965 -30.23295663
v 15.87134600 25.43916367 -29.21073511
v 17.62868278 23.61658402 -31.96889535
v 18.97615567 23.80301431 -33.33810717
v 31.00038692 19.58376169 -18.76412332
v 31.74681216 19.83146369 -16.93245769
v 29.24760990 20.58662847 -18.60528626
v 28.13301422 21.62659168 -17.07160287
v 33.11790153 21.12796344 -14.16890323
v 34.00235251 20.64227872 -14.68869019
v 33.05032849 20.71751095 -15.03756363
v 33.65130350 20.03441378 -16.46364853
v 31.70867637 20.26556805 -15.85925184
v 36.44262999 20.29130794 -13.83022219
v 35.25515646 20.59171163 -13.61627784
v 37.28551418 20.44616453 -13.09475210
v 38.50723431 20.20925656 -13.71921413
v 40.03598541 20.33834346 -14.22334928
v 39.30572048 19.98364925 -14.67063650
v 39.99950737 20.78505605 -13.06130271
v 38.65449876 19.69606429 -15.28778300
v 36.80041060 19.88753676 -14.78744391
v 38.43950853 20.61881684 -12.62691617
v 37.80982643 19.50483024 -16.04937203
v 38.84569183 19.47571710 -17.06237905
v 41.22042656 19.90460418 -16.95800945
v 41.31071270 20.60439996 -14.97229654
v 39.97857124 19.88134161 -15.54111112
v 44.10701245 20.85837908 -17.40027219
v 44.67524961 21.04410343 -18.26480404
v 44.96417195 20.89063078 -18.94806884
v 44.39279065 20.70988156 -18.57500523
v -25.39709583 -28.66017073 -25.33884905
v -25.27937293 -28.63376588 -23.39695580
v 42.42695495 20.19128017 -17.28113182
v 42.18895361 20.34336515 -16.48364030
v 43.41041669 20.82431130 -16.63010009
v 42.15745255 19.94900778 -18.64610426
v 44.64748874 20.56577802 -19.76958290
v 44.53264922 20.39554529 -20.37795261
v 46.13938183 21.41979896 -19.81467195
v 45.17742246 20.72654851 -20.21661773
v -20.94145864 -28.54034677 -18.97808723
v -20.60432546 -27.89940685 -17.82533154
v -21.66347578 -27.97908522 -17.70852692
v -13.05957604 36.32182628 2.82080448
v -57.51194805 28.14079262 -14.54757247
v -56.69248477 28.39882113 -13.72628845
v -56.14145845 28.79424579 -15.06215241
v 48.10418934 20.92817798 -22.40331843
v 48.60654846 20.54256387 -23.48860167
v 46.70071602 10.61251108 -38.61957416
v 44.93899271 10.24029870 -37.89005801
v -30.74179590 -27.68872119 -24.36972037
v -30.85352667 -28.74227799 -27.36312896
v -4.35437914 25.86402185 -23.80957827
v -3.33447149 26.21816657 -24.07992445
v -2.24741269 24.01029319 -24.30810593
v 2.60304124 24.99938942 -25.45324713
v 1.17821188 24.79612641 -24.80532788
v 3.92247317 25.96882544 -26.68376267
v 4.95660072 24.69503134 -26.96244419
v 11.65060978 25.86732805 -28.65504101
v 13.24251853 25.72812699 -28.55440974
v 17.51520298 25.89714713 -29.64888141
v 19.49063875 26.42450109 -31.40739352
v 17.79568568 24.72446673 -30.95141798
v 19.18795519 24.88619648 -32.55614638
v 19.53271404 24.35117774 -33.39426592
v 20.26468143 25.69291368 -32.75573626
v 21.74844220 25.68213828 -33.15416351
v 21.29477635 26.70050785 -32.02555701
v 22.62435108 26.27944574 -32.24533796
v 24.81622621 24.90104549 -32.30253607
v 23.48624542 25.37446655 -33.02688897
v 23.73364754 26.05133504 -31.59149364
v 33.44333544 21.56530134 -13.04743718
v 30.37720174 20.00892907 -17.30689965
v 32.79356286 22.09784091 -11.97112538
v 33.90251845 21.97691426 -11.53976656
v 36.38111055 21.11882158 -7.56793749
v 34.57393870 21.92344330 -7.18622748
v 35.66999733 21.35759592 -5.78985689
v 36.97136045 21.06299810 -8.73194821
v 37.92036697 21.03947103 -7.28301052
v 35.61000526 21.40591480 -8.79111141
v 37.46713325 20.99686116 -10.08940395
v 38.84409741 21.01520635 -11.16953883
v 36.69946641 20.90949006 -11.35482360
v 35.96185520 21.17821574 -10.51540114
v 39.15997595 20.76144144 -12.50496786
v 39.25539181 21.25822194 -10.02003253
v 39.81336579 21.32088132 -10.77843364
v 38.66847232 21.20152861 -9.19320434
v 40.34393653 21.49335481 -9.51811858
v 40.96673802 21.60943113 -11.44637819
v 42.43651778 22.01134153 -12.46344857
v 41.28880426 21.28082514 -13.43865879
v -1.25290151 38.77793625 23.58780056
v -2.64855986 36.89397871 23.78022112
v -0.34784188 36.94848344 23.11800607
v 1.14802888 38.23519126 22.23754674
v 42.67014563 21.77751623 -14.06287402
v 44.46274415 22.14438468 -15.46224020
v 43.63251477 22.40012586 -13.01607117
v 44.23132539 21.66344412 -16.26770757
v 44.96323690 21.24660648 -18.34261976
v 45.67962885 21.70664258 -18.36869307
v 44.65050623 21.56151459 -17.25490205
v -11.31107658 25.39936267 -22.45411649
v -8.92913621 27.03505196 -22.87658118
v -6.85284939 27.50745416 -23.33828062
v -60.44253707 23.76210876 -3.56312725
v -61.07802317 22.70375565 -2.65251915
v -1.82696758 25.70750751 -24.35836755
v 1.21493707 26.82718262 -25.57471395
v 2.46002153 27.61747129 -26.54072084
v -0.48124036 26.23171918 -24.82107282
v 0.37591541 25.28413571 -24.63553846
v 4.87647671 26.42141283 -27.33389474
v 6.01729052 27.39403769 -28.10010500
v 5.98554080 25.65410733 -27.82190032
v 10.11872664 28.33285928 -28.88857946
v 11.91403251 28.34789269 -28.95034477
v 12.82464154 28.88065763 -28.71589549
v 18.41542870 27.41379850 -29.50209565
v 15.17513487 28.96094322 -28.78569812
v 19.51685734 27.57917158 -29.66350690
v 20.80685832 27.58475021 -30.69741279
v 31.95536509 22.77385443 -6.24852581
v 32.98224509 22.49761857 -6.37393491
v 34.13957357 22.19155617 -5.64248115
v 33.65416825 22.26001397 -6.97781099
v -10.70711855 28.34783867 -22.72296324
v -9.03818291 28.65302749 -22.97879569
v -7.23307393 29.02635746 -23.43016490
v -4.93726274 28.46563794 -24.35480990
v -5.19261044 29.76948954 -24.14548025
v -4.53324290 29.90149893 -24.33173917
v -6.16829703 29.01280299 -24.03360605
v -60.14164537 21.83496021 6.85601262
v -61.09162420 20.76827921 6.42055972
v -60.93441322 21.37504332 7.43297581
v -1.69496925 27.23592520 -24.85087886
v -3.62869282 28.51704136 -24.48931895
v -1.84432813 29.40276265 -25.38941428
v 2.67847884 29.62545305 -27.03065611
v 1.35219877 28.80715206 -26.26401931
v 1.23100751 30.60656972 -26.40307322
v 19.61616613 29.64138240 -28.15179713
v 20.21483146 28.32283638 -29.28071655
v 17.32676290 30.70675209 -28.26625668
v 21.43307589 28.45487371 -27.99469791
v 24.47626553 26.71757154 -8.72704946
v 25.43699369 25.03099665 -10.27352735
v 30.66955134 23.30114134 -5.09661017
v 30.40188737 24.03582633 -2.98856921
v -8.61642696 29.81600165 -23.29463325
v -8.78868531 31.09766729 -23.64496328
v -7.55487103 31.24059550 -23.95863459
v -4.95692296 30.59340455 -24.33637157
v -4.18254687 30.88801168 -24.65967834
v -2.59631453 31.51687607 -25.53274110
v -1.08300627 30.34498170 -25.83338507
v 1.06195488 31.45077825 -26.36832558
v -0.36141256 31.08831309 -26.16025507
v -5.98176755 33.37045759 -25.14899150
v -6.43974263 32.71942586 -24.86708388
v -5.93881309 31.86771646 -24.60777387
v -5.15830424 31.70189634 -24.71572161
v -4.09302860 32.74488077 -25.18555149
v 2.92708445 31.00003116 -26.98710747
v 2.68338248 32.83398598 -26.47747472
v 4.51472821 32.14284033 -26.47685446
v 18.75837520 32.21913800 -26.03908814
v 16.59041084 32.69517794 -27.00849064
v 17.38222502 33.72205049 -25.17325617
v -6.87538460 34.89804268 -25.11543222
v -60.80855802 25.68120696 -10.16907208
v -59.72050875 26.48111247 -9.11853928
v -59.78925526 26.36390179 -11.99221145
v -61.73783168 21.53745294 -16.98404364
v -60.89230254 23.13503437 -16.56575873
v -60.33145264 20.75132355 -18.21130142
v -34.75186974 -1.62338570 -20.93954943
v -34.17829424 33.34693983 -5.29043935
v -36.35019064 33.54562074 -6.03246503
v -37.22037375 32.88453445 -4.93122591
v -38.61683235 32.38135576 -4.21407493
v -35.91561690 32.29000419 -4.04955354
v -0.40793468 33.70027989 -26.12594329
v -0.76416094 34.59502757 -25.80633946
v 0.79272769 34.53414515 -25.85010976
v 0.99715916 33.44645351 -26.27327293
v 2.88353278 35.09693593 -25.60330182
v 4.83044749 34.32535008 -26.03818476
v 6.35397248 33.43495727 -26.43748932
v 3.66058014 33.63892809 -26.21196583
v 20.31098306 33.09133276 -14.52698838
v 20.38116194 31.99349344 -15.77616483
v 19.97742616 32.03121200 -16.43306576
v 25.67486651 29.21528928 1.97068672
v 26.76999383 28.55549939 2.55228509
v 25.40861256 28.10496464 -0.82197954
v -4.20830445 35.13314947 -25.63261800
v -2.93716858 34.68108550 -25.91459453
v -4.37322306 33.92953798 -25.44654720
v -2.74749752 34.08328444 -25.82773194
v -48.02160338 30.69027513 12.14634534
v -48.36229235 30.68164177 13.78018223
v 0.04834954 35.61868146 -25.35241656
v -1.42889842 35.60799360 -25.54793842
v 7.71818031 35.80141068 -25.63383244
v 7.50277471 34.55575928 -26.34041011
v 6.84226630 35.01280397 -25.80713108
v 11.73302811 33.90853852 -26.74539573
v 13.89611606 34.14042294 -26.35969222
v 13.02291546 32.20957890 -27.70078555
v 23.52761477 30.54488078 2.23047868
v 23.80755171 31.06193244 3.53036541
v 25.08980595 30.19479476 3.14428098
v 24.50321615 29.28937785 0.57950476
v -5.13347611 35.29469669 -25.42708255
v -5.13134431 37.47606277 -25.08120611
v -3.66282300 37.41354495 -24.98193085
v -2.24182941 36.87300161 -25.14217049
v 3.53469676 36.75054014 -25.10165423
v 11.66242827 35.87868437 -24.08591099
v 8.93789437 36.46346554 -24.38942902
v 10.73676813 36.46809608 -22.83845097
v 12.00314611 36.51278093 -21.40654251
v 13.55006453 35.80661491 -23.09846506
v 17.28641056 35.34183651 -14.92509712
v 18.25316809 34.47030485 -14.78959620
v 17.56472699 34.75781530 -15.79566486
v -2.02153134 37.57779300 -24.74226244
v -0.12529598 36.46184504 -24.96640384
v 0.28118576 37.96346113 -24.27767403
v 2.17915978 37.46851534 -24.54869263
v 3.30580678 38.08430210 -23.88529293
v 5.00832265 37.45452687 -24.52559397
v 6.86565414 37.04032302 -24.46356416
v 5.97386993 37.82675788 -23.88394624
v 6.92605274 38.09943423 -22.81875722
v 9.01405700 37.77720779 -21.53328434
v 10.03431063 37.59138659 -20.81913687
v 13.14708497 36.89357266 -20.06372251
v 18.14901829 34.89563614 -13.79141584
v 15.54902364 36.58842295 -14.19456303
v 16.96706936 35.64007580 -12.94395328
v -3.25138099 38.34313899 -24.43268336
v -0.77381922 39.22058642 -23.56948890
v 2.75721820 38.79231587 -22.80080132
v 4.97425487 38.27850521 -23.42858166
v 5.71130542 38.53740543 -22.20162563
v 0.93657669 39.11102936 -23.15529436
v 3.14040389 39.32029381 -21.57312818
v 0.06474736 39.96075690 -22.28503115
v 1.90001330 39.83690962 -21.57097124
v 6.18688902 39.47436810 -15.96653089
v 7.85631873 39.21223804 -15.72281867
v 5.56768570 39.23619911 -18.28480139
v 12.12498080 36.63767502 11.46591268
v 12.52019033 36.16330400 9.38441511
v 13.60821072 36.70715541 11.29620243
v -3.62794194 40.67583010 -21.78196050
v -3.59843881 41.39358923 -20.27256973
v -0.60710101 40.77344388 -20.51833272
v -1.74903998 38.27432916 13.00830953
v -0.03222943 37.49206662 12.21900433
v 7.06833927 37.73731366 15.31371102
v -8.52725748 37.37807274 10.37826482
v -7.42889242 38.46395761 12.04016339
v -6.26026001 37.73716465 10.98317187
v -5.40764537 38.54797408 12.26698235
v -9.59406048 38.12874854 11.41743455
v -3.92575748 38.51140290 12.92829122
v 0.70968189 37.86321729 13.27384729
v -0.13255201 38.59061003 15.63495398
v 2.47859512 38.09195012 15.65735973
v 6.05487963 38.30252960 17.78810099
v -10.27493645 38.92276809 12.37096824
v -6.46993797 38.90858218 12.91789394
v 0.65329002 38.71390596 17.09439047
v -2.88176071 38.86765242 14.26836476
v 2.63652904 38.50013763 17.31987670
v -7.64398044 39.04103488 13.15149385
v -4.94835200 39.18976709 14.39037640
v 4.56384709 38.56139630 18.55891943
v -0.61491068 38.79101947 16.50472544
v 0.24499281 39.54867646 19.24843527
v -5.40577061 39.31821883 15.25742188
v -8.27758946 39.58586976 16.22917317
v -4.53755166 39.54023868 18.54056679
v -2.71518901 38.91124204 16.83810726
v -2.20641890 39.65826705 19.63558607
v -0.60676958 39.08951581 18.04131269
v -8.19044095 39.66854140 17.56821014
v -6.22301828 40.16560689 20.78256570
v -6.98137935 39.38835114 15.01471456
v 3.00389109 35.03509238 8.61644186
v 11.79201622 36.94570810 13.93735595
v 6.03168458 34.06092525 8.92432127
v -54.63784933 26.84485912 16.60818607
v 12.49644067 32.74781257 3.54035269
v 18.67077313 34.39429775 0.79745677
v 17.95221679 34.11076590 -1.10122701
v 16.33378118 34.48978066 -1.12328911
v 20.49606852 33.96159038 3.95445712
v 21.57144435 33.58824924 7.98326265
v 21.67842723 32.91917965 5.24574425
v 22.78403379 32.51582757 8.56892951
v 1.01691531 40.51114991 -16.28660783
v 2.38517299 40.12995213 -15.61518665
v 3.63221695 39.77326304 -18.18833314
v 4.17755824 39.71294686 -16.38520323
v 6.04457641 39.34758157 -11.99422497
v 7.89495185 39.20869529 -13.51917814
v 6.25095516 39.52610120 -14.37879633
v 9.44917835 38.76267001 -13.88709620
v 10.42940654 38.37304190 -16.11642353
v 12.63414510 37.78739274 -14.86810669
v 11.83293853 37.94197738 -10.93679760
v 12.85167318 37.72278130 -12.15067506
v 11.63335703 31.85629100 3.35300830
v 9.86607932 31.51489049 4.69256006
v 22.04573154 32.18667209 3.35345906
v 19.41766962 34.20646861 1.49332930
v 20.83628252 32.57018328 0.71738422
v -0.17899281 40.67411274 -19.58728395
v 3.35192983 39.64110836 -20.31225711
v 14.50189855 37.18698397 -12.69066241
v 16.09396189 36.10597923 -10.35444904
v 19.53285933 34.28716213 -3.36005725
v 20.22373490 33.23252872 -2.45830603
v 21.39161527 31.96645901 -3.26317060
v 11.81461103 37.54966706 -18.15780438
v 12.18071301 37.77766973 -16.90989733
v 26.00495517 29.87426333 4.89741703
v 26.97934583 28.10109593 4.78908373
v 14.99039866 36.81236133 -17.21938699
v 13.41976970 37.16901317 -18.75278167
v 13.43801245 37.29541227 -16.67182148
v 19.03385669 34.56725553 -13.43224198
v 18.93911883 35.17998382 -11.89399045
v 19.95696872 34.16052833 -13.11800443
v 24.36399832 28.81193347 -2.03227880
v 23.30869250 29.61039171 -1.80982659
v 28.28276902 26.65660158 1.87128794
v 27.00244822 27.54932456 0.39599047
v -5.59000904 39.27654400 -24.06379394
v -5.45917777 37.91209310 -24.91486073
v 23.60788919 29.30144593 -3.96539224
v 23.16009253 29.84360605 -3.82480584
v 22.67682925 30.28901666 -3.00756958
v 29.75684963 25.42129159 5.35254693
v 29.86221574 25.39971471 4.60788142
v 28.83213386 26.45820752 3.66385770
v -6.37387950 38.95406798 -24.26643856
v 22.59267494 30.49275652 -6.10450935
v 11.59910206 37.27338463 -20.20083740
v 10.55166125 37.56780550 -19.79837194
v 15.15645068 36.12099960 -19.96171847
v 16.52838103 35.94789654 -16.55004919
v -22.50569314 33.03724527 3.61849787
v -22.00358547 33.59881043 5.06780995
v -20.62489092 34.04107690 4.90988465
v 21.88887820 32.01792389 -10.11160575
v 29.97992560 25.27746186 3.02311010
v 8.73176474 38.03256154 -19.91898939
v -35.13893858 -2.39588693 -21.04541101
v 17.35598780 34.62499008 -16.90092124
v 5.71943913 35.69850698 -25.44237860
v 22.97843434 29.78090197 -8.64439644
v 30.88612482 24.28260446 4.62079747
v 30.10018170 23.98364618 6.31881412
v 30.90823814 23.22448231 5.65238018
v 26.14932507 26.25992522 -4.15258622
v 24.35277402 27.34647505 -6.67877635
v 28.05848420 25.87045543 -1.89237914
v 20.99411190 32.50661492 -14.14021570
v 21.33804001 31.51036426 -14.58271872
v 21.64106630 32.23567829 -12.82423921
v 22.34950662 30.34612164 -13.24150804
v 9.30668786 33.73853862 -26.52697638
v 7.74550298 32.52329305 -27.07693726
v 20.87573893 30.30026704 -18.50017160
v 20.10153234 31.28439933 -17.78293028
v 33.77495334 22.61535451 0.38085241
v 9.55425948 32.22486377 -27.22415142
v 34.56339240 21.79854177 -0.61431940
v 34.40563381 21.36850171 0.85816038
v 33.16289932 23.10209721 -1.16283831
v 20.03749833 30.97628430 -25.54566041
v 22.55948074 28.63444760 -15.84080234
v 23.32380600 27.02327818 -16.93041436
v 24.05340411 26.50536969 -14.10786342
v 24.97926354 25.09008534 -14.08977341
v 32.10838512 23.40165712 -2.72122095
v 35.20204499 20.55109665 -0.07715309
v 34.89465266 21.64551988 -2.19329447
v 26.47180669 23.56649004 -11.17375121
v 25.59733577 24.54759926 -11.99129503
v 33.53238851 22.53715508 -3.58696445
v 35.06082296 21.85598388 -4.20301780
v 35.80810875 19.57158558 -0.60511276
v 35.07119417 18.93890463 1.11751037
v 36.47345304 18.35699566 -1.05910108
v 22.99138531 27.13759616 -24.33926612
v 21.18698880 29.43473682 -23.54061045
v 22.11417630 28.22702937 -23.47309887
v 21.76263556 28.64332125 -25.38183890
v 24.85026233 24.83550645 -19.46024410
v 24.37258884 25.72689950 -16.57946967
v 29.63033505 21.65459469 -11.62093785
v 31.08765185 22.63603918 -8.46655946
v 31.92900121 22.67113887 -7.24219810
v 33.09124708 22.41021208 -8.08933657
v 32.39873424 22.51666039 -10.01266949
v 34.50001776 21.91359550 -9.95768141
v 37.56890818 20.24740726 -4.15803585
v 36.66804358 20.91467008 -3.88010219
v 37.45614365 19.54801381 -3.18409642
v 36.88685596 19.83345859 -2.76273489
v 37.18879446 18.93490553 -2.26192595
v 37.68194094 17.76997373 -2.22455850
v 23.98173884 26.13081224 -25.59072338
v 25.74183606 23.97303097 -17.49781892
v 29.17030640 21.19375207 -13.50022480
v 31.84834123 22.22537063 -11.23105641
v 36.67522967 20.94458789 -6.31623901
v 38.64342719 19.37106624 -4.07736795
v 39.97940943 18.78729463 -5.08800382
v 40.14943913 20.27141862 -5.90469735
v 38.59390691 20.45738325 -5.20391529
v 25.22827685 24.38330278 -25.42729303
v 24.55916815 25.09841509 -23.96932989
v 24.22117069 25.92900023 -27.02471986
v 26.11160651 23.34314398 -20.05631663
v 28.08212861 21.71887085 -15.36948793
v 28.98754552 21.05241828 -15.28237853
v 31.26362711 21.06883749 -14.12688009
v 29.74230051 20.98546922 -13.76921963
v 29.64867838 21.29156515 -12.64059171
v 32.52381086 21.38272673 -13.79213203
v 31.84049204 21.86358348 -12.57788204
v 35.82145646 20.89682780 -12.13088725
v 39.42248225 20.53866535 -6.08169334
v 39.55951706 20.94800398 -7.18185306
v 38.61699998 21.11796290 -7.95354974
v 22.44326845 27.04399079 -31.17143922
v 25.24233609 24.42370541 -27.74226852
v 28.66436541 21.07681707 -20.26038431
v 27.69018710 21.72739618 -21.37012593
v 40.64912349 21.59999311 -10.45786683
v 42.25235805 21.88042551 -10.72581764
v 42.14343429 21.65626548 -9.29396786
v 43.09967160 21.53215557 -8.93099979
v 41.53227434 21.00139298 -7.91583303
v 42.37609357 21.26402222 -8.57615471
v 24.79439415 25.40555596 -30.46118841
v 25.31837299 24.86352436 -29.57052179
v 26.15098655 23.74335378 -31.29925951
v 28.97551470 20.41747235 -23.86539429
v 27.11880580 22.15383016 -21.95020206
v 34.66506675 20.06594464 -15.75642265
v 35.30264273 19.77303438 -17.03784987
v -62.41201982 14.60124552 -18.59908737
v -61.09841168 14.72074725 -19.17611249
v 46.28242925 22.64535241 -14.71803430
v 46.24670744 22.38504216 -13.01344298
v 47.62455449 21.60019241 -13.49759195
v 45.52987590 22.41862379 -12.12841086
v 46.14916816 21.98984474 -11.72790769
v 46.90062255 21.58915065 -12.11010292
v 47.54683003 20.64486779 -12.01098971
v 20.32930404 23.93417992 -34.17898342
v 26.38429217 22.71986753 -25.17056465
v 26.24560520 23.01998809 -28.14652771
v 25.85524693 23.54995720 -25.98545887
v 30.90996295 19.46795918 -20.66724561
v 35.38298979 19.59327981 -19.07278039
v 37.37395629 19.45957914 -17.93269627
v 47.46736959 22.20934071 -15.35539050
v 47.86436632 21.92226984 -16.33143052
v 46.76232487 22.45529182 -16.71504416
v 26.11582913 23.48031849 -32.82698989
v 24.58510362 24.17712845 -33.75591710
v 27.44530700 22.13132940 -30.44050932
v 26.41486377 23.29808287 -29.21052650
v 32.80133009 18.68751831 -23.05972949
v 34.31745246 19.66829039 -18.04462634
v 38.45306486 19.46368814 -18.64059083
v 36.66004166 19.56395805 -20.00482008
v 39.01695833 19.43787560 -19.42820102
v 40.21283612 19.52531748 -18.91443320
v 31.67716041 19.35404167 -25.89698881
v 48.51417243 21.18946239 -18.34127121
v 49.48494583 20.50570399 -19.45166104
v 47.63959721 21.61325514 -19.84549314
v 50.35005882 19.57884431 -18.26361753
v 49.16962609 20.72171681 -17.03991555
v 49.72975701 20.14408447 -16.57585241
v 20.74192278 19.98330280 -36.12510487
v 27.57848613 22.36077562 -32.24464506
v 28.63476053 21.13331296 -33.59307721
v 27.47102082 21.79569937 -33.76539052
v 36.93563119 18.00223812 -24.17361736
v 36.86052933 18.92920583 -22.57427387
v 34.84582528 18.79159175 -22.44454063
v 38.97349536 18.75776798 -22.26481028
v 42.46558249 18.65243167 -22.68332802
v 41.90037772 18.93519796 -21.82020806
v 42.88970307 19.95470934 -20.17973922
v 28.22487615 20.53861134 -34.36530009
v 50.18960685 20.46954632 -23.15352112
v 49.60376024 20.62732540 -21.52669244
v 51.39425397 19.59953457 -22.01017924
v 51.88243464 18.17273162 -18.77886057
v 51.72926933 17.98394695 -17.44234562
v 52.59623751 16.35462418 -17.05874316
v 37.03540564 16.84940606 -26.98660269
v 35.78113019 17.22857356 -27.54523046
v 36.61642596 17.33688824 -25.92984959
v 42.29784384 18.16107146 -23.42779189
v 51.76797882 18.75721477 -19.53978278
v 52.23053694 18.72650348 -21.58707380
v 51.25967041 19.46704462 -20.34394443
v 53.76658961 16.15262777 -18.97443831
v 31.92441538 18.43537763 -34.38073397
v 30.11316806 19.09180544 -34.75682810
v 30.94053827 19.36720684 -33.25213119
v 52.19265819 19.35977489 -23.87113869
v 52.85922065 19.25097406 -25.58131516
v 50.87789893 20.10917477 -24.70922656
v 53.29770222 18.80545542 -24.26068671
v 54.24688011 17.21513085 -20.68974823
v 53.75456065 17.92623475 -21.94117941
v 34.62200984 17.40156300 -31.00392036
v 34.96672958 17.57276431 -28.69247831
v 36.56084090 16.62010700 -31.81353956
v -24.10168014 32.84210339 -0.13707434
v -24.86067265 33.18078443 -1.73714350
v -25.65804869 32.59624541 -0.51975599
v 53.27900872 18.86946149 -27.61311457
v 53.45049873 18.55405793 -23.39046448
v 54.61897328 17.75882393 -24.27575178
v 55.28348312 16.90773666 -21.58873528
v 55.45967072 15.64348862 -20.23063973
v 56.44029751 15.28250799 -20.98706178
v 33.48109126 17.55290851 -34.30226073
v 33.59415755 16.61725901 -35.77998653
v 32.17219561 17.07632281 -35.82542762
v 36.44169867 16.57973602 -32.15831891
v 37.51547635 15.68615437 -32.92224929
v 36.06673703 16.03761315 -33.90062228
v 37.20280156 16.33955352 -28.89497951
v 50.94363168 18.63268018 -28.32360379
v 54.31775376 18.44833232 -26.53692104
v 56.79406971 16.19042829 -23.16715382
v 55.60597777 17.08298922 -23.37045409
v 34.43500772 16.74648561 -34.78384390
v 35.48424318 15.94021916 -35.08734331
v 37.17273474 15.16153663 -34.22483057
v 40.96131399 14.33515828 -30.45699373
v 40.27588665 15.04500769 -28.91768515
v 50.57142302 17.84513704 -29.06244062
v 49.18340594 17.26615056 -29.05292064
v 52.34789476 18.52384582 -28.60183455
v 51.57212541 17.83290692 -29.18481082
v 53.38798463 18.14541966 -28.85827608
v 54.98817563 17.75142923 -28.47697586
v 56.04544282 17.18228869 -24.67719652
v 57.93929473 14.65812139 -22.27526717
v 58.19373205 15.04634321 -23.64062704
v 58.41134116 14.19704314 -22.76224270
v 57.49686435 12.34992314 -20.76011524
v 56.34717271 14.34588339 -20.32488212
v 41.73120856 14.39451985 -29.76081893
v 42.70621017 14.22886085 -29.99429591
v 44.08554733 14.18410335 -30.43573909
v -35.33826396 -21.14240639 -30.06088547
v -38.07786852 -21.26659267 -30.34048900
v -35.64303368 -18.55330169 -28.81899849
v 48.69860783 16.00157842 -30.76942265
v 50.77336729 17.09395833 -30.04188277
v 52.21141130 17.52633601 -29.62217107
v 52.14342475 17.81343482 -29.43823300
v 52.67202482 17.43183471 -29.84115109
v 57.26900324 16.28573239 -25.88473074
v 55.37217483 17.78631099 -26.71769448
v 59.08583850 14.28905781 -25.05333349
v 58.38189274 13.23163323 -21.80312015
v 4.87140706 -0.39379281 -32.94745460
v 21.83579095 -38.01851347 -33.00340101
v 19.97973397 -38.13788295 -32.92083368
v 20.89586109 -38.07087243 -33.94497931
v 5.98133914 0.00338680 -32.38659725
v 36.29140556 15.19642025 -35.40202230
v 37.34458610 14.46335297 -35.01082957
v 38.37608173 14.31681309 -33.83978456
v 44.86167058 14.03915137 -31.34250641
v 43.15447062 13.60610034 -31.74038231
v -53.28644812 27.04781666 4.55814786
v -50.79577491 28.80325727 1.23265572
v 48.13810065 15.25851153 -31.46810830
v 53.23133245 17.21534692 -30.38514964
v 52.47147009 17.10250787 -30.22493236
v 58.71081352 14.87630047 -26.30913630
v 58.64375457 13.95671070 -23.52157235
v -21.24819160 -15.86948521 -28.85808609
v -22.19916694 -13.45770620 -27.15228125
v -21.17793262 -13.68694194 -27.67132036
v 5.59650129 -0.84431755 -32.82362223
v 35.08360311 12.85123359 -38.24116662
v 41.27494246 12.11155113 -33.73363614
v 42.10399836 12.83268817 -32.74861351
v 41.20725766 13.78910430 -31.80312738
v 45.33173889 13.46573140 -32.68827870
v 51.75619945 16.45687036 -31.44532442
v 52.98323184 15.99857025 -32.60768577
v 54.02273312 16.82959870 -31.63516894
v 54.21519279 16.99221134 -31.25471994
v 54.15611342 16.43663272 -32.04740584
v 56.04975298 16.88981615 -29.67229858
v 57.71107972 15.55973478 -29.11486849
v 56.21398985 16.25788584 -30.96781857
v 59.42800269 12.00714335 -22.63129316
v 59.06602368 10.53724997 -20.86465806
v 44.00492460 12.72505336 -33.06605294
v 43.29480603 12.07395364 -33.59140828
v 42.99971834 13.17305397 -32.39402175
v 44.37259585 11.84235048 -34.03495252
v 45.00430077 12.49180362 -33.66727754
v 48.72017726 14.78939876 -32.95702860
v 47.24845290 13.93452752 -33.20873529
v 49.51486737 15.62904380 -32.25706518
v 50.80510303 15.50615113 -33.02904591
v 49.13703352 13.77856173 -34.59812701
v 48.77695814 15.41418210 -31.94007650
v 59.88915265 9.23682563 -21.14378475
v 60.19271165 10.11355221 -22.18536660
v -17.73297414 -15.44826385 -29.93782796
v -20.93737014 -17.54415594 -29.76485901
v -19.00213584 -15.53560141 -29.43161130
v 42.49216616 11.78934798 -33.84714574
v 43.51118952 11.05960645 -34.79856625
v 45.31741887 11.90088037 -34.36984867
v -29.85687926 -20.87850869 8.18884373
v -29.63347547 -22.29918726 8.89838301
v -30.65587580 -21.71380073 8.77396110
v 48.50732908 13.54667824 -34.58675742
v 52.68632248 15.18732030 -33.55045244
v 50.30950531 14.42095917 -34.16418284
v 51.56568065 13.80511001 -35.20754352
v 60.87698415 10.86616050 -25.93638375
v 59.98417363 12.84256857 -27.47317404
v 60.18633023 11.90068293 -24.10187759
v 60.80086157 10.12729853 -23.80775101
v 60.67688391 8.34424701 -22.04411104
v -14.22323287 -15.31587075 -31.10129200
v -32.87455812 -28.53409201 -32.60891512
v -30.66776134 -29.36769649 -32.76130557
v -32.75502473 -29.37615104 -31.27201274
v 44.95160654 11.10190060 -35.19374505
v 46.10988125 12.77138665 -33.95413980
v 45.98319530 11.65266242 -35.14770046
v -36.01713106 -3.20854038 -21.30002715
v -36.27344593 -1.83306390 -21.36543579
v 53.29696089 14.42921907 -34.47095305
v 54.64304984 14.29006178 -34.70031545
v 53.20135877 13.84904049 -35.26109457
v 55.41911349 15.02598729 -33.56707096
v 57.53477663 14.64907080 -31.45064786
v 57.42251500 12.88368460 -33.10262039
v 56.29904941 14.50422686 -33.30857679
v 56.53615296 15.38126636 -32.15627000
v 42.38912836 10.19950677 -37.19289601
v 41.77669808 9.89398453 -37.90028766
v 40.68958759 10.87849401 -36.65410355
v 43.47012565 10.57408750 -35.74825451
v 44.22529414 10.65864880 -35.68486869
v 44.26008090 10.38272213 -36.51506454
v 45.56863382 11.14204247 -35.57105362
v 49.99546707 13.37630302 -35.39779410
v 55.92847243 12.93133385 -34.77177024
v 61.27466634 8.73738527 -26.21493861
v 60.91260910 10.48813015 -28.49359065
v 43.08159649 10.35780646 -36.36803105
v 45.71376368 10.87277662 -36.43122688
v 46.50573432 11.20788418 -36.52599454
v 48.66446927 12.50086538 -36.13017872
v 47.50882462 11.38598938 -37.11349145
v 47.99452052 12.22836692 -36.12113744
v -33.78491476 37.94413432 31.30937740
v -31.56521916 38.74321282 30.99064156
v -33.12094882 38.64591569 30.72131239
v 49.12609980 12.21867930 -36.82421893
v 51.81104690 12.89870590 -36.71870753
v -51.25994980 27.46303007 12.51474768
v 58.83599073 10.85833460 -32.41810203
v 58.42077732 12.71149516 -31.46011010
v 59.14903805 12.44419720 -30.27972579
v 60.34811586 11.29128877 -28.96871790
v 41.37836024 8.92141182 -39.18802738
v 43.20627451 9.86086112 -38.30295056
v 43.11961308 9.22187697 -39.52882066
v 44.20042038 9.79751348 -39.06325996
v 48.29360545 10.79094410 -38.88691589
v 61.15795299 9.00245458 -29.43976596
v 61.14624441 7.79651990 -30.95425107
v 61.32369861 7.43215345 -28.34319323
v 61.31807715 8.13015271 -24.07682128
v 61.29261106 6.62958622 -22.79958688
v -3.73898563 -13.84543162 -35.44104472
v 45.70034519 9.88223962 -39.88805786
v 49.34370145 11.44769415 -38.15059364
v 49.33921248 10.86475793 -38.99307176
v 2.26678397 -18.21602508 -6.50655152
v 3.89649696 -18.03424209 -6.80364482
v 3.81732220 -18.43008958 -5.21479500
v 56.04835227 10.72663534 -35.39831191
v 60.21238118 9.56224091 -31.64537624
v 61.51682138 4.86441003 -23.18005823
v 60.90279296 3.25253839 -21.78054303
v 61.43851951 3.24748014 -23.29440601
v -12.66986318 -17.78540574 -32.57400542
v -14.38051090 -18.63018610 -32.18710423
v -12.22763769 -16.35953784 -32.07791597
v 42.25356132 8.34175386 -40.54822400
v 43.98738220 8.85457173 -40.41506723
v 47.68370092 10.17177105 -40.09703174
v 49.35546219 10.02962328 -40.07441178
v 50.38409680 11.08214259 -38.77059743
v -15.50833881 -20.00424825 -32.40557387
v -14.58171476 -21.06654830 -33.38836133
v -17.29879528 -21.51700668 -32.88931772
v 41.33486375 7.37013808 -40.91125354
v 40.59054330 8.50568712 -39.49561343
v 47.09303752 9.16343182 -41.11102968
v 55.73086441 8.55745375 -35.90943292
v 54.30767685 12.20838726 -36.47208214
v 57.66599253 10.16231533 -34.28529203
v -9.77723580 -17.29898900 -33.86626020
v -9.46035329 -18.33117940 -35.12392566
v -0.57546713 -14.05373216 -36.62619367
v 58.93140659 8.21413286 -33.87280181
v 58.06438625 6.26541441 -34.57046300
v 61.94485724 4.51708492 -29.23259698
v 61.91942841 5.46314893 -27.00969949
v -15.03420062 -22.03800716 -34.49901938
v -11.38554048 -19.15412024 -34.04109553
v -12.94924412 -20.13796382 -33.61154348
v 2.75093666 -12.70603575 -37.58690506
v 45.49303651 8.87225941 -41.05864838
v 44.56745833 7.85467308 -41.66505486
v 46.16374150 7.97282439 -42.29909927
v 48.27009514 7.95952231 -42.08490252
v 50.95670000 10.29070467 -39.26635161
v 52.52435803 8.65390897 -38.77020627
v 50.86719245 7.09543051 -40.45995697
v 61.22557446 5.11573395 -31.60865605
v 61.24418229 7.81228812 -30.33588640
v -13.60410731 -22.03466184 -34.89925712
v -12.85014860 -21.37839794 -35.02224758
v -8.11443385 -16.66368544 -34.64715183
v -7.22540310 -18.54892075 -36.48712113
v 48.95570502 9.04378388 -40.83560035
v 50.04721880 9.17712133 -40.17966613
v 62.00305000 3.74124455 -29.68747355
v 62.03324348 3.30761122 -28.72626856
v 61.95103005 3.72778508 -26.83118358
v 61.74627692 2.30899244 -27.60622650
v -10.69205161 -19.86066625 -35.15172005
v -2.36898102 -15.82065597 -37.23067790
v 1.10046752 -15.00734687 -38.26297447
v 1.15167233 -13.62426952 -37.48917952
v 5.94520709 -14.08671029 -37.61449829
v 3.95148993 -13.22141662 -37.75290400
v 44.53172535 6.17183233 -42.71503910
v 58.40280652 4.31752810 -34.93601829
v 60.13198197 4.69376147 -33.26472268
v 60.17731503 7.17803929 -33.06183219
v 61.66194379 3.23300553 -31.06898069
v 61.93555519 2.67355237 -28.48426439
v -9.71238688 -19.86414753 -35.75672209
v -4.83551947 -16.17898792 -36.32861376
v -5.87514043 -18.68504845 -37.80080378
v -0.79168769 -16.88202098 -38.98512945
v 15.57652839 -10.98284312 -35.47374159
v 17.02092029 -11.30814292 -34.37991440
v 16.86949655 -11.32724341 -33.01812336
v 17.47969538 -11.58400532 -33.24519098
v 48.07157815 6.90084789 -42.89459437
v 51.35959759 4.96810535 -40.95627367
v 53.43211070 4.27811220 -38.98940980
v 57.12998658 3.65850376 -36.09040007
v 59.44048986 3.09835142 -34.12236646
v 61.09403446 3.18465941 -31.94811195
v 62.05055863 2.82966020 -29.14328687
v 61.96204573 2.50495714 -28.97777408
v 61.77926064 2.15438940 -29.34593335
v 61.91356480 2.40670005 -28.93449739
v -13.47703021 -23.27678725 -36.12805158
v -10.09208616 -22.31219038 -36.96486354
v -11.18243206 -21.63965814 -36.00830957
v -2.34403438 -17.40967669 -38.67213801
v 7.00462051 -13.83811329 -37.63582185
v 18.06893386 -11.76878065 -33.29275921
v 48.11561853 6.00589998 -43.38398203
v 57.96439946 2.16740067 -34.87875685
v 61.79883331 2.55003083 -30.15802428
v 18.31956021 -11.40051894 -38.04997727
v 47.32019082 5.77032054 -43.75980049
v 46.37094960 4.99941781 -43.95830259
v 60.60458347 1.81445049 -32.38814697
v 60.83538383 1.71234866 -31.72077611
v -2.99130613 -19.19007301 -39.37002644
v -4.71676048 -19.68191005 -38.98757324
v -0.80134335 -18.12212914 -39.53244165
v 5.76358940 -15.63603990 -38.12316060
v 8.37461371 -14.72075935 -38.35719079
v 7.12372828 -16.46463759 -38.22646290
v 22.16698974 -11.92007586 -35.77687591
v 21.80020697 -11.48593146 -38.69902343
v 59.80809405 1.38134719 -32.74439275
v 0.66925469 -17.16344245 -39.32093084
v 1.63932610 -18.92322861 -39.39718381
v 2.14615255 -16.62743464 -39.15472701
v 3.77554074 -17.13156886 -38.94856945
v 15.20545501 -12.75519840 -40.16172141
v 16.60587825 -11.36981510 -38.07450831
v 17.26420969 -11.65247895 -39.15625811
v 20.29575408 -11.45243086 -38.98002580
v 19.59395967 -11.47156302 -37.37457097
v 18.87916774 -11.56147383 -39.21305388
v 22.80508168 -11.68719400 -37.72552684
v 23.54306728 -11.81334723 -36.94873303
v 46.96797952 4.01545316 -44.15383562
v 48.34644869 4.47801966 -43.65591705
v 47.73965850 2.93009728 -43.95302385
v 49.62200299 2.48185708 -42.72374511
v 56.60010874 0.34136235 -35.02476215
v 55.36179990 2.41966522 -37.62405366
v 20.19541524 -11.68480888 -40.30254111
v 18.01392436 -12.38838583 -40.68523273
v 23.66597392 -11.53001934 -39.51871395
v 25.13287216 -11.59316488 -37.47602180
v 51.71496421 2.47334875 -41.00817069
v 56.70301616 -0.01525373 -35.99801660
v 57.24934116 -0.19518880 -35.15435755
v 57.03002214 0.03639555 -35.41577607
v 21.74647339 -11.81318145 -41.67646915
v 26.11487545 -11.43298391 -38.39024156
v 26.48393624 -11.41927019 -39.56227750
v 55.99669740 -0.34325646 -36.66725755
v 56.51281029 -0.22818282 -36.32519022
v 56.06285855 -0.48807618 -36.77134216
v 28.37405168 -11.06137317 -39.25674409
v 27.51487494 -11.12383604 -38.55248541
v 27.53874101 -11.36249211 -41.16791859
v 25.69063939 -11.67856622 -40.50330073
v 29.85848859 -10.55988949 -39.77664933
v 30.59357591 -10.07910632 -38.88472915
v 31.04292229 -10.28650999 -40.77374935
v 32.43666887 -9.66918375 -39.70894590
v 31.45840764 -9.51564778 -38.43101487
v 32.39512071 -9.27511044 -38.79762813
v 33.21131691 -10.15683077 -40.57022929
v 34.85013917 -10.14626864 -39.83241320
v -41.25192016 -18.12704839 -29.71540391
v -39.61466253 -19.92160082 -30.08260764
v -41.17128626 -21.45687491 -30.65210208
v 33.39718282 -9.08439979 -38.94499689
v 34.55168754 -9.36284475 -39.10155594
v 33.61057490 -8.75135045 -38.03905845
v 19.13214289 -12.97233347 -41.90077633
v 24.28272925 -11.69963181 -41.37246683
v 31.69072792 -9.02276300 -37.47047484
v 32.92969242 -8.80173780 -37.93059662
v 42.57104546 -1.83291244 -42.91174933
v 43.08812320 -2.88819079 -43.12785342
v 41.37682542 -0.94966323 -41.82254151
v 56.11300841 -0.14659735 -36.49013489
v 55.98057806 -0.43683164 -36.79813445
v 56.35878444 0.04336937 -36.26592085
v 56.72079325 -0.44487847 -35.94657779
v 6.93047186 -3.24080093 -27.73318440
v 7.63857085 -4.37550759 -26.34141408
v 56.87574297 -0.20675694 -35.87046638
v 56.96691200 -0.34115350 -35.74173152
v 58.33726376 0.81410696 -33.21745992
v 14.44086246 -12.08694279 -39.05032948
v 13.20559531 -13.07996642 -39.71412778
v 23.48027937 -12.08592579 -33.84272754
v 47.28576913 4.82609542 -44.03622448
v 52.87731811 1.42045016 -39.29115832
v 9.96066164 -14.30242136 -38.63160685
v 9.09262430 -15.57123382 -38.38304058
v 19.07700859 -12.57070526 -31.46841004
v -34.73012149 -5.32485265 -22.15849236
v -43.69145632 -23.06834236 -30.61121143
v -44.10730302 -24.45227839 -29.21609022
v -45.50959915 -22.90950716 -29.67973426
v -60.69696322 22.17559703 0.46445717
v -59.77505818 23.16227369 0.99512993
v 61.87757105 2.39201100 -28.91005576
v -5.99434227 -16.71638153 -35.93198583
v 16.00444876 -10.95340867 -33.60164911
v 17.36899838 -11.65987924 -32.16945753
v 45.11948675 4.75086039 -43.59340295
v 43.60460117 3.79995396 -42.66807809
v 43.14360023 4.85006347 -42.14538634
v 49.29100722 6.29867334 -42.39768162
v 60.45262143 2.70691840 -32.96193853
v 14.59612325 -10.35412215 -32.41612390
v 15.61794709 -10.74636634 -32.61207044
v 16.18245989 -11.04428712 -31.79406375
v -9.02587175 -14.53644130 -33.01913291
v 15.43771848 -10.75596269 -30.80861084
v 16.42467082 -11.56745013 -29.30025011
v 14.28971812 -10.22310834 -31.28013015
v 21.65449969 20.86691931 -36.10033914
v 40.95054418 1.50054868 -40.83283991
v 40.86990282 2.09463248 -40.72111100
v 41.91193730 1.63631293 -41.30950943
v 59.16390195 1.24476897 -33.32082555
v 14.93258588 -10.66925097 -29.51109596
v 39.86731544 1.06975692 -40.59922323
v 39.26527500 3.06481402 -40.29028490
v 51.75957456 3.94316716 -40.86828604
v 53.85705456 2.93261698 -38.72299194
v 4.25855163 -7.23068742 -35.12714803
v 12.22613361 -9.29493178 -30.06662056
v 13.59004900 -10.65309066 -28.52432802
v 14.61542211 -10.68511512 -27.66967565
v -63.41224164 -4.59405780 -19.76631396
v -61.92757934 -3.43181938 -20.04099637
v -62.34207749 -5.61819412 -20.91304958
v 42.11345688 3.13992635 -41.36173427
v 43.73461008 1.80200569 -43.01652312
v 45.43280602 3.80530930 -43.88589785
v -34.39597413 -23.51788990 -16.15268365
v 53.52422222 1.09867856 -38.27032447
v 2.87601282 -7.63576152 -35.58961675
v 14.28433787 -10.93460154 -27.25507692
v 15.06333798 -10.95698029 -26.90021507
v 15.43795317 -10.91270708 -27.15805545
v 15.97207971 -11.09834854 -26.43362246
v 39.79546204 -0.09628287 -40.76571763
v 41.54152051 0.18344619 -41.45251587
v 44.37044263 2.20383354 -43.37422550
v -46.13103718 -7.89596234 -23.86156097
v -49.81188476 -6.35768659 -23.33121933
v -47.03359678 -6.67142496 -23.03920686
v 54.54846472 0.85856061 -37.51695529
v 57.07466602 -0.40838763 -35.46313941
v 4.56110528 -6.20457483 -34.44566578
v 44.86487433 2.87550897 -43.64932701
v 57.07797408 -0.21704042 -35.54773703
v 3.45928688 -6.14187960 -34.87631679
v 38.28904778 0.03098162 -40.22807255
v 39.01637346 -1.23269041 -40.75203091
v 43.08307916 -0.21776608 -42.84269735
v 44.39201206 0.69117371 -43.75397041
v 46.49142921 3.15617351 -44.25468296
v 47.84259945 1.42088265 -43.54757071
v 53.28875035 0.08895968 -37.56432980
v -41.66879877 -8.16585217 -23.27736281
v -43.30582917 -7.76203535 -23.14331941
v -43.65504533 -7.66043877 -23.22806418
v 55.98745868 -0.46039204 -36.79807857
v 10.02547704 -8.70969053 -29.71000783
v -23.51534180 -17.56039634 2.12995522
v -23.47095311 -18.52653734 3.44417640
v -24.16177280 -17.63747260 3.18206800
v 11.40979584 -9.14032292 -28.44809368
v 15.13576787 -11.12677157 -25.95230378
v 12.48458494 -9.46008507 -25.24331957
v 4.46759490 -2.05184752 -33.55735913
v 15.63459262 -11.24088839 -26.12604015
v 16.32408984 -11.57459524 -25.72011948
v 15.81298746 -11.38809882 -25.85584670
v 17.29391515 -11.70794852 -26.57314762
v -37.00681403 -4.56180377 -21.74679749
v -37.65172511 -2.85231741 -21.56633511
v 45.27076334 0.69459103 -43.84357482
v 46.46217078 1.04234694 -43.89349371
v 49.00179058 0.47719409 -42.35545546
v 16.70159586 -12.00233959 -25.17480217
v 17.76256040 -12.24791910 -25.41799471
v 18.61561835 -12.53660582 -26.03811026
v 37.84053400 -3.17377411 -40.42686149
v 37.90757805 -1.52098469 -40.25491700
v 39.00139034 -2.60989717 -41.19141400
v 44.20154542 -1.21514185 -43.34655032
v 47.36119881 0.01307944 -42.65817255
v 46.11254856 0.06953026 -43.25945675
v 46.37695849 -0.83997409 -42.29502007
v 48.36142808 -1.22276368 -41.13800079
v 49.65791851 -0.21661739 -41.42074659
v 20.20996064 -13.20363767 -25.90229362
v 16.57298766 -11.35366410 -27.48725563
v -45.70283368 -2.02498911 -22.22178876
v -45.06706819 -3.86259728 -22.78842777
v -46.11784592 -3.25990655 -22.58583717
v 18.68999936 -12.07000017 -24.60999973
v 20.99692822 -13.01541366 -21.23807371
v 37.52791882 -3.99101758 -39.98733684
v 37.05824167 -2.60445033 -39.04988617
v 22.39117958 -13.60219344 -26.66019462
v 22.45857753 -13.03500682 -22.65045606
v 38.91288117 -4.43344004 -41.21516645
v 38.13979402 -4.26589977 -40.84074125
v 39.59012777 -3.66680557 -41.04069620
v 18.94401386 -12.60849833 -27.57520229
v 17.89011434 -12.06171885 -30.27659841
v -49.42044988 32.96691552 -17.83658564
v -46.70527950 34.13751349 -16.31501317
v -46.87700793 33.97649154 -18.58822256
v 23.69586192 -13.40134908 -26.52027830
v 24.09958653 -13.24730739 -28.82529423
v 29.62999977 -11.16000023 -29.96000089
v 25.86799860 -12.79466879 -28.38813886
v 24.48956482 -12.36954145 -29.91448157
v 33.77487883 -8.92931689 -36.01026908
v 34.74999964 -8.84999987 -35.58000177
v 34.94000062 -8.88000056 -36.92999855
v 33.03999826 -8.85000080 -33.84000063
v 32.62217715 -8.71587358 -36.43056005
v -23.16179685 40.89070112 -19.63095367
v -21.86364681 41.16770253 -19.39824224
v -21.81206644 41.09285027 -20.23039386
v -21.86471596 41.08716920 -18.12768169
v 35.68235412 -8.48639570 -37.77060658
v 35.36331654 -6.96740951 -37.07201779
v 36.33255139 -6.85760844 -37.70186007
v 36.90594807 -8.30688514 -37.56691143
v 35.85014492 -8.74666497 -37.47029230
v 34.57956761 -8.68579093 -37.79980168
v 33.55243057 -8.76420364 -37.41554171
v 36.41648591 -9.65046603 -38.12416270
v 36.57853603 -9.19890683 -38.02604601
v 35.56490690 -9.74957738 -38.67382556
v 25.03746934 -11.86172664 -32.89057314
v 27.43167803 -11.23076677 -33.66231173
v 28.76846492 -10.73133759 -35.29531509
v 28.44079956 -10.92745829 -32.79668093
v 32.26220980 -10.29530726 -40.98623618
v 29.38130312 -10.77262498 -41.41793400
v 31.38472512 -10.82306542 -42.06989706
v 35.04149243 -11.88731287 -40.69737345
v 33.20010006 -11.05345413 -41.46380350
v 37.01603785 -11.48765162 -38.92103583
v 35.99223867 -13.43516354 -40.60598090
v 38.02119941 -12.36408297 -38.38600591
v 37.80824319 -13.38170376 -38.90159354
v 11.36885211 -13.44774477 -39.19683769
v 16.79918356 -12.85488624 -40.73031619
v 38.54851797 -14.24271613 -38.05789724
v 39.31227699 -13.73281050 -36.60424799
v 25.72878264 -11.86009124 -41.73167050
v 27.00429782 -11.84530370 -42.93470830
v 29.77429889 -11.52403373 -43.31186414
v 28.12120691 -11.58313733 -43.09395328
v 31.75489232 -12.08694465 -43.14832389
v 33.58891606 -12.55189069 -42.22418368
v 37.09103540 -13.92222289 -39.71864656
v 37.87045926 -15.14073741 -38.73204440
v 22.42084034 -12.62601186 -43.57203096
v 20.75966075 -12.95082737 -43.00994426
v 27.95615420 -12.32867967 -44.46178675
v 29.97019142 -12.81622797 -44.39270496
v 31.24924935 -13.51245120 -43.97006705
v 32.53461048 -13.29866704 -43.24471951
v 26.20611712 -12.36680523 -44.29975525
v 36.10256314 -15.20835701 -40.57572782
v 35.21886840 -14.66219872 -41.39208794
v 37.14010119 -15.12730867 -39.58091885
v 11.47908904 -14.35978059 -39.12249207
v 12.89558318 -14.87980597 -39.15172443
v 17.69443601 -13.56680691 -41.53927043
v -27.07135491 39.78308290 -18.37536320
v -27.80347131 39.24910352 -15.89413732
v -26.74565278 39.78022560 -17.54804887
v 14.57498036 -14.19096813 -39.94309157
v 16.54786430 -14.82303720 -40.63140973
v 20.04595473 -13.85991462 -42.92361811
v 23.10580015 -12.30121497 -43.34814847
v -22.11244777 -23.05669151 -32.84668922
v -23.43980782 -23.57640490 -33.15791115
v -23.70078303 -22.57104777 -32.15399012
v 26.37347579 -13.21322471 -45.11985183
v -22.30305783 -25.05206876 -34.43703428
v 33.67184103 -13.91999517 -42.51463711
v 34.86775234 -13.64881173 -41.59132391
v 34.07067060 -15.75035416 -42.02616587
v 22.10225910 -13.61323427 -44.15930808
v 27.39480883 -13.80856056 -45.34160346
v 37.18023747 -16.24819636 -38.82100433
v 36.00238264 -10.23145113 -38.93284872
v 39.67563063 -11.89027634 -36.39961407
v 4.93939593 -5.41080860 -33.76337886
v -53.58627066 -15.18619992 -27.42472105
v -54.80534583 -14.41713609 -26.87272057
v -53.06806415 -14.30008747 -27.50817686
v 7.90751167 -6.93756249 -30.44029139
v 7.24297902 -4.97760344 -29.16381881
v 8.59415159 -6.14147121 -27.84547769
v -15.32362495 40.56843370 -9.28760227
v -13.45667336 41.30677134 -9.87365656
v -15.55143017 41.45250842 -11.54006459
v 13.81554082 -11.08762342 -23.98496307
v 14.27206583 -11.30862627 -24.86013807
v 13.38926982 -10.36114804 -24.59001914
v 10.59181802 -7.78998155 -22.29626291
v 11.68878563 -9.30870697 -22.35407010
v 11.02521177 -8.54442269 -23.59325252
v 10.49839053 -8.06105882 -21.78627066
v 15.26874956 -11.79979742 -22.70091698
v 14.51892778 -11.56073157 -22.63165079
v 12.65013404 -10.02350077 -23.01967517
v -45.05736381 -20.36702260 17.57071912
v -43.40762272 -21.43933438 19.84565519
v -44.76738721 -20.84275521 19.43789050
v 20.21429315 -13.61098047 -19.96988617
v 18.61647144 -13.19116354 -20.16991563
v 19.87607218 -13.55216373 -18.69367249
v -14.68934398 37.04369068 8.71467777
v 18.12000014 -12.86999974 -14.99999966
v 16.38594083 -12.27440406 -15.73403925
v 16.86736569 -12.55747769 -15.08605760
v -49.63062704 -10.64419560 -25.77904053
v -50.15761033 -10.37814748 -25.76293238
v -50.07997155 -9.91410948 -25.53483471
v 21.13694139 -13.73322308 -19.63436604
v 22.16610312 -13.44520878 -21.08172886
v 30.86275235 -33.51961821 -32.68779069
v 29.30771187 -34.22895446 -31.94773942
v 29.48595025 -34.32082757 -33.08790550
v -28.60563993 38.14022616 -21.80913463
v -27.18968503 37.15275601 -22.20366336
v -28.95700000 36.33775190 -22.06139080
v 22.93965220 -14.28967435 -19.94640566
v 20.70178278 -13.11459951 -18.09364371
v 20.42612433 -12.96933275 -16.90348238
v 21.54508047 -13.07822298 -17.87584275
v 23.39000069 -13.65000010 -14.56999965
v 4.16676188 -3.35684861 -33.87304023
v 5.58551587 -4.16952046 -32.37172589
v 5.36685344 -2.80218944 -32.55528584
v 5.97792165 -3.20364092 -31.46391362
v 8.38473532 -5.41989971 -26.86259709
v 9.35598463 -6.36585895 -25.03001131
v 8.75107106 -5.41016040 -24.97143298
v 8.88891798 -4.83289221 -23.97461422
v 8.99111480 -5.80393150 -26.32739209
v 8.38490296 -5.15571050 -26.53182857
v 10.46351902 -7.90620316 -25.16325191
v 11.03081927 -8.52930360 -24.49163981
v 10.89056768 -8.42967909 -26.11869015
v 10.11988614 -6.46198075 -22.57342264
v 9.91824269 -7.03665521 -21.33020014
v 9.52786207 -6.13749493 -21.17624879
v 9.32155736 -5.68228401 -20.85245214
v 9.44365375 -5.57013135 -21.90496959
v 9.79413651 -5.54007059 -23.61891232
v 10.54827590 -7.85807800 -24.71007593
v 10.80185454 -7.63484975 -23.51613529
v 10.36324352 -7.04795308 -24.57083017
v 10.26713569 -6.86032558 -22.29362912
v -30.65028973 -30.00671230 -30.45548499
v -29.95803952 -29.85468134 -29.23790552
v -32.65475109 -29.27797474 -29.60598096
v -18.04680377 34.79039669 4.18927241
v -17.04023965 35.22767872 2.62085651
v -16.81469753 35.66351533 0.84449979
v -13.99662625 40.31033814 20.83563618
v -15.72644524 40.17527774 20.42078786
v -15.52175079 40.53898156 22.18793333
v 11.16650552 -7.59891979 -20.76336183
v -55.09156361 -12.95870915 -26.64997242
v -53.89202759 -11.28479000 -26.62234381
v -53.93873900 -12.99549732 -27.07245015
v -66.19997323 0.05899113 -15.22806473
v -65.72510302 -0.72670577 -17.02705957
v -65.78020006 -1.57511886 -15.34754131
v -17.73027703 35.03364325 2.12719757
v 13.17081414 -8.48100428 -16.68579318
v 13.61046918 -8.85749795 -17.55372994
v -2.23183609 -19.17947829 -18.61736178
v -0.60036569 -18.86362955 -20.81362158
v 14.36000038 -9.95999947 -17.40000024
v 15.28651733 -10.80466155 -18.31420884
v 16.55834913 -11.50547154 -17.60485582
v -25.37075803 32.14587644 1.15119771
v 7.04898546 -1.21004367 -28.69789861
v 7.03039346 -2.63928808 -27.32255310
v 7.76036037 -1.45681971 -26.06644668
v -6.97281910 -26.98455192 -34.52457860
v -7.69968983 -27.21514553 -33.73184800
v -6.67278469 -26.93137899 -35.31839699
v 38.75394166 -4.54153633 -40.85453227
v 39.33165222 -4.47498634 -41.16969556
v 37.15772554 -4.63214517 -39.49116915
v 37.16493025 -6.12036930 -38.60079497
v 36.73457354 -5.38935186 -38.88999298
v 42.31043905 -3.96024296 -42.61013120
v 41.90156609 -4.00180882 -42.37283766
v 39.81468081 -4.22334811 -41.32942110
v 6.44139852 2.15530698 -31.39004856
v 6.61836052 1.88828877 -31.35043383
v 6.31237822 1.53178943 -31.79818392
v 6.64000260 1.37000042 -31.25000000
v 6.40280824 0.06778275 -30.67864664
v 6.32574689 0.78976859 -31.90803528
v 6.92215236 0.67526579 -30.04109301
v 5.94773795 -0.20114618 -31.67682886
v 6.74117915 -15.58032818 8.38565454
v 7.20560830 -16.83114655 7.51192728
v 9.09790955 -15.86497389 6.53050700
v 7.30580417 0.97843655 -27.37414092
v -43.23869944 -18.39131676 -29.57642637
v -43.98163036 -17.03193225 -28.93285081
v 49.60339889 -0.95565652 -40.44204578
v 6.96488749 3.84021015 -29.78843637
v 7.35302363 3.46248969 -29.63848040
v 6.64734188 2.14536651 -31.19343333
v 6.04938855 8.12941696 -30.43811023
v 7.18502235 8.48916732 -30.72217479
v 41.36263207 4.99955099 -40.93839228
v 39.75985572 7.39418110 -40.13481736
v 42.82403737 6.78048003 -41.60189256
v 42.08391160 7.61563005 -41.04915634
v 7.90969469 10.21717396 -31.59295022
v 7.93776102 11.52154990 -31.14352375
v 8.50473903 11.08238567 -31.95638955
v 10.22045128 12.25195173 -32.88853914
v 11.22181211 12.48166431 -33.70828554
v 11.03369240 12.08759286 -33.52354839
v 37.33045608 8.88628792 -39.14800286
v 36.47591546 11.99896075 -38.45721111
v 38.73337060 9.64242592 -38.83658722
v -13.59040663 41.75034538 -12.70963252
v 34.19005498 10.40136442 -38.25730830
v 33.59131142 12.01852877 -38.25271875
v 35.24015471 11.04042958 -38.72008622
v 35.59324518 12.00117450 -38.55634481
v 39.76548463 10.17815061 -38.03749755
v 42.14017838 11.27098408 -34.65299308
v 14.65160865 15.24209417 -36.13599390
v 40.57927802 11.52098365 -35.13656929
v 33.35886821 14.94752616 -37.48676926
v -45.40199786 -5.10063861 -23.19937944
v 44.68767345 14.38066177 -30.25114723
v -37.52468526 -18.48208345 -29.45408039
v -36.85378283 -17.87344925 -29.06999737
v 21.34777233 20.02345212 -35.92694923
v 21.65699378 18.57259311 -35.58021411
v 21.23745158 18.45494099 -35.70148349
v 26.12935752 17.18257926 -34.52546895
v 25.28120205 18.27879250 -34.83024240
v 30.23942187 17.53311977 -36.07940674
v -23.38980325 29.81585450 -20.85233852
v -22.63015136 30.64349294 -20.91985382
v -20.98964527 30.34074046 -21.05637826
v 30.10993637 16.50338620 -36.54067591
v 32.97680989 18.11170205 -31.90932050
v 39.43990916 15.93021676 -27.33152732
v 37.91323677 16.26577042 -27.73469687
v 44.88437250 16.30231179 -26.65827610
v 45.97913474 15.40899556 -28.99741940
v 46.17187753 14.09343630 -32.01726824
v 50.36643147 16.62682183 -31.01693094
v 51.06014013 16.18206128 -32.16699883
v 18.84211972 18.36717129 -36.28204763
v 19.30189691 20.21361887 -36.00642830
v 21.98824100 20.42149380 -36.09380871
v 20.77419311 18.80103536 -35.88311002
v 22.09900506 19.39677633 -35.69506854
v 34.85136852 17.68485270 -26.80299059
v 33.05599093 18.47004890 -27.10914426
v 35.60885787 19.26728524 -20.97086795
v 36.91779450 19.24441755 -21.42585441
v 40.56227952 18.85938831 -21.57764323
v 39.39180821 19.08988506 -21.10856213
v 40.47966376 19.17845011 -20.63061297
v 38.06775063 19.22835410 -21.21968009
v 40.87813199 18.20123382 -23.08762632
v -22.43843675 28.59273553 -20.83779685
v 49.05416071 18.23275350 -27.91599743
v 49.67611656 18.66318285 -27.82413177
v 20.84896713 29.65112962 12.51748856
v 22.54495583 29.13012169 11.31254062
v 22.09188789 31.29021451 11.45734731
v 52.08379775 17.45526120 -29.62881327
v 52.25702375 17.30400510 -29.85786088
v 44.87563670 20.45251802 -20.93130909
v 46.41194642 19.94844154 -23.09842966
v 46.33143172 19.76734586 -23.45858328
v 46.01054266 20.32888122 -22.43419178
v 48.54749888 18.77610385 -26.80409327
v 23.39657955 24.25044589 -34.23384205
v 22.64399081 24.87023920 -33.84776041
v 23.54541421 24.70488660 -33.76352414
v 29.68015522 22.66225778 -8.74539651
v 46.08333111 22.23916911 -16.84606820
v 26.79963224 26.93219855 -1.79044635
v -40.58230296 -22.18143083 15.76933637
v -39.01794553 -22.77465351 16.39785431
v -40.22366926 -22.25537226 17.03534462
v 25.16058460 27.76987851 -2.51913047
v 25.41677654 26.38456225 -5.92640368
v 29.17388454 21.58021554 -11.88865397
v 44.74962503 21.27468958 -18.08715984
v 44.43678632 20.89324594 -18.09833013
v 30.35794757 20.58327571 -15.05493186
v 29.81387451 20.47806792 -16.08112082
v 35.81565991 19.87761073 -15.59226960
v -14.96418193 36.53959557 -1.09774410
v -15.28921351 36.85215488 -2.28929985
v -16.44231752 36.32988036 -1.64895121
v 52.17685550 19.07697879 -27.80258842
v 22.51610160 20.06484754 -35.91361269
v 54.84875664 17.26745814 -29.92581576
v 55.46782538 15.87703824 -32.50084445
v 18.45621318 20.48314735 -35.79831123
v 24.84140359 19.30511370 -35.16134620
v 24.07543175 18.02198961 -34.63958949
v 58.89258906 13.72098736 -29.75056879
v 20.23526281 18.12952384 -35.88666022
v 20.56902833 17.66851172 -35.00299528
v -53.11297253 27.38344111 16.18052647
v 53.86427417 13.38227466 -35.77919304
v 47.45322838 12.80288771 -34.92582962
v 46.77052051 11.72688510 -35.79636663
v 53.04453522 12.44159415 -37.06783801
v 12.94168830 14.35872167 -35.31777486
v 14.02997132 15.08121658 -36.03560850
v 32.95117617 11.10606734 -37.58259118
v 42.30051860 10.79295855 -35.50243750
v -43.86326671 -16.99016057 7.45898485
v 12.26859447 13.19077332 -34.64008495
v 12.81675138 13.64908740 -35.21358967
v 12.29423750 12.70736102 -34.51605141
v 35.13860703 9.57324635 -38.52944076
v 60.37149951 8.34354851 -32.35521168
v 38.44241798 1.53492915 -40.25846720
v 37.21714765 0.14118128 -39.11276907
v 55.99923804 -0.46286575 -36.78021953
v 52.31818929 0.86974824 -39.31275010
v 5.72249619 4.48081177 -30.16235307
v 6.83790725 2.36881222 -30.80134653
v 44.22689974 -2.99102487 -42.86327958
v 14.66617268 -14.93790653 -39.38519210
v 36.49999946 -1.26999978 -36.97999939
v -61.86949089 22.70546742 18.38674210
v 43.21189597 -3.75986705 -42.87994653
v 43.12922806 -4.61586798 -42.40218922
v 36.41413152 -5.12479665 -38.50490600
v 36.32999957 -4.20999993 -38.13999891
v 37.92109340 -4.69033420 -40.11073336
v 41.99170321 -4.40772576 -42.00194031
v 44.34681684 -4.60561179 -41.80889577
v 43.99029538 -4.06188285 -42.50824451
v 43.34913194 -5.41848922 -41.55100882
v 7.83417094 -14.81166296 7.69531820
v 36.45923361 -5.92069980 -38.36880624
v 39.66446221 -5.95632289 -39.47812691
v -26.14223771 -17.23792218 4.22469201
v -26.16436221 -16.88886993 3.61833884
v -25.00582673 -17.71054789 4.21267655
v -27.59046294 -28.43178250 -25.34398623
v 44.66725886 -7.02600600 -38.65412995
v 42.52917692 -7.02046184 -39.57903385
v 42.23715514 -6.33932604 -40.14803469
v 44.66782510 -6.05191570 -39.56678882
v -37.91710362 -22.53311127 -31.19267337
v 38.33771870 -7.60040712 -38.09179366
v 38.31893206 -8.32059700 -37.69319132
v 38.09332103 -8.06502532 -37.80031577
v 37.99723834 -7.63461087 -37.87412494
v 42.42560267 -8.00538808 -38.66771609
v 40.95656052 -7.19183637 -38.76280040
v 43.63700375 -7.83161167 -38.58756647
v 44.03230920 -8.05873889 -38.10704872
v 45.60146481 -7.62707787 -37.11163625
v 44.85652223 -8.85655265 -36.37302294
v 44.52342913 -8.43772106 -37.13877127
v 37.97500208 -8.57183244 -37.57420182
v 39.70054910 -9.02969018 -37.56067529
v 40.40264338 -8.30525998 -38.09625283
v 41.47667810 -9.42388084 -36.50527820
v 42.32579470 -8.69418588 -37.73456439
v 9.68832243 -5.42557053 -19.66080070
v 9.06980596 -4.68251714 -21.02190815
v 9.30911396 -4.65534674 -21.56808414
v 38.44739497 -10.63711476 -37.61435673
v 37.81195357 -10.19022521 -37.84714267
v 24.62723292 -13.50714732 -45.11717334
v 24.04432930 -14.14352003 -45.19593343
v 26.48456767 -14.02235311 -45.51736265
v 26.57599375 -15.09022433 -45.70668936
v 27.94580162 -14.80748877 -45.35624757
v 28.71145867 -13.71571887 -45.01345754
v 19.14278418 -14.26910236 -42.38768667
v 20.21209151 -14.65673465 -43.08088496
v 22.92846143 -16.18624292 -44.81471702
v 23.18399958 -14.96101078 -45.00029981
v 24.22770485 -15.52738436 -45.47787458
v 38.84165362 -18.24525557 -32.04056993
v 38.25582191 -21.12499624 -32.66394511
v 37.99258918 -19.64275911 -33.52711722
v 40.12497514 -16.08943380 -31.57364205
v 40.75048491 -17.39973389 -30.20261414
v 10.41777618 -15.15256613 -38.55974972
v 9.87913646 -16.49467088 -38.08835149
v 20.45310102 -16.90865494 -41.66136682
v 20.56309767 -15.91416076 -42.98554361
v 21.84572816 -16.69596694 -43.66639256
v 36.84109449 -21.98521607 -35.59479117
v 36.42633557 -20.32822743 -36.97545826
v 37.44099289 -19.95908469 -35.47908366
v 39.02784362 -20.19977942 -31.14961833
v 39.95286673 -21.24702185 -30.02198972
v 40.08405283 -19.49268393 -29.90743145
v 39.69580308 -23.01146463 -28.66316959
v 41.32340476 -20.74597403 -28.37406285
v 8.71282816 -16.86857082 -37.92366013
v 7.85662793 -16.34825580 -38.23136911
v 22.98174240 -17.37819239 -44.54371333
v 23.79118279 -16.84742980 -45.19153014
v 23.88162166 -18.14157516 -45.08280382
v 26.81359276 -20.39712295 -44.10234466
v 26.08600445 -19.85680871 -44.95158792
v 27.73929946 -18.85593124 -43.90176013
v 25.68943612 -21.49977162 -44.64488849
v 29.06156890 -22.20363729 -41.74654186
v 31.30916134 -20.30160092 -41.04493931
v 31.69071302 -22.02802151 -39.86512497
v 29.37270328 -23.63412268 -40.81269726
v 29.78743985 -24.78902042 -39.92747515
v 4.22746269 -18.90005916 -38.55212405
v 2.68956111 -20.21346428 -38.43985125
v 24.60246906 -24.45203997 -43.74436289
v 25.28943308 -22.93499373 -44.20157522
v -0.81602723 -19.49197985 -39.71353918
v 0.09321733 -20.39139345 -39.53458369
v 27.55403891 -27.20363066 -40.68268090
v 29.10495363 -27.01130509 -39.26295042
v 23.85208942 -23.91992696 -43.18283871
v 22.93811366 -24.78989586 -42.10412502
v 23.14927056 -23.63436297 -40.90025276
v -18.10274646 38.05612028 -6.11826219
v -18.20910722 39.07410055 -7.83990510
v 25.23080632 -26.32153593 -42.62616485
v 25.92948638 -25.31740814 -42.60225222
v 32.26655722 -27.95572579 -36.60062701
v 30.55313975 -27.51262113 -38.01919892
v 34.21024233 -26.77768096 -35.94463319
v 35.21488979 -27.11687796 -34.43434089
v 34.16347131 -28.53379026 -34.69770774
v 23.54795672 -24.87099357 -43.06140542
v 23.83938804 -25.51081963 -43.16118732
v 30.97228892 -29.16100807 -37.09669039
v 24.66014959 -25.71224421 -43.12338307
v 35.71474552 -28.51331607 -32.59392083
v 35.05204991 -28.94632518 -32.68178180
v -2.10292148 -20.89178935 -39.60919008
v 23.08036573 -25.71918815 -42.52846912
v 29.07047048 -28.74952182 -39.01317716
v 34.38147902 -29.72349711 -33.15686435
v -5.68312081 -20.35755292 -38.73299062
v 22.57420495 -25.78512020 -41.71624780
v 23.62511680 -26.49095654 -42.56819189
v 27.54919603 -28.91804837 -39.70537707
v 32.71225840 -30.36166728 -34.79182720
v -4.20164922 -20.70920542 -39.35960680
v 0.96100190 -21.11020498 -38.93697262
v -0.67873305 -21.70652710 -39.28925842
v 22.34759368 -26.61824413 -41.05322063
v 22.48714678 -26.61523409 -40.34748673
v 22.75624312 -25.23430623 -40.75388610
v 22.69450761 -26.61525272 -41.82626307
v 22.22001739 -27.54258364 -40.87571427
v 23.07531051 -27.29634754 -41.73423722
v 25.76706372 -27.47999132 -41.80432484
v 24.06289987 -27.58025378 -41.81112349
v 26.46146342 -28.83270383 -40.34719244
v -7.71854538 -20.83060145 -37.74031624
v -3.70543520 -21.94391936 -39.36629742
v -5.80794038 -22.26655930 -38.88823092
v 21.56844363 -28.43172103 -39.93706405
v 23.06614444 -27.82618999 -41.07655585
v 24.69016984 -28.55489030 -41.13893583
v 33.65796804 -30.56541085 -33.48604217
v 32.55150095 -31.85769916 -33.78057107
v 23.41387421 -28.11665460 -40.95622152
v 28.92502211 -30.45448288 -38.03741187
v -15.89802466 -16.51165076 -31.16774000
v -2.40081316 -22.68813737 -39.12077844
v 31.00816533 -32.35451877 -35.12549773
v 3.82028497 -20.09683475 -37.15080023
v -51.61540210 27.33987756 9.54689272
v -52.74556950 26.36722103 10.12545824
v -50.73302239 28.10782939 10.35845466
v -11.24188118 -14.44830652 -32.02977404
v 5.81675023 -17.88518392 -38.24718297
v 5.04058786 -19.04371008 -37.89415210
v 23.89002405 -22.54911512 -43.73765737
v 32.18592331 -26.42050013 -37.50333190
v 33.53503346 -24.44342710 -37.73307055
v 32.82121569 -25.14269389 -37.84543648
v 2.60697328 -15.05798101 -38.52467239
v 7.42906518 -18.12754199 -37.26254404
v 29.64817919 -19.84884590 -42.47747734
v 32.86256641 -21.09216526 -39.50003162
v 25.06849729 -16.98834077 -45.52112520
v 25.20216256 -18.88910681 -45.28136551
v 26.01283044 -16.30092412 -45.66351324
v 26.84856392 -17.47382805 -45.13502866
v 31.41840175 -18.42983998 -42.12348536
v 22.98689820 -14.07125499 -44.75103691
v 11.03409100 -18.66675355 -29.66499142
v 11.16763242 -18.88809167 -27.85103768
v 9.86083597 -18.59283447 -28.15520950
v 29.97521125 -14.89197556 -44.40632090
v 28.75269391 -17.01728068 -44.21734810
v 29.62515876 -16.52252860 -43.93603653
v 37.53410280 -18.12390611 -37.26677597
v 36.09779477 -18.26511882 -38.55169937
v 37.82466799 -16.54122956 -37.88438439
v 21.24468982 -14.55791015 -43.84000227
v 32.21218288 -14.89442587 -43.35821792
v 34.93661061 -16.96050726 -40.63640907
v 41.70590267 -19.33711395 -28.99412997
v -32.44361281 30.45579419 2.83565396
v -30.74699268 30.63031472 4.13951976
v -30.90083040 30.75817786 2.22858624
v 17.29030348 -12.45919056 -16.41184464
v 14.62947298 -10.65004990 -16.17649384
v 16.22053608 -12.25971524 -14.82719183
v 18.12577061 -12.24189717 -12.36161776
v 19.01180670 -12.63334602 -13.40324152
v 14.90061451 -10.99648234 -13.73815816
v 20.13261616 -12.86263112 -11.64934225
v 21.90098353 -13.03542033 -11.85422391
v 23.36540446 -13.70561682 -12.61560898
v 24.02105927 -14.04033881 -13.21085542
v 20.00212856 -37.84176335 -34.35272351
v 19.02092621 -37.73532435 -33.65161642
v 19.08763312 -37.37051412 -34.42119434
v 24.48640391 -13.57256155 -10.84956806
v 22.63112366 -13.20698671 -12.20560167
v 26.31999925 -14.96000029 -14.32000007
v 23.18967693 -13.52125034 -18.03004555
v 15.54497331 -11.06773689 -12.57565245
v 16.57778770 -11.19804289 -12.45309599
v 18.39089021 -11.47615910 -10.95830556
v 15.45919571 -10.38258523 -11.51252724
v 14.33547586 -9.43009183 -12.77559903
v 14.80058674 -9.94056650 -12.59174384
v 8.66294466 -2.78662541 -21.95687778
v 37.19066456 -5.70335286 -38.81739825
v 42.32783243 -5.32252947 -41.65296629
v 45.13049126 -3.54600349 -41.70345515
v 19.99580301 -35.69131345 -36.48414090
v 19.25739087 -35.62890366 -35.82395241
v 19.96117085 -34.95432064 -37.07343712
v 6.39167055 7.06801517 -30.42327985
v 7.31541496 6.63551176 -30.21212853
v 2.18832609 10.27682330 -28.39816548
v 0.22129045 7.93116447 -27.68277563
v 38.00589591 4.94631799 -39.53605145
v 38.15221041 3.24840914 -40.01098499
v 36.96816042 3.21357069 -38.26685995
v -58.96998942 23.72623980 4.08436963
v -59.74944681 22.81215414 2.92328023
v -59.92671102 22.50586823 4.77818213
v -5.01517532 12.41476182 -25.26639961
v 6.91618538 11.49608009 -30.43673933
v 8.77048820 9.59819742 -31.35671094
v 9.24834795 11.53162681 -32.44233504
v 9.91347153 11.31383982 -32.50011057
v 37.28252277 6.21808600 -38.97305205
v -0.22748789 12.10865844 -27.06763707
v 0.32567439 10.05169284 -27.41644531
v 9.78365261 11.68104541 -32.66227618
v 36.25310957 7.32388487 -38.25351968
v 22.79410139 -36.14787012 -36.93083301
v 24.30701442 -33.93562138 -37.71544620
v 24.65295419 -35.53315625 -36.66238114
v 35.50522774 7.78647047 -37.85116225
v 35.98302230 8.33637081 -38.59490156
v 4.36019758 14.57162574 -28.19871344
v 10.55801474 12.83455454 -32.66437724
v 37.94575110 -18.58051494 -35.49365699
v 34.83505175 10.36204584 -38.56787086
v 7.66559551 13.61733209 -29.57919426
v 11.11844927 12.94717193 -33.03728253
v 10.61576605 12.84133550 -32.61939436
v 13.40136677 13.70915398 -35.42356938
v 14.18929454 13.67135905 -35.20187736
v 13.44290469 14.40032851 -35.72873399
v 33.80022943 9.20195505 -37.24145517
v 11.30378153 15.28821886 -31.34704009
v 11.62276603 14.90809210 -31.93659335
v -48.85379598 -18.29550229 17.44765416
v -49.94416609 -18.53088476 19.41064373
v -50.59822276 -17.10884832 19.64928210
v -6.30807411 30.75092658 -24.12830479
v -30.52643873 37.46714070 -21.72768675
v -29.54711206 38.95717114 -20.38790472
v 11.75307762 16.08950458 -31.61671013
v 11.30157709 15.95253311 -30.85922450
v -32.71623701 37.27488220 -21.34607174
v -31.36325628 36.39483079 -21.94689587
v 59.49210376 9.04143415 -33.12021121
v -57.27411062 28.03895064 -11.89522911
v -56.66190013 28.21802907 -10.41400898
v 20.61813511 24.99790676 -33.52034837
v 21.27281763 24.93325807 -33.76210853
v 32.04653040 18.90261285 -29.57762033
v 30.15767410 20.17423883 -30.76337278
v 31.85944259 19.02458072 -28.20480801
v 33.30546618 18.21623370 -28.07964943
v 53.57291177 17.78654754 -29.59361300
v 29.07651477 21.20846510 -31.46383166
v 29.34521064 20.52253112 -29.63384613
v 32.13477507 18.68097484 -30.35843559
v 58.98558721 14.31492250 -28.09671871
v 31.39441833 18.90873909 -32.06347302
v 30.80913797 19.50678788 -31.79748729
v -26.33097209 38.96648064 -21.91863954
v -23.84760231 39.60566595 -22.18561992
v -25.62592365 37.87565976 -22.55469933
v -24.39931408 38.52040693 -22.60238864
v -22.47779071 39.71596807 -22.62520045
v -23.06024544 38.38665411 -22.80837856
v -31.87299147 34.21036899 -6.05394831
v 53.58221009 16.80556312 -31.64584935
v 34.90306810 16.86924137 -32.67248720
v 52.96981335 13.20124976 -36.27252206
v 3.54324840 -4.46653739 -34.24984589
v -10.32525208 -13.01638130 -31.98259696
v -14.42374196 -20.05894855 -32.83262998
v -20.16495727 41.51039571 -19.67674308
v -19.86311562 41.60824046 -17.95229502
v -17.08916202 42.21580923 -19.16357130
v -16.12511650 -23.26276526 -35.30951217
v -19.63181980 -24.48062599 -35.15508026
v -18.30333099 -23.02160859 -34.40583870
v -16.68964513 -24.46760982 -35.88639945
v -16.92299731 35.75212136 8.06684047
v -16.05776884 36.30366176 8.31895601
v 31.39000013 -9.53000132 -35.64000130
v 35.68558022 -8.32522660 -37.63733804
v 36.01824865 -7.54796015 -37.57636249
v 36.89821437 -7.25556631 -38.10446709
v 38.23453933 -5.35658794 -39.51120004
v 5.53012453 -2.50896602 -32.71885961
v 6.65623648 -4.45907144 -31.04354441
v 5.95071027 -4.66215285 -32.23022446
v 47.90671170 13.80132325 -33.88753161
v 12.17523590 16.34470001 -33.25406834
v -26.47057362 -26.90264583 -17.77802780
v -27.97247283 -26.76689252 -18.40130426
v 12.10467517 17.27448590 -32.03112632
v 11.97062898 15.36718383 -32.75935352
v -1.03877776 -22.85092697 -34.29642692
v -0.62625500 -22.80012146 -35.17223895
v 0.14638007 -22.21599221 -34.34210643
v 13.27674463 17.58379117 -33.40584040
v 53.44353989 17.04633608 -31.07116371
v 11.06120273 19.74862069 -29.41610292
v 49.32552204 20.52984945 -23.61107990
v 49.42145571 19.89891939 -25.36540292
v 29.72175553 20.28031461 -26.54391527
v 46.16559669 19.57569085 -23.85491133
v -49.79789257 29.35544029 13.95240705
v -49.52450097 29.55305390 11.79111190
v 46.87127471 20.25897056 -23.29742908
v 6.60167262 22.02379517 -27.23092772
v 41.13369063 19.75541934 -18.15717481
v 46.64804041 21.54002152 -20.23545653
v 47.05028608 21.33359760 -21.41892165
v 45.67072913 20.93570866 -20.67002840
v 46.12277448 20.85753158 -21.87400870
v 27.05622278 21.87674679 -23.47617969
v 44.54513639 20.99948376 -18.08109507
v 45.60272396 21.38465270 -19.21455190
v 46.81872576 21.68348059 -19.71747167
v 46.18871212 21.73271589 -19.01514828
v 48.41934517 21.21950872 -20.90535313
v -36.11583263 30.42793646 0.68175618
v -34.89572182 30.47046997 -0.46185515
v -37.45959699 30.32593057 1.04380317
v 3.70740681 23.71761948 -25.91604181
v 10.59104223 24.46500212 -28.25217880
v 9.09721013 25.01138858 -28.40067446
v 22.12099358 27.87713893 -29.42804433
v 46.32494599 22.61133119 -15.98663628
v 7.86052458 27.20019966 -28.65051851
v 22.08965644 27.89700031 -28.20856497
v 23.19638990 27.07162872 -26.47297643
v 23.11816439 27.13291533 -28.02828327
v 45.17025501 22.19193615 -16.53221808
v -42.52462462 33.79442543 26.02802590
v -41.25091434 34.22434628 25.18844046
v -42.87742823 33.39732811 24.70681444
v 29.84726056 20.81779763 -14.57521878
v 27.10354142 22.67098241 -15.10283817
v 43.66799444 22.32934348 -10.74569114
v 44.99077797 22.67290838 -13.28314748
v 45.48566416 22.71344885 -14.13450949
v 6.96407445 29.43955734 -28.24546583
v 13.22668605 29.87710759 -28.74980867
v -48.68110269 31.74924850 28.72144431
v -46.65780067 33.05996582 28.79630402
v -47.65644297 32.03083947 26.94831043
v 44.62174699 22.54886366 -12.01203465
v -55.30314893 15.28972946 -20.47810145
v -58.77889320 18.47933233 -18.83142442
v -55.90888485 17.16480963 -19.96856555
v 10.89109201 29.84658256 -28.34448218
v 8.61708634 31.30597249 -27.56616846
v 21.01409249 29.79111485 -24.54390749
v 20.85678838 29.65980582 -26.98232234
v -9.07048117 -25.74214898 -30.26562743
v -11.36427000 -27.28671767 -29.81857583
v -9.04894434 -26.61107667 -31.44543990
v -54.39811572 26.46717243 14.90709744
v 32.86215663 22.28195406 -11.19013410
v 33.38075057 22.25565910 -10.64997073
v -0.69515809 25.16763844 -24.43468384
v 19.78551038 30.81528097 -26.68015659
v -46.53999954 27.10000053 -20.29000036
v -50.41977391 25.94185807 -19.15243454
v -52.27201432 28.07380632 -19.30016838
v 7.06911879 24.05421250 -27.80888788
v 30.09299003 20.14930360 -19.14294064
v 45.60351372 20.63828334 -21.25349827
v 45.41129619 20.33192851 -22.09076472
v -40.89570418 -21.95566706 17.98048615
v -42.86560789 -21.34319022 18.23517494
v -41.46421701 -21.62335068 16.90110937
v -58.67905915 24.11451563 3.42782936
v -57.65085295 24.88907985 4.37112106
v -58.30062926 24.95942265 0.45718506
v -56.79588020 25.57298355 2.31515057
v 30.63285165 19.56315339 -24.22217838
v 0.86266943 34.86250713 2.31050490
v 1.59221527 33.48713368 3.78669170
v 1.86135899 33.08182210 2.54253764
v 1.03706412 34.95923430 0.61050069
v 0.17926322 36.22801602 0.87070401
v -0.03745202 35.97501665 1.86353677
v 9.68162715 -7.27166003 -28.00347656
v 10.50407439 -8.40817578 -28.35848927
v 9.80331562 -7.52304448 -27.10357308
v 37.20128536 1.73154450 -37.99410537
v 37.12205961 1.50123867 -37.54333407
v 36.78850830 3.12964572 -37.15033829
v 36.89546883 0.21310672 -38.04767504
v -13.92752677 41.68155789 24.78925698
v -13.21199909 40.96095264 23.39794114
v -15.55845607 40.96814618 23.85945059
v 35.84000096 -4.37999982 -35.92000157
v 26.37145855 -11.52750757 -31.00540116
v 28.89099345 -11.06437575 -31.39548004
v 31.69463202 -10.57234034 -29.95887399
v 34.30999815 -9.15000029 -30.89999780
v 30.08188121 -10.14525909 -35.32666713
v 35.45662761 -7.65183475 -31.88367933
v 34.35999900 -8.10999889 -34.29999948
v 35.42999923 -7.27000087 -34.94000062
v 36.24060750 -6.15403708 -33.89568254
v -16.68623835 40.03198445 -9.26752295
v -17.20950752 41.10190272 -10.72762441
v 36.56275570 -6.74549071 -37.97349334
v -9.74817853 39.92803395 18.90791953
v -12.22929917 39.93577883 17.97953993
v -10.60539484 40.18450528 19.55674216
v -16.50257409 39.55588862 -8.36624857
v -18.61436851 39.81746361 -9.42546502
v -24.99742620 -16.83723740 2.60504079
v 37.96289116 -7.04484852 -38.28109056
v 37.68206388 -7.30486214 -38.12141344
v 39.62013870 -4.57775407 -40.78053311
v 40.16000032 -3.78000014 -41.00999981
v 40.73847830 -5.54232253 -40.05193710
v 39.57309946 -4.11488954 -41.28109291
v 39.13358599 -5.44145890 -39.73070532
v -16.88875072 38.96447644 -6.85635302
v 21.95570804 -27.73655578 -40.06765783
v 20.95324546 -30.22660501 -39.16303441
v 20.61498724 -31.50558844 -39.20698166
v 21.29196562 -29.55403365 -39.96712714
v 23.05124141 -28.67490798 -40.60547426
v 20.01247928 -33.01152587 -38.11642155
v 20.30968852 -32.51734748 -38.67585212
v 21.08837850 -32.35366568 -38.90338168
v 21.82447165 -30.35736829 -39.86259177
v 21.65596187 -31.72198683 -39.18668255
v -26.92317963 38.93436864 -13.85611761
v -25.17743409 39.50455412 -14.68695141
v 20.50010860 -32.53376484 -38.76645491
v 19.19153892 -34.96000171 -36.11365706
v 20.04327066 -34.44044292 -37.52033040
v 20.69664747 -34.70328823 -37.61444241
v 20.12722753 -33.75826776 -38.09745610
v -29.38391827 7.39323162 -20.79389244
v -40.08199647 32.68067539 -5.80851408
v -30.58750741 8.11970420 -20.06489784
v -31.77174926 7.09921634 -20.30752227
v -30.17308749 4.45753522 -21.20860852
v -29.43721041 39.69347104 30.38572334
v -27.87681483 40.24140537 28.67288329
v -30.28084897 39.38301280 29.08108383
v -32.90888667 3.67415627 -21.53929509
v -32.16899931 4.94195800 -21.12606540
v -34.56208482 3.35576944 -21.63306065
v -34.13676843 3.97772016 -21.81816846
v -33.38382021 3.01777758 -21.47598378
v -59.42862853 24.49952625 -1.73193461
v -59.83751640 24.12780933 -2.17248267
v -59.88846719 23.78428727 -0.63901069
v -35.29278934 2.63117906 -21.60282806
v -34.81223434 2.96409801 -21.60528302
v -34.91697460 2.42431415 -21.51378430
v -35.17442942 3.20489681 -21.64174058
v -34.50927138 1.92618289 -21.34707943
v -35.63325107 1.88603904 -21.51981555
v -36.09206527 1.38039433 -21.35809697
v -57.03298375 28.72821689 25.76822601
v -34.43071991 -0.00269156 -21.09243535
v -59.47480723 25.23424849 -3.60127632
v -60.12924761 25.17597564 -4.85601043
v -20.11847496 -22.17642218 -33.04674849
v -62.19798326 20.39145865 2.21751374
v -62.63903528 19.67119984 3.45620560
v -60.90419739 21.48664743 3.45889479
v -62.22466752 21.55091241 -1.99137069
v -61.05982512 22.15819061 -0.62008167
v -35.33331305 0.71409985 -21.30028047
v -62.12811545 19.50054429 6.19697059
v -37.49968112 2.31548119 -21.62125148
v -37.11578995 -0.12720101 -21.74645849
v -38.45758736 1.54926430 -21.72256820
v -37.36415133 -1.25536416 -21.63776569
v -38.12787682 -0.02493686 -21.95851691
v -60.34425274 22.37054147 13.80395144
v -39.21901807 -0.34174562 -22.07960375
v -38.62130269 -1.92290230 -21.77349851
v -39.04407844 -2.96726357 -21.79834433
v -39.15586695 -4.20900201 -21.79503255
v -39.23374042 -6.01344090 -22.74877205
v -39.06531632 -7.14370189 -23.38954434
v -39.99675065 -2.12358334 -22.19644375
v -39.59033638 -0.28834582 -22.03121781
v -40.26273638 -0.31267430 -22.59197086
v -39.78538513 -3.02372128 -21.82432637
v -40.28153419 -4.56339773 -21.83710411
v -40.04056007 -7.02948403 -23.26701768
v -41.75179452 -1.78346958 -22.72581123
v -0.42989169 -22.32499979 -33.14942494
v -41.14416987 -5.59944101 -22.22271450
v -40.63097015 -9.92957130 -24.79118854
v -42.33035445 -3.93907120 -22.12421037
v -41.25207663 -2.99934018 -22.07095176
v -43.28370094 -7.03873020 -22.76756242
v -43.26630384 -8.88764951 -24.52202514
v 2.51538493 -17.91090332 -20.68317868
v 2.88493861 -17.85696298 -18.79969053
v 1.69313338 -18.03044602 -20.18482611
v -43.26615855 -3.28402407 -22.45866507
v -43.39095205 -5.69691556 -22.72146568
v -44.06776279 -7.67528405 -23.38205464
v -43.87750849 -7.99317285 -23.82359840
v -42.97392815 -10.43226197 -25.26215091
v -44.18970272 -9.84238647 -25.00464022
v 6.83789374 -13.77389953 8.20151437
v -44.17251423 -3.63099133 -22.60888368
v 7.86734466 -18.73721927 3.13293026
v 6.30165124 -18.47146824 4.94961487
v 6.07178081 -18.93691532 3.36175645
v -45.58954388 -7.13506155 -23.17568660
v -44.13330555 -10.67292690 -25.73914640
v -43.86305809 -11.72416564 -26.40653774
v 8.08676425 -16.47742465 6.83228672
v -45.26526108 -3.03014531 -22.61359803
v -3.61311226 -22.31228724 -28.19299512
v -5.42373722 -22.20844105 -25.00960045
v -6.84689730 -22.81663939 -25.17597005
v -47.55773395 -11.67309750 -26.05360933
v -3.70756444 -21.15322836 -23.68899062
v -4.02654661 -21.88303135 -25.95285326
v -46.39350250 0.75285794 -22.00107649
v -47.52583057 0.18849358 -21.66066878
v -47.57220298 0.70218171 -21.68451063
v -47.75194824 -1.85836770 -22.03068137
v -46.37932405 -1.71966164 -22.01484144
v -46.96967080 -1.07283250 -21.86340280
v -50.64062029 28.49747427 8.82662926
v -49.17664453 29.95483205 8.50252621
v -47.52074555 -8.31696391 -23.89471047
v -46.98022082 -9.70742945 -25.15037358
v -45.61141878 -10.93390118 -25.84641427
v -48.19159210 -10.12816466 -25.35004728
v -49.47416857 -13.13449908 -27.13457868
v -49.21317846 1.55178679 -21.58724330
v -49.00951684 0.31519422 -21.61903493
v -50.72660744 0.46793986 -21.48697153
v -40.39193317 33.91052783 -21.01996168
v -39.83000293 34.67397019 -20.99980600
v -38.42101246 33.90519321 -21.26610093
v -48.60224575 -1.52812328 -21.97164483
v -48.42262343 -0.07002716 -21.65536396
v -48.96203801 -5.29146008 -23.18309434
v -50.15470088 -4.93487949 -22.93976210
v -49.60015416 -3.27943382 -22.58920670
v -51.65816471 -8.90771393 -25.52094124
v -49.97174442 -8.75455420 -24.80132692
v -33.07491168 35.88544205 -21.85886353
v -34.33680907 36.17966175 -21.67353220
v -50.75054243 -10.54050680 -26.06916614
v 43.78074035 21.72838151 -9.45256557
v 43.71400923 21.92198113 -9.64822527
v -48.61072078 -13.63645867 -27.43017673
v -52.65817791 3.22740758 -20.88851668
v -50.63591152 2.76620104 -21.30680904
v -51.93518475 0.03893387 -21.42156847
v -51.33306980 -4.65010246 -22.78842218
v -50.63356459 -2.34298408 -22.06482552
v -51.83492601 -5.91181964 -23.48271199
v -51.84515938 -7.95568619 -24.95493181
v -1.06172916 -21.66800015 8.41614418
v 1.33835722 -19.95201409 7.83630554
v -0.41436561 -20.70035040 9.44517832
v -1.84031145 -21.62627690 9.85613372
v -51.63375288 -11.07160933 -26.41080506
v -51.76959932 -11.94029860 -26.73476003
v -50.35936460 -16.06409997 -28.19502167
v -52.13757232 -14.87671956 -27.75776573
v -28.57815847 -26.88542008 -19.04590242
v -29.78752367 -26.71326138 -19.81460303
v -28.23565155 -27.81224065 -21.30674012
v -55.13455719 3.93644907 -20.42460442
v -18.89487542 -23.96189235 -10.95353905
v -20.85299604 -23.77206273 -10.48980374
v -20.05087771 -24.38498288 -11.75991632
v -33.73390809 33.94175321 14.40748572
v -33.52674469 34.82912108 15.95430821
v -54.03198674 -2.43039452 -21.84714191
v -53.49743739 -6.38698554 -24.25279655
v -53.25686187 -5.44208707 -23.43167923
v -53.39540169 -7.47752143 -24.90671165
v -54.65047807 -8.73679388 -25.46100132
v -55.12961373 -7.65947904 -24.80257116
v -53.95088345 -9.33515001 -25.86094476
v -43.93738881 -21.43057995 20.81576176
v -43.72870177 -21.34032920 21.87173814
v -44.60848123 -21.20745927 20.74450627
v -56.15635216 -2.91025522 -21.81259356
v -55.30371517 -5.98966889 -23.71140011
v -55.99924922 -4.42888355 -22.68516645
v -54.57111076 -5.45908511 -23.44240621
v -39.23772275 -19.57646385 -11.12297364
v -40.24648294 -19.33614910 -10.35216916
v -41.33134335 -18.69892888 -11.17051020
v -56.82149529 -9.32281371 -25.17023496
v -57.23365769 -7.96455145 -24.35002290
v -55.98262697 -9.38050356 -25.43418854
v -56.55569956 -15.17986506 -25.64186603
v -56.17950112 -13.85579444 -26.24074556
v -54.82935160 -16.42172784 -26.68313868
v -53.96471918 -17.98834093 -26.04068816
v -53.72081324 -17.31498912 -27.06207708
v -58.35998058 7.23045645 -19.77235824
v -56.85016140 6.39297860 -19.98833008
v -57.62028694 4.05160524 -20.03944479
v -56.86667562 2.49240501 -20.47160082
v -56.44493550 4.27854573 -20.24229243
v -57.19573796 -2.31024832 -21.23245224
v -55.86815625 -1.69502245 -21.30560018
v -57.96985701 -4.46919166 -21.97073586
v -57.64763057 -10.95089596 -25.37981980
v -55.94083294 -12.09525205 -26.21856332
v -56.69933185 -12.93508243 -26.00374818
v -58.50505829 -12.08382286 -25.11405759
v -58.51404369 5.64401736 -19.69560795
v -58.43888596 -1.62617047 -20.62459104
v -60.04355848 -3.42209265 -20.75566910
v -59.52686444 -10.28677542 -24.05869216
v -57.61146918 -13.70803919 -25.38029477
v -59.96073410 7.41700595 -19.29738000
v -59.40318853 9.34614055 -19.59363557
v -59.60339308 5.64859994 -19.46745999
v -57.93492496 2.06385856 -20.22630163
v -60.14721468 3.24690994 -19.25795712
v -58.51901323 0.20099542 -20.23571916
v -60.20158157 -0.86242770 -19.85054836
v -60.54667756 0.07933230 -19.56577599
v -59.88050997 -2.07712827 -20.29081620
v -60.74811518 -6.12711580 -22.00820111
v -59.23905969 -6.35826960 -22.69892953
v -58.44761804 -7.11889006 -23.44454080
v -58.54722112 -14.94803932 -22.94783667
v -58.94544721 -13.54999933 -24.22486618
v -57.87731335 -14.84285202 -24.48374778
v -61.64035201 8.54840782 -18.82244833
v -60.97838283 3.69417435 -18.97337101
v -60.89327484 6.30406709 -19.11389083
v -61.82187423 0.95980620 -18.95433664
v -60.58350205 -7.63440179 -22.79186621
v -60.52004546 -9.27823316 -23.23375456
v -60.01830101 -13.25171068 -22.61166088
v -60.03288180 -11.64487749 -23.85405265
v -62.38297746 7.36704655 -18.58408377
v -62.74502724 -1.07896107 -19.15122382
v -60.89583784 -2.34357570 -20.06961964
v -63.13735247 -7.71191949 -20.72672546
v -61.86047941 -9.10799392 -22.24415913
v -61.08954176 -10.82413364 -22.94230461
v -61.35946140 -12.14653533 -21.17182873
v -62.49016523 5.76678105 -18.59401353
v -62.75504827 2.43260711 -18.60933751
v -62.61484325 -9.08884965 -21.26890793
v -62.24671751 -10.20639390 -21.47096954
v -62.73168325 10.82125213 -18.25628057
v -62.64430285 9.62529518 -18.29840429
v -64.75730240 9.47709661 -17.41284318
v -64.82920796 4.94841300 -17.55291782
v -63.17589432 4.52798232 -18.31447706
v -63.65954876 2.86170398 -18.43304746
v -63.73040378 1.21280702 -18.63564923
v -63.64114583 -6.34513004 -19.91005614
v -62.40157783 -10.82783192 -19.88053508
v -64.97582048 10.81819274 -17.38763787
v -65.92458487 6.01847144 -17.04529673
v -64.47786838 0.94609993 -18.39209348
v -64.36432153 -3.19357915 -18.67361553
v -64.06176835 -5.81790786 -19.21313629
v -29.07641605 -15.12048952 -3.96391330
v -28.62025797 -15.10917023 -1.49881595
v -30.67046031 -14.92494252 -2.02853512
v -66.39619172 9.52572655 -16.82514325
v -66.44801795 11.03851106 -16.77604578
v -64.80354816 3.59915360 -17.63662882
v -65.50700963 1.73576560 -17.55021885
v -66.18003547 2.40625488 -16.77127369
v -64.87360597 -3.86295980 -18.20996962
v -66.98983908 9.07430798 -16.43739827
v -67.25941598 8.15704931 -16.19713753
v -65.92378765 3.61302076 -17.02422649
v -65.86304307 4.36861627 -17.08487421
v -66.72071666 1.72353769 -15.73893800
v -67.74812192 10.04168577 -15.64609259
v -67.94020534 7.71117397 -15.30560665
v -68.50629300 9.39683896 -13.93560879
v -67.06118584 6.83581596 -16.27736725
v -67.47085601 5.71124302 -15.71380720
v -66.78211689 4.07708623 -16.46119915
v -67.31902063 3.63756181 -14.88521695
v -66.87805057 2.98127765 -16.01995900
v -66.07096642 13.12874444 -16.61636122
v -64.79056180 11.93880755 -17.51695015
v -33.10316801 -22.56397344 -14.42712173
v -35.11829302 -22.95276523 -15.26717748
v -32.82641619 -23.08145538 -15.34182392
v -64.54672664 -5.33627765 -18.26603152
v -63.98412585 -6.98020216 -18.56414974
v -61.33535877 10.05347259 -18.93727854
v -55.09400740 0.70796342 -20.77118866
v -54.96374518 -0.94622909 -21.22150920
v -56.44211546 -0.28928404 -20.71092837
v -55.55160344 -10.41812729 -25.90468340
v -53.40794101 -0.43863681 -21.34129405
v -53.77927050 -8.25275201 -25.30748025
v 44.47627440 21.65318467 -9.86553170
v -52.70273611 -16.53680950 -27.69402787
v -50.52232370 1.46988232 -21.40533738
v -19.47574876 -23.64533208 -9.77478735
v -49.50065538 -14.70764168 -28.08820084
v -25.93391947 -30.76852113 -29.91648577
v -27.24718675 -30.76933511 -30.62939644
v -26.30885132 -30.98389506 -30.91122955
v -50.40589347 -17.22668484 -28.54982577
v -49.87980425 -16.28665440 -28.48290652
v -51.49289593 -17.41289534 -28.07967365
v -27.20602602 -27.74595842 -19.76164244
v -51.35886744 -18.59584451 -28.16561237
v -49.95304346 -19.19466257 -28.88448164
v -50.51708594 -20.27605660 -27.97231451
v -46.96401581 -0.14089535 -21.74604498
v -48.10198769 1.20525376 -21.67972736
v 42.70600528 20.60632780 -8.22455529
v -48.13726246 -3.08536203 -22.69120701
v -48.21444675 -4.29383665 -23.02594669
v -46.58720642 -13.84791639 -27.61369199
v -47.21005633 -15.47172386 -28.60495821
v -47.95362055 -17.43181609 -29.36527319
v -48.60550538 -16.96958393 -29.19387072
v -48.61230776 -15.70836641 -28.44712324
v -50.19512400 -18.29107106 -28.65954302
v -47.73912579 -20.40162310 -29.80093658
v -46.69701681 -20.94689012 -30.27583472
v -47.78994247 -21.60802111 -29.50741909
v -49.13857952 -20.32259107 -29.28837761
v -41.68317094 -21.42580226 13.97039741
v -42.37895831 -20.63129283 13.09898589
v -40.31606764 -21.57616802 11.48140337
v -39.62253779 -22.50904962 13.08321208
v -38.67091984 -22.44179323 11.90592907
v -39.43765908 -22.69328944 14.59776703
v -38.46587613 -22.82228135 13.37513514
v -38.38325292 -23.01822975 14.77445289
v 8.26343987 -14.14066739 7.35913496
v -47.00851440 -5.38250012 -23.26296084
v -43.72324422 -13.22005596 -26.87002160
v -45.37580162 -13.54723051 -27.51222812
v -45.86367309 -17.17288792 -28.93991955
v -44.42663118 -14.86280095 -28.09454314
v 34.33234990 9.73060261 -38.08011487
v -44.41253096 -18.44343729 -29.65845540
v -45.15941069 -18.53531413 -29.66691740
v -44.76934299 -21.69250697 -30.57779372
v -46.57696933 -21.97038569 -29.91724946
v -45.52501813 -22.02384174 -30.48443049
v -45.70543021 -20.11029795 -30.16837128
v -44.19897124 -20.92946880 -30.26768565
v -37.14790568 -22.24625833 11.03086956
v -37.90693358 -21.23674750 9.99135338
v -35.02016142 -22.22366072 10.55506989
v -36.42589226 -23.31276797 12.47981284
v -37.17168421 -23.22901785 13.50439340
v -37.48940304 -22.85383269 12.36294117
v 45.29268295 22.12003432 -11.01375837
v -42.19480976 -12.16844749 -26.29085630
v -44.98955235 -12.42881734 -26.83092467
v -42.06425697 -14.37049452 -27.83981338
v -41.83407873 -15.76917060 -28.43433991
v -44.24424097 -19.42375861 -30.03527038
v -43.27640682 -19.95452680 -29.96662073
v -42.73370281 -16.05722867 -28.57612446
v 25.31374432 -20.30411363 -44.99665648
v -44.67746615 -18.92087609 -29.76846136
v -42.78245941 -21.70404792 -30.57611361
v -42.53073409 -23.52390438 -30.78838065
v -42.64428839 -24.50205572 -30.23500741
v -41.79660231 -22.65450731 -30.98568507
v -35.60005873 -19.98227835 8.30882043
v -32.92817995 -21.76812850 9.28680412
v -33.06351602 -23.30788225 10.71303897
v -35.45999527 -23.13694358 11.69066411
v -39.41642866 -12.42178492 -26.23554505
v -39.70999643 -13.46283127 -26.97043121
v -40.93682021 -15.12726862 -28.01398747
v 43.40219870 -4.18768032 -42.67594591
v -39.32122886 -25.12436360 -31.37704730
v -40.36192596 -23.42553996 -31.35486320
v -39.05959055 -23.57749641 -31.58837557
v -41.18615761 -24.57302250 -30.86150996
v -33.15212950 -20.08399181 7.81680644
v -31.89296275 -20.52413672 7.99630675
v -32.09183738 -22.97026478 10.03372576
v -32.29103610 -24.00679700 12.15668581
v -33.27571973 -23.48089404 16.64409228
v -33.43210369 -23.57848920 15.52206650
v -32.19776601 -23.40594493 16.60202444
v -37.62304038 -15.04283119 -27.90680155
v -36.92130372 -14.98856489 -27.73789503
v -39.14550692 -18.44540983 -29.73201871
v -38.72124478 -16.73618518 -28.99174765
v 39.31019828 -23.34561385 -30.39788827
v 38.78419474 -21.58245258 -31.51665628
v -39.46097195 -21.62639052 -30.69589101
v -38.19808736 -19.79170926 -29.91870977
v -37.27593273 -24.13650975 -31.93664178
v -39.28997368 -22.74785750 -31.36063740
v -30.32657318 -23.10447954 9.52279195
v -29.33002077 -24.52660166 11.52558811
v -29.53881398 -24.37411994 12.54074927
v -30.17955273 -24.45798926 11.29308529
v -30.82894534 -24.42300692 11.87782455
v -30.44089861 -24.09763820 10.57736110
v -31.08526021 -24.30595830 11.29954029
v -31.04825877 -23.93025905 13.63069005
v -31.55629337 -23.91910553 12.96958886
v -46.48458585 -13.08596134 -27.05344930
v -33.69510174 -4.91254032 -22.05485106
v -35.66593677 -13.98496237 -26.75720118
v -36.23337299 -16.88483544 -28.50671299
v -34.84877571 -16.68672264 -27.91934460
v -34.11252797 -14.83794767 -27.18063630
v -34.58260372 -26.12445317 -32.83351660
v -36.93335876 -25.76440386 -32.18421340
v -35.53417698 -25.06305464 -32.54984692
v -32.78143331 -25.46625026 -32.86826238
v -35.68230197 -28.23077142 -30.97261861
v -34.54413265 -27.64606290 -32.48643503
v -34.01804343 -28.54650654 -31.96061775
v -36.07976064 -27.03558654 -32.04465657
v -28.73696759 -24.35558289 10.85051242
v -28.05879712 -24.24338087 13.07910215
v -32.94206038 -16.53714851 -27.26743370
v -31.20096959 -14.73460626 -26.25298873
v -33.30158070 -18.18537340 -28.04441378
v -30.35574779 -17.39470102 -27.26109698
v -33.25282782 -20.05341835 -28.69889513
v -31.55550361 -18.41571368 -27.77190879
v -33.41478854 -20.90055682 -29.58787605
v -31.70675412 -21.70128934 -29.77098525
v -33.42541680 -23.31426740 -31.54189885
v -30.75973317 -25.04533157 -32.86654130
v -33.50186720 -26.74571984 -33.05419162
v -31.17378987 -26.38064511 -33.40870887
v -27.12688036 -21.16933279 7.97695853
v -25.89375712 -22.35483378 8.04060511
v -28.62780914 -21.98667079 8.57813563
v -25.54851770 -23.99343811 8.48977827
v -23.94789085 -23.68989028 7.41523039
v -25.45953542 -20.81045136 7.28951627
v -26.58379450 -20.69005184 7.62083102
v -27.67600119 -23.60812575 9.11201164
v -25.91660619 -24.26002547 9.95060056
v -27.94741839 -18.53418723 -28.42885442
v -29.81225960 -20.33176087 -29.16079760
v -30.51806800 -22.09908515 -30.09195067
v -30.38202599 -22.89970964 -30.97668290
v -29.34581414 -23.53722416 -32.12791309
v -29.03263271 -25.50601214 -33.48181024
v -29.68265675 -28.34280021 -33.48643333
v -31.34032339 -27.83894353 -33.40537101
v -29.81348895 -27.29711682 -33.71153399
v -28.42850052 -29.38145958 -33.39365870
v -29.52197194 -29.80230935 -32.75823221
v -23.15054648 -22.21320570 5.92915621
v -23.89248647 -21.63541131 6.59307325
v -23.74209277 -20.46035603 5.78763429
v -23.54387380 -22.57522568 6.65446045
v -22.47306332 -24.03593808 6.77234679
v -22.21980132 -24.45811033 7.30278110
v -24.48885143 -21.98683470 7.22550508
v -24.98701029 -24.22832139 9.13894176
v -24.07342941 -24.29330349 9.70830955
v -27.25896798 -17.18026400 -27.72836946
v -25.66268668 -18.84637401 -28.86929363
v -27.89423242 -20.74602805 -29.33848090
v -27.13969536 -22.87179045 -31.46238625
v -26.71628818 -23.79392646 -32.60124847
v -28.76805328 -22.53238112 -30.65562248
v -30.98652326 -23.56525511 -32.01573715
v -28.04740146 -24.51600879 -33.16300362
v -26.85109340 -25.30513704 -33.90696272
v -27.36131661 -27.06455439 -34.15081650
v -28.14163826 -27.88314596 -33.91718492
v -26.55701712 -29.34573218 -33.95169228
v -26.63942240 -30.83627298 -32.24658221
v -28.38811092 -30.52950278 -31.56263009
v -21.80734649 -23.10654148 5.25497692
v -19.66411248 -24.43363331 6.09183451
v -25.26178770 -15.90754464 -27.66274288
v -26.54514089 -17.56628230 -28.25950272
v -22.78446220 -17.32744463 -29.24745716
v -25.82520992 -20.40567063 -29.54511717
v -26.01136826 -23.09088595 -31.82220832
v -24.98957887 -22.05863222 -31.06860071
v -26.96617693 -21.87336981 -30.39352223
v -25.84343590 -27.62327529 -34.41412002
v -22.97401242 -27.14805491 -35.18171236
v -24.99742620 -28.77988666 -34.57171842
v -24.80266243 -30.53043224 -33.36140886
v -19.74283345 -23.74102362 3.67621682
v -23.07832614 -21.65914886 -31.61779419
v -24.38467555 -22.94436656 -32.22580999
v -24.94069748 -24.22627062 -33.31300989
v -23.37574027 -28.77272479 -34.92512554
v -23.19242433 -30.53118289 -33.85571018
v -22.30811119 -29.95092981 -34.47255492
v -23.63285609 -30.98074161 -33.10653195
v -15.93152806 -24.72565509 4.83828131
v -16.47637039 -25.10600351 6.36724709
v -21.44761942 -19.18669045 -30.47890216
v -22.90994115 -19.48782988 -30.37170321
v -20.33828385 -21.74657956 -32.49601647
v -21.37797512 -26.81755088 -35.38993746
v -21.49800025 -28.31022814 -35.16036645
v -21.41392417 -30.65190464 -34.03165936
v -19.83603649 -29.82074767 -34.78736430
v -19.31242831 -28.45035866 -35.10413319
v -22.59053662 -31.21537715 -32.85356984
v -20.86464502 -31.39921650 -32.28890523
v -14.51312099 -23.97800609 1.64563593
v -16.70494862 -24.22422357 2.15318054
v -16.89132117 -23.76873419 0.05433402
v -18.71778630 -19.91995238 -31.75709397
v -19.37139034 -25.78086592 -35.73401272
v -19.55429092 -27.02007070 -35.32610089
v -17.80458726 -25.20185336 -35.86892784
v -18.06299761 -27.46417932 -35.58660299
v -16.49677008 -26.24797635 -35.99007428
v -8.70676991 -24.80163053 7.69126136
v -7.83850625 -23.28549139 5.09871542
v -6.03124313 -23.03467505 6.28918363
v -14.37369827 -24.23753962 -36.22067720
v -5.63762337 -21.48839645 1.20640558
v -5.81614161 -21.15711384 -0.26630936
v -4.29936731 -20.56495100 -0.41266618
v -8.20457470 -26.46845020 -36.84528545
v -10.53523552 -24.61963147 -37.09682450
v -8.27656407 -24.03772250 -37.77608648
v -2.01876159 -19.39765364 -3.47560761
v -4.75000497 -20.35838552 -2.21248530
v -5.16260974 -20.09885013 -4.33391752
v -2.72299070 -19.12372187 -5.45692677
v -0.93392079 -18.64200272 -6.59094192
v 0.93998841 -18.29718612 -7.23782182
v 0.73810841 -18.61291006 -5.53728919
v -0.39778289 -18.79939809 -5.19364513
v -6.04324182 -24.67717044 -38.05994242
v -4.30415012 -23.14609289 -38.92370313
v -3.95432673 -25.08137375 -36.57241538
v -5.55607770 -25.84692277 -36.94669902
v -4.46503703 -24.99465458 -37.59722039
v -1.19919493 -18.66331510 -8.21661577
v -3.65242595 -23.95812236 -38.38961944
v -3.04037821 -24.39010330 -37.28587180
v 1.08141103 -17.93339290 -13.22731003
v 2.73177889 -17.71938987 -11.37023512
v 0.58082049 -18.03015172 -14.91554733
v 2.92531308 -17.55895279 -14.07164987
v 3.94171895 -17.47270860 -11.89620420
v -0.93454157 -22.55676500 -38.61187026
v -1.77249312 -23.49617705 -37.82923892
v 1.58206269 -17.71907322 -15.76617919
v 3.74622107 -17.53491722 -15.87849110
v 4.96151811 -17.54235104 -13.71684577
v 5.44046657 -17.34081283 -17.01666787
v -0.09521891 -22.07354829 -38.78811747
v -0.05954645 -22.50797302 -37.92236000
v 1.28618861 -21.46191709 -37.52763569
v -50.33481121 29.79652211 18.17952469
v -50.29466376 29.57716398 17.06172153
v 1.13073597 -21.66529372 -35.78307480
v 0.19507922 -22.44325541 -36.53439879
v 5.17677562 -17.18004607 -19.75810155
v 2.19832524 -20.98565549 -36.78938001
v 3.13469558 -20.82625218 -35.28822213
v 5.10514388 -19.72943172 -36.56901419
v 6.83384482 -19.12424155 -34.54597667
v 4.99459170 -19.48870718 -37.33002022
v 5.90887479 -18.87382008 -37.59228811
v 8.43290891 -18.17751117 -30.82625382
v 8.44938681 -18.39478128 -29.24897335
v 7.06576649 -18.47505383 -29.07029912
v 9.20991227 -17.39319414 -36.91934049
v 7.19241472 -18.80625077 -31.89137205
v 8.69624969 -18.06879044 -32.13766962
v 10.25196351 -17.93214120 -31.32329509
v 9.54810902 -18.25241372 -29.93182279
v 8.55028816 -18.32354441 -34.56168249
v 10.38195193 -17.48157106 -35.34168005
v 10.22325456 -17.71711186 -33.54776278
v 7.91021157 -18.59579049 -33.33167732
v 11.04010735 -17.59047993 -33.36242959
v 12.92817574 -18.78243126 -29.27777730
v 11.56752650 -16.48594812 -37.62276471
v 11.39204390 -17.39838347 -34.02534872
v 12.53638789 -18.14520732 -31.16219118
v 12.65966147 -19.14351620 -26.97434835
v 11.59019209 -15.35776351 -38.65193948
v 12.30026595 -16.57612622 -36.71646863
v 12.24917918 -17.51405746 -33.21147338
v 14.05417174 -17.80321449 -32.22865611
v 13.09449878 -16.86137356 -34.68843922
v 14.27353919 -15.84905386 -38.02599385
v 13.45865987 -16.55527018 -35.85356101
v 13.55821081 -17.28243195 -33.49098191
v 14.86455649 -17.14720950 -33.67153928
v 15.19752014 -18.11766438 -30.46851605
v 14.34867457 -16.27745666 -36.87005863
v 14.10865970 -16.69264771 -35.16589478
v 14.75949399 -16.85505919 -34.75671634
v 15.76327719 -16.15375280 -38.26850280
v 15.30481875 -16.76601730 -35.43222696
v 16.56146534 -15.60829673 -39.81401026
v 16.09213464 -16.67756215 -36.90529615
v 17.12321676 -16.26045443 -38.90878707
v 17.77555607 -15.01650177 -41.27294943
v 18.07507686 -16.02499001 -40.07860273
v 19.09342036 -16.99317992 -39.04167563
v 17.39632338 -17.01825857 -37.26600856
v 19.72483471 -37.17107698 -35.18623486
v 18.61867122 -36.46841273 -34.74601731
v 19.57765594 -36.44767776 -35.77960283
v 20.73950320 -36.89416125 -36.10990569
v 20.32620832 -37.48761117 -35.19981727
v 18.31999235 -14.63306975 -41.80270806
v 18.87027919 -15.59689082 -41.69880226
v 20.63444629 -33.04087371 -38.48129138
v 20.69620788 -33.56184810 -38.45528141
v 21.69376239 -37.90355474 -34.44515541
v 20.93200758 -37.71929070 -34.95276347
v 22.12565579 -32.70269930 -39.00268301
v 23.87007698 -32.99992159 -38.30817342
v 22.40255661 -34.07956660 -38.40825334
v 22.83590846 -37.69624233 -34.79653969
v 21.86781354 -37.50000149 -35.45170277
v 23.29351753 -29.47578393 -40.33467546
v 22.50967920 -29.44975719 -40.02196714
v 22.89931662 -31.15532920 -39.52876851
v 23.85084517 -31.92074597 -38.96406293
v 23.41214754 -37.41000965 -33.48866850
v 24.49307032 -36.56119481 -35.92805192
v 21.55360207 -32.82243013 -38.95547241
v 20.18606476 -17.49257930 -39.38056901
v 20.28073929 -33.36863220 -38.35437447
v 20.13378032 -33.28718990 -38.28965127
v 19.47760582 -34.24273059 -37.16029227
v 21.95947990 -14.87291604 -44.31390762
v 23.67061935 -20.63959278 -43.65063086
v 22.79494517 -18.88946258 -43.53664815
v 23.84161018 -19.49951611 -44.78064179
v 24.28144217 -20.84482834 -44.61774230
v 24.88048188 -30.09535000 -40.05319253
v 25.45057237 -32.21147135 -38.23928535
v 26.35482512 -34.40699354 -36.73667088
v 26.03109553 -35.10380909 -36.28046811
v 25.46368726 -35.31577066 -36.36809811
v 26.46245994 -35.49709916 -35.73775291
v 25.67775734 -36.31114215 -35.52173078
v 25.87173693 -36.39641777 -34.44862738
v 24.52812344 -37.08978370 -34.65173021
v 23.60717766 -21.92601003 -43.33375022
v 26.72980167 -31.17902018 -38.46590221
v 27.09462494 -30.09833395 -39.05352578
v 27.73500234 -31.45586327 -37.96939552
v 27.68558264 -32.63651952 -37.31701896
v 27.09707245 -34.48075801 -36.32438928
v 28.17313746 -34.41383317 -35.51979735
v 27.29730867 -35.31899676 -35.12493894
v 28.42832543 -34.64464098 -34.05211866
v 26.63586475 -35.84058583 -34.17127579
v 25.45369789 -15.59454575 -45.71874812
v 28.55311520 -34.65095162 -32.93274716
v 27.85447612 -34.76003185 -32.00241551
v 29.49647233 -31.78969026 -36.97481751
v 30.02728149 -33.89119729 -34.08342972
v 32.17799217 -32.68066794 -32.72334486
v 31.72455728 -32.66674653 -33.61205012
v 31.23098984 -33.13654289 -31.09992109
v 32.71202371 -22.37941138 -39.16379437
v 33.04142877 -31.91158921 -32.72829950
v 32.95237198 -32.09870681 -31.59811720
v 33.61244500 -19.27623153 -40.31150043
v 34.15819257 -30.64277582 -32.27324784
v 33.61688182 -31.46953881 -32.06830472
v 34.66990218 -23.74288812 -36.95815802
v 35.05508229 -29.45589647 -31.74266964
v 34.08259898 -21.68742381 -37.90921345
v 35.22548079 -19.81862262 -38.05936873
v 36.37311608 -28.16738747 -31.91440180
v 35.37199646 -22.54606783 -36.42299399
v 36.82460263 -23.38280901 -34.46044400
v 36.35000810 -25.86097084 -34.24101323
v 36.79654002 -27.53964812 -32.05435723
v 37.53778338 -26.42999962 -31.65833652
v 36.43113747 -28.03553082 -31.42822906
v 36.58013418 -27.93687209 -31.78333491
v 36.84405237 -27.04195864 -31.26201406
v 37.92335838 -24.22881871 -32.52745792
v 38.57066110 -24.86220561 -30.91129661
v 33.66874158 -31.12120554 -31.05083294
v 26.55016072 -35.98273546 -34.95741636
v 4.09696065 -17.49620028 -20.25433816
v -0.99457824 -23.36817235 -36.57450899
v 0.08618235 -18.22082698 -18.13235134
v 1.20070693 -17.81710051 -17.16854982
v -1.28639059 -18.69386248 -14.53470998
v -1.06941676 -18.58259737 -13.22425622
v -2.69050733 -19.18002032 -15.25013428
v -1.76627433 -18.64779927 -11.85197756
v -2.99254525 -19.38596182 -17.12043956
v -2.03655544 -18.67583953 -10.35266463
v -3.09422519 -19.21548508 -12.79895566
v -4.06416832 -19.86240968 -14.81106039
v -3.16410512 -19.14095506 -9.25028510
v -7.44983833 -27.17895806 -36.19502485
v -4.82387654 -25.65415204 -35.58074683
v -5.13054803 -20.08935809 -12.08027545
v -4.91189072 -19.92392167 -13.74813356
v -4.48366906 -19.56253313 -10.25537029
v -5.72603336 -20.22268064 -8.27316567
v -8.50634836 -28.10728364 -35.13637558
v -6.53384160 -20.68250440 -7.50911143
v -9.27729346 -28.41885947 -34.20383856
v -9.58749466 -28.39675546 -34.25814956
v -10.09044424 -27.52584405 -36.31487116
v -12.52186019 -28.30161899 -35.76459736
v -12.34834641 -29.34375033 -34.55599770
v -10.22574026 -28.87910977 -34.37421843
v -7.41339661 -22.14915492 1.76156964
v -10.93530934 -29.19311821 -34.04339775
v -14.08770680 -25.66688322 -36.35647893
v -12.42301520 -24.04285781 -36.83400899
v -12.12519407 -26.36037022 -36.39917076
v -13.83143477 -29.57013436 -34.71486270
v -15.76418057 -28.36465277 -35.46145931
v -12.96066679 -29.81134318 -33.48084167
v -11.55882701 -22.95512706 -3.62944929
v -8.51698220 -21.53306082 -6.86882017
v -9.30409040 -22.12319896 -2.87762214
v -9.49668232 -22.95544744 2.94690416
v -11.86593249 -23.14011753 -0.20452868
v -12.65844423 -23.44873920 -6.10574894
v -11.03153639 -22.82221988 -7.35638151
v -10.26728284 -22.53261954 -1.62157638
v -10.40193159 -24.48682301 6.09272113
v -15.41950926 -29.85409833 -34.69795734
v -12.22272776 -25.28109215 -19.59490031
v -10.41737385 -24.17495102 -18.84386316
v -12.50050776 -25.83088726 -18.22605170
v -10.88065468 -23.72295409 3.65411048
v -10.35860181 -22.38762379 -5.66697540
v -6.47809356 -24.13286828 7.88377784
v -9.71215311 -23.83021452 -16.85932279
v -10.90109255 -24.40406196 -15.85975662
v -8.98252334 -23.15394208 -18.65306310
v -14.41311277 -23.73574115 -2.32060067
v -15.04617929 -23.95137027 -0.77573402
v -13.56841344 -25.53674206 6.82280818
v -13.56707606 -24.88283440 4.63999761
v -11.02967374 -25.32381192 7.34423194
v -17.65255444 42.06828400 -20.26306093
v -17.65262336 -29.70012836 -34.89895165
v -17.36484654 -30.93407676 -33.30940381
v -19.27001216 -30.88064678 -33.52446482
v -16.73174463 -23.14659581 -4.15255362
v -14.63346835 -23.60047586 -3.86829884
v -20.16769536 -24.72134121 8.10926873
v -22.88018167 -20.41687630 4.41739801
v -22.81449176 -21.24980651 4.89143841
v -22.13339135 -21.27179503 3.60374060
v -30.11768498 -30.10523878 -31.54450655
v -25.09220317 -19.63538677 6.35659741
v -25.24098381 -18.93877797 5.84140280
v -24.34922755 -18.97787862 5.09295100
v -24.50207621 -20.87163553 6.75622746
v -26.51439235 -19.64198984 6.99446956
v -27.62557752 -19.86421272 7.41012488
v -26.36961639 -18.38381402 5.85259963
v -30.73063120 -19.11170967 6.99714059
v -29.33652140 -18.17218028 5.89373242
v -28.10912207 -18.91230792 6.74180267
v -38.12095150 -26.77728049 -30.81248701
v -31.54310957 -23.76905456 10.70491131
v -28.46029215 -23.84188771 15.30797593
v -39.68644142 -26.15658753 -30.15949391
v -33.02787617 -23.86241592 12.05617376
v -32.60016441 -23.94751832 13.95028736
v -35.51755473 -23.42134900 16.05542004
v -35.45022011 -19.23048683 7.29724625
v -36.90242395 -19.17102188 7.56944995
v -37.97474131 -20.44956014 9.10218153
v -35.55712849 -23.76808971 14.10915144
v -41.74077883 -23.76089431 -30.95984459
v -37.78501973 -18.52652803 6.12994563
v -38.97969052 -19.60262656 7.78421294
v -37.22640127 -23.09525572 15.91342874
v -40.16679525 -20.82018740 9.93551500
v -46.22616246 -18.43941025 -29.66034971
v -46.02563754 -17.40294509 -28.99027243
v -45.55832967 -18.64930615 -29.73430976
v -46.68076709 -18.75756681 -29.66281399
v -46.89868912 -22.74128422 -29.02632952
v -40.40672258 -22.31447771 14.13172204
v -47.40690812 -19.73466575 -30.04904650
v -41.64496809 -21.61080949 15.24040382
v -40.53436220 -22.24026434 18.88946630
v -41.50811583 -21.89592458 19.32289265
v -48.59377816 -21.76236734 -28.14890444
v -43.71642321 -18.73171329 10.81868447
v -43.54703799 -18.26157421 9.19963978
v -44.91455108 -17.42492616 10.19670255
v -46.04040831 -16.29942842 9.94664896
v -45.54634541 -19.40146461 15.10532945
v -44.39279065 -19.38116737 13.94526381
v -43.60686243 -19.89806257 13.93769681
v -44.80667412 -20.05112544 15.42755216
v -42.70173609 -21.07029967 16.40244760
v -44.07439753 -20.70936374 17.13749021
v -46.79929093 -15.87076671 10.37387829
v -46.71984166 -17.53359661 13.43637612
v -46.96172848 -19.75520141 17.83539727
v -46.35349289 -19.53940652 16.73996635
v -2.13566888 -23.96321483 -36.65609658
v -46.48263752 -20.76734975 21.39474079
v -45.85595056 -20.84785327 20.38987540
v -52.62124166 -18.33157241 -27.29677036
v -49.30670559 -15.10005351 13.31973542
v -48.16504940 -16.53628983 14.13542591
v -46.66735604 -18.21121015 14.56487179
v -47.78365418 -17.61561260 15.40027652
v -47.15131968 -20.40013485 19.85269785
v -46.78246379 -18.86258461 15.95075987
v -48.89966547 -19.45152134 19.52655613
v -47.82003909 -19.89294216 19.12363805
v -48.77550155 -19.86809820 21.55998722
v -55.19254133 -17.27925614 -24.78365600
v -56.22834340 -16.42697491 -24.85843562
v -49.25689101 -15.65454900 15.99532180
v -47.83799499 -19.63771693 23.46193977
v -52.06329003 -15.71470499 20.76855488
v -50.05133525 -16.17898419 18.01700518
v -53.42783406 -13.40465434 19.96881515
v -52.04278231 -13.48203514 18.17371882
v -54.07635123 -14.21066187 21.23636939
v -54.83730510 -13.15312088 21.32561989
v -56.14548177 -12.96010613 22.85976894
v -56.00488186 -11.00949384 21.39318921
v -53.68071049 -15.45051206 22.69845083
v -55.40375412 -14.16266244 23.16108532
v -58.72465298 -9.17296205 24.14998040
v -57.82162771 -8.40521045 22.54134417
v -57.26275593 -12.05353253 24.07540940
v -57.68429860 -11.30241156 23.86780456
v 3.92829953 27.83754654 -27.21100673
v 4.65296116 29.61468510 -27.21863799
v 3.09018930 28.22577022 -27.02522278
v 4.88899043 30.66198714 -27.05698647
v -17.31382124 40.09133205 20.40571719
v 0.14706270 30.33073805 -26.12572722
v -1.66405120 33.11327845 -26.06245503
v -0.75128023 32.74310380 -26.27219260
v -3.15461168 33.02850202 -25.60391650
v -4.59557120 29.17172387 -24.46333133
v -5.85563760 40.87548330 -22.47055247
v -23.94099534 34.58965570 9.97809786
v -4.88427980 33.40658173 -25.22174083
v 51.84098706 0.49935398 -39.65153173
v 51.95816234 0.55746542 -38.91139477
v -6.99632848 39.84625638 -23.63264002
v -23.87198992 36.48987412 13.58931605
v -25.75704083 35.27448326 12.85245270
v -5.96343866 34.06057879 -25.01309291
v -5.27771050 34.69673172 -25.31697415
v -8.12393986 32.68410265 -24.19317141
v -9.46407020 36.14073247 -24.65793118
v -12.83000037 39.79999945 -23.50000106
v -10.53902600 40.70182890 -23.26935716
v -11.92240231 39.69135508 -23.98323081
v -12.18572352 40.84020853 -22.91572653
v -14.34306335 38.72943297 -23.64305407
v -13.57135363 40.82862660 -22.83709869
v -10.71843039 40.01541808 -23.88702706
v -11.30770426 37.44572774 -24.58080649
v -11.10278349 39.00305927 -24.51242507
v -11.05742250 37.93989867 -24.58307520
v -12.77511660 28.70186977 -22.44180441
v -14.67439346 37.01404110 -23.88404123
v -15.66457562 37.88029030 -23.60206842
v -15.42523503 39.06654939 -23.53505790
v -15.52653965 36.26733646 -23.25815335
v -16.84551686 28.94891798 -21.64336853
v -16.85148105 39.16725144 -23.35854433
v -17.29963534 35.58070958 -22.70705439
v -19.18920130 36.51632369 -22.59692922
v -20.00261284 32.86401182 -21.53803222
v -19.01533082 34.18553248 -21.98041417
v -17.36266539 33.26410428 -22.25443721
v -20.45189589 27.79114991 -20.78225091
v -20.82823962 26.79160982 -20.50712146
v -18.97881925 28.77209149 -21.27745748
v -22.16545679 37.32881323 -22.71568775
v -19.83794756 38.04817051 -22.98687212
v -20.92300169 36.55286133 -22.55467698
v -21.27373032 33.72583911 -21.60381898
v -23.44104275 32.62463212 -21.32681571
v -21.91678248 31.98962659 -21.31530270
v -23.48751947 37.29855642 -22.57317305
v -22.68918790 35.00854969 -21.69631422
v -24.81674217 36.43899411 -22.34850824
v -24.31927435 31.98164329 -21.08680829
v -26.29824728 29.20340188 -20.76833509
v -27.15252899 33.28184038 -21.31484449
v -26.83914080 27.68043056 -20.59767395
v -26.31091513 36.17028892 -21.95279673
v 43.08814183 7.99081288 -41.08536243
v -30.33494391 35.82790866 -21.94292657
v -29.72599678 35.26376188 -21.78425901
v -29.88266386 33.57886896 -21.29933611
v -31.38016909 30.90008348 -21.04859054
v -31.81574494 29.04069610 -20.79091966
v -29.72953953 31.64227679 -21.16860263
v -31.43212572 32.40026161 -21.40094154
v -28.24206464 31.11611493 -20.99115588
v -33.14164281 28.35533768 -20.60663700
v -32.30520338 35.15043482 -22.02174440
v -32.29939938 33.86366740 -21.92343399
v -35.34109145 32.15283900 -21.36040106
v -34.59801525 34.32030603 -21.83104865
v -33.64902735 31.93342313 -21.23694867
v -34.88411382 30.92877567 -21.28269523
v -34.04699638 29.28378619 -20.83943039
v -34.26340595 28.15710194 -20.71712539
v -36.37974337 27.06833743 -20.90639435
v -35.84000096 25.98999999 -20.70000023
v -36.57011688 35.52558273 -21.61714435
v -36.40345857 33.51210058 -21.61249146
v -36.49825230 30.42038716 -20.99641040
v -38.36531937 27.82100998 -20.87016776
v -38.57577220 29.36631441 -20.98697424
v -37.94429079 26.75638907 -21.01546712
v -39.96917978 35.82261503 -20.49794048
v -38.57529163 35.42926162 -21.12331614
v -38.20071369 36.73620522 -20.09614557
v -37.17767075 32.15448931 -21.25236765
v -39.23038766 30.82890809 -21.06625214
v -40.39226472 32.46078268 -20.94018646
v -39.70753402 28.97396497 -20.84518969
v -41.72351584 34.22012553 -20.74493840
v -42.53988340 32.02357143 -20.57978883
v -43.51119325 29.94589880 -21.00861631
v -41.27377272 30.02372943 -21.27974480
v -45.77606916 31.26004711 -20.24379000
v -44.80744526 33.58330205 -19.98520084
v -45.02126947 30.25563061 -20.35461739
v -48.67364466 31.79562092 -19.34343204
v -47.07321525 29.26580049 -20.19256726
v -45.18977180 29.07492034 -20.88899352
v -47.39869013 31.34836257 -19.79195699
v -51.79957673 30.69671802 -18.42864603
v -57.13233352 1.08625309 -20.52764036
v -55.11480197 24.73821864 -19.30482127
v -58.05934966 22.42076024 -18.76717992
v -58.79591778 24.15448427 -17.85307191
v -61.95711717 19.78313550 -17.71781407
v -62.88547814 16.86319336 -17.79174246
v -61.55474111 17.74812676 -18.22052710
v -60.22240967 18.74940097 -18.46733503
v -64.38504905 13.25372048 -17.83920452
v -66.65899605 13.50306906 -15.97990654
v -67.24514067 12.65122928 -15.71716554
v -66.55044109 14.66266718 -15.48091043
v -65.29494375 15.12829214 -16.41270332
v -65.41104615 14.28806502 -16.65653288
v -63.68245929 16.00114442 -17.55689271
v -63.98724020 17.22804271 -16.78551920
v -64.69078362 15.91563411 -16.66736975
v -64.01949376 14.52965848 -17.88801700
v -60.00253931 11.72383409 -19.51222122
v -54.57728729 28.77729014 -17.83651300
v -54.28319424 27.41817385 -18.56974512
v -57.01348931 26.52437054 -17.72069931
v -53.14326286 30.46694398 -17.56997034
v -52.02019960 31.68206662 -17.13210717
v -52.53637955 26.77515708 -19.32397671
v -54.34580147 -6.38282439 -24.16880056
v -52.74812132 -5.04675182 -23.08486030
v -41.63387045 35.79349071 -19.74403299
v -43.45987365 34.88500416 -19.70517822
v -29.04097363 37.18570992 -10.33854391
v -29.24772911 37.71603480 -11.73927728
v -30.56470677 37.72898018 -11.94417756
v -47.07854241 -3.91075108 -22.91195840
v -42.33034328 -2.92414543 -22.49023505
v -43.06338355 -2.51343753 -22.71400206
v -31.69648349 38.39840367 -20.40426061
v -35.97105294 2.65468913 -21.67637646
v -27.46578120 39.48281333 -20.67222446
v -60.66626310 22.86711335 -1.30666757
v -27.22563036 35.45887396 -21.81035094
v -33.11999887 5.67999994 -21.36999927
v -29.25593033 16.06654003 -19.63975467
v -29.59246561 15.31794295 -19.68515106
v -28.85892987 15.26656095 -19.77134869
v -25.80822259 34.52723101 -21.69299498
v -24.28735420 37.69477457 -22.69174159
v -31.19752556 -8.71443190 -24.30240065
v -19.42728274 35.25385633 -22.17070200
v -17.86992699 27.89086848 -21.20927908
v -16.03756659 37.32705489 -23.43847975
v -12.58053724 38.33884373 -24.40516837
v -8.47885851 36.71200573 -25.05521104
v -9.67270322 37.96511143 -24.93329160
v -7.67415389 38.60370815 -24.87065271
v -8.21235869 35.17467901 -24.75315891
v -16.18524455 -30.21178395 -34.38279778
v -6.66670129 36.02059186 -25.17714724
v -4.05886257 27.23625861 -24.05919880
v -1.79469353 33.94983709 -25.93866177
v -0.67711598 29.46209535 -25.74264072
v -3.11815296 0.64133748 -28.59109268
v 6.33443054 31.15040436 -27.52078138
v 7.28735933 25.83691292 -28.38851139
v 5.69460122 15.87721892 -28.26322988
v 8.94439500 18.18610169 -29.08662334
v 6.79343427 5.58929099 -29.72092666
v 7.77461985 8.14197678 -30.66873737
v 7.28006428 6.01990288 -29.56018038
v 7.96542503 9.30456817 -31.28530458
v 8.44573695 7.41390930 -30.14458902
v 8.76741018 8.33330490 -30.57960607
v 7.99977686 6.34983508 -29.50613201
v 7.99959060 3.12230643 -23.64520729
v 9.53758135 8.66211951 -30.24430759
v 8.97618476 9.14726779 -31.01370484
v 10.46028361 30.93517013 2.39338097
v 13.14599998 32.25898743 0.87474438
v 10.18356346 38.54002059 -11.34453528
v 8.78732186 38.86147216 -11.29522081
v 7.37281004 39.07633945 -10.91995556
v 7.71113625 37.91802749 16.90388843
v 5.07693645 38.82011771 -8.52134172
v 6.78259647 38.51165622 -9.04177595
v 5.51617285 39.11992535 -10.34823153
v 4.47138259 39.04750571 -9.35844518
v 3.49150645 39.59522396 -12.24882994
v 5.89298923 33.02598372 7.99345225
v 6.79633161 32.22133219 7.00588757
v 4.73429915 32.22725913 6.89598965
v 5.36683481 30.77948466 5.04002953
v 3.75020248 31.25092760 4.93070018
v 6.96817972 31.39584139 5.88537706
v 3.96815967 30.65455519 3.81562253
v 4.88562230 30.23513779 3.57680116
v 3.48911714 39.19330984 -10.40258352
v 0.74596651 39.36237469 -11.43447217
v 2.63097766 33.24472532 6.73562288
v 2.40549585 32.10709244 4.87953145
v 2.63182912 31.55303746 3.90412821
v 1.54135772 39.78928179 -13.45143560
v 0.54485135 39.50168192 -12.52819505
v 0.43260405 39.81642053 -13.96354567
v 3.70436185 39.86775875 -14.46200255
v 1.39852462 33.96029770 6.56440388
v -36.23424843 -25.03580973 -18.45541783
v -1.15437550 41.12940282 -18.48025247
v -1.32389984 40.93027860 -16.51111618
v 1.76105520 33.23141113 5.55622159
v -0.10437028 34.40506384 4.70289914
v 0.26912539 38.20565343 -5.36700990
v -2.13702535 38.71813044 -3.97378020
v -0.64407347 38.10661659 -2.76469323
v 1.00565399 39.01739791 -9.03666392
v -1.31034839 38.95268217 -8.86164233
v 0.09667213 39.26970065 -10.21002792
v -1.57375587 39.32052106 -11.20487135
v -1.05173327 40.21926224 -14.43210524
v -1.91309117 39.91106525 -12.94131484
v -3.24641913 41.48866236 -18.94390024
v -2.92128627 33.62476453 -25.80605075
v -0.83336118 34.49147567 5.54310204
v -0.50197629 34.41411629 6.73177326
v 1.16435741 36.19604930 -0.85087545
v -0.80213381 37.11742163 -0.61001215
v -3.45149986 41.12146422 -15.01106564
v -4.42182366 31.84081614 -24.79969710
v -6.41632359 42.08066687 -19.88270506
v -4.91934083 34.52854604 -25.41106381
v -65.09079784 16.09168947 8.74894951
v -63.85231018 16.99027419 6.91221002
v -65.42706490 15.76041244 6.82677934
v -0.61144744 39.96639699 20.57150938
v -1.99689250 40.33047333 21.29412442
v -2.00407160 34.88959372 6.62747165
v -3.20371380 35.38016230 4.09794273
v -3.33558838 35.25239974 6.39199698
v -2.10578763 35.14083847 4.69043991
v -2.81724124 35.74159369 3.09689948
v -6.36251876 39.21832144 -7.14587048
v -3.26785049 39.26191851 -6.92245597
v -3.34345782 39.73205388 -8.65626987
v -5.76756801 38.79414871 -5.42876218
v -5.60489018 41.00548103 -11.56941336
v -3.73752206 40.36963731 -11.25033107
v -5.51484898 41.23556614 -13.04576080
v -6.67581055 41.59818217 -14.15703353
v -5.69145614 41.78289697 -15.59294481
v -6.60074223 36.91232577 -25.35259537
v -5.92773221 37.60775179 -25.05153045
v -5.52679412 35.34127399 7.32084783
v -4.90011834 35.07516161 5.66418376
v -5.36716077 35.34498811 2.99759302
v -1.81965868 35.88153794 2.75055668
v -5.06694848 35.79625115 1.76579203
v -6.64958451 41.07130319 -11.22151874
v -7.87256099 41.42233357 -12.01873366
v -8.39101616 41.95160046 -16.31310023
v -7.05999834 42.30006412 -18.40580814
v -9.73083451 42.00787097 -21.13486454
v -8.12129583 39.90297392 -24.19798076
v -9.53136198 39.74846005 -24.33744259
v -8.44753999 40.90908170 -23.29359762
v -7.85954855 35.62675044 -24.93821084
v -7.18160020 36.64277866 9.50373337
v -9.92099848 42.19520837 -16.34342223
v -9.06234700 41.68146849 -13.69531732
v -9.59259737 39.76074979 15.17045218
v -7.74135627 36.36501729 8.37740395
v -7.89860729 35.75170785 6.71275938
v -6.42652065 35.13789922 5.88812353
v -7.02137500 35.56316718 2.30289134
v -7.38236681 35.39824486 3.31511465
v -9.59375687 41.11795500 -9.76193137
v -10.51365770 41.00167006 -8.85533448
v -10.45159623 41.78988189 -12.43483461
v -12.12013140 41.60680994 -11.30471565
v -9.79676843 41.54259339 -11.46547776
v -10.86141635 41.91725329 -13.32021039
v -11.62466314 42.49350354 -19.56278831
v -9.52352677 42.32830182 -18.17583665
v -11.77368406 41.76329449 -21.76969685
v -9.01893247 40.28122872 20.35636641
v -10.43887436 40.45945406 20.68205178
v -7.70874647 40.33679888 20.76674625
v -10.48369519 39.58781064 15.31105489
v -11.40662562 39.77384046 15.82377218
v -9.92977433 39.70855474 16.88594930
v -11.06838137 38.06014359 10.73237974
v -10.24602819 37.37151623 9.01890360
v -10.29367652 38.29783574 11.44081913
v -9.18344781 36.98954359 8.53963103
v -9.09397844 36.45862266 7.19480542
v -10.66397130 36.40712798 2.74553313
v -9.60701425 36.00317985 4.10962338
v -9.41748172 36.16856039 2.50196178
v -10.00744663 37.12063283 -1.58849324
v -11.10462379 37.30658069 -2.34065903
v -10.78592520 36.86753288 -0.10186941
v -12.78564893 36.54722869 0.59880916
v -11.97057310 36.52653471 1.63741433
v -13.17596342 38.14562038 -3.78250284
v -10.43912116 37.73894906 -2.98845489
v -56.87124282 28.02518010 -9.16333590
v -55.68385497 28.65106426 -9.65767540
v -12.73373049 41.95133597 -14.21850361
v -14.72102292 42.00107232 -13.81745003
v -0.59513689 -19.22251470 -3.00622941
v -12.92332169 42.45274514 -17.54182205
v -15.35022166 42.30863228 -17.52999239
v -13.54749035 42.39966348 -20.51743306
v -12.62896601 42.60944203 -19.31329444
v -15.53805266 41.27213359 -22.04176597
v -16.48209244 40.77303037 -22.50794508
v -14.27441556 37.01515868 -23.91847596
v -16.43970236 34.90348160 -22.73529768
v -12.49864884 41.13235697 23.46581779
v -10.93010418 40.83259031 22.13018760
v -11.65715605 40.33434018 19.99880187
v -12.93293666 40.59641063 21.86580934
v -13.30635045 40.10925442 19.26658116
v -11.25732530 39.81680423 17.62717962
v -12.24717870 39.74372149 16.00948349
v -11.15782093 39.49278966 14.24183976
v -12.81578839 39.75560144 15.35886154
v -58.72763321 23.52090552 11.29164267
v -59.87910554 22.61294797 9.83170047
v -59.75338444 22.68009074 11.33108325
v -59.15547907 23.27896655 13.22062779
v -26.27816796 39.90764543 30.68200313
v -25.86989850 38.94492984 30.93785979
v -25.08249879 40.67244381 30.02007492
v -11.91614289 39.70438242 15.80041833
v -13.62558268 39.85292092 15.42802341
v -14.40272946 40.07377848 17.64603145
v -10.30678861 39.39069808 14.18623142
v -11.22288592 39.39234093 13.90134823
v -13.65496777 38.49847987 11.26151439
v -12.86782324 38.47741708 10.79261582
v -13.87882698 38.52117062 11.64535992
v -13.37110065 37.69867867 9.72634181
v -14.59171716 38.13674673 10.75430959
v -12.94612512 38.62742707 11.77484076
v -11.88422274 39.31203112 12.92777900
v -11.60471048 39.61563483 14.52571619
v -10.85002813 39.38974440 13.09375092
v -11.07635070 38.80367428 11.81640755
v -10.70111059 38.44978660 11.63871773
v -12.04527542 38.71319443 11.96570508
v -14.90379032 36.01313755 1.32489915
v -14.56306130 35.96528247 2.68090283
v -16.80381596 42.20447317 -14.64606635
v -15.80791175 42.17406735 -15.08017257
v -17.71242917 41.78737104 -15.65926522
v -18.32132228 41.66946933 -14.97304346
v -17.91208051 41.85762256 -13.58070131
v -18.32585409 42.00637713 -17.40362868
v -14.41523246 42.12680459 -15.28075803
v -15.47930762 42.41725802 -19.85360123
v -16.13651961 42.24778712 -20.30224726
v -17.35384576 40.57548195 -22.64418826
v -17.76730828 41.23785347 -22.16398902
v -16.50188304 40.20707309 18.63091253
v -14.73660115 40.08482024 18.89714412
v -17.84035377 39.77387398 15.75223915
v -16.76014252 39.71040994 15.12069535
v -13.30841798 40.01610354 18.29953864
v -16.88051596 38.68887573 13.06764688
v -14.04176094 39.21446577 13.06365337
v -15.40082414 38.96364570 12.85680011
v -14.76025395 39.25092891 14.52833507
v -14.79810756 39.09186646 14.21565935
v -16.12444595 39.03024644 13.92933913
v -15.75674489 37.58010268 10.20302344
v -17.29328558 36.70700639 10.11761464
v -15.68120904 38.10046241 11.72481850
v -17.08419062 37.97087818 12.44520396
v -16.17138460 38.05839643 12.19696738
v -16.92611165 37.54791617 11.83828525
v -15.23467619 38.42446208 11.89198624
v -17.67433248 35.48423946 7.51804700
v -18.11788604 34.94799510 5.83925936
v -18.43725890 34.90930423 1.36512064
v -20.18808760 41.66213423 -16.16227999
v -19.43104900 41.91900417 -16.84719324
v -20.79506218 41.33359715 -16.06955379
v -52.31940374 27.89233811 2.48930184
v -20.33368498 41.32021219 -21.02654241
v -18.65472272 42.02546924 -16.68563113
v -46.08618841 32.22117200 14.70899023
v -18.67881790 39.47205096 -23.34667556
v -17.56811328 41.35320708 25.19006655
v -66.81657583 13.88960425 4.60881786
v -67.14678556 12.87282445 3.20781302
v -67.32878089 12.66029757 4.53579752
v -19.18387599 39.67822343 17.09542051
v -19.69617978 38.82020339 15.15723020
v -18.11417006 39.40122947 14.98071477
v -18.02993380 38.88080269 14.10638262
v -19.99486051 39.23062608 16.24108851
v -19.54190433 37.98946738 13.17338273
v -18.22466031 37.31871024 11.82272937
v -20.02865449 38.14857081 14.43792321
v -19.19419132 38.37471828 14.16469831
v -65.23013115 15.97608998 -1.12442684
v -67.03981012 13.51649035 -0.49057079
v -66.18669629 14.76644166 0.41038715
v -18.22610013 38.17783669 12.79916801
v -17.65688881 36.89868748 10.70894953
v -19.24521662 35.15993431 8.88101012
v -19.80059035 34.38082337 7.11833080
v -20.79968899 34.69984233 8.38621520
v -18.93250644 35.21966562 7.90824275
v -18.19237508 35.17656773 7.30653433
v -19.33449507 34.32648256 3.53481201
v -20.70576511 33.90268609 2.50600674
v -19.15029809 34.40085426 5.12766419
v -23.42032269 40.54522887 -20.99811845
v -22.65762165 40.06963968 -22.28773013
v -20.45985870 40.31587020 -22.68357016
v -22.21506089 38.14222664 -9.57616605
v -23.50409143 36.75084934 -8.26545432
v -22.34305628 40.39724171 24.79732595
v -20.77015117 41.05238616 25.47210269
v -19.19074357 41.25044495 25.57108179
v -20.09213157 40.28149322 22.01577090
v -21.26026712 40.24197161 22.69110642
v -22.85471559 39.71214965 18.79529841
v -20.78886144 39.61860761 17.56508090
v -21.47707343 39.17276114 16.30590484
v -21.15371637 38.74939308 15.60631767
v -23.24907854 38.84699568 16.71174541
v -20.78362368 37.62593120 13.66019994
v -21.79621160 36.75450385 12.76536938
v -22.18344435 37.81605512 14.84156121
v -66.92912430 13.71330302 1.46769825
v -66.18379056 14.49517161 3.30540608
v -65.46016783 15.45794494 1.51992834
v -30.81159107 39.28250447 29.94384430
v -20.01598477 35.71569175 9.90548730
v -20.48129588 35.46569869 9.70483944
v -21.55344188 34.16575864 7.37722032
v -23.55136164 33.04784000 5.53883193
v -23.57095294 33.28084573 6.40555378
v -24.43843149 32.44353086 4.01566643
v -28.01022865 32.74700418 -2.76749511
v -26.47024766 33.60266984 -3.62288905
v -29.53637764 33.00567344 -3.94105492
v -26.31786093 39.99638185 -19.59205978
v -25.30364692 40.19019008 -20.27220838
v -28.12612243 39.51708972 -19.54807341
v -24.60995503 40.51830247 26.91129223
v -23.25232513 40.78363627 26.41165070
v -24.21196736 40.34626856 25.49724095
v -23.72050844 40.80829397 27.05138363
v -21.72764204 34.97934714 -3.57450475
v -20.45688592 34.63540226 -1.46634073
v -25.13133734 39.92530704 23.97635579
v -22.65189402 40.04914314 23.44997227
v -25.00190772 39.71082717 21.83124050
v -25.90189502 39.28739950 19.25882138
v -24.47787486 37.44548187 15.14287945
v -23.98806997 35.41315347 11.69563923
v -26.39827691 33.44259411 9.73789301
v -24.93812144 33.68663415 9.03542805
v -23.69974554 34.22883525 9.11013130
v -25.48779547 32.57894143 6.15954399
v -26.13958716 32.17836842 5.10351732
v -29.26694043 38.38017583 -13.67779449
v -28.61711197 38.74261677 -14.68561962
v -31.01487271 38.24159876 -15.04971180
v -30.55991977 38.61072659 -16.50088653
v -29.12191860 39.10094127 -17.26320386
v -30.27305938 38.94942626 -18.62600446
v -25.51634423 40.37585855 27.74815634
v -25.85725114 40.07614404 25.96517093
v -26.74817480 40.09659216 27.80302987
v -26.76449344 40.63428566 29.04888801
v -25.11997335 41.20951891 29.24759313
v -26.26478113 39.77861255 24.25523475
v -27.13270858 39.77784514 25.64310096
v -26.06876381 39.61855546 22.43606746
v -27.28424780 39.17735815 21.57800645
v -27.50034072 39.47991133 22.63424732
v -25.82078427 38.00061718 16.98042266
v -27.92471275 35.20371765 13.97748198
v -28.42700295 36.40049696 16.11413620
v -26.96364932 36.57359257 15.52144252
v -27.73910016 34.13790464 12.09698245
v -27.59901434 33.06263313 9.86667909
v -28.07175927 32.08813816 7.96781201
v -27.47402154 32.43928775 8.45009834
v -27.86079235 37.59651259 -11.34656649
v -31.60692379 38.48202899 -16.61265455
v -33.49635005 38.12650219 -15.78026824
v -31.42921999 38.10086474 -13.70401029
v -32.50608593 38.34657744 -19.01873760
v -33.43042731 38.34157810 -18.09889451
v -31.16415814 38.72795776 -18.98877509
v -34.68540683 37.31299192 -20.81559226
v -33.21767598 37.87944838 -20.10466903
v -32.83245489 20.71190439 -20.51486447
v -27.83595026 39.78407010 27.34461427
v -29.54463102 39.34273496 27.98919939
v -28.33114937 39.54999521 25.88251419
v -29.38765101 38.55526447 19.87671107
v -27.66442858 39.02436793 19.73552257
v -27.87969448 38.27154636 18.45333166
v -29.31358665 37.72728518 18.16163771
v -26.55448951 37.73893416 17.21841283
v -30.54079972 35.37920490 15.70806652
v -30.81791662 34.27597880 13.94884847
v -31.55490756 30.89665063 7.71531044
v -32.89954737 30.51463328 7.13955797
v -29.92463671 31.07981011 6.22304482
v -32.36994520 30.37391044 4.86563705
v -28.25284936 31.45243227 4.49034898
v -34.09113362 37.68858686 -13.55025638
v -33.32047537 37.30457276 -11.42099965
v -32.40867704 37.80549392 -13.04145623
v -35.20780429 37.63928637 -14.52513319
v -34.58403423 37.90428489 -19.43483576
v -32.12201968 38.63475099 27.22547017
v -29.83903326 39.17553648 25.87483265
v -30.09911627 37.98318654 19.36333068
v -30.44284694 36.60904616 17.49918051
v -32.33094513 37.20100597 19.18827556
v -51.14123970 28.45354192 15.80811851
v -32.26495162 35.26051715 15.85143059
v -32.09747374 33.78836811 13.75239063
v -32.77775273 31.09555319 8.80864449
v -33.99007022 30.23003601 1.24094402
v -32.31044114 30.36408871 1.12443313
v -33.43709558 30.88014573 -0.73040789
v -36.89055890 37.34810278 -14.72216938
v -35.74436530 37.66868263 -18.14860851
v -36.12984717 37.52224892 -19.43980157
v -31.84588253 38.90390694 29.34002504
v -32.44706988 38.24946657 25.56896769
v -31.11710027 38.77012804 23.56979623
v -30.17587401 39.10312429 24.89041910
v -29.02801894 39.39624876 23.68869632
v -35.98615900 36.90113500 26.10844187
v -34.61756930 30.28795496 6.62331050
v -33.25592354 30.23495525 5.02471300
v -33.99593011 30.24965152 3.63903889
v -35.19837558 30.22541665 2.60633859
v -49.28747192 29.91016768 14.15633969
v -50.14587939 29.15647998 14.77259677
v -37.35568002 37.30071336 -16.26341231
v -37.43117303 37.23136336 -17.98984595
v -39.50220346 36.64074466 -19.42790113
v -33.54268521 38.42614964 29.01513316
v -34.12405029 37.70184889 26.08394437
v -34.40862894 37.43572161 24.21023324
v -32.88255259 38.01161423 23.80372584
v -33.99282321 36.21338680 18.40246841
v 40.13100266 -9.70933028 -36.70601174
v 41.28214717 -9.54218116 -36.43436730
v 40.35244137 -10.08715946 -36.18653491
v -36.17418557 30.37579544 6.49183244
v -36.65027395 30.21630645 2.39254953
v -37.11382672 30.87210841 -1.27636548
v -38.24192658 36.56560555 -11.65013295
v -38.45000640 36.70064360 -13.13649770
v -39.50253502 36.01621464 -11.41188480
v -39.50883821 36.70297936 -15.61901905
v -39.21226412 36.91893816 -17.48265885
v -40.85652158 36.49117425 -18.60959642
v 39.57387060 -10.01945790 -36.98591143
v -39.20748830 36.45888343 -20.05767263
v -40.08999839 27.21000090 -20.82999982
v -36.36080027 30.26228398 4.50729113
v -38.73043135 30.53973615 0.14796219
v -39.78437185 36.18781269 -13.05244025
v -41.21642187 36.17307544 -14.43641819
v -40.46112671 36.65907681 -17.50038192
v -40.93331471 36.43950820 -15.77179320
v -35.54794192 37.84709051 29.92838249
v -34.73270684 38.08130324 30.80666810
v -37.36449033 36.58145666 27.79723518
v -37.78338432 34.25987065 18.14636029
v -37.88019344 34.42515805 19.85740289
v -38.17889094 33.92562643 15.91512747
v -37.66591474 33.18843618 13.77050579
v -39.09496218 30.82942776 -1.33654708
v -38.42574358 31.30576387 -2.42658216
v -42.06658155 36.06412187 -16.52157865
v -42.46170819 35.67785025 -14.67123162
v -43.26128960 35.59393063 -18.55851710
v -37.21028566 37.05936670 29.65943702
v -37.28661686 36.96828708 31.14076145
v -38.47020119 34.08750147 17.36572944
v -38.58196735 34.08999741 18.68630946
v -40.71718827 30.99862859 -1.62359921
v -43.52401197 35.56725383 -16.86861366
v -43.86330768 35.07218882 -14.35561851
v -38.89400885 35.85460782 27.93714404
v -38.70169818 36.28289327 29.67762388
v -40.21855071 33.66266564 16.64622314
v 40.42759910 -10.59906278 -35.68003699
v -42.49723628 30.95625900 2.54142750
v -41.93821177 31.35976195 1.01147848
v -42.34375805 31.62517771 -0.85084786
v -42.03257710 31.59752116 -3.65071092
v -44.29047182 31.98073432 -1.45424483
v -39.56107050 31.77937120 -3.75346770
v -41.12850130 32.44848177 -5.80131076
v -44.00634021 32.12295100 -5.61927399
v -43.62054542 32.82315284 -7.26932008
v -43.52647066 34.53327343 -12.18500547
v -44.19577867 33.85069966 -10.71370579
v -42.51439124 34.24247354 -9.94378421
v -45.76573148 33.83493423 -11.58881094
v -46.01687938 34.19937938 -13.81427515
v -40.26561975 35.47437862 28.53844315
v -39.93560746 35.06476060 26.35042928
v -41.60584882 33.16362202 16.98733494
v -41.11732170 33.01211074 18.57483946
v -42.65844822 31.49141371 5.59721654
v -44.42720860 31.32522479 0.79896935
v -44.73825172 32.20516816 -3.60272126
v -45.64008862 32.19755739 -5.35835046
v -45.61188817 32.63369575 -7.25215441
v -43.09345409 33.32901001 -8.57930537
v -45.54508626 33.23643282 -9.07096546
v -48.85782674 28.00106630 -20.01799084
v -41.35293514 35.14721617 29.82578054
v -40.20640999 35.63883156 30.09059094
v -41.06546193 34.82465073 31.23998828
v -41.68168828 34.35060754 27.57027559
v -43.03200915 32.76016191 17.39339344
v -41.70630872 32.96850622 17.83141494
v -45.06061599 31.45220131 8.11622199
v -46.90161347 30.42696230 1.80355308
v -46.30799964 31.21542744 -0.00903979
v -46.48926854 31.86585382 -3.60168889
v -46.03049904 31.77599609 -2.05113715
v -47.15773836 31.98808432 -6.56208303
v -50.01821741 32.56914020 -12.42866926
v -48.93499985 33.49666297 -16.50635339
v -49.04269055 33.17233548 -14.04898614
v -43.13661531 34.43592414 29.37819436
v -42.59284586 34.15074944 30.94778769
v -43.92262176 34.08156708 30.03860079
v -43.33107546 33.57179463 27.28103474
v -44.81865838 33.68640691 29.16345187
v -45.12830824 32.87068009 27.42771618
v -43.29315946 33.89558196 28.82534079
v -43.47803071 33.07626024 25.24736337
v -45.10814324 32.54449368 25.40098317
v -46.22618109 32.09744766 16.16406441
v -46.08415812 31.63268417 9.29318462
v -47.42924497 30.95443733 10.78321598
v -46.08939961 30.93361109 6.84075290
v -47.01652750 30.37195839 4.17951494
v -47.35259339 30.65699339 7.21276784
v -45.59005052 30.65636754 2.92114750
v -47.74005711 30.48298694 -0.13828657
v -48.11009765 30.85394390 -2.16137595
v -48.01040888 31.21476620 -3.63729801
v -49.74891618 30.79982661 -5.57205034
v -49.98604581 31.14359081 -7.43916258
v -49.96397719 32.14602545 -10.86010411
v -49.88607764 31.84990585 -9.30167921
v -51.92999914 23.67999963 -19.26000044
v -52.12805420 24.76721816 -19.31397617
v -46.66694626 32.17918426 25.47853254
v -46.71182111 31.57654032 13.25642318
v -48.81476983 30.13182245 10.22227108
v -47.47944325 31.01596981 9.40295588
v -47.94995114 30.69846146 8.53144936
v -49.05446991 29.78349477 6.74896268
v -48.12038690 30.26202507 5.59812691
v -48.56070876 29.83192541 4.14379127
v -49.82082918 29.15954404 4.90013417
v -49.49060082 29.77282181 -0.93361584
v -51.48849636 28.70383672 -0.98067196
v -50.54011568 29.69641611 -2.97744991
v -49.75455254 30.41556105 -4.00933996
v -52.40396783 29.28180620 -4.75275097
v -51.75787583 31.08415194 -10.69545746
v -52.57625505 30.39081022 -8.95132683
v -53.32312360 30.59910238 -13.56364135
v -51.96215585 31.19822033 -12.13133242
v -52.07965523 31.46550432 -13.71099800
v -53.71709913 30.35366908 -16.39374532
v -52.47111619 31.46655485 -15.48852120
v -50.62766001 32.44626150 -14.12080973
v -55.07684499 21.31863683 -19.21404712
v -53.99300903 20.20945027 -19.59011890
v -47.68145829 32.55199268 29.69359420
v -48.63313586 31.72277659 26.10713057
v -52.18463764 28.88045833 -2.77660321
v -52.60207877 29.73560058 -6.72594830
v -53.24985087 30.20108119 -10.40416770
v -52.91567743 31.01365827 -14.45665397
v -54.10985649 30.10068461 -14.84613027
v -23.15622196 -23.05443399 -12.79169135
v -24.71235208 -23.25534075 -14.12733737
v -23.51957373 -24.99644458 -14.53407668
v -22.59991691 -25.40538087 -14.24806658
v -50.15701801 31.13427944 25.87609552
v -50.28286204 31.24272451 27.98663452
v -48.97889495 31.52558208 25.32264031
v -48.64387587 30.63481860 16.55024476
v -52.81011015 27.55900100 2.87967129
v -50.78357086 28.66620384 6.80722622
v -53.08146030 27.85854042 -0.20750609
v -54.91315573 29.39760499 -13.82830553
v -55.19036576 29.35456671 -14.91984446
v -56.86951056 28.15290168 -16.07519574
v -57.52294883 19.49259266 -19.21834797
v -50.59231445 31.07920475 27.32480504
v -51.37952045 30.85932508 26.01649240
v -50.52215233 30.85158393 24.97988567
v -52.05822363 29.10122834 19.10577714
v -50.32345280 30.09106219 19.97156814
v -53.30380797 26.08446591 12.11533789
v -52.75778845 27.05331147 6.14875508
v -54.34123054 25.92983097 7.95807969
v -52.30710655 27.23157965 6.83321571
v -54.94723842 25.81344172 6.94280583
v -29.53274176 -15.91212861 1.77724718
v -30.79561703 -16.10961929 1.66247145
v -30.03112413 -15.36383294 0.60254982
v -27.51957066 -16.94020815 4.13384149
v -30.32862581 -16.62145182 2.96019111
v -58.71209502 26.01057291 -16.63601585
v -51.93327367 30.96044809 26.87870339
v -54.81121689 25.77157877 13.08103371
v -52.71925032 26.61967464 8.57092813
v -52.25988105 26.83663182 9.19120666
v -54.56201732 25.64029023 9.81260836
v -56.28124252 25.66347644 4.41037538
v -56.96784332 26.78188868 -3.95424850
v -58.30983445 27.44813077 -10.81690285
v -57.89392814 27.64355950 -9.55959782
v -58.73759836 27.29640529 -12.84657046
v -58.65749717 27.24292502 -14.99366574
v -52.32512578 30.96208349 27.37193741
v -53.89137566 30.36780097 26.51751600
v -53.56889963 30.36425635 27.41551958
v -53.12443152 30.41958623 25.67834221
v -52.25430802 29.99503538 23.96728285
v -55.57968840 29.47026305 25.09601228
v -53.00131813 29.12873030 20.36121115
v -54.54045162 25.59074387 11.08804066
v -56.08998239 24.94961210 10.41794848
v -55.67640811 25.21202900 8.85615405
v -56.76193163 24.79825355 6.68632379
v -56.06134608 25.44277906 5.88519732
v -57.89978057 27.38798596 -8.39621294
v -59.26478282 26.79016814 -11.09688729
v -60.40005386 25.35773441 -14.37290944
v -60.31195447 24.67774972 -16.02433063
v -57.61756375 16.64061472 -19.87917349
v -58.73348564 17.10228622 -19.63691041
v -53.58152092 30.29508889 25.92541464
v -54.75341156 30.12396954 26.26442723
v -55.28553575 25.88100731 14.17520456
v -56.59693480 25.33663809 14.53599893
v -55.97645789 24.99388158 11.87128667
v -56.57840520 24.85577948 12.84788176
v -56.79547042 24.58875254 8.65106937
v -57.41962045 24.51627329 5.98872267
v -2.09405273 36.65847331 0.24919261
v -2.38062954 37.04751283 -0.63400849
v -58.78604203 25.01139604 -1.45316543
v -58.09194967 25.79190023 -2.44654599
v -59.44070965 26.13900043 -6.76289201
v -60.75193360 25.75304173 -11.85204927
v -54.36604843 30.21342494 26.69394948
v -54.97977138 29.48178910 27.07213536
v -53.91989648 29.76402082 27.60913968
v -23.76330458 -16.85693301 0.81122189
v -23.57763983 -16.84674062 -0.14388275
v -23.43918197 -17.22844876 1.18419458
v -56.19436502 27.94174664 22.47115038
v -55.91381341 27.40385197 19.89085972
v -54.50997874 28.93066779 21.70459926
v -56.37821555 26.17239952 17.37276278
v -58.01708624 24.06953089 12.50160858
v -57.94901028 24.06803891 10.21022722
v -57.47817829 24.14262295 7.71207316
v -58.25165287 24.37992953 4.49366355
v -60.82028896 16.23716392 -19.01743934
v -22.08144590 -19.17422749 -6.10462017
v -22.26882242 -18.55384931 -4.72946838
v -22.78220654 -18.24554242 -6.26714993
v -56.26475438 28.78794819 24.51365069
v -56.66279420 28.68971601 24.79006164
v -56.31310493 29.20692787 25.18565394
v -56.69196695 28.24629657 23.98714982
v -57.64461681 25.11746809 16.15239307
v -58.12278762 24.03407730 13.90781906
v -59.25722793 15.14478307 -19.59068701
v -60.14163792 13.87935318 -19.50650476
v -56.70705438 29.04876880 25.82658641
v -57.21028522 28.57153118 25.44372529
v -56.07974529 29.45847623 25.84404126
v -57.81114846 28.00015733 24.00046028
v -57.55377188 27.99527161 24.86509643
v -59.19415504 27.56401338 23.83285388
v -57.81779066 26.10102296 19.39754933
v -57.40933865 25.77364072 17.98881032
v -58.53202939 24.87494051 17.55952463
v -59.03938040 24.07067083 16.25492610
v -27.02990919 -28.35727669 -22.46752940
v -23.10009301 -28.03097479 -18.05012673
v -24.32891913 -27.09854022 -17.10627601
v -24.66669492 -27.98003890 -19.38650198
v -58.78112093 23.04222994 7.01123709
v -60.24234369 22.28964306 8.82581528
v -23.85018766 -29.27133627 -25.29253997
v -24.81487207 -29.01695296 -25.68797953
v -57.83987045 27.16352046 21.54953592
v -59.48056281 26.61505714 22.33492211
v -57.06932768 26.97419003 20.31105757
v -24.42539670 -28.89594622 -23.58488739
v -60.20259112 23.13038334 16.43221639
v -59.95064601 22.62650430 12.28415687
v -63.28374892 18.02334376 -17.17181504
v -59.89214778 27.07996219 23.64979498
v -60.17182022 22.32700959 9.92440153
v -60.90899929 21.84228040 11.52465213
v 0.91293629 -18.06877181 -18.91890541
v -64.57661092 18.18761416 -15.59683029
v -61.67811155 24.97609891 21.91840485
v -27.80550905 -23.55150692 -15.57184383
v -25.77801794 -24.11524951 -15.14997799
v -26.39199421 -22.63626643 -14.36964516
v -61.01736054 22.14204334 15.87138511
v -66.40405208 16.45854302 -14.22018465
v -65.03338367 17.72343926 -15.04051127
v -65.74137509 16.24611020 -15.40841162
v -65.68279117 17.37719029 -14.11439385
v -29.39957194 -27.74539590 -22.27229998
v -30.92230298 -27.34349854 -21.37681097
v -62.36609817 23.33350852 20.08833736
v -61.34356931 23.74989539 19.30137910
v -62.01161817 21.25917189 16.06382988
v -19.68697645 39.21064362 -8.93775746
v -63.54256719 20.06804571 16.17468148
v -62.18240038 20.39199695 14.09368590
v -66.54594094 16.51317626 -13.30321003
v -66.71710312 15.57512023 -14.67841398
v -66.88915938 16.15843177 -13.47970963
v -63.48659098 20.48328705 17.13375747
v -63.61880898 20.92588507 18.47272553
v -68.29509884 12.11171411 -14.10815213
v -67.42357463 14.30631708 -14.59754445
v 17.80693978 34.97643396 12.57778052
v 17.61092991 34.14783254 14.39960673
v 19.14123818 33.34287181 13.63855414
v 20.18793672 33.71472657 12.01802213
v 19.08953674 34.58762169 11.83854043
v 17.22072437 35.80639884 10.46991162
v 20.55211738 34.18047726 10.13156958
v 17.58073457 35.87977961 8.44757818
v 13.23882863 32.99150616 -3.87421879
v 15.99054784 34.03351083 -1.96205499
v 16.56880789 34.49364007 -2.82513211
v 15.50334692 34.56310928 -4.41703061
v 15.81511088 35.27173400 -6.45580515
v 14.56930302 34.81900319 -6.15072949
v 16.85349829 35.30008346 -5.53075178
v 14.78519756 35.50503775 -7.80175580
v 12.34096754 33.71921927 -6.01225952
v 16.09333791 36.10895202 -8.89409520
v 15.19238483 35.89142114 -8.45519174
v 15.92348516 35.74595600 -7.81174377
v 9.99637879 34.97478366 -26.06044337
v 11.77847199 35.20562500 -25.54265782
v 12.31878716 32.07818791 -2.02847039
v 13.91496230 32.84394369 -0.57949539
v 10.27282979 32.77955204 -4.89710830
v 12.62831874 35.21800414 -8.40030052
v 11.39685512 34.04642642 -6.59060199
v 10.48839279 34.14232656 -7.16302078
v 14.08519316 36.14407778 -9.30573326
v 10.99830028 35.25678068 -8.57582688
v 17.20199734 33.23120624 15.55202901
v 16.23811200 34.21704471 15.48030879
v 15.59153013 32.57181495 16.99133217
v 10.54414921 30.92283569 0.30537372
v 10.35835873 31.83467686 -2.97654769
v 10.02154592 31.07115999 -1.15857890
v 15.34353383 36.01476550 13.68480921
v 14.61971272 35.28694808 16.19238593
v 8.87468271 32.49539062 -4.42256313
v 11.05761994 36.73103824 -9.69808362
v 8.99400096 38.16962242 -9.60084703
v 8.39325041 31.09957464 -0.98128000
v 8.00124928 31.92717955 -2.92326161
v 9.03231930 33.41362625 -5.95746702
v 13.63053173 36.69465706 13.81257549
v 8.41639005 30.38386814 3.21081956
v 8.46837275 30.14715388 1.65659236
v 8.30471423 30.38630262 0.21587261
v 8.88076611 32.46569261 6.68533705
v 7.12004863 33.34072232 -4.82583186
v 6.73778867 30.49752116 4.53467015
v 4.95984545 35.67235544 -5.35986200
v 11.42174099 35.27189791 18.64931360
v 10.50425414 36.91252694 17.84568094
v 8.33745766 37.48647496 18.79822277
v 10.51483117 37.37131134 16.09769836
v 6.76366035 29.98723835 2.71867891
v 5.84643241 30.89928627 0.38514912
v 6.88695582 30.09051457 1.35987066
v 3.83528066 38.62448409 -7.49110291
v 5.20092994 37.83537820 -7.02658528
v 7.71757308 36.52265295 19.66587640
v 9.00933892 35.17121077 19.61966231
v 10.42035501 34.33162719 19.25695688
v 5.16229030 30.25591373 1.78769859
v 5.51528018 31.90979362 -0.93272829
v 4.71159164 33.71819481 -3.12555418
v 3.69035965 33.01965818 -1.12573314
v 3.99383763 30.69089353 1.81928033
v 2.27771187 35.41117534 -1.73313287
v 2.18999851 37.46352345 -3.77439917
v -31.62612766 -25.68321303 -18.76517013
v -31.36155754 -26.39334463 -19.97577772
v 2.85117771 31.17036447 2.87932274
v 4.23862366 30.33361398 2.68282043
v 3.46189621 30.69806099 2.45004403
v 3.05626867 31.47526085 1.28415471
v 2.41381652 31.89473599 2.15363153
v 6.16733544 38.31024840 18.88769493
v 2.53200717 31.80658445 2.84866709
v 2.12304248 32.70904720 2.01701187
v 1.00179703 38.54224831 -6.54746406
v -0.93980978 38.55284303 -6.08898560
v 2.80364999 39.04732689 21.00652084
v 3.24109755 37.36502677 21.42689191
v 4.40911902 38.72336075 20.11665143
v 2.50215223 39.31965306 19.72153224
v -1.34545635 35.14597565 4.05771611
v -35.11032462 -22.16332778 -13.10067996
v -34.62274745 -21.09481022 -11.15084067
v -36.69047356 -20.86291276 -11.67954504
v -4.63052327 40.28631002 -9.53346118
v -5.65910991 40.76452181 -10.58810204
v -4.59767086 36.38076782 0.67860179
v -4.64526145 37.68836334 -2.67624645
v -2.02142680 37.77059168 -1.94771506
v -4.28886386 38.48756105 -4.26280778
v -7.49573577 40.35643488 -9.43102874
v -3.81751964 40.89805111 23.18961360
v -2.92426161 40.63271731 23.11115712
v -3.88753298 40.79817981 22.37457968
v -6.06836099 35.08759290 4.59016953
v -5.81977610 36.99266538 -0.87458600
v -7.23343249 37.41420433 -3.15401028
v -9.20062978 40.32520205 -8.12932104
v -9.20811761 39.02219236 -6.25076331
v -7.53710885 38.59633580 -6.02513319
v -8.89745355 41.19476303 -10.69414895
v -7.73350662 41.00770131 -10.83172485
v -11.24309655 42.28337854 -17.83962920
v -6.91101654 41.25661030 24.10062589
v -4.67507634 41.02992266 23.54407683
v -6.43866090 41.04625434 22.55783975
v -4.99699265 41.02090746 22.81693369
v -8.91489629 35.86519510 3.40351183
v -8.09536036 35.47249734 4.83868504
v -8.54953099 36.13086790 1.76014879
v -9.47935972 36.48591787 1.20450265
v -6.92192651 35.90299562 1.25776592
v -6.93768589 36.49916127 -0.14004146
v 17.78408699 35.80579162 -7.61282491
v -7.94250704 36.82103381 -0.86714822
v -10.77318657 38.37513924 -4.52477252
v -12.12641969 38.88753802 -5.24169905
v -11.81047224 40.63256830 -7.72068463
v -12.33402733 41.76054522 -12.90273853
v -16.62999205 37.97131404 -5.22405002
v -14.94772732 37.70309314 -4.17857384
v -13.66842445 39.40501437 -6.31340547
v 0.75398223 34.81144831 22.32840843
v 2.75429082 33.89631212 21.81744762
v 2.47962889 35.08292884 21.91155031
v -11.83005702 39.47614133 -5.95719088
v -14.75135610 40.04410654 -8.09447188
v -14.82041646 39.47301954 -7.10736308
v 24.34646524 31.33385628 8.55236035
v 25.27277544 30.72438203 6.94471831
v 24.17985350 31.75672144 7.74674909
v -16.54229127 41.46377742 -12.35589664
v 16.69334434 -17.18279161 -34.65269879
v -16.12819172 42.14524850 -16.44796692
v -17.49498770 35.75505316 -0.83699281
v -15.90083539 36.95731610 -2.95275822
v -17.34087430 37.16351092 -4.09551663
v -65.99881500 15.21908678 7.29748840
v -65.81098586 15.29260818 7.72963045
v -66.58487767 14.45340645 7.33403023
v -18.73177104 40.63371941 -10.97658835
v -18.69640872 41.16660357 -11.71046589
v -19.02934164 41.57590494 -15.22707380
v -19.91427876 41.15134850 -14.33473546
v -18.89999956 41.62999988 -14.25000001
v -20.49029991 41.19801521 -13.53750937
v -17.68829301 41.40643775 -12.47437857
v -19.07514781 41.58337787 -12.99683284
v -18.71868409 41.94981605 -16.12907462
v -16.17008075 38.45997155 12.52644882
v -65.21991640 16.42399281 -2.77887820
v -66.52448326 14.69542924 -1.48719712
v -18.85398664 35.04207358 -0.27365284
v -18.84477399 35.31079367 -2.40809587
v -20.26661858 35.19258648 -3.16299056
v -19.10701953 35.98599136 -3.74268182
v -20.70055716 39.38506916 -10.29388700
v -18.26182380 40.31226411 -10.14324743
v -22.18015492 39.33215514 -11.07791532
v -21.07707597 40.20298645 -11.62845455
v -22.08482102 39.87583891 -11.93488855
v -20.10644227 40.06544128 -10.33171266
v -60.98747253 22.12002501 1.88327581
v -60.37879363 22.95728400 -0.03526426
v -21.26010880 40.85046798 -14.24190961
v -22.06648514 40.19721225 -13.11165281
v -23.24536443 40.01216963 -15.31619113
v -22.79436029 40.63308239 -16.78334922
v -23.89489673 40.48959538 -17.38695800
v -18.84662732 41.62980244 27.31512859
v -17.75000058 41.09000042 27.87999995
v -16.31904207 40.54959491 28.12007442
v -18.70688424 40.72756693 28.81972678
v -17.25262590 41.73463210 26.92320012
v -15.74995182 41.26326367 27.21142396
v -67.27664173 12.92107068 5.99542446
v -66.27476215 14.74029571 5.75893512
v -22.30097353 33.49580616 2.84837582
v -22.20811136 33.29684213 0.74857438
v -21.25840075 34.08230096 -0.37375101
v -22.82085642 33.77540410 -1.55214022
v -21.14968933 33.77657384 1.04230526
v -22.82852679 34.28119421 -2.79961084
v -24.42906238 33.69082883 -2.68893503
v -23.62251841 33.49979594 -1.63101428
v -23.45508896 35.44498608 -5.36190299
v -22.11410925 35.72673351 -4.94883442
v -22.41117693 36.44695133 -6.53103087
v -21.35193162 37.15566173 -6.99761324
v -20.75967565 36.57327965 -5.59521327
v -20.24336718 41.30231217 28.80739607
v -19.83775944 41.48572311 27.76823379
v -20.63576318 41.36600718 28.70165557
v -18.98144186 39.35636953 28.86537462
v -20.01440898 39.86464068 28.90931256
v -22.56480977 34.29738432 8.47107265
v -27.15623192 32.08193183 0.35242064
v -27.49556676 32.41125122 -1.19901204
v -29.02957611 31.79038316 -0.39692142
v -23.31643924 32.65113384 1.60431757
v -26.49106830 32.91942179 -1.96503126
v -24.72710237 32.48754889 3.33271245
v -24.78858270 32.51011670 2.52005830
v -23.91677722 32.70674124 3.00078862
v -25.72233230 34.31312740 -4.84657520
v -26.89445950 34.84411910 -5.88722574
v -27.00606734 34.00073573 -4.51870542
v -24.38812889 34.10624713 -3.57824797
v -26.48228779 35.92707217 -7.85107445
v -25.56320839 35.91577336 -7.61287333
v -24.76323210 35.43747216 -6.34006318
v -25.42772517 36.46963090 -8.83804541
v -26.19228885 38.19731623 -12.19044905
v -26.13702044 37.28498891 -10.56145038
v -22.30149880 41.10320285 27.26230584
v -26.20653808 32.67868608 7.81776104
v -25.53071827 32.16875345 3.58578912
v -26.78686380 31.87683970 3.00471508
v -25.78319050 32.03332797 2.65134289
v -27.07239427 31.79122508 1.59347150
v -28.98127399 35.46762839 -7.39925960
v -28.90109643 36.45134345 -9.00975242
v -27.25916542 36.38987616 -8.94919131
v -28.95476110 31.20901063 3.12539190
v -27.71049924 31.63150325 3.46027198
v -28.34017389 31.42536432 1.62234635
v -29.94908765 31.02723882 1.77424308
v -30.69226816 31.40897676 -0.86286559
v -31.17124923 31.86138719 -2.43885792
v -30.71462363 33.62089396 -5.04677091
v -30.97408079 36.87727824 -10.18575393
v -32.92926401 36.34884581 -9.35728010
v -57.56004900 15.52789100 -19.83519085
v -31.00222535 30.91248311 0.26095120
v -33.19590539 31.51708469 -2.37181643
v -32.38492087 33.14094245 -4.86752857
v -31.92748129 32.56106377 -3.98271298
v -33.67954120 36.70711070 -10.06070711
v -28.54223549 39.39389810 30.74548766
v -27.80748345 39.99719024 30.53237312
v -31.19016998 37.76869923 19.81896162
v -33.34419057 32.42388368 -3.75278457
v -35.95460206 36.85237840 -10.85009798
v -35.12730822 31.35969490 -2.45220866
v -34.19339657 34.53031182 -6.96617784
v -36.86450794 34.83492136 -8.21051188
v -36.24120727 35.95324233 -9.40244645
v -34.46629643 35.58828682 -8.57229624
v -35.41222215 36.41030565 -9.89206322
v -31.14720806 38.03780675 31.15343302
v -32.10911527 38.05196285 31.25111014
v -37.02303767 31.87255189 -3.25208227
v -37.74638101 34.30503607 -7.38563901
v -38.07423264 35.60302779 -9.66367871
v -39.82985765 35.35781801 -9.74951126
v -36.85664013 34.16108713 15.59261791
v -38.03046048 33.57722983 -6.21409947
v -38.64385933 33.98377076 -7.23840389
v -39.90593553 34.30274874 -8.01324658
v -41.18942469 35.08925810 -10.25431696
v -41.39199853 35.48362851 -12.31393591
v -42.05497354 35.56589410 -13.31663411
v -41.57064855 34.11892429 -8.74342024
v -39.34228048 35.79125181 31.09735996
v -36.24603897 35.62873602 31.92121163
v -38.46326843 35.19940376 31.52477369
v -35.78920290 36.13784164 31.92692250
v -42.67321527 33.02488849 23.68606254
v -44.97540742 30.71624413 4.52961633
v -45.63459381 34.67416018 -18.07008684
v -44.31926087 33.57577696 30.65409139
v -44.18101162 32.38987550 23.51854555
v -45.46146840 31.55486286 21.20586857
v -44.85252500 32.07678348 18.44339073
v -46.60955444 31.61697462 17.53398962
v -46.16702721 31.55561909 18.49352755
v -49.75897074 33.02164003 -17.27794483
v -46.06774449 33.04028139 30.36250174
v -47.42088541 31.73772991 30.71622737
v -46.25749588 30.58048338 31.43963218
v -48.02054912 31.54477477 24.95643683
v -47.52804339 31.19219653 21.71277069
v -49.03957248 31.98491409 29.41117063
v -48.76293987 30.54217622 18.57416891
v -48.87900874 31.73235431 27.90623344
v -60.16704068 24.40441214 19.01394129
v -59.62626636 24.04470742 17.59118214
v -60.91434136 23.31233025 18.01302470
v -50.95732585 27.95810997 9.56642535
v -51.10155046 31.16779216 28.63856219
v -49.97350648 31.56699240 29.29092385
v -54.68476191 29.39433232 -10.55130083
v -51.96063593 30.72628565 28.42720039
v -52.57466808 29.85150367 28.59146334
v -52.73115262 30.27998284 28.36777084
v -52.89996788 30.05502932 28.36948261
v -53.36197466 30.01581132 28.09267864
v -0.29828024 35.53823009 3.06664524
v -55.53911999 29.68851291 26.31969377
v -0.79428672 36.38810292 1.41832605
v -20.23776434 -23.33133109 -8.92525632
v -56.26246706 29.27000076 26.28335543
v -55.84273487 29.27790210 26.70708857
v -59.21708792 24.51273426 -0.74547913
v -59.28552523 27.59426273 24.45002832
v -57.64459074 27.98788995 25.51445737
v -58.57637152 27.80634351 24.48141202
v -58.54887888 27.12841518 25.46292730
v -62.10758165 22.38490805 -4.35222732
v -61.56241894 25.83616599 24.50068481
v -60.77983975 26.71360038 24.28778075
v -62.12218478 25.17980151 23.89924414
v -61.39925867 25.97464994 23.23459834
v -61.88815087 20.76767385 12.80361135
v -62.38489598 20.02856322 12.93736324
v -62.81971931 19.59527843 13.12617119
v 1.63729559 35.73362157 22.11108617
v 0.59917534 35.95446795 22.51341753
v -65.35498798 16.07419737 10.03059838
v -64.36172128 17.04535261 9.56718717
v -64.10057843 16.72447287 8.15868657
v -64.02808428 17.55398512 8.80755112
v -63.61349672 17.57398248 8.01709108
v -64.63102251 16.47727564 4.88410937
v -65.60393423 15.26240911 4.99174511
v -64.71259147 16.33198932 2.97661521
v -63.75733018 18.18968356 10.09770390
v -64.13771957 17.49900542 9.84814856
v -63.86999786 18.61201972 12.21855916
v -63.24151903 19.01322976 9.77546070
v -63.52453679 19.18256097 11.77362632
v -63.38554621 19.56261881 14.03146237
v -56.93146959 27.56751701 26.57622658
v -56.48611113 28.75134349 26.51623264
v -57.08917230 28.49130519 26.00391768
v -60.75465307 24.99748021 -6.08412130
v -53.75896394 29.71108630 27.86060236
v -51.42914876 31.11013398 28.12262997
v -28.57138403 -21.84941061 -14.20604065
v -27.74647623 -20.82336321 -13.16495426
v -29.70427275 -20.68766393 -12.83323485
v -51.30758882 31.01167828 27.54360624
v -49.90021139 30.81279434 23.70747551
v -50.33181980 29.19683419 15.83097130
v -30.15972115 -23.14772271 -15.58537502
v -29.63902056 -22.24564739 -14.70942702
v -31.47402778 -22.48462662 -14.66509607
v -51.60066858 27.54516341 8.45352374
v -48.14967513 30.69392219 19.22340505
v -3.90760601 38.92993927 24.49053153
v 0.13383431 39.34505954 22.49321155
v -44.83568296 33.57872739 30.36115319
v 6.89269044 -18.93770322 -4.91341762
v -44.89236325 34.81663764 -18.92568916
v -36.07145324 36.65806726 31.72411770
v -35.60928628 37.42327914 31.43394738
v -30.34674935 38.94780204 31.06465749
v -29.21051160 38.71542215 31.09978698
v -26.38310008 40.88480398 29.49707396
v -24.84558150 39.75800797 30.70343472
v -23.88138510 40.63944146 30.24961241
v -7.10542267 -22.40310051 -21.91369236
v -5.86434314 -22.00749330 -23.40175211
v -23.26009981 39.86494988 21.28654532
v -23.01016264 40.91404378 26.71654522
v -22.85858616 41.45516455 28.21946144
v -21.66211791 41.21121764 27.46376768
v -22.05195464 40.83948210 29.69716862
v -21.08235657 40.53924605 29.41659652
v -22.74243720 40.62312096 30.13707697
v -22.70306833 41.20061919 29.52107042
v -20.19285224 41.31926224 27.12739445
v -22.68992923 32.91718289 2.96278880
v -19.40716989 41.24831036 28.51061337
v -23.72157387 38.20020333 -10.71004570
v -24.08913709 39.43024203 -13.44544813
v -18.89261603 41.30702838 28.09356898
v -23.02345820 32.77483955 1.61237840
v -15.09523112 41.82391241 26.02937818
v -17.67327450 40.13792425 16.78829454
v -16.39441028 40.11094198 15.74666053
v -18.09921302 35.25616229 7.93236680
v -20.11600696 34.25154835 1.64500519
v -24.94311891 -16.85531065 -6.62912242
v -24.56789650 -16.39383286 -5.06716268
v -25.73182993 -16.16821997 -5.09140082
v -21.70354687 40.45289382 -13.22793588
v -21.04834840 41.17800668 -15.72971791
v -13.22874334 41.65888950 25.49255453
v -12.85510510 41.05160758 26.41397342
v -15.12814965 40.08346424 15.63611254
v -13.71674053 40.06976634 16.43340103
v -14.36555572 38.76675293 12.07699627
v 34.90175307 -29.42894772 -32.12194890
v 34.82091054 -29.88960966 -31.46464750
v 34.11436081 -29.78753112 -29.98423763
v -19.35451664 41.83877259 -16.07521810
v -23.63491617 -15.33010136 -27.81189978
v -13.42216041 38.90218213 12.40388397
v -13.38829566 38.62889856 11.60371676
v -8.65280442 41.36533663 24.62076023
v -7.67946430 41.04355723 25.00122413
v -9.91916005 39.34378922 13.29397876
v -7.24114757 40.42488337 25.41904896
v -4.13486036 40.09754211 20.51368728
v -8.69357307 37.88051009 -3.62314726
v -4.04927274 40.90791568 23.41058850
v -2.14068010 40.53319618 22.25802653
v -6.13033911 35.58244556 2.06744089
v -1.54927664 40.03675655 22.96189778
v -0.40339105 40.05250707 21.83392271
v 0.76874206 39.60135207 21.85187675
v 1.97698362 38.92033175 21.72427438
v 1.29705726 39.67240825 20.99617198
v -5.62998233 41.92978144 -17.57059991
v 1.26236258 33.88921544 3.62992845
v 1.06589892 37.24347800 -2.41065538
v 1.83024060 38.27677295 -5.18168649
v 3.06568551 32.54505992 0.05886257
v 2.84922426 38.49396855 -6.09794585
v 9.10937134 37.60175034 17.56362058
v 12.36652769 35.55963561 17.89244451
v 4.00895625 31.54980019 0.91422704
v 7.05187162 36.78824753 -7.97260925
v 12.88634446 36.84682772 15.19604027
v 12.53497228 36.60653159 16.50873199
v 13.17475177 33.88343379 18.19436252
v 14.67172336 34.74206477 16.71189442
v 14.54798039 33.77395123 17.39356667
v 13.66805844 36.45597398 15.19048959
v 8.06367304 38.28137368 -19.82602850
v 16.33855700 35.68779305 12.58693635
v 10.35258453 38.27656806 -10.60403883
v 12.47444283 36.84241325 -9.90069285
v 11.30590960 38.15344349 -12.61657290
v 13.79949506 36.90146282 -10.75768843
v 19.29967105 35.11637822 8.64842255
v 20.72051913 32.13486075 12.66522333
v 19.63169128 31.27650544 14.00651503
v 14.89835884 35.95488518 -21.98769525
v 14.06472642 35.43327749 -24.49675463
v 21.36077546 32.86937624 11.37125678
v 17.50646159 35.89864075 -10.36854275
v 16.94455184 35.96572205 -11.13373693
v 19.60848272 33.90282393 -1.11047225
v 17.89780706 34.55146030 -2.27229157
v 17.97253452 34.86513346 -3.60899698
v 18.65188405 35.12767702 -5.35715604
v 22.53201976 32.46472031 10.09624451
v 17.10728928 35.04724801 -4.43259999
v 19.30595376 35.31566262 -9.75363608
v 19.56988871 34.82853249 -6.79392600
v 19.69010383 34.98003632 -8.19246750
v 16.36805013 34.85931829 -23.96074869
v 20.68605646 33.32027420 -5.53524634
v 16.89398102 34.83262286 -21.61945589
v 15.85196704 34.31098163 -25.40798858
v 17.43861847 34.29623321 -18.80355738
v 17.34586991 34.25596654 -20.47474124
v 24.00117740 30.92548996 9.63935163
v 20.62310837 34.11231935 -7.65152881
v 20.75941488 34.21250358 -9.34795570
v 22.33679779 30.92819825 -1.21789158
v 15.59297554 30.51462397 -28.36298570
v 24.16954190 31.58589825 5.44043072
v 20.45927383 34.44349021 -11.49125770
v 19.25169677 33.70149061 -14.91080970
v 17.89535023 33.57151896 -23.61544222
v 22.25736901 30.82419001 -4.86238953
v 19.05803755 31.84970096 -21.86104096
v 16.55851491 34.35280174 -24.87720363
v 18.84896308 32.20300004 -23.28849956
v 24.34312738 31.23171814 4.67212079
v 20.48031054 34.09379348 -12.47789897
v 19.63263191 31.69714287 -18.48117821
v 18.37661304 33.76945108 -16.05678722
v 19.44003813 31.71328828 -19.54233274
v 20.89348994 33.52892026 -12.76815217
v 23.32704142 30.35691008 1.17599277
v 18.50534044 31.35635331 -27.37221308
v 21.47051692 30.11245839 -16.54778793
v 22.89094403 28.90507318 -14.02601786
v 21.41876891 29.11417186 -21.65370993
v 20.69789730 30.06404079 -21.13158628
v 21.78502269 28.78583409 -19.94321868
v 28.48534286 26.75854042 5.79273421
v 26.88422799 27.55939402 7.99663272
v 27.97459997 25.80264397 8.03650916
v 23.42350595 27.69994549 -13.60539719
v 23.01235683 29.00010347 -13.02021556
v 22.06411399 28.24544720 -21.99121751
v 27.35809051 27.55965851 6.69126445
v 23.27655070 28.53239700 -11.58598438
v 26.46085992 29.26946618 6.82664150
v 20.12628689 30.70651926 -22.54365385
v 20.39246820 30.63880093 -24.26832914
v 25.64421482 29.75127101 8.15229025
v 24.66304228 29.47770804 9.85193159
v 18.08069274 33.18833560 14.83725570
v 18.00027490 31.80665150 15.37553035
v 2.93523935 31.17068112 2.03091046
v 3.91085353 36.87257692 -5.12383785
v 2.77352310 37.57034987 -4.59635397
v 1.13659364 34.97114778 8.73071142
v 5.13015594 36.69891506 21.04772814
v -2.77013727 41.27744585 -17.05893688
v 3.29712313 36.10225767 21.64841630
v -3.65315727 40.72692618 23.50653149
v -3.29844491 40.17721117 23.86921644
v 3.41966236 31.04300611 1.58782757
v 22.52952196 27.74566412 -25.73846281
v 23.68484996 26.56602859 -30.00776842
v 24.21711758 26.23158507 -28.94515917
v 26.16526932 22.97443151 -22.86435291
v 27.69172937 21.60606347 -25.45441687
v 28.28537114 20.94514854 -24.84950237
v 30.07014282 22.73852006 -7.96705950
v 32.11698309 23.74705300 2.66102632
v 31.46272898 24.54907075 1.34140078
v 30.35721928 19.93908919 -21.71729319
v 27.97628008 21.58877999 -28.08179706
v 25.11035837 24.38949607 -23.24608900
v 10.84736548 -19.10387352 -16.99310727
v 10.42036712 -18.78964528 -14.58072290
v 9.78242885 -18.03155057 -16.65371098
v 12.59255689 -21.58831246 -13.24696746
v 12.16996554 -20.70608735 -15.51907230
v 12.33617868 -21.82883769 -14.82718810
v 10.66710241 -19.17942986 -13.34200893
v 27.53139101 14.43652622 -0.29350253
v 25.90456791 14.59273975 -0.41632791
v 26.17687359 14.01089225 -2.88527459
v 3.11526353 -20.52788809 -33.97137299
v 3.87391262 -20.32650076 -32.55826607
v 2.41707312 -20.76478116 -31.81664273
v 1.57591747 -21.10199444 -33.35618973
v 5.90741774 -17.24076085 -23.54191616
v 6.86368253 -17.56976917 -25.18054470
v 8.53707083 -17.42838323 -23.82328734
v 11.65268291 -20.00839449 -12.11527921
v 9.79759730 -18.79296638 -12.09508255
v 10.40993538 -19.69913580 -8.17485247
v 12.28158269 -20.00083961 -7.77116790
v 10.15240792 -19.65439878 -6.38959883
v 12.49088999 -19.79743689 -6.60751015
v 12.95143832 -19.50235292 -5.20800008
v 3.48210218 -19.00026202 -25.99635907
v 5.46352053 -18.96215975 -27.87203714
v 4.76143695 -18.16071570 -25.55423602
v 3.17758461 -19.83197220 -28.40929292
v 8.47873744 -17.18225144 -22.42063172
v 5.86380903 -16.88126475 -21.49059251
v 7.26941880 -17.04621874 -18.71723682
v 6.55000703 -16.90657437 -20.23929544
v 8.54461826 -17.47961715 -18.34060997
v 6.93703862 -17.39335805 -16.52731746
v 7.76796928 -17.51151495 -15.72075672
v 8.73626396 -17.68689789 -17.48419181
v 9.74211562 -19.07162927 -10.64847596
v 8.25767964 -18.18872057 -11.68227475
v 7.43997516 -18.01195741 -10.77106595
v 10.62174048 -18.75314675 -1.40188588
v 9.87332314 -19.04875226 -1.80185738
v 11.55055594 -19.03724670 -3.44921486
v 12.86385115 -17.95154251 -0.98298001
v 10.85371990 -17.90999994 1.05343305
v -2.33853259 -23.84359762 -35.34342721
v 4.82623046 -17.83083752 -8.15868285
v 7.64052942 -18.44543032 -8.34890548
v 6.39748294 -18.59875955 -6.80866698
v 7.14107137 -18.33618805 -8.42726976
v 8.15734547 -18.64599809 -7.94938020
v 8.99283309 -18.86535622 -8.99465568
v 8.05332046 -19.00071651 -5.56985289
v 8.64569377 -19.24873330 -4.19389689
v 10.06548014 -19.28602532 -4.19508154
v 7.75478175 -19.37373728 -3.02390708
v 9.39051807 -19.24068294 -2.81649921
v 9.32996348 -19.01594736 0.01881671
v 8.56001675 -19.36955750 -1.32243382
v 12.63820473 -15.88529907 3.19116283
v 12.20350433 -15.30870330 3.91202420
v 11.25166472 -16.88698307 3.11280508
v 11.07015926 -14.91522696 4.97560436
v 9.55718104 -16.98774844 5.04861632
v 22.67037518 14.42779228 6.20973390
v 23.31461571 14.58520442 5.06108487
v 23.36404286 15.01773950 6.65066484
v 3.72167164 -18.01069640 -23.87813106
v 2.09750840 -18.52822676 -23.04157056
v 1.23910839 -19.44413595 -24.50794354
v 3.53235332 -17.57662185 -22.34815247
v 5.71127376 -17.61712506 -12.63840403
v 7.19599100 -19.45605688 -0.70881337
v 9.67380591 -17.64704473 3.33773112
v 8.33157822 -17.83502847 4.67103999
v -4.74720215 -24.78506975 -33.82424265
v -2.16225605 -23.06690440 -33.20591897
v 0.24646122 -19.14875954 -22.61221223
v -0.75846171 -20.06738447 -24.01199751
v 1.56115240 -18.44178513 -22.08068222
v 0.62195648 -18.29543710 -20.37330717
v 4.79493430 -17.60878041 -10.42453572
v 4.34129033 -17.69158430 -9.02856793
v 3.60603607 -17.68081635 -10.48437133
v 5.32171456 -18.52192543 -5.62402420
v 6.45960169 -19.35758814 -2.23518815
v 4.88068769 -19.26413365 -1.81325467
v 6.46489533 -19.30573955 1.47862150
v 8.06464255 -19.05032061 1.33934570
v 8.05628207 -16.76233485 6.63488498
v -5.79370186 -26.13071352 -34.67768431
v -5.76193631 -24.84427392 -32.57478774
v 2.36538774 -17.96429604 -8.47959518
v 3.34808859 -18.78378168 -3.70110711
v 2.48008245 -19.24801618 -1.95064885
v 4.97440528 -19.35606264 4.63575684
v 5.55094099 -18.31811666 7.06465682
v -8.67414102 -28.06977928 -34.15805474
v -7.23599456 -25.44851415 -31.82678670
v -2.35809921 -19.47104931 -20.04436031
v 2.88407900 -18.51772517 -4.91824187
v 5.59036620 -17.16422290 8.38154182
v 4.49372362 -17.99383014 8.55500437
v -8.98528192 -28.19281444 -33.29933807
v -8.43321532 -27.34268457 -32.39088133
v -8.18305276 -24.99399148 -29.51965854
v -3.40672000 -20.49234323 -21.26642317
v 3.29492078 -19.84926499 5.58713498
v 1.41167489 -20.76841146 4.32343222
v 3.59040941 -19.77372542 3.43039120
v 2.79422384 -19.53553781 6.92711910
v 2.44923192 -18.64331588 8.83263629
v -10.19302662 -28.42933498 -32.55595639
v -11.56990882 -28.01910043 -30.93618713
v -11.12569310 -29.22267281 -33.72016177
v -9.61723458 -28.05412188 -32.17820451
v -7.37332739 -23.89878593 -27.89958566
v -8.71493574 -24.51049164 -27.70770341
v -4.20315377 -20.39945312 -19.73018795
v 0.45414668 -19.45738867 -1.96769601
v -1.64473453 -20.03224194 -0.95660106
v 0.10023217 -20.14576457 0.99674414
v -1.07222202 -20.85351199 1.87899603
v 1.63612922 -20.68465017 5.09279128
v 1.16815278 -19.40631680 9.23835672
v 2.16822466 -17.91311987 10.15968435
v 3.99791915 -17.28701033 9.43062734
v -14.16366920 -30.11196479 -33.09804574
v -12.63845526 -29.69633788 -32.68893063
v -12.21928652 -28.41048874 -30.92447855
v -9.86305904 -25.76455288 -28.77120674
v -11.92534156 -27.06574090 -28.80478837
v -11.17962599 -25.72268061 -27.11243555
v -8.10978282 -23.04021455 -24.00632948
v -9.47621278 -23.43122289 -20.98705620
v -6.36657840 -21.40985057 -19.20213737
v -7.79567566 -22.50127122 -20.30474506
v -5.73500153 -20.50489560 -15.67488909
v -6.18436188 -21.06000669 -17.02464186
v -4.41019563 -20.20802349 -16.44893736
v -4.74030152 -20.69539577 -18.50725524
v -6.26304559 -20.66350356 -13.32233101
v -2.49846140 -20.47142759 0.53994596
v -1.57375005 -21.67804912 4.34903102
v -2.96009541 -20.90783045 1.52230973
v -0.68634015 -21.58165537 6.59544766
v -14.53377120 -30.18595465 -31.66268021
v -13.87751475 -29.52096239 -30.89817800
v -15.81775397 -30.03111109 -30.38605489
v -10.04664320 -24.10540730 -24.95037578
v -7.40512041 -21.95783518 -16.83530770
v -7.97514338 -22.38933556 -15.33381082
v -8.74185096 -23.10199291 -16.36509784
v -7.57386116 -21.83846012 -14.03536741
v -7.32995803 -21.52597345 -12.82792166
v -7.30116526 -21.31389081 -11.25898026
v -6.52062939 -20.85287124 -9.14243888
v -2.54345406 -22.56553806 7.27547193
v -2.92816618 -22.48820290 9.22550727
v -16.95226692 -30.93007766 -32.07231313
v -18.66674609 -31.36770055 -31.67496622
v -17.18648337 -30.46467900 -30.42174689
v -16.03869721 -30.56044318 -31.43974394
v -16.39846526 -28.64092775 -28.01650017
v -12.70428393 -25.20466410 -21.48049697
v -13.47648446 -25.93890019 -23.16612191
v -9.17915069 -22.86948636 -13.02749570
v -10.42318065 -23.63857813 -13.80979270
v -8.64695013 -22.81541750 -14.58972879
v -10.16174164 -23.19801040 -12.30057143
v -9.31093935 -22.29418606 -10.79591364
v -19.34223995 -30.84951825 -29.77856807
v -21.18275315 -31.15047514 -29.68949452
v -20.54942213 -31.41566366 -30.82633205
v -18.33966374 -29.21626717 -27.59721316
v -19.89425533 -29.89395894 -28.13056111
v -18.23682152 -30.71546741 -30.16292118
v -16.20930061 -27.44793147 -22.42770232
v -15.06175194 -27.06301957 -20.66870779
v -16.98049158 -28.13090943 -21.38468996
v -16.12494886 -27.62460522 -24.37099814
v -15.36319591 -27.39010938 -25.57779662
v -15.14346898 -26.96558833 -23.59330654
v -15.32723755 -27.23831870 -18.98494735
v -16.29598998 -27.72885002 -19.71231401
v -13.81077990 -26.54795721 -18.67600903
v -14.80228081 -26.66277252 -17.49191619
v -15.73177055 -26.03867278 -16.17769524
v -14.72997293 -24.66959693 -14.60202318
v -14.02554009 -25.65011382 -15.86252265
v -13.17997929 -25.28319508 -15.62099159
v -13.52152787 -26.10522509 -17.09246449
v -12.71889918 -24.56253767 -14.67967872
v -11.68578584 -24.64320883 -15.60638100
v -12.55011465 -25.41985735 -16.32225513
v -13.97223677 -23.90612476 -13.26714363
v -12.47479022 -24.02759902 -13.44036497
v -11.11561805 -23.90957624 -13.85591738
v -11.49748173 -23.42997678 -11.43798139
v -10.60077455 -22.71311171 -9.84943658
v -11.82794850 -23.15603383 -8.80902819
v -10.10175142 -24.99281242 9.89320409
v -8.60963482 -24.59083125 10.03522892
v -18.23213138 -28.80671248 -26.45488456
v -19.63208988 -29.10807915 -26.15952864
v -20.62928863 -29.26119044 -25.66135302
v -21.22126333 -29.44799513 -26.32115595
v -17.68889278 -28.14037912 -23.25347625
v -18.26329716 -28.74462306 -21.51942812
v -19.41879280 -29.30573002 -22.81467244
v -18.93465407 -29.00404297 -24.70512874
v -19.85074393 -28.79022062 -20.58581822
v -15.28746821 -23.13175797 -9.97308735
v -16.89842343 -23.88664335 -12.12663017
v -13.16943299 -23.31874147 -10.83531044
v -13.40586040 -23.44596572 -8.39374494
v -14.97260109 -23.40681478 -7.16380309
v -11.72857173 -25.51880665 8.96944478
v -23.80303852 -31.21595271 -32.30182454
v -23.83855730 -30.46240471 -29.48977798
v -25.00108629 -31.16509691 -31.15904890
v -23.69885519 -29.61953543 -27.70786546
v -21.76962607 -30.08241393 -27.40909904
v -18.25858653 -25.06117523 -13.58060259
v -19.82227154 -25.59390478 -13.96120246
v -14.24463559 -25.00336245 11.00255642
v -14.38629441 -25.68132430 9.16867796
v -13.05020228 -25.31959675 10.11522207
v -26.63872018 -29.38945033 -27.66670287
v -24.98672903 -30.03636375 -28.51558663
v -23.77199195 -29.14875373 -23.80081080
v -22.86903001 -29.44849990 -25.21813102
v -22.42674492 -29.25084718 -22.76157029
v -22.44978398 -29.05603498 -20.93857341
v -23.03725295 -28.49675156 -19.24991794
v -25.46582930 -28.50009501 -20.75177059
v -23.19693752 -26.82307921 -16.30108990
v -22.86918461 -27.53741480 -17.13822968
v -22.02398330 -27.28848904 -16.56345837
v -21.94167301 -26.59336105 -15.48642386
v -23.72680977 -25.96233226 -15.61870147
v -20.98064311 -25.39322898 -13.39690853
v -21.20446414 -24.30429123 -12.16647495
v -20.88577114 -26.10769868 -14.59653862
v -20.15725523 -25.03300458 -12.84375880
v -18.75078306 -24.41072650 -12.01237272
v -19.53501441 -22.80083299 -7.50969443
v -17.19093882 -23.18617888 -8.12054798
v -19.40820180 -22.34983444 -6.47267606
v -16.69263840 -23.04849774 -6.03360031
v -18.37401651 -22.50464819 -3.83340032
v -16.80499315 -23.55229482 -1.11236656
v -17.84145646 -23.74650352 1.95258588
v -28.85261551 -29.87542748 -28.76388282
v -27.36737579 -29.99155782 -28.73824351
v -28.69662270 -29.52726558 -28.03315967
v -28.55349332 -28.96787040 -27.01210044
v -21.76874690 -22.19697461 -10.51122788
v -21.80314809 -23.71131629 -12.11066265
v -21.25785500 -21.88342623 -8.49346258
v -19.54561286 -21.73736878 -4.27398644
v -20.83264291 -21.12157457 -4.99940664
v 18.30825582 -37.19259053 -33.54318067
v -28.62609178 -30.43060005 -30.59671260
v -26.14843659 -28.55380625 -21.67678624
v -25.30729771 -25.07378906 -15.58840089
v -19.68496107 -22.16221392 -0.02862639
v -20.89349739 -20.49747668 -0.11564721
v -19.89757270 -21.57279849 -1.73260167
v 17.55945012 -12.37164345 -20.20005323
v 18.45205389 -13.20864726 -18.65442097
v -28.71575579 -27.97106467 -23.20593037
v -25.03944561 -21.76691405 -13.27433065
v -24.03456904 -21.03838511 -11.98461838
v -25.86667798 -20.35056800 -12.39392627
v -25.17743222 -19.32763681 -10.92254743
v -22.88666368 -18.87793466 -7.69476127
v -23.62615988 -17.78058335 -7.09839864
v -21.95090055 -24.55278672 8.73008091
v -20.76054178 -24.45523441 9.39108711
v -21.39561065 -24.24827218 9.97145940
v -20.04776523 -24.05004576 11.83405891
v -21.30087651 -23.81259575 11.34198532
v -20.13722807 -24.33989942 10.24643332
v -34.56065431 -28.62364985 -29.76806089
v -31.44538775 -29.16091308 -28.44273672
v -34.81796011 -27.97566727 -27.97828056
v -32.35786781 -28.30011956 -27.22427435
v -23.53272028 -17.31480658 -5.71231637
v -22.56306820 -17.96875708 -1.03362091
v -23.14480580 -17.31516607 -2.61889258
v -21.60967141 -19.61940527 -2.56043789
v -22.29555137 -18.39333214 0.52242668
v -22.03424834 -19.75398138 2.08742707
v -22.21043967 -24.17001687 10.20569168
v -34.30736810 -27.61685848 -26.24254674
v -34.92427990 -27.55318582 -27.04881132
v -33.61840919 -27.64740214 -25.08047037
v -33.27120095 -27.41652913 -22.77362533
v -34.79820862 -27.44759992 -23.95502105
v -29.40817177 -26.02271177 -18.53286102
v -30.14149144 -25.26501380 -17.78015122
v -28.63672748 -22.36383036 -14.78237752
v -27.65843831 -18.94632913 -11.33719925
v -26.50737017 -18.47509295 -10.22576820
v -26.29525028 -17.25326478 -8.31418484
v -24.48233962 -18.25580932 -8.86973087
v -23.62410538 -16.88122004 -4.38236073
v -25.43743141 -15.85113071 -3.68439616
v -25.09274334 -15.79434611 -1.92462443
v -22.69654348 -18.54133233 2.13255477
v -33.91361237 -27.17334963 -21.57623507
v -35.75733304 -26.56248771 -20.85929736
v -34.09006074 -25.86547099 -19.47065629
v -31.62424266 -24.55775067 -17.18967035
v -28.72598730 -19.61850189 -12.10155524
v -26.78362653 -16.70322008 -6.35686470
v -43.41008142 28.65350246 -21.06335573
v -24.35629070 -16.62940346 1.37080962
v -23.87825958 -18.84545386 4.34506591
v -34.88548845 -27.49530226 -25.30606464
v -30.42340279 -21.68350108 -13.87395151
v -29.89170328 -19.64025386 -11.71614323
v -28.53793837 -18.68885569 -10.79554297
v -27.43273787 -17.49559492 -8.79477896
v -28.42531726 -18.25747266 -9.09074582
v -27.84670703 -16.95703529 -6.88235508
v -27.01373771 -15.68308845 -3.51152918
v -27.95814164 -16.15349576 -5.72553091
v -25.09744093 -15.99789783 0.21722016
v -26.63955651 -15.47891181 -0.66334853
v -38.08791935 -27.24308521 -29.32140417
v -36.02018580 -28.10802497 -29.31389213
v -36.89904138 -27.10255049 -27.33445354
v -39.81123492 -26.44738369 -28.31572480
v -36.59596294 -26.62794665 -24.21529032
v -35.41209921 -27.11361647 -22.58145064
v -37.68105805 -26.06716380 -22.08581753
v -38.49951550 -25.54421499 -24.39512685
v -33.91959518 -22.47319371 -13.77582829
v -32.48241544 -22.22635038 -13.16422038
v -31.20117448 -21.09535970 -12.25366909
v -30.67216836 -19.99070868 -11.42682601
v -32.58605301 -21.02568187 -11.50707621
v -30.35844862 -20.88419534 -12.63678540
v -30.52999638 -19.79733258 -10.89668833
v -40.12670740 -16.69986360 -29.08578329
v -30.22788465 -18.49584468 -8.63415748
v -29.32208590 -18.70055497 -9.17524472
v -28.79772708 -17.43982360 -7.94463418
v -30.30330129 -17.29818061 -7.70745706
v -29.65708636 -16.61259308 -6.59684232
v -28.96506339 -15.79784602 -5.76950610
v -26.04670823 -16.07350260 1.60603679
v -27.03189664 -16.26816392 2.54659145
v -40.99167883 -25.65972507 -29.77133170
v -40.77223316 -26.12581104 -28.64236385
v -39.48873281 -25.91757290 -26.85866132
v -37.23866120 -25.65715648 -20.22589371
v -38.79547864 -24.90350977 -20.30416392
v -37.32906654 -24.74170923 -18.27922277
v -36.13919020 -25.59201233 -19.45317723
v -35.95377132 -23.84554967 -16.65785164
v -35.93144566 -22.23359048 -13.36527336
v -32.24972636 -19.94929276 -10.45751572
v -34.41938758 -20.57528682 -9.96328518
v -32.91247413 -20.73889226 -10.97172126
v -30.47962487 -16.86841808 -6.91826874
v -31.61175177 -16.46408066 -6.35132845
v -29.80896458 -16.53449982 -6.46211021
v -31.18266724 -15.91108367 -5.54937916
v -29.82357703 -15.34176711 -5.18920738
v -28.02415006 -15.59570432 1.24748272
v -29.96011265 -17.48531498 4.92797326
v -39.31838274 -24.76409823 -22.97066897
v -38.62228245 -25.20727739 -21.38539404
v -37.29756176 -23.54068309 -16.15087688
v -37.66044229 -23.93285371 -16.92848839
v -34.81472656 -20.49638145 -9.67160333
v -33.67987275 -19.41337064 -8.60353280
v -36.07606143 -20.59246786 -9.38634947
v -31.84428439 -15.85012488 -5.56951249
v -31.73869848 -15.37642814 -4.78908233
v -30.69035895 -15.56385960 -5.40727098
v -30.72982654 -14.94612638 -4.02545882
v -30.47060035 -17.11461879 4.15032310
v -32.06485882 -17.92242937 5.07454434
v -41.60805792 -24.89498258 -26.07347630
v -42.36993939 -25.43686703 -27.93269791
v -40.07362202 -24.93604831 -24.98830296
v -41.46010429 -23.65269326 -21.95464633
v -40.60321674 -24.01694655 -19.97811906
v -39.90344331 -24.13795143 -18.84282380
v -40.16369954 -23.36400561 -17.47908629
v -39.39051926 -24.04100820 -18.05867627
v -39.79438543 -22.38682844 -15.65595716
v -38.50411251 -22.27865160 -14.44018260
v -36.73205897 -22.63209783 -14.27792385
v -37.82059252 -20.99846490 -12.65363861
v -37.48478368 -20.35855129 -11.24429330
v -36.82857379 -20.54698206 -10.04921366
v -37.54412755 -20.73670737 -9.21941083
v -37.02214733 -20.75139247 -8.93994328
v -36.09965369 -20.02245188 -7.30859023
v -34.37856585 -17.17681438 -4.65089036
v -33.45971182 -16.17866009 -4.43376927
v -33.16586465 -15.90193808 -2.54137022
v -31.99726716 -15.19034896 -3.26581718
v -32.20331669 -15.89470357 -1.34093675
v -32.43568540 -16.37392119 0.20122988
v -32.96761215 -16.38634317 -1.00106339
v -31.21586516 -15.72524011 -0.06195858
v -33.29753876 -16.86202176 0.83605188
v -32.44177252 -17.17517525 3.45396460
v -31.52320534 -16.51800424 2.14514858
v -32.97334909 -18.57629977 6.09077141
v -31.93766624 -19.07708123 6.85927318
v -43.77195984 -24.70929734 -27.39898860
v -45.46097293 -23.91403913 -28.21024135
v -42.69250110 -23.33984151 -23.32201973
v -43.67512092 -23.55259098 -24.52135831
v -41.76334292 -22.65614644 -18.98114569
v -41.16809741 -21.08136937 -15.71015269
v -41.41579196 -21.94763161 -16.85956866
v -40.30563310 -20.55653930 -14.29422386
v -38.42353076 -19.94921081 -10.98753791
v -39.44670409 -19.72527802 -12.48548925
v -38.11071441 -20.56904137 -10.30538604
v -38.72803971 -20.31212673 -10.52823290
v -40.65617174 -19.34691146 -7.49912299
v -35.92001274 -19.14650202 -5.76864416
v -34.86931697 -19.25664209 -6.76918589
v -36.47752106 -18.31464656 -4.19214321
v -37.23460808 -19.56219226 -5.72199607
v -35.44478863 -17.65651070 -2.80342600
v -35.77344865 -17.58775674 -0.78166340
v -37.14639321 -18.33064668 -2.33058236
v -34.48702022 -16.94509573 -2.87091965
v -35.12004763 -17.63461903 -4.31605941
v -34.33006257 -17.05603674 -1.06486271
v -34.59233418 -17.20690913 0.30407569
v -35.80479696 -17.45264977 0.65673038
v -33.72359648 -17.15637557 1.88081991
v -33.44786912 -17.51272753 4.21298621
v -35.18613428 -17.55933277 3.45192966
v -35.32657772 -17.92240515 4.80062608
v -34.55972299 -17.98822172 5.11716260
v -44.76913065 -23.83363619 -26.29281208
v -46.61738127 -23.26006629 -27.11208723
v -45.35811767 -23.05615321 -24.68988299
v -43.41116175 -22.36712351 -21.46604471
v -45.12356222 -21.86328545 -22.38737233
v -42.62382537 -22.81924337 -20.86852305
v -43.24171320 -21.25367895 -18.90168525
v -41.98282585 -20.81654966 -16.64135978
v -42.08538309 -19.57026124 -15.35990089
v -42.90549457 -20.17730661 -17.23455638
v -42.31815040 -21.42178267 -17.61128195
v -42.37565398 -18.36856641 -14.12765216
v -40.96181318 -19.10708100 -13.30761891
v -40.64524174 -18.96225661 -12.10854761
v -39.89795595 -20.11366934 -9.05046239
v -40.68246111 -19.50856671 -8.61821231
v -39.24092278 -20.44081688 -9.67313629
v -38.11749816 -19.87215690 -6.54441630
v -39.41762075 -19.02646944 -6.27344148
v -39.12797943 -18.94467697 -5.27780363
v -37.82287985 -18.38672720 -3.81054939
v -39.56260532 -18.30295473 -3.95390717
v -38.10814768 -18.38936843 -1.49627321
v -38.77210617 -18.50829832 -2.08891765
v -38.45489398 -18.16361025 -0.49273390
v -38.70858625 -17.57826097 0.53137570
v -28.25508080 -23.53577502 16.80692285
v -27.40095370 -22.77870476 17.43862219
v -27.29653008 -21.82768472 18.10051315
v -36.95400804 -17.54070260 1.13984791
v -37.81303391 -17.63382927 2.07142020
v -37.41186857 -17.60513522 1.11967535
v -36.93700954 -17.63567701 2.80405371
v -36.20317951 -18.01451854 4.81131161
v -35.59893742 -18.45218800 6.02078717
v -47.81552404 -22.18751982 -28.69453467
v -47.75074124 -22.49034680 -27.85385214
v -48.50837216 -21.97879553 -26.18051320
v -46.58305645 -22.04612643 -23.60715717
v -47.39613459 -22.23032899 -24.50284734
v -44.82033476 -20.88658698 -20.23154311
v -45.94616964 -20.87148651 -21.06459811
v -46.34158686 -19.80729215 -19.99528520
v -44.01526973 -19.72910017 -18.16727594
v -43.36793348 -18.78796145 -15.91725461
v -45.79796270 -17.91134663 -16.96794666
v -42.56694391 -17.86584966 -12.46846560
v -41.55717045 -18.43100786 -8.74171220
v -41.66106135 -18.18262041 -9.64810327
v -42.16297716 -18.03326048 -8.55131261
v -40.18138349 -18.03090237 -3.43770906
v -40.09986296 -17.74975285 -2.17090035
v -39.96228799 -17.84824207 -0.60610025
v -38.65545243 -18.39032210 4.98803472
v -39.72648829 -18.45577359 4.91111074
v -48.47277328 -21.48595080 -23.87412079
v -47.68666998 -20.22143640 -21.60594985
v -44.45237666 -17.78681017 -15.39484132
v -46.70159519 -16.77809469 -15.70037007
v -43.34478825 -17.50347950 -13.19440547
v -43.90091449 -17.55207591 -14.19454906
v -43.24055463 -17.12924056 -11.03283279
v -43.51331666 -16.13549516 -8.04530270
v -42.60329157 -16.95565693 -7.17622414
v -42.52022505 -16.54033922 -4.97802719
v -41.70403630 -17.00367592 -1.97301828
v -41.31934419 -17.21712016 -2.12384341
v -40.46268016 -17.36903936 -1.70211424
v -40.66116735 -17.36851968 -0.19086320
v -41.06907174 -16.92348719 0.16166878
v -41.60145670 -16.62402973 -0.63391204
v -41.91878438 -16.27011783 -0.57508273
v -41.48927703 -16.55500755 0.90327946
v -41.53703526 -16.69865102 1.38013018
v -39.71475363 -19.10266094 6.82462519
v -41.23006389 -19.46867816 8.48044641
v -41.91996530 -18.23354699 6.58421731
v -41.36772081 -19.98081803 9.65656899
v -49.79329184 -20.34726180 -23.09489250
v -48.11938852 -18.72694120 -19.62656528
v -46.35800794 -18.76326278 -18.57689768
v -47.60877416 -17.88496599 -17.93477498
v -44.84341294 -15.48622549 -10.29897388
v -45.65031826 -15.95165022 -12.30359823
v -43.31284016 -15.48913587 -4.85226978
v -43.73335093 -14.90729861 -3.99416499
v -44.25742105 -14.88649100 -5.28353965
v -43.14554110 -15.25822934 -1.98707567
v -43.35625470 -15.12445323 -3.44365300
v -42.17158258 -16.56996459 -3.28155444
v -43.99796575 -14.47861921 -3.36252945
v -43.07496175 -15.45267552 -4.04048059
v -43.33749041 -14.68734164 0.11035415
v -42.50781983 -15.65461233 0.15673735
v -42.35193506 -16.11352339 -1.37248286
v -42.13348776 -16.18114486 1.27120723
v -42.01925173 -16.21192135 -0.25755714
v -42.44321957 -15.77154547 2.22207978
v -41.49843752 -16.75730199 2.05442077
v -43.24500263 -15.32205194 3.90971499
v -41.58783332 -16.98115841 3.67668737
v -42.47780144 -18.96925457 9.01792385
v -51.31350830 -20.08160576 -26.51439235
v -52.54602432 -19.34037358 -25.98757669
v -51.57753080 -19.86556500 -24.61058646
v -50.22960156 -20.78690194 -24.84543063
v -51.56383291 -17.56666973 -19.95867677
v -49.30637032 -18.29401404 -19.60238256
v -49.71948639 -17.31189899 -18.23682152
v -49.67512190 -16.53090492 -16.82264358
v -48.76225814 -16.09583572 -15.47532715
v -48.46181348 -16.53922908 -16.39680751
v -47.46002704 -15.37674759 -12.26942707
v -47.59583622 -16.04802720 -14.23268858
v -45.45255005 -13.67311273 -3.75106838
v -44.40223798 -14.42557480 -4.31590248
v -43.97135600 -13.88940867 0.37405171
v -44.12737861 -14.42601625 -1.52692315
v -52.94150487 -18.91601831 -23.92603643
v -54.14460227 -18.13096553 -24.40375835
v -52.77135223 -19.22124624 -25.17144755
v -53.07469890 -18.44711788 -22.36801945
v -51.52089149 -18.37226376 -21.19925059
v -49.91306737 -15.30355215 -14.65850230
v -51.77939683 -15.25023673 -15.75851068
v -49.81955886 -14.84604180 -13.66029214
v -48.64954948 -14.25206568 -11.30625233
v -46.24794424 -15.27068857 -10.67065634
v -46.93746939 -14.00946267 -9.67450533
v -46.70377076 -13.32102343 -7.28669716
v -45.77256739 -14.50279541 -9.02101304
v -47.78274894 -12.45188713 -7.09010242
v -45.04930601 -13.60203512 -1.49592862
v -46.23330012 -12.85692770 -3.06064030
v -44.36055198 -13.64795119 3.15312203
v -45.36569864 -12.67563738 3.20504885
v -45.23031786 -16.23618044 8.51170905
v -55.26470765 -17.43948273 -23.49821851
v -54.44310233 -17.85622165 -22.69862406
v -52.95560136 -17.22368039 -20.45138553
v -54.09786105 -16.96649194 -20.60334198
v -53.17816883 -16.25521109 -18.65956932
v -52.58885399 -15.40763583 -16.68331586
v -51.41231418 -14.46481887 -13.85976095
v -50.24100840 -13.99380248 -12.32148148
v -50.08964986 -13.02436646 -10.58797911
v -48.95545542 -12.43397780 -8.73695500
v -49.30919781 -11.54718827 -7.71556422
v -47.06461355 -12.17642706 -3.98001680
v -47.35440761 -12.47343794 -6.13957364
v -45.65031081 -12.64201757 4.63590212
v -44.53327134 -13.87690380 4.62228945
v -46.82758078 -14.62463941 8.66836682
v -55.96060306 -16.95003919 -23.15702848
v -56.58241361 -16.24619588 -21.72371559
v -55.26350811 -15.84656164 -18.73785071
v -55.74641377 -16.33173227 -20.81381157
v -54.25373837 -14.56058770 -16.24658890
v -53.38013917 -14.34322912 -15.29553439
v -51.66663229 -13.22488114 -12.27801759
v -51.50508881 -11.85039524 -10.28046478
v -49.55865815 -9.84953810 -5.43002365
v -48.35193604 -10.71939897 -4.42507397
v -47.68925160 -11.87593862 -5.28950104
v -47.60591313 -11.27595641 -3.17992293
v -57.31859058 -16.01333171 -23.68705161
v -56.04426190 -14.08543345 -16.61113650
v -55.06315455 -15.27934801 -17.69690029
v -50.44536293 -11.54209953 -8.97587463
v -51.43634975 -9.97699238 -8.28981772
v -50.07601902 -11.16076298 -8.12777411
v -50.16177148 -10.25235280 -7.02768331
v -48.38216677 -10.44556592 -0.20218463
v -46.82175815 -11.77004166 0.37512960
v -48.72896522 -10.11587214 2.09867698
v -46.93423212 -12.89414894 7.21044699
v -48.23073000 -12.57823128 8.19531921
v -58.00019577 -15.46878461 -21.37648501
v -58.37678537 -14.79341183 -19.47947964
v -56.53274804 -15.26822336 -18.43058690
v -55.61054125 -12.83711288 -14.61836137
v -55.20693585 -11.91442367 -13.39313947
v -54.72552776 -11.13880426 -12.01084722
v -52.28612572 -9.48000327 -8.48242547
v -51.14015192 -8.56484286 -6.41889079
v -50.00141263 -8.93542357 -4.10318002
v -49.42627251 -9.46276449 -1.15955726
v -49.59005117 -9.38697439 0.29119063
v -59.08270925 -14.65911791 -21.83935232
v -59.94713679 -13.97476438 -20.59962973
v -58.27789009 -14.20074236 -17.65660010
v -58.19646269 -13.27472925 -16.32322557
v -57.83555284 -11.82416733 -14.92405124
v -54.17000875 -9.53309052 -9.98641271
v -52.84850299 -8.44094343 -7.93368276
v -52.48086900 -7.38826953 -6.61045033
v -51.35741085 -7.38918129 -5.11112902
v -50.62355474 -7.80455489 -3.27193714
v -52.61598527 -5.81526058 -3.76654021
v -50.45095459 -8.55282135 1.64006068
v -50.34612119 -8.52958579 0.01103699
v -51.00269616 -7.88799208 2.98019149
v -48.26636240 -14.24694713 10.06583031
v -49.05248806 -14.45387024 11.40709873
v -50.70225894 -12.03037892 10.47652587
v -59.92365628 -13.49662896 -18.68377067
v -59.72553417 -12.97923829 -17.06634648
v -56.87876791 -10.09905897 -12.99912389
v -55.93280867 -11.08545903 -13.09499796
v -54.12534252 -10.62876265 -11.01397257
v -55.56750670 -9.55900829 -11.07066590
v -55.18890172 -8.85296892 -10.11497993
v -50.49555376 -8.10099207 -1.19046133
v -52.27956921 -5.29518491 -1.61965063
v -51.46094784 -6.39558211 0.31864492
v -50.56985840 -8.89218133 4.50817170
v -51.73549429 -7.39783561 5.30518033
v -50.84616318 -10.13591420 7.95230456
v -51.94940418 -10.91125514 11.12574153
v -61.28929555 -12.45906483 -19.13910918
v -60.60447916 -12.82097585 -18.03412475
v -60.13223529 -11.55903656 -16.04368165
v -59.01825428 -12.48284057 -15.99703357
v -57.40202963 -10.91251243 -14.07258026
v -58.05707350 -8.38310737 -12.69724965
v -58.44712257 -9.43275448 -13.79640866
v -55.08544296 -5.98297641 -8.32801964
v -60.69282815 -10.50858293 -15.70950262
v -54.33124304 -8.34070798 -9.07605980
v -53.30490321 -5.50920004 -5.23528876
v -54.24661934 -4.50891489 -6.07030001
v -53.66013944 -6.50861161 -7.10068364
v -61.14951149 -11.94178965 -17.45923050
v -62.03174964 -10.17877087 -16.73081890
v -60.55131927 -8.39955825 -14.39851522
v -58.96713957 -6.95228297 -12.63854653
v -56.22415990 -4.44784621 -8.38787667
v -55.78909069 -4.02095588 -7.65150087
v -62.16624752 -11.01560518 -18.34347285
v -63.25861067 -9.22138058 -18.68883520
v -62.12900206 -8.53744987 -15.37102554
v -59.06978622 -5.65065211 -11.77733764
v -58.25809389 -4.45768703 -10.32244880
v -57.55602196 -3.21113202 -9.36663896
v -62.89461255 -9.43286996 -20.44126950
v -62.08210811 -6.65188394 -14.08241596
v -60.29872596 -6.63707964 -13.11302464
v -54.43245545 -0.02727060 4.13357140
v -53.39369178 -1.43922970 2.40377546
v -53.93171683 -1.16938318 4.80382098
v -52.99995467 -4.66986839 5.46195684
v -53.17803845 -3.22718895 4.33638692
v -54.87303808 -6.16814895 14.27230984
v -54.60190400 -5.14801545 11.76937111
v -53.51875722 -7.78715126 10.31553932
v -63.41242790 -7.78289698 -16.27779379
v -60.29178947 -3.46143288 -11.50137372
v -59.30368230 -2.03388440 -10.26190352
v -63.62687051 -5.90644171 -14.90865275
v -61.94975972 -3.74358031 -12.36859802
v -59.85576287 -0.78787701 -9.81047191
v -57.63953179 -1.16407732 -8.82324390
v -57.78796598 0.63748244 -8.04749783
v -55.93188480 -0.58977638 -6.29128655
v -55.75594679 1.27107406 -5.33478241
v -55.90806901 -2.60869158 11.37912553
v -54.75693569 -3.81407398 8.90991557
v -64.44057077 -5.82238846 -16.50407352
v -63.43287975 -4.35153395 -13.77075072
v -56.99818209 2.78251944 -5.90225728
v -56.75332621 3.93982371 -4.04667016
v -55.75850606 2.67275795 -3.88796558
v -55.77550083 3.58555024 -1.78840454
v -64.10896033 -4.50577121 -14.84171860
v -65.23756683 -3.63154919 -16.42154530
v -64.13210928 -1.55364536 -12.91750465
v -62.88135797 -0.93736389 -11.41054370
v -57.79693276 4.00733855 -5.45110460
v -57.16167018 4.84424597 -2.55117053
v -56.15768954 4.13970230 0.63136924
v -57.20087141 5.09071769 0.33999246
v -56.70106038 4.74705407 -0.93608268
v -57.34529346 -1.28524180 12.14035135
v -58.01089481 -1.38229493 14.07531928
v -55.99555001 -3.95799195 14.38819896
v -64.49347734 -1.91119849 -13.55993655
v -64.93256986 -2.43628304 -14.23475612
v -61.34328991 0.92628563 -9.32090543
v -63.28346580 1.74896151 -9.05567780
v -58.83700028 3.90827237 -6.41338853
v -59.49596316 4.00995975 -6.57704752
v -60.04093215 3.60375387 -7.14310771
v -58.75482410 4.58527775 -5.40706329
v -59.63034928 4.41917451 -6.07867120
v -57.84683675 5.53680491 -1.25518674
v -58.33524838 5.77626796 -0.38912788
v -57.17137828 4.78305202 1.92622549
v -56.39142916 3.58462776 3.06881964
v -58.27650428 2.98259989 7.89629482
v -56.20870739 -0.37663963 8.46506096
v -59.99923125 2.65316409 9.83268023
v -65.36415219 -1.07206265 -14.06512037
v -64.61788714 0.33635626 -12.04636879
v -65.91906399 1.21209840 -13.62294517
v -63.99528682 1.08465110 -10.45109332
v -59.68729034 5.20218117 -4.58648987
v -58.02458525 4.85190284 -4.20579081
v -58.76030028 5.56710549 -2.78660469
v -59.64330956 5.99769130 -0.97508990
v -58.83180350 5.90350945 0.36691275
v -58.53604525 5.66210318 1.72475085
v -58.15791339 5.12285810 3.34502431
v -59.05173719 -0.41674956 13.99242505
v -58.29335377 0.66384446 10.26787609
v -59.32224914 -3.04597174 19.18095723
v -57.91737512 -2.61400663 16.53569937
v -58.16865712 -3.89069738 18.44639890
v -61.04608253 4.53877077 -5.93406567
v -62.45291233 2.93061160 -7.78682809
v -61.26474962 5.22568636 -4.24153032
v -60.52817404 5.76398894 -2.86749378
v -59.84282866 5.79251163 2.95793847
v -60.49748883 5.96342795 1.19997188
v -59.42459404 5.29144611 4.28632600
v -60.14303863 5.09568071 5.23127941
v -58.20453167 4.21172008 5.81074739
v -60.03739685 3.81317083 8.44152737
v -60.39332226 4.89120232 6.15584757
v -60.70707738 1.70649809 13.47459573
v -60.97994745 -1.31398917 20.62069997
v -60.92191860 -1.16065238 17.69556291
v -66.86868519 2.74273264 -12.54717074
v -66.89885259 2.29263282 -14.20612913
v -63.85657191 3.76273366 -6.13077078
v -63.03015351 4.45311191 -4.89779422
v -60.94896048 5.91515517 -1.72832399
v -62.86399066 5.01121767 -2.49601295
v -61.01503968 5.48423547 4.05827584
v -62.62186170 5.25833061 3.11453338
v -61.70330569 5.35457535 5.73840365
v -61.65615842 3.22383572 12.85053696
v -61.97767332 2.48388643 14.57379013
v -66.02414697 2.67857546 -10.64948831
v -66.98589772 3.71261616 -11.44113299
v -65.12196362 3.21173575 -7.46539701
v -65.97366929 3.60611035 -8.55538249
v -64.74459916 1.97965815 -9.68217384
v -64.06947225 4.88732476 -1.83047156
v -64.47681040 4.76293685 -3.27176508
v -63.57613206 4.79779160 -3.13891144
v -63.65136057 5.01872832 -0.83974173
v -64.25253302 5.11069549 -0.34649528
v -64.75509703 5.09076333 -1.23573362
v -63.45158070 5.24758687 1.26200088
v -61.98028475 5.42782899 1.39735616
v -61.58251315 5.87641308 -0.20376996
v -66.82778150 5.20836143 -7.04164151
v -65.61494619 4.11831681 -6.33854698
v -66.78416580 5.91206085 -5.68155199
v -66.39409065 5.46799600 -4.06414084
v -65.32783061 4.90515726 -3.86809791
v -65.35858661 5.18624764 -2.16811872
v -64.81646001 5.69319911 1.17924076
v -64.59057331 5.74795203 3.08533013
v -64.29306418 5.55933220 2.03059521
v -65.15911222 6.09430345 4.37840680
v -65.93116373 7.28741521 5.28306514
v -65.95694274 6.79643825 2.82646460
v -64.80594724 6.19419478 15.12388140
v -63.44739348 4.60596196 13.76216859
v -63.87795508 3.80140753 15.39330091
v -66.86136127 8.25171638 -0.62116073
v -66.89815968 9.06035583 1.53917470
v -67.52851605 9.57128871 -1.73519691
v -64.93983418 6.75792620 10.34798380
v -66.37651473 8.50095414 8.96387082
v -65.32099843 6.88428339 7.88276829
v -65.95114619 7.80363427 12.00866140
v -65.65973908 8.78146477 14.80644010
v -64.71768022 6.00411696 13.38320319
v -67.46302545 10.74687578 4.79136128
v -67.58783758 11.19272225 0.99435286
v -67.12933630 9.97224823 9.74306092
v -66.74347818 9.31593124 11.48762181
v -66.66870415 10.22813842 13.09928391
v -66.10997766 9.80709773 15.85410349
v -67.82257557 11.29751001 -1.37993845
v -66.66603684 7.02148443 -0.69650862
v -63.66667151 5.40987775 4.79024881
v -64.92435187 6.12413650 5.82030136
v -62.11099401 0.92548877 22.79735543
v -62.77719140 1.19946955 18.01313832
v -61.84045598 0.25171961 21.54385857
v -61.73564121 -0.42448664 23.42258021
v -62.48197332 0.18601392 25.36877058
v -63.10512125 2.98265344 25.03165230
v -64.47135657 4.29135514 -4.86862240
v -61.62845716 4.92293434 7.77152088
v -61.41307950 4.53625713 9.41817556
v -62.91811913 5.53247193 9.48177185
v -62.59747595 2.00346345 15.60711581
v -60.96251681 0.12264069 15.44804964
v -62.24640831 0.42007011 17.12472737
v -60.33678725 -3.21682589 23.33633229
v -61.86103821 -2.29785615 25.28024837
v -65.13268501 1.50319526 -11.91642601
v -65.25335461 2.25993572 -9.80114471
v -59.41276997 -0.86594635 15.49813896
v -60.98920852 -4.59430180 25.43391287
v -59.71188843 -4.92958026 23.51461723
v -57.34077841 3.27885640 6.12661429
v -55.77411875 1.57058041 5.68219740
v -58.31897631 -6.79036649 22.87026681
v -58.96884203 -4.19543451 20.66713572
v -57.93933943 -5.87902451 21.50618471
v -59.48194861 -7.16299750 24.43082072
v -60.30490249 -5.97908534 24.99334700
v -59.95816737 1.67751219 -8.49132612
v -58.51833895 2.76686414 -7.20364461
v -57.98662826 3.41842324 -6.32728497
v -54.56700921 1.06650544 3.18247080
v -55.64559251 2.42819637 3.85887851
v -54.80491742 2.14069826 1.02923205
v -56.33238330 0.49145252 7.54242111
v -56.92622066 -2.86663137 15.11475537
v -56.44508451 -4.42147860 16.37803949
v -57.31579289 -4.93419403 18.52909848
v -59.83738601 -7.38852564 25.60363151
v -53.86096984 -0.10860027 1.49954669
v -56.72724545 -7.54686352 20.64565197
v -55.92552945 -7.98851810 19.47991364
v -56.18543550 -8.84681940 20.60634829
v -52.82579362 -3.50287161 0.94239489
v -53.25657502 -1.50994223 0.54685771
v -52.01983824 -5.51410671 2.71127955
v -54.10339311 -5.39992517 9.92815103
v -54.68960851 -8.82009510 17.34239981
v -54.26482484 -8.44440237 15.91437869
v -53.23527753 -10.04374586 15.71040414
v -52.84179747 -10.36594156 13.60019669
v -57.67844990 -15.79365321 -22.37699181
v -48.39688540 -10.50124224 -1.79672346
v -49.17216673 -9.76128597 -2.66037462
v -46.74076289 -11.90642919 1.86252117
v -48.01326618 -10.77834610 3.39084771
v -50.03874376 -10.10407321 6.37539243
v -47.99069837 -11.72194723 6.63192710
v -50.00817403 -14.13470320 13.47027998
v -49.18466136 -14.77103215 12.17852719
v -50.70376396 -14.11647350 16.44516923
v -51.28596723 -12.66883221 13.67065217
v -46.54063284 -12.25253846 -2.10074731
v -46.11776397 -12.17908598 3.53961461
v -46.47632688 -12.46113889 5.93404006
v -39.65568170 -17.73833111 -29.53635901
v -50.22409558 -19.22796294 -21.61877416
v -45.08551583 -14.87872563 -7.91733153
v -46.19519413 -12.38929294 -1.18871417
v -45.18349096 -12.90886384 0.18320297
v -43.45745593 -14.57946468 2.10317108
v -44.18890551 -13.76234461 2.39511835
v -43.94035041 -15.21491632 5.31059131
v -44.20004785 -19.06562038 12.70888280
v -43.23039204 -19.80929077 12.54174951
v -44.41005737 -18.54257658 11.86316926
v -44.80585828 -19.82169971 23.66749570
v -41.62434489 -20.35171539 22.98214287
v -48.66287112 -19.61226203 -21.32289112
v -44.46491599 -15.49649239 -9.22772940
v -42.65497997 -16.14546590 -4.66351770
v -42.22467914 -16.87195897 -5.43928472
v -42.02557728 -17.12874137 -5.40529052
v -42.05761105 -16.18455909 -0.74270309
v -41.51045531 -16.65194333 0.12528092
v -42.89998114 -15.12936689 1.14672142
v -42.17958823 -16.17520489 2.96883425
v -41.29416123 -18.30978878 5.82035864
v -41.36159271 -20.82569152 11.36815175
v -42.78378934 -20.52299492 14.23034910
v -40.60303420 -22.47760445 20.06517351
v -41.04680195 -19.00851913 -8.11618101
v -42.17453673 -17.96429418 -8.05594586
v -40.97805172 -19.07922141 -7.58760795
v -41.28344357 -18.77591014 -7.56772328
v -41.40456766 -18.73500273 -7.73640815
v -40.48429802 -18.47408339 -4.85969149
v -39.73739594 -18.88675429 -5.33149764
v -40.16119242 -18.30967888 -4.04745247
v -39.40252587 -18.42365414 -4.44836263
v -40.73238745 -18.18506420 -6.76211668
v -39.68009725 -18.10501143 -1.41629647
v -39.18753564 -18.36624183 -1.54282060
v -39.05633837 -18.35630834 -1.12767576
v -39.94089365 -18.19332503 -3.79875908
v -38.80306333 -17.84965396 -0.14745149
v -39.67408836 -17.50074513 0.67992986
v 26.87414177 -34.93064642 -30.87578900
v 25.83584934 -35.25768220 -31.48683161
v 27.52917074 -34.96682271 -32.15044737
v -38.36458549 -22.81756513 19.35418323
v -37.71227226 -23.00804667 17.92388409
v -36.62478179 -22.87616022 19.51612532
v -39.06553984 -22.78060652 17.38135517
v -35.94683856 -21.80984244 20.64672858
v -37.86882386 -22.13848010 20.91858536
v -31.09817021 -23.09045568 17.83591136
v -32.56995231 -23.29065651 17.55879074
v -39.95316476 -19.70814914 -7.29129324
v -40.23945704 -19.88739520 -8.13359860
v -39.17936236 -18.42999458 -3.27720516
v -28.92575972 -21.95515111 18.50694418
v -47.94837162 -14.90590442 -28.36924605
v -35.58205068 -23.34487997 17.21302606
v -35.83466262 -23.21769297 18.13816279
v -43.59240085 -24.16927740 -25.99328756
v -38.81676495 -20.57797462 -9.90435295
v -38.69751468 -20.68773285 -9.42517631
v -35.44562683 -17.45974086 2.20303307
v -34.66521949 -18.52391101 6.12394745
v -33.19417685 -23.77756126 13.52697145
v -35.39915010 -23.61278422 12.53479999
v -34.22591463 -23.41322415 11.29985973
v -34.38144177 -23.70880358 14.75119125
v -34.47970003 -23.36645313 17.52381027
v -31.04595281 -14.87121172 -3.16449068
v -31.81676939 -24.04276840 11.52939722
v -31.44969791 -24.25487898 12.08610274
v -29.44935486 -23.82995188 16.20691083
v -30.37819639 -24.39603396 12.05126382
v -29.73261103 -24.23429862 13.74211442
v -27.44713426 -23.82098511 15.75659402
v -26.52802691 -23.73692952 14.27319646
v -26.10389888 -23.53543788 16.07500575
v -26.63541771 -22.73199148 17.25622267
v -23.19017611 -23.24812487 15.42122196
v -24.75643717 -23.02911319 16.54774137
v -23.60534295 -23.33080769 12.86418643
v -22.98599482 -22.53616601 16.35933109
v -25.68087541 -23.74070324 13.01341131
v -24.06692132 -24.38536473 8.41320958
v -22.30565064 -23.69763702 11.57079171
v -21.96544036 -22.49325998 16.34406298
v -23.18234555 -20.09033225 -9.77202505
v -23.18436839 -24.49375391 8.53959844
v -21.90555818 -23.42128381 12.68360857
v -21.37419581 -23.28351885 15.36198985
v -21.36885189 -23.53560925 14.42201808
v -22.26291411 -18.44358817 -3.30077973
v -22.90958911 -21.42488770 -11.18193008
v -21.80015855 -20.38625255 -7.73450965
v -20.37918754 -21.56628482 1.44415477
v -20.42501979 -22.42083661 2.94065825
v -19.70173977 -24.00495857 14.19320889
v -20.35738342 -23.68928120 14.85942770
v -21.05581574 -23.46890047 13.12527061
v -19.31351982 -23.22182059 15.42782597
v -20.65401524 -22.47974277 16.22236334
v 6.40425365 28.88877690 18.60949211
v 9.24703199 28.58283743 17.96874963
v 6.52275141 30.43105081 19.50552315
v -29.96791340 -29.48353812 -28.37971598
v -22.23625779 -21.36733942 -10.00321284
v -20.78830637 -20.44420317 -2.68045277
v -21.31444030 -20.70105448 -6.30877214
v -19.96708289 -22.56326564 1.96084590
v -18.90684478 -24.63830262 10.13239380
v -17.95205474 -23.64039235 14.50836752
v -18.41724850 -24.27984588 13.40253651
v -17.49898866 -22.68325537 15.22590313
v 38.19495067 -9.02780239 -37.50111908
v -18.28101650 -25.01501329 7.42531009
v -19.16538365 -24.93950538 7.53756659
v 6.68376265 21.22755721 13.73003703
v 8.02830327 20.50326392 13.83349393
v 6.50546374 22.72105403 14.45277873
v 8.87886528 22.64154330 14.78803344
v 9.25577246 25.94209835 16.61013253
v 11.35381684 30.07614613 18.35201681
v -24.19323660 -28.65090035 -22.41888270
v -16.56732894 -25.51260032 8.88590701
v -18.43588799 -24.84532818 8.57394282
v -17.18346030 -24.79600720 11.59671973
v -17.87078194 -24.96743202 10.45048144
v -16.33958705 -25.38638376 10.31079609
v -16.75655507 -24.25416559 13.06785829
v -15.71278088 -24.71060492 11.86749246
v -14.21896089 -23.16588163 12.78798934
v -16.13745280 -22.72966504 14.25089035
v -14.80100211 -20.48288099 14.81608488
v -13.39259930 -20.01544088 14.49082699
v -20.39485238 -27.01372467 -16.48567244
v -17.38022827 -23.37321267 -9.65586491
v -15.24365600 -25.62901564 7.82335363
v -22.59663120 -31.36633337 -31.15389496
v -17.42715016 -25.55566095 -15.00080060
v -18.29259284 -26.82553232 -17.12226309
v -16.30055532 -24.41155165 -13.81483860
v -11.90695912 -24.60556664 11.14146411
v -10.82289591 -22.00628072 12.58727163
v -17.91001856 -28.18673104 -19.45832931
v -19.68557015 -28.19078788 -18.65087263
v -9.83200502 -24.08738621 11.17840689
v -20.60878836 -29.27657589 -23.96638319
v -17.48888567 -28.65517326 -26.99677832
v -8.04703310 -23.12934771 11.32204290
v -13.68051115 -27.69806609 -28.06320600
v -14.36362509 -26.87230520 -25.36814101
v -6.87261252 -24.26235378 9.41035058
v -15.80032147 -30.76288290 -32.67643601
v -6.74859853 -20.94972320 -4.75934939
v -5.39552188 -22.20096812 3.33724404
v -5.89635689 -23.25340174 10.34243498
v -14.04273417 -28.82758528 -29.44861166
v -13.23394477 -29.54656631 -32.06846491
v -4.07027267 -22.19293267 3.83643759
v -4.63185599 -23.52198213 8.40702746
v -9.49617289 -24.21190776 -26.09082498
v -8.83371383 -23.24450202 -22.49180526
v -5.89081598 -21.73628286 11.79583091
v 10.93882695 24.18668941 15.34126885
v 12.12157216 27.28505805 16.55255258
v 13.23434524 26.68813057 15.94931073
v 12.74866145 24.31565709 15.08343499
v 12.84410059 29.83138338 17.71810837
v -12.76526973 -23.61737005 1.42720237
v -8.88584554 -20.77486739 12.69385498
v -11.05803158 -19.83620226 13.80855031
v -8.32348038 -19.46231164 13.12217768
v 7.86093157 24.47837032 15.87437280
v 5.94168110 21.24422230 13.55611347
v 5.62128006 22.14190736 13.96088023
v 4.85009886 20.05962096 12.80055288
v 5.72906807 23.46403152 14.99802805
v -21.06984891 -29.24198098 -22.17319421
v 3.62682599 22.01746404 13.80916964
v 5.61932381 24.54083785 16.08753949
v 6.89313840 27.05567330 17.36640185
v 4.82323160 25.58794804 16.71051607
v 8.54084641 30.61944991 19.08515766
v -13.69064394 -21.31800540 13.77743296
v 4.08579735 23.12360890 14.77270667
v 4.23402479 23.99916761 15.60510043
v -11.20735705 -18.44792627 14.44969419
v 6.61616912 31.74449503 20.41990682
v 3.62511910 24.91959371 16.11155085
v 5.17183077 27.58935653 17.68804342
v 2.46085762 19.92757246 12.25576270
v 1.39898097 21.68628573 13.14050891
v 3.46230017 25.70806444 16.65179245
v 0.20437727 19.72968504 11.72761433
v 1.17689196 18.98163743 11.65970229
v 0.70103270 20.66936158 12.34436408
v 4.23112325 27.79737674 17.89934561
v 5.08964760 29.46615219 18.91265623
v -17.45795831 -24.45100620 4.69347788
v -18.34087446 -24.50315654 12.04944029
v -16.63962565 -21.41849324 15.63730650
v -16.12902805 -20.01335658 15.91501758
v 4.05672425 29.56934460 19.14122701
v 4.19901125 30.32089584 19.81997490
v 3.04959924 29.04467471 18.93674396
v 2.11715256 26.40810050 17.21001975
v 2.36835866 28.37980725 18.57980713
v 3.05438577 29.83364835 19.56985891
v -2.50400207 22.43940160 13.23968265
v -2.16001784 20.98294161 12.00220734
v 0.08318417 26.86862461 17.62497425
v 1.14975241 28.74528617 18.95981468
v 2.08988367 30.65019660 20.41407675
v 9.05785710 -18.51206273 2.19058641
v 9.36351065 -18.70308630 1.17435632
v -0.16274655 -21.92255855 -31.91027045
v 1.63878954 -20.32631822 -28.19232829
v 2.23077997 -19.57597397 -0.21911066
v 3.72856879 -19.37971078 -0.29662254
v -10.12381259 -28.66941504 -33.27424079
v -8.77649523 -23.60633202 -25.23510531
v -34.37868878 2.92272377 -21.66757360
v -41.24036431 -4.27067280 -22.13593200
v -45.44126615 -21.02372050 -30.52163310
v -44.18036342 -3.08869407 -22.49260433
v -44.41015422 -4.75304294 -22.96487242
v -48.15377668 -18.41359027 -29.66434322
v -40.28930515 -17.69495942 -1.18877820
v -45.79905793 0.11770846 -22.01094478
v -47.32220620 -11.41572185 -0.97666413
v -51.94475502 4.44031553 -21.00905031
v -46.82802036 -11.82471775 4.48622229
v -52.99031734 6.15934329 -20.52433416
v -55.59906363 6.05440652 -20.12799680
v -54.07226831 6.61998009 -20.19468881
v -53.50692570 7.49424100 -20.39392479
v -54.84348536 8.44967645 -20.33859305
v -55.31475693 7.43610645 -20.12669481
v -56.95920810 8.67796503 -20.01238614
v -53.07442322 -6.55345898 7.62195420
v -52.16954276 -8.84477422 8.80097970
v -51.82776600 -10.14811266 9.89420246
v -53.53610218 -8.83002207 12.35594600
v -51.84974894 -11.82342879 15.55971336
v -52.64725164 -11.41752675 17.05608889
v -57.79248849 12.99923100 -19.92159896
v -57.20259249 10.98172646 -19.89096403
v -54.86061424 -1.24623301 7.20300851
v -54.02135476 -2.90382584 6.53271703
v -55.12572080 -0.24704557 6.25098962
v -62.02641875 -0.13979658 18.54793541
v -63.67918104 3.00836354 16.53816178
v -61.98009849 4.56481846 10.91051288
v -63.26606870 5.50457044 7.78286392
v -62.98464537 5.46729378 6.38876390
v -55.80489337 -4.56385594 15.07428754
v -56.32228032 -6.88172691 18.75939779
v -55.90954795 -1.39032921 9.83173214
v -53.89986560 -11.26772538 18.57268251
v -51.60881206 -13.10794894 16.75329730
v 38.14166412 -6.51074573 -38.51398081
v -55.98592758 10.19104943 -20.40019259
v -57.91268870 14.55147564 -19.85769346
v -55.62244728 -6.56503206 16.84593409
v -62.92249262 21.32937685 -3.83134768
v -53.25604230 -2.90403888 -1.72249088
v -49.34378341 -9.73495934 -4.30762442
v -49.46266860 -9.45745688 -3.28213722
v -40.98621383 -17.52500795 3.53112188
v -40.90318456 -18.01108941 4.61900001
v -43.42788830 -15.09191561 -4.07945551
v -40.91101512 -17.15430059 1.31905498
v -21.14421315 38.89471292 -23.13109674
v -42.76914150 -17.35458151 -8.94990191
v -41.91423953 -17.40192063 -5.40919090
v -42.02387109 -17.65761897 -6.82354486
v -42.49905795 -17.54521392 -8.09760485
v -40.78771546 -18.28579046 -4.80742240
v -45.59655488 -15.02186432 -28.19343470
v -45.35480961 -16.04879461 -28.56536582
v -39.45966437 -20.42998932 -8.57287366
v -37.87438944 -20.76852694 -9.13922675
v -40.60159624 -19.49528418 -7.73655437
v -40.91566801 -19.12260056 -7.74883060
v -42.07178950 -16.49046689 -1.71130116
v -52.38123983 -16.86051488 21.85666747
v -56.50503188 10.62331256 -20.22264525
v -56.78819492 12.54312787 -19.81595904
v -54.07004058 -0.19921122 2.60784384
v -56.71450496 14.15323373 -19.87559162
v -55.58819324 13.03044520 -20.13981901
v -67.03220308 4.62343171 -10.02488192
v -68.72814149 11.04933769 -12.23507710
v -68.58198345 9.19974782 -12.52437569
v -68.18527728 6.23927405 -13.37944437
v -67.39415973 6.42646709 -9.24682803
v -58.89956281 -8.85700341 25.91029927
v -63.75135481 18.94333214 -16.00289904
v -64.30020183 18.34185421 -15.94882831
v -64.75691497 18.76493357 -14.77583032
v -68.57024133 12.83654198 -12.53963262
v -68.29873472 14.30311613 -11.61568984
v -67.99346954 14.22562357 -13.22759874
v -67.47049838 8.27081408 -4.57755383
v -67.13499874 7.54139898 -2.88297446
v -67.71556288 10.05302928 -3.07976035
v -66.09053165 6.73647923 0.94129884
v -60.57870016 -5.38430968 26.31564066
v -67.71276891 11.57635357 -5.44645870
v -67.82396883 11.94804627 -3.84202739
v -61.31752580 -3.76592088 26.21223405
v -67.98893958 12.11077720 -7.35173468
v -67.72489101 13.68563529 -5.62097365
v -62.95628101 1.57702400 16.78396575
v -62.46465445 0.73068502 19.30229180
v -67.67807156 12.62660325 -2.70970073
v -67.48481095 12.71881815 -1.54322316
v -67.25008041 13.39198928 -1.61974807
v -66.65153056 8.56228173 4.57716826
v -66.77924842 9.23061091 5.68802701
v -62.14844435 -0.53594424 26.62276849
v -67.34526157 10.61910205 7.06025399
v -64.02523071 5.17802872 22.24755473
v -63.39475513 2.95169652 19.54614744
v -62.56233156 1.51243783 26.55542828
v -67.43050367 12.33344804 7.84967281
v -65.83369523 9.09389090 18.34848523
v -65.04714489 7.09136063 18.62189919
v -64.73244727 5.94468182 17.14853756
v -62.90943921 3.16397310 26.46846697
v -63.19327652 5.09862602 26.40805952
v -64.81760740 7.35619897 22.19559439
v -63.26308101 3.11806006 21.24353498
v -62.56533414 1.58337655 21.17734775
v -66.37655199 16.84373058 -13.07703834
v -65.00317156 18.09848100 -13.67537770
v -67.95036048 15.09512868 -9.73929465
v -66.86008722 16.56051166 -10.94027329
v -68.61999631 12.98092026 -11.10726502
v -68.18114221 13.98395188 -7.91918393
v -68.35346669 13.91514670 -9.51811112
v -67.45847315 8.27168487 -6.64967112
v -54.72077057 1.55083847 -2.52059824
v -57.28215724 -11.17235702 22.96197042
v -54.93140966 0.15377911 -4.44596354
v -54.81059104 -1.47366675 -4.94216150
v -54.30715904 0.35555437 -2.60935305
v -53.91630903 0.12528032 -0.33881498
v -56.68405443 -1.64237001 -7.68856285
v -55.05255610 -2.76578893 -5.96171478
v -50.58510602 -18.67824607 21.44014090
v 11.23947836 16.49183780 -30.53633869
v 11.46215666 18.71140674 -29.86819111
v -42.18405485 -16.57754555 -2.15823762
v -39.08756748 -17.64566638 2.06264365
v 11.83722541 16.14876278 -32.30314702
v 12.69993559 16.33942872 -34.16093066
v 12.07357924 14.74328339 -33.96786749
v 12.22414151 17.11649448 -32.41666406
v 10.72731428 14.43828084 -30.95625527
v 11.44542173 13.99836875 -32.31645375
v -41.67817906 -17.46558025 -3.96666396
v -41.81518778 -17.40197651 -4.67208494
v -41.22908041 -18.05773936 -5.30622387
v -41.86580330 -18.23141985 -7.76500348
v -39.22169656 -20.55577002 -9.36327595
v 24.92369339 16.81416854 -33.80231932
v 24.38561991 15.86073264 -32.00480342
v 25.29838122 15.55051375 -32.61917457
v 26.63080022 14.09420092 -32.24986792
v 25.32606572 14.71929904 -30.30095436
v 26.86305530 13.66841421 -31.08122386
v 27.92506106 12.86718715 -31.92175552
v 26.65612660 13.71154282 -29.45779078
v 23.61307852 15.93113877 -30.46912514
v 25.07509105 15.03225230 -29.21459451
v 22.34053239 15.93732648 -32.41206333
v 23.24933000 15.87299444 -28.79330888
v 24.40349199 15.55138174 -28.60901877
v -41.95716232 -17.16611162 -3.43571790
v -41.99419916 -17.14398898 -3.78954783
v -40.70385173 -17.54951663 -2.19999324
v -40.85688666 -17.36856252 -0.87383983
v -56.54665455 -13.00074719 -15.30283317
v -67.71004200 5.07294433 -12.23559398
v -68.21220368 7.31683243 -12.47616298
v -63.11294436 20.50592750 -2.63272924
v -61.58394367 -2.37852591 26.84367448
v -60.87552011 -3.86429066 26.94002166
v -68.57412308 12.71475479 -10.30803379
v -61.42363697 -1.00827275 27.50638127
v -60.39367244 -2.37773778 27.69580297
v -61.51729450 0.83262392 27.80262753
v -60.81022322 -0.49982389 28.00610848
v -62.00617924 2.97523267 27.62549371
v -67.85524637 14.99845833 -7.51422485
v -64.40723687 18.85226183 -15.53841867
v -64.25069273 19.82233673 -15.07824939
v -67.32124090 15.62678255 -6.49399124
v -67.49013066 14.06513993 -3.91801260
v -66.76633656 15.67595825 -4.51233936
v -66.99694693 14.64825869 -2.77634431
v -62.79806048 21.47872932 -15.67932591
v -63.57463449 21.05537057 -14.89476580
v -64.00433183 19.79927532 -14.24847171
v -64.27718699 19.12403852 -13.21833581
v -63.57408315 21.44386433 -13.10718898
v -61.87592819 22.73377776 -15.56130592
v -62.17564270 22.98627608 -14.37732484
v -62.55590916 22.99870551 -12.65110075
v -67.26834923 12.81711645 11.30798645
v -61.39015034 24.20858666 -13.98079842
v -66.91803038 13.43691070 8.94190557
v -67.05148518 13.17057945 10.06842218
v -67.01460481 11.96539868 12.94102706
v -66.30871445 11.73731685 15.78130014
v 0.98565116 -14.70670104 11.38151344
v -0.68156386 -15.30425437 12.20493857
v -0.85934106 -17.04397611 11.93190832
v -0.22590443 -13.12813722 12.22769637
v 1.11515820 -11.42314915 11.23064570
v 1.93555176 -10.36067493 10.55044495
v 0.77917130 -9.36100632 11.36101037
v -0.59664645 -8.30707978 11.91992778
v 0.60833507 -7.45526515 11.12291776
v 1.19587523 -4.79177106 11.27499435
v 3.30373342 -2.09174980 10.56486275
v 2.01815786 -2.08167103 11.14488579
v 2.97537004 -3.27534485 10.28440613
v 1.77299336 -0.50340215 11.66628394
v 4.04513488 2.43385439 11.68538723
v 6.82074623 14.12635203 11.81845739
v 8.06655549 16.11552574 12.58916501
v 8.33944511 14.59474862 12.40147091
v 8.71389359 19.00024153 13.40970770
v 6.24541612 18.37076247 12.86598295
v -3.50207649 -21.72463015 3.24833393
v -2.03485019 -15.29848576 12.64481619
v -0.79967559 -10.87094937 12.55017705
v -1.30679307 -12.22458016 12.79511675
v 4.34193527 13.19314074 11.01638097
v 6.10779040 16.53381996 12.24611793
v -2.64557777 -13.75191007 13.13434262
v -1.88448839 -13.34135421 12.97756843
v -3.15000140 -12.51128688 13.29725422
v 0.09338507 -4.04067198 11.60284504
v 4.30877414 15.11272136 11.33535802
v 2.49184133 14.10492416 10.84541343
v 4.43209987 16.43213257 11.68562099
v 4.99502383 17.74181612 12.19654083
v 1.30887190 12.37865537 10.37524454
v 2.53015780 11.68306172 10.81595756
v 2.60655279 17.32469536 11.48708258
v 3.74198426 18.78017932 12.12482899
v -3.44265229 10.42978000 9.19161178
v -1.21605804 11.71784475 9.74593777
v -3.03487875 12.17895653 9.22532566
v 0.10230084 13.66518624 10.16422827
v -1.40437670 13.84161040 10.04024781
v 0.98593638 15.88532515 10.65667439
v -6.21149596 10.07890422 8.51289928
v -1.32982666 17.31841266 10.27105935
v -1.99719169 19.23461258 10.80709882
v -4.16061049 17.09352806 10.24048310
v -1.05429348 19.71418411 11.34697162
v 0.08225408 18.45637709 11.24156173
v 0.49099559 17.10259542 10.82441490
v -10.63758321 -4.86030802 9.57098138
v -10.92975587 -3.10310675 9.17882193
v -13.69881630 -6.22535124 10.22876240
v -8.99216719 -2.46163039 8.81030131
v -12.04414014 0.56814100 8.72036535
v -10.17169934 4.25603148 7.86845013
v -8.68279301 6.37293560 7.87122082
v -9.61373374 5.58224646 7.89379235
v -7.64969829 10.67919564 8.21733009
v -8.57468229 8.36556405 7.89589435
v -7.13909930 16.01357758 9.30062775
v -7.26767723 14.65999614 8.69693141
v -3.70408478 14.97443672 9.48202703
v -0.21682397 26.24168992 17.14816317
v -1.67873350 28.86673622 19.16901954
v -1.99355604 27.98766643 18.41923408
v -10.80865040 6.22489676 7.53817195
v -9.55799315 9.51861963 7.70992460
v -9.38145816 12.27051765 7.72292819
v -7.61229265 11.98552176 8.14940874
v -7.91055150 18.87569204 10.40986832
v -6.60422025 18.63370836 10.69629565
v -6.70674443 19.65193078 11.33663394
v -8.57385807 17.56095886 9.54289269
v -3.81704909 24.23182502 14.64418042
v -6.55045547 22.44519442 12.99070660
v -4.11085552 25.41911788 15.55907633
v -2.13864841 25.10634623 15.75122401
v -2.79122684 27.36672387 17.78010838
v -2.32924521 26.77716687 17.43626967
v -2.85138399 28.13417464 18.39090511
v -3.59382876 27.59551816 17.58217253
v -3.62460711 26.60812438 16.78152010
v -2.48389551 28.92962843 19.29343119
v -18.47255044 -5.44330990 11.24425605
v -17.03304239 -7.45117897 11.52237505
v -15.82304947 -5.97800221 10.65706834
v -14.90052603 -4.08600178 10.15017647
v -18.39721948 -3.90263065 10.95236465
v -12.03412749 16.93450473 9.48929042
v -9.03111603 19.12440546 10.89391578
v -10.84915642 19.93010752 11.40023489
v -8.28590989 21.74937539 12.42831443
v -7.67561840 22.82839268 13.39867804
v -7.62597146 20.91599256 11.70961093
v -6.31862460 23.68753776 13.95975426
v -4.58495459 28.71721238 18.16987246
v -5.16890502 29.61263619 19.26043630
v -6.31314982 28.65630761 18.23534444
v -4.38804738 29.02423032 18.51851121
v -4.12769243 28.42655778 18.30560341
v -3.84788425 28.78525853 18.61356571
v -3.50659597 28.94004993 19.04426329
v -3.19835520 28.41511369 18.56864057
v -2.95952824 30.85891530 20.97878046
v -5.61408140 30.58081865 21.00280114
v -4.26473748 30.14792129 20.08419856
v -5.37260203 29.92929146 19.84791085
v -15.41911159 -0.32964026 9.58380196
v -15.60744178 1.01003691 9.27307922
v -17.02288911 1.07789610 9.59180947
v -18.37245561 4.07172740 9.15319193
v -17.19311811 3.43117979 9.06890072
v -16.35932736 5.24988724 8.51105433
v -12.19091658 20.69208585 12.12505531
v -12.39327528 18.89109239 10.80313232
v -9.61383991 25.98510683 16.01998881
v -6.45933114 29.94387038 20.07330954
v -8.06216151 28.93897519 18.68766733
v -5.66008594 31.28498420 21.61564678
v -7.65337748 31.16412647 20.91421559
v -6.38328539 30.43720312 20.66714130
v -28.94512564 -21.14473283 -13.48798349
v -19.35977489 -9.93170124 13.42472248
v -20.10453120 -11.37372386 13.86742759
v -18.46691966 -11.46762446 13.77264876
v -22.38065749 -10.04509348 14.15718626
v -21.33231983 -8.09248164 13.09231203
v -20.00961080 -5.88428741 11.80079207
v -19.49581690 -7.72073446 12.23209035
v -19.47712526 -2.24814122 10.86678728
v -17.85598323 -0.96296659 10.23132354
v -19.34987493 -0.43089973 10.39189193
v -19.06980388 2.18799640 9.63280443
v -17.59112068 8.68611690 8.44869856
v -16.14305004 9.81061999 8.24948214
v -16.98434539 11.28742564 8.71816184
v -13.56920693 13.22661433 8.13010242
v -15.57924692 14.07502405 9.25790798
v -15.62615111 11.68287173 8.59683566
v -13.88056111 17.97906496 10.63904632
v -15.69440216 17.55376346 10.73059067
v -13.90387490 17.02760346 10.10056119
v -13.38207722 22.19626680 14.05538246
v -11.60323992 22.40909822 13.52144312
v -10.35347767 21.07970417 12.24242523
v -11.84753980 25.59560165 15.76810330
v -10.47833823 26.01080202 15.94776101
v -11.66626159 26.80527978 16.43577591
v -10.22760570 24.78498593 15.12095612
v -10.31667739 28.47174555 17.79706776
v -10.97857952 27.20760368 16.74918272
v -11.70976739 27.97577158 17.16570929
v -9.25046671 29.84950319 19.23912577
v -9.63985734 29.15552631 18.50884035
v -10.88720653 29.23256718 18.25226471
v -9.24011879 30.44353612 19.76872236
v -8.05253442 29.67113070 19.47961934
v -31.71378747 -19.38511990 -9.72800143
v -32.14248642 -18.96885224 -8.18900019
v -30.83382361 -17.87328534 -7.77943153
v -31.44187108 -17.44333655 -7.25598447
v -21.37089521 -6.27781544 12.45181076
v -22.58966304 -5.73664531 12.68451475
v -23.90986495 -3.23780556 12.11065799
v -25.20957962 -5.23335161 13.01743835
v -21.64352313 -5.19069703 12.28139736
v -21.84677683 -2.08659680 11.49857510
v -20.62826790 -4.26585786 11.60927303
v -22.20229618 -0.58386335 10.95850393
v -20.37316374 4.77895653 9.76500940
v -22.45487273 4.21869522 10.53981017
v -20.53258941 1.31039030 10.14935877
v -20.00837028 7.89630506 9.30518191
v -21.42016962 7.01648882 9.98802949
v -18.20416562 6.01867633 8.80905055
v -19.41950805 9.18862130 9.13653150
v -20.72181553 10.16885601 9.79348551
v -20.64636536 12.36559264 10.37526596
v -18.69020984 11.03977207 9.21230949
v -19.62695271 12.59324327 9.97151714
v -17.25026406 13.69468682 9.61125083
v -16.54415578 15.87360352 10.06008778
v -18.67420040 17.13185944 11.72146015
v -18.74049380 14.79981188 10.54317784
v -18.27851497 18.65954697 12.74208724
v -16.23236015 18.57688092 11.62687875
v -15.36896732 19.51114275 12.05969136
v -13.80672213 20.41451447 12.49317452
v -14.48517293 22.16794342 14.32229858
v -15.71209170 23.61334674 15.98874666
v -14.01297469 24.80959892 16.05577767
v -12.72100676 24.61502887 15.56735206
v -12.93327287 30.67336604 18.87260750
v -9.60430130 33.18252414 21.62011340
v -10.26916411 33.38703513 21.78396285
v -12.10235804 32.56338090 21.03158645
v -33.11754391 -18.43708940 -7.37410970
v -34.46650505 -19.61909793 -7.90278986
v -31.53455257 -16.09776914 -5.81810158
v -31.13795631 -16.68703929 -6.42303517
v -30.67836910 -16.14774577 -5.88713167
v -24.57525954 -11.07915118 14.96026386
v -27.51985006 -12.15640083 16.08154550
v -26.23770572 -13.58892675 16.25780389
v -26.42094716 -8.66653025 14.79818858
v -26.62939765 -10.02642978 15.25061857
v -24.98561516 -8.60027131 14.48075846
v -23.83951657 -8.31318367 14.00374807
v -24.06222001 -6.91953953 13.57290614
v -24.18174781 2.39952444 10.76278649
v -24.99955706 1.02543004 10.78721415
v -23.20846543 0.35330918 10.50029695
v -24.01376329 -1.58580998 11.32084057
v -24.50447716 -0.58612146 10.88107564
v -25.11760406 4.43868851 11.36372145
v -21.93592489 9.94277187 10.31216234
v -22.32194133 11.76278107 10.98151971
v -20.09916678 14.08745628 11.01776585
v -20.03257722 15.97321965 11.73863839
v -19.67409998 18.03144813 12.91146409
v -20.23842186 19.10465956 14.02104460
v -18.45396496 20.36748454 14.01769090
v -17.03731716 20.34203894 13.40643782
v -16.75598696 23.81865866 16.53172448
v -16.87502488 22.96318859 15.89945145
v -15.90472832 25.13749152 16.89613797
v -14.52609524 26.73778683 16.60270430
v -12.94913795 27.11284347 16.55977219
v -14.11374100 28.21492590 17.23235287
v -14.40286171 30.94285913 19.07311752
v -14.04760685 29.74563651 18.14601757
v -13.47381715 32.34884143 20.73141374
v -14.22948204 31.56889230 19.68037523
v -27.53140032 -8.25096294 14.90841340
v -28.07143889 -2.07218621 12.03390956
v -27.57148445 -3.20492010 12.32094970
v -26.70312673 -1.78069493 11.59461867
v -27.14423090 0.00548404 11.24622021
v -25.54185688 -1.52416434 11.33056264
v -27.14132890 3.60140181 11.56536210
v -25.64543299 3.18336231 11.09971013
v -24.35054816 7.27005629 11.19052526
v -25.27599782 8.39237496 11.58452313
v -26.63914114 7.22326571 12.11999729
v -25.31826869 5.68884145 11.68984082
v -24.31770973 9.74382926 11.29720546
v -23.15429039 7.82780815 10.73341072
v -23.42325449 10.47416404 11.14804298
v -24.16843921 11.94432285 12.04133779
v -23.52873422 12.79968210 11.95998490
v -21.57071233 16.68747701 12.94360962
v -21.60934173 13.92930932 11.62625570
v -20.85116878 15.18580224 11.79195568
v -16.68940857 29.66006659 18.80123466
v -15.72015323 28.72557566 17.94824377
v -15.11325315 30.17427959 18.61336827
v -15.57570603 32.50263259 20.71413398
v -16.01185650 32.23045543 20.34015395
v -16.15565084 31.36288375 19.60230991
v -30.91145493 -9.37718805 16.63061976
v -32.24365041 -9.12275258 17.30735786
v -31.61142766 -10.48539393 17.20525883
v -30.50673939 -11.71573903 16.98970422
v -29.32505310 -11.61842328 16.50110446
v -29.47133966 -10.02333686 16.20360836
v -30.28175421 -3.41717293 13.43249716
v -28.84348482 -2.88899546 12.59303093
v -29.43364717 -2.30305106 12.62920070
v -30.54821864 -2.05707806 13.08763120
v -28.35160494 -0.02705754 11.61485445
v -29.37589958 -1.02918874 12.24496868
v -29.03044038 1.97194889 11.83552574
v -26.25517175 10.33552736 12.74724584
v -23.79089780 15.96086845 13.61153368
v -25.47744662 14.89193458 13.88121024
v -24.76136014 13.59487791 12.98313960
v -23.01216871 20.10257356 15.65493830
v -19.93701421 20.54766938 14.90656938
v -22.27738313 22.57813886 17.06905290
v -20.64812183 23.40206131 17.24386588
v -18.05700175 25.51644295 17.61897095
v -17.79252104 27.36556903 18.21068674
v -17.87035540 32.10697696 20.67005448
v -18.59800890 32.43904933 21.27942815
v -17.09770970 32.53664449 20.90388350
v -17.75937900 33.39008614 22.35639282
v -17.99370162 32.83571079 21.52342536
v -34.49807689 -10.81240177 18.99027266
v -33.07264298 -10.21416672 18.12084019
v -34.34781358 -9.57841054 18.69796962
v -30.48402257 0.95080823 12.38862611
v -27.42840536 8.18729028 12.75049150
v -29.15315889 6.07446907 12.54407503
v -28.37687172 9.51011758 13.23951315
v -29.29462120 7.89292250 13.14508356
v -28.15089375 13.24260142 14.03613854
v -27.26513334 11.67933922 13.35915271
v -26.97342448 13.79246172 13.93058896
v -22.51926996 27.16471814 19.86457407
v -20.59668489 31.60089627 21.33277431
v -35.89854017 -12.24827580 19.82645877
v -36.69726849 -13.72218877 20.21743357
v -35.61637178 -13.44190259 19.80774291
v -36.87459603 -12.13398948 20.17791942
v -35.70314124 -10.33853088 19.51310784
v -37.38029674 -10.49946435 20.27518302
v -35.16797721 -11.68577094 19.44710128
v -34.49896351 -12.95663789 19.34181526
v -33.23676065 1.18186523 13.40739056
v -32.04244375 1.92992599 12.84332387
v -31.40451759 5.68822492 13.00324779
v -31.58805519 7.76497694 13.44295032
v -32.89029375 7.63004366 13.92585691
v -32.45669231 9.97977052 14.46300000
v -32.04106539 8.69342312 13.81341275
v -29.99606729 8.94565973 13.45298719
v -30.54377995 10.48034523 13.94937746
v -28.93491462 11.36038359 13.72767333
v -29.82964739 14.62944690 15.39986208
v -29.60545383 13.30149919 14.56230786
v -30.75617179 11.61258388 14.35556263
v -24.35911447 25.52387118 19.58529092
v -21.44105732 32.05811232 21.91374265
v 38.33174706 -25.18110536 -30.00951372
v -22.26462960 32.49857202 22.42091857
v -21.98212035 32.84753114 22.75786363
v -22.63941430 33.26910362 23.30087498
v -35.36441177 -7.45145464 18.48298311
v -36.70924902 -8.42989329 19.42839287
v -35.56159884 -9.43476241 19.27252673
v -37.41063178 -7.35123502 19.43127811
v -38.16398233 -8.15850124 20.24172619
v -36.29428521 -1.23896054 16.09160751
v -35.45464203 -0.17018324 15.19139018
v -34.22001377 0.33184449 14.18205630
v -35.33547744 3.03298305 14.69573099
v -34.30980071 1.92047236 13.93912546
v -33.92019868 3.59855010 13.81380111
v -35.31041369 1.05997757 14.78445157
v -33.37631747 2.35265726 13.39645963
v -32.79631212 3.52440472 13.24389316
v -31.29303455 4.13882267 12.77668495
v -33.25739130 5.50029101 13.64887599
v -34.00620446 9.03986208 15.14229272
v -33.91731158 10.68049483 15.69520310
v -32.62064606 11.48212794 15.18375054
v -31.88227117 12.75515836 15.42545110
v -32.35742077 13.78171705 16.26351848
v -26.64053254 23.57624285 19.37722601
v -39.92762417 -12.50643842 21.56322077
v -39.18304667 -15.34907427 21.67881653
v -39.70815241 -13.97112012 21.68401331
v -40.60370103 -15.52123856 22.51722850
v -38.61942515 -11.02314051 20.79941519
v -39.32664543 -8.18188582 20.98686434
v -38.49315643 -6.49013789 20.34215070
v -39.36467692 -4.43227356 20.59623040
v -39.93600234 -6.34035002 21.38508856
v -37.11683676 1.26387598 16.10756852
v -38.68110850 -0.37660441 17.66916364
v -38.24528307 2.66197440 16.71281084
v -35.60035676 5.06628817 15.39049577
v -36.61411256 3.98421427 15.86871222
v -34.11763161 5.07493177 14.15614039
v -37.04784811 5.63358329 16.46330580
v -35.62163934 6.82679890 15.75385034
v -35.01264751 10.94060857 16.67618752
v -33.24225917 9.59016662 14.77652416
v -32.38970041 15.05794004 17.03062467
v -32.62687847 16.59685932 17.90938899
v -31.11344576 21.85723744 20.15614323
v -31.52671456 20.76575905 19.65654455
v -31.07871860 23.43396656 21.02391608
v -28.85498293 23.77170511 20.31688578
v -28.34760398 27.34960243 21.77683078
v -26.81322955 27.66573057 21.45847119
v -28.12119387 28.60370278 22.19990455
v -28.41731720 26.19269677 21.25260979
v -43.57368127 -13.72516248 23.73031527
v -42.31815040 -14.66664951 23.09123054
v -37.99741715 4.77756048 16.87034406
v -38.95483166 5.44486055 17.55076461
v -39.04982656 3.86313302 17.28318818
v -37.20740974 6.56519085 16.78823866
v -36.58837080 8.17017909 16.88785292
v -38.80346566 7.39618950 17.91181602
v -36.27985716 11.46821491 17.86036976
v -36.53452173 9.91634186 17.37875678
v -34.95941311 12.35253457 17.25995913
v -35.64874455 13.69298343 18.31141487
v -32.86973760 18.73123273 19.12418567
v -34.13170204 17.29818620 18.86749454
v -34.74575654 18.95956881 20.14882304
v -31.98065236 22.67613821 21.03786729
v -33.04078430 23.18320051 21.73564397
v -30.99515848 24.79994856 21.64431848
v -31.86681867 26.24867111 22.78336138
v -30.93731031 27.24755928 22.83600159
v -29.28744256 28.34060229 22.54531160
v -29.30020355 25.45993961 21.20912820
v -30.38394637 30.44134751 24.50238541
v -28.90793420 29.74164858 23.11647497
v -28.68837491 30.71461432 23.63629825
v -44.18781027 -15.03911894 24.30150099
v -45.82890123 -14.18451685 24.52947199
v -46.23010382 -12.28936948 24.41421337
v -42.65831038 -9.83515382 22.51812071
v -44.38189417 -10.76712273 23.62889983
v -43.67160425 -7.63037987 22.92497829
v -42.39664227 -6.11096015 22.38845080
v -43.48342866 -4.71869484 22.94259891
v -41.91127419 -7.71772303 22.11638726
v -42.26008058 -3.63030517 22.15979248
v -41.48017988 -4.41770907 21.91954665
v -40.51674530 4.09420999 17.96115004
v -41.93216935 2.83085764 18.70890707
v -39.45997357 2.15542200 17.41361804
v -39.78091478 8.14313255 18.55127141
v -38.36180642 8.35017301 17.99422316
v -38.10764849 11.06590033 18.68867502
v -39.14090246 10.82287636 19.07061599
v -36.55085340 12.55470142 18.42104644
v -37.54357994 16.14221931 19.88156140
v -35.64653546 20.07230558 21.29235677
v -34.18545797 21.75789699 21.60423808
v -34.79864076 22.80229330 22.73022011
v -32.79788420 22.19720185 21.12291008
v -33.01522136 27.92255022 24.68269691
v -31.58529848 28.14730071 23.79418351
v -30.64655140 31.56218678 25.63165687
v -47.03713953 -14.24682140 24.80864711
v -47.26204276 -15.91291092 25.08715540
v -49.13226143 -14.93314374 25.07589385
v -48.44222218 -12.69433275 24.83668178
v -45.31828687 -8.60644225 23.77624065
v -47.20373824 -9.34011489 24.36901070
v -42.10594669 4.44730045 18.90551671
v -52.89272964 30.52507527 26.11359768
v -40.22753611 11.49854902 19.66288686
v -40.08267447 9.57132876 19.19482835
v -39.43954781 13.31849955 19.75552924
v -38.76865283 15.95552079 20.33172548
v -38.99919987 14.97750636 20.04531585
v -36.57510132 17.61398464 20.14800347
v -39.50919956 18.59011315 22.48042636
v -36.08852252 23.00125174 23.76135997
v -33.86837617 26.34440921 24.23508093
v -34.33817625 27.23801881 25.15110001
v -33.11497346 29.94070016 26.27611719
v -34.38358009 29.07132544 26.50781348
v -45.98696157 -7.52364704 23.92498218
v -45.22520304 -4.00244212 23.63268472
v -45.55856809 -2.39796611 23.70846644
v -44.20030862 2.45415652 20.56077681
v -45.10762170 4.09337971 21.11139707
v -45.21778598 2.80952826 21.47390507
v -44.26740110 5.30662714 20.44540085
v -43.12575608 3.23607842 19.52538453
v -43.39222983 4.55971900 19.76152696
v -43.01004484 7.03436881 19.88030784
v -43.44444722 7.38331303 20.26317082
v -41.81712866 10.19151788 20.27923614
v -41.79047048 11.82001084 20.51719464
v -43.02217811 10.28005499 21.16250806
v -41.43076763 13.14714737 20.75688727
v -40.54022953 13.29020970 20.26727051
v -40.84558785 13.96840904 20.76564357
v -40.52717984 15.44566546 21.34525403
v -39.80869800 17.44989306 21.93609625
v -40.79517722 17.29360782 22.59970084
v -38.56458515 13.79238348 19.51311342
v -39.87644613 20.64442821 24.23324808
v -35.49471125 25.26423335 24.71145615
v -36.33472696 26.20088309 25.78680217
v -34.80967507 27.50212513 25.62410198
v -36.41369939 27.39209123 26.62802488
v -35.04059091 29.08004820 26.95412748
v -35.21604091 27.55463310 26.10748261
v -34.92202237 30.55656888 27.55328082
v -35.43604910 29.79721129 27.68260427
v -34.07916799 31.63355216 28.03808823
v -34.78121758 31.38230741 28.31767872
v -48.74152690 -9.79282241 24.70191754
v -46.86560109 -1.00693607 23.83240312
v -46.83547094 -0.46605605 23.38690683
v -45.01802102 -0.02144265 22.37565629
v -44.12000254 -1.32453127 22.74280414
v -44.76740584 0.58928604 22.29162678
v -45.27485743 -0.46354352 22.87605777
v -45.44830322 0.64236968 22.49627002
v -47.69875482 1.79741124 23.63883145
v -45.66181824 1.02365075 22.43059687
v -45.55397853 1.78962410 22.13213220
v -45.33397406 5.61629748 21.18664980
v -44.74339262 6.76379213 20.95109411
v -45.71354389 6.40704390 21.54174447
v -44.14849356 8.70116241 21.30408213
v -45.28449103 7.20241107 21.44161984
v -44.21817139 10.49095951 22.03670703
v -43.14435646 8.85562785 20.79501748
v -42.58989170 13.73746153 22.01475762
v -41.83126613 17.56025106 23.66863564
v -40.17256573 19.33869347 23.44939485
v -41.55940935 19.45107803 24.65549670
v -39.39459845 22.15485275 25.16905218
v -39.13095593 23.51744659 25.89438111
v -40.87590426 22.72879146 26.31534077
v -38.13254833 24.76363257 25.99485777
v -38.16364706 28.49115804 27.80506201
v -38.30357268 27.59575285 27.30139904
v -37.57587075 28.03145722 27.38753147
v 16.13662764 -17.58129708 -32.75064752
v -38.14761713 30.31562828 29.26920727
v -53.75941098 -13.06565665 25.83502419
v -55.44930696 -13.06758728 25.82334541
v -53.17596346 -14.83664289 25.63117631
v -52.09734663 -13.83728161 25.72374791
v -48.10950905 -0.55379403 24.36682954
v -50.27243122 -0.10174042 25.41517839
v -48.65828529 1.51101255 24.83016439
v -48.54371399 2.41513550 24.99364503
v -47.21326381 3.67795327 23.29810336
v -48.53753000 3.99642205 24.96021986
v -47.73276672 3.14363232 24.19244312
v -47.97032848 4.79765609 24.18150753
v -46.49654776 7.15301605 22.38901332
v -46.09609395 8.62016249 22.70181477
v -45.53106800 10.89129131 23.40053394
v -43.61350834 15.16135596 23.73437397
v -42.79629886 17.61953346 24.45816062
v -43.17714646 18.90450716 25.35079047
v -41.75295681 21.10354230 25.65315552
v -43.53757575 19.93211731 26.20981447
v -41.78716615 23.82081747 27.59816870
v -40.53345323 23.74536917 26.73083358
v -41.00425169 24.93720129 27.71895938
v -39.25500065 25.07393435 26.72284655
v -39.18007761 28.53112854 28.35171856
v -39.54587504 26.76611952 27.84716152
v -39.10066560 27.22455002 27.95095183
v -40.57978466 26.95663273 28.79483253
v -38.75556588 26.44616738 27.22000703
v -38.74482587 29.76167388 29.21649441
v -38.14329952 29.20487896 28.53527851
v -39.97553885 28.63517031 29.50187773
v -37.69493476 32.16262534 30.37740104
v -36.94305196 34.14452448 31.34650737
v -55.83795533 -13.58818542 25.14636703
v -54.49957773 -14.96361569 25.00553988
v -52.65839398 -4.94479155 25.86518601
v -52.75460705 -8.87417048 25.82558058
v -52.39698663 -3.05713783 25.93740821
v -51.92993209 -1.16985873 26.05005167
v -49.55710098 -2.67739780 25.16048960
v -49.73491281 2.89185299 25.69670789
v -49.64179918 4.25765757 25.76027438
v -47.54190892 7.10528810 23.47584441
v -48.73695970 5.79375494 25.01096204
v -49.03032258 4.92159417 25.33813380
v -47.25840315 9.04306211 24.12482165
v -48.26017842 8.50184262 24.95323680
v -45.65669969 15.49310144 25.58954991
v -47.31320962 13.11283652 26.11563727
v -41.10722616 25.36850236 28.13756838
v -43.77711564 23.98917452 29.20689993
v -42.47307032 26.95932798 29.96926196
v -39.70915079 28.53956260 28.89797091
v -39.32949528 31.01946041 29.81194295
v -41.34338722 29.89718504 30.69687076
v -39.28247467 32.35894814 30.73164076
v -39.95569050 33.72802213 31.62410483
v -38.41911256 33.66681933 31.33682534
v -37.86254674 33.09953585 30.94746917
v -56.79793283 -8.59143957 26.42852254
v -56.28236756 -5.54261077 26.78085677
v -54.65682968 -7.92528410 26.21501498
v -48.06507379 10.59970912 25.87114461
v -49.03633147 11.91626862 27.42823027
v -44.76108029 21.86857164 28.48382667
v -45.96102983 22.68837206 29.93900515
v -43.41520742 22.88165316 28.25318091
v -44.08496991 25.42119659 30.05874529
v -44.10113767 26.26413479 30.54911084
v -42.50796139 30.15765175 31.03830665
v -42.47638211 32.29396790 31.26799688
v -39.62741047 34.59243476 31.67016059
v -40.51150382 34.03057158 31.64377064
v -40.79429805 32.94140473 31.44308552
v -57.17753619 -10.10291651 26.43943951
v -56.07463047 -11.34520210 26.33834071
v -51.78818107 0.58531010 25.99470504
v -54.95984107 1.53897097 26.82537399
v -51.31083354 8.61329585 27.66366862
v -49.43706468 9.30305012 26.83313563
v -49.81486872 11.15051471 27.68080682
v -50.05996302 13.01744021 28.33327651
v -47.96912149 15.37671033 27.80236118
v -49.15501922 14.68063332 28.44321355
v -48.90069738 16.69154875 28.71988155
v -46.70654982 21.32380381 29.68722954
v -46.73175886 19.28659342 28.52296270
v -44.98234391 24.62207898 30.32999486
v -47.21738771 23.45742472 30.59257939
v -45.19909993 26.11591853 30.99826910
v -43.33342239 26.96769498 30.52516468
v -44.77283359 27.44585648 31.22813627
v -44.13304850 28.38414535 31.20652400
v -42.85528138 27.22708508 30.33010289
v -42.43403673 29.25666794 30.76373227
v -43.38563979 30.90784326 31.22486174
v -42.09062830 31.45698458 31.12260439
v -41.19118303 31.16631135 30.76536022
v -40.84952176 31.96753934 30.67308664
v -43.44584793 32.39680454 31.11073747
v -42.13408753 32.42192790 31.17182665
v -58.08717757 -8.51333514 26.64754912
v -58.16547200 -6.55145058 26.94369107
v -55.56274205 -4.05676896 26.53074637
v -56.70353770 -3.83897731 26.88625269
v -56.26623333 -1.56661985 26.98609233
v -54.45260182 -2.53423373 26.42556280
v -54.88606542 -0.68573130 26.62642114
v -56.21080101 -0.16481355 27.04367042
v -51.62713304 4.63026389 26.73642710
v -55.64284325 5.02925506 27.42090821
v -53.06153744 4.40555857 27.04250999
v -49.55252632 15.94740339 28.87805179
v -47.84724489 21.72327042 30.31495586
v -45.98595574 27.51367353 31.39333427
v -45.39022967 28.65813859 31.40855581
v -44.33362186 28.98682468 31.25667945
v -45.36322132 29.55860272 31.44150972
v -59.24827233 -6.66627893 26.91860124
v -57.92117119 -4.12055757 27.37111039
v -57.46425316 -2.48992466 27.19362639
v -56.39261752 3.71143105 27.43893303
v -53.67756262 9.44949128 28.00753526
v -51.65734887 11.12684701 28.24106999
v -51.29145458 12.94616703 28.69229950
v -54.79586124 11.79400552 28.24416757
v -50.45597628 16.20096900 29.12816405
v -49.28458855 19.03448440 29.71934527
v -48.91532660 20.49330063 30.07758968
v -50.91232434 20.03940195 29.43431027
v -47.97364399 18.94651540 29.17481586
v -47.65148833 20.18753812 29.61725928
v -47.61960357 24.70394410 30.88383935
v -46.39956728 24.96464364 30.89538030
v -47.35129699 26.19470656 31.29341453
v -45.87990418 28.13742869 31.39777109
v -59.88418311 -4.58186585 27.33341046
v -59.08076465 -1.93862023 27.90258639
v -56.66603148 -3.01497616 26.90954879
v -57.90030956 -0.51798840 27.63389237
v -54.01336402 6.78835018 27.53248811
v -53.06665972 14.59866483 28.90119515
v -53.98612469 12.77195942 28.45005132
v -51.14788935 17.33521372 29.33383361
v -50.27690157 18.14244874 29.54515815
v -48.44599217 25.79192072 31.10894188
v -47.69079387 27.80320309 31.37161955
v -56.05885014 8.19500349 27.99305506
v -55.11180684 8.88552144 27.96854638
v -55.69824949 10.08061599 28.07077952
v -53.83265018 15.95012471 28.70264836
v -52.87978053 17.92058162 28.80384773
v -50.57160556 22.47476205 30.03815003
v -50.06333068 24.68465082 30.73253669
v -59.04462188 0.82153321 28.23122591
v -57.67238140 4.33688844 27.85734646
v -57.32141808 6.07695477 27.92706899
v -54.53955010 14.48432822 28.52449939
v -59.17106941 3.98283964 28.42897177
v -58.17978457 7.27966195 28.12422812
v -57.32373893 8.12920462 28.10223959
v -55.66639826 12.84388267 28.16869877
v -53.85468528 18.24034564 28.33334729
v -52.36889794 20.41136101 28.95317785
v -51.68303102 22.86968566 29.72449362
v -51.67126283 25.22561699 30.03047779
v -57.72333220 8.91711749 28.10839564
v -57.94643611 10.04822087 28.01923826
v -56.78187683 14.57348187 27.92642266
v -55.43798953 15.66541940 28.16301025
v -55.19780517 17.45875180 27.77906321
v -53.63977700 19.90622841 28.51348929
v -52.91987956 21.30506374 28.72587740
v -59.72923711 -0.57016412 28.21472473
v -60.47162414 0.55399584 28.25877443
v -60.33954397 1.60537707 28.37672830
v -60.69787592 3.11777391 28.36013585
v -59.00208279 5.51124942 28.27982605
v -60.29948592 5.75233344 28.14503759
v -59.94933471 7.85950199 27.96056122
v -59.67556685 6.70404499 28.14014070
v -53.95366997 22.59019762 28.24909799
v -53.98689583 23.68498407 28.39103714
v -61.33760139 4.44059446 27.98396535
v -59.27240103 9.17893182 27.94966474
v -61.27380580 8.37892853 27.44501829
v -58.24606866 11.51018217 27.84546465
v -59.18527395 13.16744089 27.57125162
v -56.36006221 18.03661324 27.31715888
v -56.86231703 16.06885530 27.70320699
v -59.23296884 10.52905805 27.76310034
v -59.57150832 11.43237483 27.58899145
v -59.21528861 14.28394299 27.44299173
v -59.60237235 15.81706665 26.92115121
v -60.65358594 15.23588318 26.78420581
v -56.82825297 19.03533563 26.96051821
v -58.44314024 18.92861351 26.45323239
v -60.95634028 11.73062343 27.17628889
v -62.07171082 10.59507765 26.82928741
v -61.92867830 12.56034803 26.74288489
v -62.00326607 13.56941927 26.79103240
v -61.43769249 15.81269875 26.68043226
v -61.21267378 14.37817514 26.91962942
v -62.45200709 15.09518828 26.64775029
v -61.30517274 19.19047907 26.11011453
v -61.16405502 17.73720980 26.41812153
v -59.55942348 18.85811985 26.44566260
v -56.37694895 25.92771873 27.04713494
v -57.95352906 26.13989450 26.10358223
v -58.21150169 24.59856123 26.40678920
v -58.71193856 25.57324618 25.68217367
v -59.97735262 25.02231114 25.74188076
v -59.36511606 25.38175136 25.57720058
v -61.97080761 23.42160605 25.54954588
v -62.23782897 22.62191847 25.25986917
v -62.23367527 22.78361470 24.76986498
v -61.28457934 21.52462117 26.36933327
v -59.32799727 21.28021233 26.12790093
v -58.99839848 22.94764668 26.46284923
v -60.11486426 22.86842279 26.41364560
v -56.96921796 22.44057693 26.57648176
v -58.14415589 21.10612765 26.16029978
v -60.22617966 12.39848509 27.37742476
v -60.68352610 14.20738641 27.07350813
v -61.32502481 9.29925777 27.38205530
v -55.22178486 20.96313424 27.41696313
v -53.80517617 13.87022249 28.69704925
v -47.52410948 17.34562032 28.08021009
v -52.37022415 2.85115349 26.56695247
v -46.48061097 16.93060994 26.97866969
v -42.43445396 28.39109115 30.53626604
v -54.50435355 -5.21571655 26.19749494
v -49.57249388 1.48826232 25.36842972
v -51.18804425 1.86200766 25.91592073
v -50.52456260 3.85291316 26.08385496
v -50.38269237 2.48122727 25.82989633
v -44.35262084 17.99946465 25.79883672
v -45.17905042 16.47309028 25.63562617
v -43.95593330 20.51914483 26.97569318
v -40.24903476 29.85586971 30.15180305
v -38.02455217 31.56621382 30.14535271
v -38.99119049 25.72871000 27.00212598
v -37.00071946 29.71330471 28.18798274
v -36.17974371 29.03440408 27.18382515
v -35.17791629 34.38069299 30.60554899
v -33.65302831 34.82627869 30.05400114
v -32.92786703 36.01620719 30.31010553
v -34.34939310 35.99987179 30.93368374
v -53.10171098 -16.66245051 23.72083440
v -31.43028915 34.15471688 28.10578048
v -32.74852782 34.89122540 29.52093817
v -37.75734454 22.58648351 24.53398146
v -51.97551847 -17.62984321 23.85410666
v -52.37836018 -16.70838520 24.86723289
v -50.76418445 -15.10830689 25.44208802
v -51.82275176 -16.08456485 25.48644692
v -50.48787594 -18.73734780 23.22776616
v -51.92234740 -17.83259585 22.80643024
v -35.48927605 17.28142612 19.44871619
v -27.96654962 33.00198168 25.18740483
v -29.51500006 33.20474550 26.21759102
v -28.31305563 34.16685387 27.18830295
v -27.59608813 33.54153037 26.27013810
v -26.29499696 33.06838498 25.28900094
v -26.53899789 33.65748003 26.61366947
v -25.39363503 33.97410735 26.98795684
v -26.57892369 34.77140516 28.07408199
v -24.92236719 34.72645581 27.78821625
v -24.00943637 35.22786126 28.20133977
v -25.21871962 36.50636598 29.80099805
v -46.30048200 -18.03793944 24.73516949
v -49.14685339 -17.41245762 25.13549663
v -27.16783993 29.80430052 22.35667221
v -27.05987915 31.35453165 23.17778766
v -25.19869991 32.48409182 23.46043475
v -43.55326667 -18.29229482 24.32558127
v -24.00444448 31.53480962 22.57068269
v -22.93795906 33.61166641 26.55965835
v -23.28354679 33.12486038 25.41224472
v -23.80586229 34.20154005 27.35768072
v -22.05282263 34.29095075 27.30397321
v -22.52003364 34.94787589 28.28250080
v -24.76890199 29.77094799 21.85644209
v -24.26267415 33.07917342 24.37483147
v -21.99910209 33.29824656 25.06404184
v -19.89479177 34.66336429 25.65061674
v -21.90989442 33.74823928 26.26021393
v -22.50690944 33.33580121 25.86322092
v -20.66293173 35.18516943 27.26303041
v -21.08394168 34.40355137 26.33035183
v -19.83293891 34.56726298 26.10966749
v -22.10196666 34.59535167 27.86015533
v -20.96701413 35.24785861 28.01479027
v -19.06461641 35.25510058 26.38106607
v -19.79332417 32.95970708 22.01344445
v -21.28632553 33.08141977 22.46504091
v -18.95052567 34.27048028 24.61740747
v -21.61749639 34.83188525 27.91621163
v -17.69144088 35.66143289 26.89167671
v -45.62066868 -13.40878289 -3.20629543
v -44.43253577 -14.18871526 -3.13269300
v -18.10644567 33.42789039 22.54569530
v -18.13632622 34.05736759 23.70240353
v -15.90439491 35.87595001 26.66329965
v -18.19854975 35.78324243 26.84658207
v -17.41466671 35.18463299 25.81618354
v -40.20846263 -21.56606317 21.78382128
v -17.31463335 33.56796131 22.90808596
v -17.72540621 34.31322798 24.59758148
v -16.06266014 34.05858949 24.03820492
v -16.36359841 34.77894515 25.29378980
v -43.79051179 -15.02109598 -2.75599817
v -42.96229035 -15.96692204 -3.08151566
v -42.57881269 -16.24637097 -2.24466552
v -16.74541831 33.41756761 22.62025326
v -14.60447442 34.31569785 24.38922226
v -15.30314982 35.25133803 25.86540766
v -42.41631925 -16.44872315 -3.99423391
v -24.73239228 16.41230658 14.30156268
v -17.15730131 34.16722268 23.63999560
v -13.42263538 34.73863006 24.98451062
v -42.87235066 -16.43615030 -6.06715027
v -42.37340391 -16.96867682 -6.05026446
v -40.60121998 -17.44413003 0.78371650
v -40.41423649 -17.66903140 2.00184016
v -37.86749020 -20.90976015 21.66804112
v -19.96254176 22.81815745 16.71540178
v -12.63180841 33.42081234 22.52729982
v -12.94410042 34.49181095 24.60279875
v -13.29117548 35.40143371 25.31670779
v -11.64868847 35.25184467 24.90423247
v -14.01129644 36.07494384 26.01397783
v -39.68470171 -18.21925305 3.31017748
v -19.30071414 22.07242511 15.97827859
v -16.71739668 26.67019330 17.50239171
v -11.08362712 36.13732010 25.29779635
v -42.05495492 -17.90842414 -7.64658349
v -40.82792252 -17.63017289 -2.62298016
v -35.87878495 -20.09000070 21.19185962
v -12.83150632 33.11061859 21.99690603
v -11.91990543 34.30658579 23.71905372
v -10.09715442 36.95754707 25.53987131
v -11.20292023 36.90301627 26.19727515
v -40.86635634 -18.06202717 -3.99056356
v -40.36772996 -17.76109636 -2.48934492
v -40.61688483 -17.81610958 -3.30646243
v -17.89971814 22.32553996 15.63437656
v -40.67019373 -19.49478313 -8.00755713
v -34.08851102 -22.86237292 19.24120076
v -10.97616460 34.18534994 22.95127697
v -10.49730461 35.27282923 23.94098043
v -8.88812076 36.73568368 24.68940243
v -32.39003196 -21.91349864 19.36070435
v -33.52826089 -21.14961483 20.00815980
v -31.39344975 -22.41954021 18.75594258
v -12.22254150 29.11157906 17.81725883
v -9.52076260 31.84500337 20.65967396
v -9.81641002 34.27126631 22.68249728
v -30.63209914 -21.08288929 19.10671592
v -17.13200659 17.62631163 11.27530914
v -30.54717183 -24.02685769 14.93964531
v -8.67205020 28.17915380 17.88581349
v -6.43057097 36.56588122 23.79950695
v -4.57689166 35.45679525 23.58433232
v -5.25926705 37.23528981 23.92470464
v -5.50574437 33.75147283 22.84120582
v -4.40317253 32.22997114 22.19941467
v -3.53819574 34.49365124 23.04710262
v -6.19317545 28.05214562 17.53889211
v -5.30979829 28.50601450 17.89305173
v -2.04256922 33.99492800 22.67362550
v -1.48682063 35.20764783 23.13984744
v -5.78185730 24.96948838 15.03414288
v -5.12640830 26.76887810 16.51461795
v -3.92073812 29.94988859 19.94871348
v -3.03275441 29.64167856 20.14882863
v -3.25383339 29.37049791 19.72747408
v -1.58084405 31.42701462 21.18738368
v -1.00085314 32.22525492 21.60973102
v -2.76685786 31.89007938 21.68258093
v 0.11328159 32.93411434 21.91254310
v -23.04969542 -21.77429013 16.74877293
v -21.51056938 -20.95944621 16.78419113
v -1.76107907 28.99969369 19.59392615
v -1.54204469 29.28663045 20.01809329
v -1.84971187 29.33856845 20.08617483
v -0.27258630 31.16498142 20.86153999
v -8.81169457 14.78069555 8.37168656
v -1.38258305 25.90213716 16.71077684
v 0.79681486 32.14041144 21.41478471
v 0.70018246 31.04480356 20.72790638
v -20.12610063 -21.90593630 16.50341973
v -19.63711157 -22.46925607 16.12782851
v -18.42038333 -21.89262211 16.14115015
v -18.60937476 -20.26399411 16.69472270
v -19.64003779 -20.91768384 16.74546488
v -5.50741144 19.33001354 11.23673748
v -5.13239251 17.77056977 10.33706218
v -3.77939036 20.29131353 11.41621079
v 0.25739850 27.16569602 18.11924949
v 0.12744762 29.32121791 19.75618675
v -18.09529774 -18.74274760 16.82718657
v -17.49179885 -20.13436891 16.42776281
v 1.97404088 28.14046480 18.52165721
v 3.65730771 31.16853163 20.61247826
v 4.97987820 31.54473007 20.67467570
v 3.49835469 31.92006797 21.09907381
v -6.53631520 3.11840232 8.20000097
v -7.42273033 5.50459651 8.18982814
v 3.45016900 33.10284391 21.56566083
v 4.90484620 33.28078985 21.33652754
v -14.70051613 -17.95763336 15.84727690
v -13.12319562 -16.77482575 15.47338348
v -15.43401647 -16.14538766 16.14338532
v 1.61872723 32.55998343 21.55528218
v -13.63020297 -2.02841777 9.55108646
v -17.22939685 -16.33022726 16.72052406
v -2.28996552 27.95046195 18.39845814
v 1.08947477 36.70828417 22.28670754
v -15.62561467 -8.50100629 11.59652416
v -4.15115710 29.25316058 18.82055029
v -2.90542305 35.44856608 23.36901985
v -18.85917597 -17.71138795 17.09368266
v -11.95588894 3.70921846 7.74792582
v -19.59226280 -19.45595630 17.00635441
v -13.87659460 14.84081615 8.75036046
v -11.46734878 14.79982678 8.37216061
v -13.27967271 16.06074162 9.17773042
v -7.40005122 30.08791618 20.09673975
v -6.10475708 37.98668087 24.45831150
v 55.87531626 0.25495375 -36.07569262
v -20.08846402 -17.72884652 17.23822393
v -19.36032623 -16.26512222 17.08334126
v -19.82643828 -15.32032993 16.90420136
v -14.77697399 8.75842106 7.76525773
v -16.30298235 7.66403321 8.29116255
v -14.94177338 16.30367711 9.94333439
v -9.89333447 24.01080355 14.50143382
v -20.34349181 -12.05066405 14.49618395
v -18.08594167 -8.81897006 12.55602855
v -16.41437225 12.64855545 8.90361797
v -8.29239935 34.62833539 22.90051244
v -8.65449477 38.43558580 25.82547441
v -6.73476513 39.76077214 25.34005046
v -5.62621327 40.47407210 24.79312196
v -17.03299955 -13.96808214 15.75999707
v -20.40069364 -13.70830555 15.84085077
v -14.52248730 6.40209159 7.76852714
v -15.59554599 -14.74496163 15.53459000
v -16.01710916 -13.69536575 15.28027002
v -13.79044447 -14.92478233 15.56936745
v -13.23134825 -12.95000222 14.58119880
v -13.28253560 -12.12905534 13.86013348
v -15.48683457 -11.94863487 13.97778187
v -16.86500944 -9.71230865 12.46419922
v -11.80047262 -9.70147364 12.00364716
v -12.82063313 10.67886595 7.58728990
v -14.17128183 -7.36245606 10.85598487
v -8.09982698 32.64170513 21.71807922
v -11.08933520 -12.17076275 13.81913014
v -13.12234346 1.13517174 8.74424353
v -12.53397297 -15.55998717 15.19711409
v -10.95113903 9.38907731 7.56748533
v -11.61288656 12.91088760 7.81679247
v -10.88664494 -11.19095646 13.20962980
v -11.60872169 -13.86042312 14.71272949
v -12.45960407 -4.49163187 9.70136840
v -10.90679131 2.87001207 8.16543773
v -11.10196859 7.62203895 7.57133448
v -6.72832690 26.29464678 16.26335829
v -10.53331979 -16.10293239 14.91568517
v -10.39150078 -14.79929499 14.95140605
v -11.63077820 -6.75299158 10.24241932
v -9.92821809 -8.65635462 11.45900227
v -10.14290657 -13.50186858 14.53659311
v -7.15544447 0.66596980 8.32501706
v -8.69885087 1.34403538 8.30824673
v -4.14516591 29.80114706 19.62458901
v -4.50598262 28.14523689 17.64823496
v -16.53973944 -11.51519176 13.55231646
v -23.17965962 -20.30988410 17.40736887
v -23.92955869 -21.46833949 17.12753065
v -21.60450444 -17.52676070 17.46835746
v -23.20569754 -15.01379069 16.82157069
v -22.31204696 -14.22624290 16.31373167
v -21.41998708 -13.30688968 15.53265937
v -23.40000868 -12.96597254 15.35653789
v -22.54148200 -11.40668243 14.46637418
v -25.64495802 -21.38022892 17.73361303
v -25.36445111 -18.97926629 18.24732870
v -23.27082492 -18.61154102 17.77422428
v -23.05424400 -16.54242352 17.63256080
v -24.46791343 -17.29245298 18.00299063
v -25.80409683 -16.70536958 17.94580743
v -25.48737265 -15.08222707 16.94868319
v -26.68704838 -14.84835334 17.05284975
v -23.93089607 -14.00276553 16.05526358
v -22.98105322 7.13275932 10.47135796
v -24.60294031 12.61137612 12.53633574
v -27.79378369 -17.46437326 18.30594428
v -30.26659787 -19.34838854 19.14235577
v -26.90722421 -18.77355576 18.52707751
v -27.48003602 -16.34102874 17.96645671
v -28.53628434 -12.78529689 16.63456298
v -27.44732425 -10.92643198 15.68431593
v -28.07619236 -9.42277908 15.50684404
v -29.11102399 -5.32112457 13.77032232
v -28.05444784 -5.94676426 13.77771143
v -28.19174714 -4.51019220 13.03196605
v -30.53949773 -14.42576200 18.20817962
v -29.74008583 -13.68020661 17.49795489
v -31.14206716 -13.43367528 17.97649823
v -28.12292241 -14.17141501 17.07421802
v -29.70018238 -8.51235818 15.77952504
v -31.05306998 -7.96006806 16.20802283
v -29.38628942 -7.37405661 15.08970372
v -29.80622835 -4.63194447 13.70548829
v -32.05034509 -5.09768026 14.99391813
v -28.87101844 -3.79215530 12.94547878
v -29.05254997 4.34294622 12.18850538
v -25.69582313 26.87701024 20.79804055
v -32.46669844 -19.38284189 19.96679604
v -33.94877538 -19.25336570 20.50745860
v -32.40478784 -17.86232367 19.92899179
v -31.51754662 -15.25151543 18.99475977
v -33.09700638 -16.67101867 20.04295401
v -32.91399032 -16.20694064 19.86368373
v -31.75867721 -12.32467871 17.79795438
v -31.65592253 -11.61346119 17.49898121
v -32.80561790 -11.63300686 18.16355251
v -31.66430444 -3.12816422 14.00551014
v -35.57620198 -18.48260313 21.15143277
v -34.08863023 -17.94635691 20.54376714
v -34.05744955 -14.28946946 19.59223859
v -35.28838232 -14.76665400 20.03169432
v -32.67281130 -14.25897889 19.04615387
v -32.46415779 -13.21542449 18.53213459
v -33.24812651 -7.03735137 16.90775156
v -35.25454551 -6.04394358 17.65393652
v -33.37262943 -9.26607661 18.07233132
v -35.46608239 -4.66722716 17.10734144
v -33.07311237 -5.33247273 15.76589234
v -31.07047267 12.44215854 14.84278869
v -37.56415099 -19.23113130 21.74367197
v -35.86009517 -16.24274440 20.81752196
v -36.42635047 -3.98388971 17.34387875
v -35.97057238 -5.82771888 17.89537072
v -37.03328967 -5.22135058 18.24638434
v 6.04142342 -18.32814142 -8.33868049
v -39.04914111 -19.20132898 22.48482965
v -38.61609474 -16.60376601 21.76006511
v -38.42749819 -18.15166511 21.98710851
v -37.29439899 -16.73232764 21.28153853
v -38.61530125 -12.98064832 20.95687389
v -37.83121705 -5.77221485 19.26138625
v -37.03140095 -6.49466924 18.81088130
v -38.26237470 -5.28365187 19.70467530
v -39.38565403 -1.74433680 18.95175315
v -40.36237299 -19.38173920 23.05749245
v -40.17338902 -17.87279733 22.79620245
v -39.13568705 -3.52619495 19.99538578
v -39.42704573 0.54095098 17.75053330
v -41.71425477 -17.62275957 23.80077541
v -41.10882804 -19.20868829 23.41409400
v -40.18724710 -20.17587237 22.79643342
v -40.71660712 -16.66904613 22.96608873
v -39.55653682 -16.19555987 22.09523320
v -41.76245257 -16.18028246 23.43554981
v -40.32652080 -5.04472572 21.45293914
v -40.28247297 -4.22514230 21.21284232
v -41.10845551 -0.96290366 19.85030435
v -41.80668667 -1.81996264 20.95483430
v -40.28246552 -3.10248858 20.56120895
v -39.83566910 -0.86323748 18.88440177
v -40.68687931 1.29991281 18.46732013
v -41.26381874 7.36078667 19.02894862
v -40.24977982 5.85195888 18.23130436
v -42.64875874 -17.09496416 24.10012484
v -43.73970628 -16.33599214 24.37744662
v -43.05793718 -1.94025796 22.05195464
v -41.86069593 -0.48890000 20.21458000
v -42.32218117 0.77519641 19.77593265
v -41.16927087 8.31496064 19.41050962
v -37.94947639 26.56480670 26.87975951
v -42.90145636 -1.02879957 21.62718773
v -43.99827495 3.14786239 20.20521834
v -45.28887197 -16.39939845 24.80277978
v -43.61898452 -2.57290667 22.64952287
v -43.65303367 1.05187087 20.72315477
v -43.31248999 2.03995290 19.93768103
v -45.92877626 3.99992988 21.93929441
v -46.66369408 -0.12850991 23.24775048
v -46.54393718 5.51849231 22.26657607
v -47.28484526 -1.09245733 24.07726459
v -46.57396302 -1.55280076 23.88746664
v -46.83877155 10.78991499 24.66081642
v -47.29716107 -2.95989565 24.32321012
v -48.16009849 -2.06675380 24.60848540
v -49.56394807 -4.63520410 24.96789023
v -49.63586107 7.61687988 26.31843090
v -48.76899347 8.71965755 26.09727532
v -50.91253296 -17.01875404 25.21457523
v -51.48256943 -11.58308983 25.53952299
v -50.55945367 5.61502529 26.42511949
v -53.01152542 -11.07298490 25.97168088
v -51.55812204 6.43250113 27.05738880
v -54.63588610 -9.96552408 26.31615847
v -42.23542660 1.76724338 19.25249025
v -37.93459758 -14.34907038 20.83675191
v -36.86366975 -15.23993257 20.61858587
v -39.07725587 -0.65805251 18.05214398
v -39.32025656 0.06878161 17.92784594
v -38.89650851 -0.35969750 17.76795462
v -36.36640683 -18.09951663 21.34247497
v -36.30109504 -15.00069816 20.43724805
v 10.36646776 -19.63178441 -9.54296440
v -30.32285348 -21.88775502 18.81472021
v -30.15298024 2.74382439 12.18797825
v -29.29587476 -15.69627784 18.21671240
v -24.32395704 -18.26276630 18.05915870
v -14.46259115 40.50835595 27.43122354
v -22.62292989 -12.52664719 15.04839398
v -18.80844310 -12.82285899 14.92876559
v -8.09418038 -17.77147874 13.66003789
v -8.89146701 -15.03203437 14.42501135
v -8.16428196 -16.03282057 14.08598199
v -9.32296831 -12.54829019 13.96030840
v -8.37487727 -13.53637874 14.21585120
v -9.14389640 -9.65161435 12.06099521
v -7.99616054 -10.85165050 13.23653013
v -8.87716003 -6.59261644 10.05980093
v -7.08939601 -14.07943573 14.23616242
v -7.79377809 -7.61486636 10.73654462
v -7.35175377 -5.17032295 9.44638066
v -7.44422339 -12.81222515 13.88390642
v -7.08868913 -9.42151435 12.31969893
v -5.44606289 -15.09877201 13.85481749
v -5.75068453 -10.61898842 13.12407199
v -6.31537614 -2.58100382 8.64882674
v -4.37259441 -20.25042102 11.83814369
v -5.19707985 -18.20176095 12.76972145
v -6.37929328 -12.64494564 13.77013605
v -5.90914255 -5.92834130 10.05969197
v -4.03830083 -16.50029607 12.92225532
v -5.24314214 -13.43406551 13.74822482
v -4.55708243 -11.24733686 13.35152984
v -5.28531102 -4.45976947 9.58526600
v -4.33294382 -2.63214367 9.23131034
v -4.91994573 -0.94017416 8.52053612
v -5.89263439 4.98439558 8.46341252
v -4.52262629 -21.23049274 11.64713502
v -2.86398106 -17.72068441 12.26766128
v -3.63413454 -13.85138836 13.31715286
v -2.78544216 -10.91821119 12.92406116
v -4.44278540 -9.64447204 12.62803376
v -3.40560940 -21.59588970 11.00803167
v -4.47805412 -22.68223278 10.26435662
v -4.59638191 -8.68947990 12.00423017
v -2.56758346 -9.20962263 12.34175358
v -3.38623440 -7.51908636 11.56592183
v -3.33922124 -1.17183290 9.09983367
v -4.23208112 0.85346913 8.45990609
v -5.25191100 2.19613523 8.38372763
v -4.16759728 5.29859122 8.93457420
v -4.18902840 3.92748602 8.77825543
v -4.79429774 13.16795964 8.87595396
v -2.71731475 25.95367841 16.45937189
v -2.53701024 -6.50194008 11.41509321
v -3.74742108 -5.46277221 10.58535092
v -2.84127728 -0.31004462 9.07909963
v -3.44149256 2.28346977 8.75823759
v -1.40688708 -20.61471716 10.88665426
v -2.96587218 -19.44215968 11.75999083
v -1.70003751 -3.72977322 11.07646897
v -2.67822715 -4.12199879 10.80181170
v -1.64071517 -3.90421692 11.15278434
v -1.95032253 -5.11638215 11.29849441
v -2.10918067 1.25674088 9.21941642
v -2.71285279 -1.65207253 9.78170987
v -2.33393419 4.11421387 9.30135977
v -0.23720632 28.15204114 18.64502206
v -0.34436703 28.51021849 18.88533123
v 0.35593830 29.85909209 19.93158646
v -0.66694233 -19.04129609 11.26717869
v -0.94359985 -6.36291690 11.62781380
v -2.18546274 -7.41510931 11.75768487
v -1.79132016 -3.14765470 10.60742792
v -2.08374206 -3.80898849 10.74459869
v -1.11420534 -2.21119495 10.82179416
v -1.35982502 -2.59950617 10.68832818
v -1.66811468 -1.50533009 10.23650263
v -1.30241062 -3.51966382 11.24236826
v -0.54738612 4.98610595 9.55827162
v -2.37708772 5.18341688 9.40569956
v 0.01945615 29.00654078 19.39911209
v -1.46093033 -4.50294977 11.29090227
v -0.90410438 -1.70874794 10.75842325
v -1.27982907 -0.76582725 10.21329686
v -0.36736461 -2.48021493 11.37601212
v -0.32483120 -0.95813151 10.87449025
v 3.90232517 33.63447636 21.60083130
v 4.50272532 34.66564789 21.52681351
v 4.92735999 35.62380001 21.33570984
v -0.08588995 -19.98494938 10.36696043
v 1.28165784 8.65932461 10.39834321
v -0.43430744 7.59035768 9.85689368
v 0.70679723 -1.64423790 11.41314767
v -0.66092913 -0.62264805 10.52295789
v 6.65157381 34.97693315 20.73764987
v 1.03077432 -19.07624118 10.25530230
v 0.77913224 2.02149688 10.73495485
v 1.02032605 0.67548250 11.31277718
v -0.02359398 6.42317580 9.77579877
v 1.46271323 5.44110034 10.20701136
v 1.12121762 17.96689443 11.27832755
v 0.93868241 -17.53875613 11.11814100
v 6.76955096 32.97738731 20.80859989
v 0.47552530 -19.85473186 9.45647061
v 2.23027449 2.45234044 11.45355217
v 0.47637496 3.86988022 9.97237675
v 2.05575954 6.65088510 10.24454366
v 2.96543515 15.77374153 11.20014489
v 2.06151279 -15.88428207 10.64393390
v 2.37750332 9.18300450 10.61549317
v 8.55263323 32.51833469 20.02181672
v 2.69250618 -8.88453890 9.78422258
v 4.10129735 3.88693367 11.61761582
v 2.36528739 4.23923507 11.00842562
v 8.51167552 33.97784755 20.26116475
v 3.20268120 -13.95988464 10.25865227
v 2.82080634 -10.34328528 9.89129860
v 2.96848500 -4.48237546 9.98137612
v 4.09404468 8.46722163 10.84250957
v 4.12842631 5.92896435 11.20601408
v 3.61100980 -15.11098724 9.96940304
v 9.40427743 33.67074952 19.85190623
v 3.48833855 -11.64997648 9.67093091
v 3.71964439 -7.80601706 8.94115958
v 5.99247869 19.95419897 13.08799069
v 10.07337961 31.21281043 19.02628317
v 10.15953161 32.31338412 19.34584230
v 4.45442228 -4.68142889 8.82936362
v 5.25320880 2.90665333 11.40508894
v 7.04499194 6.86028739 11.67012379
v 6.70906622 5.22727845 11.70391496
v 3.74251930 -9.61920805 8.95685796
v 5.56171453 -6.68794196 8.10813531
v 4.60683554 -2.85343803 9.36065800
v 6.22200873 -1.91072491 8.95456783
v 11.64131146 31.41266853 18.83363537
v 12.48012204 32.44635090 18.65391992
v 7.61471642 1.88663590 9.93165467
v 5.52396802 2.03634729 10.92521660
v 7.78825767 11.73340250 12.27580477
v 6.60596928 -5.09078195 7.74515979
v 8.15519132 3.64758191 10.68549789
v 7.98692089 9.94785223 12.28440739
v 6.34806603 9.95779783 11.76811662
v 9.36459843 16.43613167 12.97651604
v 5.63822035 -7.49087241 7.97903817
v 5.05453721 -8.14352930 8.19082838
v 8.73404369 5.07144257 11.19709481
v 10.53735614 6.84557110 11.24834083
v 9.01743304 8.85811914 11.97052095
v 9.45969392 13.16506881 12.63788156
v 10.17164160 19.02562752 13.51799909
v 11.95806824 21.51476592 14.03892599
v 13.50786816 31.75204992 18.09762791
v 5.36031695 -10.77250298 8.28865357
v 9.01355315 9.88718495 12.33946439
v 9.82891768 11.75835636 12.64852844
v 8.87012202 13.92050833 12.49530911
v 6.67316467 -9.76606458 6.99936645
v 7.37735396 -2.42884946 8.10674019
v 11.70333102 19.03288998 13.52254394
v 7.70328147 -7.47831631 6.46345969
v 9.26319510 2.79559358 9.63769946
v 10.77372581 15.19434247 13.19013909
v 10.93531866 17.13952981 13.32304347
v 13.97642493 28.06014940 16.60888083
v 14.81125876 30.51659279 17.17826910
v 6.53090933 -12.13735063 7.83744734
v 10.34164894 5.48430765 10.90443507
v 6.84454013 -10.48030984 6.99195825
v 7.76679255 -5.40108886 6.81321602
v 11.45736407 8.57051462 11.60708815
v 11.66531537 15.74994065 13.37121427
v 14.03680444 23.84272404 15.17052110
v 10.68433374 0.34497472 7.68179912
v 11.05143223 4.45318595 10.08664072
v 14.22424335 25.54417029 15.73823206
v 8.01993627 -10.32936294 5.95430890
v 10.22827253 -1.13546441 7.05856318
v 7.96577707 -0.11185050 8.82489048
v 11.19923685 6.24398515 10.83138026
v 13.01108394 14.99004941 13.26753944
v 11.30620856 13.91541772 13.08639441
v 12.87740562 13.75589892 12.91613188
v 13.58627528 21.61846869 14.45434894
v 16.39535837 23.41156825 14.93156608
v 8.82768352 -8.12953990 5.41531155
v 9.54546779 -4.76007909 5.95893618
v 11.72029134 7.30411010 11.01185195
v 12.76459917 10.53582691 12.03025226
v 13.45400792 11.98173035 12.10747007
v 10.97263861 12.00976036 12.76130695
v 11.77394856 1.23101624 7.70874228
v 13.72264791 8.13285541 10.52174997
v 13.95605132 10.51340811 11.26024127
v 14.14862368 17.31728576 13.66636530
v 14.94485978 14.37976677 12.52399012
v 9.72357672 -7.11796526 4.87602316
v 10.19262336 -5.54731581 5.03221620
v 10.58116462 -3.43188155 5.76263713
v 9.91937332 -3.86827230 6.20937627
v 12.92281318 5.12137264 9.54364706
v 13.42180930 6.95603061 10.20292751
v 14.57237918 13.22239451 11.94537431
v 16.47300646 29.73124385 16.48805290
v 11.30072400 -0.48541836 7.02161156
v 16.21175185 19.63092014 13.69127538
v 15.16737323 19.61094514 14.02672287
v 17.47329533 28.16549130 15.81240073
v 18.82240176 29.51527573 14.92213178
v 14.31288198 9.71628260 10.63722000
v 17.39990525 23.79702404 14.54061829
v 13.46394327 6.10547606 9.79130901
v 15.93564451 17.10892469 13.22979014
v 15.05926810 10.57424676 9.97918472
v 14.75573238 12.26233505 10.91174409
v 17.39109494 15.17616399 11.11383270
v 15.92049561 14.00875486 11.24687493
v 17.02763326 26.41845681 15.72212577
v 18.52632686 27.48140506 14.70801141
v 15.95944911 27.81418338 16.33399725
v 13.10316566 20.02547309 14.00232129
v 12.22085860 17.34626852 13.56226299
v -0.18354502 2.14913953 10.09816490
v -1.86889246 15.43260459 9.88744479
v -5.12545649 -7.70235620 11.31068636
v -5.55660762 -11.48793753 13.46257608
v -5.23533858 -9.71330144 12.61873543
v -6.81147352 -8.30754731 11.50843687
v -2.88123172 6.43718336 9.35545657
v 1.06668705 29.11037020 19.28788424
v -1.50361028 28.53937820 18.98785681
v -1.24640111 28.89548428 19.24140006
v -0.71477192 29.22951058 19.56807636
v -0.17400364 29.78820540 20.08995973
v -2.07545841 35.89262441 23.45012128
v -6.47866726 34.59155932 23.03542010
v -11.14981249 38.51441294 26.67178027
v -10.73273923 40.04441574 26.70047618
v -13.66603188 35.04490480 25.35664104
v -15.01892414 35.26886180 25.76366626
v -12.77521159 37.81832382 27.31858194
v -14.43072036 37.68547997 27.75955200
v -16.99492894 34.53214839 24.52334762
v -18.54544505 33.96496922 23.47136475
v -15.36386181 34.21112150 23.75486866
v -15.21179732 34.29864347 24.08291958
v -14.58293200 34.05538946 23.82632717
v -16.69967175 36.18422523 27.28926577
v -15.85244201 36.33050248 27.20157430
v -14.88899346 36.38882563 26.92753635
v -19.52462643 34.10576656 23.35883491
v -20.33049427 34.19667482 23.81565794
v -20.12775466 33.36932138 22.35501632
v -19.22720671 34.46244448 25.08192323
v -19.56133544 33.99778530 23.13950658
v -17.95049384 36.60163656 27.85291709
v -16.15659520 37.31285781 27.93995850
v -22.76760153 32.30561689 22.71256410
v -21.95659280 33.43070671 23.33794720
v -19.72576603 36.34424880 27.95946226
v -18.64502579 36.84844077 28.13106589
v -24.19376746 32.95708448 23.92600849
v -22.06058241 35.72245315 28.79979275
v -22.37000503 35.85312143 28.85117941
v -21.06441185 39.30388018 29.63325009
v -21.87588438 40.00264034 30.11234291
v -24.69222434 33.02339092 25.09251982
v -25.84023215 32.95413777 24.67317507
v -25.43768473 33.57231244 26.09556168
v -27.54313126 34.84319150 28.26714143
v -28.45135517 35.77581793 29.48850393
v -29.61725928 34.74731743 28.39669026
v -27.83572115 37.30227798 30.68775311
v -26.12220123 37.97254711 30.83226085
v -27.49205008 38.69836032 30.79337440
v -39.24309835 -0.27343541 17.96896756
v -39.62947056 -0.11697233 18.19574460
v -29.78072315 37.33529150 30.92019260
v -29.36952189 36.16891801 29.88756076
v -31.97101876 37.10631281 31.11064993
v -31.35617822 35.85295379 29.62901443
v -37.45530546 28.74936908 27.88239904
v -33.91224146 36.81281209 31.26198426
v -33.25992823 36.98678315 31.20611794
v -34.79685634 36.53023764 31.78772703
v -33.00548345 37.74749860 31.54747188
v -35.33345088 35.13141721 31.13520518
v 1.77103502 -19.09932308 -3.07535660
v -45.53593695 31.77888319 31.30933642
v -43.61315072 33.55583549 31.04694933
v -47.49640822 29.43267301 31.22183494
v -46.42058164 29.51618098 31.52361885
v -49.96253923 26.94915980 30.67163378
v -48.66626859 28.23771909 31.17329814
v -54.73040789 10.44520549 28.13931368
v -52.83557624 22.76826650 29.11467105
v -55.17385527 23.50010723 27.62740478
v -55.85452169 25.22220835 27.36305445
v -57.96901137 14.29164223 27.70693041
v -57.52118677 20.55989020 26.33930929
v -53.90886217 29.32057902 27.79768780
v -54.60945889 28.86751480 27.64498256
v -54.42358926 27.12431550 28.13719958
v -55.00504747 28.12191285 27.58794650
v -56.40083924 27.05857158 26.87834576
v -53.99127305 28.20005640 28.12259644
v -61.19838357 2.15145620 28.13543007
v -55.62069640 28.48879434 27.00553648
v -60.92518941 7.04994006 27.78536640
v -58.91714618 20.16158029 26.15859918
v -58.00428241 23.31537940 26.39938332
v -61.62296981 6.28570700 27.65764669
v -61.17710844 13.26451637 27.16964483
v -60.45917049 16.67196862 26.58030950
v -60.95978990 20.47753520 26.25799365
v -59.94946137 23.92597124 26.10502206
v -59.81210247 23.09032716 26.42696910
v -59.97630581 23.30039255 26.34946071
v -62.21473217 18.49301346 25.89573711
v -62.01903149 20.15391737 25.50480515
v -62.39472330 14.19040468 26.50191076
v -62.81120330 15.92667028 26.71433985
v -62.35661730 17.76041649 26.16096288
v -61.98755652 19.36535910 25.65445751
v -63.23445588 12.95743231 26.26168728
v -63.19440156 15.98947495 26.62484162
v -62.69717962 16.65321738 26.39902569
v -63.02501261 18.56029779 25.49429610
v -62.73673475 19.12188902 25.25522932
v -62.85269558 20.77408507 25.10189638
v -62.38286197 21.56641893 25.34344606
v -62.61214614 21.30671032 24.92787503
v -62.49581650 19.74887773 25.23686923
v -62.12378666 19.68285255 25.43282136
v -63.82717937 17.41111651 25.64007789
v -63.42869252 21.42780647 24.23944883
v -62.87425756 21.53433301 24.32517335
v -63.23806942 14.93639126 26.46333352
v -54.37873676 25.88506788 28.25219184
v -52.96109244 28.41757424 28.67902257
v -52.92778462 26.89504437 29.00993638
v -53.50532383 24.70366657 28.79317291
v -51.44152418 28.26443128 29.68883328
v -51.75958946 26.80917829 29.77862209
v -50.92607066 26.82177164 30.24872951
v -49.88306761 29.67207320 30.20391613
v -49.17009920 30.59120104 30.05011566
v -49.31392521 28.92537415 30.77778593
v -44.80843246 32.87071735 30.98450415
v -36.50461137 35.34942865 31.84557706
v -36.96101531 35.41918844 31.77409247
v -36.35397181 35.12438014 31.73902631
v -36.27331927 35.40159762 31.85735643
v -35.72511673 35.85763648 31.72708303
v -34.08732265 37.37631813 31.75924346
v -27.13545412 40.54031894 29.57094647
v -26.36034228 40.68083316 30.08335270
v -25.64043179 30.38558364 22.32849598
v -24.46670830 38.37462142 30.75847961
v -24.13668297 41.28295928 29.46146391
v -23.25736731 41.15283117 29.70893867
v -23.24404009 41.43981263 28.95852365
v -23.04639854 39.44398835 30.53941205
v -22.32595347 41.45461693 28.80552597
v -22.09299244 37.62697056 30.07810935
v -22.85146900 31.96027875 22.43905701
v -21.55088820 36.51417047 29.24709395
v -20.21533251 37.68488020 29.21245992
v -21.07817307 38.40937093 29.93282117
v 33.05951878 -31.08828142 -30.17720580
v -13.85176554 34.41821039 24.61643331
v -15.27609769 34.79522839 24.83225800
v -13.81441113 33.76634046 23.38736504
v -14.92273528 34.97893736 25.34568869
v -21.22169919 33.66963938 25.28718486
v -17.63687655 37.72513941 28.69400941
v -17.39243604 37.57275641 28.54108810
v -59.26090106 25.88683367 25.49955249
v -41.62145033 33.64901245 31.46972880
v -42.24880412 33.45069662 31.06093779
v -59.03649703 25.98123811 25.47308058
v -61.40793115 25.84614605 24.96638522
v -63.25425208 21.35525271 24.39199761
v -62.38687783 23.96616712 24.54784326
v -63.42346221 22.32960984 23.03838916
v -18.76629516 37.06655651 28.25858630
v -64.94751573 19.73583549 23.15796912
v -65.61321020 17.27496833 22.93216996
v -64.17786330 19.34088580 24.45651963
v -64.39823657 19.70777661 24.12240207
v -64.02023137 18.30429398 24.90432188
v -66.26188010 13.56355101 15.96229151
v -65.35521895 13.60536925 24.20561947
v -65.53705782 10.91338508 22.62860909
v -64.97113407 10.88994741 25.32116137
v -64.84315544 13.37298565 25.79100616
v -65.06301463 15.20148292 25.14564060
v -65.98673761 11.17537264 18.61614734
v -65.63401222 9.54574905 20.70515417
v -65.02741575 9.94004495 23.78200181
v -63.55701387 8.93715210 26.72461420
v -63.69150430 9.68902558 26.68960392
v -64.30204958 7.30426284 25.27148835
v -63.62613291 10.11859439 26.66202374
v -63.22158128 8.88410024 26.61410347
v -6.54821564 32.79650956 22.29560725
v -63.35496902 8.13098345 26.69284865
v -62.66421825 7.91238993 26.67317539
v -57.90574104 -10.12776792 26.09100193
v -57.91374668 -10.92300005 25.00420809
v -53.67127806 -3.27724661 -3.08245746
v -56.81908131 -11.86898630 25.76912381
v -56.74508959 -12.79713772 24.50900152
v -53.44288051 -15.91065526 24.92728829
v -51.20824277 -17.79310219 24.38971773
v -49.97284338 -18.29254627 24.42076989
v 41.35073721 20.42514831 -7.16849882
v -66.27931446 13.41199875 15.18211327
v -66.91534817 13.44875991 13.21852952
v -65.62808156 13.15561216 20.71423084
v -63.94274533 11.98673621 26.54244937
v -64.09334391 13.36320490 26.40420012
v -64.17459249 15.18720202 26.19442530
v -64.61779773 18.71275157 24.23663251
v -64.67115879 16.38804935 25.12652986
v -64.60034847 19.73507181 24.00800772
v -64.47634846 20.90822533 22.97186665
v -64.21984732 20.60620300 24.02841859
v -64.03629482 21.32294141 23.60524982
v -62.66457587 22.43764699 23.60047027
v -64.86784667 16.12199843 0.06460124
v -65.20875543 18.12611893 -12.83172332
v -65.50203264 17.71028526 -10.61653625
v -64.64876235 19.44299601 -10.61780006
v -64.62189555 19.26841214 -11.64498739
v -64.58742917 18.66859384 -14.04119935
v -65.44803828 17.57800020 -8.33348092
v -66.34844840 17.17655174 -8.98539275
v -64.75170702 19.32975091 -8.86483118
v -64.05378133 20.75156197 -8.66459683
v -64.55989927 19.18925159 -7.24019902
v -64.43699449 18.09464209 -4.08798037
v -64.88426775 17.86594652 -6.03944389
v -64.90613520 17.11008511 -3.68875684
v -63.86841834 19.12608184 -3.44599178
v -63.38517368 19.24892887 -1.54142966
v -63.94337863 17.66732149 -0.51473116
v -64.26510215 16.93603955 1.75264606
v -63.57611716 18.18672195 0.19048978
v -63.62134218 18.07216927 4.59117861
v -63.58791888 18.11741106 2.66153039
v -66.18814170 14.96569067 9.62655526
v -63.63650411 21.47728764 -11.67267561
v -63.55152279 21.58965915 -7.33860070
v -63.90955299 20.40439099 -5.90757653
v -63.60777467 20.23288421 -4.45824070
v -63.44186515 19.94203404 -3.12481308
v -62.77611107 19.90876161 -0.28479320
v -62.91143596 19.51075904 1.59359851
v -65.78794867 16.29220508 11.55247074
v -65.09406865 17.38633960 12.58148439
v -64.55982476 17.56015792 10.63272171
v -64.75085020 17.74727926 12.85704412
v -65.16433507 17.92501099 15.27957246
v -63.00846487 22.54759520 -11.30616479
v -63.54117393 21.93434164 -9.39170830
v -62.85307556 23.07091467 -9.95859783
v -62.55029142 22.83678763 -6.45134458
v -63.24143708 21.56777121 -5.37227467
v -61.98388711 21.17936686 0.17500907
v -63.20905685 19.01127398 9.86338779
v -62.95525283 18.99443753 8.23672581
v -63.56620789 18.85408722 12.84366660
v -61.93643808 24.16386455 -11.36190444
v -60.77882275 24.87812564 -12.62010913
v -61.79599464 24.00169708 -7.31847575
v -62.26530299 23.82593974 -8.41356348
v -60.78398973 24.03339930 -4.75223130
v -61.03960052 21.41076513 8.24149977
v -61.01258844 21.54419199 9.53080691
v -65.06020576 18.29774491 18.83074641
v -61.61545217 24.60018732 -10.99985559
v -61.34522334 24.49476719 -7.33048050
v -61.41171604 21.29857987 12.67245319
v -63.15856427 22.19061181 19.63776723
v -62.00407818 25.13395250 24.60104413
v -64.23792243 21.49279788 21.09317295
v -65.13908505 19.62890849 22.37188630
v -63.45674396 20.08638717 24.82648939
v -62.49069050 20.53712495 9.79874283
v -62.90505081 20.12776211 11.39154937
v -65.86690992 15.64852521 13.58769555
v -65.14712423 18.05777103 -13.93169723
v -65.44968486 15.78174159 10.98772883
v -66.31000340 14.25999962 10.78000013
v -66.51280820 14.56300914 12.88268156
v -67.24496186 16.21646062 -8.39183107
v -63.40081990 7.03481259 26.60524286
v -62.92854249 6.25943020 26.99315175
v -62.91505694 6.63487893 27.04522014
v -67.93914735 8.88602808 -9.99417994
v -63.44974786 3.86336516 22.99983799
v -66.21534377 16.90831594 -6.59826118
v -64.34710324 17.36113429 10.03335044
v -63.83319199 18.85887235 11.43764984
v -65.31429291 18.36938784 21.75845020
v -62.41434440 24.53896590 22.60435559
v -42.50464216 32.44835138 21.25896700
v -65.52826613 14.53730930 21.86051570
v -40.52529857 33.33227709 20.74353769
v -36.87762469 34.87560153 20.09112574
v -33.54458511 36.91028804 20.28678916
v -64.50996548 8.06883816 24.69507791
v -64.30513412 16.46534167 25.68262443
v -32.69239143 37.51110286 21.45492472
v -30.08106723 38.96352276 22.40275778
v -62.74659932 20.18789947 25.25378391
v -62.53577024 21.97629400 25.07963963
v -61.55806407 25.07981099 25.38841963
v -60.98108739 26.26418509 25.01517348
v -60.34824252 26.85941756 24.93135072
v -59.91787836 27.31774934 24.35799502
v -62.10806966 22.08416164 25.70666187
v -60.30987576 26.15587413 25.60748532
v -59.51510742 27.26334333 24.97679554
v -61.02826074 20.37244104 26.17743239
v -61.98120862 21.56542055 25.93693696
v -61.61022559 22.57890068 26.22172423
v -61.38204411 23.78661558 26.05980821
v -60.80048904 24.63888749 26.01898275
v -63.74473125 7.84071535 26.39242448
v -63.34392726 15.64206183 26.60826035
v -63.37950379 16.36225916 26.40838921
v -61.06548384 19.31875944 26.22493915
v -61.30390242 19.79224384 26.15040354
v -60.57357043 23.02196808 26.47024952
v -60.64153090 22.34231494 26.45602822
v -59.65848267 24.57248233 25.95466562
v -55.90015650 29.49669585 26.34794638
v -62.98757344 15.41704871 26.68315545
v -64.24836069 16.76982827 25.49323440
v -47.39265889 2.21721292 23.35220017
v -36.12918779 -7.17494218 18.68525706
v -21.16256580 35.97163409 28.78495306
v -19.91265640 38.74149919 29.42829020
v -18.61002482 37.70872951 28.82603928
v -17.94816554 36.45964339 27.84382552
v -17.02355221 36.48122773 27.61987969
v -15.83268493 37.72813827 28.07634138
v -12.86906376 39.72644731 27.35345811
v -15.40964469 36.60519049 27.25467272
v -13.82792462 36.67464107 26.80771798
v -13.57081346 36.30996123 26.44706704
v -14.51718435 36.31583601 26.65401436
v -13.30254506 36.73521429 26.96487308
v -13.05276249 35.86310521 25.95986426
v -10.51127352 -0.93385048 8.73339549
v -1.55714422 2.19967612 9.39282123
v -1.15848030 -2.80553265 10.88475809
v 4.76008048 -14.08129092 9.38853808
v -19.94843036 36.28203645 28.09798717
v -21.66815847 35.26124731 28.42182294
v -17.32678898 35.78851372 27.08078735
v -17.47293957 35.50639749 26.61549486
v -17.54233800 34.73800793 25.24723113
v 19.48171668 28.86169031 13.78328167
v 20.35743929 27.90936455 12.97117304
v 18.96287315 24.70411174 13.84564303
v 20.45802027 25.92944540 12.84143608
v 19.12570745 21.29033208 13.10614496
v 21.09442092 23.58445525 12.72446848
v 4.84766811 -16.03241079 9.16799996
v 21.69186436 27.29128115 11.97773311
v 22.25091308 25.38217790 12.18965370
v 7.70739559 -12.73464598 7.14833522
v 8.44279304 -11.83033921 6.07636943
v 20.83330788 21.23583853 12.15714402
v 21.86071873 19.55972798 10.64348593
v 21.98943496 22.75747247 11.63471118
v 10.55134740 -8.38745292 4.02844697
v 10.28244384 -10.47392841 4.05192794
v 9.68799461 -12.45160867 5.21543156
v 22.45662361 19.63980868 10.38116310
v 22.81197906 20.86216584 10.42094827
v 10.79612691 -10.56552213 3.51596717
v 11.06037851 -9.15451255 3.37320869
v 9.21889674 -13.57926056 6.33914070
v 10.88353992 -13.36313039 5.01523120
v 10.19850560 -14.98441398 5.80097735
v 24.61339720 19.86416243 8.99682567
v 23.61217327 20.76979727 9.95211769
v 22.75702916 15.64878598 8.00426304
v 23.86139892 17.09014177 8.30842927
v 21.89257741 17.26263389 9.74016357
v 21.37234062 14.57759272 7.61541910
v 10.87987237 -11.82858832 3.72789847
v 12.70339265 -11.93538960 2.34314078
v 12.18526904 -10.11542697 1.87949219
v 13.04318570 -13.37207109 3.10591655
v 11.80815510 -13.73612974 4.28535696
v 23.84128980 14.77436163 4.30925889
v 13.16737290 -16.98125340 0.69079094
v 26.02540329 15.58478177 3.77555075
v 24.52288382 14.97573499 2.33659870
v 25.00648424 15.51095396 5.28339297
v 24.09354597 14.82637133 1.60635705
v 22.81809039 14.21560533 1.53748400
v 26.18025988 17.32330769 7.10087968
v 26.83397010 16.58319309 5.68508357
v 14.57497571 -14.71339818 2.19062134
v 14.82361369 -13.38272076 1.49343989
v 29.42910790 24.81720783 6.71534007
v 29.83848937 19.44409683 6.15242356
v 28.18412706 19.50240880 6.69653760
v 28.87897007 18.42404716 6.20056223
v 28.63135561 21.17305994 7.30725890
v 27.47950703 18.17984320 6.55405689
v 25.75766668 15.18439502 2.08624313
v 14.65098094 -15.73284529 1.46527693
v 14.97369073 -17.39403419 -1.23276573
v 12.89994176 -18.51547696 -2.32400629
v 30.34689464 21.46888338 6.45730877
v 28.90289575 16.76120237 5.21874055
v 26.96800418 15.78408480 3.87453940
v 27.28497423 15.34477249 2.40112538
v 24.13586527 14.97598551 -0.39530944
v 24.50633980 14.84400220 -2.21661362
v 16.36569202 -15.30470327 0.44542359
v 14.23708256 -18.28316972 -2.63401004
v 24.92344193 14.52062931 -4.08082595
v 30.74619360 18.92408542 5.73962787
v 29.56163324 15.64598456 3.44836013
v 29.10174243 14.23009764 0.37738594
v 14.76132311 -20.23609355 -6.20099902
v 16.56098478 -13.80049437 -0.13473131
v 17.98151620 -14.86366801 -1.04068941
v 16.20314457 -12.87322957 -1.24397303
v 25.17810836 16.47005230 6.85646664
v 25.03616363 17.26246439 7.91727193
v 26.41725168 21.89669386 8.71585775
v 25.62424913 20.03483661 8.51936918
v 12.78678421 -10.03120188 0.87360904
v 13.31744529 -11.07958332 1.19847863
v 13.89165409 -11.06506865 -0.23108031
v 25.99260025 23.09556492 9.34378989
v 26.77090466 24.83681776 9.00403317
v 26.35823376 26.27359144 9.20119509
v 25.07737651 25.24446696 10.08874271
v 25.99485777 27.04737894 9.45383497
v 24.08242226 16.04873314 7.19621032
v 21.80089429 13.85956351 5.83526166
v 21.68095298 13.38712033 3.12364590
v 14.46924452 -11.60325669 -0.76172280
v 12.85530720 -16.25504345 2.04835413
v 27.41267905 21.35839313 8.18970334
v 27.38712914 22.25187607 8.38888623
v 14.85054381 -12.51959521 -0.23689368
v 26.51702426 19.93068866 8.07605684
v 22.91266248 14.29434679 -1.76321086
v 17.33455062 -13.44825327 -2.18313769
v 22.81980775 14.55952786 -3.59205902
v 28.25777046 23.79937470 8.00844561
v 26.10210143 18.51398312 7.99412187
v 24.87663180 27.57255919 10.33568382
v 23.22920226 28.29807065 11.36599761
v 23.10811728 23.64979684 10.78461017
v 19.57032830 19.30450089 11.91564929
v 16.31278358 12.57553883 9.79178213
v 14.87160288 8.39467905 9.75981075
v 13.88240699 7.58032966 10.19216236
v 17.19487458 22.14326710 14.10147082
v 23.63362722 26.68752708 11.30984258
v -12.40489911 -28.92717160 -31.87377378
v -12.04836462 -29.63026427 -33.10473636
v 32.34836087 18.34215224 4.55819257
v 31.83639422 19.72622052 5.27560525
v 14.70082719 -21.03815973 -8.21587350
v 33.69523585 19.61706020 3.07522831
v 32.86793828 19.66988668 4.10429668
v 33.72532502 18.50269362 3.23470286
v 31.33721277 16.92643762 4.56195418
v 33.18774328 16.41436480 3.57914157
v 33.63272920 17.10414141 3.37356376
v 32.40598366 15.54742735 3.48241371
v 30.75144254 15.59525076 3.57655692
v 32.64273703 14.42329586 2.72522634
v 32.01457486 13.54511175 1.36206439
v 29.68170494 13.00400123 -1.79711904
v 13.44077755 -23.47075939 -15.09429887
v 29.05100398 12.48679217 -3.97511944
v 31.14009649 11.25946175 -3.23152775
v 21.49829455 -16.25842787 -3.55218677
v 20.95262893 -15.17314184 -2.96881655
v 19.78862472 -15.82054980 -2.08151178
v 16.68906398 -19.37120408 -4.76300763
v 21.04677632 -17.81983115 -4.99263313
v 16.13383554 -17.94826426 -2.24609254
v 17.61397161 -18.63048971 -4.17511025
v 13.88106029 -21.85657620 -10.69844794
v 16.06228575 -23.25316891 -11.97804045
v 12.98074797 -23.62938225 -16.23155363
v 13.39042000 -23.91232178 -17.05557480
v 34.18882564 10.14661789 -1.17949327
v 31.86473995 11.96639985 -0.74626849
v 34.71002355 11.36019826 0.25026134
v 24.72995222 -16.10224880 -4.57699969
v 22.59143628 -14.58374225 -4.15986311
v 32.35726804 10.02562977 -4.88767494
v 33.69468823 9.25552752 -3.88972694
v 26.93198062 14.61314224 -15.58269747
v 29.03579734 14.11717478 -16.77716896
v 29.46149185 13.83897569 -18.71177368
v 27.10105292 14.95726313 -17.03696512
v 27.81050839 14.88768868 -20.12575045
v 22.88140729 -19.48437467 -8.60194862
v 20.82545683 -20.46141028 -9.55928676
v 21.85048908 -20.43338493 -9.94035974
v 15.34478925 -25.74109100 -16.71038382
v 17.20749214 -27.04723366 -16.46274514
v 17.12906919 -24.57349002 -14.95573018
v 36.81040928 13.33078183 -0.14661136
v 37.98149154 12.33627461 -1.33534742
v 37.68706694 13.66117038 -1.89219776
v 37.22019121 10.49652789 0.01858581
v 36.63351387 11.72634773 0.38108733
v 36.32619977 10.34827996 -0.02412448
v 35.49948335 10.19937638 -0.32834211
v 37.64411062 9.18399915 -0.30093081
v 36.74671426 8.40055384 -0.99072244
v 34.54282135 9.26109869 -2.10273638
v 36.28570586 7.26297125 -2.81301280
v 34.76821631 7.74146989 -5.61805768
v 35.38480774 7.45614059 -4.45725257
v 34.06325355 8.28245748 -7.10996566
v 33.06849301 9.26839560 -5.79609023
v 32.58501366 9.56509635 -7.50955241
v 31.40414879 13.08005024 -20.14801838
v 27.69434825 14.85603675 -21.55898511
v 28.76131050 13.98306806 -24.05617200
v 30.08520417 13.65172956 -22.14845456
v 26.48016810 14.51810263 -23.55833165
v 26.04708262 -16.86526276 -5.30008692
v 26.74318850 -15.18300921 -5.44076506
v 23.73260632 -16.87191799 -4.81041940
v 21.92024700 -21.15327492 -11.99224964
v 23.32236059 -20.28819732 -10.88797301
v 39.19310123 17.72513986 -4.12334269
v 38.56890649 16.34442247 -3.48515389
v 40.05854577 15.03211353 -5.52944327
v 37.97314316 10.79812553 -0.70032873
v 38.58698159 11.48934569 -2.02979031
v 37.40105778 7.48370541 -1.43401744
v 36.41432524 6.04551751 -5.82996150
v 36.25827655 5.82881644 -7.87681993
v 32.45310858 11.95059996 -27.46887133
v 30.51728569 12.63946947 -27.07945742
v 30.57919629 13.29429075 -23.78095128
v 31.99934959 12.57585827 -24.79665354
v 28.05367857 13.49387225 -28.20398845
v 29.23104167 12.62327377 -30.51620163
v 28.84984389 12.77170610 -30.50183877
v 29.14308012 12.14446686 -31.56839311
v 30.35489842 -16.40366763 -6.30481821
v 25.83219856 -17.83541776 -6.38730777
v 28.39028463 -17.45018177 -6.57150149
v 25.82055703 -19.28086020 -9.57091246
v 25.69455095 -18.93653348 -8.85427836
v 24.03622307 -19.43141967 -9.35055222
v 24.95571971 -19.91061307 -10.62786020
v 25.00006929 -20.66304348 -13.27426638
v 25.95488168 -19.97172274 -11.92160882
v 20.48650384 -29.17844802 -19.39477026
v 20.46298236 -26.26326121 -16.87641814
v 19.10945028 -27.30978839 -17.33011939
v 14.94491473 -32.79982507 -21.79678716
v 14.82919417 -31.22654371 -20.70340700
v 14.43304401 -31.37046099 -23.34479429
v 14.38202523 -33.01567584 -23.03207293
v 14.75478988 -33.33552927 -22.35012501
v 40.87106138 18.96059513 -6.22878643
v 39.83278573 10.00120398 -2.46650307
v 39.03970867 11.89557556 -3.33024655
v 38.66964206 7.81252515 -0.85491675
v 39.13467377 6.07939204 -1.65791507
v 40.27374461 7.39162555 -1.59833068
v 38.23317215 5.52191166 -2.76642619
v 37.75673360 6.26418414 -2.44309334
v 37.27116808 5.85483434 -4.60278289
v 37.92523220 4.48008487 -5.29210642
v 32.78172389 12.46717013 -21.92554809
v 31.40740842 11.72059774 -29.17269245
v 29.73443642 12.50029635 -28.19993161
v 30.43535911 12.14812417 -30.13100661
v 28.55744958 13.09791021 -29.20313179
v 31.58393130 -14.65043332 -8.41290038
v 30.38698435 -17.51700416 -6.86594332
v 30.11059016 -17.89850555 -7.05117919
v 27.19960548 -19.16372590 -10.14025882
v 27.37823687 -19.46649514 -11.54259127
v 28.51350605 -19.38355528 -12.15614285
v 28.46218087 -18.58131029 -8.22791085
v 26.29659697 -18.14411022 -7.63684046
v 27.28637122 -19.70435865 -12.79048156
v 26.52713656 -19.59507912 -11.13439631
v 25.67930333 -23.26760814 -17.42163301
v 22.42155187 -22.81462774 -14.27853387
v 23.21883291 -24.54856783 -16.87153801
v 21.95270732 -27.25940943 -18.59774999
v 41.85372218 18.39857921 -6.90477248
v 42.81667992 17.28947461 -7.75207533
v 43.37936267 20.06561495 -8.15138314
v 42.23174974 15.69877006 -7.69855687
v 40.97273573 14.76731710 -6.96126930
v 42.23675281 14.61352967 -8.44332203
v 40.76179862 13.20352405 -6.91956421
v 40.55117443 10.99319197 -6.28782017
v 39.91351277 12.39730325 -5.48201473
v 39.86413404 11.27710473 -4.46121767
v 38.97377849 13.10129371 -4.03852854
v 38.99504989 5.10755088 -2.46566418
v 40.26033729 4.57401667 -2.13876553
v 39.97982666 3.04736895 -3.37186456
v 38.53332251 4.48858412 -3.55631509
v 38.67024183 3.59398965 -4.69510211
v 40.18190876 1.20753143 -6.00798847
v 37.78893128 4.25112108 -7.87707325
v 29.50590663 12.79048435 -26.11015737
v 32.03857318 11.10912208 -29.55006994
v 33.16159919 -17.10537449 -7.01874355
v 30.95974401 -17.60827005 -7.25159934
v 31.44325688 -18.22467148 -7.92889856
v 29.92941253 -18.63153279 -8.94378405
v 31.25107661 -19.08813976 -9.83291212
v 29.09232490 -19.68303509 -14.03538603
v 27.87568793 -20.43758146 -14.97076266
v 24.99247715 -21.97569795 -15.21581318
v 26.33961663 -21.75587974 -16.09517634
v 40.61592743 9.43108648 -4.70358552
v 41.95874184 6.58318494 -2.52440711
v 42.14564711 7.76588498 -4.55206446
v 40.75887054 8.86090845 -3.08285421
v 42.37370938 1.83947128 -2.50118389
v 41.82659835 3.20569426 -2.19637668
v 41.51701555 2.33249879 -2.69121397
v 41.30983725 0.72872022 -4.49032988
v 32.94498473 10.53733937 -30.15098348
v 33.44920650 11.00359857 -28.54299545
v 33.24292600 9.23463888 -31.93815053
v 34.40999985 8.99999868 -30.44999950
v 34.22818705 -15.51975496 -7.90793914
v 32.62231126 -18.54366437 -8.82353634
v 34.13384035 -18.53822358 -8.45271256
v 32.05321357 -19.35689338 -12.25005463
v 29.74432521 -19.34127882 -12.41731085
v 31.87463805 -19.59952898 -14.21978232
v 29.63110432 -20.33301443 -15.94273187
v 31.66402131 -20.05171031 -15.58481622
v 30.04257381 -20.93523555 -17.65930280
v 28.41823734 -21.25874907 -16.63112268
v 27.95637771 -22.81507663 -18.93757656
v 25.70049651 -25.02976730 -19.25722882
v 23.38911407 -26.84036456 -19.18576285
v 26.07472800 -26.18448809 -20.69086954
v 23.96409586 -30.30325845 -22.35930227
v 22.63355255 -30.73090687 -21.71720192
v 22.07444422 -32.08901361 -22.41733484
v 21.28757723 -34.19122100 -23.45461212
v 22.56745659 -33.66034850 -24.41094071
v 43.97799447 15.57217352 -9.55592841
v 43.71215403 12.54286338 -10.25667414
v 43.99003834 3.81436711 -2.88981898
v 43.65487769 5.03744464 -3.27815232
v 42.38506407 4.68788948 -2.08927901
v 43.00074279 3.39795602 -2.22619995
v 42.65075549 0.20510456 -3.36860889
v 35.42956710 -17.44360849 -7.73481885
v 36.10126674 -14.82281927 -8.53732228
v 35.76834872 -18.75349693 -8.77981074
v 33.70380029 -19.62940022 -10.96616220
v 33.82001817 -19.80073564 -12.61266600
v 31.11544997 -20.51373385 -17.29627885
v 30.39054200 -20.45957185 -16.53632149
v 29.54002470 -21.93306945 -19.03621480
v 28.11425924 -24.12599698 -20.11561207
v 28.67222577 -24.88335222 -21.15129121
v 25.75179935 -30.48847988 -24.01474677
v 23.88082258 -32.05489740 -23.61777797
v 25.34278296 -32.20557794 -25.77478625
v 47.62366787 18.83242279 -11.40468847
v 46.17302865 18.82928424 -10.04377007
v 46.92063108 17.34248549 -11.06039342
v 47.51195014 16.12822525 -12.02429086
v 46.07918113 15.71937650 -11.16501633
v 45.80993578 14.93037958 -11.44490857
v 45.80538720 12.73111720 -12.74923794
v 44.62895170 0.09773110 -2.60493881
v 43.76946017 1.57584355 -2.29816744
v 44.30478811 -1.07984582 -3.07775429
v 45.29643431 -3.46813444 -4.13499167
v 45.96300423 -2.02478236 -3.20399180
v 45.33898085 -1.05378975 -2.90109194
v 46.07149959 -0.56156493 -2.93175667
v 43.46897081 -3.47208325 -5.42017585
v 44.06594485 -4.31766687 -5.71898697
v 43.10148954 -2.10424140 -4.54265391
v 41.36400670 -0.46999706 -6.20126491
v 40.49630463 -11.80096995 -8.90113413
v 37.02000156 -13.94000091 -9.99999978
v 39.25247490 -15.06441738 -7.81630352
v 38.89377788 -12.97089551 -9.29538161
v 40.49072042 -15.96407406 -7.50271045
v 37.74005547 -16.95580408 -7.57751707
v 39.34946656 -17.25213043 -7.74743501
v 36.29977256 -19.67685297 -10.61205287
v 37.57696971 -20.08205652 -11.32238377
v 37.46239468 -20.21519653 -12.68952154
v 34.79403630 -20.01096867 -13.86004686
v 34.96839106 -20.17908730 -15.49477689
v 33.26800838 -20.36697045 -17.21838489
v 31.95695579 -21.43651061 -19.54175159
v 33.95220265 -21.38567343 -19.74395290
v 31.08813427 -22.67416008 -20.60416713
v 26.86078660 -29.29234318 -23.69292267
v 28.20633911 -29.12829630 -24.46003817
v 27.66076475 -27.68860757 -22.79491536
v 28.70220877 -27.14332752 -22.93970622
v 25.60002171 -28.99963968 -22.48032205
v 26.71575919 -31.19524941 -25.82353726
v 26.12155676 -32.87146986 -27.26664022
v 23.92048761 -32.88015351 -24.85533431
v 23.98335561 -34.82338041 -27.35672146
v 25.24785325 -33.70665386 -27.42014825
v 24.19863828 -33.59765932 -26.16653964
v 47.55320773 -1.79092388 -3.59457918
v 46.85829580 -3.15570878 -3.70696280
v 46.01464048 -5.46623394 -5.55900205
v 43.59495640 -4.99223499 -7.11803930
v 42.09458828 -2.28424394 -7.06430152
v 43.93928126 -6.23878511 -8.31906777
v 39.48517144 1.15332252 -9.67052951
v 42.62999818 -6.76999986 -9.97999962
v 44.42000017 -9.51000024 -8.16000067
v 43.43909398 -9.05878469 -8.90881289
v 41.99999943 -10.13000030 -8.93000048
v 43.69999841 -10.49999986 -8.33999831
v 43.29514131 -9.14917700 -8.91707465
v 41.34698212 -13.21748272 -7.95171689
v 43.72684658 -12.22930662 -7.88420625
v 42.90527105 -13.46595027 -7.73682166
v 41.73341021 -15.11674002 -7.62366690
v 42.98239574 -14.39897809 -7.77278701
v 41.52040184 -15.76740853 -7.60421623
v 40.57610780 -17.94745959 -8.32042657
v 38.52714226 -17.91874692 -8.11027735
v 39.85001519 -19.01800558 -9.09864064
v 38.72968629 -20.60533687 -12.14068104
v 39.08890113 -20.38009651 -11.19375136
v 35.22242606 -20.82827315 -18.08048971
v 35.82986817 -20.52936517 -16.67057723
v 35.85800901 -20.17870359 -14.13642243
v 34.41671282 -22.84506336 -21.84079587
v 32.77637810 -22.26301096 -20.92472650
v 31.98312968 -23.95370975 -22.17342705
v 33.84956345 -26.19873360 -23.98187481
v 32.33543783 -26.90391615 -24.39286374
v 30.41020222 -25.87116510 -22.77401276
v 29.97811325 -28.50250155 -24.93327111
v 26.24466829 -34.18349475 -28.59551646
v 28.21365558 -33.40680525 -29.16849777
v 27.74474956 -32.43482485 -27.66757831
v 49.89776760 18.19610968 -14.04091902
v 50.78466609 17.64738187 -15.16359486
v 49.23289642 16.27714001 -13.67213856
v 49.68972504 14.90068715 -14.92700074
v 50.68939924 15.73796757 -15.22445586
v 45.79856619 -6.59392960 -6.34393701
v 47.36187682 -6.23590034 -5.60746901
v 45.43660209 -8.56126007 -7.50777777
v 47.02512547 -7.43285706 -6.61304407
v 45.37105560 -10.49664523 -8.29726830
v 44.22164708 -10.83026454 -8.17655213
v 43.63430291 -13.56599107 -7.85555691
v 44.98458281 -13.61953188 -8.65818094
v 43.79475489 -15.18070512 -8.28606077
v 41.16384313 -19.29013990 -9.97990742
v 41.95739329 -18.50628853 -9.42824688
v 39.54819590 -19.68841068 -9.88990534
v 40.59712961 -19.90615577 -10.64683683
v 38.02585229 -20.95702104 -15.35514090
v 38.00892457 -20.53356357 -13.60652596
v 38.26468065 -21.20401338 -15.44458419
v 36.80443391 -21.46387100 -18.44446920
v 37.50455379 -21.53117582 -17.72592962
v 37.45870665 -22.33638242 -19.91567761
v 35.78034416 -21.61350101 -19.98220384
v 35.87108478 -22.42639102 -21.15418017
v 33.45729783 -26.63698047 -24.26091582
v 27.21206099 -34.18595716 -29.69173901
v 28.98868918 -33.64726901 -30.29867820
v 51.45958811 17.03123562 -15.80151729
v 50.99809915 14.26350325 -16.26170240
v 49.13175106 13.47247604 -15.24522249
v 48.93643782 11.35510486 -15.92826657
v 49.80246350 12.07936183 -16.34153165
v 48.95594344 10.14239248 -16.26118831
v 49.36898872 -2.42152414 -4.72262083
v 49.36041310 -4.10058023 -5.09359222
v 50.45011267 -3.69128771 -5.94621385
v 48.50301519 -7.17976457 -6.77329395
v 47.71245271 -8.55543464 -7.95636792
v 46.61639780 -10.01127250 -8.65206309
v 46.06373981 -11.54260151 -8.85442644
v 43.86105761 -16.29271917 -8.94717779
v 44.47587207 -15.22604749 -8.81818216
v 44.28364336 -17.37510040 -10.48842445
v 42.78770089 -17.65151322 -9.15293302
v 43.01318154 -18.89290661 -10.78499202
v 41.44982621 -21.10192738 -13.25830724
v 41.10592604 -20.43165825 -11.82647608
v 40.28253630 -20.93267255 -12.63752114
v 39.72917795 -21.88650519 -15.96723869
v 38.74288127 -21.12763189 -14.52174690
v 38.95779699 -22.62894250 -19.50768754
v 39.08586502 -22.52515778 -18.12855713
v 38.26715052 -21.62160352 -16.22630097
v 38.95891085 -22.17444405 -16.96019433
v 38.38725016 -22.73166738 -20.11635154
v 37.18148172 -23.74967374 -21.95723914
v 36.59110889 -23.71454798 -21.95732296
v 35.36510095 -24.89616163 -23.37397262
v 35.15557945 -26.42359398 -24.63476732
v 34.50728580 -27.09905617 -25.99979751
v 32.89975971 -29.66259234 -28.88357453
v 31.51251003 -29.87306379 -26.97730437
v 32.18892217 -30.72800487 -28.95282581
v 30.74112907 -31.92660213 -28.87322754
v 50.24251342 10.96383296 -16.88216999
v 50.90736970 12.82277517 -16.80598967
v 49.67070743 9.64840595 -16.65937901
v 49.24944788 8.01408198 -16.29726589
v 50.46221614 8.24787654 -16.75895415
v 50.73251575 9.29997768 -17.03956537
v 49.65601861 -5.42934658 -6.10824162
v 44.93533447 -15.64644091 -9.74039081
v 45.79012468 -12.31888309 -9.33775958
v 42.69146547 -20.13722621 -12.47453783
v 40.38393497 -22.84910530 -19.24093813
v 38.45558316 -23.08432944 -20.48070170
v 39.11167011 -23.70289527 -21.66806348
v 36.80226952 -24.32591468 -22.69319259
v 36.32149100 -24.72207695 -23.28422666
v 36.32336110 -25.93328059 -24.27325770
v 35.38598493 -26.80979483 -26.16717294
v 35.61643139 -26.59148164 -25.34598112
v 33.76799449 -27.96783112 -27.50869468
v 33.04846585 -28.14849652 -26.44718997
v 32.45935589 -31.81587160 -30.38906306
v 52.83246934 15.40996041 -17.48274453
v 53.39923874 14.94880021 -18.17067899
v 50.20115525 6.42499374 -16.25399850
v 51.65396631 6.63328264 -16.94927178
v 50.96797645 -4.70807403 -7.14440132
v 51.69703811 -3.18356673 -7.26227975
v 41.57144949 -22.36164548 -17.35767350
v 41.33953154 -22.37270400 -17.84738526
v 41.34508967 -22.31831476 -18.06489006
v 40.80738872 -22.60033973 -19.27066036
v 40.01035541 -23.22435379 -19.83257383
v 37.99885884 -24.16475862 -22.57557958
v 38.75282034 -23.83910306 -23.36415090
v 51.84609070 7.97372498 -17.32037961
v 42.33171046 -21.37884498 -15.66349342
v 43.76032203 -19.71439458 -14.84677568
v 42.81079397 -20.84652334 -14.26889468
v 41.37502611 -22.16886356 -20.35655454
v 34.18152779 -28.30800600 -29.15597335
v 35.34960374 -28.23813073 -30.32366931
v 35.02725437 -27.08064020 -27.98513882
v 36.46070510 -26.50112286 -29.45599519
v 52.17222124 -0.35817563 -8.58862232
v 52.84661055 -1.31915952 -9.12126992
v 53.11395228 -0.45136898 -10.14069840
v 41.99274257 -22.00303227 -18.21576245
v 42.25095361 -21.17499523 -19.86172423
v 52.64674872 8.54294002 -17.66048372
v 52.45248601 4.34404146 -16.11637883
v 50.98967254 3.86419077 -15.30278288
v 52.74472386 12.81452924 -17.90564135
v 52.42410302 2.79019936 -15.05456679
v 53.35732922 -2.52075098 -10.37673093
v 52.67159641 -2.48322799 -8.67789146
v 54.88292873 14.90388345 -19.26330663
v 55.07407337 13.27049732 -19.08132061
v 52.88604274 13.82526569 -17.83896983
v 54.18607593 11.82389725 -18.74507591
v 54.07240242 10.24601888 -18.45506579
v 53.41485143 5.59657067 -16.62884839
v 54.61907387 7.81274494 -17.79066026
v 55.07582799 3.18901055 -15.64094052
v 56.27979711 12.25769706 -19.78434622
v 55.95651641 10.16415562 -19.18826625
v 54.88960072 -0.03624250 -14.28296324
v 56.03958666 3.25399567 -16.07541554
v 54.20580879 1.16191711 -13.81078549
v 55.47636747 0.84540097 -15.67839831
v 58.23564902 3.58791160 -17.77086034
v 57.09209666 2.25132564 -17.03565009
v 58.03210661 0.16173793 -18.89468729
v 57.36235902 1.24827784 -17.88883656
v 56.54953048 0.12092977 -17.97948964
v 56.13007024 -1.09426666 -18.65770668
v 57.09850788 -1.87722093 -20.11276782
v 59.91906300 2.38335109 -20.02846822
v 58.80679935 1.57370849 -18.74271780
v 59.32592228 0.77164784 -20.01371235
v 57.60324746 -1.91870972 -21.22933045
v 57.87892267 -1.71708548 -22.24408649
v 58.68764594 -0.76047407 -20.88529058
v 60.08631736 0.77150972 -22.04033360
v 60.30273065 6.04926841 -20.68477310
v 60.95563620 1.71228929 -23.31269719
v 59.47057530 -0.36624417 -23.03042077
v 59.07914788 7.76366238 -19.83587816
v 55.86862937 -2.96088797 -20.23169771
v 56.42117187 -2.84663681 -21.77846245
v 54.85422164 -3.81142227 -20.94771899
v 53.71575803 -4.71681543 -21.01411857
v 53.98038402 -4.49038623 -22.22526632
v 57.68108740 8.26181658 -19.20448430
v 57.73217604 6.32398436 -18.20279472
v 52.74841562 -5.54026430 -22.59911224
v 55.78742921 0.66564331 -16.65204018
v 54.63643000 -0.85731258 -15.81451483
v 55.73903397 -0.47033190 -17.65288040
v 55.72246388 5.16049331 -16.78429730
v 38.02558035 -25.14632605 -28.72524038
v 38.99838030 -24.21033755 -29.45144288
v 35.38529202 -28.81714329 -31.00389987
v 35.60908511 -28.57703902 -30.88927642
v 40.78190401 -22.16412686 -22.37167582
v 39.99776021 -23.00598472 -24.08230118
v 41.19984061 -21.31805569 -23.97723682
v 41.76486284 -20.50078660 -23.35396595
v 39.11814094 -24.00533669 -24.71544780
v 37.68154234 -25.33640340 -28.06866169
v 36.53945401 -25.91905184 -27.00001746
v 40.27100652 -22.81464450 -21.75633423
v 41.56463221 -21.59716189 -21.62330039
v 37.99640387 -24.51963164 -23.15631323
v 36.77582741 -25.97344667 -25.00002459
v 36.71180829 -25.93971975 -24.52349849
v 36.23593226 -26.30065009 -25.30738711
v 37.74662688 -24.92297813 -24.02500808
v 37.13287413 -25.61286651 -25.96101351
v 27.97893248 -34.36890990 -31.35214746
v 45.09748518 -15.25312010 -12.67226413
v 45.68961263 -14.51706514 -10.97154897
v 45.18624768 -16.23765379 -11.62566897
v 44.68351603 -16.48996584 -13.50906678
v 44.64859888 -17.60093495 -12.43499480
v 44.36448961 -17.73414202 -14.37858678
v 40.40097818 -22.15545252 -16.36330783
v 40.85256159 -22.00209349 -16.30771160
v 41.32771865 -22.14949206 -16.47060737
v 42.99940914 -20.35421878 -16.96205698
v 40.72332755 -22.61294238 -18.72448437
v 39.93158787 -22.74478413 -17.72746071
v 40.45814276 -22.44905010 -16.77646115
v 37.45274246 -24.31306057 -23.00276794
v 32.25878254 -28.20405923 -25.57532862
v 27.93495357 -34.78653356 -32.55504370
v 26.61558613 -35.35705805 -32.63543919
v 25.32378398 -36.20624915 -32.97571465
v 50.79544708 -1.96162378 -6.05585519
v 25.52365512 -35.22811830 -29.88623269
v 24.80311692 -35.16832739 -28.59981172
v 24.37122166 -35.62539443 -28.92613225
v 48.88343811 18.10697280 -12.76410744
v 48.18079248 -3.59502132 -4.29051975
v 48.47862199 -5.10347262 -5.13093593
v 47.03354836 -4.64877253 -4.51021967
v 48.54628444 -6.06002100 -5.81091177
v 42.27934033 -16.12196118 -7.94793665
v 22.54461683 -36.61336005 -28.73158455
v 23.53507839 -36.59402952 -30.61048500
v 48.57539013 -0.87352120 -4.11208766
v 38.61471266 -19.84264888 -10.21155715
v 29.94549274 -24.01934750 -21.11049742
v 22.54112624 -34.29377824 -25.30083805
v 23.23751897 -35.46239436 -27.42548287
v 21.03457041 -36.12937406 -25.78074671
v 21.48313448 -37.37835214 -29.24556658
v 19.37929355 -37.79550642 -30.90930358
v 20.88361792 -37.73375228 -30.27514927
v 19.93295550 -37.57265583 -28.95531058
v 46.36350647 20.89660615 -10.68657730
v 47.24629596 0.26316929 -3.51261673
v 47.01829329 1.36345136 -4.22668830
v 46.16833106 1.69362256 -3.48715275
v 34.38279405 10.83914842 -25.25806427
v 24.82400090 -27.09487826 -20.48889175
v 17.63657480 -36.88117117 -27.11059712
v 17.92922243 -37.09127754 -29.59607914
v 44.92282495 20.41573077 -9.17568803
v 44.33104396 18.46349612 -8.80978350
v 21.77485451 -29.74356525 -20.48149332
v 19.82251927 -36.76007316 -26.08318627
v 18.48989911 -36.46145388 -24.88430217
v 18.60491745 -36.86370328 -26.13138035
v 33.13041851 11.45924255 -18.32890697
v 33.23708102 11.05946489 -19.27824132
v 31.38904274 12.77957112 -18.31428893
v 26.27267316 14.27071542 -27.69830264
v 19.35583353 -35.63170135 -23.85345846
v 16.72229357 -35.81330180 -23.59871753
v 17.91653410 -36.64335236 -25.49461089
v 15.99349268 -36.40531749 -25.69828369
v 40.39622471 17.45343022 -5.66857401
v 40.86123407 5.84744662 -1.73968030
v 39.05769810 2.30571185 -7.93133304
v 31.23836033 12.21998595 -16.19908772
v 30.29899113 -19.21745948 -11.11346204
v 29.98561785 13.41055613 -15.94319195
v 29.01477180 13.68629374 -13.44745513
v 29.29841354 13.67635746 -15.46142064
v 23.06202799 -21.49866894 -13.09345197
v 39.28227350 9.03883390 -1.39661867
v 37.66698763 8.09910987 -0.86172472
v 29.92336266 12.50546984 -12.10703515
v 24.99590814 15.83025604 -20.38406022
v 26.64406598 15.15513845 -19.85400915
v 24.19682406 15.67867026 -23.37499708
v 21.36890776 16.34519175 -23.00980501
v 22.53125049 15.87020420 -27.07458846
v 22.42302150 15.95208421 -25.55454150
v 21.72273956 16.08376205 -27.06579119
v 16.85674675 -30.98503500 -19.54450272
v 15.12703579 -29.47601303 -19.32214387
v 37.07880527 15.36468323 -1.27443345
v 29.98686396 11.64901257 -7.12954858
v 30.93738481 10.99460479 -9.15150438
v 31.29804507 10.96697524 -9.49230138
v 28.67736667 13.22982460 -10.69086324
v 27.00805664 14.68920149 -13.78512476
v 24.00209010 -17.84332097 -6.14280580
v 15.85585065 -27.90866233 -17.71387085
v 17.21902750 -29.35351804 -18.50160211
v 35.73706374 16.49585366 0.69942087
v 30.65281920 11.25108730 -5.23282215
v 28.92038412 12.25973479 -5.91881154
v 28.71013246 12.83096615 -8.56751297
v 26.15595050 14.82845470 -10.15514508
v 22.73392864 16.02052897 -17.65967160
v 24.04839545 15.62231127 -14.17482737
v 24.49439466 15.58086090 -16.00294001
v 20.85323073 -19.35119741 -7.45250098
v 17.82572642 -23.81819114 -13.70333787
v 19.40071583 -24.32139590 -14.26772866
v 18.06248352 -25.93835257 -15.87625407
v 15.43092448 -25.35938844 -15.97125269
v 34.78370979 12.28975784 0.94971358
v 20.80028877 16.29468985 -19.41015758
v 18.61638762 -20.88488825 -9.32071730
v 18.73700134 -22.22151682 -11.42119337
v 19.15302500 -22.93196507 -13.05463538
v 10.11517551 -18.00694317 -25.25618114
v 7.12369755 -18.09847541 -27.41208300
v 35.83973274 14.58717976 0.87029062
v 34.31855142 15.06828237 2.48996727
v 33.21304917 12.22495083 0.43083201
v 27.83781849 13.14827893 -5.47572644
v 27.47937478 13.61317560 -8.47296603
v 26.57086030 14.47240822 -8.10847990
v 33.66057575 13.31784669 1.65071257
v 35.69678217 13.32700811 1.19061209
v 23.62299152 15.81743360 -12.36529741
v 24.98606406 15.29579796 -11.20593958
v 15.79002663 -23.93227071 -13.48233223
v 14.38943204 -23.83253910 -14.32748791
v 15.78175835 -24.67801236 -14.67394456
v 12.94193976 -23.64114113 -16.78972878
v 4.57210327 -19.42893490 -29.21429276
v 30.49618378 13.13932054 -0.63722266
v 20.83822340 16.11871831 -14.96842224
v 13.71253841 -22.74242416 -12.43465394
v 12.92312797 -23.65264855 -16.66286960
v 35.49908474 17.76436716 0.86360943
v 23.12206104 15.71120322 -8.10810179
v 24.60856736 15.30826837 -9.53706726
v 12.82122824 -23.39790948 -15.84978960
v 12.95612194 -23.62500504 -16.83013327
v 34.29139033 17.18951203 2.70220824
v 21.50238305 15.92929661 -11.78643201
v 19.26707476 -19.11222748 -6.13179384
v 16.29659534 -19.93257366 -6.05737232
v 18.48120429 -19.68345791 -6.87314803
v 15.53997397 -20.34753934 -6.99790567
v 9.10342671 -17.20558107 -21.96587622
v 7.76737416 -16.98065177 -20.85223608
v 9.26219206 -17.26065949 -20.27923614
v 24.40644428 15.06177615 -6.26080902
v 20.90160362 15.81751741 -11.60304900
v 19.45656352 -14.22652137 -2.82963598
v 19.61794123 -17.18150452 -3.45039670
v 10.47217380 -18.16035993 -18.76597106
v 12.00187206 -19.59660277 -19.45145242
v 21.75969817 15.78815654 -9.98207647
v 17.93965697 -16.03415981 -1.12023239
v 12.16092985 -20.38821764 -11.70824934
v 21.33811079 15.68560675 -10.15464868
v 13.25290557 -21.17629163 -9.51884221
v 11.36054099 -20.17615736 -10.96486021
v 21.58866264 15.47982637 -9.16766375
v 12.19012868 -20.75365372 -9.32750106
v 22.51743153 15.36193211 -6.16559153
v 20.97772807 14.85431101 -4.29996988
v 7.90799595 -17.79072359 -13.38628400
v 21.40070498 14.58784472 -2.77056498
v 20.94146982 13.78190611 -0.19016930
v 21.37551270 14.12891410 -1.60839176
v 17.99000055 13.03000096 -3.23999999
v 21.49878442 13.60819023 1.26769149
v 20.43233439 13.49932048 -1.30091817
v 12.22991757 -8.70228652 1.88402412
v 6.03875052 -19.48497258 -0.17422350
v 19.58457008 15.39682411 9.60747432
v 20.12621239 13.52024823 7.50213815
v 18.91438104 12.43751217 7.88109377
v 11.25726011 -7.64214015 3.21170082
v 19.66250315 17.00548828 10.54470334
v 10.57143603 -6.56959321 3.96993617
v 17.11435057 -24.27063696 -14.37193807
v 11.47808507 -18.63037795 -25.59231967
v 10.97496785 -17.95614511 -22.36035094
v 20.75949498 -24.29012582 -14.94872104
v 14.73647077 -30.47640063 -21.38478309
v 18.44790392 -33.00497308 -21.06802352
v 16.34835266 -34.21512991 -22.02678658
v 18.12237129 -34.69402716 -22.41352201
v 16.64829999 -32.90620819 -20.80379613
v 14.17269837 -33.84319693 -24.11576733
v 14.78916127 -34.06497091 -22.66977541
v 14.89352342 -35.71377695 -24.73043650
v 15.73263109 -36.38960421 -29.08150852
v 15.35645314 -35.04570574 -22.95389958
v 14.42047767 -34.76113826 -23.64240587
v 14.72077426 -34.80656818 -23.13030139
v 34.13809091 8.04835465 -11.54907793
v 32.94362128 9.32160672 -11.57715265
v 30.73619306 12.11559307 -13.89167365
v 31.98007867 11.00167725 -14.07416910
v 20.46153694 -32.96441585 -21.77757584
v 20.37175559 -30.89721873 -20.53185739
v 15.24548791 -36.19048372 -27.29899064
v 34.96753052 7.26513145 -7.79155036
v 32.85693005 9.40226670 -10.16137376
v 34.07486528 8.12971685 -10.21997165
v 19.63587850 -34.05743465 -22.27164805
v 37.05213219 5.18974895 -14.27791547
v 35.61048210 6.54223980 -11.33837644
v 32.66448528 10.57122555 -14.81149998
v 20.73523961 -37.24956512 -27.82012895
v 21.10119164 -36.83466464 -27.03689225
v 19.14459094 -37.15424612 -27.52827853
v 18.53116974 -37.77661920 -32.45238587
v 17.73434319 -37.05396876 -32.48608485
v 38.29702362 2.91932304 -11.91937458
v 38.64432871 2.49877758 -10.16834006
v 37.60459647 4.21149936 -11.53342240
v 35.07287800 9.38200951 -18.19164306
v 35.23380309 7.77342403 -14.68509529
v 35.71783751 7.27167446 -15.03696293
v 36.25226393 6.01106510 -13.57221324
v 34.47811678 8.79201014 -15.19804914
v 38.03392500 -19.66175437 -10.06168593
v 24.29895103 -35.94798967 -30.07536009
v 21.75373957 -37.67784312 -30.75579740
v 20.74519545 -38.07112202 -31.86967224
v 39.20999169 -21.12635598 -13.52437213
v 37.69136220 -20.53757012 -14.79514223
v 38.91372308 -21.73973247 -15.82880504
v 25.89198574 -35.54553166 -32.39377588
v 26.80596523 -35.73188186 -34.52181816
v 44.14854571 -18.35177839 -11.53276116
v 43.42545569 -20.06735280 -13.55112158
v 43.98337007 -19.09873262 -12.79592607
v 41.26682505 -21.61994949 -14.93818127
v 50.15582219 -6.41222671 -7.80804362
v 46.02511600 -12.76295818 -11.55833807
v 40.89372233 -22.67171256 -17.66741835
v 47.95402288 -8.96177627 -8.34353268
v 50.62571540 -6.84138387 -10.07350907
v 47.98369110 -9.60298907 -10.35144366
v 49.28900674 -8.32135137 -10.92688553
v 47.41291329 -10.03780123 -12.30837125
v 47.40398377 -10.16434375 -10.34071669
v 43.44050214 -18.81907135 -17.69000106
v 42.90949181 -20.29300295 -18.87732558
v 39.21378404 -23.88759330 -22.44882099
v 37.76772320 -25.07140115 -26.39097162
v 48.34935069 -9.40624345 -11.65670995
v 40.63843936 -22.14496769 -24.96255189
v 36.24319285 -27.50091441 -30.82932346
v 35.53228825 -29.15789746 -31.70660883
v 50.27097091 -7.02111749 -12.12938037
v 49.51637983 -7.70944636 -12.71917950
v 49.28667098 -7.74383359 -13.81374989
v 48.43897745 -9.29473713 -13.05509638
v 40.39845243 -22.20870182 -26.79934353
v 42.37022623 -19.18541454 -27.35546790
v 43.32152009 -17.98897795 -27.00251155
v 42.89482906 -18.61039735 -25.71575157
v 43.16361621 -18.23819242 -28.35562453
v 52.65934765 -3.19688790 -15.80105349
v 53.05179954 -3.07619153 -17.38285832
v 53.75837162 -2.03861319 -15.99443145
v 51.28931627 -6.44082436 -19.64686438
v 51.76785588 -4.48447792 -17.77627133
v 49.86234754 -6.87093893 -18.39035749
v 54.65282127 -2.07618740 -18.10324192
v 55.27070910 -0.86119078 -17.40984432
v 51.13053322 -7.03333225 -22.10808173
v 52.62765661 -5.14953351 -19.89157870
v 53.82829159 -3.55576514 -19.11824010
v 51.98143795 -5.99682052 -23.13216962
v 51.19598284 -5.27027575 -23.65357988
v 58.11229348 -1.35138223 -23.44781347
v 56.16104603 -1.53694092 -24.70810525
v 58.80849436 -0.64555206 -24.60756898
v 55.91096729 -0.73816720 -26.99864656
v 56.94663152 -0.60283375 -26.15819313
v 55.43343723 -1.27967086 -26.09473467
v 56.78985640 -0.23169797 -27.93864906
v 54.50557172 -0.92481967 -27.82955021
v 55.49931154 -0.37486065 -28.85756828
v 60.59778109 0.67461084 -24.74624664
v 59.10555273 0.04308135 -26.08366683
v 58.69153142 0.20134196 -27.56304480
v 59.95283276 0.57246385 -26.33769624
v 56.15779012 -0.08612747 -29.58372422
v 58.14462900 0.20451433 -28.43420953
v 56.14123493 -0.21258013 -31.74627572
v 54.55107987 -0.26063915 -30.08709662
v 53.52926999 0.08549000 -32.78532624
v 61.46587804 1.84405874 -25.90078861
v 58.70191753 0.41738956 -29.41336669
v 57.75848776 0.27993933 -30.61098419
v 57.06038699 0.12286300 -31.23483621
v 57.54877254 -0.09418822 -32.25222975
v 56.52849376 0.33298924 -34.63092446
v 55.42533845 0.07288914 -33.16371143
v 55.13226613 0.40330461 -33.82461146
v 60.19220129 0.90002816 -28.95684168
v 60.34851819 0.94157661 -27.66816877
v 57.84498155 0.05756873 -31.89153224
v 56.08965829 0.37636689 -35.64077988
v 55.46059087 0.42931843 -35.20720080
v 54.94778976 0.14737344 -35.46272218
v 61.43107638 1.86646602 -27.56893449
v 61.25418097 1.68186415 -27.90319547
v 57.10481107 -0.03307745 -33.92249718
v 56.45076558 0.38119973 -35.29319167
v 54.73975837 0.07344465 -36.68123484
v 61.48055568 1.95849920 -28.88821810
v 60.94178185 1.41474896 -29.75990437
v 57.08097667 -0.22954220 -32.80089796
v 58.24463442 0.01207281 -32.86921978
v 56.77030608 0.25717137 -35.13113782
v 57.19520524 0.00273320 -34.66348350
v 60.23021042 0.90742973 -30.86529113
v 58.55878070 0.37267723 -31.07049502
v 59.48957056 0.66605292 -32.06236660
v 59.03282762 0.85845590 -32.88222104
v 58.52590874 0.57339820 -32.96561539
v 61.40967831 2.23350315 -31.14624694
v 61.33047491 1.77490362 -30.29371239
v 60.26073545 1.13672938 -31.95913509
v 60.35899371 1.63338322 -32.53933415
v 61.86348200 2.76267040 -26.33900195
v 61.74551696 3.28169996 -25.06230958
v 59.56462398 0.63835527 -29.92143854
v 54.76390943 -0.04407120 -35.89078784
v 60.36274508 3.92608717 -20.38983814
v 59.63530019 3.97740211 -19.26133968
v 59.09057707 2.76701967 -18.59096438
v 58.94647166 5.42636914 -18.74506474
v 56.46353960 -2.41323235 -23.04112725
v 57.96100944 4.87398170 -17.74335839
v 58.14791843 2.50389869 -17.83511788
v 39.55596313 -21.37227729 -14.42059781
v 37.06002980 -25.61778389 -24.46174994
v 36.71284020 -25.84288083 -24.25423637
v 36.06068715 -28.55449356 -31.63052350
v 39.33963552 -21.40159160 -14.77559097
v 23.67179096 -36.99251637 -32.15586767
v 22.91633189 -37.47605160 -31.96198121
v 20.00889555 13.00724037 1.52176910
v 19.54962499 12.60902546 3.52471625
v 20.84585465 12.96587754 4.90264129
v 17.46067405 -37.32793033 -31.05792962
v 18.04500818 12.07100321 2.47065863
v 16.56486653 11.57016400 0.58219722
v 17.68056490 12.57867459 -1.38033414
v 17.12580398 -37.00060397 -31.22966364
v 19.66652647 12.29266077 6.26093289
v 16.60734229 -36.68269515 -30.68350442
v 15.54419659 -36.69614717 -29.23818678
v 17.93645322 10.94877906 7.31849857
v 15.76932892 -36.34056076 -29.45674956
v 15.67147858 10.43497492 2.61403387
v 17.35065319 11.28931623 3.98092624
v 16.73754677 10.28812956 8.91955011
v 16.30789787 9.12033953 7.95532763
v 15.61291609 10.02970617 4.22461424
v 16.68282785 -21.83626965 -10.08937880
v 16.09170809 -24.99676123 -15.31632710
v 15.06314147 -35.49763560 -23.72942679
v 15.76359943 8.52236897 8.84433929
v 15.58999997 8.67000036 7.22000003
v 15.38606640 9.42377094 5.33140777
v 14.87841457 -27.33525634 -18.37288402
v 14.73726053 -35.12832150 -23.40339497
v 14.51687980 -35.30797735 -24.20070209
v 14.63829447 -35.21135822 -23.72613922
v 14.59147222 -35.47354415 -24.52436090
v 14.39346187 -24.94905889 -18.13855208
v 14.17603903 -24.00604263 -19.71414126
v 13.64081353 -24.24273267 -18.30781065
v 14.43438698 -35.31518579 -24.65602010
v 14.22424987 -34.78064761 -24.53828976
v 15.65000042 8.34999979 7.57999998
v 15.05426038 8.05851258 9.35411919
v 14.70125653 6.94444077 8.45880527
v 13.05731107 -23.10175076 -18.80488917
v 14.96947277 7.57225370 9.10266861
v 12.56165653 -22.91217819 -15.61047137
v 12.27835752 -22.23934233 -15.95568843
v 12.57357746 -23.31126854 -16.59219712
v 12.29511481 -22.33964391 -17.12881401
v 14.40642308 -24.78468232 -20.10345273
v 14.33000062 -35.11000052 -25.24999902
v 23.91765267 28.18624303 -7.16665387
v 23.87730777 27.39591338 -10.27264819
v 33.74128416 21.56144567 2.06656847
v 33.67569298 20.78240924 2.70739617
v 12.08528876 -7.38098100 -8.46262090
v 11.81364618 -6.64112857 -11.54423878
v 11.00476552 -5.58179710 -12.57511508
v 13.76890298 -8.80583189 -9.07404162
v 12.69040816 -8.14424641 -6.97908271
v 15.29045310 -9.78844985 -8.19880329
v 14.31795582 -9.58193559 -7.16449460
v 15.97814821 -10.66170353 -6.50787307
v 13.56598828 -8.95525143 -6.10845676
v 15.07888827 -10.57604142 -4.93835704
v 14.40441608 -9.81081836 -5.18678734
v 17.26288721 -11.02759503 -7.68835982
v 16.91729762 -11.16812788 -6.03067456
v 9.73571092 -4.01169807 -18.10560189
v 9.94939916 -4.11560200 -16.19754545
v 11.66253258 -7.04460125 -16.69391617
v 12.27445155 -7.02400692 -13.37580290
v 13.25132325 -7.92342424 -14.11426906
v 11.03342604 -5.30817220 -14.27431684
v 14.41469789 -9.39914957 -12.39562128
v 13.31514586 -7.89328013 -11.90130226
v 13.01350445 -7.87436310 -10.56732889
v 14.80984595 -8.98789708 -10.50353423
v 18.34344305 -11.90891769 -5.85492840
v 10.42540092 -5.93406474 -17.89824851
v 11.47945132 -6.71480643 -17.40411110
v 16.44618437 -10.88384446 -9.80745815
v 10.11000015 -6.30000001 -20.12999915
v 11.05508581 -7.11218175 -19.42161657
v 11.52300369 -7.52685172 -18.47095415
v 13.96536827 -10.08657739 -14.90271371
v 13.50553613 -8.81248806 -17.86681265
v 15.21334331 -11.43801678 -15.22393338
v 16.09856635 -11.93103753 -13.76252528
v 19.26121488 -12.03476638 -7.20702438
v 17.99163222 -11.20143943 -9.26349685
v 20.29469423 -12.21925858 -9.72257461
v 21.42279223 -12.65931223 -9.08320118
v 9.62291285 -6.17730664 -20.60690150
v 13.14901933 -9.65700671 -19.90710758
v 12.29751948 -8.79299175 -19.64227110
v 13.13272864 -8.94712843 -18.92411523
v 15.31271823 -10.77550091 -17.07823388
v 22.57000096 -13.28000054 -12.62000017
v 19.24587600 -12.43031118 -11.53391600
v 12.07166631 -9.24480800 -21.69678174
v 11.04831323 -8.79013445 -23.09978381
v 15.13359789 -10.79583168 -19.75325868
v 13.67336139 -10.66512708 -21.09234221
v 14.09326028 -9.69924685 -19.23884638
v 17.03196764 -12.51214556 -14.45027720
v 18.04412901 -12.31189724 -13.82151339
v 25.28447658 24.22901616 -20.81520855
v 41.06741771 15.83999395 -6.46425691
v 9.86362156 -7.26193096 -26.04363672
v 11.57564018 -8.60315468 -26.74185298
v 12.33687345 -9.62446351 -24.44034815
v 13.60433176 -10.86004823 -22.91293629
v 16.58000052 -12.05000002 -19.84000020
v 21.30462229 -13.45920563 -14.50918708
v 19.35371943 -12.82824669 -15.15782997
v 22.81000093 -13.50000035 -13.77000008
v 39.81836140 14.07139655 -5.55898016
v 41.93942994 9.52263176 -7.93956872
v 41.44329205 9.17926151 -6.35912409
v 42.83608124 7.55084027 -7.42555410
v 42.87978634 6.88518817 -5.35508059
v 45.06106675 2.68469076 -3.12743196
v 14.42784257 -11.50507107 -23.48927967
v 15.44767153 -11.65589597 -23.78396504
v 15.06656595 -11.57449558 -21.50130831
v 15.05918894 -11.57358848 -21.39567211
v 17.27247052 -11.97402831 -22.04621769
v 21.03723958 -13.33717629 -18.78385432
v 44.75556687 3.83869838 -4.04921221
v 43.88591275 5.86573686 -5.38855186
v 17.71301776 -12.06190698 -24.70237203
v 21.20179310 -13.84027861 -19.81834508
v 44.52507943 5.72281191 -6.97042514
v 19.31210794 -13.08489777 -21.08247764
v 21.85675688 -13.54452781 -20.46549134
v 44.59205642 14.17448465 -10.68377867
v 45.00156641 13.61151598 -11.31490525
v 43.64453256 7.40651321 -9.91160795
v 44.84536499 5.93507616 -10.84206812
v 46.12592980 3.59158637 -6.07058872
v 46.35651782 2.74667447 -4.78096958
v 47.38628492 2.14774022 -6.44302182
v 48.36135730 0.23393604 -4.47026733
v 44.80079189 7.76999351 -12.46434636
v 45.62129080 7.69066764 -13.62171583
v 45.01646385 9.39950813 -13.11289240
v 45.23880407 6.82166545 -12.64975965
v 44.11162436 9.20329522 -11.66916639
v 44.49867830 5.99754089 -9.69675183
v 44.12861168 6.23143092 -8.36511701
v 45.03764957 5.34244906 -9.53150634
v 47.26822302 2.70477752 -7.96004850
v 48.73422533 0.86447783 -5.74062904
v 49.05191809 20.63218877 -15.07978700
v 45.86507007 11.10309456 -13.67991045
v 44.67126355 10.77606995 -12.43986655
v 45.93499750 6.43797312 -13.41720019
v 46.15567252 5.54578332 -12.92392798
v 46.66309431 4.14443202 -10.83688531
v 45.44717073 4.86310525 -7.86731206
v 48.10133949 2.63885316 -9.55256447
v 48.81779477 1.30236696 -7.23357685
v 48.98349941 1.71516440 -8.51547252
v 50.72275922 -0.30377664 -6.52616750
v 49.70983416 -0.76028029 -5.12390118
v 50.37822202 19.30008270 -16.21381380
v 48.17968979 12.50229310 -14.90266435
v 47.04491422 12.71001343 -13.94004188
v 47.72967473 10.40586550 -15.39870910
v 45.89943588 9.85216629 -14.05636501
v 47.64491692 8.33803229 -15.49758296
v 46.45517096 7.49590853 -14.43963312
v 47.43300006 6.77782856 -15.00658318
v 47.01936617 5.84374508 -14.23209999
v 48.18170145 3.89129040 -13.52517027
v 49.29465055 3.68376356 -14.45477922
v 46.58643529 4.49818233 -11.99101377
v 47.61208594 3.52799403 -11.64959278
v 48.69397730 2.89122714 -11.94644161
v 49.68067259 1.95715483 -10.69246419
v 50.52140728 0.80475636 -8.08267575
v 51.47217587 -0.25387848 -7.59128900
v 51.94994062 -1.38461671 -7.55912624
v 48.94119129 5.39715914 -15.46062529
v 51.33308470 2.97675282 -14.75083642
v 50.20467192 2.30297190 -13.27176951
v 51.72367766 0.90547523 -10.41704044
v 52.86192149 0.50916546 -11.16765942
v 51.98551342 -4.51622671 -9.03013721
v 51.32953078 3.31970653 -14.97512031
v 50.50883442 3.49305081 -14.99560475
v 52.43779346 1.47903489 -13.42287939
v 44.23496500 -16.79394953 -28.50321308
v 44.67667639 -14.76213336 -26.51081979
v 44.22185570 -16.38247259 -25.66669136
v 53.83696780 -0.57927769 -11.42925769
v 54.54010516 -0.11936139 -12.80152146
v 45.20314932 -14.56044614 -13.27714045
v 44.89893466 -15.02556913 -14.09691572
v 45.83542049 -13.47281225 -13.06230668
v 43.62076893 10.47291141 -10.91570780
v 44.35974732 11.65568177 -11.65131014
v 45.66754773 4.26490325 -6.59066299
v 42.86734387 8.44991300 -9.09060705
v 45.17675936 3.97269847 -4.96171601
v 30.85571714 -13.85065541 -10.00531390
v 41.60310701 11.71277091 -8.01631901
v 44.79769245 4.95100860 -5.96906804
v 45.50991207 1.06212113 -2.75971927
v 26.69999935 -14.01000004 -8.46000016
v 27.17392147 -14.35845997 -7.64236320
v 38.56104612 13.87880929 -3.34793376
v 8.44637398 -2.87303491 -23.89973588
v 23.94216694 -14.29788396 -5.87186590
v 25.58348887 -14.37335741 -7.76789850
v 7.62504432 1.67581870 -25.70695803
v 24.06349406 -13.87544069 -8.25091545
v 22.90822007 -13.43457215 -8.01242795
v 7.81775545 2.73832469 -21.82652242
v 7.76292803 2.16044416 -20.16992681
v 8.04797187 0.91808487 -14.68118187
v 7.87620433 1.60503271 -18.27872731
v 7.88988918 1.14416459 -18.81518774
v 23.41652662 -14.32702783 -5.38676791
v 8.29664059 -1.36906805 -21.41110413
v 8.44024494 -1.69387995 -20.75989917
v 20.16590908 -13.77780363 -4.21347423
v 36.10497713 20.28749511 -1.96069409
v 8.74737464 -2.29855790 -11.26945112
v 8.86045210 -2.13809614 -13.65908980
v 9.16600227 -2.81639933 -15.43910243
v 8.38358887 -0.36160700 -13.96608260
v 10.06736141 -4.33967588 -13.55723292
v 15.20675234 -10.87867096 -4.09580441
v 10.03377419 -4.31668619 -12.44984195
v 15.13087470 -11.48551423 -2.17833044
v 8.27101991 0.36071482 -12.19986752
v 11.53857447 -6.31639780 -5.72365010
v 8.48000031 0.19000009 -9.80000012
v 8.90316442 -1.53990544 -6.30621333
v 9.24296398 -2.50645471 -8.23932327
v 10.15717257 -4.27012704 -8.28032941
v 32.44808689 22.54143544 3.80986580
v 31.59227967 21.00611664 5.52359875
v 8.72942340 -1.17872155 -9.11598373
v 9.06611606 -1.85632007 -4.58412850
v 14.05704953 -9.81569011 -4.46273061
v 12.59713713 -8.86997674 0.27473384
v 10.45870129 -4.92602168 -1.00135861
v 9.39806830 -2.52385996 -4.10662033
v 11.51316147 -6.72844425 -2.17052875
v 10.33966057 -4.39559994 1.61751534
v 10.67945268 -5.76937525 2.11851671
v 10.33354085 -4.87607578 3.42825078
v 11.01749670 -2.54241005 4.58758650
v 23.30568619 29.31807376 -6.94140512
v 25.87301843 28.44146080 9.08919610
v 33.86082128 22.42447622 -2.30707787
v 41.33158177 10.19320358 -7.25973491
v 54.72777411 -0.46987372 -13.50933593
v 53.74854058 -2.45768228 -13.11502140
v 25.71813948 24.20633473 -13.99407536
v 24.62615445 25.89208819 -12.09186483
v 24.03216809 26.94603987 -11.32194325
v 10.54123696 -4.25509177 4.67198063
v 1.62789924 40.29231146 -17.94642210
v 26.31712891 28.82407233 8.03248584
v 62.00985238 3.01985722 -29.03645672
v -3.50582064 -22.45121449 6.17933786
v 1.04769436 -20.54711618 2.43802601
v 2.69346708 -19.85936984 1.25399989
v 4.08280687 -19.54150945 1.04454323
v 4.02179547 -19.55815218 2.48388574
v 2.02060211 -20.08509636 1.65999052
v 1.18123845 -19.69262026 -0.15435532
v 38.65256906 -23.83743599 -21.38209529
v 39.31465000 -23.11447449 -20.05138434
v 39.80125487 -22.91902713 -18.72951537
v 38.84350508 -23.84223789 -21.22317068
v 38.64346445 -24.08994734 -21.82006836
v 38.76394778 -24.13167618 -21.73939534
v 38.84153441 -23.50562997 -31.54265881
v 37.72789612 -22.00145647 -33.98409858
v 40.53303599 -22.79975452 -18.36068369
v 42.25653037 -19.97742802 -22.74860069
v 42.06249490 -19.74155009 -25.53415298
v 38.22376207 -18.29594560 -33.85023400
v 38.41467202 -16.71245322 -34.28196162
v 38.39190677 -16.39921591 -36.81277484
v 42.76230931 -19.78606358 -20.88594623
v 43.39630529 -18.54652725 -20.80594562
v 38.85190934 -14.98711761 -35.30187532
v 43.93356666 -18.12527329 -15.90877213
v 43.76647249 -18.02325808 -16.83218032
v 43.39371622 -18.75530370 -18.90962571
v 43.73123124 -17.28216372 -18.21256243
v 39.20260817 -15.93719237 -32.81788528
v 40.31655192 -14.15501535 -32.83160180
v 43.99927333 -16.90835692 -16.84693433
v 44.13089901 -16.67646319 -21.83210105
v 43.72350127 -17.92278886 -22.44655229
v 43.22401434 -18.51598173 -23.95020053
v 43.94080862 -17.02121459 -23.46363477
v 42.86593944 -16.82416722 -29.18537334
v 41.92266986 -14.97896947 -30.87820671
v 44.44314167 -15.99278115 -15.46336152
v 39.17486593 -14.98770434 -33.92190486
v 39.90518302 -13.72909453 -34.87997502
v 44.13316771 -15.52874409 -17.54092239
v 44.46474090 -15.38066566 -22.75794744
v 45.28611153 -14.70159739 -28.18644978
v 45.05085200 -14.74256720 -29.34044041
v 43.96552593 -15.28224070 -30.03778309
v 42.39906743 -12.47043815 -32.86541253
v 43.56385022 -13.54442723 -31.31479397
v 40.25384039 -12.65011076 -35.36947817
v 44.79180649 -13.66633456 -16.19477756
v 41.03210196 -12.14052830 -34.21465680
v 44.33660209 -14.35546298 -18.58057827
v 44.39247027 -13.93810380 -20.47642134
v 45.55164278 -13.93060945 -27.75423974
v 46.05542496 -12.96915580 -29.06445973
v 44.99937966 -13.53164762 -30.55269085
v 44.71182823 -13.21834791 -18.86350848
v 44.65467483 -12.99255900 -22.15440944
v 44.84952241 -12.92077638 -23.60210381
v 45.66565529 -11.91550400 -24.21551198
v 46.20652646 -12.25229818 -26.43389441
v 44.96510327 -12.36128435 -31.62834048
v 39.35194761 -9.40502901 -37.39035130
v 45.88255286 -12.90720329 -14.79465980
v 45.71655765 -12.00827118 -17.89977401
v 46.16001993 -11.95658185 -16.05131663
v 45.04021630 -12.17447594 -21.60043269
v 45.14411837 -11.78377215 -19.70917545
v 45.58988288 -11.89308614 -31.52495623
v 44.35962066 -11.06345188 -33.57416019
v 41.98471829 -10.95448062 -34.41666067
v 42.71980375 -9.96694528 -35.14610603
v 43.53246465 -10.53242479 -34.15085003
v 41.22821242 -10.51479299 -35.26435420
v 38.52172941 -8.61462206 -37.54995391
v 46.32829875 -10.82046609 -17.60362461
v 45.88425905 -11.18471101 -22.55093679
v 47.00889811 -11.04091853 -26.10827610
v 46.94509506 -11.00602001 -28.19881961
v 46.83113471 -10.70188079 -30.99733032
v 40.84179923 -9.12132859 -37.12548688
v 38.78731653 -8.27964675 -37.70180792
v 38.00676018 -7.36493198 -38.04837167
v 38.31627592 -7.94534292 -37.75830194
v 46.14144564 -10.50890330 -19.30319704
v 46.06800899 -10.67003328 -21.10158093
v 47.29916528 -9.56005603 -22.50209451
v 47.39289358 -9.98765975 -24.58546683
v 48.04237932 -9.96774156 -27.81693451
v 46.09993473 -10.69868077 -32.66184404
v 45.09889707 -9.38632432 -35.36307439
v 44.14832592 -9.85132437 -35.36079079
v 43.63078251 -9.58203245 -36.12922505
v 40.14511406 -6.59686979 -38.93468156
v 36.93308681 -6.21450925 -38.45182061
v 48.73984680 -9.22902580 -25.44025145
v 49.18272793 -8.77552293 -26.99199691
v 47.16728255 -9.53282043 -32.12104738
v 48.02921787 -7.89921731 -31.77049384
v 48.00605401 -9.71433800 -29.92134169
v 45.82282156 -8.52389634 -35.73685884
v 46.23163864 -7.39236083 -35.00143066
v 46.29678279 -8.37681070 -34.33863819
v 42.20620543 -8.92097224 -37.38924116
v 43.16521809 -8.38194788 -38.11823577
v 43.26238111 -8.69596284 -37.12804988
v 44.21000183 -5.70068089 -40.64803198
v 47.64149711 -9.51832719 -14.63638619
v 48.55808616 -8.67013168 -20.26567422
v 47.51065746 -9.17928945 -19.15086620
v 47.04679921 -9.61412117 -20.46912350
v 48.91614243 -8.93626641 -24.40929599
v 48.62313345 -9.30221379 -28.50727923
v 48.86256158 -8.31092428 -29.77510728
v 45.74114457 -6.17647497 -37.52665594
v 41.01484269 -5.13381464 -41.01738706
v 40.68955407 -6.10069092 -39.55874592
v 50.40690303 -7.40105705 -25.33251047
v 46.44232243 -5.64046344 -34.62618217
v 46.90954834 -5.94456773 -33.17287564
v 46.38044164 -5.18154027 -36.84834018
v 45.64066976 -4.72749723 -39.91499916
v 48.36363718 -8.67257919 -15.54182172
v 49.31223765 -7.41139799 -15.00719413
v 49.14988577 -7.27733131 -16.53011888
v 48.62584919 -8.50835722 -18.50935817
v 48.30543697 -8.75638518 -17.16959476
v 50.12297630 -7.67187960 -20.53289488
v 49.29706827 -8.38406570 -22.39105664
v 50.85160211 -7.48717086 -23.99958670
v 49.99374598 -6.36098115 -25.18633567
v 49.62171987 -6.61434745 -27.16417611
v 49.15033281 -6.59102295 -29.87544052
v 49.24095050 -5.68033475 -28.41371298
v 49.32088405 -7.61310803 -28.39090861
v 46.73501849 -4.33320925 -35.45013070
v 46.96122557 -4.13857261 -36.86714545
v 46.60415649 -3.75665142 -38.68533671
v 50.59655756 -5.98370284 -14.14858550
v 48.93426597 -4.05112794 -29.82464805
v 46.18728533 -3.05576879 -40.27555138
v 46.31812871 -4.24313033 -38.97504508
v 45.90195417 -2.58334680 -41.20273143
v 45.13667524 -2.07913830 -42.49557480
v 50.77219754 -5.27908606 -16.36939682
v 50.81488192 -5.51465945 -23.94042537
v 50.57084560 -5.02736913 -24.53065850
v 49.76164550 -4.52271244 -25.69937706
v 49.45475981 -3.65080079 -26.81300044
v 49.35341701 -4.50702198 -27.33900212
v 49.15870354 -4.19967622 -28.57428230
v 47.26465791 -3.57572129 -33.75639021
v 46.69746757 -4.85033775 -34.32464600
v 47.89097235 -3.10979877 -36.22219712
v 52.20234394 -4.92104748 -11.87402103
v 51.75187439 -4.68409155 -23.45411293
v 28.18024531 14.96054232 -34.93916616
v 49.39055443 -3.97223281 -27.61722542
v 48.00742865 -3.86494189 -31.48363158
v 49.63447899 -1.72463083 -30.08645028
v 47.36210778 -2.21528602 -40.53479433
v 45.09840161 -0.73772710 -43.16809773
v 51.98660120 -4.44837753 -13.61055579
v 52.14469507 -4.21582488 -23.06531183
v 51.40104145 -4.01611114 -23.63496833
v 27.95395628 15.90145938 -35.31353548
v 50.49038306 -3.28280218 -24.50179681
v 50.84426329 -3.06619890 -24.50451441
v 50.27566478 -3.25270533 -24.75501224
v 49.86034706 -3.41088488 -25.39836243
v 49.96527359 -2.50439532 -26.34575218
v 49.19026420 -3.31826461 -27.75281481
v 50.06034300 -1.78126933 -28.34394015
v 48.61320555 -2.15867884 -32.31260553
v 48.68506640 -1.84938195 -34.06241164
v 49.02969301 -1.77181629 -35.40092707
v 49.87658188 -0.87879685 -34.54960510
v 50.38353801 -3.08984029 -24.69062991
v 27.10761316 15.55930823 -34.09458697
v 50.64997822 -3.80896684 -24.25458468
v 54.35955524 -2.78631132 -24.03971553
v 52.06012353 -3.36406450 -23.88452552
v 52.01960728 -2.88482080 -24.69866350
v 51.52757838 -2.49038590 -25.14891699
v 51.90764368 -1.85284496 -26.15627833
v 51.63075402 -3.18241119 -24.42819066
v 51.66672915 -1.14145654 -28.33540738
v 50.50829425 -0.65851351 -32.45871142
v 53.57123166 -2.65509658 -14.30279762
v 51.36711895 -0.11791771 -34.70848128
v 51.95450410 -0.22859889 -32.02226385
v 51.90033838 -0.41773290 -30.84483929
v 54.63543162 -0.77817135 -14.30904120
v 18.60619523 16.50220528 -33.86485949
v 19.82649229 16.97664335 -33.98584202
v 21.04130946 16.59635827 -34.01436284
v 22.09441923 17.92131364 -35.00691056
v 53.40462178 -0.17704198 -35.36022082
v 51.47991329 -0.14657172 -37.62503341
v 51.49513856 -3.64135555 -23.76290038
v 51.66523904 -3.35473660 -24.09785241
v 50.02785847 -0.67407463 -36.60894558
v 50.53400621 -0.41348426 -38.92409801
v 48.85945842 -2.18485575 -38.30597922
v 47.39938676 -0.77640329 -41.96828976
v 46.75396904 -9.57618188 -33.00829232
v 44.88967732 -10.38379502 -33.96246955
v 37.05851361 -25.53119324 -24.03876372
v 46.43319547 -11.77761424 -13.76876701
v 48.06772247 -5.84567245 -31.12054057
v 48.21373522 -8.97453073 -14.80689738
v 46.87947035 -10.20306535 -16.36813395
v 50.95854774 -2.45935097 -25.20076372
v 50.26758462 -2.87832646 -25.04366264
v 49.40608516 -3.99801787 -27.13978477
v 56.52157590 0.18419210 -35.90692207
v 56.15129322 -0.01700894 -33.06414187
v 21.91058546 18.57252605 -35.39111838
v 17.09000021 15.06000012 -32.99000114
v 15.13080951 13.56947049 -32.50014037
v 14.58280161 12.89899927 -31.20352700
v 57.26609752 -0.36989918 -34.96723250
v 57.47406185 -0.33131122 -34.14320573
v 13.70353717 13.00235372 -34.20268744
v 13.43297400 12.44253386 -31.60818294
v 11.40389964 11.41427457 -30.77250533
v 11.55149098 11.86055411 -31.62487596
v 12.51443662 12.12645229 -31.04005754
v 10.02361905 10.66660509 -31.97785467
v 10.44106204 11.17490139 -32.52235055
v 10.57550497 10.92294790 -31.25782311
v 57.35933408 -0.25447464 -34.72604230
v 57.31268227 -0.15967127 -33.71727467
v 57.08267540 -0.12886125 -33.25096145
v 11.88813522 11.23503130 -30.37542850
v 10.62833983 10.41942555 -30.32724001
v 9.98135656 10.13342105 -30.79414926
v 9.74272098 10.20854060 -31.33194521
v 50.28016865 -3.06351879 -24.81372841
v 9.70290788 10.81400458 -32.06887096
v 9.29608010 10.55280957 -31.61363676
v 9.31209140 9.58299357 -30.98678589
v 8.79374333 10.73618326 -31.85481206
v 49.42270368 -3.85864172 -27.18985640
v 21.02816477 16.24581218 -33.27810019
v 21.13747783 17.57778786 -34.88090262
v 22.09763601 16.53682813 -33.93668681
v 21.71003260 16.04603976 -32.96782449
v 21.36044018 15.69674537 -32.14097768
v -8.45275819 35.88456288 -24.83484335
v 36.65168956 -27.56531164 -31.35932982
v 22.53079228 15.89810662 -31.20465577
v 20.20999976 15.42000007 -30.54000065
v 24.50068854 15.59374575 -23.95762503
v 24.60592799 15.52939508 -26.17433667
v 25.51134676 15.03342763 -24.96185899
v 25.78061633 14.78299964 -26.23242885
v 27.98790671 13.77470139 -33.94744918
v 27.61841565 13.71574774 -24.91455153
v 28.64776738 13.01987376 -26.42283589
v 28.85998972 12.41231430 -33.56651589
v 29.87834811 11.65478677 -33.81511196
v 30.99512309 11.55067515 -35.50427407
v 31.41482174 10.39013360 -31.99557588
v 30.41233867 11.61334664 -31.51904047
v 31.50358424 10.11492126 -34.27485377
v 32.41540864 10.78575011 -36.20950133
v 32.38978982 10.02427563 -31.37832507
v 32.90650994 9.26906336 -35.73261946
v 34.06878561 8.01671948 -34.93034840
v 18.32423918 -17.80827343 -34.09336880
v 18.03912036 -17.63972826 -35.20882502
v 19.17090453 -17.69251190 -37.00184822
v 35.42000055 6.84000039 -32.97000006
v 18.04228313 -19.19790730 -30.69962561
v 17.84677617 -19.84336972 -29.39424478
v 16.57876559 -19.08422448 -29.02992070
v 17.56901480 -18.31694134 -31.84518218
v 35.09147465 7.47524202 -35.75013205
v 35.53190082 6.66358415 -36.52887791
v 18.73865537 -20.48033476 -29.98251468
v 36.24999896 4.94000036 -35.39999947
v 36.34963557 5.63781895 -37.33908385
v 16.61894657 -22.50543050 -25.86799487
v 17.13918336 -23.85025099 -26.25643276
v 15.97634330 -24.18462560 -24.52886105
v 17.49938540 -23.11720327 -27.47519501
v 16.91628993 -21.72211185 -26.82583034
v 17.61453599 -21.17766067 -28.11182663
v 19.82323080 -21.06574550 -31.31414205
v 19.73245665 -19.41851154 -32.81886876
v 20.03909647 -18.64357293 -34.93329510
v 20.39130963 -18.50369573 -36.59723327
v 14.39708099 -26.01670660 -18.97185110
v 14.73701000 -26.91775002 -21.69991285
v 14.61339183 -23.91279675 -21.65265754
v 15.30914754 -25.06861649 -23.23465422
v 18.71975698 -23.96214753 -29.12232094
v 21.63784951 -19.22038756 -38.46269846
v 21.73481509 -18.75163987 -41.05700925
v 16.79698937 -25.86321719 -26.01375245
v 21.21037245 -20.12618445 -35.37660465
v 15.97069949 -28.20271626 -25.94747208
v 15.26340190 -29.70439009 -25.49181506
v 17.58127287 -26.98566765 -27.82530151
v 20.87261900 -21.24569938 -33.17155689
v 14.64517880 -28.66691351 -21.87824994
v 14.57783021 -30.37563339 -23.14782329
v 22.64135703 -20.68625577 -40.72751850
v 14.92985059 -29.61476147 -20.96722461
v 19.28919181 -25.70808306 -29.96476181
v 20.66413313 -23.67020771 -32.05515072
v 22.19960652 -20.75398900 -37.97040880
v 14.60836083 -32.62927011 -25.72560124
v 16.64395817 -29.36344966 -26.92840062
v 17.22719893 -29.68147770 -28.19662355
v 21.75801992 -22.32366614 -34.82570872
v 22.81533740 -22.45486900 -38.53330389
v 23.42833951 -21.26794495 -41.92585126
v 15.24590794 -22.68808894 -23.94175529
v 15.54737333 -21.85412869 -24.87591468
v 14.32738733 -23.07546698 -21.20020427
v 14.59403057 -22.77616598 -22.23325334
v 15.55938553 -20.66826448 -25.99781193
v 16.06569812 -31.90653399 -27.49196067
v 14.78532702 -33.75730291 -26.51938796
v 18.04243401 -28.81521732 -29.26030755
v 20.54671384 -25.44573136 -32.10557997
v 22.31453359 -22.96240442 -36.41544282
v 22.44310267 -24.25945550 -36.93924099
v 22.89294638 -22.22702466 -39.93095085
v 22.71805517 -22.98831940 -39.36830536
v 14.26404994 -34.20329466 -25.42065084
v 14.49806336 -35.15422717 -26.21992119
v 15.15669376 -35.06640717 -27.56440081
v 15.52317943 -34.48016942 -28.16546522
v 16.95760712 -34.88343209 -29.95425276
v 17.59528182 -31.56091273 -29.54415977
v 17.10843481 -35.64573079 -31.48108348
v 19.25764419 -31.52529150 -32.89846703
v 19.87899654 -28.02944556 -32.17811137
v 19.24336143 -28.87776680 -31.44398704
v 21.47047967 -25.24606511 -34.36120600
v 21.38040215 -26.40967444 -35.00821069
v 22.67030068 -23.51958491 -38.76391053
v 22.54976891 -25.04297532 -38.71274367
v 16.49315655 -35.80556810 -29.58299778
v 16.61879569 -36.34902462 -30.18507361
v 17.72004925 -36.14175320 -33.06550160
v 18.57320406 -34.77963805 -34.06693414
v 20.28667554 -32.86830708 -37.36902773
v 21.10218816 -31.01100773 -37.16021776
v 21.13522030 -29.48776633 -39.18518871
v 21.20519243 -30.46506643 -38.33358362
v 22.00471796 -28.02838385 -38.85392472
v 21.44315466 -28.61434221 -37.17722744
v 21.51514217 -31.02357499 -39.60710391
v 22.14930765 -29.21980806 -40.13090953
v 22.24976011 -27.42242999 -40.06686807
v 41.03698954 -4.07058839 -41.67479277
v 42.36769676 -6.28738431 -40.48361257
v 17.39283279 -36.90263256 -31.90999851
v 20.96756920 -31.53451160 -38.03932667
v 20.31688765 -30.85962310 -34.93732214
v 20.19448765 -29.28731777 -33.62736478
v 22.41175994 -26.94533020 -38.88186812
v 20.93081363 -27.90419757 -34.54077244
v 15.62256459 -19.55106109 -27.47630514
v 14.66315147 -19.00460944 -27.47779153
v 14.51997366 -20.91222629 -23.18786643
v 14.17171676 -21.49331383 -21.49939351
v 21.85153216 -26.85236931 -36.79487109
v 13.60328496 -19.50900443 -24.43713322
v 13.48311640 -20.03220282 -22.14016952
v 12.64473703 -19.11286265 -22.05302939
v 13.23364582 -22.03987166 -19.10711825
v 12.41976395 -22.32824452 -17.93199591
v 12.75744569 -23.24259281 -17.66001992
v -61.38506159 3.54552176 28.03516947
v 25.32923222 15.31304885 -22.21249789
v 32.63098747 10.63131448 -30.31385131
v -64.58932906 5.68361161 17.71535352
v 31.82929382 -17.71456003 -7.52876652
v -47.36731201 30.67117557 31.12722933
v -22.02425525 18.30591634 14.14556149
v -51.10516399 -9.41194315 25.40794201
v -17.03784056 -18.36612821 -31.54429421
v -61.48462743 24.80973490 -8.65867175
v 10.71163826 -4.97437362 -4.11320571
v -23.31631072 33.07632729 0.01440861
v -13.99739087 35.30988842 -23.42694439
v -39.65755552 -18.05908605 -2.75174645
v 2.68681999 23.23904075 14.58229963
v -7.68459588 25.75121261 15.84301889
v -48.95292968 30.11842258 13.31938244
v 60.55790186 1.43260800 -32.05690533
v -14.69354331 28.61375175 -22.04731479
v -37.14963794 14.15713131 19.08316649
v -7.21953670 -23.25513586 -26.17894113
v 22.77918160 30.18912487 -10.61686873
v 0.77324128 23.29654619 14.34064563
v -11.65313460 -24.79209006 -23.46659638
v -48.03661257 33.14973414 -11.22192573
v 22.09237590 15.73882811 -29.05003913
v -13.12704198 39.40423951 13.84012401
v 30.25877289 24.59155396 -1.15411496
v -37.30908036 -1.80225493 17.11064763
v -24.25530367 33.77688304 26.67459100
v -24.06278625 41.19863734 28.09593081
v -12.98845559 -28.94752286 -30.84332496
v -61.11706421 21.17258310 7.71704363
v 42.72755608 22.03135751 -13.16134539
v -37.57044673 19.31854896 21.81744203
v 8.05732328 13.18361424 12.22379971
v 13.94177694 16.79860801 -34.86939147
v 22.32048288 15.78198187 -29.82012182
v -34.62614492 33.57876465 29.72431667
v -6.79683639 23.26258272 -23.22663181
v -7.71590555 14.56291135 -23.63080718
v -57.08201602 0.86602086 27.40301937
v -58.47905576 17.00032689 26.89375728
v -63.05585057 22.80234359 -8.55256058
v 0.02496618 17.09564403 -25.86296014
v -9.98349488 36.33471578 5.79184154
v 26.16498247 23.46949838 -18.88260804
v -54.21160534 27.05523930 1.49238005
v -54.42172289 27.68148668 -2.16470496
v -62.23603711 13.25165667 -18.64334196
v -33.64768624 13.20931688 16.80375636
v -9.00111999 35.89684144 -24.72960390
v -32.27683157 -23.87255989 13.15428223
v -24.58288893 18.11595261 15.16757999
v 0.69075281 -19.04502325 -3.61615885
v 23.43031950 26.62092634 -19.32915114
v -4.36712243 7.90043268 8.97115935
v 50.69155619 13.18571437 -35.87505966
v 41.71999916 -3.07000009 -9.46000032
v 21.57513052 -13.32129911 -29.43791077
v -16.11267217 40.26759788 17.12613367
v -30.83693609 13.96520343 15.53829014
v -5.70719270 6.24244148 8.60842410
v -12.37658784 36.80570796 26.70665272
v -51.43387616 28.35061587 4.06018272
v -46.02752626 -4.20398870 23.90965261
v 24.34748411 -36.91538051 -33.59597549
v -31.93833306 35.24343297 -7.54561368
v -27.50723623 -28.24309655 -24.43447895
v -43.71399805 -14.21196386 -27.78921276
v 23.95283617 25.83612874 -21.15005441
v -54.26252633 27.40757726 17.61476137
v -10.92444547 10.38670912 -23.15497585
v -44.26069558 32.83143789 16.11375250
v -22.10359275 40.75878859 -16.27222449
v -2.96274852 -21.23027854 -25.16770549
v -27.19751000 -15.23380447 -26.72767080
v -45.47498375 -14.37365543 -6.54999446
v -47.50891775 -13.16939760 -27.00722404
v -26.08358115 -28.97756174 -26.67820081
v -35.64116731 35.32484546 18.73568632
v -31.54443577 -24.09654297 -16.63808525
v -21.74706385 38.95717487 30.22343852
v -56.22718856 28.09289657 -7.84715079
v 45.21100223 17.72590168 -25.47612414
v -44.52821612 -15.14305174 -6.84753805
v -4.52372432 -23.80960993 -31.59037977
v -29.68779951 26.86484903 22.07460068
v -56.60388619 26.56380832 18.81683618
v -24.76041764 19.70341802 16.17025211
v -11.79710403 6.11057924 -23.63893390
v -54.10790443 27.29307488 0.40494747
v -3.72834993 6.46270625 -26.79575048
v -48.52204397 13.05618230 27.41516009
v -38.09937462 -18.04531924 3.94568266
v -20.90036497 34.76684541 -2.53359275
v 51.79735646 17.38915592 -29.68172915
v -2.58526858 9.04517621 9.41044278
v -5.06116170 26.80895478 -23.72713573
v -19.85359006 -23.26154150 -34.01965648
v -51.35499313 -11.13531366 -9.38797370
v -36.11743078 0.56427042 15.48916847
v -25.61297081 5.82848629 -21.23189904
v 8.53811391 15.58304392 -29.40358222
v -55.06037921 26.20217390 4.50315746
v 26.00296587 23.80944230 -15.38893115
v 9.27333999 14.83133435 12.71084510
v 14.83871695 20.51033825 -31.42506629
v 32.52361342 -28.90799008 -27.15629525
v 0.77971758 26.32525563 17.20677875
v -47.18658328 31.12701513 11.90341916
v 22.74741605 27.67415158 -17.96614192
v -37.20880672 35.06363183 21.66493796
v -34.01391953 1.22565008 -21.16124518
v -48.90631884 22.91645110 30.57955764
v -29.42159772 17.08008163 16.66584238
v -38.65375742 17.03723520 20.87804116
v -29.60827202 19.60652880 18.26163754
v -41.99513048 -17.05282554 -3.55290878
v -15.81437141 17.44681410 -21.32281475
v -8.90689809 -21.87580615 -4.03973600
v 8.35926551 9.93967801 -31.58450499
v 0.15820228 11.07243076 10.13665646
v -22.82095514 33.02408755 0.76807820
v -10.01171768 4.72315494 -24.78620224
v -29.14920449 15.68398811 15.73252678
v 24.24822375 15.72784968 -18.25814322
v 30.12222610 -30.98240122 -27.29802579
v 1.44142623 27.42335387 18.13173480
v -30.70502728 -24.16393533 12.83110678
v -10.86712629 23.66122417 -22.37831987
v -10.92546806 42.18379781 -16.11571759
v 54.76215854 6.38132542 -37.27677464
v -36.38947755 24.15283769 24.67757463
v -20.26814781 40.77193141 -12.06919551
v -15.93703218 28.29718776 -21.73290960
v -13.13201617 5.65364445 -23.36565778
v 1.92952680 29.16738950 19.17715557
v 6.09533861 7.99691863 11.59321517
v -45.83249614 -16.52643271 -14.14384041
v -49.25655946 30.09824269 14.90015164
v -37.28834167 -2.35550385 17.35278592
v -28.74461748 22.88882807 19.81691830
v -6.19923649 -24.49610084 -30.73249385
v -23.57118949 21.68896981 16.90661907
v -14.10943922 30.32291308 -22.44839817
v -31.14250675 -6.74206158 15.57615120
v -36.59214079 33.79258141 30.94079904
v 3.01039242 19.12929118 -26.54380724
v -50.73431507 -12.40296476 -26.85530856
v -31.66003525 32.70039335 11.42939273
v -8.96466803 39.57875073 14.17413726
v 49.41324145 -3.69701930 -27.23006345
v 51.94318295 16.97924547 -30.33883125
v -41.95278883 16.32851176 23.04545976
v -25.91838129 35.83875671 13.80969025
v 10.72503813 -2.37627560 6.43218774
v 33.62163901 9.56422463 -14.68725596
v 1.65794557 0.16422362 -30.26008047
v -17.72201434 -29.61644903 -28.69209275
v -43.43368113 28.57640944 30.97092174
v -48.66112769 -0.78167900 24.60705861
v 8.64737015 35.25902331 -7.77762150
v -28.55414338 21.67719416 19.05966364
v -56.86942860 -6.23727357 -23.38335104
v -21.20260894 26.47960372 19.10718903
v -21.87254839 13.27994466 -20.68950236
v -27.98578143 19.51415837 -19.88761313
v 61.90591678 2.60467571 -27.91629359
v -3.90774896 22.13474922 -23.89258891
v 5.99473296 -17.76029728 -9.76342242
v -0.30537572 22.05736376 13.19828536
v 17.82953553 23.08647893 -32.88958594
v -7.86391832 4.67012264 -25.70934035
v -14.95190524 23.34063500 -21.32344991
v 2.70934193 24.72533658 15.80376923
v -3.02686123 4.80761752 -27.48376317
v -41.11219943 -24.32711236 -24.18102510
v -44.96714100 30.87357245 31.50304034
v -37.80814633 23.17923866 24.97335896
v -15.42139985 26.34102851 -21.55351639
v -49.91009831 29.35526893 7.64727034
v 13.51122279 -18.16815324 -30.93013726
v -55.85137755 27.16618031 -3.04236985
v -12.40717899 34.50839967 -23.62021431
v -10.95356699 8.98547471 -23.35194312
v 2.16911710 -17.95893162 -9.40900762
v -10.77904180 30.28937988 19.17839423
v -10.48848219 29.65748869 -22.97637612
v 41.86911508 -19.78265494 -11.19243447
v -23.44191074 32.66478702 3.55373952
v -63.57162446 11.71182562 -17.95419678
v -42.35488549 -19.94339563 11.10301726
v -36.13054752 30.10642342 28.16502564
v -12.78973464 14.09694925 -22.19364233
v -6.57095900 5.58985118 -25.97780339
v -38.23832422 35.29598564 24.01580475
v -24.35863949 10.60939673 -21.38006128
v 40.38533941 -23.02967571 -20.56634426
v -16.42719656 -27.11207047 -17.89091527
v 17.80889370 19.15459149 13.15712556
v -0.77641942 -18.66231300 -19.44112964
v -44.78960112 -5.58316056 23.40712398
v -25.61060898 25.17096139 19.86762695
v -32.83503652 -19.61817592 -9.55191255
v -61.64876372 24.31276254 20.85306868
v -25.68401396 34.16033834 10.73134225
v -52.96349898 -11.68455929 -11.27004903
v -1.33112387 -18.72222684 -17.82203466
v -4.06082114 37.62642667 11.57037169
v -7.28855515 -10.07346343 -31.71941265
v -8.33395589 -21.90265618 -0.98345359
v -59.27977711 26.51802450 -7.89207406
v -58.04009363 26.59727447 -5.55701833
v -5.27818734 32.58273005 -24.83497001
v -50.34644902 -13.17648310 -27.23804303
v 3.11974646 16.92744717 -27.14091539
v -36.48561612 -23.23004231 17.20419899
v -49.70094934 -21.18308097 -26.76974796
v -43.01752895 12.22304069 21.80372924
v 5.91452466 -19.07981373 -3.38388840
v -19.37787235 40.70591927 23.80812913
v -31.51448816 38.42024878 22.60115556
v -13.98394629 32.82951564 21.51399478
v -56.65485188 2.59489985 27.46492624
v -16.45968854 23.39739911 -20.87925002
v -32.43969008 -17.43358374 -6.85548969
v -51.22868717 -9.85985249 -25.92939697
v -15.57462011 -7.22144311 -27.21741050
v -36.66301444 24.90095422 25.28605424
v -5.34973061 23.97016995 14.19383660
v 17.56529883 16.10795408 -35.06241739
v -40.22756591 -10.54657996 21.46428823
v -50.84529147 28.12888846 13.84000201
v -41.03220254 2.87143840 18.15555431
v 39.88796100 -23.33268896 -20.47006413
v -66.00592285 14.93171602 15.84842615
v -20.91282047 36.20296717 11.19654998
v 54.79552597 15.30596893 -33.39182585
v 46.84298858 11.12132147 -14.47757427
v -55.58326095 18.72692816 -19.84202303
v -19.44628358 40.10883719 20.63371241
v -26.63186565 18.56686920 16.30709134
v -60.48328057 23.45501445 -2.91652558
v -23.64747040 26.42338350 19.85721849
v -63.19935620 17.25699939 26.06705576
v -5.37905144 -21.24361880 -20.51985264
v -59.42056701 -10.14384441 -14.83497489
v -33.62451121 -17.01443270 -5.70643460
v -17.56092720 35.97314656 8.84421449
v -51.93475261 28.27606723 0.90593711
v -0.64673799 -21.24529146 -28.45946699
v -56.59161508 -6.36372063 -9.62244067
v 22.10793272 19.00946535 -35.62151268
v 14.97824769 -10.68012137 -34.27203000
v -20.48119158 30.29704839 20.61090991
v -7.49580143 1.66490965 -26.67327411
v -2.97734607 35.36568582 -25.82648769
v -38.34922984 12.46845722 19.17349920
v -1.91724591 5.61104296 -27.63462439
v -35.85557267 21.51327953 22.46372774
v -45.30565068 21.05264924 28.33381668
v -48.57929796 0.93570934 24.66790937
v -59.25654992 25.14154278 19.26406287
v -19.71196756 25.00404976 17.88970083
v -44.25831884 14.21969384 23.82678911
v -58.85620043 1.93581614 28.25822867
v 52.82485858 16.82662964 -30.86563386
v -48.42154682 30.81154823 14.67131730
v -31.59496561 30.48224747 25.53691342
v 12.53577881 -8.36848095 -1.91612716
v -59.40978602 -4.82723024 -21.73460647
v 45.97537592 10.69416851 -37.32922301
v 25.77576973 -33.00044686 -37.71501780
v -44.80191693 -15.71540907 -28.42153423
v 46.81276530 16.97850972 -27.29661949
v 4.72556194 -12.54631486 9.10415407
v 9.64865740 -3.64483427 6.43751398
v -1.93909730 -20.73012479 -24.70930107
v 11.76717691 15.81623778 -32.26488829
v -14.58522212 19.91935261 -21.49080858
v -49.20494929 -6.91089127 24.86252040
v 13.70364521 -22.57633209 -19.76229437
v -13.67235091 -9.89938248 -29.21397798
v -43.75273362 -17.53918082 8.15223902
v -18.42437498 39.98307139 18.71991903
v 32.96421096 22.60243334 2.63944315
v 36.94203496 19.51811835 -16.53994061
v -54.07609418 29.92078289 -12.14325987
v -34.19326618 -23.80169183 12.14102190
v -9.03724786 10.16642433 -23.86460826
v -63.28170002 20.20720765 -16.41019061
v -30.41072376 35.45628861 -7.57418619
v -7.99461640 27.08291635 16.99231938
v -22.35711552 35.43380648 10.49090177
v -62.17734888 24.03435297 -9.64017585
v -22.33518846 40.01538828 21.75050415
v -23.26307260 27.01909281 -20.57400718
v 4.34318371 22.29524776 -26.31743625
v -1.06084987 -18.59772950 -15.87733068
v 47.22656310 7.40054389 -42.82908514
v -21.67958394 25.72906017 18.87057722
v -11.46299485 31.45550191 -23.15052599
v -57.06931278 26.02808364 -0.81331871
v -53.37475985 28.15825678 18.28598604
v 4.76394314 -1.72668614 9.86267254
v -36.07114777 -0.22392500 -21.48454264
v 43.56701672 20.43207921 -18.14536750
v -2.14366894 23.56190048 14.31237534
v -8.04115552 23.83101173 -22.96301350
v -27.01797895 25.04936047 20.29128745
v -4.76317247 10.09897236 -25.74813180
v -61.00599095 10.19771770 27.32965164
v -27.58917585 31.94208816 6.71457825
v 10.63263137 -5.30796917 -9.91502963
v -59.36922878 26.01413801 21.05233446
v -53.18794027 -6.57779165 -24.35030602
v -54.45306376 -7.26786163 -8.42490047
v -49.86942187 29.15941365 9.98846907
v 37.99038008 -11.51264925 -38.10407966
v -18.64977740 34.64410082 25.43536574
v -26.44409798 -2.96301115 12.03386486
v -34.16216001 -16.08582586 20.26781626
v 4.10521077 -17.50376634 -17.54945889
v -46.39462754 28.86208333 31.39149770
v -29.92165834 -28.07154320 -25.07134713
v -22.95656875 15.23013227 12.79496029
v -2.97596562 29.10560742 19.28771287
v 50.17148331 12.36892119 -36.99131683
v -37.38891333 -3.18839890 17.79292896
v -23.09992164 39.63802010 -12.63905782
v 2.91443313 28.10386010 18.31865124
v -28.12776156 21.00598626 -20.04148997
v -35.55294871 33.71488675 14.42483254
v -43.41445491 -15.86360857 -5.98444557
v -32.47676417 2.27322197 -21.20866440
v -42.28011519 -1.43074000 21.16921172
v -17.07721315 37.40374744 -23.36423472
v 52.76128277 6.25149999 -39.11446780
v 2.47602072 -13.08047678 10.68755332
v 43.93806309 -16.12821966 -19.42759193
v -1.81742955 -20.06843314 -22.56631665
v -13.87519855 37.92135790 -24.19146150
v -18.65302771 31.29766881 -21.67386562
v -33.05326030 -3.55112250 14.99118563
v -16.85458049 35.26748344 3.23231192
v -7.85836671 37.18991205 24.51703884
v 49.91144687 19.31236498 -14.83178791
v -35.39616987 9.53505468 16.42589271
v -15.89934342 22.41570316 14.97756224
v -8.44422076 24.10987951 14.50608112
v -36.87892109 31.69057518 29.77187373
v -34.59955752 -2.03955895 15.28081950
v -13.99960462 33.08308870 -22.96577767
v -37.36687079 20.33086866 22.49984071
v -33.29684213 12.12291606 15.93940891
v 61.70049310 6.62939297 -25.72479658
v -53.02087590 26.46572888 13.62163201
v -51.78011581 -16.23163745 -17.67159812
v -19.16115917 23.27438258 -20.27072944
v -17.24770851 19.03211698 -20.87286115
v -13.32930196 21.37061208 13.30871414
v 44.56808046 10.60151495 -36.00825742
v -24.18639883 -26.28844604 -16.15390927
v -37.98475489 9.94872022 18.27462204
v -12.95924000 21.54316194 -21.80472016
v -14.43529781 34.87439826 25.39880201
v -10.03107615 22.04927057 -22.34498784
v -53.75394970 -4.60672984 -22.84049056
v -51.00357160 -7.41903158 -24.23544414
v -35.51785275 33.68867189 30.31278774
v 24.72306788 -31.12834692 -39.27408159
v -23.35943095 23.71819876 18.15724000
v -33.84520859 20.56616731 20.62549070
v -49.98602718 -10.78211330 25.12342297
v -29.18593585 -17.19166338 18.71240139
v -33.75691548 37.07410395 21.79087698
v -62.03626841 16.29158296 -18.43298785
v -18.02481897 31.20909631 20.08296363
v -64.87717479 -1.66555087 -18.25517043
v -24.92904291 -9.35951900 -24.83023889
v -19.12248507 37.90358454 -6.52658427
v -28.60831097 32.20925108 -1.73343311
v 8.85497220 -10.56650560 5.27668372
v -61.09311059 21.14346065 7.23526394
v -47.49370739 31.50682896 14.96410184
v -0.75543765 23.25567603 14.19806667
v -3.36599816 -22.59830199 -29.72817235
v 47.20173031 15.04025795 -30.82635999
v -52.10986361 -18.98485608 -22.68083394
v 7.66452309 3.21045099 -26.78759955
v -54.24765870 28.72133441 -6.13414636
v -56.43195659 -7.97182694 -10.55328734
v 43.14074665 19.25447956 -22.02324942
v 32.89259225 -30.25726601 -29.38227169
v -38.45304623 -1.03795819 17.77807251
v -30.29145673 -16.70999080 18.99577864
v -38.35402057 -20.64963430 -8.38985015
v 0.04584760 6.44971663 -28.11513841
v -47.16328904 -6.98479684 24.29058030
v -33.58387575 -12.17408944 18.69865507
v -17.20205694 9.27727576 -21.95099927
v 37.27839887 -18.48903485 -8.67846329
v -34.56328437 37.00457141 23.17873202
v -12.97457796 39.17403519 13.15615233
v 18.53616722 -31.21248260 -31.26953542
v -46.24320194 -13.54464423 -5.29707363
v -9.30536166 8.43248516 -24.12895299
v -33.48773345 -8.17603711 17.71312766
v -54.69936505 -3.86048434 -22.48546481
v -24.11537059 28.28419395 20.94808221
v -24.84359220 40.42016715 -18.60465296
v -0.44944361 27.55292878 -25.24835058
v -13.48650362 35.85219011 -23.73157255
v -58.95690992 -8.88489466 -24.10915866
v -51.90341175 28.67694013 17.60154031
v -21.36331610 10.86276025 -21.66646905
v -42.97577217 -4.71503567 -22.49516174
v -67.92713702 9.81878117 -9.26053897
v -36.11279652 36.41712293 24.12153035
v -19.26715113 26.49735473 18.39306392
v -21.68477327 39.74559158 18.61478202
v -12.77012564 17.82235131 -21.85996063
v -12.43872475 36.36422753 3.22125852
v -4.70811129 -6.77626953 10.89300215
v 36.03568301 6.10922417 -11.20162848
v -13.78924027 26.72513202 -22.00732194
v -41.28977284 28.84658426 30.20543046
v -63.34611028 8.08995310 -18.02742667
v -23.80227484 7.24916765 -21.70989849
v -17.34170690 21.95999213 15.03801532
v -24.80361052 25.03935620 -20.32192424
v -0.56856405 20.69882676 12.09327951
v -27.35432051 21.61208354 18.51369999
v -64.31922317 19.05828901 -5.63387014
v -37.72586212 -20.55176906 -9.68480203
v -37.82881424 35.98536551 26.02561750
v -0.34620333 0.85687876 10.27828641
v -3.27857328 -3.24413716 -29.37029302
v -62.39887327 11.36124413 26.58231743
v -37.93316707 -1.89428974 17.71857589
v -55.08929491 7.37978239 27.73891762
v 0.53316460 -21.05706371 -29.53902446
v 43.51525754 8.78339913 -10.46267524
v 39.36671093 17.80701429 -24.26614985
v -38.22416812 34.92156044 22.67370000
v -11.37994044 26.95806324 -22.54576236
v 1.40215992 25.00479855 15.87825082
v -16.01682790 33.49155933 22.34203368
v -21.44303732 33.77910703 24.32712168
v -40.25071859 25.21162480 27.41391957
v -33.99989381 -1.30459398 14.61634319
v -36.60116345 15.39845951 19.22410354
v 27.12478116 -22.75341563 -42.85962507
v 47.19985649 19.85365897 -24.14896712
v -2.18137400 32.96187893 22.17349038
v -42.89072379 25.66517144 29.32775952
v 21.47828788 33.05280954 -10.93483251
v 22.54843898 27.54951268 -20.79908736
v 2.94332532 -20.16827837 -29.94296700
v -35.70817411 -23.06008153 -31.51609376
v 0.32201217 -18.04929785 -12.03498431
v 52.24714801 11.93675026 -37.68982366
v -33.84114057 32.86110237 28.74184586
v -56.73359707 11.81419194 28.06174196
v -0.08445368 9.11730435 10.02462953
v 16.76117629 -11.20629814 -36.55643761
v -36.37642041 -2.25087395 16.58235304
v 46.38281092 13.60715646 -12.77695503
v -59.90339816 26.17279440 -13.45420908
v -33.05453062 28.69852073 25.33369698
v 8.90093949 -1.88606593 -17.27022044
v -53.95515636 -13.17716017 -13.92799895
v 30.02699465 -9.86712985 -37.45784611
v -15.46150353 42.20220447 -16.17663912
v 49.34419692 19.36734654 -13.76971416
v -65.87769091 15.22723772 18.70729774
v -66.61570072 16.56102203 -12.62068003
v 37.17812151 16.42204821 -31.50610626
v -41.68167710 -8.94757453 21.98252827
v -35.89186817 31.27230331 28.92771736
v -32.16837719 32.33122453 27.25651301
v -12.91802153 24.51749519 -22.01507799
v -18.48593540 40.31673446 21.92522213
v 1.64887228 35.97505018 -25.09585023
v -55.90984970 26.02733672 2.72884546
v -7.82788265 19.43295449 -22.54988812
v 12.09141687 5.89397550 10.16033068
v -8.36814009 25.66792443 -22.98996784
v -33.50287676 -24.97697622 -18.00049283
v 60.78268960 1.32175523 -31.26935288
v -25.35331249 39.91895914 -16.38290659
v 1.48133433 -19.94322240 -26.41245350
v -51.12431571 -4.36024228 25.46607330
v -8.73383787 35.32369435 23.44027162
v -12.32831273 -25.84706806 -25.41679516
v -51.98215693 -9.21506342 -25.78789182
v -32.17729926 -6.42285403 15.87980427
v 7.48248538 -4.82977228 -27.82153524
v -42.19999909 22.59382606 27.08730847
v -52.99161747 -12.11528108 -26.90066025
v -40.18894210 -9.34409443 -24.53164198
v -18.30204017 16.07841626 -20.80995217
v -32.16408193 37.37406433 -11.53995376
v -27.68151648 35.12839600 -6.66911900
v -22.04989083 40.31663761 -14.15807661
v -53.75870317 5.64837223 -20.32627165
v 45.21615431 15.91274701 -27.42774598
v -34.66553241 -4.48119268 16.51853323
v -8.95996764 39.03889284 12.92861626
v -34.17578340 15.03528189 18.06674898
v -19.46508326 1.64777797 -22.21306227
v -10.32166276 32.94940293 -23.73322472
v 43.14310104 17.46162958 -24.66222458
v 22.20219560 31.23627231 -8.06791615
v -33.59223157 -24.13621545 -16.89143851
v -57.27114901 13.33071757 27.94218436
v -51.55911297 30.05500138 29.32199277
v -31.33818135 18.20563897 18.18688400
v -7.85264373 28.46984938 -23.17647077
v -18.25064421 -23.05387519 15.29553346
v 2.23526033 27.33498998 17.92551763
v -15.21562785 32.71896020 -22.62362838
v -20.52068338 38.41450438 -8.38429295
v -65.14350325 5.69948275 0.40886935
v 46.33681849 6.51998585 -43.25815663
v 18.53664219 32.77020156 -24.66457710
v -21.40788920 24.23286065 17.92874373
v -47.53915966 -16.40042849 12.42750231
v -14.62612022 -0.33038022 -24.81764555
v -41.79319739 -11.99611090 22.38356508
v -41.58854857 -16.58619940 -1.17682794
v -50.46410114 32.81133249 -16.53104089
v -0.48197238 25.11262149 15.94732888
v -4.32654750 -19.57773231 -6.97788736
v -22.59858511 31.51568025 21.94360085
v -0.79399958 27.57334337 18.36132817
v -21.29454166 19.28498037 -20.01263574
v -11.31497603 41.33928940 -9.66682378
v -56.01271987 28.66527066 -12.30577752
v -51.15735531 -14.40277323 -27.83963270
v -51.77714676 1.60147261 -21.15434594
v -24.78006855 23.71428534 18.66909117
v -36.14037484 37.14731708 -12.69990858
v -44.03236136 16.34102315 24.75413866
v -45.38344964 18.82954314 27.02801488
v -54.85086888 -4.33647446 -22.74380811
v -45.65452784 -17.28219353 11.40507217
v -28.98540720 39.17635605 -19.00802553
v -38.95865753 0.98315219 17.28079095
v -12.48200703 23.31798524 14.70742375
v 31.98733553 22.98772894 -4.85983118
v -40.01247883 0.16342440 18.47979054
v -28.58108468 -25.36111698 -17.01824367
v 27.50872821 -34.98192504 -33.03743154
v 3.30497720 38.86232153 -8.47670715
v -19.46023107 -24.13028292 12.78904546
v -62.27748469 21.93400450 17.76099205
v 40.16989842 -21.35828510 -14.04722966
v -66.07972085 7.15322746 -16.94335230
v -12.61590887 11.25603914 -22.55875617
v 3.22750118 39.71371055 -13.39214854
v -13.05159274 36.80962324 -1.16767094
v -17.61784032 40.74467346 23.50131795
v -45.42735592 13.30356859 24.42974411
v 48.26847464 13.97453342 -14.27492872
v 42.42499173 10.41649282 -9.00545157
v -21.27298526 14.13137186 -20.50445788
v -15.41639678 34.00805965 23.20815437
v -37.60865331 -0.63456630 16.95380174
v 12.67710887 15.39429091 -34.79022905
v -67.57111102 15.29982779 -12.67120242
v 23.20396528 14.41813633 2.82999245
v -38.78986835 -23.62216637 -16.88180491
v -54.37910184 29.23678420 -8.80501326
v -30.33560887 -21.32368274 -13.37232906
v -9.10766423 22.67653495 13.45130056
v -20.67287639 37.11562976 12.65157014
v 2.51665781 -6.64031971 9.93535761
v 36.90413386 -6.63612923 -38.18903491
v -21.03805542 20.96385695 15.51491953
v -47.62747139 0.92969794 23.57209660
v -34.23763439 6.90628542 14.62989952
v -42.25434363 -16.85372181 4.84447414
v -45.43557391 -15.24375472 7.56368693
v -45.11880875 -14.22698423 6.14113081
v -15.06998762 4.30204486 8.20398144
v -6.88135577 33.88197720 -25.08841828
v -9.39582102 27.15883404 16.95361920
v -42.73243621 -17.46929809 -29.31531705
v -53.50073427 4.17089323 -20.61226405
v -5.98355941 7.68221030 -25.68674833
v 43.26420650 21.23403549 -15.72010666
v 12.33716309 -8.28000344 -17.74956845
v -26.72194317 15.65138809 14.69631307
v 52.77856439 10.75566001 -18.03428866
v -15.57536516 36.18105501 -0.17136341
v -5.94392465 -23.59067090 -28.65070477
v -20.76953277 23.93224463 -20.21896280
v 4.17504832 9.71392170 10.80209110
v -16.92016423 -28.05847675 -25.74296482
v -21.56285569 34.76587683 8.87619425
v 11.97546721 13.81425280 -34.13127735
v -20.70030570 -26.60386823 -15.53890482
v -27.05894969 -7.10949954 14.24702816
v -64.82915580 16.65605418 -1.61527155
v -21.68981545 41.07315838 26.58297122
v 42.20954701 12.83589751 -8.80190823
v -41.05477408 -17.62560382 -3.04067135
v -40.83762318 -5.97043894 21.79557458
v -32.43115544 24.70375225 22.29254879
v -18.30316521 23.47636595 16.71261527
v -31.93408996 0.46958527 12.97765970
v -38.39702159 21.35868743 24.01510999
v -25.76832287 -4.20272257 12.55381666
v -44.84022781 -13.06230202 1.64836284
v -31.30150586 16.11240022 17.03254320
v -11.37055177 31.76515177 20.27419396
v -37.77498752 -3.81952804 18.55890453
v -53.15987393 -3.20325838 -22.08668180
v 5.88738546 32.65267611 -26.56403184
v -30.17253056 -5.54309925 14.34327383
v -52.27962136 -3.83861805 -22.32329547
v -29.37754802 29.24136072 -20.66453733
v 2.02904129 38.66453469 -7.52312271
v -32.30858594 -1.05181814 13.55131716
v -4.74328222 22.32779004 12.88836915
v -53.65804583 1.82594545 -20.91574296
v -43.64928603 -1.09906017 -22.71407843
v -40.44940323 16.37324877 -20.56523971
v -41.53942317 11.75646298 -20.92250437
v -38.65571693 25.28900839 -20.84185369
v -47.76109755 25.79854429 -20.06000280
v -42.42627323 3.06052295 -22.06254937
v -48.66820201 17.02700369 -20.37564851
v -34.80403125 16.03322104 -20.12329362
v -37.43308410 7.58522563 -21.23164199
v -47.27493599 7.90597498 -21.26585133
v -43.38416830 25.07662028 -20.26208676
v -39.11636770 26.35459043 -21.08337358
v -36.74620390 23.11317250 -20.78504860
v -48.91348258 23.21754582 -19.62636597
v -44.45753992 1.68568885 -22.14618213
v -39.33704272 4.79652127 -21.70246467
v -51.73395947 13.49624805 -20.64620331
v -34.51749682 10.70313156 -20.25835216
v -35.33762693 6.80138916 -21.24276198
v -46.39344662 25.07500909 -20.01858689
v -40.23616388 25.52395873 -20.67671530
v -51.25961453 21.01769671 -19.66252737
v -46.10837996 2.89487117 -21.85670100
v -42.44045168 1.15696434 -22.44255878
v -42.08101332 7.12771434 -21.48564346
v -38.27766702 3.56535451 -21.67810500
v -33.60510990 8.30151048 -20.52577585
v -35.23340076 4.82725771 -21.64468355
v -46.62601650 21.13323659 -20.03275603
v -40.30854255 23.17445725 -20.52388713
v -52.31443420 16.88731462 -20.33231407
v -40.25867954 2.90220627 -21.98151127
v -37.28229180 5.42092882 -21.55258507
v -36.73576936 3.86822456 -21.64741233
v -38.37310895 20.50454728 -20.60967311
v -42.64561459 19.85197887 -20.38777433
v -31.38505667 15.33469371 -19.87904496
v -32.84228966 14.15874250 -19.76950839
v -32.90801495 16.59819297 -19.91587132
v -32.09709376 11.40645612 -19.58578452
v -35.64654291 20.03363147 -20.62405460
v -44.53354329 15.16343467 -20.64282075
v -50.22804812 6.45255949 -21.10842615
v -50.36589876 9.78675485 -20.88104002
v -47.82519490 12.31032237 -20.84270865
v -37.90583834 26.02376603 -21.05530910
v -36.62477061 24.59603734 -20.66573128
v -35.07705405 23.20580930 -20.73177695
v -35.15947983 21.80471830 -20.86101472
v -49.15572703 24.55874905 -19.53685842
v -53.72583866 13.49454839 -20.55474371
v -52.08607391 11.43899933 -20.67309432
v -38.34423795 11.90183219 -20.70304938
v -43.99652034 3.34207783 -21.96384966
v -42.63335094 4.87817405 -21.79857343
v -45.87627575 5.12849214 -21.64640091
v -35.80556810 9.06516984 -20.78528516
v -32.17250109 9.13454313 -19.85493489
v -45.72429880 23.26373011 -19.99429613
v -42.94965789 22.97316492 -20.25724202
v -41.00679234 4.33586910 -21.84625715
v -40.56919366 5.93813788 -21.61831595
v -39.72057626 8.09691101 -21.28604800
v -35.07932648 13.29957135 -20.14171146
v -36.87863797 15.31613804 -20.36195062
v -36.84523329 18.27540062 -20.46910301
v -48.84969443 3.81508423 -21.47278748
v -44.62616518 10.25803108 -21.11403085
v -33.64091739 19.31561157 -20.40687948
v -36.85461730 21.52031846 -20.75555362
v -47.63118550 24.11989309 -19.80700903
v -47.89990187 22.36120962 -19.81757395
v -48.78500849 20.25733329 -19.96880397
v -52.85103247 14.96234071 -20.56741156
v -50.78622326 15.62512480 -20.49690485
v -49.66717958 13.54815438 -20.69490030
v -50.33366755 18.26301776 -20.16816847
v -52.02298984 8.92118830 -20.69417760
v -44.11110282 6.13030838 -21.60496823
v -37.88039461 9.75465216 -20.91882192
v -36.41030565 11.33430656 -20.52434348
v -41.62030295 21.57040872 -20.40532418
v -41.30281508 24.30889197 -20.45214921
v -38.83975372 6.37613889 -21.49148844
v -41.68409109 9.38743167 -21.19046263
v -39.16285187 14.16730788 -20.59609257
v -39.35879841 18.41900311 -20.52619867
v -41.52262956 18.22136529 -20.49725316
v -43.97507012 12.29315810 -20.90435848
v -38.40661794 22.45463990 -20.67932673
v -38.39838132 23.98306504 -20.70364356
v -49.63557050 21.72728628 -19.69885081
v -47.38681763 19.07323301 -20.19038796
v -54.01727930 14.77697678 -20.58994025
v -47.49147594 14.83034436 -20.62430792
v -49.37145859 11.45840716 -20.85111476
v -50.72254688 7.78182084 -20.94710432
v -44.51533407 4.40838048 -21.80205286
v -45.76345906 7.09241489 -21.43228799
v -43.90624538 8.46138969 -21.32126503
v -39.81342167 10.53723972 -20.97225003
v -37.13867441 13.22699059 -20.44891194
v -43.40770096 21.23099007 -20.27295157
v -39.74444792 24.53405038 -20.64225636
v -43.14357415 10.41864045 -21.09690942
v -41.80166498 14.20396846 -20.70912905
v -38.51552308 16.56045578 -20.50105669
v -40.55432975 20.11540718 -20.49620077
v -43.72666031 17.83017442 -20.45680024
v -46.16730288 17.31322147 -20.41967399
v -39.84387219 21.64584398 -20.54863423
v -50.44965446 22.81300724 -19.47847381
v -46.00873962 13.14541791 -20.80590650
v -50.70765316 11.93032227 -20.75795457
v -48.04478958 9.83974431 -21.04043402
v -49.06448722 7.54960487 -21.15876228
v -47.41706327 6.21297676 -21.42491005
v -51.59856379 6.58470578 -20.88189870
v -45.96984014 9.07680765 -21.20852657
v -39.86948729 12.30905857 -20.79027519
v -44.76396367 21.72510512 -20.13867907
v -44.99057308 19.79364268 -20.25341801
v -42.40950570 16.38949476 -20.57312056
v -46.09970376 11.13440376 -20.99460550
v -47.44246975 4.60767932 -21.57475241
v -40.58246687 13.12065218 -20.75526118
v -44.11674291 0.52214949 -22.35129103
v -41.77559912 -0.28227104 -22.82707952
v -40.57609290 1.08728767 -22.41836488
v -34.70936790 18.13499071 -20.30677162
v -53.44847217 10.97894646 -20.46847343
v -33.11590105 10.27633343 -19.94490810
v -33.47177431 11.99199073 -19.86827701
v -36.91015393 20.17442510 -20.63684352
v -49.19740185 15.25881235 -20.55397816
v -50.42912066 20.11663094 -19.87564936
v -51.87170208 19.05999519 -19.97311972
v -53.51531506 17.82838628 -20.12526430
v -52.68609524 20.04958130 -19.72744986
v -53.74355242 15.81109688 -20.49068920
v -52.11974308 21.70133591 -19.47917975
v -48.83078486 18.67924258 -20.16969025
v -50.42754114 5.26607130 -21.17505111
v -48.95778745 5.53385681 -21.34018205
v 56.96544796 -0.48444237 -35.28802469
v 56.90556020 -0.43068643 -35.19381955
v 55.55881560 0.90262695 -36.98370606
v 55.89382723 -0.28664657 -36.44502908
v 57.37002194 0.47652176 -34.61582959
v 56.32939190 -0.41883803 -35.92561185
v 56.63039908 1.43664656 -36.31554917
v 55.95068261 -0.43347914 -36.77361459
v 14.68162332 13.05664144 -19.38057318
v 14.66652099 11.81562617 -12.37916760
v 9.78443772 7.71610253 -26.93216503
v 8.83616507 6.86247507 -29.00243178
v 11.10730786 0.47776883 1.08268752
[truncated: 368,333 more chars]
